# Supplementary material for: Protein Modification Characteristics of the Malaria Parasite Plasmodium falciparum and the Infected Erythrocytes
Source: Mol Cell Proteomics. 2020 Nov 24;20:100001. doi: 10.1074/mcp.RA120.002375 (PMC7857547; doi:10.1074/mcp.RA120.002375)
Supplement: Supplemental Dataset 4 [file mmc4.xlsx]

## Sheet: Summary
Header line description of table 1			Table 1. MS/MS spectrum database search analysis summary
Total spectrum	Number of spectrum produced by mass spectrometer
Matched spectrum	Number of spectrum matched with alignment protein		Total spectrum	Matched spectrum	Peptides	Modified peptides	Identified proteins	Quantifiable proteins	Identified sites	Quantifiable sites
Peptides	Number of peptides which spectrum hit		239994	12497 (5.2%)	2040	1577	835 (743)	646 (600)	1744 (1306)	1244 (1056)
Modified peptides	Total number of modified peptides identified
Identified proteins	Number of proteins detected by spectrum search analysis
Quantifiable proteins	Number of proteins quantifiable		Table 2. Differentially modified modification sites (modified proteins) summary (Filtered with threshold value of expression fold change)
Identified sites	Number of modification sites detected by spectrum search analysis
Quantifiable sites	Number of modification sites quantifiable		Compare group	Regulated type	fold change >1.2	fold change >1.3	fold change >1.5	fold change >2
			8h/control	up-regulated	404 (272)	338 (236)	249 (182)	135 (105)
Header line description of worksheet "Site_quant"				down-regulated	213 (154)	163 (123)	96 (81)	38 (35)
Protein accession	Protein accession number of database used for search		16h/8h	up-regulated	408 (291)	303 (227)	190 (147)	85 (67)
Position	Modification site localization in protein			down-regulated	119 (90)	88 (63)	56 (36)	32 (21)
Amino acid	The amino acid that modification site modified		24h/16h	up-regulated	525 (348)	473 (316)	377 (259)	213 (160)
Protein description	Protein functional description			down-regulated	56 (47)	23 (21)	8 (8)	(0)
Gene name	Indicates the name of the gene that code for the protein sequence		32h/24h	up-regulated	592 (402)	487 (338)	380 (269)	217 (172)
Localization probability	Probability of a certain amino acid containing this modification in this peptide			down-regulated	44 (39)	29 (26)	14 (14)	1 (1)
PEP	The maximal posterior error probability for peptides		40h/32h	up-regulated	52 (41)	26 (23)	10 (9)	1 (1)
Score	A simple rule to be used to judge whether a result is significant or not			down-regulated	286 (215)	172 (134)	93 (72)	18 (17)
Modified sequence	Identified peptide sequence marked with modification sites localization probabilities		48h/40h	up-regulated	149 (120)	108 (87)	71 (60)	42 (37)
Charge	Carried charge of peptide			down-regulated	355 (252)	272 (199)	165 (123)	60 (48)
Mass error [ppm]	Parts per million ratio of peptide mass error between the theory and practice
MS/MS Count	Number of spectrum matched with peptide
Header line description of worksheet "peptide_quant"
ID	Identified peptide index number
Sequence	Identified peptide amino acid sequence
Length	Identified peptide amino acid length
Modifications	identified peptide with modification markers
Modified sequence	Identified peptide sequence marked with modification sites localization probabilities
Protein accession	Protein accession number of database used for search
Protein description	Protein functional description
Charge	Carried charge of peptide
m/z	Mass-to-charge ratio of peptide
Mass error [ppm]	Parts per million ratio of peptide mass error between the theory and practice
PEP	The maximal posterior error probability for peptides
Score	A simple rule to be used to judge whether a result is significant or not
MS/MS Count	Number of spectrum matched with peptide

## Sheet: Site_quant
Protein accession	Position	Amino acid	Protein description	Gene name	Species	Localization probability	PEP	Score	Modified sequence	Charge	Mass error [ppm]	MS/MS Count	16h	24h	32h	40h	48h	8h	control	8h/control Ratio	16h/8h Ratio	24h/16h Ratio	32h/24h Ratio	40h/32h Ratio	48h/40h Ratio
B2RUZ4	27	S	Small integral membrane protein 1	SMIM1	Homo sapiens	0.91659	5.38691e-24	96.848	DGVSLGAVS(0.917)S(0.041)T(0.041)EEAS(0.001)R	2	1.8673	15	0.947	1.028	1.284	1.168	1.127	0.709	0.737	0.961	1.337	1.085	1.249	0.909	0.965
B2RUZ4	22	S	Small integral membrane protein 1	SMIM1	Homo sapiens	0.999999	2.6074e-23	92.098	DGVS(1)LGAVS(0.916)S(0.042)T(0.042)EEASR	2	0.52652	12	0.945	0.984	1.299	1.157	1.115	0.633	0.867	0.73	1.492	1.042	1.32	0.89	0.963
O00231	14	S	26S proteasome non-ATPase regulatory subunit 11	PSMD11	Homo sapiens	0.994949	3.40342e-12	109.51	AQS(0.995)LLS(0.004)T(0.001)DR	2	1.5714	2	0.917	1.268	1.554	1.034	0.838	0.94	0.449	2.096	0.975	1.383	1.226	0.665	0.811
O00264	190	S	Membrane-associated progesterone receptor component 1	PGRMC1	Homo sapiens	0.49836	1.92059e-05	40.986	EGEEPTVY(0.003)S(0.498)DEEEPKDES(0.498)AR	4	-0.15495	0
O00264	181	S	Membrane-associated progesterone receptor component 1	PGRMC1	Homo sapiens	0.997956	7.68053e-33	97.5	EGEEPTVYS(0.998)DEEEPKDES(0.002)AR	3	-0.046823	15	0.267	1.13	1.171	1.19	1.229	1.03	0.983	1.048	0.259	4.235	1.037	1.016	1.032
O00421	341	S	C-C chemokine receptor-like 2	CCRL2	Homo sapiens	0.984516	0.0157977	67.334	EEPDHS(0.985)T(0.015)EV	2	0.1375	3	0.929	0.848	1.247	1.233	1.26	0.783	0.701	1.117	1.186	0.912	1.471	0.989	1.022
O00505	60	S	Importin subunit alpha-4	KPNA3	Homo sapiens	0.999969	3.16188e-22	90.464	NVPQEESLEDS(1)DVDADFK	3	1.3736	1	1.204	0.935	1.143	1.224	0.866	0.793	0.836	0.949	1.518	0.776	1.223	1.072	0.707
O00629	60	S	Importin subunit alpha-3	KPNA4	Homo sapiens	1	8.00173e-163	180.9	NVPHEDICEDS(1)DIDGDYR	3	-0.4466	4	0.782	1.023	1.466	1.306	1.176	0.632	0.616	1.026	1.238	1.307	1.433	0.891	0.901
O14523	59	S	C2 domain-containing protein 2-like	C2CD2L	Homo sapiens	1	4.76822e-08	62.916	GPGPALAGEPAGS(1)LR	3	1.701	4	0.968	0.793	1.341	1.05	1.106	0.943	0.799	1.18	1.027	0.82	1.69	0.783	1.053
O14523	426	S	C2 domain-containing protein 2-like	C2CD2L	Homo sapiens	0.943848	4.87778e-07	53.964	NLGT(0.001)PT(0.01)S(0.01)S(0.01)T(0.01)PRPS(0.944)IT(0.013)PT(0.002)K	3	0.075381	1	0.976	1.113	0.957	1.033	0.887	1.114	0.92	1.211	0.877	1.141	0.86	1.079	0.859
O14523	662	S	C2 domain-containing protein 2-like	C2CD2L	Homo sapiens	0.991685	1.91183e-199	190.92	EAGLS(0.006)QS(0.992)HDDLS(0.002)NATATPSVR	3	1.5379	3	0.834	0.991	1.314	1.277	1.129	0.739	0.714	1.034	1.129	1.187	1.326	0.972	0.884
O14523	660	S	C2 domain-containing protein 2-like	C2CD2L	Homo sapiens	0.606212	3.12626e-20	69.47	EAGLS(0.606)QS(0.393)HDDLS(0.001)NATATPSVR	3	0.64814	1	0.976	0.95	1.276	1.199	0.956	0.903	0.741	1.219	1.081	0.973	1.343	0.94	0.797
O14523	419	T	C2 domain-containing protein 2-like	C2CD2L	Homo sapiens	0.557506	0.000263531	82.651	NLGT(0.35)PT(0.558)S(0.073)S(0.016)T(0.003)PR	2	-0.42555	1	1.042	1.033	1.236	1.227	1.119	0.74	0.602	1.229	1.408	0.991	1.197	0.993	0.912
O14618	267	S	Copper chaperone for superoxide dismutase	CCS	Homo sapiens	1	0.000155013	85.271	KES(1)AQPPAHL	3	-0.15539	14	1.014	1.047	0.751	0.816	0.731	1.177	1.464	0.804	0.862	1.032	0.718	1.087	0.896
O14737	119	S	Programmed cell death protein 5	PDCD5	Homo sapiens	1	1.209e-75	152.54	VMDS(1)DEDDDY	2	0.67988	75	0.965	1.001	1.096	1.052	1.005	0.922	0.958	0.962	1.047	1.038	1.095	0.96	0.955
O14737	125	Y	Programmed cell death protein 5	PDCD5	Homo sapiens	0.966595	4.18241e-07	96.229	KVMDS(0.033)DEDDDY(0.967)	2	0.073163	9	1.005	1.022	1.008	0.987	0.961	1.016	1.002	1.013	0.989	1.017	0.986	0.98	0.973
O14791	314	S	Apolipoprotein L1	APOL1	Homo sapiens	1	0	225.83	VTEPIS(1)AES(1)GEQVER	2	2.171	36	0.407	0.513	1.219	1.095	3.197	0.296	0.274	1.08	1.375	1.26	2.377	0.898	2.92
O14791	311	S	Apolipoprotein L1	APOL1	Homo sapiens	1	0	225.83	VTEPIS(1)AES(1)GEQVER	2	0.70475	25	0.23	0.328	1.221	1.043	3.973	0.107	0.097	1.11	2.145	1.426	3.717	0.855	3.808
O14980	450	S	Exportin-1	XPO1	Homo sapiens	0.998923	0.00780465	81.92	DT(0.001)DS(0.999)INLYK	2	0.71773	1	1.042	0.857	1.043	0.973	1.018	1.414	0.653	2.166	0.737	0.822	1.217	0.933	1.046
O15127	319	S	Secretory carrier-associated membrane protein 2	SCAMP2	Homo sapiens	0.864321	8.15217e-30	124.5	AAS(0.864)S(0.136)AAQGAFQGN	2	-0.47851	4	0.836	1.049	1.357	1.179	0.97	0.756	0.853	0.886	1.106	1.254	1.294	0.869	0.822
O15400	129	S	Syntaxin-7	STX7	Homo sapiens	0.992349	0.000673712	68.168	VS(0.992)GS(0.008)FPEDSSK	2	-2.1987	3	0.905	0.875	1.173	1.106	1.172	0.833	0.936	0.89	1.086	0.967	1.342	0.942	1.06
O43149	2444	S	Zinc finger ZZ-type and EF-hand domain-containing protein 1	ZZEF1	Homo sapiens	0.843712	3.6073e-40	102.16	GDREEEVERPVS(0.156)S(0.844)PGDPEQK	4	2.0463	5	0.984	0.836	1.235	1.141	1.058	0.662	1.085	0.61	1.487	0.849	1.478	0.924	0.927
O43149	2443	S	Zinc finger ZZ-type and EF-hand domain-containing protein 1	ZZEF1	Homo sapiens	0.760813	2.63845e-17	74.222	GDREEEVERPVS(0.761)S(0.239)PGDPEQK	3	0.27033	2	0.936	0.773	1.295	0.942	1.187	0.742	1.125	0.66	1.262	0.826	1.676	0.727	1.26
O43312	294	S	Metastasis suppressor protein 1	MTSS1	Homo sapiens	0.877273	0.0017562	44.045	S(0.007)S(0.007)GS(0.017)HS(0.065)HS(0.877)PS(0.02)S(0.007)HYR	4	0.38277	1			1.147		0.828	0.788	1.237	0.637
O43396	113	S	Thioredoxin-like protein 1	TXNL1	Homo sapiens	0.999871	5.0565e-37	110.75	QHLENDPGS(1)NEDTDIPK	3	3.8823	2	0.776	0.958	1.28	1.097	1.393	0.686	0.81	0.848	1.131	1.234	1.337	0.857	1.269
O43426	1220	T	Synaptojanin-1	SYNJ1	Homo sapiens	0.973718	0.0034057	50.831	AS(0.025)AGRLT(0.974)PES(0.001)QS(0.001)K	3	-0.22099	1	1.072	1.093	1.186	1.167	1.039	0.541	0.903	0.599	1.984	1.019	1.085	0.984	0.89
O43426	1565	S	Synaptojanin-1	SYNJ1	Homo sapiens	0.994021	1.3185e-17	113.07	AS(0.994)PT(0.006)LDFTER	2	0.53178	2	1.045	0.894	1.024	0.952	0.907	0.968	1.21	0.8	1.081	0.855	1.145	0.93	0.952
O43491	87	S	Band 4.1-like protein 2	EPB41L2	Homo sapiens	0.974859	0.0169031	45.368	QKS(0.975)Y(0.003)T(0.022)LVVAK	3	1.3476	1
O43491	39	S	Band 4.1-like protein 2	EPB41L2	Homo sapiens	0.823931	5.4988e-37	110.6	EVAENQQNQS(0.176)S(0.824)DPEEEK	3	-0.077421	1	0.631	1.291	1.254	1.234	1.194	0.676	0.719	0.94	0.933	2.046	0.971	0.984	0.967
O43491	57	S	Band 4.1-like protein 2	EPB41L2	Homo sapiens	0.428083	3.1109e-24	91.276	GSQPPPAAES(0.144)QS(0.428)S(0.428)LRR	3	-0.35948	0
O43491	58	S	Band 4.1-like protein 2	EPB41L2	Homo sapiens	0.778454	2.20149e-71	145.44	GSQPPPAAES(0.014)QS(0.207)S(0.778)LRR	3	0.11008	1	1.112	1.127	1.109	0.914	0.754	0.899	1.085	0.829	1.237	1.013	0.984	0.824	0.825
O43491	55	S	Band 4.1-like protein 2	EPB41L2	Homo sapiens	0.388504	9.78631e-05	43.164	GSQPPPAAES(0.389)QS(0.306)S(0.306)LRR	3	1.1944	0
O43583	81	S	Density-regulated protein	DENR	Homo sapiens	0.994762	2.88824e-16	76.889	QEAGIS(0.995)EGQGT(0.005)AGEEEEK	3	2.0769	1
O43583	86	T	Density-regulated protein	DENR	Homo sapiens	1	6.41475e-58	134.09	QEAGISEGQGT(1)AGEEEEK	3	-0.11869	3	0.989	1.178	1.228	1.033	0.733	1.118	0.721	1.551	0.885	1.191	1.042	0.841	0.71
O43598	169	S	2'-deoxynucleoside 5'-phosphate N-hydrolase 1	DNPH1	Homo sapiens	0.993939	1.21032e-33	99.603	YFEADPPGQVAAS(0.994)PDPT(0.003)T(0.003)	2	-1.0255	6	1.075	0.956	1.177	1.047	1.126	1.021	0.598	1.708	1.053	0.888	1.231	0.89	1.075
O43602	14	T	Neuronal migration protein doublecortin	DCX	Homo sapiens	0.945378	3.65887e-06	96.113	T(0.945)S(0.055)RNMRGSR	2	-1.8156	13	1.077	1.115	0.994	1.012	0.867	0.927	1.007	0.921	1.162	1.035	0.891	1.019	0.857
O43602	15	S	Neuronal migration protein doublecortin	DCX	Homo sapiens	0.883909	5.46266e-05	96.113	T(0.116)S(0.884)RNMRGSR	2	-1.7826	13	1.059	1.16	1.01	0.973	0.839	0.959	1.001	0.958	1.104	1.096	0.87	0.963	0.862
O43765	81	T	Small glutamine-rich tetratricopeptide repeat-containing protein alpha	SGTA	Homo sapiens	0.996402	1.04141e-46	121.33	S(0.004)PART(0.996)PPSEEDSAEAER	3	0.57049	11	0.887	1.052	1.107	1.089	0.93	0.982	0.953	1.03	0.904	1.186	1.052	0.984	0.854
O43765	77	S	Small glutamine-rich tetratricopeptide repeat-containing protein alpha	SGTA	Homo sapiens	1	3.14087e-39	89.145	EMPQDLRS(1)PAR	3	-0.65859	7	0.921	0.892	1.053	1.157	1.253	0.987	0.736	1.341	0.933	0.968	1.181	1.099	1.083
O43847	94	S	Nardilysin	NRDC	Homo sapiens	0.973864	1.52516e-22	108.97	RGS(0.974)LS(0.026)NAGDPEIVK	3	-0.34357	3	1.051	1.126	1.128	1.038	0.892	0.679	1.086	0.625	1.548	1.071	1.002	0.92	0.859
O60256	227	S	Phosphoribosyl pyrophosphate synthase-associated protein 2	PRPSAP2	Homo sapiens	1	0.00646788	73.573	HS(1)PPMVR	2	0.31148	6	1.157	1.006	1.07	1.017	1.015	0.731	1.004	0.728	1.583	0.869	1.064	0.95	0.998
O60271	226	T	C-Jun-amino-terminal kinase-interacting protein 4	SPAG9	Homo sapiens	0.997957	0.00649207	62.287	GGET(0.998)PGS(0.002)EQWK	3	1.4033	2	1.25	1.097	1.037	0.904	0.848	1.04	0.825	1.261	1.202	0.878	0.945	0.872	0.938
O60361	107	S	Putative nucleoside diphosphate kinase	NME2P1	Homo sapiens	0.987073	7.1179e-05	90.707	NIIHGS(0.013)DS(0.987)VK	3	0.47924	1
O60583	549	S	Cyclin-T2	CCNT2	Homo sapiens	0.820654	0.0319033	40.496	HS(0.179)S(0.821)PHIS(0.001)R	3	0.73823	1
O60610	22	S	Protein diaphanous homolog 1	DIAPH1	Homo sapiens	0.999928	1.3161e-08	68.291	GRS(1)PDELPSAGGDGGK	3	0.39003	2
O75061	570	S	Putative tyrosine-protein phosphatase auxilin	DNAJC6	Homo sapiens	0.8151	0.00644321	54.44	SAT(0.005)S(0.033)T(0.065)S(0.065)AS(0.815)PT(0.018)LR	2	-0.87884	1
O75069	464	S	Transmembrane and coiled-coil domains protein 2	TMCC2	Homo sapiens	0.625352	0.000888359	52.42	ALS(0.302)GS(0.625)AT(0.072)LVSSPK	3	-0.56103	1
O75368	13	S	SH3 domain-binding glutamic acid-rich-like protein	SH3BGRL	Homo sapiens	0.721792	7.6645e-05	66.059	VYIASS(0.001)S(0.015)GS(0.722)T(0.262)AIK	3	0.25127	1
O75387	558	T	Large neutral amino acids transporter small subunit 3	SLC43A1	Homo sapiens	0.999801	0.0164855	42.083	VLS(0.05)GS(0.95)EVT(1)A	2	2.8238	1	0.8	1.171	1.195	0.88	1.448	0.939	0.568	1.654	0.852	1.463	1.02	0.737	1.645
O75387	267	S	Large neutral amino acids transporter small subunit 3	SLC43A1	Homo sapiens	0.998588	4.1936e-14	75.064	APS(0.999)LEDGS(0.001)DAFMSPQDVR	3	-1.3174	1	0.495	0.933	1.268	1.315	1.213	0.968	0.808	1.197	0.511	1.885	1.36	1.037	0.922
O75387	555	S	Large neutral amino acids transporter small subunit 3	SLC43A1	Homo sapiens	0.949932	0.0164855	48.998	VLS(0.05)GS(0.95)EVT(1)A	2	2.8238	2	0.8	1.171	1.195	0.88	1.448	0.939	0.568	1.654	0.852	1.463	1.02	0.737	1.645
O75494	131	S	Serine/arginine-rich splicing factor 10	SRSF10	Homo sapiens	0.999815	0.00486378	59.227	S(1)RS(1)FDYNYR	3	0.4886	1
O75494	133	S	Serine/arginine-rich splicing factor 10	SRSF10	Homo sapiens	0.999815	0.00486378	59.227	S(1)RS(1)FDYNYR	3	0.4886	1
O75822	109	T	Eukaryotic translation initiation factor 3 subunit J	EIF3J	Homo sapiens	1	0.0160084	58.268	VLT(1)PEEQLADK	3	-1.1358	1
O75822	127	S	Eukaryotic translation initiation factor 3 subunit J	EIF3J	Homo sapiens	1	0.0236499	47.774	LQEES(1)DLELAK	2	1.4177	1	1.133	1.057	1.013	0.976	1.012	1.146	0.664	1.726	0.988	0.933	0.958	0.964	1.037
O94973	610	S	AP-2 complex subunit alpha-2	AP2A2	Homo sapiens	0.964629	0.0189258	74.376	ES(0.035)S(0.965)ILAK	2	0.67993	1	1.1	1.166	1.193	1.091	0.973	1.012	0.466	2.174	1.087	1.06	1.023	0.914	0.892
O95456	18	T	Proteasome assembly chaperone 1	PSMG1	Homo sapiens	1	1.93274e-155	183.23	AGT(1)EDEEEEEEGRR	3	-0.87406	4	1.179	1.206	1.035	0.994	0.885	1.026	0.675	1.519	1.149	1.023	0.858	0.961	0.89
O95562	9	S	Vesicle transport protein SFT2B	SFT2D2	Homo sapiens	0.959554	0.000498825	60.549	KVLS(0.96)GQDT(0.04)EDR	3	1.5731	2	1.093	1.12	1.159	0.889	1.088	0.895	0.756	1.184	1.222	1.025	1.035	0.767	1.223
O95747	427	S	Serine/threonine-protein kinase OSR1	OXSR1	Homo sapiens	0.998166	6.55174e-23	108.47	TAQALSSGSGS(0.998)QET(0.002)K	3	-0.90493	4	1.235	1.096	1.189	1.116	1.031	0.715	0.617	1.159	1.726	0.887	1.085	0.938	0.924
O95747	324	S	Serine/threonine-protein kinase OSR1	OXSR1	Homo sapiens	0.5	0.0241408	56.548	RVPGS(0.5)S(0.5)GR	2	-1.1809	1	1.085	1.071	1.538	1.179	0.611	0.347	1.168	0.297	3.125	0.987	1.437	0.767	0.518
O95747	359	S	Serine/threonine-protein kinase OSR1	OXSR1	Homo sapiens	0.996362	0.00447709	57.567	AAIS(0.004)QLRS(0.996)PR	3	0.41493	5	1.138	0.996	1.062	1.047	0.847	1.16	0.751	1.545	0.981	0.875	1.066	0.986	0.809
O95747	312	S	Serine/threonine-protein kinase OSR1	OXSR1	Homo sapiens	1	0.000184229	90.761	APT(1)IS(1)ER	2	0.95437	4	1.26	1.322	1.424	0.877	0.687	0.742	0.688	1.078	1.698	1.05	1.077	0.616	0.783
O95747	425	S	Serine/threonine-protein kinase OSR1	OXSR1	Homo sapiens	0.995645	2.98801e-35	124.08	TAQALSS(0.002)GS(0.996)GS(0.002)QETK	3	0.076515	1	1.353	1.356	1.02	1.119	1.029	0.553	0.569	0.971	2.448	1.002	0.752	1.097	0.92
O95747	325	S	Serine/threonine-protein kinase OSR1	OXSR1	Homo sapiens	0.523397	0.00183468	56.548	RVPGS(0.477)S(0.523)GR	3	-0.25305	3	1.14	1.234	1.345	1.227	0.714	0.374	0.966	0.387	3.052	1.082	1.09	0.912	0.582
O95747	422	S	Serine/threonine-protein kinase OSR1	OXSR1	Homo sapiens	0.742228	4.82397e-18	95.414	T(0.003)AQALS(0.742)S(0.252)GS(0.003)GSQETK	3	0.47353	1
O95819	639	S	Mitogen-activated protein kinase kinase kinase kinase 4	MAP4K4	Homo sapiens	1	5.2891e-56	126.96	RDS(1)PLQGSGQQNSQAGQR	3	-0.0028869	3	0.781	0.917	1.318	1.005	0.951	0.493	1.535	0.321	1.584	1.174	1.437	0.762	0.947
O95819	631	S	Mitogen-activated protein kinase kinase kinase kinase 4	MAP4K4	Homo sapiens	0.948736	0.000585051	80.312	T(0.006)T(0.006)S(0.038)RS(0.949)PVLSR	3	0.25243	1	0.993	1.047	0.845	1.022	0.904	0.78	1.41	0.553	1.273	1.054	0.808	1.209	0.885
P00387	146	S	NADH-cytochrome b5 reductase 3	CYB5R3	Homo sapiens	0.99992	0.00419295	54.343	GPS(1)GLLVYQGK	3	0.73025	1
P00736	541	S	Complement C1r subcomponent	C1R	Homo sapiens	0.999983	0.00136184	70.438	RVS(1)VHPDYR	3	-0.85929	1	0.762	1.026	1.26	0.79	2.418	0.365	0.379	0.964	2.086	1.347	1.228	0.627	3.059
P00747	45	S	Plasminogen	PLG	Homo sapiens	1	1.52593e-29	122.44	QLGAGS(1)IEECAAK	3	-1.3545	3	0.393	0.411	1.48	1.219	2.957	0.275	0.265	1.038	1.427	1.047	3.596	0.824	2.426
P00915	131	S	Carbonic anhydrase 1	CA1	Homo sapiens	0.498139	0.00970461	46.159	Y(0.004)S(0.498)S(0.498)LAEAASK	3	0.55461	0
P00915	130	S	Carbonic anhydrase 1	CA1	Homo sapiens	0.498139	0.00970461	46.159	Y(0.004)S(0.498)S(0.498)LAEAASK	3	0.55461	0
P00915	221	S	Carbonic anhydrase 1	CA1	Homo sapiens	0.83861	1.74308e-05	63.682	ESISVS(0.161)S(0.839)EQLAQFR	3	-0.43445	1
P00915	88	S	Carbonic anhydrase 1	CA1	Homo sapiens	0.996033	8.26559e-27	123.51	GGPFS(0.004)DS(0.996)YR	2	-0.16558	15	0.998	1.083	1.07	1.06	0.983	0.926	0.88	1.051	1.078	1.085	0.988	0.99	0.928
P00915	86	S	Carbonic anhydrase 1	CA1	Homo sapiens	0.54929	0.000409325	92.611	GGPFS(0.549)DS(0.451)YR	2	0.17364	5	1.024	1.024	1.066	1.07	1.008	0.878	0.929	0.945	1.166	1	1.041	1.004	0.942
P00918	172	S	Carbonic anhydrase 2	CA2	Homo sapiens	0.999652	0.000241336	90.793	S(1)ADFTNFDPR	2	0.96263	4	0.909	1.428	1.256	0.856	0.681	1.354	0.517	2.622	0.671	1.571	0.88	0.681	0.795
P00918	37	T	Carbonic anhydrase 2	CA2	Homo sapiens	0.963383	4.57823e-19	114.63	QSPVDIDT(0.037)HT(0.963)AK	3	0.41899	6	0.992	0.969	0.985	1.041	1.252	1.187	0.574	2.068	0.835	0.977	1.016	1.057	1.203
P00918	151	S	Carbonic anhydrase 2	CA2	Homo sapiens	1	0.0100881	46.88	VGS(1)AKPGLQK	3	0.41496	1	1.104	1.095	1.188	1.141	1.061	0.427	0.984	0.434	2.584	0.992	1.084	0.961	0.931
P00918	216	S	Carbonic anhydrase 2	CA2	Homo sapiens	0.993361	0.00718313	52.527	EPIS(0.993)VS(0.003)S(0.003)EQVLK	2	-0.14027	1	1.199	1.024	0.949	1.093	0.762	1.013	0.959	1.057	1.183	0.854	0.926	1.152	0.697
P00918	29	S	Carbonic anhydrase 2	CA2	Homo sapiens	1	1.15328e-201	193.64	GERQS(1)PVDIDTHTAK	4	-0.93864	29	1.117	0.967	0.959	0.975	0.922	1.3	0.76	1.711	0.859	0.865	0.992	1.017	0.945
P01008	68	S	Antithrombin-III	SERPINC1	Homo sapiens	0.999998	1.66119e-141	172.75	ATEDEGS(1)EQKIPEATNR	3	-1.1609	10	0.179	0.309	1.401	1.015	3.777	0.166	0.152	1.091	1.079	1.723	4.533	0.724	3.721
P01009	38	S	Alpha-1-antitrypsin	SERPINA1	Homo sapiens	0.769313	1.05222e-28	118.66	T(0.047)DT(0.184)S(0.769)HHDQDHPTFNK	4	0.30233	2	0.328	0.596	1.487	1.082	3.128	0.223	0.157	1.419	1.472	1.818	2.497	0.728	2.89
P01009	37	T	Alpha-1-antitrypsin	SERPINA1	Homo sapiens	0.496411	1.05222e-28	118.66	T(0.007)DT(0.496)S(0.496)HHDQDHPTFNK	4	-0.88361	0
P01042	332	S	Kininogen-1	KNG1	Homo sapiens	0.998802	0	276.73	ETTCS(0.001)KES(0.999)NEELTESCETK	3	-0.45469	38	0.147	0.231	1.434	1.094	3.982	0.045	0.067	0.678	3.234	1.578	6.199	0.763	3.641
P02042	124	T	Hemoglobin subunit delta	HBD	Homo sapiens	1	1.00563e-13	110.97	EFT(1)PQMQAAYQK	3	-0.060545	1	1.047	1.079	0.986	0.952	0.875	1.104	0.959	1.151	0.948	1.031	0.914	0.966	0.919
P02042	87	S	Hemoglobin subunit delta	HBD	Homo sapiens	0.917321	7.96895e-12	96.143	GT(0.055)FS(0.917)QLS(0.028)ELHCDK	2	-1.8583	2	1.208	0.912	0.999	1.09	0.921	0.85	1.02	0.834	1.421	0.755	1.095	1.091	0.846
P02545	392	S	Prelamin-A/C	LMNA	Homo sapiens	0.64438	0.0216225	42.314	LRLS(0.971)PS(0.644)PT(0.31)S(0.075)QR	2	-0.76853	1	0.584	0.884	1.261	1.187	1.399	0.814	0.87	0.936	0.718	1.513	1.426	0.941	1.179
P02545	390	S	Prelamin-A/C	LMNA	Homo sapiens	0.97101	0.0216225	42.314	LRLS(0.971)PS(0.644)PT(0.31)S(0.075)QR	2	-0.76853	1	0.584	0.884	1.261	1.187	1.399	0.814	0.87	0.936	0.718	1.513	1.426	0.941	1.179
P02549	1543	T	Spectrin alpha chain, erythrocytic 1	SPTA1	Homo sapiens	1	0.000204831	84.046	HQT(1)FAHEVDGR	3	0.56564	2
P02549	261	S	Spectrin alpha chain, erythrocytic 1	SPTA1	Homo sapiens	1	0.00402445	68.856	ALS(1)NAANLQR	2	-2.4318	2	1.053	1	1.067	0.983	0.943	1.075	0.879	1.223	0.979	0.95	1.067	0.921	0.96
P02549	1252	S	Spectrin alpha chain, erythrocytic 1	SPTA1	Homo sapiens	0.81686	0.000561933	51.495	LS(0.183)ES(0.817)HPDATEDLQR	3	-4.3363	1	1.063	0.996	1.164	0.987	0.982	0.832	0.976	0.853	1.277	0.936	1.169	0.848	0.995
P02549	1284	S	Spectrin alpha chain, erythrocytic 1	SPTA1	Homo sapiens	1	5.51089e-61	141.85	KES(1)LNEAQK	4	1.1575	27	1.274	1.365	1.185	1.065	0.794	0.533	0.784	0.68	2.389	1.072	0.868	0.899	0.746
P02549	2269	S	Spectrin alpha chain, erythrocytic 1	SPTA1	Homo sapiens	0.999971	8.80378e-19	113.69	GVS(1)EETLK	3	0.93962	11	1.058	0.98	1.057	0.985	0.953	0.925	1.042	0.887	1.144	0.926	1.079	0.931	0.968
P02549	2288	T	Spectrin alpha chain, erythrocytic 1	SPTA1	Homo sapiens	1	0.0124194	78.903	HFDENLT(1)GR	3	0.15803	4	1.056	1.004	1.299	1.132	1.093	1.048	0.37	2.835	1.008	0.951	1.294	0.871	0.966
P02549	490	S	Spectrin alpha chain, erythrocytic 1	SPTA1	Homo sapiens	0.999094	0.00243308	63.062	DSEQVDS(0.999)WMSR	2	-1.7112	1	0.793	1.077	1.069	0.763	1.085	1.198	1.015	1.181	0.662	1.358	0.992	0.714	1.422
P02549	96	S	Spectrin alpha chain, erythrocytic 1	SPTA1	Homo sapiens	0.999998	0.0018008	59.634	HQS(1)LEAEVQTK	3	-0.17834	1
P02549	1976	S	Spectrin alpha chain, erythrocytic 1	SPTA1	Homo sapiens	0.999149	1.42711e-07	72.568	QDT(0.001)LDAS(0.999)LQSFQQER	3	3.9049	2	0.812	0.917	0.998	0.998	1.226	1.095	0.954	1.149	0.742	1.129	1.088	1	1.229
P02649	147	S	Apolipoprotein E	APOE	Homo sapiens	0.811861	2.63999e-16	84.249	GEVQAMLGQS(0.812)T(0.188)EELR	3	-0.11019	2	1.021	1.022	1.133	0.935	1.039	0.898	0.951	0.944	1.137	1.001	1.108	0.825	1.112
P02649	148	T	Apolipoprotein E	APOE	Homo sapiens	0.571886	0.00171258	50.226	GEVQAMLGQS(0.428)T(0.572)EELR	3	-4.1956	2
P02652	54	S	Apolipoprotein A-II	APOA2	Homo sapiens	1	3.72759e-05	82.59	VKS(1)PELQAEAK	3	0.6845	1	0.399	0.476	1.615	1.208	2.504	0.228	0.569	0.401	1.749	1.195	3.39	0.748	2.073
P02671	364	S	Fibrinogen alpha chain	FGA	Homo sapiens	0.918705	5.75999e-07	74.147	PGSTGTWNPGS(0.919)S(0.081)ER	2	-0.29884	1	0.31	0.295	0.955	1.018	2.844	0.187	1.391	0.134	1.663	0.951	3.237	1.066	2.793
P02730	350	S	Band 3 anion transport protein	SLC4A1	Homo sapiens	0.996892	1.3564e-154	180.88	YQS(0.003)S(0.997)PAKPDSSFYK	3	-0.31539	25	1.042	0.942	1.02	1.005	0.999	0.963	1.029	0.936	1.082	0.904	1.083	0.985	0.994
P02730	356	S	Band 3 anion transport protein	SLC4A1	Homo sapiens	1	1.47971e-154	178.72	YQSSPAKPDS(1)S(1)FYK	4	-0.94108	95	1.088	0.903	0.955	0.997	1.043	0.984	1.03	0.956	1.105	0.831	1.057	1.044	1.046
P02730	359	Y	Band 3 anion transport protein	SLC4A1	Homo sapiens	0.996838	5.89767e-34	121.13	YQSSPAKPDSS(0.003)FY(0.997)K	3	-1.6417	1	1.281	0.732	0.249	0.386	0.369	3.557	0.427	8.335	0.36	0.571	0.34	1.551	0.958
P02730	349	S	Band 3 anion transport protein	SLC4A1	Homo sapiens	0.72464	2.40225e-34	124.29	YQS(0.725)S(0.258)PAKPDS(0.016)S(0.002)FYK	3	-3.3477	7	0.972	0.936	1.058	0.954	1.028	0.96	1.092	0.88	1.012	0.963	1.13	0.902	1.077
P02730	745	S	Band 3 anion transport protein	SLC4A1	Homo sapiens	0.788987	6.04858e-22	107.51	AS(0.789)T(0.211)PGAAAQIQEVK	3	0.73539	3	1.103	0.968	1.154	1.061	0.968	0.98	0.765	1.28	1.126	0.877	1.192	0.92	0.912
P02730	357	S	Band 3 anion transport protein	SLC4A1	Homo sapiens	1	8.49602e-178	188.41	YQSSPAKPDS(1)S(1)FYK	4	-0.94108	113	1.048	0.89	0.964	1.012	1.042	0.944	1.102	0.857	1.11	0.849	1.083	1.05	1.03
P02730	303	S	Band 3 anion transport protein	SLC4A1	Homo sapiens	0.999997	0.0179793	63.181	IDAYMAQS(1)R	2	0.79328	1	0.896	0.984	1.042	1.03	0.966	0.95	1.133	0.838	0.943	1.099	1.059	0.989	0.937
P02730	746	T	Band 3 anion transport protein	SLC4A1	Homo sapiens	0.965569	1.53669e-95	161.26	AS(0.034)T(0.966)PGAAAQIQEVK	2	-0.57857	5	1.07	1.025	1.107	1.038	0.934	0.933	0.893	1.045	1.147	0.958	1.08	0.938	0.899
P02794	179	S	Ferritin heavy chain	FTH1	Homo sapiens	0.999907	0.000595587	89.301	HTLGDS(1)DNES	2	3.2357	3	1.003	1.104	1.388	1.057	0.909	0.781	0.757	1.032	1.284	1.1	1.258	0.761	0.86
P04040	120	S	Catalase	CAT	Homo sapiens	0.840165	0.00217016	41.239	FS(0.002)T(0.005)VAGES(0.84)GS(0.149)ADT(0.004)VR	2	-1.6887	1	0.91	1.146	1.229	0.951	1.091	0.805	0.868	0.928	1.13	1.26	1.072	0.774	1.147
P04040	517	S	Catalase	CAT	Homo sapiens	0.913975	1.13822e-48	130.89	NAIHTFVQS(0.086)GS(0.914)HLAAR	4	-0.50059	4	0.923	1.174	1.567	1.018	0.739	1.027	0.552	1.863	0.898	1.272	1.336	0.65	0.726
P04040	515	S	Catalase	CAT	Homo sapiens	0.634944	6.08762e-18	88.945	NAIHTFVQS(0.635)GS(0.365)HLAAR	3	1.1063	1	0.911	0.985	1.298	0.997	0.914	0.972	0.924	1.053	0.937	1.082	1.318	0.768	0.917
P04075	39	S	Fructose-bisphosphate aldolase A	ALDOA	Homo sapiens	0.995753	4.10947e-22	109.07	GILAADEST(0.004)GS(0.996)IAK	3	-1.3908	8	0.952	1.14	1.231	1.055	0.936	0.93	0.755	1.231	1.024	1.198	1.08	0.857	0.887
P04075	46	S	Fructose-bisphosphate aldolase A	ALDOA	Homo sapiens	0.999715	1.29526e-22	112.67	LQS(1)IGTENTEENR	3	-0.49775	10	0.964	1.045	1.386	1.138	1.031	0.966	0.47	2.056	0.998	1.084	1.326	0.821	0.906
P04075	36	S	Fructose-bisphosphate aldolase A	ALDOA	Homo sapiens	0.971003	4.01307e-202	193.8	GILAADES(0.971)T(0.029)GSIAK	2	-0.52252	9	1.043	1.037	0.987	0.989	0.891	0.944	1.108	0.852	1.105	0.994	0.952	1.002	0.9
P04075	37	T	Fructose-bisphosphate aldolase A	ALDOA	Homo sapiens	0.48585	0.00126507	45.28	GILAADES(0.486)T(0.486)GS(0.028)IAK	3	1.2956	0
P04114	4048	S	Apolipoprotein B-100	APOB	Homo sapiens	0.999998	1.3941e-47	136.81	VRES(1)DEETQIK	2	-1.3677	11	0.22	0.307	1.185	1.062	3.89	0.182	0.154	1.185	1.211	1.395	3.856	0.896	3.664
P04114	642	S	Apolipoprotein B-100	APOB	Homo sapiens	0.531055	0.000954568	51.771	S(0.531)VS(0.448)LPS(0.021)LDPASAK	3	-0.11875	1		0.778	1.533	0.915	1.396	0.378					1.972	0.597	1.526
P04217	410	S	Alpha-1B-glycoprotein	A1BG	Homo sapiens	0.979026	0.0169848	52.5	AT(0.021)WS(0.979)GAVLAGR	2	0.1598	1	0.401	0.687	2.845	1.016	1.507	0.282	0.262	1.075	1.424	1.712	4.141	0.357	1.483
P04792	83	S	Heat shock protein beta-1	HSPB1	Homo sapiens	0.682932	4.27139e-47	136.3	QLS(0.317)S(0.683)GVSEIR	2	-0.48888	2	0.877	1.38	1.55	0.942	0.801	0.701	0.749	0.936	1.251	1.574	1.123	0.607	0.85
P04792	82	S	Heat shock protein beta-1	HSPB1	Homo sapiens	0.907588	0.00954986	62.68	QLS(0.908)S(0.077)GVS(0.016)EIR	2	-2.4511	2	0.844	1.186	1.452	0.941	0.917	0.807	0.855	0.944	1.046	1.406	1.224	0.648	0.974
P04921	90	T	Glycophorin-C	GYPC	Homo sapiens	0.937206	0.0107197	41.621	HKGT(0.937)Y(0.058)HT(0.005)NEAK	4	-1.3578	1	0.887	1.083	1.453	1.179	0.928	0.373	1.096	0.34	2.381	1.221	1.342	0.811	0.787
P05386	104	S	60S acidic ribosomal protein P1	RPLP1	Homo sapiens	1	6.29287e-124	169.08	KEES(1)EES(1)DDDMGFGLFD	3	0.88155	2	0.382	0.946	0.992	1.247	1.098	1.183	1.151	1.028	0.323	2.475	1.048	1.257	0.881
P05386	101	S	60S acidic ribosomal protein P1	RPLP1	Homo sapiens	1	6.29287e-124	169.08	KEES(1)EES(1)DDDMGFGLFD	3	0.88155	2	0.382	0.946	0.992	1.247	1.098	1.183	1.151	1.028	0.323	2.475	1.048	1.257	0.881
P05455	389	T	Lupus La protein	SSB	Homo sapiens	0.999977	0.000975163	49.537	AREET(1)DKEEPASK	4	1.1995	1	1.161	1.306	1.352	1.305	0.88	0.415	0.581	0.714	2.796	1.126	1.035	0.965	0.674
P06132	61	S	Uroporphyrinogen decarboxylase	UROD	Homo sapiens	0.999995	1.60926e-05	64.104	S(1)PEACCELTLQPLR	3	-0.13034	2	0.656	0.858	1.104	1.002	1.321	1.141	0.919	1.242	0.575	1.308	1.287	0.908	1.318
P06702	113	T	Protein S100-A9	S100A9	Homo sapiens	1	9.17363e-55	107.88	MHEGDEGPGHHHKPGLGEGT(1)P	5	-0.062361	3	0.592	0.963	1.357	1.257	1.566	0.713	0.551	1.294	0.83	1.626	1.41	0.927	1.245
P07451	29	S	Carbonic anhydrase 3	CA3	Homo sapiens	1	2.9982e-48	136.34	GENQS(1)PVELHTK	3	-2.25	3	1.031	0.96	1.159	0.963	1.102	1.34	0.445	3.011	0.77	0.93	1.208	0.831	1.144
P07741	66	S	Adenine phosphoribosyltransferase	APRT	Homo sapiens	0.999982	0.0133145	57.267	IDYIAGLDS(1)R	2	-0.71585	1
P07900	231	S	Heat shock protein HSP 90-alpha	HSP90AA1	Homo sapiens	1	7.59886e-37	127.97	ERDKEVS(1)DDEAEEK	4	2.6253	25	1.156	1.103	1.266	1.091	0.959	0.474	0.95	0.499	2.438	0.954	1.147	0.862	0.879
P07900	263	S	Heat shock protein HSP 90-alpha	HSP90AA1	Homo sapiens	1	4.34998e-298	218.86	ESEDKPEIEDVGS(1)DEEEEKK	5	0.21468	14	1.095	1.005	1.068	0.99	1.118	0.735	0.991	0.742	1.49	0.918	1.063	0.927	1.129
P07910	233	S	Heterogeneous nuclear ribonucleoproteins C1/C2	HNRNPC	Homo sapiens	0.99702	0.00188656	40.432	NDKS(0.997)EEEQS(0.001)S(0.001)S(0.001)SVK	3	0.077521	1
P08034	266	S	Gap junction beta-1 protein	GJB1	Homo sapiens	0.999739	0.000134284	70.089	S(1)PGTGAGLAEK	2	-0.98684	2
P08238	255	S	Heat shock protein HSP 90-beta	HSP90AB1	Homo sapiens	1	0	255.19	IEDVGS(1)DEEDDSGKDKK	3	2.5878	85	0.948	1	1.066	1.039	1.045	0.895	1.008	0.888	1.06	1.054	1.066	0.975	1.006
P08238	226	S	Heat shock protein HSP 90-beta	HSP90AB1	Homo sapiens	1	8.8396e-23	115.57	EKEIS(1)DDEAEEEK	3	2.1708	5	0.852	1.01	1.249	1.145	1.34	0.675	0.729	0.926	1.262	1.186	1.236	0.917	1.17
P08397	147	S	Porphobilinogen deaminase	HMBS	Homo sapiens	0.489306	0.00762629	81.525	SVVGT(0.021)S(0.489)S(0.489)LR	2	2.138	0
P08397	145	T	Porphobilinogen deaminase	HMBS	Homo sapiens	0.326589	0.00937949	42.083	S(0.02)VVGT(0.327)S(0.327)S(0.327)LRR	2	1.9289	0
P08397	146	S	Porphobilinogen deaminase	HMBS	Homo sapiens	0.489306	0.00762629	81.525	SVVGT(0.021)S(0.489)S(0.489)LR	2	2.138	0
P08559	232	S	Pyruvate dehydrogenase E1 component subunit alpha, somatic form, mitochondrial	PDHA1	Homo sapiens	0.779783	0.029348	50.09	YGMGT(0.22)S(0.78)VER	2	2.1735	1	0.563	1.117	1.195	0.95	1.147	0.976	1.051	0.929	0.576	1.985	1.07	0.795	1.207
P08559	293	S	Pyruvate dehydrogenase E1 component subunit alpha, somatic form, mitochondrial	PDHA1	Homo sapiens	0.997414	3.34205e-67	148.33	YHGHS(0.997)MS(0.003)DPGVSYR	3	-1.8786	22	0.489	1.258	1.059	1.082	1.11	1.006	0.995	1.011	0.486	2.572	0.841	1.022	1.026
P08559	300	S	Pyruvate dehydrogenase E1 component subunit alpha, somatic form, mitochondrial	PDHA1	Homo sapiens	0.997024	8.34567e-20	104.84	YHGHS(0.942)MS(0.059)DPGVS(0.997)Y(0.002)R	3	0.65479	10	0.514	1.244	1.162	1.078	1.158	0.924	0.92	1.004	0.556	2.421	0.934	0.928	1.073
P08913	232	S	Alpha-2A adrenergic receptor	ADRA2A	Homo sapiens	1	0.00144895	72.152	T(1)RVPPS(1)RR	2	0.5796	23	1.105	1.083	1.02	0.961	0.924	0.937	0.97	0.966	1.179	0.98	0.942	0.942	0.961
P08913	227	T	Alpha-2A adrenergic receptor	ADRA2A	Homo sapiens	1	0.00144895	72.152	T(1)RVPPS(1)RR	2	0.5796	23	1.105	1.083	1.02	0.961	0.924	0.937	0.97	0.966	1.179	0.98	0.942	0.942	0.961
P0C0L4	1177	S	Complement C4-A	C4A	Homo sapiens	1	0.00351282	80.69	ANS(1)FLGEK	2	1.7471	1	0.325	0.466	3.948	0.991	0.977	0.154	0.139	1.107	2.116	1.433	8.469	0.251	0.985
P0DKL9	5	S	ARL14 effector protein-like	ARL14EPL	Homo sapiens	1	0.0128876	43.124	MNEQS(1)EK	2	-1.8975	1	1.139	1.078	0.889	0.931	0.986	0.918	1.06	0.866	1.241	0.946	0.824	1.047	1.06
P0DMV9	631	S	Heat shock 70 kDa protein 1B	HSPA1B	Homo sapiens	0.99591	3.43324e-62	142.1	GGS(0.996)GS(0.004)GPTIEEVD	2	-0.55508	1	1.113	1.058	1.207	1.078	0.722	1.039	0.783	1.326	1.072	0.951	1.14	0.893	0.67
P10398	582	S	Serine/threonine-protein kinase A-Raf	ARAF	Homo sapiens	0.771124	0.00936999	47.977	S(0.228)AS(0.771)EPS(0.001)LHR	3	1.0621	1
P10644	77	S	cAMP-dependent protein kinase type I-alpha regulatory subunit	PRKAR1A	Homo sapiens	0.826849	3.53203e-27	93.583	T(0.164)DS(0.827)REDEIS(0.009)PPPPNPVVK	3	-0.39545	1	0.779	0.972	1.274	1.302	0.992	0.9	0.78	1.154	0.865	1.249	1.311	1.022	0.762
P11166	238	T	Solute carrier family 2, facilitated glucose transporter member 1	SLC2A1	Homo sapiens	0.999991	1.09685e-13	103.01	GTADVT(1)HDLQEMK	2	-0.70728	19	0.322	0.943	2.021	1.736	1.521	0.276	0.182	1.512	1.166	2.931	2.144	0.859	0.876
P11166	234	T	Solute carrier family 2, facilitated glucose transporter member 1	SLC2A1	Homo sapiens	0.998184	4.50975e-27	112.57	LRGT(0.998)ADVT(0.002)HDLQEMK	3	-1.2509	2	1.016	1.085	1.121	1.099	1.052	0.969	0.657	1.474	1.048	1.068	1.033	0.98	0.958
P11166	490	S	Solute carrier family 2, facilitated glucose transporter member 1	SLC2A1	Homo sapiens	1	3.98376e-55	141.07	TPEELFHPLGADS(1)QV	2	-0.81305	4	0.906	0.976	1.04	1.166	1.113	0.705	1.095	0.644	1.285	1.077	1.065	1.122	0.954
P11166	465	S	Solute carrier family 2, facilitated glucose transporter member 1	SLC2A1	Homo sapiens	0.999959	0.0134199	57.106	TFDEIAS(1)GFR	2	1.5843	1	0.84	0.733	1.023	1.001	0.994	1.877	0.533	3.521	0.448	0.872	1.397	0.978	0.993
P11171	849	S	Protein 4.1	EPB41	Homo sapiens	0.998157	2.34333e-12	111.64	EQHPDMS(0.998)VT(0.002)K	2	-1.4031	22	0.953	1.289	1.754	1.465	0.572	0.705	0.263	2.686	1.351	1.353	1.361	0.835	0.391
P11171	762	T	Protein 4.1	EPB41	Homo sapiens	0.876776	0.00262924	86.262	DVPIVHT(0.123)ET(0.877)K	3	0.077743	1
P11171	734	T	Protein 4.1	EPB41	Homo sapiens	0.768254	4.427e-65	144.17	T(0.768)QT(0.2)VT(0.032)ISDNANAVK	3	-2.6454	10	0.994	1.812	1.655	0.804	0.375	1.152	0.209	5.52	0.863	1.823	0.913	0.486	0.466
P11171	491	S	Protein 4.1	EPB41	Homo sapiens	0.840102	1.75826e-26	119.74	LT(0.03)S(0.84)T(0.13)DT(0.001)IPK	2	-0.33766	2	0.926	1.416	1.27	1.039	0.785	1.115	0.45	2.479	0.83	1.529	0.897	0.818	0.755
P11171	521	S	Protein 4.1	EPB41	Homo sapiens	1	4.07353e-18	92.098	QAS(1)ALIDRPAPHFER	3	1.3645	3	1.086	1.119	1.151	0.889	0.86	1.204	0.691	1.743	0.902	1.03	1.029	0.772	0.967
P11171	859	T	Protein 4.1	EPB41	Homo sapiens	1	4.17744e-06	80.632	VVVHQET(1)EIADE	2	1.0969	3	0.957	1.236	1.291	1.049	0.969	0.84	0.659	1.274	1.14	1.292	1.045	0.812	0.923
P11171	494	T	Protein 4.1	EPB41	Homo sapiens	0.996813	5.00373e-36	127.52	LTST(0.003)DT(0.997)IPK	2	0.54244	7	0.919	0.918	1.206	1.307	1.189	1.177	0.283	4.152	0.781	0.999	1.314	1.083	0.91
P11171	709	S	Protein 4.1	EPB41	Homo sapiens	0.972338	0.000102311	89.047	RLS(0.972)T(0.147)HS(0.881)PFR	3	-1.46	7	1.099	0.989	1.003	1.014	0.998	1.275	0.622	2.049	0.862	0.9	1.014	1.011	0.984
P11171	542	S	Protein 4.1	EPB41	Homo sapiens	1	6.33049e-288	218.28	S(1)LDGAAAVDSADR	2	0.1183	163	0.972	0.964	1.123	1.098	1.021	0.925	0.898	1.03	1.051	0.992	1.165	0.978	0.93
P11171	712	S	Protein 4.1	EPB41	Homo sapiens	0.999417	1.39733e-38	133.76	LST(0.001)HS(0.999)PFR	2	-1.2938	23	1.107	0.934	0.99	1.032	0.987	1.27	0.679	1.872	0.872	0.844	1.06	1.042	0.957
P11171	95	S	Protein 4.1	EPB41	Homo sapiens	0.979988	1.41331e-14	75.773	S(0.02)QVS(0.98)EEEGKEVESDKEK	4	-0.66339	5	0.895	1.009	1.126	1.043	1.003	0.852	1.072	0.795	1.05	1.127	1.116	0.927	0.962
P11171	710	T	Protein 4.1	EPB41	Homo sapiens	0.652786	0.000588097	86.911	RLS(0.347)T(0.653)HSPFR	3	-0.76908	1	1.022	0.769	1.037	1.197	1.028	1.343	0.603	2.226	0.761	0.752	1.349	1.155	0.858
P11171	540	S	Protein 4.1	EPB41	Homo sapiens	1	4.95677e-47	120.27	RAS(1)RS(1)LDGAAAVDSADR	3	1.9448	50	1.018	1	1.058	1.1	1.051	1.094	0.678	1.614	0.931	0.982	1.057	1.04	0.956
P11171	555	S	Protein 4.1	EPB41	Homo sapiens	0.923896	1.95712e-25	99.313	SLDGAAAVDS(0.076)ADRS(0.924)PR	3	-0.9051	1
P11171	684	S	Protein 4.1	EPB41	Homo sapiens	0.99971	2.09079e-37	131.83	HHAS(1)ISELK	2	0.15956	13	0.952	0.937	1.066	1.122	1.132	1.023	0.766	1.335	0.93	0.984	1.138	1.052	1.009
P11171	664	S	Protein 4.1	EPB41	Homo sapiens	1	5.21288e-13	106.38	HS(1)NLMLEDLDK	3	-2.4945	4	1.095	0.898	1.391	1.14	1.165	0.812	0.5	1.622	1.349	0.82	1.548	0.82	1.022
P11171	551	S	Protein 4.1	EPB41	Homo sapiens	0.999997	8.46103e-09	67.153	SLDGAAAVDS(1)ADR	2	0.096439	5	1.095	0.848	0.941	0.962	1.27	1.21	0.675	1.793	0.906	0.774	1.109	1.022	1.32
P11171	736	T	Protein 4.1	EPB41	Homo sapiens	0.993248	0	250.39	T(0.006)QT(0.993)VT(0.001)ISDNANAVK	2	-0.97558	11	0.918	2.056	1.756	0.71	0.279	1.207	0.074	16.226	0.76	2.241	0.854	0.404	0.393
P11171	490	T	Protein 4.1	EPB41	Homo sapiens	0.819006	0.0134102	86.114	LT(0.819)S(0.143)T(0.036)DT(0.002)IPK	2	0.98694	1	1.025	1.003	1.103	1.118	0.882	1.194	0.675	1.768	0.858	0.978	1.1	1.014	0.789
P11277	35	S	Spectrin beta chain, erythrocytic	SPTB	Homo sapiens	0.539266	2.96565e-23	91.276	WDAPDDELDNDNS(0.539)S(0.461)AR	3	-1.3443	5	0.917	1.135	0.791	1.075	1.179	0.985	0.918	1.074	0.931	1.238	0.697	1.359	1.096
P11277	2105	S	Spectrin beta chain, erythrocytic	SPTB	Homo sapiens	1	0	260.69	QIAERPAEETGPQEEEGETAGEAPVS(1)HHAAT(1)ER	4	0.9307	65	0.706	0.758	1.149	1.175	1.146	0.59	1.475	0.4	1.196	1.073	1.516	1.023	0.975
P11277	2110	T	Spectrin beta chain, erythrocytic	SPTB	Homo sapiens	1	0	283.6	QIAERPAEETGPQEEEGETAGEAPVS(1)HHAAT(1)ER	4	-0.49744	27	0.729	0.96	1.25	1.092	1.129	0.62	1.219	0.508	1.176	1.317	1.302	0.874	1.033
P11277	1226	S	Spectrin beta chain, erythrocytic	SPTB	Homo sapiens	0.999889	1.56562e-06	97.463	VLS(1)PVDSGNK	3	0.617	5	0.923	1.011	0.995	1.041	0.943	1.144	0.943	1.213	0.807	1.095	0.984	1.046	0.907
P11277	36	S	Spectrin beta chain, erythrocytic	SPTB	Homo sapiens	0.996154	0	303.9	WDAPDDELDNDNS(0.004)S(0.996)AR	2	-2.1226	46	0.988	0.951	1.018	1.071	1.024	0.944	1.005	0.94	1.046	0.962	1.071	1.052	0.956
P11277	2117	S	Spectrin beta chain, erythrocytic	SPTB	Homo sapiens	0.999998	4.70056e-62	131.79	T(0.116)S(0.884)PVS(1)LWSR	2	0.97133	10	0.944	0.928	1.07	1.199	1.062	0.948	0.849	1.116	0.996	0.983	1.154	1.12	0.886
P11277	2114	S	Spectrin beta chain, erythrocytic	SPTB	Homo sapiens	0.96479	3.45584e-132	175.49	T(0.035)S(0.965)PVSLWSR	2	0.1778	42	1.08	1.039	0.984	0.976	0.916	1.036	0.97	1.069	1.042	0.962	0.947	0.992	0.938
P11277	998	S	Spectrin beta chain, erythrocytic	SPTB	Homo sapiens	1	0.00714888	53.237	KLS(1)GLER	3	0.38953	2	1.075	1.069	1.091	1.005	0.927	1.034	0.799	1.293	1.04	0.994	1.02	0.921	0.922
P11277	1230	S	Spectrin beta chain, erythrocytic	SPTB	Homo sapiens	0.999739	0.0035024	70.089	VLSPVDS(1)GNK	2	0.79414	1
P11277	2060	S	Spectrin beta chain, erythrocytic	SPTB	Homo sapiens	0.998716	0.000613847	87.568	ST(0.001)AS(0.999)WAER	2	1.4722	5	1.057	1.02	1.049	1.061	0.997	0.902	0.914	0.986	1.172	0.965	1.028	1.012	0.939
P11277	2120	S	Spectrin beta chain, erythrocytic	SPTB	Homo sapiens	0.687755	0.00882338	47.712	T(0.446)S(0.554)PVS(0.312)LWS(0.688)R	2	0.57012	2	0.859	1.725	1.251	0.898	0.68	1.008	0.578	1.743	0.853	2.007	0.725	0.718	0.758
P11277	1301	S	Spectrin beta chain, erythrocytic	SPTB	Homo sapiens	1	3.78512e-50	139.88	LLTSQDVS(1)YDEAR	2	-0.10238	60	0.642	0.893	1.368	1.651	1.229	0.884	0.333	2.657	0.727	1.391	1.531	1.207	0.744
P11277	382	T	Spectrin beta chain, erythrocytic	SPTB	Homo sapiens	0.999967	0.0151453	75.509	VYT(1)PHDGK	3	0.87409	7	1.012	1.05	1.099	0.996	0.933	0.906	1.003	0.904	1.116	1.038	1.047	0.906	0.937
P11277	2113	T	Spectrin beta chain, erythrocytic	SPTB	Homo sapiens	0.968754	3.45584e-132	175.49	T(0.969)S(0.031)PVS(1)LWSR	2	-0.22859	28	1.051	1.026	0.942	0.995	1.034	0.958	0.994	0.964	1.097	0.977	0.918	1.057	1.039
P11277	1531	T	Spectrin beta chain, erythrocytic	SPTB	Homo sapiens	0.999998	0.00021515	61.276	NQTLQNEILGHT(1)PR	3	2.5025	1	0.695	1.18	0.951	1.318	1.081	0.75	1.025	0.732	0.926	1.699	0.806	1.385	0.82
P11413	401	Y	Glucose-6-phosphate 1-dehydrogenase	G6PD	Homo sapiens	0.710305	0.0096425	42.475	VQPNEAVY(0.71)T(0.29)K	2	0.80754	1
P11413	84	S	Glucose-6-phosphate 1-dehydrogenase	G6PD	Homo sapiens	1	0.000453352	79.659	KQS(1)EPFFK	3	0.10304	1	1.101	1.247	0.892	0.866	0.866	1.432	0.595	2.406	0.768	1.133	0.716	0.971	1
P11586	490	S	C-1-tetrahydrofolate synthase, cytoplasmic	MTHFD1	Homo sapiens	1	0.00545029	46.352	RFS(1)DIQIR	3	1.1314	1
P12694	337	S	2-oxoisovalerate dehydrogenase subunit alpha, mitochondrial	BCKDHA	Homo sapiens	0.99774	1.68878e-43	132.84	IGHHS(0.998)T(0.002)SDDSSAYR	3	0.39829	6
P12694	338	T	2-oxoisovalerate dehydrogenase subunit alpha, mitochondrial	BCKDHA	Homo sapiens	0.466711	0.000492283	52.019	IGHHS(0.467)T(0.467)S(0.058)DDS(0.004)S(0.004)AYR	3	-0.17023	0
P13716	215	S	Delta-aminolevulinic acid dehydratase	ALAD	Homo sapiens	0.879767	4.8171e-113	163.66	S(0.12)S(0.88)PAFGDR	2	1.4089	33	0.998	0.972	1.036	1.007	0.936	0.965	1.086	0.889	1.034	0.975	1.066	0.971	0.93
P13716	214	S	Delta-aminolevulinic acid dehydratase	ALAD	Homo sapiens	0.919463	2.95028e-77	149.23	S(0.919)S(0.081)PAFGDR	2	1.7993	22	0.974	0.945	1.058	1.026	0.951	0.966	1.08	0.894	1.009	0.97	1.12	0.97	0.927
P13796	257	S	Plastin-2	LCP1	Homo sapiens	1	8.51354e-05	95.417	EGES(1)LEDLMK	2	0.66199	1	1.112	1.026	0.954	1.051	0.957	0.699	1.2	0.583	1.591	0.922	0.931	1.101	0.911
P13796	5	S	Plastin-2	LCP1	Homo sapiens	0.997218	0.000741633	51.03	GS(0.997)VS(0.003)DEEMMELR	2	3.1157	2	0.933	0.809	1.41	1.332	1.438	0.584	0.494	1.183	1.597	0.867	1.744	0.945	1.079
P13798	185	S	Acylamino-acid-releasing enzyme	APEH	Homo sapiens	0.775716	0.00360562	50.827	ALDVS(0.776)AS(0.224)DDEIAR	2	-0.7385	2	0.811	1.118	1.297	1.197	1.081	0.877	0.619	1.417	0.925	1.379	1.16	0.923	0.903
P13798	187	S	Acylamino-acid-releasing enzyme	APEH	Homo sapiens	0.662457	8.16293e-39	130.21	ALDVS(0.338)AS(0.662)DDEIAR	2	0.83775	1	0.996	0.913	1.031	1.14	1.06	0.988	0.872	1.133	1.008	0.916	1.129	1.107	0.93
P13861	99	S	cAMP-dependent protein kinase type II-alpha regulatory subunit	PRKAR2A	Homo sapiens	0.999357	1.5521e-45	100.23	RVS(0.999)VCAET(0.001)YNPDEEEEDTDPR	3	-0.096131	1
P14209	168	S	CD99 antigen	CD99	Homo sapiens	1	0.00113647	47.082	ENAEQGEVDMES(1)HR	3	-0.46139	5	1.101	1.085	1.267	0.816	0.995	0.722	1.015	0.711	1.525	0.985	1.168	0.644	1.219
P15056	729	S	Serine/threonine-protein kinase B-raf	BRAF	Homo sapiens	0.866934	0.0288256	50.484	S(0.041)AS(0.867)EPS(0.093)LNR	2	0.13048	1
P15259	92	Y	Phosphoglycerate mutase 2	PGAM2	Homo sapiens	0.999822	0.00575423	83.948	HY(1)GGLTGLNK	3	0.12665	1
P15374	130	S	Ubiquitin carboxyl-terminal hydrolase isozyme L3	UCHL3	Homo sapiens	0.990161	1.31735e-09	77.324	FLEESVS(0.01)MS(0.99)PEER	3	0.14895	6	1.084	1.007	1.042	1.07	1.236	0.692	0.869	0.797	1.566	0.93	1.035	1.027	1.155
P15531	99	S	Nucleoside diphosphate kinase A	NME1	Homo sapiens	0.951089	1.27442e-06	58.952	VMLGET(1)NPADS(0.951)KPGT(0.049)IR	3	-1.2138	2	0.954	1.245	0.887	0.803	0.873	0.967	1.271	0.76	0.987	1.305	0.712	0.906	1.087
P15531	94	T	Nucleoside diphosphate kinase A	NME1	Homo sapiens	0.999999	4.98377e-90	151.96	VMLGET(1)NPADSKPGTIR	3	0.17046	13	1.055	1.289	1.001	0.923	0.878	0.938	0.917	1.024	1.124	1.222	0.776	0.922	0.952
P16070	720	T	CD44 antigen	CD44	Homo sapiens	0.376448	0.000848403	48.053	ES(0.331)S(0.292)ET(0.376)PDQFMTADETR	3	-0.66576	0
P16157	1169	S	Ankyrin-1	ANK1	Homo sapiens	0.743426	0.0113884	56.286	DSGEGDT(0.042)T(0.215)S(0.743)LR	2	0.46373	1	0.92	1.102	1.298	1.082	0.924	0.755	0.919	0.821	1.219	1.197	1.178	0.834	0.853
P16157	1690	S	Ankyrin-1	ANK1	Homo sapiens	0.999988	1.58016e-93	157.22	IT(0.057)HS(0.954)PT(0.989)VS(1)QVT(1)ERS(1)QDR	3	-1.0813	79	0.947	0.965	1.168	1.111	1.082	0.887	0.839	1.057	1.068	1.019	1.209	0.952	0.973
P16157	1674	S	Ankyrin-1	ANK1	Homo sapiens	1	1.48838e-46	100.55	RQDDATGAGQDS(1)ENEVS(1)LVS(1)GHQR	3	-1.3673	13	0.86	0.875	1.06	1.132	1.234	1.006	0.833	1.207	0.855	1.018	1.211	1.068	1.09
P16157	1428	S	Ankyrin-1	ANK1	Homo sapiens	1	0.000372191	69.431	ELQFS(1)VEDINR	2	0.74337	1	0.975	0.925	1.347	1.08	0.859	0.865	0.948	0.913	1.126	0.95	1.456	0.802	0.795
P16157	1671	S	Ankyrin-1	ANK1	Homo sapiens	1	5.97006e-134	159.01	RQDDAT(0.002)GAGQDS(0.998)ENEVS(1)LVS(1)GHQR	4	-0.67652	13	0.864	0.869	1.14	1.182	1.257	0.93	0.758	1.228	0.93	1.006	1.311	1.037	1.063
P16157	1380	T	Ankyrin-1	ANK1	Homo sapiens	1	0.000106889	92.538	T(1)PT(1)PLALR	2	-1.7463	19	1.065	0.99	1.072	1.032	1.027	1.084	0.73	1.484	0.983	0.93	1.082	0.963	0.995
P16157	759	S	Ankyrin-1	ANK1	Homo sapiens	0.99999	4.21005e-51	115.79	NGAS(1)PNEVSSDGTTPLAIAK	3	-0.87419	2	0.873	0.972	1.076	1.153	1.174	0.82	0.931	0.881	1.064	1.113	1.106	1.072	1.018
P16157	1696	S	Ankyrin-1	ANK1	Homo sapiens	1	1.46545e-263	211.68	IT(0.004)HS(0.983)PT(0.013)VSQVT(1)ERS(1)QDR	3	0.22476	86	0.953	0.82	1.034	1.048	1.019	0.851	1.274	0.668	1.121	0.86	1.261	1.014	0.972
P16157	433	S	Ankyrin-1	ANK1	Homo sapiens	0.549105	0.0252718	48.568	GAS(0.451)PNVS(0.549)NVK	2	-4.0814	1
P16157	1872	S	Ankyrin-1	ANK1	Homo sapiens	0.952978	0.00396461	56.139	HS(0.953)KDHT(0.016)S(0.016)T(0.016)PNP	3	0.80068	1	1.278	1.197	1.492	1.046	0.999	0.348	0.64	0.543	3.678	0.937	1.246	0.701	0.955
P16157	1666	S	Ankyrin-1	ANK1	Homo sapiens	1	0	297.19	RQDDATGAGQDS(1)ENEVSLVSGHQR	3	-1.2763	82	0.911	0.984	1.106	1.092	1.032	0.979	0.895	1.094	0.931	1.08	1.125	0.987	0.945
P16157	1490	S	Ankyrin-1	ANK1	Homo sapiens	0.993206	8.16858e-08	70.094	GEIVNMLEGS(0.007)GRQS(0.993)R	2	-0.30701	3	1.001	0.725	1.033	1.1	1.054	1.519	0.569	2.671	0.659	0.724	1.425	1.065	0.958
P16157	1378	T	Ankyrin-1	ANK1	Homo sapiens	1	7.92016e-27	123.86	T(1)PT(1)PLALR	2	-1.7463	65	1.075	1.011	1.022	1.026	1.016	1.024	0.827	1.239	1.05	0.94	1.01	1.004	0.99
P16157	961	T	Ankyrin-1	ANK1	Homo sapiens	0.992507	9.31128e-137	176.68	LS(0.007)T(0.993)PPPLAEEEGLASR	2	-0.077504	29	1.08	1.034	0.974	1.124	0.941	0.893	0.954	0.937	1.209	0.957	0.942	1.155	0.837
P16157	1693	T	Ankyrin-1	ANK1	Homo sapiens	1	6.09622e-143	177.3	IT(0.034)HS(0.969)PT(0.997)VS(1)QVT(1)ERS(1)QDR	3	1.4051	45	0.925	0.824	1.201	1.169	1.16	0.808	0.912	0.886	1.145	0.891	1.458	0.973	0.992
P16157	429	S	Ankyrin-1	ANK1	Homo sapiens	0.999998	8.40634e-26	122.97	GAS(1)PNVSNVK	2	1.226	9	1.225	1.19	1.222	1.013	0.965	0.474	0.912	0.519	2.586	0.972	1.026	0.829	0.953
P16157	1486	S	Ankyrin-1	ANK1	Homo sapiens	1	0.00480331	50.04	GEIVNMLEGS(1)GR	2	-0.06084	3	0.893	0.764	1.051	0.959	2.051	0.905	0.376	2.406	0.986	0.856	1.376	0.912	2.139
P16157	1686	S	Ankyrin-1	ANK1	Homo sapiens	0.998397	6.09622e-143	177.3	ITHS(0.998)PT(0.172)VS(0.829)QVTER	3	1.191	206	0.96	0.927	1.109	1.079	1.038	0.878	1.011	0.868	1.094	0.966	1.196	0.973	0.962
P16157	856	S	Ankyrin-1	ANK1	Homo sapiens	1	1.64057e-07	90.707	LDQVVES(1)PAIPR	3	0.51779	4	0.926	0.977	1.353	1.065	1.058	1.006	0.615	1.635	0.921	1.055	1.384	0.787	0.994
P16157	15	S	Ankyrin-1	ANK1	Homo sapiens	0.992757	6.31743e-05	96.067	EADAAT(0.007)S(0.993)FLR	2	0.61612	1	1.012	0.931	1.067	0.953	0.999	0.948	1.09	0.87	1.067	0.92	1.147	0.893	1.048
P16157	881	S	Ankyrin-1	ANK1	Homo sapiens	0.999985	0.00845115	50.354	SEEQEQAS(1)K	3	2.7557	2
P16157	1312	S	Ankyrin-1	ANK1	Homo sapiens	0.999994	8.00402e-07	97.597	S(1)FHFQSFR	3	0.91345	1	1.093	1.178	0.893	0.728	1.011	1.3	0.796	1.634	0.841	1.078	0.758	0.815	1.389
P16157	4	S	Ankyrin-1	ANK1	Homo sapiens	1	7.19884e-13	111.17	PYS(1)VGFR	2	-1.0039	7	0.899	0.784	0.804	1.029	1.073	0.908	1.502	0.604	0.991	0.872	1.025	1.279	1.043
P16157	1607	S	Ankyrin-1	ANK1	Homo sapiens	1	9.50026e-26	122.46	LEGALS(1)EEPR	2	0.8908	21	0.936	0.758	0.989	1.057	1.283	0.949	1.029	0.922	0.986	0.81	1.306	1.068	1.214
P16157	960	S	Ankyrin-1	ANK1	Homo sapiens	0.576547	4.55767e-100	157.22	LS(0.577)T(0.423)PPPLAEEEGLASR	3	0.63182	11	0.952	1.094	1.103	0.934	1.094	0.918	0.905	1.014	1.037	1.149	1.008	0.847	1.171
P16157	834	S	Ankyrin-1	ANK1	Homo sapiens	1	1.30576e-26	125.97	RDS(1)RDVDEEK	3	-0.20139	52	1.193	1.305	1.304	0.987	0.787	0.442	0.983	0.45	2.698	1.094	0.999	0.757	0.798
P16157	1596	T	Ankyrin-1	ANK1	Homo sapiens	1	8.80253e-153	178.14	AEDS(1)DAT(1)GHEWK	2	0.97321	13	1.01	0.891	1.061	1.108	1.061	0.816	1.053	0.774	1.239	0.882	1.19	1.045	0.957
P16157	1593	S	Ankyrin-1	ANK1	Homo sapiens	1	0	233.28	AEDS(1)DAT(1)GHEWK	2	0.97321	34	1.029	1.02	1.086	1.063	0.966	0.897	0.939	0.956	1.147	0.991	1.065	0.979	0.909
P16157	1396	S	Ankyrin-1	ANK1	Homo sapiens	0.898798	1.46961e-25	76.301	YSILSES(0.003)T(0.015)PGS(0.899)LS(0.061)GT(0.021)EQAEMK	3	1.2054	2	1.236	1.154	0.814	0.648	1.008	0.87	1.27	0.685	1.421	0.933	0.705	0.797	1.555
P16157	1688	T	Ankyrin-1	ANK1	Homo sapiens	0.999982	1.10355e-93	159.26	IT(0.011)HS(0.989)PT(1)VS(1)QVTER	3	0.26471	42	0.957	0.89	1.124	1.14	1.107	0.959	0.824	1.164	0.998	0.93	1.263	1.014	0.971
P16452	690	S	Erythrocyte membrane protein band 4.2	EPB42	Homo sapiens	1	7.75918e-05	76.073	SVTVVAPELS(1)A	2	1.819	1	1.111	0.869	1.187	0.851	0.961	0.978	1.044	0.937	1.137	0.782	1.366	0.717	1.129
P16452	248	S	Erythrocyte membrane protein band 4.2	EPB42	Homo sapiens	1	9.26016e-20	113.67	RGS(1)VPILR	3	1.3452	11	1.206	1.637	0.944	0.702	0.706	0.957	0.848	1.13	1.259	1.358	0.577	0.744	1.005
P16452	681	S	Erythrocyte membrane protein band 4.2	EPB42	Homo sapiens	0.845946	5.22202e-06	95.417	S(0.846)VT(0.154)VVAPELSA	2	1.1027	1		1.193	1.082	0.802	0.895		1.028				0.907	0.741	1.115
P16949	38	S	Stathmin	STMN1	Homo sapiens	0.999998	1.35925e-05	70.26	ESVPEFPLS(1)PPK	3	-0.41117	4	1.235	0.999	1.172	1.165	0.881	0.724	0.824	0.879	1.705	0.809	1.173	0.994	0.756
P16949	63	S	Stathmin	STMN1	Homo sapiens	1	0.00016834	77.776	RKS(1)HEAEVLK	4	-0.57075	4	1.116	1.073	0.994	1.048	0.864	0.871	1.034	0.843	1.281	0.962	0.926	1.054	0.824
P16989	366	T	Y-box-binding protein 3	YBX3	Homo sapiens	0.3672	1.32809e-06	51.431	AGEAPTENPAPPT(0.367)QQS(0.316)S(0.316)AE	3	0.23541	0
P16989	318	S	Y-box-binding protein 3	YBX3	Homo sapiens	0.842615	9.91787e-39	77.719	PAPAVGEAEDKENQQAT(0.147)S(0.843)GPNQPS(0.01)VR	4	-0.74023	1
P17812	562	S	CTP synthase 1	CTPS1	Homo sapiens	1	0.0191439	56.258	GCRLS(1)PR	3	-0.13931	2	0.98	0.922	1.215	1.012	0.978	0.742	1.151	0.645	1.32	0.941	1.317	0.833	0.966
P17812	575	S	CTP synthase 1	CTPS1	Homo sapiens	0.981997	0	250.52	SGSS(0.018)S(0.982)PDSEITELK	2	0.56587	10	1.077	1.11	1.108	1.136	1.095	0.593	0.881	0.673	1.814	1.031	0.999	1.025	0.964
P17812	574	S	CTP synthase 1	CTPS1	Homo sapiens	0.636188	3.04727e-27	115.26	S(0.131)GS(0.131)S(0.636)S(0.096)PDS(0.005)EITELK	3	-1.4585	2	0.877	1.394	1.227	0.889	0.624	1.129	0.859	1.314	0.777	1.589	0.88	0.725	0.702
P17987	544	S	T-complex protein 1 subunit alpha	TCP1	Homo sapiens	1	1.05866e-235	201.79	HGS(1)YEDAVHSGALND	3	-0.30022	15	0.929	1.022	1.086	1.152	1.135	0.941	0.734	1.282	0.987	1.1	1.062	1.061	0.985
P20810	560	T	Calpastatin	CAST	Homo sapiens	0.487005	2.26164e-07	70.094	DT(0.487)S(0.487)QS(0.026)DKDLDDALDK	3	1.8387	0
P20810	563	S	Calpastatin	CAST	Homo sapiens	0.992849	4.57037e-98	162.81	DT(0.001)S(0.006)QS(0.993)DKDLDDALDK	3	-0.55485	3	0.998	0.884	0.938	0.968	0.908	0.928	1.376	0.675	1.075	0.886	1.061	1.032	0.938
P20810	577	S	Calpastatin	CAST	Homo sapiens	0.939453	0.0130594	71.085	LS(0.061)DS(0.939)LGQR	2	0.65949	1	0.913	0.692	0.876	0.683	0.706	0.907	2.223	0.408	1.007	0.758	1.265	0.78	1.033
P20810	561	S	Calpastatin	CAST	Homo sapiens	0.487005	2.26164e-07	70.094	DT(0.487)S(0.487)QS(0.026)DKDLDDALDK	3	1.8387	0
P20810	311	S	Calpastatin	CAST	Homo sapiens	1	0.00528457	67.93	S(1)IKEVDEAK	3	-0.24076	3
P21980	368	T	Protein-glutamine gamma-glutamyltransferase 2	TGM2	Homo sapiens	0.996075	0.00402098	57.288	S(0.003)EGT(0.996)Y(0.001)CCGPVPVR	2	1.7922	1	0.806	0.974	0.992	1.145	1.34	0.859	0.885	0.971	0.938	1.209	1.018	1.155	1.17
P21980	216	S	Protein-glutamine gamma-glutamyltransferase 2	TGM2	Homo sapiens	0.798169	0.00461676	44.847	RS(0.202)S(0.798)PVYVGR	3	-0.13386	1	0.948	1.227	1.124	1.106	0.892	0.912	0.791	1.152	1.04	1.294	0.916	0.984	0.806
P23193	57	S	Transcription elongation factor A protein 1	TCEA1	Homo sapiens	0.749737	8.10471e-08	75.548	KQS(0.75)T(0.25)DEEVTSLAK	3	1.29	1	1.106	0.95	0.991	1.069	1.083	1.149	0.652	1.763	0.963	0.859	1.043	1.079	1.014
P23193	100	S	Transcription elongation factor A protein 1	TCEA1	Homo sapiens	0.932476	2.77974e-06	61.276	KKEPAIT(0.002)S(0.066)QNS(0.932)PEAR	4	-0.32617	1
P23276	28	S	Kell blood group glycoprotein	KEL	Homo sapiens	0.824516	3.11091e-85	143.29	SQAGGMGTLWSQES(0.825)T(0.175)PEER	3	-0.38159	16	0.906	0.877	1.117	1.088	1.006	0.93	1.076	0.864	0.975	0.968	1.274	0.974	0.924
P23276	29	T	Kell blood group glycoprotein	KEL	Homo sapiens	0.590389	1.29077e-25	90.1	SQAGGMGTLWS(0.001)QES(0.409)T(0.59)PEER	3	0.54102	2	1.295	0.664		1.084	1.183		0.773			0.513			1.091
P23276	15	S	Kell blood group glycoprotein	KEL	Homo sapiens	0.999902	1.41821e-56	122.34	S(1)QAGGMGTLWSQESTPEER	3	-0.24383	9	1.007	0.827	1.117	1.191	1.028	0.89	0.941	0.945	1.131	0.822	1.35	1.066	0.863
P23528	24	S	Cofilin-1	CFL1	Homo sapiens	0.712031	0.00340937	47.712	KS(0.234)S(0.712)T(0.054)PEEVK	3	0.545	1	1.254	1.624	1.101	0.803	0.635	0.744	0.84	0.886	1.685	1.295	0.678	0.729	0.791
P23528	23	S	Cofilin-1	CFL1	Homo sapiens	0.487077	0.00340937	47.712	KS(0.487)S(0.487)T(0.026)PEEVK	3	1.8094	0
P23588	498	S	Eukaryotic translation initiation factor 4B	EIF4B	Homo sapiens	0.693369	1.12964e-41	118.76	S(0.068)QS(0.217)S(0.693)DT(0.022)EQQSPTSGGGK	3	0.35295	1
P23588	283	S	Eukaryotic translation initiation factor 4B	EIF4B	Homo sapiens	0.999997	0.00653052	82.279	AFGS(1)GYR	2	0.33812	1	1.642	1.294	0.719	0.518	0.488	1.544	0.794	1.945	1.064	0.788	0.556	0.72	0.943
P23588	497	S	Eukaryotic translation initiation factor 4B	EIF4B	Homo sapiens	0.505422	3.43055e-35	104.95	S(0.118)QS(0.505)S(0.349)DT(0.028)EQQSPTSGGGK	3	0.51887	1	1.088	1.336	1.323	1.115	0.94	0.342	0.856	0.4	3.18	1.228	0.99	0.843	0.843
P23588	406	S	Eukaryotic translation initiation factor 4B	EIF4B	Homo sapiens	1	0.00635061	74.841	ERHPS(1)WR	3	1.1012	6	1.255	0.91	0.886	0.705	0.677	1.272	1.294	0.983	0.987	0.725	0.975	0.796	0.96
P23588	504	S	Eukaryotic translation initiation factor 4B	EIF4B	Homo sapiens	0.962895	3.82955e-07	58.093	SQS(0.001)S(0.001)DT(0.003)EQQS(0.963)PT(0.025)S(0.007)GGGK	3	0.63403	3	1.052	0.838	1.417	1.153	1.177	0.26	1.103	0.235	4.052	0.797	1.691	0.814	1.021
P25788	250	S	Proteasome subunit alpha type-3	PSMA3	Homo sapiens	1	8.90781e-113	165.69	ESLKEEDES(1)DDDNM	2	0.5795	131	1.097	1.025	0.989	0.973	0.909	0.976	1.033	0.945	1.125	0.934	0.965	0.984	0.935
P26038	576	S	Moesin	MSN	Homo sapiens	1	9.54747e-05	95.909	IDEFES(1)M	2	1.1358	1	0.989	1.074	1.155	1.102	0.692	1.114	0.874	1.275	0.888	1.087	1.075	0.954	0.628
P26447	60	S	Protein S100-A4	S100A4	Homo sapiens	0.99946	0.0224111	56.139	LMS(0.999)NLDS(0.001)NR	2	-0.86442	1	0.843	2.117	1.581	0.634	0.496	0.865	0.465	1.861	0.974	2.512	0.747	0.401	0.782
P27105	18	S	Erythrocyte band 7 integral membrane protein	STOM	Homo sapiens	0.999993	8.76433e-06	89.911	LPDS(1)FKDSPSK	3	-3.4009	4	0.948	0.931	1.215	1	1.003	0.996	0.906	1.099	0.952	0.982	1.305	0.823	1.003
P27105	10	S	Erythrocyte band 7 integral membrane protein	STOM	Homo sapiens	0.999999	1.45276e-81	153.25	DS(1)EAQRLPDSFK	3	-2.8798	6	0.907	0.905	0.851	1.001	0.913	1.633	0.789	2.071	0.555	0.998	0.94	1.176	0.913
P27448	564	T	MAP/microtubule affinity-regulating kinase 3	MARK3	Homo sapiens	0.5	0.0161465	52.49	S(0.5)T(0.5)FHGQPR	3	1.0683	2
P27448	391	S	MAP/microtubule affinity-regulating kinase 3	MARK3	Homo sapiens	0.499862	4.53105e-05	41.615	VRPS(0.5)S(0.5)DLNNSTGQSPHHK	4	-1.0406	0
P27448	563	S	MAP/microtubule affinity-regulating kinase 3	MARK3	Homo sapiens	0.5	0.0161465	52.49	S(0.5)T(0.5)FHGQPR	3	1.0683	2
P27448	390	S	MAP/microtubule affinity-regulating kinase 3	MARK3	Homo sapiens	0.784884	5.33435e-10	61.963	VRPS(0.785)S(0.213)DLNNS(0.001)T(0.001)GQSPHHK	4	-2.9499	1	0.87	0.921	1.413	1.122	0.963	0.737	0.975	0.756	1.18	1.059	1.534	0.794	0.858
P27448	669	S	MAP/microtubule affinity-regulating kinase 3	MARK3	Homo sapiens	0.860932	9.1262e-28	125.97	T(0.004)T(0.021)S(0.114)S(0.861)MDPGDMMR	2	-2.3913	2	0.955	1.016	1.02	1.174	1.114	0.986	0.735	1.342	0.968	1.064	1.005	1.15	0.949
P27448	543	S	MAP/microtubule affinity-regulating kinase 3	MARK3	Homo sapiens	0.97718	6.32585e-16	77.631	TPVAS(0.004)T(0.016)HS(0.977)IS(0.001)SAATPDR	3	0.64584	3	0.685	0.985	1.262	1.316	1.162	0.781	0.809	0.966	0.877	1.438	1.281	1.043	0.882
P27448	540	S	MAP/microtubule affinity-regulating kinase 3	MARK3	Homo sapiens	0.935163	3.75206e-47	120.4	T(0.002)PVAS(0.935)T(0.058)HS(0.004)ISSAATPDR	2	0.76234	3	0.936	1.014	1.265	1.011	0.899	0.857	1.019	0.841	1.092	1.083	1.248	0.799	0.889
P27448	601	S	MAP/microtubule affinity-regulating kinase 3	MARK3	Homo sapiens	0.990662	0.00109489	70.889	GS(0.991)T(0.009)NLFSK	2	1.5851	3
P27448	598	S	MAP/microtubule affinity-regulating kinase 3	MARK3	Homo sapiens	0.978469	0.00109489	70.889	S(0.978)RGS(0.978)T(0.043)NLFSK	3	-2.7297	1
P27448	507	T	MAP/microtubule affinity-regulating kinase 3	MARK3	Homo sapiens	0.999857	0.00271763	57.175	RNT(1)YVCSER	3	-0.66827	2	0.985	0.928	1.188	1.02	0.917	0.818	1.143	0.715	1.205	0.942	1.28	0.859	0.899
P27448	541	T	MAP/microtubule affinity-regulating kinase 3	MARK3	Homo sapiens	0.541794	3.44289e-34	104.84	T(0.021)PVAS(0.437)T(0.542)HSISSAATPDR	3	1.0411	1	0.795	1.18	1.459	1.15	1.002	0.712	0.701	1.016	1.117	1.483	1.237	0.788	0.871
P27824	564	S	Calnexin	CANX	Homo sapiens	0.915148	2.91763e-39	99.987	QKS(1)DAEEDGGT(0.085)VS(0.915)QEEEDR	3	0.4023	2	0.943	1.024	1.027	0.773	0.878	1.012	1.342	0.754	0.932	1.086	1.002	0.753	1.135
P27824	562	T	Calnexin	CANX	Homo sapiens	0.617246	2.10239e-09	57.738	QKS(1)DAEEDGGT(0.617)VS(0.383)QEEEDR	3	0.53463	1	0.94	1.439	0.973	1.009	0.768	0.897	0.975	0.92	1.048	1.531	0.676	1.037	0.761
P27824	554	S	Calnexin	CANX	Homo sapiens	1	7.17032e-75	140.9	QKS(1)DAEEDGGTVSQEEEDR	3	1.0209	8	0.981	1.105	1.101	1.015	0.955	0.955	0.889	1.074	1.027	1.127	0.996	0.922	0.941
P27824	583	S	Calnexin	CANX	Homo sapiens	1	0.00231452	53.565	AEEDEILNRS(1)PR	3	-0.14341	2	0.783	1.046	1.176	1.161	1.062	0.925	0.846	1.092	0.847	1.335	1.124	0.987	0.915
P28066	56	S	Proteasome subunit alpha type-5	PSMA5	Homo sapiens	0.844883	1.13486e-17	110.84	IT(0.155)S(0.845)PLMEPSSIEK	3	1.4693	11	1.007	0.933	1.146	1.178	1.194	0.877	0.664	1.32	1.148	0.926	1.229	1.027	1.014
P28066	55	T	Proteasome subunit alpha type-5	PSMA5	Homo sapiens	0.547077	0.000905765	63.682	IT(0.547)S(0.453)PLMEPSSIEK	3	-0.21888	3	1.065	1.094	1.03	1.238	1.065	0.903	0.605	1.493	1.178	1.028	0.941	1.201	0.86
P29590	36	S	Protein PML	PML	Homo sapiens	0.798888	0.0225876	48.527	QPS(0.799)PS(0.191)PS(0.01)PTER	2	0.13544	2	0.885	0.979	1.256	1.107	0.86	0.696	1.217	0.572	1.27	1.106	1.283	0.882	0.777
P29692	133	S	Elongation factor 1-delta	EEF1D	Homo sapiens	0.999932	6.14517e-31	126.25	ATAPQTQHVS(1)PMR	3	-0.46589	7	0.458	1.026	1.157	1.041	1.256	0.97	1.091	0.89	0.472	2.242	1.128	0.9	1.206
P30041	177	T	Peroxiredoxin-6	PRDX6	Homo sapiens	1	0.00278977	56.295	RVAT(1)PVDWK	3	-0.96481	1	1.18	1.129	0.913	0.903	0.899	1.618	0.357	4.533	0.729	0.957	0.809	0.989	0.995
P30043	84	T	Flavin reductase (NADPH)	BLVRB	Homo sapiens	0.432761	0.00274363	49.708	NDLS(0.433)PT(0.433)T(0.133)VMS(0.002)EGAR	2	-0.73989	0
P30043	142	S	Flavin reductase (NADPH)	BLVRB	Homo sapiens	1	0.00652331	54.259	VLRES(1)GLK	3	1.361	1	1.093	0.94	1.019	0.903	1.071	1.268	0.707	1.793	0.862	0.86	1.084	0.887	1.186
P30043	82	S	Flavin reductase (NADPH)	BLVRB	Homo sapiens	0.997198	1.39863e-113	168.46	NDLS(0.997)PT(0.003)TVMSEGAR	2	-0.93829	7	0.941	1.033	1.12	1.06	1.098	1.143	0.604	1.891	0.824	1.098	1.084	0.946	1.036
P30626	172	S	Sorcin	SRI	Homo sapiens	0.904199	0.0015493	60.102	ALT(0.096)DS(0.904)FRR	3	1.8816	1	1.548	1.246	0.997	0.846	0.494	1.229	0.639	1.924	1.259	0.805	0.8	0.848	0.584
P31323	114	S	cAMP-dependent protein kinase type II-beta regulatory subunit	PRKAR2B	Homo sapiens	1	3.59676e-157	172	RAS(1)VCAEAYNPDEEEDDAESR	3	2.1117	8	0.828	0.889	1.136	1.169	1.328	0.741	0.91	0.815	1.117	1.074	1.278	1.029	1.137
P31939	475	S	Bifunctional purine biosynthesis protein PURH	ATIC	Homo sapiens	1	0.00756007	51.286	HHPQVLS(1)MK	3	1.0332	1
P31948	481	S	Stress-induced-phosphoprotein 1	STIP1	Homo sapiens	1	0.0238565	43.308	HDS(1)PEDVK	3	2.0385	1
P32119	112	S	Peroxiredoxin-2	PRDX2	Homo sapiens	0.999998	2.09656e-08	102.52	RLS(1)EDYGVLK	3	-0.7289	3	1.094	1.558	1.004	0.673	0.857	1.447	0.367	3.947	0.755	1.425	0.644	0.67	1.273
P32119	151	S	Peroxiredoxin-2	PRDX2	Homo sapiens	1	0.00185311	87.806	S(1)VDEALR	2	0.758	1	1.039	1.059	1.037	1.034	0.986	0.964	0.881	1.093	1.078	1.02	0.979	0.998	0.953
P33176	933	S	Kinesin-1 heavy chain	KIF5B	Homo sapiens	0.993596	6.95921e-05	51.566	PGQHPAAS(0.994)PT(0.006)HPS(0.001)AIR	3	1.8304	1	0.846	1.039	1.081	1.255	1.127	1.084	0.568	1.908	0.781	1.228	1.04	1.161	0.898
P35579	1943	S	Myosin-9	MYH9	Homo sapiens	1	2.3659e-45	98.491	KGAGDGS(1)DEEVDGKADGAEAK	4	1.5047	6	1.169	1.239	1.172	1.155	0.966	0.468	0.831	0.563	2.498	1.06	0.945	0.986	0.836
P35611	11	T	Alpha-adducin	ADD1	Homo sapiens	0.929839	1.31154e-10	79.837	AAVVT(0.93)S(0.07)PPPTTAPHK	3	-0.54585	15	1.001	0.936	0.906	1.043	0.885	1.188	1.04	1.142	0.842	0.936	0.968	1.151	0.849
P35611	542	S	Alpha-adducin	ADD1	Homo sapiens	0.989372	0.00235834	50.178	SLVQGELVT(0.011)AS(0.989)K	3	-0.019044	1
P35611	540	T	Alpha-adducin	ADD1	Homo sapiens	0.927698	0.00786562	57.973	SLVQGELVT(0.928)AS(0.072)K	3	0.16076	1	0.954	1.546	1.222	1.041	0.645	1.157	0.435	2.662	0.824	1.621	0.791	0.852	0.62
P35611	17	T	Alpha-adducin	ADD1	Homo sapiens	0.762713	2.92263e-06	63.614	AAVVTS(0.004)PPPT(0.233)T(0.763)APHK	4	-0.28829	3	1.169	0.875	0.975	1.306	0.801	1.039	0.835	1.245	1.124	0.749	1.114	1.34	0.613
P35611	12	S	Alpha-adducin	ADD1	Homo sapiens	0.996164	6.45944e-259	212.72	AAVVT(0.004)S(0.996)PPPTTAPHK	2	-0.029729	62	1.039	0.965	1.056	1.1	1.078	0.919	0.843	1.09	1.131	0.929	1.094	1.042	0.98
P35611	358	S	Alpha-adducin	ADD1	Homo sapiens	0.999957	0	248.46	SPGS(1)PVGEGTGSPPK	2	-0.92681	124	1.018	1.023	1.086	1.054	1.004	0.852	0.962	0.886	1.195	1.005	1.061	0.971	0.952
P35611	135	S	Alpha-adducin	ADD1	Homo sapiens	0.931476	0.013681	48.568	GS(0.012)DS(0.931)IAY(0.057)DK	2	-1.6277	1
P35611	353	S	Alpha-adducin	ADD1	Homo sapiens	0.738593	2.99427e-106	161.22	S(0.739)RS(0.28)PGS(0.981)PVGEGTGSPPK	3	0.96373	33	1.003	1.025	1.076	1.055	0.99	0.902	0.95	0.949	1.112	1.022	1.05	0.98	0.938
P35611	366	S	Alpha-adducin	ADD1	Homo sapiens	0.915788	1.12452e-53	137.61	S(0.785)PGS(0.215)PVGEGT(0.084)GS(0.916)PPK	3	-0.55488	9	0.978	1.003	1.187	1.159	0.978	0.806	0.889	0.907	1.213	1.026	1.183	0.976	0.844
P35611	532	S	Alpha-adducin	ADD1	Homo sapiens	0.999911	0.00255623	48.423	S(1)LVQGELVTASK	3	0.057301	1	1.126	0.619	1.003	1.133	1.179	1.103	0.836	1.32	1.02	0.55	1.621	1.13	1.04
P35611	364	T	Alpha-adducin	ADD1	Homo sapiens	0.995617	3.8939e-77	139.02	S(0.837)PGS(0.163)PVGEGT(0.996)GS(0.004)PPK	3	0.3161	26	0.994	0.978	1.241	1.061	0.927	0.835	0.964	0.866	1.19	0.984	1.269	0.855	0.874
P35611	355	S	Alpha-adducin	ADD1	Homo sapiens	0.999964	2.99427e-106	161.22	S(1)PGS(0.998)PVGEGT(0.001)GSPPK	2	1.3567	95	0.999	1.01	1.113	1.058	1.01	0.866	0.944	0.918	1.152	1.011	1.103	0.95	0.955
P35612	613	S	Beta-adducin	ADD2	Homo sapiens	0.950128	3.07997e-17	109.04	EAET(0.049)KS(0.95)PLVSPSK	3	-0.16464	1	1.391	1.094	0.959	0.956	0.82	1.549	0.231	6.7	0.898	0.787	0.876	0.997	0.858
P35612	697	S	Beta-adducin	ADD2	Homo sapiens	0.999345	7.80368e-276	211.64	TESVTSGPMSPEGS(0.999)PS(0.001)K	3	-0.36053	16	0.939	0.947	1.068	1.076	1.055	0.763	1.152	0.662	1.231	1.008	1.127	1.008	0.981
P35612	621	S	Beta-adducin	ADD2	Homo sapiens	0.990849	7.4633e-36	126.26	SPLVSPS(0.009)KS(0.991)LEEGTK	3	0.046489	4	1.083	1.079	1.076	0.962	0.824	1.158	0.818	1.416	0.935	0.996	0.997	0.894	0.857
P35612	693	S	Beta-adducin	ADD2	Homo sapiens	0.994526	6.04333e-216	196.4	DKTESVTS(0.001)GPMS(0.995)PEGS(0.004)PSK	4	3.7462	12	0.837	0.749	1.182	1.139	1.166	0.669	1.258	0.532	1.252	0.895	1.577	0.964	1.024
P35612	452	S	Beta-adducin	ADD2	Homo sapiens	0.612136	0.0214358	45.368	S(0.612)MGS(0.388)PRPK	3	-0.29519	2	1.447	1.163	1.114	1.075	0.847	0.644	0.709	0.909	2.246	0.804	0.957	0.965	0.788
P35612	455	S	Beta-adducin	ADD2	Homo sapiens	0.999874	0.00200958	83.869	SMGS(1)PRPK	2	1.5977	12	1.375	1.193	1.151	1.093	0.91	0.614	0.664	0.925	2.241	0.867	0.965	0.95	0.833
P35612	600	S	Beta-adducin	ADD2	Homo sapiens	0.999955	3.38124e-27	119.65	S(1)APAS(1)PVQSPAK	3	2.7154	8	1.326	1.299	1.214	1.183	0.947	0.527	0.503	1.047	2.514	0.98	0.935	0.974	0.801
P35612	703	S	Beta-adducin	ADD2	Homo sapiens	0.39241	9.31147e-33	86.08	TESVTSGPMS(0.006)PEGS(0.048)PS(0.309)KS(0.244)PS(0.392)K	5	0.97848	0
P35612	617	S	Beta-adducin	ADD2	Homo sapiens	0.956775	0.0319033	40.496	S(0.003)PLVS(0.957)PS(0.041)K	3	0.98099	1
P35612	535	S	Beta-adducin	ADD2	Homo sapiens	0.999826	3.74976e-24	119.18	S(0.627)RS(0.387)PS(0.973)T(0.013)ES(1)QLMSK	3	-0.52216	60	1.012	0.989	1.118	1.063	1.017	0.882	0.918	0.96	1.148	0.977	1.131	0.951	0.957
P35612	701	S	Beta-adducin	ADD2	Homo sapiens	0.993812	1.34723e-222	196.41	TESVTSGPMSPEGSPS(0.001)KS(0.994)PS(0.005)K	3	0.23148	12	1.065	1.063	1.076	1.09	0.897	0.801	1.007	0.795	1.33	0.998	1.012	1.013	0.823
P35612	532	S	Beta-adducin	ADD2	Homo sapiens	0.981988	3.74976e-24	119.39	S(0.264)RS(0.741)PS(0.982)T(0.02)ES(0.993)QLMSK	3	0.13151	26	1.018	1	1.168	1.1	0.985	0.883	0.847	1.042	1.152	0.982	1.168	0.942	0.895
P35612	473	S	Beta-adducin	ADD2	Homo sapiens	0.456605	0.0248237	52.579	S(0.087)S(0.457)S(0.457)GMPIR	2	1.6159	0
P35612	667	S	Beta-adducin	ADD2	Homo sapiens	0.995986	2.82902e-47	121.65	GLS(0.996)QMT(0.004)TSADTDVDTSK	3	-1.0055	1
P35612	592	S	Beta-adducin	ADD2	Homo sapiens	0.999998	3.38124e-27	74.789	ETAPEEPGS(1)PAK	3	0.27229	21	1.303	1.24	1.269	1.093	0.857	0.626	0.611	1.025	2.081	0.952	1.024	0.861	0.784
P35612	533	T	Beta-adducin	ADD2	Homo sapiens	0.661375	1.9827e-20	119.39	S(0.166)PS(0.166)T(0.661)ES(0.007)QLMSK	3	-1.3895	4	1.006	1.087	1.113	1.082	0.922	0.865	0.925	0.935	1.164	1.08	1.025	0.972	0.852
P35612	675	T	Beta-adducin	ADD2	Homo sapiens	0.999968	1.56792e-121	163.04	GLSQMTTSADT(1)DVDTSK	2	1.0842	28	1.146	1.165	0.996	0.934	0.819	1.041	0.899	1.158	1.1	1.017	0.855	0.937	0.877
P35612	471	S	Beta-adducin	ADD2	Homo sapiens	0.955951	4.70942e-07	75.548	S(0.956)S(0.04)S(0.004)GMPIR	2	-0.85548	2	0.966	0.896	0.966	1.152	1.077	0.954	0.988	0.965	1.013	0.927	1.078	1.193	0.935
P35612	684	T	Beta-adducin	ADD2	Homo sapiens	0.788698	2.23799e-32	96.317	DKT(0.789)ES(0.249)VT(0.539)S(0.422)GPMSPEGSPSK	3	0.010663	5	1.113	0.932	1.196	1.153	1.093	0.77	0.742	1.037	1.446	0.837	1.284	0.964	0.948
P35612	604	S	Beta-adducin	ADD2	Homo sapiens	0.998818	0.00262946	47.774	SAPAS(0.001)PVQS(0.999)PAK	3	0.9061	1
P35612	472	S	Beta-adducin	ADD2	Homo sapiens	0.798172	0.000139272	57.785	ADEVEKS(0.149)S(0.798)S(0.053)GMPIR	3	0.45117	1	0.845	0.767	0.914	1.312	1.228	0.835	1.099	0.759	1.013	0.907	1.192	1.436	0.936
P35612	688	T	Beta-adducin	ADD2	Homo sapiens	0.982229	2.51268e-148	174.99	DKT(0.001)ES(0.021)VT(0.982)S(0.995)GPMSPEGSPSK	3	-1.778	15	0.97	0.905	1.144	1.137	1.103	0.82	0.921	0.891	1.182	0.934	1.264	0.993	0.971
P35612	699	S	Beta-adducin	ADD2	Homo sapiens	0.492703	2.36746e-177	180.56	TESVTSGPMSPEGS(0.114)PS(0.493)KS(0.28)PS(0.114)K	4	-0.49961	0
P35612	596	S	Beta-adducin	ADD2	Homo sapiens	0.999999	2.5141e-36	127.18	S(1)APAS(0.999)PVQS(0.001)PAK	2	-1.0036	8	0.979	0.891	1.287	1.388	1.121	0.433	0.901	0.481	2.258	0.91	1.445	1.079	0.807
P35612	689	S	Beta-adducin	ADD2	Homo sapiens	0.995274	1.00456e-121	156.02	DKT(0.001)ES(0.021)VT(0.982)S(0.995)GPMSPEGSPSK	3	-1.778	14	0.952	0.969	1.122	1.123	1.043	0.93	0.861	1.08	1.024	1.018	1.157	1.001	0.929
P35612	528	S	Beta-adducin	ADD2	Homo sapiens	0.784216	3.74976e-24	119.18	S(0.784)RS(0.211)PS(0.004)T(0.001)ESQLMSK	3	1.6037	6	1.026	0.958	1.233	1.128	0.944	0.804	0.906	0.888	1.276	0.934	1.287	0.915	0.836
P35612	530	S	Beta-adducin	ADD2	Homo sapiens	0.89678	1.9827e-20	119.39	S(0.897)PS(0.102)T(0.004)ES(0.997)QLMSK	2	1.1701	13	1.038	1.039	1.234	1.107	0.975	0.742	0.866	0.856	1.398	1.001	1.188	0.897	0.881
P35612	619	S	Beta-adducin	ADD2	Homo sapiens	0.499177	1.30414e-05	57.525	SPLVS(0.001)PS(0.499)KS(0.499)LEEGTK	4	-1.6474	0
P35612	711	T	Beta-adducin	ADD2	Homo sapiens	0.999638	0.0153158	57.785	FRT(1)PSFLK	3	-1.7795	1	1.214	1.066	1.207	1.071	0.989	1.088	0.366	2.974	1.116	0.878	1.132	0.888	0.923
P35612	31	Y	Beta-adducin	ADD2	Homo sapiens	0.999866	0.00762897	40.496	FSEDDPEY(1)MR	2	-1.3574	1	0.783	0.948	1.075	1.026	0.931	1.659	0.578	2.868	0.472	1.212	1.134	0.955	0.907
P35612	686	S	Beta-adducin	ADD2	Homo sapiens	0.726712	2.03279e-46	106.38	DKT(0.249)ES(0.727)VT(0.47)S(0.555)GPMSPEGSPSK	3	-1.1404	12	1.021	0.906	1.142	1.141	1.094	0.941	0.754	1.249	1.085	0.887	1.262	0.999	0.959
P35659	306	S	Protein DEK	DEK	Homo sapiens	1	4.9925e-05	46.065	KES(1)ES(1)EDS(1)S(1)DDEPLIK	3	1.0003	1	0.563	1.186	1.728	0.988	0.723	0.942	0.87	1.083	0.598	2.105	1.457	0.572	0.732
P35659	303	S	Protein DEK	DEK	Homo sapiens	1	4.9925e-05	46.065	KES(1)ES(1)EDS(1)S(1)DDEPLIK	3	1.0003	1	0.563	1.186	1.728	0.988	0.723	0.942	0.87	1.083	0.598	2.105	1.457	0.572	0.732
P35659	307	S	Protein DEK	DEK	Homo sapiens	1	4.9925e-05	46.065	KES(1)ES(1)EDS(1)S(1)DDEPLIK	3	1.0003	1	0.563	1.186	1.728	0.988	0.723	0.942	0.87	1.083	0.598	2.105	1.457	0.572	0.732
P35659	301	S	Protein DEK	DEK	Homo sapiens	1	4.9925e-05	46.065	KES(1)ES(1)EDS(1)S(1)DDEPLIK	3	1.0003	1	0.563	1.186	1.728	0.988	0.723	0.942	0.87	1.083	0.598	2.105	1.457	0.572	0.732
P36507	295	S	Dual specificity mitogen-activated protein kinase kinase 2	MAP2K2	Homo sapiens	0.765336	4.87565e-05	52.814	PVVDGEEGEPHS(0.235)IS(0.765)PR	3	2.8371	1
P36507	394	T	Dual specificity mitogen-activated protein kinase kinase 2	MAP2K2	Homo sapiens	0.998139	1.74001e-11	106.26	LNQPGT(0.998)PT(0.002)R	2	-1.0703	2	1.125	1.206	1.372	1.241	0.98	0.362	0.714	0.507	3.108	1.071	1.138	0.905	0.789
P36507	293	S	Dual specificity mitogen-activated protein kinase kinase 2	MAP2K2	Homo sapiens	0.568017	7.97596e-05	50.957	PVVDGEEGEPHS(0.568)IS(0.432)PR	3	0.72908	1
P36915	50	T	Guanine nucleotide-binding protein-like 1	GNL1	Homo sapiens	0.998746	2.63469e-34	98.562	REEQT(1)DT(0.999)S(0.972)DGES(0.026)VT(0.003)HHIR	3	0.2052	14	0.696	1.005	1.375	1.302	1.144	0.703	0.775	0.908	0.99	1.445	1.368	0.947	0.879
P36915	51	S	Guanine nucleotide-binding protein-like 1	GNL1	Homo sapiens	0.997261	1.37022e-142	174.63	REEQT(1)DT(0.997)S(0.997)DGES(0.005)VT(0.001)HHIR	3	0.081418	25	0.621	1.037	1.309	1.289	1.152	0.721	0.871	0.827	0.862	1.669	1.262	0.985	0.893
P36915	48	T	Guanine nucleotide-binding protein-like 1	GNL1	Homo sapiens	0.9998	3.08376e-11	68.445	REEQT(1)DT(0.999)S(0.972)DGES(0.026)VT(0.003)HHIR	3	0.2052	12	0.638	1.157	1.398	1.306	1.136	0.651	0.714	0.912	0.98	1.813	1.208	0.934	0.87
P37802	163	S	Transgelin-2	TAGLN2	Homo sapiens	1	4.36266e-06	90.707	NFS(1)DNQLQEGK	3	-0.82138	5	0.702	0.69	0.763	0.693	1.187	0.673	2.293	0.293	1.044	0.983	1.106	0.908	1.713
P37837	237	S	Transaldolase	TALDO1	Homo sapiens	1	0.0145741	74.21	TIVMGAS(1)FR	2	0.4825	4	1.03	1.11	1.002	0.962	0.994	1.027	0.874	1.174	1.003	1.077	0.903	0.96	1.033
P40925	241	S	Malate dehydrogenase, cytoplasmic	MDH1	Homo sapiens	0.91794	0.00560311	51.771	KLS(0.918)S(0.056)AMS(0.026)AAK	2	-0.32388	2	1.085	1.023	0.997	1.003	0.916	0.918	1.058	0.868	1.181	0.943	0.975	1.006	0.914
P40925	242	S	Malate dehydrogenase, cytoplasmic	MDH1	Homo sapiens	0.89935	0.000177299	80.102	KLS(0.1)S(0.899)AMS(0.001)AAK	3	-2.2961	2	1.071	1.034	0.969	1.002	0.862	1.031	1.031	1	1.038	0.965	0.938	1.034	0.861
P43243	596	S	Matrin-3	MATR3	Homo sapiens	0.512208	7.77584e-05	56.017	S(0.512)Y(0.039)S(0.453)PDGKES(0.97)PS(0.026)DKK	4	0.11799	2	0.52	1.082	1.097	0.986	1.164	0.89	1.261	0.706	0.584	2.081	1.013	0.899	1.181
P43243	598	S	Matrin-3	MATR3	Homo sapiens	0.835496	2.93521e-08	75.608	S(0.16)Y(0.004)S(0.835)PDGKES(0.685)PS(0.315)DKK	3	-0.132	3	0.197	1.114	0.999	1.433	1.239	1.022	0.997	1.025	0.193	5.653	0.897	1.434	0.865
P43243	604	S	Matrin-3	MATR3	Homo sapiens	0.969692	2.93521e-08	75.608	S(0.512)Y(0.039)S(0.453)PDGKES(0.97)PS(0.026)DKK	4	0.11799	6	0.29	1.091	1.073	1.305	1.217	0.992	1.032	0.961	0.293	3.757	0.984	1.216	0.933
P43487	60	S	Ran-specific GTPase-activating protein	RANBP1	Homo sapiens	1	0.0113193	41.621	FAS(1)ENDLPEWK	3	-0.16383	1
P45974	787	S	Ubiquitin carboxyl-terminal hydrolase 5	USP5	Homo sapiens	0.954656	2.86656e-06	62.813	SAADS(0.002)IS(0.043)ES(0.955)VPVGPK	3	0.88127	1	0.924	0.974	1.059	1.022	0.754	0.805	1.461	0.551	1.148	1.054	1.088	0.965	0.738
P45974	779	S	Ubiquitin carboxyl-terminal hydrolase 5	USP5	Homo sapiens	0.879761	1.44625e-05	60.246	S(0.88)AADS(0.12)ISESVPVGPK	3	-0.96693	2	0.815	0.942	1.27	1.061	1.166	0.875	0.871	1.005	0.931	1.155	1.349	0.836	1.099
P45974	785	S	Ubiquitin carboxyl-terminal hydrolase 5	USP5	Homo sapiens	0.966646	1.50398e-27	114.96	S(0.001)AADS(0.026)IS(0.967)ES(0.006)VPVGPK	3	1.2024	6	0.9	0.897	1	1.004	0.999	0.886	1.312	0.675	1.016	0.996	1.115	1.004	0.995
P45974	783	S	Ubiquitin carboxyl-terminal hydrolase 5	USP5	Homo sapiens	0.904832	7.1061e-08	69.979	S(0.044)AADS(0.905)IS(0.051)ESVPVGPK	3	-2.6846	1	1.025	0.836	1.115	0.996	1.12	0.865	1.043	0.829	1.185	0.816	1.334	0.893	1.124
P46379	973	S	Large proline-rich protein BAG6	BAG6	Homo sapiens	0.990953	0.000146537	41.911	ENAS(0.991)PAPGT(0.006)T(0.003)AEEAMSR	3	0.20096	1	0.894	1.292	1.165	1.159	0.883	0.575	1.033	0.557	1.553	1.445	0.902	0.995	0.761
P46379	1081	S	Large proline-rich protein BAG6	BAG6	Homo sapiens	0.961406	5.28438e-56	118.31	PLT(0.038)S(0.961)PESLSR	2	3.2239	3	0.861	0.882	0.926	1.102	0.91	1.028	1.291	0.796	0.838	1.024	1.049	1.19	0.826
P46379	113	S	Large proline-rich protein BAG6	BAG6	Homo sapiens	0.994576	2.08229e-176	166.71	APPQTHLPSGASSGTGSASAT(0.004)HGGGS(0.995)PPGT(0.002)R	3	0.56391	9	0.672	1.019	1.501	1.362	1.083	0.552	0.812	0.68	1.217	1.517	1.473	0.907	0.796
P46459	472	S	Vesicle-fusing ATPase	NSF	Homo sapiens	0.999981	0.0139521	61.419	AES(1)LQVTR	2	0.29838	1
P46459	739	S	Vesicle-fusing ATPase	NSF	Homo sapiens	1	0.0127226	58.172	EEGAS(1)PLDFD	2	0.25408	1			0.862	1.028	1.215	0.848	1.048	0.809				1.193	1.182
P48729	312	S	Casein kinase I isoform alpha	CSNK1A1	Homo sapiens	0.435873	1.71543e-08	50.957	AAQQAAS(0.12)S(0.436)S(0.436)GQGQQAQT(0.008)PTGK	4	1.1592	0
P48729	321	T	Casein kinase I isoform alpha	CSNK1A1	Homo sapiens	0.947728	8.73909e-25	77.445	AAQQAASSSGQGQQAQT(0.948)PT(0.052)GK	3	2.1084	3	0.747	0.966	1.509	1.42	1.084	0.436	0.837	0.521	1.712	1.292	1.563	0.941	0.763
P48729	313	S	Casein kinase I isoform alpha	CSNK1A1	Homo sapiens	0.57514	1.15005e-74	129.08	AAQQAAS(0.055)S(0.37)S(0.575)GQGQQAQTPTGK	3	0.90606	2	0.934	0.92	1.252	1.721	1.185	0.469	0.52	0.901	1.993	0.985	1.361	1.375	0.689
P49006	148	T	MARCKS-related protein	MARCKSL1	Homo sapiens	0.991743	8.15363e-06	72.523	AAAT(0.992)PES(0.008)QEPQAK	3	0.30292	1	1.203	1.042	1.174	1.058	1.35	0.398	0.776	0.513	3.023	0.866	1.127	0.9	1.276
P49207	12	S	60S ribosomal protein L34	RPL34	Homo sapiens	0.77021	0.00254681	49.149	RLS(0.77)Y(0.097)NT(0.122)AS(0.01)NK	3	0.14495	1
P49368	252	S	T-complex protein 1 subunit gamma	CCT3	Homo sapiens	0.974992	0.00199481	40.602	KGES(0.975)QT(0.025)DIEITR	3	-3.9114	1
P49908	266	S	Selenoprotein P	SEPP1	Homo sapiens	1	1.41346e-06	71.98	DMPAS(1)EDLQDLQK	3	-2.348	1	0.467	0.668	1.148	0.841	3.047	0.436	0.393	1.109	1.072	1.429	1.718	0.732	3.624
P49915	332	S	GMP synthase [glutamine-hydrolyzing]	GMPS	Homo sapiens	0.939911	0.000415519	65.695	TLNMT(0.009)T(0.051)S(0.94)PEEK	3	0.36891	4	0.868	0.927	1.402	1.26	0.879	0.835	0.829	1.008	1.04	1.068	1.512	0.899	0.698
P50402	29	S	Emerin	EMD	Homo sapiens	0.771989	0.000878189	52.52	YNIPHGPVVGS(0.772)T(0.228)R	3	1.4505	1	0.894	0.973	1.217	0.942	1.224	0.949	0.801	1.184	0.942	1.088	1.251	0.774	1.3
P50502	156	S	Hsc70-interacting protein	ST13	Homo sapiens	1	0.00094768	80.916	RAS(1)VFVK	3	0.86952	2	1.034	1.124	0.973	0.963	0.945	1.515	0.445	3.401	0.683	1.087	0.866	0.989	0.982
P50502	75	S	Hsc70-interacting protein	ST13	Homo sapiens	0.594024	0.000476449	42.639	ADEPS(0.594)S(0.543)EES(0.863)DLEIDK	3	-0.305	1	1.071	1.056	1.133	0.81	1.039	1.031	0.86	1.198	1.039	0.986	1.073	0.715	1.282
P50502	76	S	Hsc70-interacting protein	ST13	Homo sapiens	0.832935	2.71328e-06	61.87	ADEPS(0.181)S(0.833)EES(0.986)DLEIDK	3	1.4415	2	1.071	1.056	1.133	0.81	1.039	1.031	0.86	1.198	1.039	0.986	1.073	0.715	1.282
P50502	79	S	Hsc70-interacting protein	ST13	Homo sapiens	0.986454	2.71328e-06	61.87	ADEPS(0.181)S(0.833)EES(0.986)DLEIDK	3	1.4415	2	1.071	1.056	1.133	0.81	1.039	1.031	0.86	1.198	1.039	0.986	1.073	0.715	1.282
P50552	239	S	Vasodilator-stimulated phosphoprotein	VASP	Homo sapiens	0.998711	2.57318e-18	88.872	KVS(0.999)KQEEAS(0.001)GGPTAPK	4	0.042486	1
P50895	621	S	Basal cell adhesion molecule	BCAM	Homo sapiens	1	0.00311073	71.153	GGS(1)GGFGDEC	2	-0.015156	1
P51811	416	S	Membrane transport protein XK	XK	Homo sapiens	0.5	2.65218e-41	114.63	EDLQS(0.5)S(0.5)RDRDETPSSSK	3	0.85254	6	0.922	0.986	1.095	1.093	1.088	0.825	0.991	0.832	1.118	1.069	1.111	0.998	0.996
P51811	415	S	Membrane transport protein XK	XK	Homo sapiens	0.57017	2.65218e-41	114.63	EDLQS(0.57)S(0.43)RDRDETPSSSK	3	2.5696	7	0.911	0.988	1.078	1.066	1.123	0.829	1.004	0.826	1.098	1.085	1.091	0.988	1.054
P51812	715	S	Ribosomal protein S6 kinase alpha-3	RPS6KA3	Homo sapiens	1	7.4683e-05	76.82	NQS(1)PVLEPVGR	2	1.3836	2	0.974	1.049	1.206	1.144	1.067	0.961	0.598	1.607	1.013	1.077	1.149	0.949	0.933
P51858	132	S	Hepatoma-derived growth factor	HDGF	Homo sapiens	1	1.9509e-113	158.1	GNAEGS(1)S(1)DEEGKLVIDEPAK	4	0.80239	6	1.051	0.935	0.879	1.087	0.892	0.933	1.224	0.762	1.127	0.889	0.94	1.237	0.82
P51858	133	S	Hepatoma-derived growth factor	HDGF	Homo sapiens	1	1.9509e-113	158.1	GNAEGS(1)S(1)DEEGKLVIDEPAK	4	0.80239	5	1.051	0.935	0.879	1.087	0.892	0.933	1.224	0.762	1.127	0.889	0.94	1.237	0.82
P51991	358	S	Heterogeneous nuclear ribonucleoprotein A3	HNRNPA3	Homo sapiens	0.513044	9.13937e-13	58.622	S(0.223)S(0.223)GS(0.513)PY(0.04)GGGYGSGGGSGGYGSR	3	-0.85195	1
P52294	244	S	Importin subunit alpha-5	KPNA1	Homo sapiens	1	6.82116e-08	102.52	GKS(1)PPPEFAK	3	-0.51077	1	1.018	0.917	0.968	1.056	1.128	0.853	1.06	0.804	1.193	0.901	1.055	1.091	1.069
P52594	181	S	Arf-GAP domain and FG repeat-containing protein 1	AGFG1	Homo sapiens	0.987675	1.27303e-05	91.789	GTPS(0.012)QS(0.988)PVVGR	2	1.9066	2	1.257	1.049	1.146	0.954	0.73	0.675	1.189	0.568	1.861	0.835	1.092	0.833	0.765
P53396	481	S	ATP-citrate synthase	ACLY	Homo sapiens	0.99878	1.19394e-18	101.92	AKPAMPQDS(0.001)VPS(0.999)PR	3	2.3028	7	1.031	1.075	1.154	1.094	1.048	1.097	0.501	2.192	0.94	1.042	1.073	0.948	0.959
P53396	455	S	ATP-citrate synthase	ACLY	Homo sapiens	0.989767	3.11973e-19	117.52	T(0.009)AS(0.99)FS(0.002)ESR	2	-0.41736	10	0.948	1.186	1.274	0.927	0.917	0.766	0.983	0.78	1.237	1.251	1.074	0.728	0.989
P53602	96	S	Diphosphomevalonate decarboxylase	MVD	Homo sapiens	1	2.32715e-40	120.4	RNS(1)RDGDPLPSSLSCK	4	2.1459	7	0.884	0.94	1.116	1.143	1.063	0.839	1.015	0.827	1.053	1.064	1.187	1.024	0.93
P54105	102	S	Methylosome subunit pICln	CLNS1A	Homo sapiens	0.999964	1.20168e-20	71.148	EPVADEEEEDS(1)DDDVEPITEFR	3	1.7245	1
P54577	6	S	Tyrosine--tRNA ligase, cytoplasmic	YARS	Homo sapiens	1	0.00470237	66.692	GDAPS(1)PEEK	3	-2.138	5
P54577	338	S	Tyrosine--tRNA ligase, cytoplasmic	YARS	Homo sapiens	0.99959	0.00633265	48.527	LAS(1)AAYPDPSK	2	0.52101	1
P54725	123	S	UV excision repair protein RAD23 homolog A	RAD23A	Homo sapiens	0.986101	0	300.06	EDKS(0.986)PS(0.014)EESAPTTSPESVSGSVPSSGSSGR	3	-0.050624	96	1.023	1.034	1.117	1.138	1.011	0.968	0.709	1.366	1.057	1.01	1.08	1.019	0.889
P54725	92	S	UV excision repair protein RAD23 homolog A	RAD23A	Homo sapiens	0.72443	7.72574e-27	57.474	AGQGT(0.001)S(0.002)APPEAS(0.724)PT(0.269)AAPES(0.002)S(0.001)TSFPPAPTSGMSHPPPAAR	4	1.3287	1				1.071	0.913	1.016							0.853
P54725	131	T	UV excision repair protein RAD23 homolog A	RAD23A	Homo sapiens	0.544718	7.90215e-126	141.07	EDKS(0.645)PS(0.305)EES(0.164)APT(0.545)T(0.17)S(0.16)PES(0.01)VSGSVPSSGSSGR	4	1.0571	3		0.683	0.991	1.36	1.262	0.704					1.451	1.372	0.928
P54725	136	S	UV excision repair protein RAD23 homolog A	RAD23A	Homo sapiens	0.967765	3.92233e-132	153.02	SPSEESAPTTSPES(0.968)VS(0.031)GS(0.002)VPSSGSSGR	3	-0.74987	3	0.72	1.006	1.4	1.244	1.23	0.718	0.681	1.054	1.002	1.398	1.391	0.889	0.989
P54725	132	T	UV excision repair protein RAD23 homolog A	RAD23A	Homo sapiens	0.925616	1.40198e-231	184.73	EDKS(0.709)PS(0.26)EES(0.032)APT(0.022)T(0.926)S(0.052)PESVSGSVPSSGSSGR	4	-0.37665	13	0.847	1.122	1.394	1.25	1.21	0.731	0.445	1.644	1.159	1.324	1.242	0.896	0.969
P54725	125	S	UV excision repair protein RAD23 homolog A	RAD23A	Homo sapiens	0.759855	0	297.44	EDKS(0.24)PS(0.76)EESAPTTSPESVSGSVPSSGSSGR	3	0.58916	15	1.123	0.943	1.053	1.056	1.002	1.02	0.803	1.271	1.1	0.84	1.116	1.003	0.949
P54725	133	S	UV excision repair protein RAD23 homolog A	RAD23A	Homo sapiens	0.804116	4.79011e-39	81.763	SPSEESAPT(0.017)T(0.065)S(0.804)PES(0.108)VS(0.004)GS(0.001)VPSSGSSGR	3	0.38993	4	0.769	1.135	1.265	0.92	1.502	0.951	0.459	2.074	0.808	1.477	1.114	0.727	1.633
P54727	160	S	UV excision repair protein RAD23 homolog B	RAD23B	Homo sapiens	0.988862	3.25743e-193	170.8	QEKPAEKPAETPVAT(0.01)S(0.989)PT(0.001)ATDSTSGDSSR	4	0.077415	12	1.07	1.027	1.162	1.248	1.061	0.806	0.625	1.288	1.329	0.96	1.132	1.074	0.85
P55010	229	S	Eukaryotic translation initiation factor 5	EIF5	Homo sapiens	0.842902	0.0184286	52.576	VLT(0.157)LS(0.843)DDLER	2	1.4538	1	1.112	0.773	1.03	1.098	1.047	1.255	0.685	1.832	0.886	0.695	1.332	1.066	0.954
P55010	10	S	Eukaryotic translation initiation factor 5	EIF5	Homo sapiens	0.747438	0.0107903	46.955	S(0.253)VS(0.747)DQFYR	2	-3.312	1
P55196	1182	S	Afadin	AFDN	Homo sapiens	0.999794	0.000489167	44.925	SSPNVANQPPS(1)PGGK	3	-0.89768	1
P55795	104	S	Heterogeneous nuclear ribonucleoprotein H2	HNRNPH2	Homo sapiens	0.999652	4.38257e-24	94.632	HTGPNS(1)PDTANDGFVR	3	0.89767	1	1.112	0.83	1.047	1.188	1.29	0.796	0.738	1.078	1.397	0.747	1.262	1.134	1.086
P56537	243	S	Eukaryotic translation initiation factor 6	EIF6	Homo sapiens	0.997917	0.0148653	46.462	DS(0.002)LIDS(0.998)LT(1)	2	0.29252	3	1.006	1.113	1.385	1.074	0.74	1.129	0.553	2.041	0.891	1.106	1.245	0.775	0.689
P56537	245	T	Eukaryotic translation initiation factor 6	EIF6	Homo sapiens	0.999943	0.0148653	46.462	DS(0.002)LIDS(0.998)LT(1)	2	0.29252	3	1.006	1.113	1.385	1.074	0.74	1.129	0.553	2.041	0.891	1.106	1.245	0.775	0.689
P57081	391	S	tRNA (guanine-N(7)-)-methyltransferase non-catalytic subunit WDR4	WDR4	Homo sapiens	1	1.32445e-12	97.235	RRS(1)PPPGPDGHAK	4	0.73457	5	1.008	0.88	0.943	1.065	0.942	0.649	1.513	0.429	1.552	0.874	1.071	1.129	0.884
P57737	879	S	Coronin-7	CORO7	Homo sapiens	0.723561	0.000737133	52.93	RAPS(0.724)S(0.275)AQY(0.001)LEEK	3	2.571	1	0.906	1.344	1.372	1.087	0.595	0.926	0.769	1.203	0.979	1.484	1.021	0.792	0.548
P60174	249	S	Triosephosphate isomerase	TPI1	Homo sapiens	0.998732	3.9182e-30	122.97	IIYGGS(0.999)VT(0.001)GATCK	2	0.30633	2	1.02	1.025	0.947	1.09	0.728	1.147	1.043	1.099	0.89	1.005	0.924	1.151	0.668
P60468	17	S	Protein transport protein Sec61 subunit beta	SEC61B	Homo sapiens	0.828363	1.06392e-10	56.039	PGPTPS(0.001)GT(0.002)NVGS(0.058)S(0.058)GRS(0.828)PS(0.052)K	3	0.81252	1	0.412	1.027	1.347	1.064	1.389	0.878	0.883	0.994	0.469	2.496	1.312	0.79	1.305
P60842	78	S	Eukaryotic initiation factor 4A-I	EIF4A1	Homo sapiens	0.952456	8.78714e-17	91.518	GYDVIAQAQS(0.952)GT(0.048)GK	3	1.0086	3	1.002	1.07	1.017	0.922	1.018	1.057	0.915	1.156	0.948	1.068	0.95	0.907	1.104
P61006	185	S	Ras-related protein Rab-8A	RAB8A	Homo sapiens	0.999999	2.1844e-18	98.227	LEGNSPQGS(1)NQGVK	3	-0.76409	3	1.156	1.225	1.166	1.133	1.009	0.58	0.732	0.793	1.993	1.06	0.952	0.971	0.89
P62158	82	S	Calmodulin	CALM1	Homo sapiens	0.996259	6.16443e-12	107.17	DT(0.004)DS(0.996)EEEIR	2	0.3737	20	1.002	1.013	1.056	1.078	1.01	1.069	0.772	1.385	0.937	1.011	1.043	1.021	0.936
P62195	120	S	26S protease regulatory subunit 8	PSMC5	Homo sapiens	0.988515	4.73255e-05	92.19	NDS(0.989)Y(0.001)T(0.01)LHK	2	-0.45407	3	0.823	0.799	1.062	1.075	1.078	0.82	1.343	0.61	1.004	0.972	1.328	1.012	1.003
P62333	244	S	26S protease regulatory subunit 10B	PSMC6	Homo sapiens	0.989624	0.00669316	40.278	RFS(0.99)EGT(0.008)S(0.003)ADR	3	1.4758	1
P62820	188	S	Ras-related protein Rab-1A	RAB1A	Homo sapiens	0.999999	2.26297e-26	102.89	MGPGATAGGAEKS(1)NVK	4	0.17475	4	0.999	1.154	1.679	1.468	0.527	0.92	0.253	3.64	1.086	1.155	1.455	0.874	0.359
P62826	32	T	GTP-binding nuclear protein Ran	RAN	Homo sapiens	1	9.06864e-13	110.54	RHLT(1)GEFEK	3	2.541	8	0.737	0.756	0.972	0.941	2.199	0.721	0.674	1.07	1.021	1.026	1.286	0.968	2.337
P62826	135	S	GTP-binding nuclear protein Ran	RAN	Homo sapiens	1	0.00183247	78.324	AKS(1)IVFHR	3	-0.74228	1	0.954	0.964	1.123	1.032	1.165	1.167	0.594	1.965	0.817	1.011	1.165	0.919	1.128
P62995	99	S	Transformer-2 protein homolog beta	TRA2B	Homo sapiens	0.968522	0.00257191	50.957	RHS(0.999)HS(0.999)HS(0.969)PMS(0.025)T(0.009)R	3	3.2643	4	0.127	1.336	1.224	1.164	1.18	0.912	1.056	0.864	0.139	10.537	0.916	0.951	1.014
P62995	201	T	Transformer-2 protein homolog beta	TRA2B	Homo sapiens	0.999941	1.17093e-11	91.657	RPHT(1)PTPGIYMGR	3	-0.92567	4	0.567	1.189	1.144	1.134	1.199	0.86	0.908	0.946	0.659	2.098	0.962	0.991	1.058
P62995	95	S	Transformer-2 protein homolog beta	TRA2B	Homo sapiens	0.99984	0.00257191	50.957	RHS(1)HS(0.994)HS(0.809)PMS(0.156)T(0.041)R	3	-0.21919	4	0.127	1.336	1.224	1.164	1.18	0.912	1.056	0.864	0.139	10.537	0.916	0.951	1.014
P62995	97	S	Transformer-2 protein homolog beta	TRA2B	Homo sapiens	0.998987	0.00257191	50.957	RHS(1)HS(0.999)HS(0.943)PMS(0.045)T(0.014)R	3	0.31606	4	0.127	1.336	1.224	1.164	1.18	0.912	1.056	0.864	0.139	10.537	0.916	0.951	1.014
P62995	266	S	Transformer-2 protein homolog beta	TRA2B	Homo sapiens	0.997667	8.81096e-09	101.71	RRS(0.999)PS(0.998)PY(0.001)YS(0.001)R	3	0.21729	15	0.406	1.057	1.243	1.09	1.3	0.968	0.937	1.033	0.419	2.605	1.175	0.877	1.192
P62995	264	S	Transformer-2 protein homolog beta	TRA2B	Homo sapiens	0.999842	8.81096e-09	101.71	S(1)PS(0.985)PY(0.003)Y(0.007)S(0.006)R	2	0.34762	15	0.406	1.057	1.243	1.09	1.3	0.968	0.937	1.033	0.419	2.605	1.175	0.877	1.192
P63208	131	T	S-phase kinase-associated protein 1	SKP1	Homo sapiens	1	0.00781245	69.721	GKT(1)PEEIRK	4	0.50576	3	1.031	0.978	1.044	1.171	0.945	0.709	1.122	0.632	1.454	0.949	1.067	1.122	0.807
P63261	324	T	Actin, cytoplasmic 2	ACTG1	Homo sapiens	0.821042	0.00819864	63.185	EITALAPS(0.179)T(0.821)MK	3	0.37253	1
P67775	304	T	Serine/threonine-protein phosphatase 2A catalytic subunit alpha isoform	PPP2CA	Homo sapiens	0.999999	0.00230373	78.556	RT(1)PDYFL	2	1.069	1
P67809	314	S	Nuclease-sensitive element-binding protein 1	YBX1	Homo sapiens	0.5	1.54343e-10	54.582	AADPPAENS(0.5)S(0.5)APEAEQGGAE	3	0.47654	2	0.709	1.014	1.315	1.443	1.254	0.577	0.689	0.838	1.229	1.431	1.296	1.097	0.869
P67809	313	S	Nuclease-sensitive element-binding protein 1	YBX1	Homo sapiens	0.5	1.54343e-10	54.582	AADPPAENS(0.5)S(0.5)APEAEQGGAE	3	0.47654	2	0.709	1.014	1.315	1.443	1.254	0.577	0.689	0.838	1.229	1.431	1.296	1.097	0.869
P68871	124	T	Hemoglobin subunit beta	HBB	Homo sapiens	1	5.36925e-27	124.16	EFT(1)PPVQAAYQK	3	-0.73886	13	1.04	1.014	1.041	1.058	1.019	0.968	0.861	1.125	1.075	0.975	1.026	1.016	0.963
P68871	131	Y	Hemoglobin subunit beta	HBB	Homo sapiens	1	1.36412e-09	103.91	EFTPPVQAAY(1)QK	3	0.032385	7	1.073	0.917	0.992	1.149	1.103	0.861	0.905	0.951	1.247	0.854	1.083	1.157	0.96
P68871	88	T	Hemoglobin subunit beta	HBB	Homo sapiens	0.993798	5.83612e-31	126.77	GT(0.003)FAT(0.994)LS(0.003)ELHCDK	2	-1.4707	7	1.028	0.858	0.995	1.078	1.074	0.977	0.989	0.988	1.053	0.835	1.159	1.084	0.996
P68871	90	S	Hemoglobin subunit beta	HBB	Homo sapiens	0.805466	3.77341e-50	136.39	GTFAT(0.194)LS(0.805)ELHCDK	3	-0.28551	2	1.029	0.876	1.081	1.04	0.98	1.039	0.956	1.087	0.991	0.851	1.234	0.962	0.943
P68871	13	T	Hemoglobin subunit beta	HBB	Homo sapiens	1	5.11661e-07	102.4	S(1)AVT(1)ALWGK	2	0.30677	5	1.066	0.998	0.975	1.085	0.927	1.099	0.851	1.292	0.97	0.936	0.977	1.113	0.854
P68871	10	S	Hemoglobin subunit beta	HBB	Homo sapiens	1	1.50896e-93	156.01	S(1)AVT(1)ALWGK	2	0.30677	6	1.109	1.012	1.067	1.006	0.933	0.958	0.914	1.048	1.157	0.913	1.055	0.943	0.927
P68871	5	T	Hemoglobin subunit beta	HBB	Homo sapiens	1	5.79064e-27	124.67	VHLT(1)PEEK	3	-0.4282	42	1.017	1.051	1.064	1.004	0.947	1.047	0.871	1.202	0.971	1.033	1.013	0.943	0.944
P69891	144	S	Hemoglobin subunit gamma-1	HBG1	Homo sapiens	0.498354	0.00248371	49.066	MVTAVAS(0.003)ALS(0.498)S(0.498)R	3	0.11262	0
P69891	140	S	Hemoglobin subunit gamma-1	HBG1	Homo sapiens	0.999809	1.40776e-06	89.506	MVTAVAS(1)ALSSR	2	-0.013802	6	1.066	1.069	1.096	0.969	0.966	0.951	0.883	1.077	1.121	1.004	1.025	0.884	0.997
P69891	143	S	Hemoglobin subunit gamma-1	HBG1	Homo sapiens	0.498354	0.00248371	49.066	MVTAVAS(0.003)ALS(0.498)S(0.498)R	3	0.11262	0
P69892	140	S	Hemoglobin subunit gamma-2	HBG2	Homo sapiens	0.984569	0.00105754	66.436	MVT(0.015)GVAS(0.985)ALSSR	2	0.032134	3	1.146	1.06	0.969	1.093	0.902	0.98	0.851	1.151	1.17	0.925	0.914	1.128	0.825
P69905	25	Y	Hemoglobin subunit alpha	HBA1	Homo sapiens	1	1.86701e-67	147.12	VGAHAGEY(1)GAEALER	2	-1.8655	19	1.026	1.071	1.169	1.276	1.064	0.634	0.759	0.835	1.618	1.044	1.092	1.091	0.834
P69905	4	S	Hemoglobin subunit alpha	HBA1	Homo sapiens	1	1.17279e-59	141.85	VLS(1)PADK	2	-1.4241	111	1.198	1.164	1.145	1.013	0.91	0.647	0.923	0.701	1.852	0.971	0.984	0.884	0.898
P69905	9	T	Hemoglobin subunit alpha	HBA1	Homo sapiens	1	5.90338e-27	122.97	VLSPADKT(1)NVK	4	0.64766	5	0.969	1.066	1.002	1.101	0.956	1.065	0.841	1.266	0.91	1.1	0.939	1.099	0.868
P78417	23	S	Glutathione S-transferase omega-1	GSTO1	Homo sapiens	1	8.02197e-10	77.221	GSAPPGPVPEGS(1)IR	2	-0.16671	4	0.943	1.018	1.285	1.144	1.328	0.896	0.385	2.326	1.052	1.08	1.262	0.89	1.162
Q00013	365	T	55 kDa erythrocyte membrane protein	MPP1	Homo sapiens	1	0.000196543	96.604	FET(1)VHQIHK	3	-0.98026	2	0.971	1.012	1.112	1.059	1.229	1.074	0.543	1.976	0.904	1.042	1.099	0.953	1.16
Q01082	2102	S	Spectrin beta chain, non-erythrocytic 1	SPTBN1	Homo sapiens	0.994712	0.00617659	41.227	RPPS(0.995)PEPS(0.004)T(0.001)K	3	0.90557	1	0.958	0.97	1.144	0.974	1.389	0.669	0.897	0.745	1.433	1.012	1.18	0.851	1.426
Q01433	190	S	AMP deaminase 2	AMPD2	Homo sapiens	0.968826	1.47315e-05	88.101	T(0.031)DS(0.969)DSDLQLYK	2	1.1236	5	0.895	0.93	0.892	0.922	0.931	0.868	1.561	0.556	1.031	1.039	0.959	1.033	1.01
Q01433	192	S	AMP deaminase 2	AMPD2	Homo sapiens	0.588745	2.24019e-05	77.185	T(0.056)DS(0.355)DS(0.589)DLQLYK	3	0.36552	1
Q01814	589	S	Plasma membrane calcium-transporting ATPase 2	ATP2B2	Homo sapiens	1	0.00650513	49.358	S(1)QMPEEK	3	4.1318	2
Q04637	1209	S	Eukaryotic translation initiation factor 4 gamma 1	EIF4G1	Homo sapiens	0.982498	0.000488494	92.19	AAS(0.982)LT(0.018)EDRDR	3	-2.0951	4	0.875	1.304	1.581	1.243	0.597	0.955	0.445	2.146	0.916	1.49	1.213	0.786	0.48
Q05655	645	S	Protein kinase C delta type	PRKCD	Homo sapiens	0.945227	0.0194861	45.829	ARLS(0.945)Y(0.013)S(0.041)DK	3	-0.74613	1	0.455	0.536	1.241	1.103	2.859	0.402	0.405	0.991	1.133	1.179	2.314	0.889	2.592
Q07955	201	S	Serine/arginine-rich splicing factor 1	SRSF1	Homo sapiens	0.9957	0.00409569	52.372	VDGPRS(1)PS(0.996)Y(0.005)GR	3	-0.094278	1
Q07955	199	S	Serine/arginine-rich splicing factor 1	SRSF1	Homo sapiens	0.999511	0.00409569	52.372	VDGPRS(1)PS(0.996)Y(0.005)GR	3	-0.094278	2	0.549	1.199	1.462	0.889	1.07	0.841	0.991	0.849	0.653	2.181	1.219	0.608	1.203
Q07960	27	S	Rho GTPase-activating protein 1	ARHGAP1	Homo sapiens	1	0.0142137	78.098	LAS(1)IDEK	2	1.0092	2	0.982	1.614	1.985	0.853	0.51	0.792	0.265	2.989	1.24	1.644	1.23	0.43	0.599
Q07960	50	S	Rho GTPase-activating protein 1	ARHGAP1	Homo sapiens	0.372447	1.88685e-09	103.97	S(0.372)S(0.372)S(0.255)PELVTHLK	3	0.95915	0
Q07960	49	S	Rho GTPase-activating protein 1	ARHGAP1	Homo sapiens	0.372447	1.88685e-09	103.97	S(0.372)S(0.372)S(0.255)PELVTHLK	3	0.95915	0
Q07960	51	S	Rho GTPase-activating protein 1	ARHGAP1	Homo sapiens	0.994617	7.95342e-92	161.21	S(0.001)S(0.004)S(0.995)PELVTHLK	2	0.72054	1	0.924	0.761	1.303	1.105	1.097	0.741	1.07	0.693	1.247	0.823	1.714	0.848	0.993
Q08357	346	T	Sodium-dependent phosphate transporter 2	SLC20A2	Homo sapiens	0.985946	0.00693142	50.088	SDGHVY(0.014)HT(0.986)VHK	4	1.6768	1
Q08495	152	S	Dematin	DMTN	Homo sapiens	1	2.80214e-10	102.36	QRES(1)VGGS(0.994)PQT(0.006)K	3	-0.95132	19	1.342	1.282	1.226	1.205	0.834	0.491	0.619	0.793	2.733	0.955	0.956	0.983	0.692
Q08495	11	S	Dematin	DMTN	Homo sapiens	0.746977	0.00221764	43.861	QPLT(0.23)S(0.747)PGS(0.019)VS(0.003)PSR	3	1.2477	2	1.043	1.034	1.278	1.13	1.088	0.952	0.475	2.003	1.096	0.991	1.235	0.884	0.963
Q08495	90	S	Dematin	DMTN	Homo sapiens	0.489104	2.30967e-23	111.01	S(0.489)T(0.489)S(0.022)PPPSPEVWADSR	2	-1.1496	0
Q08495	289	S	Dematin	DMTN	Homo sapiens	0.996772	6.97477e-155	180.19	SS(0.003)S(0.997)LPAYGR	2	-0.47016	20	1.005	0.965	1.066	1.01	0.937	1.029	0.987	1.042	0.977	0.96	1.104	0.948	0.928
Q08495	91	T	Dematin	DMTN	Homo sapiens	0.489104	2.30967e-23	111.01	S(0.489)T(0.489)S(0.022)PPPSPEVWADSR	2	-1.1496	0
Q08495	287	S	Dematin	DMTN	Homo sapiens	0.977261	6.44263e-77	152.69	S(0.977)S(0.022)S(0.001)LPAYGR	2	0.96896	13	1.058	0.934	1.071	1.045	0.935	1.104	0.853	1.294	0.958	0.883	1.147	0.975	0.895
Q08495	26	S	Dematin	DMTN	Homo sapiens	0.999338	3.11312e-257	206.81	DSSVPGS(0.999)PS(0.898)S(0.103)IVAK	3	-0.64685	21	1.13	0.941	0.985	1.036	1.02	1.215	0.672	1.808	0.93	0.833	1.047	1.051	0.985
Q08495	288	S	Dematin	DMTN	Homo sapiens	0.677102	0.015219	68.436	S(0.286)S(0.677)S(0.037)LPAYGR	2	2.2025	1	0.857	1.019	1.31	1.019	0.967	1.045	0.781	1.338	0.82	1.189	1.285	0.778	0.949
Q08495	269	S	Dematin	DMTN	Homo sapiens	0.998548	0.00832559	85.29	T(0.001)RS(0.999)LPDR	2	-0.16315	9	0.954	1.048	1.01	1.047	0.969	0.826	1.146	0.721	1.155	1.098	0.964	1.037	0.925
Q08495	22	S	Dematin	DMTN	Homo sapiens	0.607992	0.000354512	57.525	DS(0.13)S(0.608)VPGS(0.244)PS(0.014)S(0.004)IVAK	2	2.5697	1	0.976	1.046	0.984	1.205	1.095	1.001	0.692	1.446	0.975	1.072	0.941	1.225	0.909
Q08495	16	S	Dematin	DMTN	Homo sapiens	0.880401	9.568e-11	91.518	QPLT(0.001)S(0.004)PGS(0.034)VS(0.88)PS(0.081)R	2	-2.0542	2	0.871	0.985	1.208	1.203	1.188	0.924	0.621	1.486	0.943	1.131	1.227	0.995	0.988
Q08495	96	S	Dematin	DMTN	Homo sapiens	1	7.49256e-134	175.16	S(0.022)T(0.022)S(0.955)PPPS(1)PEVWADSR	2	1.1468	55	1.071	1.026	1.06	1.055	0.961	1.192	0.635	1.878	0.898	0.959	1.033	0.996	0.91
Q08495	105	S	Dematin	DMTN	Homo sapiens	1	3.50832e-20	117.09	S(1)PGIIS(1)QAS(1)APR	2	1.8679	10	1.117	1.093	1.089	1.069	0.981	1.108	0.543	2.039	1.009	0.978	0.997	0.981	0.917
Q08495	29	S	Dematin	DMTN	Homo sapiens	0.766396	1.19699e-30	97.291	DS(0.064)S(0.072)VPGS(0.864)PS(0.234)S(0.766)IVAK	3	-1.6678	3
Q08495	110	S	Dematin	DMTN	Homo sapiens	1	4.59635e-07	78.501	S(1)PGIIS(1)QAS(1)APR	2	1.8679	9	1.044	0.916	1.052	1.045	0.999	1.05	0.893	1.175	0.994	0.877	1.148	0.994	0.956
Q08495	333	S	Dematin	DMTN	Homo sapiens	1	1.63955e-60	146.2	GNS(1)LPCVLEQK	2	-0.64187	3	1.081	0.962	0.867	0.882	0.807	0.975	1.427	0.683	1.109	0.89	0.902	1.017	0.915
Q08495	28	S	Dematin	DMTN	Homo sapiens	0.897943	5.34948e-22	107.15	DSSVPGS(0.999)PS(0.898)S(0.103)IVAK	3	-0.64685	7	1.12	0.927	1.071	1.008	1.107	1.284	0.484	2.652	0.872	0.827	1.156	0.941	1.098
Q08495	85	S	Dematin	DMTN	Homo sapiens	0.999995	1.39232e-05	96.342	ERS(1)LSPK	3	-0.081666	21	1.032	0.994	1.255	1.279	0.908	0.491	1.041	0.471	2.104	0.963	1.263	1.019	0.71
Q08495	156	S	Dematin	DMTN	Homo sapiens	0.993684	6.08917e-06	73.057	QRES(1)VGGS(0.994)PQT(0.006)K	3	-0.95132	4	1.249	1.399	1.231	1.308	0.744	0.591	0.479	1.234	2.114	1.12	0.88	1.063	0.569
Q08495	279	S	Dematin	DMTN	Homo sapiens	0.655705	2.68729e-39	130.72	T(0.013)PFHT(0.332)S(0.656)LHQGTSK	3	3.9209	3	0.894	0.757	0.9	0.859	0.893	0.913	1.783	0.512	0.979	0.847	1.189	0.954	1.04
Q08495	226	S	Dematin	DMTN	Homo sapiens	1	0	315.14	RGAEEEEEEEDDDS(1)GEEMK	3	1.3726	278	1.086	1.052	1.029	1.038	0.955	0.85	0.989	0.86	1.278	0.969	0.978	1.009	0.92
Q08495	14	S	Dematin	DMTN	Homo sapiens	0.914783	9.568e-11	91.518	QPLT(0.031)S(0.031)PGS(0.915)VS(0.017)PS(0.005)R	3	-3.0733	1	1.092	1.185	1.229	0.841	0.89	0.875	0.887	0.986	1.248	1.085	1.037	0.685	1.058
Q08495	92	S	Dematin	DMTN	Homo sapiens	0.957299	2.11991e-258	210.57	S(0.021)T(0.021)S(0.957)PPPS(1)PEVWADSR	2	0.44713	37	1.08	0.992	1	1.07	0.89	1.183	0.786	1.506	0.913	0.918	1.008	1.071	0.831
Q08495	278	T	Dematin	DMTN	Homo sapiens	0.886681	1.8647e-13	104.2	T(0.002)PFHT(0.887)S(0.112)LHQGTSK	3	1.4145	7	0.908	0.756	0.947	0.89	0.97	0.837	1.692	0.495	1.084	0.832	1.253	0.94	1.09
Q08495	284	T	Dematin	DMTN	Homo sapiens	0.993079	3.23379e-24	119.47	TPFHTSLHQGT(0.993)S(0.007)K	4	-0.30147	3	0.87	0.972	1.147	1.095	0.76	1.033	1.124	0.919	0.842	1.117	1.181	0.954	0.694
Q08495	372	S	Dematin	DMTN	Homo sapiens	1	2.19345e-27	125.97	HLS(1)AEDFSR	3	0.82477	22	0.995	0.878	1.096	1.063	1.06	0.99	0.918	1.078	1.005	0.883	1.249	0.97	0.997
Q08495	285	S	Dematin	DMTN	Homo sapiens	0.750647	2.05064e-93	156	TPFHTSLHQGT(0.249)S(0.751)K	4	0.2603	4	0.904	1.006	1.263	1.094	0.825	1.117	0.791	1.413	0.809	1.113	1.255	0.867	0.754
Q08495	113	S	Dematin	DMTN	Homo sapiens	1	4.59635e-07	78.501	S(1)PGIIS(1)QAS(1)APR	2	1.8679	12	0.993	1.019	1.145	1.064	0.947	1.029	0.804	1.279	0.965	1.026	1.124	0.93	0.889
Q0JRZ9	403	S	F-BAR domain only protein 2	FCHO2	Homo sapiens	0.999988	0.00779744	81.904	NLS(1)NEELTK	2	0.23831	3	1.015	0.932	0.887	0.857	1.085	0.857	1.368	0.626	1.185	0.919	0.951	0.966	1.267
Q0JRZ9	394	S	F-BAR domain only protein 2	FCHO2	Homo sapiens	1	0.00129841	79.489	HS(1)PVQMNR	3	0.13781	4	0.849	1.027	1.206	0.936	1.028	0.863	1.091	0.791	0.984	1.21	1.174	0.776	1.098
Q12846	117	S	Syntaxin-4	STX4	Homo sapiens	0.999991	1.58383e-130	168.92	AIEPQKEEADENYNS(1)VNTR	3	-1.2394	2	1.108	1.018	1.204	1.082	1.131	1.059	0.398	2.663	1.046	0.919	1.183	0.899	1.045
Q12857	287	S	Nuclear factor 1 A-type	NFIA	Homo sapiens	0.999978	5.37813e-51	114.39	SVEDEMDS(1)PGEEPFYTGQGR	3	0.26116	5	1.162	0.895	0.971	1.032	1.378	0.823	0.739	1.113	1.412	0.771	1.085	1.063	1.335
Q12894	7	S	Interferon-related developmental regulator 2	IFRD2	Homo sapiens	0.976214	0.0232719	57.532	AWNS(0.024)PS(0.976)RR	2	-1.34	1	0.791	1.058	1.306	1.097	1.074	0.84	0.833	1.008	0.942	1.337	1.235	0.84	0.979
Q13057	178	S	Bifunctional coenzyme A synthase	COASY	Homo sapiens	0.999997	7.12781e-05	90.697	PAS(1)PVAGSPK	3	-0.36947	2	1.098	1.103	1.152	1.116	1.097	0.378	1.058	0.357	2.905	1.005	1.045	0.968	0.983
Q13098	468	S	COP9 signalosome complex subunit 1	GPS1	Homo sapiens	1	0.00479596	56.139	NQIHVKS(1)PPR	3	-1.3346	2	0.882	1.027	0.915	1.021	1.046	1.111	0.999	1.112	0.794	1.165	0.891	1.116	1.025
Q13098	474	S	COP9 signalosome complex subunit 1	GPS1	Homo sapiens	0.999725	0.000770307	50.956	EGS(1)QGELTPANSQSR	2	0.60452	1
Q13103	96	S	Secreted phosphoprotein 24	SPP2	Homo sapiens	0.999803	4.77586e-09	76.059	KDS(1)GEDPATCAFQR	3	-0.86742	1	0.415	0.581	1.452	1.247	2.535	0.448	0.322	1.391	0.926	1.4	2.5	0.858	2.033
Q13177	141	S	Serine/threonine-protein kinase PAK 2	PAK2	Homo sapiens	0.999083	0.00576652	75.819	YLS(0.999)FT(0.001)PPEK	2	-0.47319	1	0.932	1.038	1.149	1.309	1.282	0.91	0.38	2.396	1.024	1.114	1.107	1.14	0.979
Q13177	20	S	Serine/threonine-protein kinase PAK 2	PAK2	Homo sapiens	0.900951	0.000497113	65.173	MS(0.05)S(0.901)T(0.05)IFSTGGK	2	2.4429	2	0.731	2.16	1.834	0.955	0.306	0.955	0.06	15.863	0.765	2.956	0.849	0.52	0.32
Q13185	93	S	Chromobox protein homolog 3	CBX3	Homo sapiens	0.983422	1.01698e-39	130.01	RKS(0.983)LS(0.012)DS(0.004)ESDDSK	3	-0.71956	7	1.096	1.094	1.255	1.097	1.046	0.461	0.952	0.484	2.38	0.998	1.148	0.874	0.954
Q13185	95	S	Chromobox protein homolog 3	CBX3	Homo sapiens	0.951783	2.63391e-10	80.738	S(0.034)LS(0.952)DS(0.011)ES(0.003)DDSK	2	0.24579	3	0.953	1.092	1.35	1.133	0.988	0.68	0.804	0.845	1.402	1.145	1.237	0.839	0.872
Q13200	16	S	26S proteasome non-ATPase regulatory subunit 2	PSMD2	Homo sapiens	0.999756	1.86413e-18	62.052	APVQPQQS(1)PAAAPGGTDEKPSGK	4	0.26568	2	0.85	1.206	1.147	1.211	1.261	0.706	0.619	1.14	1.204	1.419	0.951	1.055	1.041
Q13336	12	S	Urea transporter 1	SLC14A1	Homo sapiens	0.993783	5.20947e-62	143.4	VDS(0.994)PT(0.006)MVR	2	1.0291	20	1.071	0.962	1.137	1.032	1.013	1.067	0.717	1.489	1.004	0.898	1.182	0.908	0.981
Q13336	14	T	Urea transporter 1	SLC14A1	Homo sapiens	0.62407	1.42692e-19	119.22	VDS(0.376)PT(0.624)MVR	2	1.7898	8	1.041	0.982	1.221	1.081	0.985	1.019	0.671	1.518	1.022	0.943	1.244	0.885	0.911
Q13404	146	S	Ubiquitin-conjugating enzyme E2 variant 1	UBE2V1	Homo sapiens	1	1.04876e-110	167.92	LPQPPEGQCYS(1)N	2	-0.88512	24	0.838	0.965	1.207	1.174	1.175	0.789	0.852	0.926	1.062	1.151	1.251	0.973	1.001
Q13442	60	S	28 kDa heat- and acid-stable phosphoprotein	PDAP1	Homo sapiens	0.985333	0	224.97	S(0.015)LDS(0.985)DES(1)EDEEDDYQQK	2	2.2041	10	0.952	0.856	0.917	0.958	0.826	0.803	1.688	0.476	1.186	0.898	1.071	1.045	0.862
Q13442	63	S	28 kDa heat- and acid-stable phosphoprotein	PDAP1	Homo sapiens	0.999998	0	224.97	KS(0.041)LDS(0.959)DES(1)EDEEDDYQQK	3	-0.39191	10	0.952	0.856	0.917	0.958	0.826	0.803	1.688	0.476	1.186	0.898	1.071	1.045	0.862
Q13442	176	S	28 kDa heat- and acid-stable phosphoprotein	PDAP1	Homo sapiens	0.715198	0.0144578	64.64	MQS(0.715)LS(0.285)LNK	2	-0.062374	2	1.284	1.633	1.68	1.03	0.329	0.807	0.238	3.397	1.591	1.272	1.028	0.613	0.319
Q13459	1353	T	Unconventional myosin-IXb	MYO9B	Homo sapiens	0.850733	1.67748e-19	115.24	RT(0.851)S(0.142)FS(0.007)TSDVSK	3	1.5033	1	0.953	0.935	0.779	0.804	0.922	1.027	1.579	0.651	0.928	0.981	0.833	1.033	1.147
Q13459	1346	T	Unconventional myosin-IXb	MYO9B	Homo sapiens	0.856778	0.00963903	58.079	ATGAALT(0.857)PT(0.143)EER	2	1.3498	1	1.106	1.008	1.312	1.007	1.054	0.715	0.8	0.894	1.546	0.911	1.302	0.767	1.047
Q13501	269	T	Sequestosome-1	SQSTM1	Homo sapiens	0.493852	0.000417679	40.493	S(0.494)RLT(0.494)PVS(0.01)PES(0.001)S(0.001)STEEK	3	1.6559	0
Q13501	266	S	Sequestosome-1	SQSTM1	Homo sapiens	0.493852	0.000417679	40.493	S(0.494)RLT(0.494)PVS(0.01)PES(0.001)S(0.001)STEEK	3	1.6559	0
Q13507	247	Y	Short transient receptor potential channel 3	TRPC3	Homo sapiens	1	0.0115932	41.448	EFKNDY(1)RK	2	-3.4753	1
Q13523	60	S	Serine/threonine-protein kinase PRP4 homolog	PRPF4B	Homo sapiens	1	0.00498692	75.189	HS(1)S(1)EEDK	2	-4.4521	1	0.922	0.974	0.933	1.196	0.99	0.945	1.04	0.909	0.975	1.057	0.957	1.283	0.827
Q13523	61	S	Serine/threonine-protein kinase PRP4 homolog	PRPF4B	Homo sapiens	1	0.00498692	75.189	HS(1)S(1)EEDK	2	-4.4521	1	0.922	0.974	0.933	1.196	0.99	0.945	1.04	0.909	0.975	1.057	0.957	1.283	0.827
Q13576	16	S	Ras GTPase-activating-like protein IQGAP2	IQGAP2	Homo sapiens	0.999877	0.016216	66.538	YGS(1)IVDDER	2	-2.4599	1
Q14166	426	S	Tubulin--tyrosine ligase-like protein 12	TTLL12	Homo sapiens	0.869937	0.00390093	70.808	S(0.87)LDT(0.13)HVTK	3	2.6184	2
Q14247	401	T	Src substrate cortactin	CTTN	Homo sapiens	0.801923	1.49462e-32	113.7	T(0.198)QT(0.802)PPVS(1)PAPQPTEER	3	0.17018	7	0.899	1.077	1.193	1.162	1.096	0.822	0.751	1.094	1.094	1.198	1.107	0.974	0.943
Q14247	405	S	Src substrate cortactin	CTTN	Homo sapiens	0.999997	5.43841e-24	96.052	T(0.198)QT(0.802)PPVS(1)PAPQPTEER	3	0.17018	6	0.801	1.009	1.204	1.266	1.237	0.729	0.753	0.967	1.1	1.26	1.193	1.051	0.977
Q14254	424	T	Flotillin-2	FLOT2	Homo sapiens	1	0.014031	51.276	KAT(1)GVQV	2	-0.084058	1	0.895	2.247	2.113	0.663	0.366	0.605	0.111	5.435	1.48	2.511	0.94	0.314	0.552
Q14258	100	S	E3 ubiquitin/ISG15 ligase TRIM25	TRIM25	Homo sapiens	0.968848	7.19652e-06	47.155	AS(0.031)APS(0.969)PNAQVACDHCLK	3	-0.68842	1
Q14498	97	S	RNA-binding protein 39	RBM39	Homo sapiens	0.995204	0.0052937	67.879	Y(0.004)RS(0.995)PYSGPK	3	-0.68641	1	0.26	1.009	1.125	1.034	1.396	1.01	1.166	0.866	0.257	3.879	1.115	0.919	1.35
Q14677	166	S	Clathrin interactor 1	CLINT1	Homo sapiens	0.887246	0.00204946	55.66	YVGVS(0.056)S(0.056)DS(0.887)VGGFR	2	0.89713	1	0.627	0.956	0.585	0.805	0.845	0.771	2.413	0.319	0.813	1.525	0.612	1.376	1.05
Q14738	60	S	Serine/threonine-protein phosphatase 2A 56 kDa regulatory subunit delta isoform	PPP2R5D	Homo sapiens	0.333326	0.000187786	51.798	RPS(0.333)NS(0.333)T(0.333)PPPTQLSK	3	0.34407	0
Q14738	63	T	Serine/threonine-protein phosphatase 2A 56 kDa regulatory subunit delta isoform	PPP2R5D	Homo sapiens	0.364101	0.000187786	51.798	RPS(0.272)NS(0.364)T(0.364)PPPTQLSK	3	-0.11743	0
Q14738	598	S	Serine/threonine-protein phosphatase 2A 56 kDa regulatory subunit delta isoform	PPP2R5D	Homo sapiens	0.994275	0.00444358	57.434	AEEFLT(0.006)AS(0.994)QEAL	2	-0.058491	1	1.019		0.981
Q14738	62	S	Serine/threonine-protein phosphatase 2A 56 kDa regulatory subunit delta isoform	PPP2R5D	Homo sapiens	0.364101	0.000187786	51.798	RPS(0.272)NS(0.364)T(0.364)PPPTQLSK	3	-0.11743	0
Q14847	146	S	LIM and SH3 domain protein 1	LASP1	Homo sapiens	1	1.42992e-93	160.48	RDS(1)QDGSSYR	3	-0.9408	27	1.061	1.15	1.068	0.929	0.733	0.747	1.312	0.57	1.42	1.083	0.929	0.87	0.79
Q14C86	790	S	GTPase-activating protein and VPS9 domain-containing protein 1	GAPVD1	Homo sapiens	0.953556	0.00622842	66.393	S(0.002)ECS(0.954)S(0.044)DFGGK	2	-0.80435	1
Q14C86	892	S	GTPase-activating protein and VPS9 domain-containing protein 1	GAPVD1	Homo sapiens	0.99998	0.000736546	82.417	QRHS(1)YPER	3	0.52311	4	1.079	1.11	1.039	0.946	0.931	1.373	0.521	2.635	0.786	1.029	0.936	0.911	0.984
Q14C86	1013	T	GTPase-activating protein and VPS9 domain-containing protein 1	GAPVD1	Homo sapiens	0.966903	1.43697e-35	130.65	FS(0.006)T(0.967)LT(0.027)DDPSPR	2	-0.45299	1	1.022	1.611	1.501	0.779	0.502	1.133	0.451	2.51	0.902	1.577	0.931	0.519	0.644
Q14C86	902	S	GTPase-activating protein and VPS9 domain-containing protein 1	GAPVD1	Homo sapiens	0.942168	8.95381e-07	96.673	S(0.942)S(0.058)DIVSSVR	2	-0.85402	10	1.01	1.222	1.223	0.894	0.839	1.039	0.773	1.344	0.972	1.209	1.001	0.731	0.938
Q14C86	1019	S	GTPase-activating protein and VPS9 domain-containing protein 1	GAPVD1	Homo sapiens	0.999925	3.44517e-26	120.59	FS(0.038)T(0.167)LT(0.795)DDPS(1)PR	2	0.27439	4	0.902	0.82	0.916	0.955	1.133	0.956	1.318	0.726	0.943	0.91	1.117	1.043	1.186
Q14C86	1015	T	GTPase-activating protein and VPS9 domain-containing protein 1	GAPVD1	Homo sapiens	0.961376	0.00252169	67.079	FS(0.009)T(0.029)LT(0.961)DDPS(0.001)PR	2	0.49561	3	0.729	1.043	1.515	1.046	1.289	0.842	0.537	1.567	0.866	1.43	1.453	0.69	1.233
Q14C86	908	S	GTPase-activating protein and VPS9 domain-containing protein 1	GAPVD1	Homo sapiens	0.835483	0.0168969	65.241	SSDIVS(0.164)S(0.835)VR	2	0.84791	2	1.033	0.95	1.273	0.836	0.862	1.071	0.976	1.097	0.965	0.92	1.339	0.657	1.031
Q14C86	900	S	GTPase-activating protein and VPS9 domain-containing protein 1	GAPVD1	Homo sapiens	0.484498	0.000114479	70.26	S(0.484)RS(0.484)S(0.031)DIVSSVR	3	-0.23255	0
Q14C86	791	S	GTPase-activating protein and VPS9 domain-containing protein 1	GAPVD1	Homo sapiens	0.648066	0.00437567	68.463	SECS(0.352)S(0.648)DFGGK	2	1.5981	1
Q14C86	914	S	GTPase-activating protein and VPS9 domain-containing protein 1	GAPVD1	Homo sapiens	0.999105	0.00147409	82.202	RPMS(0.999)DPS(0.001)WNR	2	-0.25161	5	0.862	1.053	1.093	0.893	1.165	1.003	0.93	1.079	0.859	1.222	1.038	0.816	1.306
Q14C86	903	S	GTPase-activating protein and VPS9 domain-containing protein 1	GAPVD1	Homo sapiens	0.955359	0.000217324	85.493	S(0.002)RS(0.043)S(0.955)DIVSSVR	2	-0.25359	6	0.975	0.98	1.061	1.159	1.131	0.9	0.793	1.135	1.083	1.004	1.084	1.092	0.976
Q15003	87	S	Condensin complex subunit 2	NCAPH	Homo sapiens	0.824583	0.0150198	66.92	LLAS(0.825)PS(0.174)S(0.001)R	2	1.0017	1	0.899	0.985	1.457	1.3	1.015	0.7	0.643	1.089	1.285	1.095	1.479	0.892	0.781
Q15021	1333	S	Condensin complex subunit 1	NCAPD2	Homo sapiens	0.994996	3.99124e-21	76.889	YQPLAS(0.001)T(0.004)AS(0.995)DNDFVTPEPR	3	0.90136	1	1.007	0.583	1.412	0.989	1.313	0.696			1.448	0.579	2.42	0.701	1.327
Q15052	488	S	Rho guanine nucleotide exchange factor 6	ARHGEF6	Homo sapiens	1	2.65968e-07	101.71	MS(1)GFIYQGK	2	0.46073	3	0.878	0.937	1.144	0.903	1.246	0.964	0.927	1.04	0.911	1.068	1.221	0.79	1.38
Q15121	116	S	Astrocytic phosphoprotein PEA-15	PEA15	Homo sapiens	1	0.0031978	88.282	QPS(1)EEEIIK	2	0.98219	2	0.961	1.114	1.366	1.085	0.913	0.908	0.653	1.39	1.059	1.159	1.226	0.794	0.842
Q15185	113	S	Prostaglandin E synthase 3	PTGES3	Homo sapiens	1	0	232.51	DWEDDS(1)DEDMSNFDR	3	1.3189	21	1.039	0.952	1.129	1.072	1.092	0.591	1.126	0.525	1.758	0.916	1.186	0.949	1.019
Q15276	408	T	Rab GTPase-binding effector protein 1	RABEP1	Homo sapiens	0.590169	6.96796e-05	42.705	RAQS(0.429)T(0.59)DS(0.92)LGT(0.043)S(0.016)GS(0.003)LQSK	3	1.8614	1	0.962	1.07	1.224	0.975	1.32	0.5	0.949	0.527	1.923	1.112	1.144	0.797	1.353
Q15276	410	S	Rab GTPase-binding effector protein 1	RABEP1	Homo sapiens	0.97585	5.01692e-21	87.92	RAQS(0.731)T(0.293)DS(0.976)LGTSGSLQSK	3	1.7846	3	0.934	1.044	1.265	1.029	1.115	0.743	0.87	0.854	1.258	1.117	1.213	0.813	1.083
Q15276	407	S	Rab GTPase-binding effector protein 1	RABEP1	Homo sapiens	0.775243	4.31524e-100	157.53	AQS(0.775)T(0.446)DS(0.774)LGT(0.003)S(0.001)GSLQSK	3	0.078604	4	0.99	1.113	1.2	1.019	0.933	0.856	0.889	0.963	1.156	1.124	1.078	0.849	0.916
Q15287	155	S	RNA-binding protein with serine-rich domain 1	RNPS1	Homo sapiens	0.999962	0.00772613	65.179	S(1)PS(1)PKPTK	3	-0.78048	11	0.188	1.153	1.122	1.279	1.274	0.958	1.027	0.933	0.196	6.14	0.973	1.14	0.996
Q15287	157	S	RNA-binding protein with serine-rich domain 1	RNPS1	Homo sapiens	0.999816	0.00772613	65.179	S(1)PS(1)PKPTK	3	-0.78048	11	0.188	1.153	1.122	1.279	1.274	0.958	1.027	0.933	0.196	6.14	0.973	1.14	0.996
Q15366	189	S	Poly(rC)-binding protein 2	PCBP2	Homo sapiens	0.968595	5.81594e-27	117.2	PS(0.005)S(0.027)S(0.969)PVIFAGGQDR	2	-0.23161	2	1.029	0.826	1.028	1.117	1.103	0.945	0.953	0.991	1.089	0.803	1.244	1.087	0.987
Q15366	187	S	Poly(rC)-binding protein 2	PCBP2	Homo sapiens	0.390819	0.00120504	46.121	PS(0.391)S(0.33)S(0.279)PVIFAGGQDR	3	-0.39429	0
Q15435	27	S	Protein phosphatase 1 regulatory subunit 7	PPP1R7	Homo sapiens	1	3.52111e-80	153.19	VES(1)EES(1)GDEEGKK	3	0.46617	43	1.117	1.155	1.214	1.152	0.864	0.476	1.023	0.465	2.348	1.034	1.051	0.949	0.75
Q15435	24	S	Protein phosphatase 1 regulatory subunit 7	PPP1R7	Homo sapiens	1	3.52111e-80	153.19	VES(1)EES(1)GDEEGKK	3	0.46617	43	1.124	1.126	1.167	1.115	0.898	0.497	1.072	0.464	2.261	1.001	1.037	0.956	0.805
Q15477	255	S	Helicase SKI2W	SKIV2L	Homo sapiens	0.549105	0.0252718	48.568	AS(0.549)S(0.451)LEDLVLK	2	-0.16931	1	0.729	1.017	1.266	1.003	1.266	0.677	1.044	0.648	1.077	1.395	1.245	0.793	1.262
Q15746	16	S	Myosin light chain kinase, smooth muscle	MYLK	Homo sapiens	0.796897	0.00150233	89.827	T(0.203)S(0.797)LSVDPSR	2	1.0989	1	1.063	1.212	0.94	0.933	0.904	0.952	0.996	0.956	1.117	1.14	0.776	0.992	0.969
Q15831	31	S	Serine/threonine-protein kinase STK11	STK11	Homo sapiens	0.955003	3.07012e-47	137.93	IDS(0.955)T(0.045)EVIYQPR	2	0.3903	2	1.01	0.962	1.026	1.031	0.909	0.697	1.365	0.51	1.45	0.953	1.066	1.005	0.881
Q15836	58	S	Vesicle-associated membrane protein 3	VAMP3	Homo sapiens	0.999999	4.85368e-34	102.07	ADALQAGAS(1)QFETSAAK	3	2.0349	1	0.98	0.925	1.101	1.167	1.205	0.904	0.717	1.26	1.084	0.944	1.19	1.06	1.032
Q16143	42	S	Beta-synuclein	SNCB	Homo sapiens	0.999999	0.00822502	82.85	EGVLYVGS(1)K	2	0.83875	1	1.349	1.072	0.821	0.819	0.603	1.207	1.128	1.071	1.117	0.795	0.766	0.998	0.736
Q16204	244	S	Coiled-coil domain-containing protein 6	CCDC6	Homo sapiens	0.999998	1.69339e-19	116.06	LDQPVSAPPS(1)PR	2	-0.11525	2	0.994	1.08	1.064	1.1	1.124	0.948	0.69	1.372	1.049	1.086	0.985	1.034	1.022
Q16512	562	S	Serine/threonine-protein kinase N1	PKN1	Homo sapiens	0.806513	0.000136928	63.682	LNLGT(0.001)DS(0.008)DS(0.185)S(0.807)PQK	3	2.3	1
Q16658	237	S	Fascin	FSCN1	Homo sapiens	0.696724	1.96535e-05	73.834	YLAPS(0.002)GPS(0.697)GT(0.302)LK	2	0.69868	1	0.883	0.847	1.37	1.054	0.967	1.623	0.256	6.333	0.544	0.959	1.617	0.769	0.917
Q16658	239	T	Fascin	FSCN1	Homo sapiens	0.745717	0.0127635	53.981	YLAPS(0.001)GPS(0.253)GT(0.746)LK	3	-2.1236	2
Q2M2I8	623	S	AP2-associated protein kinase 1	AAK1	Homo sapiens	0.579327	0.00836047	45.614	VGS(0.042)LT(0.8)PPS(0.579)S(0.579)PK	2	-1.159	1	0.458	0.939	0.987	1.25	1.459	0.878	1.03	0.852	0.522	2.048	1.052	1.266	1.167
Q2M2I8	620	T	AP2-associated protein kinase 1	AAK1	Homo sapiens	0.908867	0.00643606	56.872	VGS(0.09)LT(0.909)PPS(0.234)S(0.767)PK	3	-0.95655	2	0.548	0.947	1.365	1.075	1.225	0.89	0.95	0.937	0.616	1.727	1.442	0.787	1.14
Q2M2I8	624	S	AP2-associated protein kinase 1	AAK1	Homo sapiens	0.766708	0.00643606	56.872	VGS(0.09)LT(0.909)PPS(0.234)S(0.767)PK	3	-0.95655	2	0.548	0.947	1.365	1.075	1.225	0.89	0.95	0.937	0.616	1.727	1.442	0.787	1.14
Q2M2I8	606	T	AP2-associated protein kinase 1	AAK1	Homo sapiens	0.859396	1.33417e-38	130.81	VQT(0.141)T(0.859)PPPAVQGQK	3	-0.18439	1	1.106	1.02	1.019	1.038	0.911	0.646	1.26	0.513	1.711	0.922	1	1.018	0.878
Q2TAZ0	403	S	Autophagy-related protein 2 homolog A	ATG2A	Homo sapiens	1	0.00215331	49.988	RLS(1)AQAHPAGK	3	-1.2339	1	1.233	1.212	0.794	0.662	0.931	0.625	1.543	0.405	1.974	0.983	0.655	0.834	1.406
Q4KMP7	132	S	TBC1 domain family member 10B	TBC1D10B	Homo sapiens	1	0.0120511	59.198	ALAAGADS(1)PK	3	1.5807	2	1.187	1.39	0.93	1.259	0.889	0.525	0.821	0.639	2.262	1.171	0.669	1.354	0.706
Q4KMP7	148	T	TBC1 domain family member 10B	TBC1D10B	Homo sapiens	0.983728	2.24163e-37	95.319	TEEARPSPAPGPGT(0.984)PT(0.012)GT(0.004)PTR	3	0.67942	1	1.06	0.625	1.351	1.132	1.345	0.716	0.77	0.929	1.481	0.59	2.161	0.838	1.189
Q4KMP7	678	S	TBC1 domain family member 10B	TBC1D10B	Homo sapiens	1	0.00105294	51.073	AAGGAPS(1)PPPPVR	2	1.4587	4	0.905	1.155	1.311	1.067	0.835	0.839	0.888	0.945	1.079	1.275	1.135	0.814	0.783
Q53TN4	248	S	Cytochrome b reductase 1	CYBRD1	Homo sapiens	0.9998	0.000272513	65.949	GS(1)MPAYSGNNMDK	2	-0.20955	3	0.943	0.914	0.927	1.264	1.02	0.859	1.073	0.801	1.098	0.97	1.014	1.363	0.807
Q53TN4	284	S	Cytochrome b reductase 1	CYBRD1	Homo sapiens	1	6.0096e-14	100.59	NLALDEAGQRS(1)T(1)M	2	0.93198	8	0.917	0.694	0.967	1.207	1.211	0.719	1.284	0.56	1.275	0.757	1.392	1.249	1.004
Q53TN4	260	S	Cytochrome b reductase 1	CYBRD1	Homo sapiens	0.935665	2.47661e-120	154.19	GSMPAYSGNNMDKS(0.936)DS(0.064)ELNSEVAAR	4	-2.133	3	0.971	0.825	1.264	1.142	0.929	0.66	1.209	0.546	1.472	0.849	1.533	0.903	0.813
Q53TN4	285	T	Cytochrome b reductase 1	CYBRD1	Homo sapiens	1	2.67544e-52	141.3	NLALDEAGQRS(1)T(1)M	2	0.93198	10	0.933	0.716	0.897	1.153	1.185	0.922	1.193	0.773	1.012	0.768	1.251	1.286	1.027
Q58WW2	18	S	DDB1- and CUL4-associated factor 6	DCAF6	Homo sapiens	0.999992	0.0164864	66.023	S(1)LGLEDPSR	2	1.4786	1	1.033	1.049	0.995	0.885	1.01	1.216	0.813	1.496	0.85	1.015	0.948	0.89	1.141
Q58WW2	657	S	DDB1- and CUL4-associated factor 6	DCAF6	Homo sapiens	0.999998	7.46598e-67	120.93	DS(0.004)ALQDT(0.996)DDS(1)DDDPVLIPGAR	3	-0.62394	6	0.891	1.203	1.011	0.992	0.686	0.781	1.435	0.544	1.14	1.35	0.84	0.981	0.692
Q58WW2	654	T	DDB1- and CUL4-associated factor 6	DCAF6	Homo sapiens	0.997789	7.46598e-67	120.93	DS(0.003)ALQDT(0.998)DDS(0.999)DDDPVLIPGAR	3	-0.60128	3		0.982					1.018
Q5FWF5	3	S	N-acetyltransferase ESCO1	ESCO1	Homo sapiens	1	0.00537327	53.554	MMS(1)IQEK	3	-3.2762	1
Q5HYC2	1204	S	Uncharacterized protein KIAA2026	KIAA2026	Homo sapiens	0.842661	0.0208225	53.756	T(0.157)S(0.843)QSEAGK	2	-3.6214	1	0.874	0.951	1.087	1.175	0.982	1.028	0.903	1.138	0.85	1.088	1.144	1.08	0.836
Q5JSH3	403	S	WD repeat-containing protein 44	WDR44	Homo sapiens	1	5.93018e-220	185.47	EYVSNDAAQS(1)DDEEKLQSQPTDTDGGR	4	1.2529	6	0.862	0.796	1.089	1.274	1.286	0.842	0.85	0.991	1.023	0.924	1.367	1.17	1.01
Q5JSH3	50	S	WD repeat-containing protein 44	WDR44	Homo sapiens	1	0.0180134	51.771	VGNES(1)PVQELK	2	0.55335	1	1.215	0.957	1.115	1.34	1.126	0.596	0.65	0.917	2.039	0.788	1.165	1.202	0.84
Q5JSH3	219	T	WD repeat-containing protein 44	WDR44	Homo sapiens	0.99995	0.00871199	48.216	HLT(1)PEPDIVASTK	3	-2.0093	1
Q5JSH3	561	S	WD repeat-containing protein 44	WDR44	Homo sapiens	0.814177	2.26376e-74	138.23	VS(0.814)PS(0.186)PSQESLSSSK	3	-0.29552	3	0.914	0.961	1.027	0.939	1.042	0.915	1.201	0.762	0.999	1.051	1.068	0.914	1.11
Q5JSH3	96	S	WD repeat-containing protein 44	WDR44	Homo sapiens	0.985394	7.60966e-34	124.08	ELSDQAT(0.015)AS(0.985)PIVAR	2	0.20837	1	0.889	0.94	1.245	1.324	1.075	0.878	0.649	1.353	1.012	1.058	1.325	1.063	0.812
Q5T0T0	75	S	E3 ubiquitin-protein ligase MARCH8	MARCH8	Homo sapiens	0.474806	0.000113286	70.197	T(0.006)S(0.024)IT(0.475)PS(0.475)S(0.02)QDICR	2	1.6886	0
Q5T0T0	73	T	E3 ubiquitin-protein ligase MARCH8	MARCH8	Homo sapiens	0.474806	0.000113286	70.197	T(0.006)S(0.024)IT(0.475)PS(0.475)S(0.02)QDICR	2	1.6886	0
Q5T1M5	956	S	FK506-binding protein 15	FKBP15	Homo sapiens	0.925209	2.21099e-06	45.844	RPS(0.925)QEQS(0.063)AS(0.011)AS(0.001)SGQPQAPLNR	3	1.1765	1	0.538	1.028	1.752	0.892	1.343		0.448			1.911	1.705	0.509	1.506
Q5T4S7	2885	S	E3 ubiquitin-protein ligase UBR4	UBR4	Homo sapiens	0.5	0	329.95	T(0.5)S(0.5)PADHGGSVGSESGGSAVDSVAGEHSVSGR	4	-0.094096	15	0.887	0.937	1.277	1.184	1.08	0.788	0.848	0.93	1.125	1.057	1.363	0.927	0.913
Q5T4S7	181	S	E3 ubiquitin-protein ligase UBR4	UBR4	Homo sapiens	0.99996	2.81708e-47	138.21	ELASPVS(1)PELR	2	1.5235	5	0.808	1.047	1.202	1.079	1.026	0.749	1.089	0.688	1.078	1.296	1.148	0.897	0.951
Q5T4S7	2722	S	E3 ubiquitin-protein ligase UBR4	UBR4	Homo sapiens	0.5	2.29133e-07	51.566	S(0.5)NT(0.5)PMGDKDDDDDDDADEK	3	-1.0462	2	1.167	1.016	1.198	1.048	1.054	0.64	0.877	0.73	1.822	0.87	1.18	0.875	1.005
Q5T4S7	620	S	E3 ubiquitin-protein ligase UBR4	UBR4	Homo sapiens	0.5	6.13267e-13	69.779	AAPPPPPPPPPLES(0.5)S(0.5)PR	3	1.6162	2	0.823	0.973	1.494	1.202	0.939	0.813	0.756	1.076	1.013	1.182	1.535	0.804	0.781
Q5T4S7	2719	S	E3 ubiquitin-protein ligase UBR4	UBR4	Homo sapiens	0.996797	2.29814e-48	137.01	HVTLPS(0.003)S(0.997)PR	2	0.45449	18	0.974	0.907	1.089	1.031	1.096	0.822	1.081	0.76	1.186	0.931	1.201	0.947	1.062
Q5T4S7	619	S	E3 ubiquitin-protein ligase UBR4	UBR4	Homo sapiens	0.5	6.13267e-13	69.779	AAPPPPPPPPPLES(0.5)S(0.5)PR	3	1.6162	2	0.823	0.973	1.494	1.202	0.939	0.813	0.756	1.076	1.013	1.182	1.535	0.804	0.781
Q5T4S7	178	S	E3 ubiquitin-protein ligase UBR4	UBR4	Homo sapiens	0.995304	2.83141e-08	99.991	ELAS(0.995)PVS(0.005)PELR	2	1.4868	2	0.744	0.972	1.47	1.094	1.185	0.665	0.871	0.763	1.119	1.306	1.513	0.744	1.083
Q5T4S7	2884	T	E3 ubiquitin-protein ligase UBR4	UBR4	Homo sapiens	0.5	0	329.95	T(0.5)S(0.5)PADHGGSVGSESGGSAVDSVAGEHSVSGR	4	-0.094096	15	0.887	0.937	1.277	1.184	1.08	0.788	0.848	0.93	1.125	1.057	1.363	0.927	0.913
Q5T4S7	2718	S	E3 ubiquitin-protein ligase UBR4	UBR4	Homo sapiens	0.624209	0.00459628	67.385	HVTLPS(0.624)S(0.376)PR	3	-1.4068	2	1.171	1.006	1.113	0.998	0.954	0.777	0.982	0.791	1.507	0.859	1.107	0.897	0.955
Q5T4S7	2724	T	E3 ubiquitin-protein ligase UBR4	UBR4	Homo sapiens	0.998582	6.9342e-215	195.46	S(0.001)NT(0.999)PMGDKDDDDDDDADEK	3	-0.23682	20	0.979	0.938	1.071	1.118	1.085	0.753	1.056	0.713	1.3	0.958	1.142	1.044	0.97
Q5TDH0	106	S	Protein DDI1 homolog 2	DDI2	Homo sapiens	0.609565	3.16959e-155	182.47	IDFSSIAVPGT(0.019)S(0.372)S(0.61)PR	2	1.0188	1	0.867	1.107	1.309	1.08	0.987	1.089	0.561	1.943	0.796	1.277	1.183	0.825	0.914
Q5TDH0	105	S	Protein DDI1 homolog 2	DDI2	Homo sapiens	0.435627	2.47846e-05	58.848	IDFSSIAVPGT(0.129)S(0.436)S(0.436)PR	3	0.44956	0
Q5TDH0	121	S	Protein DDI1 homolog 2	DDI2	Homo sapiens	0.80909	7.10742e-193	171.57	QPPGTQQS(0.002)HS(0.189)S(0.809)PGEITSSPQGLDNPALLR	3	0.2322	3	1.06	0.957	1.239	0.899	1.173	0.978	0.693	1.411	1.084	0.903	1.294	0.726	1.305
Q5VVQ6	130	S	Ubiquitin thioesterase OTU1	YOD1	Homo sapiens	0.85858	1.39037e-07	100.02	S(0.141)S(0.859)PAFTK	2	2.0199	9	1.048	1.019	1.192	1.178	1.069	0.64	0.853	0.75	1.637	0.972	1.17	0.988	0.907
Q5VVQ6	129	S	Ubiquitin thioesterase OTU1	YOD1	Homo sapiens	0.499997	0.011721	63.397	S(0.5)S(0.5)PAFTK	3	1.2533	2	0.972	1.049	1.113	1.187	1.159	0.665	0.854	0.779	1.461	1.079	1.062	1.066	0.976
Q5VVQ6	140	S	Ubiquitin thioesterase OTU1	YOD1	Homo sapiens	0.620423	0.0221726	69.628	GAS(0.38)S(0.62)YVR	2	-0.1866	1	0.891	1.264	1.466	1.116	0.726	0.983	0.553	1.778	0.907	1.418	1.16	0.761	0.651
Q5XPI4	11	S	E3 ubiquitin-protein ligase RNF123	RNF123	Homo sapiens	0.499956	0.00052327	49.988	MASKGAGMS(0.5)FS(0.5)R	2	-2.9094	2	0.441	0.85	2.217	1.896	1.114	0.332	0.149	2.232	1.328	1.925	2.609	0.855	0.588
Q5XPI4	675	S	E3 ubiquitin-protein ligase RNF123	RNF123	Homo sapiens	0.925712	0.000762676	62.528	PGWLS(0.057)S(0.926)PT(0.017)LGR	3	-1.3236	1
Q5XPI4	9	S	E3 ubiquitin-protein ligase RNF123	RNF123	Homo sapiens	0.999919	0.00052327	74.267	GAGMS(1)FSR	2	-0.73849	4	1.071	1.069	1.174	0.997	0.802	1.192	0.695	1.716	0.898	0.998	1.098	0.849	0.804
Q66K74	759	S	Microtubule-associated protein 1S	MAP1S	Homo sapiens	0.994385	1.08992e-31	90.912	AVPMAPAPAS(0.994)PGS(0.004)S(0.001)NDSSAR	3	-1.2205	1
Q6EEV6	28	S	Small ubiquitin-related modifier 4	SUMO4	Homo sapiens	1	5.12594e-07	91.355	VAGQDGS(1)VVQFK	3	0.75353	2	0.998	1.1	1.071	1.142	0.883	1.317	0.489	2.695	0.758	1.102	0.974	1.066	0.773
Q6NXT1	63	S	Ankyrin repeat domain-containing protein 54	ANKRD54	Homo sapiens	0.999903	0.00638717	66.215	ASGGAQS(1)PLR	2	0.65073	6	1.128	1.212	1.153	1.086	0.962	0.52	0.938	0.555	2.167	1.075	0.951	0.942	0.886
Q6P597	466	S	Kinesin light chain 3	KLC3	Homo sapiens	0.997162	0.000496827	60.949	AMS(0.997)LNT(0.003)LNVDAPR	2	0.55368	2	0.723	0.956	1.259	1.229	1.011	0.726	1.096	0.662	0.996	1.322	1.317	0.976	0.822
Q6P597	497	S	Kinesin light chain 3	KLC3	Homo sapiens	0.759096	1.19584e-05	74.853	T(0.008)LS(0.036)AS(0.759)T(0.196)QDLSPH	2	-1.7556	1	1.041	0.896	1.322	1.212	0.878	0.759	0.891	0.852	1.371	0.86	1.476	0.916	0.725
Q6PCE3	173	T	Glucose 1,6-bisphosphate synthase	PGM2L1	Homo sapiens	0.571176	5.29922e-09	81.632	AVAGVMIT(0.571)AS(0.429)HNR	3	-0.18323	1	0.696	1.191	1.277	1.034	1.12	0.892	0.789	1.13	0.78	1.711	1.072	0.81	1.083
Q6PCE3	175	S	Glucose 1,6-bisphosphate synthase	PGM2L1	Homo sapiens	0.98708	3.12095e-39	129.01	AVAGVMIT(0.013)AS(0.987)HNR	3	-0.066237	13	0.957	0.979	1.174	1.055	1.05	0.844	0.942	0.896	1.134	1.023	1.2	0.898	0.995
Q6ZRV2	914	S	Protein FAM83H	FAM83H	Homo sapiens	1	0.00115741	56.514	RGS(1)PVPPVPER	3	-1.2199	2	0.68	1.069	1.447	0.929	1.174	1.029	0.672	1.533	0.661	1.571	1.354	0.642	1.264
Q6ZWT7	474	T	Lysophospholipid acyltransferase 2	MBOAT2	Homo sapiens	0.999999	8.54197e-12	93.371	KNT(1)HENIQLSQSK	3	0.73404	7	0.772	0.894	1.539	1.337	0.927	0.712	0.819	0.869	1.085	1.157	1.722	0.869	0.694
Q6ZWT7	481	S	Lysophospholipid acyltransferase 2	MBOAT2	Homo sapiens	0.711202	0.00286034	46.873	NT(0.163)HENIQLS(0.711)QS(0.126)K	3	3.2033	1
Q71RC2	722	S	La-related protein 4	LARP4	Homo sapiens	0.999947	0.00469997	56.569	EQYVPPRS(1)PK	3	-0.43082	2	0.33	1.048	1.048	1.361	1.177	1.014	1.02	0.994	0.326	3.171	1	1.299	0.865
Q71RC9	75	T	Small integral membrane protein 5	SMIM5	Homo sapiens	1	0.00726906	41.704	KVQVQPT(1)PP	3	1.6677	1	0.848	1.122	1.347	1.081	1.01	0.938	0.654	1.435	0.903	1.324	1.201	0.802	0.934
Q7KZI7	595	S	Serine/threonine-protein kinase MARK2	MARK2	Homo sapiens	0.5	9.79853e-05	93.561	S(0.5)T(0.5)FHAGQLR	3	0.43217	1	1.208	0.95	0.914	0.921	1.06	0.895	1.052	0.85	1.351	0.786	0.962	1.007	1.151
Q7KZI7	596	T	Serine/threonine-protein kinase MARK2	MARK2	Homo sapiens	0.5	9.79853e-05	93.561	S(0.5)T(0.5)FHAGQLR	3	0.43217	1	1.208	0.95	0.914	0.921	1.06	0.895	1.052	0.85	1.351	0.786	0.962	1.007	1.151
Q7L2H7	337	S	Eukaryotic translation initiation factor 3 subunit M	EIF3M	Homo sapiens	0.950124	2.11891e-08	102.73	KVVVS(0.005)HS(0.95)T(0.044)HR	4	0.27234	1	0.828	1.047	1.201	1.022	0.976	0.339	1.586	0.214	2.44	1.264	1.148	0.851	0.955
Q7RTP6	1221	S	Protein-methionine sulfoxide oxidase MICAL3	MICAL3	Homo sapiens	1	0.0155928	57.59	AVHS(1)PIR	3	0.69617	1	1.015	1.045	1.264	1.158	0.902	0.506	1.11	0.456	2.004	1.03	1.21	0.916	0.779
Q7RTP6	977	S	Protein-methionine sulfoxide oxidase MICAL3	MICAL3	Homo sapiens	1	3.53683e-05	81.656	GKS(1)EEELEASK	3	0.43622	1	1.083	0.946	1.119	0.993	1.068	0.81	0.982	0.824	1.337	0.874	1.183	0.887	1.076
Q7Z2W4	273	T	Zinc finger CCCH-type antiviral protein 1	ZC3HAV1	Homo sapiens	0.744138	0.0023563	63.257	S(0.188)CT(0.744)PS(0.067)PDQISHR	3	-0.53638	2	0.727	1.088	1.311	1.118	0.914	0.846	0.996	0.849	0.859	1.497	1.205	0.853	0.817
Q7Z2W4	275	S	Zinc finger CCCH-type antiviral protein 1	ZC3HAV1	Homo sapiens	0.965303	0.00202121	53.168	S(0.007)CT(0.028)PS(0.965)PDQISHR	3	-1.1604	1
Q7Z2W4	284	S	Zinc finger CCCH-type antiviral protein 1	ZC3HAV1	Homo sapiens	0.999996	0.000750636	61.265	AS(1)LEDAPVDDLTR	2	-0.58228	1	0.762	0.9	1.151	1.071	0.936	0.882	1.299	0.679	0.863	1.182	1.279	0.93	0.874
Q7Z2W4	378	S	Zinc finger CCCH-type antiviral protein 1	ZC3HAV1	Homo sapiens	0.971554	7.21511e-61	147.52	T(0.026)VFS(0.972)PT(0.002)LPAAR	2	1.0223	2	1.116	0.865	0.814	0.895	0.761	0.828	1.721	0.481	1.348	0.775	0.941	1.099	0.851
Q7Z309	119	S	Protein FAM122B	FAM122B	Homo sapiens	0.500672	0.000242014	45.511	RIDFT(0.009)PVS(0.99)PAPS(0.501)PT(0.501)R	3	-0.57546	1	0.966	0.832	1.158	1.029	0.816	1.171	1.026	1.142	0.825	0.861	1.392	0.889	0.792
Q7Z309	115	S	Protein FAM122B	FAM122B	Homo sapiens	0.990088	0.000242014	45.511	RIDFT(0.009)PVS(0.99)PAPS(0.501)PT(0.501)R	3	-0.57546	1	0.966	0.832	1.158	1.029	0.816	1.171	1.026	1.142	0.825	0.861	1.392	0.889	0.792
Q7Z309	121	T	Protein FAM122B	FAM122B	Homo sapiens	0.500672	0.000242014	45.511	RIDFT(0.009)PVS(0.99)PAPS(0.501)PT(0.501)R	3	-0.57546	1	0.966	0.832	1.158	1.029	0.816	1.171	1.026	1.142	0.825	0.861	1.392	0.889	0.792
Q7Z3C6	656	S	Autophagy-related protein 9A	ATG9A	Homo sapiens	0.802329	0.00010996	57.173	S(0.198)FS(0.802)PLQPGQAPTGR	3	3.3486	1
Q7Z408	1088	S	CUB and sushi domain-containing protein 2	CSMD2	Homo sapiens	0.997966	0.000730732	81.972	LWS(0.998)S(0.002)PLPR	3	-1.8379	5	1.061	1.19	1.216	1.104	0.775	0.892	0.762	1.17	1.189	1.121	1.022	0.907	0.702
Q7Z408	1089	S	CUB and sushi domain-containing protein 2	CSMD2	Homo sapiens	0.5	0.0138066	46.819	LWS(0.5)S(0.5)PLPR	3	-2.9632	1	1.245	1.017	0.988	1.14	0.883	0.876	0.852	1.028	1.421	0.817	0.971	1.153	0.775
Q7Z6J4	5	S	FYVE, RhoGEF and PH domain-containing protein 2	FGD2	Homo sapiens	1	0.00231535	48.794	MKGAS(1)EEK	3	3.273	5	1.261	1.349	1.379	0.871	0.776	0.366	0.998	0.366	3.451	1.07	1.022	0.631	0.891
Q7Z6Z7	2527	S	E3 ubiquitin-protein ligase HUWE1	HUWE1	Homo sapiens	0.938491	3.35853e-16	80.362	HADHS(0.061)S(0.938)LTLGSGSSTTR	3	-2.132	3	0.776	0.848	1.119	1.339	1.221	0.757	0.941	0.805	1.025	1.093	1.32	1.196	0.912
Q7Z6Z7	1907	S	E3 ubiquitin-protein ligase HUWE1	HUWE1	Homo sapiens	0.999856	4.65821e-80	154.49	GSGTAS(1)DDEFENLR	2	-0.45492	8	0.977	0.924	0.999	0.968	1.047	0.884	1.201	0.736	1.105	0.946	1.082	0.969	1.081
Q7Z6Z7	3662	S	E3 ubiquitin-protein ligase HUWE1	HUWE1	Homo sapiens	0.949914	1.58851e-99	154.92	AQCET(0.05)LS(0.95)PDGLPEEQPQTTK	3	0.43964	3	0.824	0.923	1.105	1.212	1.212	0.802	0.921	0.871	1.028	1.119	1.198	1.096	1.001
Q7Z6Z7	2889	T	E3 ubiquitin-protein ligase HUWE1	HUWE1	Homo sapiens	0.798281	7.65886e-12	66.467	AGS(0.04)S(0.162)T(0.798)PGDAPPAVAEVQGR	3	-0.5471	2
Q7Z6Z7	1084	S	E3 ubiquitin-protein ligase HUWE1	HUWE1	Homo sapiens	0.999591	1.45763e-06	61.265	S(1)HHAASTTTAPTPAAR	3	-0.33815	2	0.407	1.353	0.721	1.046	1.578		0.895			3.326	0.533	1.451	1.508
Q7Z6Z7	2534	S	E3 ubiquitin-protein ligase HUWE1	HUWE1	Homo sapiens	0.317622	3.10113e-07	58.796	HADHSSLT(0.001)LGS(0.052)GS(0.318)S(0.318)T(0.127)T(0.184)R	3	1.1637	0
Q7Z6Z7	1395	S	E3 ubiquitin-protein ligase HUWE1	HUWE1	Homo sapiens	1	1.24504e-60	145.29	AES(1)PEEVACR	2	-0.57336	13	0.903	0.919	1.069	1.063	1.076	0.835	1.135	0.736	1.082	1.017	1.163	0.995	1.012
Q7Z6Z7	2888	S	E3 ubiquitin-protein ligase HUWE1	HUWE1	Homo sapiens	0.465885	1.74238e-05	46.065	AGS(0.118)S(0.466)T(0.417)PGDAPPAVAEVQGR	3	-1.9787	0
Q7Z6Z7	2535	S	E3 ubiquitin-protein ligase HUWE1	HUWE1	Homo sapiens	0.525266	1.75487e-36	106.69	HADHSSLTLGS(0.039)GS(0.185)S(0.525)T(0.185)T(0.066)R	3	0.031143	1	1.125	1.15	0.984	0.931	1.222	0.506	1.081	0.468	2.223	1.023	0.856	0.946	1.312
Q7Z6Z7	2532	S	E3 ubiquitin-protein ligase HUWE1	HUWE1	Homo sapiens	0.405849	1.28759e-55	131.56	HADHSSLTLGS(0.406)GS(0.181)S(0.295)T(0.091)T(0.028)R	3	-0.25064	0
Q7Z7F0	145	T	UPF0469 protein KIAA0907	KIAA0907	Homo sapiens	1	0.0110877	50.966	FMT(1)T(1)EEK	3	-1.7179	4	1.005	1.037	1.06	1	1.042	0.903	0.952	0.948	1.113	1.033	1.022	0.943	1.042
Q7Z7F0	146	T	UPF0469 protein KIAA0907	KIAA0907	Homo sapiens	1	0.0110877	50.966	FMT(1)T(1)EEK	3	-1.7179	4	1.005	1.037	1.06	1	1.042	0.903	0.952	0.948	1.113	1.033	1.022	0.943	1.042
Q86YS7	339	T	C2 domain-containing protein 5	C2CD5	Homo sapiens	0.994612	0.000587293	90.707	QQT(0.995)QS(0.005)ALEQR	2	1.4456	1	0.967	1.339	1.595	1.141	0.678	0.679	0.6	1.131	1.425	1.385	1.191	0.715	0.594
Q86YS7	657	S	C2 domain-containing protein 5	C2CD5	Homo sapiens	0.502284	5.5343e-14	74.793	S(0.502)QS(0.337)ES(0.092)S(0.069)DEVTELDLSHGK	3	1.0792	1	0.851	1.173	1.326	0.743	0.819	1.011	1.077	0.939	0.842	1.378	1.131	0.56	1.103
Q86YS7	659	S	C2 domain-containing protein 5	C2CD5	Homo sapiens	0.812673	1.00146e-209	194.68	S(0.184)QS(0.813)ES(0.002)S(0.001)DEVTELDLSHGK	3	0.36726	1	1.053	1.104	1.219	0.75	0.886	1.045	0.943	1.107	1.008	1.048	1.104	0.616	1.18
Q86YS7	307	S	C2 domain-containing protein 5	C2CD5	Homo sapiens	0.345258	6.40442e-06	67.153	QS(0.224)S(0.147)S(0.224)S(0.345)DT(0.061)DLSLTPK	3	-0.68174	0
Q86YS7	305	S	C2 domain-containing protein 5	C2CD5	Homo sapiens	0.841322	9.71115e-27	115.57	QS(0.11)S(0.841)S(0.036)S(0.012)DTDLSLTPK	2	0.70362	1	0.972	1.481	1.676	1.102	0.599	0.927	0.244	3.805	1.048	1.525	1.131	0.658	0.544
Q8IU68	656	S	Transmembrane channel-like protein 8	TMC8	Homo sapiens	0.5	0.00143156	42.947	LLPEPGPS(0.5)DS(0.5)PGPK	3	0.53656	1	0.955	0.716	1.362	0.924	1.674	0.774	0.594	1.305	1.234	0.75	1.901	0.678	1.811
Q8IU68	658	S	Transmembrane channel-like protein 8	TMC8	Homo sapiens	0.5	0.00143156	42.947	LLPEPGPS(0.5)DS(0.5)PGPK	3	0.53656	1	0.955	0.716	1.362	0.924	1.674	0.774	0.594	1.305	1.234	0.75	1.901	0.678	1.811
Q8IUI8	332	S	Cytokine receptor-like factor 3	CRLF3	Homo sapiens	1	2.88581e-08	101.53	RDS(1)IGVCAEK	3	0.56008	10	0.99	1.083	1.074	0.923	0.955	0.989	0.986	1.003	1.001	1.094	0.991	0.86	1.035
Q8IXQ3	76	S	Uncharacterized protein C9orf40	C9orf40	Homo sapiens	0.999989	2.81284e-43	127.49	RRDS(1)GDNSAPSGQER	3	-0.68397	25	1.31	1.294	1.141	1.043	0.712	0.287	1.213	0.236	4.571	0.988	0.882	0.913	0.683
Q8IY33	649	S	MICAL-like protein 2	MICALL2	Homo sapiens	0.930922	0.000123766	65.495	PAS(0.931)PGPS(0.069)LPAR	2	-0.61451	1
Q8IYB3	628	S	Serine/arginine repetitive matrix protein 1	SRRM1	Homo sapiens	1	0.00211544	58.817	RAS(1)PS(1)PPPKR	4	0.41937	5
Q8IYB3	605	S	Serine/arginine repetitive matrix protein 1	SRRM1	Homo sapiens	0.998287	0.00411003	60.157	RY(0.002)S(0.998)PS(1)PPPK	3	-0.24628	12	0.336	1.124	1.118	1.103	1.225	1.058	1.036	1.021	0.318	3.345	0.995	0.987	1.11
Q8IYB3	450	S	Serine/arginine repetitive matrix protein 1	SRRM1	Homo sapiens	0.999258	0.00015919	66.215	RES(0.999)PS(0.001)PAPKPR	4	0.96217	4	0.205	1.155	1.003	1.271	1.17	1.042	1.155	0.902	0.197	5.634	0.869	1.267	0.921
Q8IYB3	414	S	Serine/arginine repetitive matrix protein 1	SRRM1	Homo sapiens	0.704936	0.00601955	41.542	T(0.288)RHS(0.705)PT(0.007)PQQSNR	3	0.055763	1		0.974	1.045	0.735	1.025	1.014	1.206	0.841			1.073	0.703	1.395
Q8IYB3	597	S	Serine/arginine repetitive matrix protein 1	SRRM1	Homo sapiens	0.998796	0.00413447	48.284	RY(0.001)S(0.999)PPIQR	3	1.1632	1
Q8IYB3	607	S	Serine/arginine repetitive matrix protein 1	SRRM1	Homo sapiens	0.999563	0.00411003	60.157	RY(0.002)S(0.998)PS(1)PPPK	3	-0.24628	12	0.336	1.124	1.118	1.103	1.225	1.058	1.036	1.021	0.318	3.345	0.995	0.987	1.11
Q8IYB3	626	S	Serine/arginine repetitive matrix protein 1	SRRM1	Homo sapiens	1	0.00211544	58.817	RAS(1)PS(1)PPPKR	4	0.41937	5
Q8IYB7	875	S	DIS3-like exonuclease 2	DIS3L2	Homo sapiens	0.999575	4.18474e-29	70.578	RPGTQGHLGPEKEEEES(1)DGEPEDSSTS	4	-0.40412	3	1.071	0.826	1.121	1.061	1.228	0.828	0.865	0.957	1.293	0.771	1.357	0.947	1.157
Q8N122	863	S	Regulatory-associated protein of mTOR	RPTOR	Homo sapiens	0.776853	8.35361e-07	51.876	VLDTSSLTQS(0.002)APAS(0.777)PT(0.221)NK	3	3.6098	1	1.069	1.084	0.978	0.871	1.127	1.029	0.843	1.221	1.039	1.015	0.902	0.89	1.294
Q8N122	722	S	Regulatory-associated protein of mTOR	RPTOR	Homo sapiens	0.964662	1.02085e-12	111.52	SVS(0.035)S(0.965)YGNIR	2	-0.18285	2	0.858	0.989	1.215	1.115	1.291	0.697	0.837	0.833	1.231	1.153	1.228	0.918	1.158
Q8N370	274	S	Large neutral amino acids transporter small subunit 4	SLC43A2	Homo sapiens	0.999931	4.55924e-09	104.59	RLS(1)VGSSMR	3	0.57612	1	1.103	1.255	0.933	0.783	0.83	0.971	1.126	0.862	1.136	1.137	0.744	0.839	1.059
Q8N3D4	1016	S	EH domain-binding protein 1-like protein 1	EHBP1L1	Homo sapiens	0.546887	0.00541168	53.3	AS(0.547)S(0.453)PEKAEEDRR	3	-0.09678	4	1.108	1.216	1.17	0.989	0.784	0.498	1.235	0.403	2.223	1.098	0.961	0.846	0.793
Q8N3D4	1273	S	EH domain-binding protein 1-like protein 1	EHBP1L1	Homo sapiens	0.999837	8.22178e-49	136.02	AHGS(1)FSHVR	3	1.0145	8	0.986	1.019	1.011	0.817	0.897	1.003	1.268	0.791	0.983	1.034	0.992	0.807	1.098
Q8N3D4	1017	S	EH domain-binding protein 1-like protein 1	EHBP1L1	Homo sapiens	0.864703	5.10878e-06	90.707	AS(0.135)S(0.865)PEKAEEDR	3	0.57069	5	1.02	1.154	1.293	0.968	0.85	0.543	1.172	0.463	1.878	1.132	1.12	0.748	0.879
Q8N4S9	37	S	MARVEL domain-containing protein 2	MARVELD2	Homo sapiens	0.998544	0.0148058	42.785	THPT(0.001)LHDS(0.999)ER	3	-1.1257	1
Q8N4S9	407	S	MARVEL domain-containing protein 2	MARVELD2	Homo sapiens	1	0.0103065	49.448	QRDS(1)EVNFK	3	1.3502	1	1.075	1.062	1.145	1.034	0.936	0.857	0.892	0.962	1.253	0.988	1.077	0.903	0.905
Q8N6T3	189	T	ADP-ribosylation factor GTPase-activating protein 1	ARFGAP1	Homo sapiens	0.999464	0.0161187	49.483	Y(0.001)VGFGNT(0.999)PPPQK	3	-0.80624	1
Q8N9Z9	382	T	Lamin tail domain-containing protein 1	LMNTD1	Homo sapiens	0.989353	0.00316228	75.213	T(0.989)S(0.011)ESQKQ	2	-3.0126	3	1.089	1.022	0.958	0.988	0.835	1.025	1.083	0.946	1.063	0.938	0.937	1.031	0.845
Q8NB49	1108	S	Phospholipid-transporting ATPase IG	ATP11C	Homo sapiens	0.998041	0.0046814	81.565	RAS(0.998)DS(0.002)LSAR	2	-0.4576	2	0.826	1.278	1.249	0.993	0.757	0.775	1.121	0.692	1.066	1.547	0.977	0.795	0.763
Q8NBP7	688	S	Proprotein convertase subtilisin/kexin type 9	PCSK9	Homo sapiens	1	0.000171632	92.856	HLAQAS(1)QELQ	2	2.6322	6	0.649	0.822	1.269	1.151	1.899	0.591	0.619	0.956	1.098	1.266	1.544	0.907	1.65
Q8ND56	183	S	Protein LSM14 homolog A	LSM14A	Homo sapiens	0.819415	0.00177696	53.448	S(0.181)S(0.819)PQLDPLRK	3	-0.57821	1
Q8ND56	216	S	Protein LSM14 homolog A	LSM14A	Homo sapiens	0.999482	3.51525e-05	61.409	S(0.999)PVSTRPLPSASQK	3	-0.30526	1	0.965	0.924	0.967	0.99	0.952	0.884	1.318	0.67	1.092	0.958	1.047	1.023	0.962
Q8ND76	326	S	Cyclin-Y	CCNY	Homo sapiens	0.951647	0.00651001	59.421	S(0.047)AS(0.952)ADNLT(0.001)LPR	2	2.9042	1
Q8NE71	228	S	ATP-binding cassette sub-family F member 1	ABCF1	Homo sapiens	1	3.76625e-180	184.6	KAEQGS(1)EEEGEGEEEEEEGGESK	4	-1.1071	15	0.967	0.988	1.064	1.091	1.036	0.769	1.084	0.71	1.257	1.022	1.076	1.025	0.95
Q8NFG4	62	S	Folliculin	FLCN	Homo sapiens	0.998096	1.78433e-13	71.601	AHS(0.998)PAEGAS(0.002)VESSSPGPK	3	3.3118	5	0.47	0.857	1.463	1.58	1.189	0.528	0.913	0.579	0.89	1.823	1.708	1.08	0.753
Q8NHG7	46	S	Small VCP/p97-interacting protein	SVIP	Homo sapiens	1	0.000103488	81.632	GILDVQS(1)VQEK	2	1.4763	3	1.048	0.822	1.293	1.284	1.016	1.224	0.313	3.915	0.856	0.784	1.573	0.993	0.792
Q8TAQ2	306	S	SWI/SNF complex subunit SMARCC2	SMARCC2	Homo sapiens	0.678056	6.91498e-23	113.33	KRS(0.871)PS(0.45)PS(0.678)PTPEAK	4	0.076388	7	0.253	1.207	1.186	1.01	1.242	1.027	1.076	0.955	0.246	4.77	0.983	0.852	1.23
Q8TAQ2	304	S	SWI/SNF complex subunit SMARCC2	SMARCC2	Homo sapiens	0.971611	7.47762e-23	115.57	KRS(0.997)PS(0.972)PS(0.031)PTPEAK	3	0.22945	15	0.261	1.208	1.166	0.985	1.21	1.039	1.131	0.919	0.251	4.627	0.965	0.845	1.228
Q8TAQ2	302	S	SWI/SNF complex subunit SMARCC2	SMARCC2	Homo sapiens	0.99896	6.91498e-23	115.57	KRS(0.999)PS(0.958)PS(0.042)PT(0.001)PEAK	3	0.20479	19	0.247	1.208	1.178	0.992	1.221	1.043	1.111	0.939	0.237	4.894	0.975	0.842	1.232
Q8TBN0	165	T	Guanine nucleotide exchange factor for Rab-3A	RAB3IL1	Homo sapiens	0.712152	0.00303835	57.703	TLVIT(0.004)S(0.209)T(0.712)PAS(0.075)PNR	3	0.85716	1	1.439	1.177	0.959	0.952	0.876	0.769	0.829	0.927	1.872	0.818	0.815	0.993	0.92
Q8TBN0	168	S	Guanine nucleotide exchange factor for Rab-3A	RAB3IL1	Homo sapiens	0.965669	4.16039e-06	72.583	TLVIT(0.014)S(0.009)T(0.011)PAS(0.966)PNR	2	0.72831	1	1.061	0.975	1.21	1.159	0.983	0.795	0.818	0.972	1.336	0.919	1.241	0.959	0.848
Q8TBZ3	434	S	WD repeat-containing protein 20	WDR20	Homo sapiens	0.828494	2.95533e-54	134.87	S(0.171)NS(0.828)LPHS(0.001)AVSNAGSK	3	0.0023536	1
Q8TBZ3	465	S	WD repeat-containing protein 20	WDR20	Homo sapiens	0.991671	0.00633356	57.175	FAT(0.008)LS(0.992)LHDR	3	0.61659	1	1.281	0.723	1.349	0.958	0.886	0.693	1.11	0.625	1.848	0.564	1.867	0.71	0.924
Q8TCJ2	498	S	Dolichyl-diphosphooligosaccharide--protein glycosyltransferase subunit STT3B	STT3B	Homo sapiens	1	0.000350426	40.137	ENPPVEDS(1)S(1)DEDDKR	3	0.90976	1	0.757	0.759	1.519	1.29	1.122	0.782	0.771	1.014	0.969	1.003	2.001	0.849	0.87
Q8TCJ2	499	S	Dolichyl-diphosphooligosaccharide--protein glycosyltransferase subunit STT3B	STT3B	Homo sapiens	1	0.000350426	40.137	ENPPVEDS(1)S(1)DEDDKR	3	0.90976	1	0.757	0.759	1.519	1.29	1.122	0.782	0.771	1.014	0.969	1.003	2.001	0.849	0.87
Q8TE77	37	S	Protein phosphatase Slingshot homolog 3	SSH3	Homo sapiens	1	0.00617053	45.653	RQS(1)FAVLR	3	1.4227	1
Q8TE77	649	S	Protein phosphatase Slingshot homolog 3	SSH3	Homo sapiens	0.999968	2.91704e-09	79.837	QAS(1)VHDSGEEGEA	2	0.032335	1	0.833	1.44	1.367	1.368	1.007	0.321	0.663	0.484	2.597	1.728	0.949	1.001	0.736
Q8TEA8	205	S	D-tyrosyl-tRNA(Tyr) deacylase 1	DTD1	Homo sapiens	0.874785	1.62844e-17	84.993	S(0.082)AS(0.459)S(0.459)GAEGDVS(0.125)S(0.875)EREP	3	0.54402	7	0.802	1.022	1.228	1.225	1.314	0.79	0.619	1.277	1.016	1.274	1.202	0.997	1.073
Q8TEA8	197	S	D-tyrosyl-tRNA(Tyr) deacylase 1	DTD1	Homo sapiens	0.886419	1.62844e-17	84.993	S(0.027)AS(0.086)S(0.886)GAEGDVS(0.247)S(0.753)EREP	2	-0.6089	6	0.881	1.248	1.252	1.239	1.008	0.881	0.492	1.793	1	1.416	1.003	0.99	0.814
Q8TEA8	204	S	D-tyrosyl-tRNA(Tyr) deacylase 1	DTD1	Homo sapiens	0.527907	0.000642682	41.615	S(0.047)AS(0.19)S(0.763)GAEGDVS(0.528)S(0.472)EREP	2	0.42898	2	0.444	1.316	1.37	1.381	0.748	0.74			0.6	2.965	1.041	1.008	0.542
Q8TEA8	196	S	D-tyrosyl-tRNA(Tyr) deacylase 1	DTD1	Homo sapiens	0.458796	1.62844e-17	84.993	S(0.082)AS(0.459)S(0.459)GAEGDVS(0.125)S(0.875)EREP	3	0.54402	0
Q8TEB1	147	S	DDB1- and CUL4-associated factor 11	DCAF11	Homo sapiens	0.978385	0.0150584	54.602	GS(0.978)FS(0.021)LGEQSR	2	2.2983	1	0.809	0.8	0.845	0.79	0.876	0.716	2.164	0.331	1.131	0.988	1.057	0.935	1.108
Q8TEH3	519	T	DENN domain-containing protein 1A	DENND1A	Homo sapiens	0.499887	3.45324e-22	105.9	RT(0.5)S(0.5)VPSPEQPQPYR	3	-0.24041	0
Q8TEH3	523	S	DENN domain-containing protein 1A	DENND1A	Homo sapiens	0.949598	6.88731e-06	70.197	T(0.01)S(0.041)VPS(0.95)PEQPQPYR	2	1.878	6	0.822	0.9	1.381	1.142	1.192	0.671	0.891	0.753	1.226	1.095	1.534	0.827	1.043
Q8TEH3	473	S	DENN domain-containing protein 1A	DENND1A	Homo sapiens	0.998566	0.00154756	85.536	T(0.001)APS(0.999)PLVEAK	2	0.8336	2	1.136	1.044	1.051	0.862	0.844	1.114	0.949	1.174	1.02	0.919	1.008	0.82	0.98
Q8TEH3	520	S	DENN domain-containing protein 1A	DENND1A	Homo sapiens	0.499887	3.45324e-22	105.9	RT(0.5)S(0.5)VPSPEQPQPYR	3	-0.24041	0
Q8WVM8	316	S	Sec1 family domain-containing protein 1	SCFD1	Homo sapiens	0.998606	4.36751e-07	99.5	S(0.999)YDLT(0.001)PVDK	2	4.3946	4	1.046	1.249	1.13	1.012	0.909	1.198	0.456	2.626	0.873	1.194	0.905	0.896	0.898
Q8WW12	87	S	PEST proteolytic signal-containing nuclear protein	PCNP	Homo sapiens	0.999978	0.0209261	71.451	ASAIS(1)IK	2	-0.66953	1	1.372	1.378	0.896	0.503	0.337	1.729	0.785	2.201	0.793	1.005	0.65	0.561	0.67
Q8WX93	1121	S	Palladin	PALLD	Homo sapiens	1	5.3784e-08	63.376	S(1)RS(1)RDS(1)GDENEPIQER	3	-1.7528	2	0.892	0.86	1.23	1.188	1.291	0.694	0.845	0.822	1.284	0.964	1.431	0.966	1.087
Q8WX93	1118	S	Palladin	PALLD	Homo sapiens	1	5.3784e-08	63.376	S(1)RS(1)RDS(1)GDENEPIQER	3	-1.7528	2	0.892	0.86	1.23	1.188	1.291	0.694	0.845	0.822	1.284	0.964	1.431	0.966	1.087
Q8WX93	1104	S	Palladin	PALLD	Homo sapiens	0.940876	0.0104796	46.64	S(0.941)PS(0.059)GHPHVR	3	1.6244	3	1.248	0.768	0.636	1.305	1.518	1.009	0.517	1.953	1.236	0.615	0.828	2.053	1.163
Q8WX93	1116	S	Palladin	PALLD	Homo sapiens	1	5.3784e-08	63.376	S(1)RS(1)RDS(1)GDENEPIQER	3	-1.7528	2	0.892	0.86	1.23	1.188	1.291	0.694	0.845	0.822	1.284	0.964	1.431	0.966	1.087
Q8WZ42	29137	T	Titin	TTN	Homo sapiens	0.996729	0.0173606	48.423	RPIS(0.003)ET(0.997)R	2	0.90689	2	0.982	1.092	1.22	0.928	0.854	1.009	0.915	1.103	0.973	1.113	1.117	0.761	0.92
Q92508	1621	S	Piezo-type mechanosensitive ion channel component 1	PIEZO1	Homo sapiens	0.977049	4.57912e-50	139.58	S(0.023)GS(0.977)EEAVTDPGER	2	-1.0457	5	0.974	1.148	1.109	1.227	0.981	0.718	0.844	0.851	1.357	1.178	0.966	1.107	0.8
Q92508	1646	S	Piezo-type mechanosensitive ion channel component 1	PIEZO1	Homo sapiens	0.999522	1.07266e-93	158.04	TAS(1)ELLLDR	2	-0.40157	8	1.045	1.003	1.09	1.006	0.906	0.935	1.014	0.922	1.118	0.96	1.087	0.922	0.901
Q92508	1619	S	Piezo-type mechanosensitive ion channel component 1	PIEZO1	Homo sapiens	0.561959	8.58854e-10	82.529	S(0.562)GS(0.438)EEAVTDPGER	2	-1.2895	3	1.105	0.79	1.254	0.994	1.24	0.73	0.888	0.822	1.515	0.715	1.586	0.793	1.247
Q92508	1391	S	Piezo-type mechanosensitive ion channel component 1	PIEZO1	Homo sapiens	0.866282	2.23856e-05	46.295	DPGLEPGPDS(0.866)PGGS(0.1)S(0.033)PPR	3	1.0679	1
Q92530	152	S	Proteasome inhibitor PI31 subunit	PSMF1	Homo sapiens	0.574602	1.13022e-08	68.41	ANVS(0.575)S(0.425)PHREFPPATAR	3	0.75695	5	0.882	0.868	1.053	1.077	1.118	1.116	0.886	1.259	0.79	0.984	1.214	1.022	1.039
Q92530	153	S	Proteasome inhibitor PI31 subunit	PSMF1	Homo sapiens	0.96926	1.48818e-09	86.879	ANVS(0.031)S(0.969)PHR	3	1.4666	14	1.089	1.107	1.203	1.147	0.858	0.661	0.935	0.707	1.646	1.017	1.087	0.953	0.748
Q92538	1317	T	Golgi-specific brefeldin A-resistance guanine nucleotide exchange factor 1	GBF1	Homo sapiens	0.499381	1.05773e-27	97.271	GYT(0.499)S(0.499)DS(0.001)EVYTDHGRPGK	4	-1.3293	0
Q92538	1318	S	Golgi-specific brefeldin A-resistance guanine nucleotide exchange factor 1	GBF1	Homo sapiens	0.949974	1.05773e-27	97.271	GYT(0.049)S(0.95)DS(0.001)EVYTDHGRPGK	3	-1.459	4	0.733	0.899	1.14	1.197	1.261	0.792	0.978	0.81	0.925	1.227	1.268	1.05	1.053
Q92539	120	T	Phosphatidate phosphatase LPIN2	LPIN2	Homo sapiens	1	9.58436e-05	93.096	DIDT(1)PLVK	2	0.33282	2	1.008	0.96	1.152	1.236	1.069	0.785	0.789	0.995	1.284	0.953	1.2	1.073	0.864
Q92539	291	T	Phosphatidate phosphatase LPIN2	LPIN2	Homo sapiens	0.999543	8.66166e-39	131.96	TATIT(1)PSENTHFR	3	-1.4016	8	0.933	0.95	1.186	1.115	1.143	0.891	0.782	1.139	1.047	1.019	1.248	0.941	1.025
Q92539	293	S	Phosphatidate phosphatase LPIN2	LPIN2	Homo sapiens	0.369304	0.0225646	40.857	T(0.025)AT(0.085)IT(0.369)PS(0.369)ENT(0.152)HFR	2	1.1477	0
Q92598	809	S	Heat shock protein 105 kDa	HSPH1	Homo sapiens	1	0.0322171	42.031	IES(1)PKLER	3	1.4309	1	0.862	1.017	1.1	0.988	0.95	1.064	1.019	1.043	0.81	1.18	1.081	0.898	0.961
Q92614	2007	S	Unconventional myosin-XVIIIa	MYO18A	Homo sapiens	0.747089	0.0030036	72.434	S(0.117)S(0.117)S(0.747)PT(0.019)SYWK	3	0.29684	1	1.085	1.136	1.063	0.816	0.931	0.939	1.03	0.912	1.156	1.047	0.936	0.768	1.141
Q92614	2020	S	Unconventional myosin-XVIIIa	MYO18A	Homo sapiens	0.999946	1.75542e-84	138.23	SLAPDRS(1)DDEHDPLDNTSRPR	4	-1.638	2	0.889	0.905	1.238	1.018	0.949	1.027	0.973	1.055	0.865	1.019	1.368	0.822	0.932
Q92614	2041	S	Unconventional myosin-XVIIIa	MYO18A	Homo sapiens	0.999912	1.75801e-18	98.391	YSHSYLS(1)DS(0.989)DT(0.011)EAK	3	-1.1085	1
Q92614	2043	S	Unconventional myosin-XVIIIa	MYO18A	Homo sapiens	0.989179	1.75801e-18	98.391	YSHSYLS(1)DS(0.989)DT(0.011)EAK	3	-1.1085	1
Q92614	140	S	Unconventional myosin-XVIIIa	MYO18A	Homo sapiens	0.99994	0.00149099	78.098	RFS(1)FSQR	3	-0.70755	2
Q92688	244	T	Acidic leucine-rich nuclear phosphoprotein 32 family member B	ANP32B	Homo sapiens	1	3.32111e-05	82.651	KRET(1)DDEGEDD	3	-0.57456	5	0.557	0.908	1.286	1.296	1.191	0.827	0.935	0.885	0.673	1.63	1.417	1.007	0.919
Q92835	243	S	Phosphatidylinositol 3,4,5-trisphosphate 5-phosphatase 1	INPP5D	Homo sapiens	1	0.00064576	56.339	LFDQQLS(1)PGLRPR	3	0.18849	1	0.983	0.992	1.051	1.081	0.982	0.748	1.164	0.642	1.315	1.008	1.059	1.029	0.908
Q92835	963	T	Phosphatidylinositol 3,4,5-trisphosphate 5-phosphatase 1	INPP5D	Homo sapiens	0.80571	0.00190868	42.639	GES(0.194)PPT(0.806)PPGQPPISPK	3	1.8168	2
Q92882	213	S	Osteoclast-stimulating factor 1	OSTF1	Homo sapiens	1	1.784e-17	95.205	TLSNAEDYLDDEDS(1)D	2	-0.98421	5				0.915	1.17	0.693	1.223	0.566					1.279
Q92890	299	S	Ubiquitin fusion degradation protein 1 homolog	UFD1L	Homo sapiens	0.948714	0.00290774	59.709	FVAFS(0.051)GEGQS(0.949)LR	2	-0.61007	1	1.106	1.116	1.166	0.857	0.605	0.8	1.35	0.592	1.384	1.009	1.045	0.734	0.706
Q92934	99	S	Bcl2-associated agonist of cell death	BAD	Homo sapiens	1	0.00429667	54.09	S(1)APPNLWAAQR	3	-0.004224	1		0.755		1.146	1.062		1.037						0.926
Q92934	118	S	Bcl2-associated agonist of cell death	BAD	Homo sapiens	0.999982	0.00240347	52.576	RMS(1)DEFVDSFK	3	-0.30247	1
Q93008	2563	S	Probable ubiquitin carboxyl-terminal hydrolase FAF-X	USP9X	Homo sapiens	0.999887	2.05426e-36	105.72	AQENYEGSEEVS(1)PPQTK	3	0.22855	1
Q93008	593	S	Probable ubiquitin carboxyl-terminal hydrolase FAF-X	USP9X	Homo sapiens	1	0.00303509	80.165	S(1)PHVFYR	3	1.4305	2	0.969	0.978	1.02	0.838	1.021	1.031	1.142	0.902	0.941	1.009	1.043	0.821	1.218
Q93100	27	S	Phosphorylase b kinase regulatory subunit beta	PHKB	Homo sapiens	0.997804	2.04326e-18	115.33	S(0.001)GS(0.998)VY(0.001)EPLK	2	2.1513	1	1.053	1.033	1.117	0.948	0.882	0.808	1.158	0.698	1.303	0.981	1.082	0.849	0.93
Q93100	25	S	Phosphorylase b kinase regulatory subunit beta	PHKB	Homo sapiens	0.499641	0.00733634	58.172	S(0.5)GS(0.5)VY(0.001)EPLK	2	1.1833	0
Q969E2	194	T	Secretory carrier-associated membrane protein 4	SCAMP4	Homo sapiens	0.916269	1.78025e-05	93.478	AQTEWNT(0.084)GT(0.916)WR	3	0.46354	1	1.205	0.889	1.268	0.874	0.746	1.216	0.802	1.516	0.991	0.738	1.426	0.69	0.854
Q969R2	765	S	Oxysterol-binding protein 2	OSBP2	Homo sapiens	0.790816	0.000230186	53.869	VMHS(0.036)S(0.124)PS(0.791)S(0.047)PS(0.002)S(0.001)DGK	3	-1.1988	1	0.882	1.041	1.567	1.342	0.628	0.73	0.81	0.902	1.207	1.181	1.505	0.856	0.468
Q969R2	766	S	Oxysterol-binding protein 2	OSBP2	Homo sapiens	0.783223	0.000178983	54.281	VMHS(0.009)S(0.008)PS(0.194)S(0.783)PS(0.004)S(0.001)DGK	3	-0.18289	2	0.938	1.154	1.306	1.24	1.124	0.536	0.701	0.764	1.75	1.23	1.132	0.949	0.907
Q969R2	282	T	Oxysterol-binding protein 2	OSBP2	Homo sapiens	0.597758	4.83685e-06	44.452	VMNT(0.598)HS(0.509)DDS(0.893)GDDDEATTPADK	4	1.2795	1
Q969R2	287	S	Oxysterol-binding protein 2	OSBP2	Homo sapiens	0.999993	0	216.6	VMNT(0.058)HS(0.942)DDS(1)GDDDEATTPADK	3	0.69829	28	0.896	0.942	1.071	1.112	1.041	0.841	1.097	0.767	1.065	1.051	1.136	1.038	0.936
Q969R2	284	S	Oxysterol-binding protein 2	OSBP2	Homo sapiens	0.959016	0	216.6	VMNT(0.041)HS(0.959)DDS(1)GDDDEATTPADK	3	-0.7272	13	0.858	0.978	1.042	1.11	1.07	0.797	1.146	0.696	1.076	1.14	1.066	1.064	0.964
Q969X1	81	S	Protein lifeguard 3	TMBIM1	Homo sapiens	0.953251	1.78356e-16	94.203	AVS(0.953)DS(0.047)FGPGEWDDR	2	-2.6143	3	1.099	1.013	1.233	0.999	0.841	1.009	0.806	1.253	1.089	0.922	1.217	0.81	0.841
Q969X1	83	S	Protein lifeguard 3	TMBIM1	Homo sapiens	0.992819	1.45418e-16	94.922	AVS(0.007)DS(0.993)FGPGEWDDR	2	0.48382	9	1.001	0.956	1.207	1.113	0.879	0.917	0.926	0.99	1.092	0.955	1.262	0.922	0.79
Q96B23	147	S	Uncharacterized protein C18orf25	C18orf25	Homo sapiens	0.329469	0.000810718	54.343	S(0.329)RS(0.329)ES(0.329)ET(0.011)STMAAK	3	-0.19125	0
Q96B23	145	S	Uncharacterized protein C18orf25	C18orf25	Homo sapiens	0.484201	7.02742e-30	120.9	S(0.484)RS(0.484)ES(0.032)ETSTMAAK	3	0.0017104	0
Q96B23	66	S	Uncharacterized protein C18orf25	C18orf25	Homo sapiens	0.723475	6.16004e-06	45.423	RDS(0.723)S(0.245)ES(0.031)QLASTESDKPTTGR	4	-0.21968	1
Q96B23	143	S	Uncharacterized protein C18orf25	C18orf25	Homo sapiens	0.484201	7.02742e-30	120.9	S(0.484)RS(0.484)ES(0.032)ETSTMAAK	3	0.0017104	0
Q96BH1	450	S	E3 ubiquitin-protein ligase RNF25	RNF25	Homo sapiens	0.999992	0.00213854	59.225	RES(1)LGLESK	3	-0.095387	1
Q96CV9	204	T	Optineurin	OPTN	Homo sapiens	0.327764	0.00837839	47.712	T(0.328)VS(0.271)T(0.328)GT(0.074)ALSK	3	1.1094	0
Q96CV9	207	T	Optineurin	OPTN	Homo sapiens	0.327764	0.00837839	47.712	T(0.328)VS(0.271)T(0.328)GT(0.074)ALSK	3	1.1094	0
Q96CV9	206	S	Optineurin	OPTN	Homo sapiens	0.569348	0.00378765	69.314	TVS(0.569)T(0.41)GT(0.02)ALSK	2	-1.2127	1	0.862	1.282	1.608	0.878	0.797	0.774	0.798	0.97	1.114	1.487	1.254	0.546	0.908
Q96CV9	528	S	Optineurin	OPTN	Homo sapiens	0.425136	0.000326301	59.673	T(0.287)S(0.287)DS(0.425)DQQAYLVQR	3	-2.2679	0
Q96CV9	526	S	Optineurin	OPTN	Homo sapiens	0.821328	1.34353e-76	149.22	T(0.173)S(0.821)DS(0.006)DQQAYLVQR	2	0.58806	3	0.918	1.045	1.077	0.992	1.093	0.806	1.068	0.755	1.138	1.139	1.03	0.921	1.102
Q96CV9	342	S	Optineurin	OPTN	Homo sapiens	0.997329	0.00084841	50.188	KNS(0.997)AIPS(0.003)ELNEK	3	1.355	1
Q96CV9	525	T	Optineurin	OPTN	Homo sapiens	0.482386	4.05297e-30	126.25	T(0.482)S(0.482)DS(0.035)DQQAYLVQR	3	-0.22635	0
Q96E09	147	S	Protein FAM122A	FAM122A	Homo sapiens	0.783699	1.09279e-05	58.093	RIDFIPVS(0.003)PAPS(0.784)PT(0.214)R	3	-1.3229	1	1.281	0.689	0.932	1.492	0.988	0.544	1.075	0.506	2.353	0.538	1.352	1.601	0.662
Q96E09	62	S	Protein FAM122A	FAM122A	Homo sapiens	0.948627	0.00200026	61.235	RNS(0.949)T(0.047)T(0.004)FPSR	3	-0.70823	3	0.957	0.939	0.841	1.128	0.877	1.009	1.251	0.806	0.949	0.981	0.896	1.341	0.777
Q96ER3	6	S	Protein SAAL1	SAAL1	Homo sapiens	1	0.0111479	71.806	NPS(1)PPPPGR	2	0.57197	3	1.15	1.176	1.17	1.069	0.949	0.445	1.042	0.427	2.582	1.023	0.995	0.913	0.888
Q96G03	539	S	Phosphoglucomutase-2	PGM2	Homo sapiens	0.811411	0.0256653	68.016	AVLPT(0.189)S(0.811)K	2	2.6234	1
Q96GM1	334	S	Phospholipid phosphatase-related protein type 2	PLPPR2	Homo sapiens	0.999378	0.0305692	57.532	HGS(0.001)PHPS(0.999)RR	2	2.2638	1	1.077	1.286	0.835	0.913	0.97	0.823	1.097	0.751	1.308	1.194	0.649	1.094	1.063
Q96GX9	87	S	Methylthioribulose-1-phosphate dehydratase	APIP	Homo sapiens	0.761315	0.00658547	40.475	DIS(0.035)GPS(0.761)PS(0.204)KK	3	-0.065756	1
Q96JH7	747	S	Deubiquitinating protein VCIP135	VCPIP1	Homo sapiens	0.800228	2.90277e-05	94.409	T(0.043)VS(0.8)PS(0.123)T(0.034)IR	2	0.32021	1	0.818	0.933	1.218	1.046	1.22	0.8	0.964	0.83	1.021	1.142	1.305	0.859	1.166
Q96JH7	749	S	Deubiquitinating protein VCIP135	VCPIP1	Homo sapiens	0.498892	2.90277e-05	94.409	T(0.001)VS(0.499)PS(0.499)T(0.001)IR	2	0.85941	0
Q96K21	354	S	Abscission/NoCut checkpoint regulator	ZFYVE19	Homo sapiens	1	0	272.64	LPDS(1)DDDEDEETAIQR	2	0.33768	14	0.986	0.923	1.061	0.973	0.942	0.931	1.184	0.786	1.059	0.936	1.15	0.917	0.969
Q96K21	463	S	Abscission/NoCut checkpoint regulator	ZFYVE19	Homo sapiens	0.996553	4.02506e-09	102.64	EHQTS(0.003)AYS(0.997)PPR	3	0.6542	4	0.73	1.04	1.198	1.116	1.039	0.833	1.043	0.799	0.876	1.424	1.152	0.931	0.932
Q96K21	144	S	Abscission/NoCut checkpoint regulator	ZFYVE19	Homo sapiens	0.999999	0.00450214	68.657	WS(1)PPQNYK	3	0.41898	3
Q96L94	45	S	Sorting nexin-22	SNX22	Homo sapiens	0.996042	0.00171305	54.898	RY(0.004)S(0.996)EFHALHK	4	0.87429	1
Q96L94	65	S	Sorting nexin-22	SNX22	Homo sapiens	1	0.0114829	40.496	VPDFPS(1)KR	3	-0.27489	1
Q96NA2	354	S	Rab-interacting lysosomal protein	RILP	Homo sapiens	0.999999	1.03114e-26	92.792	GKAES(1)S(1)EDETSSPAPSK	3	-0.20844	11	1.153	1.208	1.271	1.174	0.98	0.407	0.806	0.505	2.834	1.047	1.053	0.923	0.835
Q96NA2	355	S	Rab-interacting lysosomal protein	RILP	Homo sapiens	0.999997	7.65584e-41	114.63	GKAES(1)S(1)EDETSSPAPSK	3	-0.20844	13	1.141	1.213	1.263	1.188	1.01	0.377	0.806	0.468	3.025	1.063	1.041	0.941	0.85
Q96PL5	421	S	Erythroid membrane-associated protein	ERMAP	Homo sapiens	0.835202	0.00136803	58.079	S(0.165)EES(0.835)IVPRPEGK	3	2.286	2	1.036	1.054	1.25	1.046	1.019	0.809	0.785	1.031	1.281	1.017	1.186	0.837	0.974
Q96PL5	418	S	Erythroid membrane-associated protein	ERMAP	Homo sapiens	0.977246	0.00283872	49.595	S(0.977)EES(0.023)IVPRPEGK	3	0.75853	3	0.981	1.018	1.166	1.262	1.041	0.889	0.642	1.385	1.103	1.037	1.146	1.082	0.825
Q96PL5	228	S	Erythroid membrane-associated protein	ERMAP	Homo sapiens	1	0.0142074	63.624	AAANS(1)GWR	2	0.97966	1	1.039	0.992	1.211	1.033	0.865	1.037	0.823	1.26	1.002	0.955	1.22	0.853	0.837
Q96PL5	442	S	Erythroid membrane-associated protein	ERMAP	Homo sapiens	0.610467	0.00733634	53.237	VNS(0.61)S(0.39)LLPPK	3	0.47692	1	0.743	0.792	0.985	1.172	1.062	1.059	1.186	0.893	0.702	1.066	1.244	1.189	0.906
Q96PU5	302	T	E3 ubiquitin-protein ligase NEDD4-like	NEDD4L	Homo sapiens	0.499999	0.000306524	68.481	T(0.5)S(0.5)PQELSEELSR	3	-0.12247	1	1.339	0.835	1.272	0.991	1.135	0.687	0.74	0.928	1.949	0.624	1.523	0.779	1.145
Q96PU5	303	S	E3 ubiquitin-protein ligase NEDD4-like	NEDD4L	Homo sapiens	0.790392	0.000306524	68.481	T(0.208)S(0.79)PQELS(0.002)EELSR	2	-1.015	3	1.065	0.922	1.212	0.988	1.121	0.842	0.85	0.991	1.264	0.866	1.315	0.816	1.135
Q96Q45	49	S	Transmembrane protein 237	TMEM237	Homo sapiens	0.909754	2.39375e-06	50.255	NT(0.01)PAS(0.08)AS(0.91)LEGLAQTAGR	3	-1.8041	1
Q96Q45	97	S	Transmembrane protein 237	TMEM237	Homo sapiens	0.715868	5.08276e-07	80.96	LPLELET(0.001)S(0.142)S(0.716)T(0.142)QK	3	0.45083	1
Q96Q45	62	S	Transmembrane protein 237	TMEM237	Homo sapiens	0.999999	1.32868e-05	74.966	RPS(1)EGNEPSTK	3	0.11141	4	1.143	1.174	1.164	1.134	0.997	0.503	0.883	0.57	2.273	1.027	0.991	0.974	0.879
Q96S55	75	S	ATPase WRNIP1	WRNIP1	Homo sapiens	0.99015	0.0027944	52.132	RLS(0.99)ES(0.01)SALK	3	1.4529	1	0.669	1.183	0.936	1.047	1.045	0.911	1.209	0.754	0.734	1.768	0.791	1.119	0.998
Q96S55	153	S	ATPase WRNIP1	WRNIP1	Homo sapiens	0.849948	0.000153226	52.52	RPAAAAAAGS(0.15)AS(0.85)PR	3	-0.84832	2
Q99442	158	T	Translocation protein SEC62	SEC62	Homo sapiens	0.976533	0.00269634	57.434	KEET(0.023)PGT(0.977)PK	3	-1.2375	1	0.241	1.05	1.132	1.349	1.281	0.959	0.988	0.971	0.252	4.355	1.078	1.192	0.95
Q99460	273	T	26S proteasome non-ATPase regulatory subunit 1	PSMD1	Homo sapiens	0.801477	1.44734e-46	104.6	T(0.196)VGT(0.801)PIAS(0.002)VPGSTNTGTVPGSEK	3	0.54253	2	0.988	1.026	1.199	1.243	0.999	0.747	0.799	0.935	1.323	1.039	1.168	1.037	0.804
Q99460	270	T	26S proteasome non-ATPase regulatory subunit 1	PSMD1	Homo sapiens	0.563681	1.31533e-13	60.172	T(0.564)VGT(0.425)PIAS(0.011)VPGSTNTGTVPGSEK	4	0.89604	1
Q99613	39	S	Eukaryotic translation initiation factor 3 subunit C	EIF3C	Homo sapiens	0.99999	1.74267e-06	67.645	QPLLLS(1)EDEEDTKR	3	-0.63429	1	0.853	1.023	1.066	1.087	1.055	0.895	1.022	0.876	0.953	1.199	1.042	1.02	0.97
Q99808	269	S	Equilibrative nucleoside transporter 1	SLC29A1	Homo sapiens	0.607515	1.30978e-21	78.451	EES(0.201)GVS(0.608)VS(0.143)NS(0.049)QPTNESHSIK	3	-0.36338	1
Q99808	254	S	Equilibrative nucleoside transporter 1	SLC29A1	Homo sapiens	1	0.000651977	71.98	LDLIS(1)KGEEPR	2	0.65689	1	1.208	0.856	0.849	1.177	0.998	1.308	0.604	2.166	0.924	0.708	0.992	1.387	0.848
Q99961	287	S	Endophilin-A2	SH3GL1	Homo sapiens	0.447432	0.01653	57.267	IAAS(0.105)S(0.447)S(0.447)FR	2	-0.5963	0
Q99961	288	S	Endophilin-A2	SH3GL1	Homo sapiens	0.881207	0.00406562	79.986	IAAS(0.018)S(0.1)S(0.881)FR	2	0.7393	2	0.949	1.014	1.024	1.079	0.982	0.947	1.006	0.941	1.002	1.068	1.01	1.054	0.91
Q9BQA1	5	T	Methylosome protein 50	WDR77	Homo sapiens	1	6.85841e-14	101.42	KET(1)PPPLVPPAAR	3	-0.31482	7	1.007	1.021	1.083	1.004	1.075	1.026	0.783	1.31	0.982	1.014	1.061	0.927	1.071
Q9BS26	96	S	Endoplasmic reticulum resident protein 44	ERP44	Homo sapiens	1	4.71033e-07	84.508	VDCDQHS(1)DIAQR	3	-1.0548	2	0.887	1.134	1.16	1.2	0.862	0.859	0.898	0.956	1.032	1.278	1.023	1.034	0.718
Q9BS40	41	S	Latexin	LXN	Homo sapiens	1	0.0198033	51.771	QAS(1)MEDIPGR	2	2.1313	1
Q9BSF0	40	S	Small membrane A-kinase anchor protein	C2orf88	Homo sapiens	1	0.00440709	67.334	MAS(1)PVNVK	3	0.27351	2	1.156	0.966	1.15	1.001	1.157	0.75	0.82	0.916	1.541	0.836	1.191	0.87	1.156
Q9BSJ5	320	T	Uncharacterized protein C17orf80	C17orf80	Homo sapiens	0.666667	0.0123661	52.683	S(0.667)MS(0.667)AT(0.667)EK	3	2.6833	3	1.263	0.91	1.049	0.944	0.947	1.004	0.883	1.136	1.258	0.721	1.152	0.9	1.003
Q9BSJ5	318	S	Uncharacterized protein C17orf80	C17orf80	Homo sapiens	0.666667	0.0123661	52.683	S(0.667)MS(0.667)AT(0.667)EK	3	2.6833	3	1.263	0.91	1.049	0.944	0.947	1.004	0.883	1.136	1.258	0.721	1.152	0.9	1.003
Q9BSJ5	316	S	Uncharacterized protein C17orf80	C17orf80	Homo sapiens	0.666667	0.0123661	52.683	S(0.667)MS(0.667)AT(0.667)EK	3	2.6833	3	1.263	0.91	1.049	0.944	0.947	1.004	0.883	1.136	1.258	0.721	1.152	0.9	1.003
Q9BSL1	98	S	Ubiquitin-associated domain-containing protein 1	UBAC1	Homo sapiens	1	4.66279e-06	92.538	RAPS(1)PLPK	3	3.6593	27	0.991	0.964	1.015	0.974	1.069	0.946	1.04	0.91	1.048	0.972	1.054	0.959	1.098
Q9BSL1	332	S	Ubiquitin-associated domain-containing protein 1	UBAC1	Homo sapiens	1	1.5518e-27	120.87	KPS(1)PEELDK	3	-0.74769	3	0.943	0.997	1.136	0.978	1.11	0.877	0.959	0.915	1.075	1.057	1.14	0.86	1.136
Q9BTU6	461	S	Phosphatidylinositol 4-kinase type 2-alpha	PI4K2A	Homo sapiens	0.457089	2.71281e-30	124.16	S(0.123)S(0.457)S(0.396)ES(0.015)Y(0.002)T(0.006)QS(0.001)FQSR	2	1.4737	0
Q9BTU6	462	S	Phosphatidylinositol 4-kinase type 2-alpha	PI4K2A	Homo sapiens	0.328569	2.71281e-30	124.16	S(0.329)S(0.329)S(0.329)ES(0.014)YTQSFQSR	3	1.935	0
Q9BTU6	51	S	Phosphatidylinositol 4-kinase type 2-alpha	PI4K2A	Homo sapiens	0.883355	9.92685e-05	40.186	VAAAAGS(0.011)GPS(0.105)PPGS(0.883)PGHDR	3	0.62484	1
Q9BTU6	47	S	Phosphatidylinositol 4-kinase type 2-alpha	PI4K2A	Homo sapiens	0.994655	3.57393e-21	77.575	VAAAAGS(0.005)GPS(0.995)PPGSPGHDR	3	0.60711	4	0.687	1.081	1.407	1.27	1.362	0.556	0.637	0.873	1.235	1.574	1.301	0.902	1.072
Q9BTU6	460	S	Phosphatidylinositol 4-kinase type 2-alpha	PI4K2A	Homo sapiens	0.328569	2.71281e-30	124.16	S(0.329)S(0.329)S(0.329)ES(0.014)YTQSFQSR	3	1.935	0
Q9BUH6	148	S	Protein PAXX	C9orf142	Homo sapiens	0.928787	0.00218366	51.727	LAAAEET(0.071)AVS(0.929)PR	2	-0.5114	2
Q9BV20	142	S	Methylthioribose-1-phosphate isomerase	MRI1	Homo sapiens	1	0.0142074	63.624	S(1)IGDLGAR	2	1.3597	1	0.811	0.913	0.949	1.006	1.166	1.09	1.065	1.023	0.744	1.125	1.039	1.06	1.159
Q9BV73	867	S	Centrosome-associated protein CEP250	CEP250	Homo sapiens	1	0.00817571	51.066	S(1)WHQQELAK	3	-1.3809	1
Q9BXF3	706	T	Cat eye syndrome critical region protein 2	CECR2	Homo sapiens	1	0.0111479	47.849	LGT(1)PEEK	3	3.1829	1
Q9BXL5	123	S	Hemogen	HEMGN	Homo sapiens	0.998589	0.00195885	65.842	VFPS(0.001)VAS(0.999)PQK	3	0.90362	1	1.026	0.88	1.2	1.192	0.898	1.047	0.757	1.383	0.979	0.858	1.364	0.993	0.754
Q9BZ23	189	S	Pantothenate kinase 2, mitochondrial	PANK2	Homo sapiens	0.915116	1.74303e-06	80.912	LGS(0.915)Y(0.004)S(0.072)GPT(0.005)S(0.003)VS(0.001)R	2	-1.8959	2	1.12	0.998	0.99	1.014	0.971	0.859	1.048	0.82	1.304	0.891	0.992	1.024	0.958
Q9BZ23	169	S	Pantothenate kinase 2, mitochondrial	PANK2	Homo sapiens	0.593752	8.17829e-65	134.68	RAS(0.406)S(0.594)AS(0.001)VPAVGASAEGTR	3	-1.4861	3	1.284	0.912	0.976	0.813	0.945	0.978	1.092	0.896	1.313	0.711	1.07	0.833	1.161
Q9BZ23	168	S	Pantothenate kinase 2, mitochondrial	PANK2	Homo sapiens	0.965476	7.31042e-42	118.37	AS(0.965)S(0.035)ASVPAVGASAEGTR	2	0.39657	11	0.977	1.097	1.176	0.988	1.139	0.765	0.858	0.891	1.277	1.122	1.072	0.84	1.154
Q9BZE9	274	S	Tether containing UBX domain for GLUT4	ASPSCR1	Homo sapiens	0.487757	0.00255137	51.771	S(0.101)LS(0.488)S(0.411)PGGPSKPK	3	0.22596	0
Q9BZE9	502	S	Tether containing UBX domain for GLUT4	ASPSCR1	Homo sapiens	0.773309	1.13587e-26	104.76	AAGS(0.227)PS(0.773)PLPAPDPAPK	3	-0.31159	3	1.049	0.926	1.32	1.215	1.036	0.752	0.702	1.071	1.395	0.883	1.426	0.92	0.852
Q9BZE9	500	S	Tether containing UBX domain for GLUT4	ASPSCR1	Homo sapiens	0.786351	0.000122875	48.376	AAGS(0.786)PS(0.214)PLPAPDPAPK	3	2.7209	1
Q9BZI7	169	T	Regulator of nonsense transcripts 3B	UPF3B	Homo sapiens	0.999848	1.00191e-06	97.69	FLESYAT(1)DNEK	3	-0.36201	1
Q9C0C7	1205	S	Activating molecule in BECN1-regulated autophagy protein 1	AMBRA1	Homo sapiens	0.463883	3.89681e-05	41.908	SSQTGTEPGAAHT(0.014)S(0.464)S(0.464)PQPS(0.019)T(0.019)S(0.019)R	3	1.4931	0
Q9C0C7	1204	S	Activating molecule in BECN1-regulated autophagy protein 1	AMBRA1	Homo sapiens	0.463883	3.89681e-05	41.908	SSQTGTEPGAAHT(0.014)S(0.464)S(0.464)PQPS(0.019)T(0.019)S(0.019)R	3	1.4931	0
Q9C0C7	178	S	Activating molecule in BECN1-regulated autophagy protein 1	AMBRA1	Homo sapiens	1	0.0162366	51.193	T(1)AS(1)EMER	2	1.8406	2	0.861	1.02	1.03	1.056	1.045	1.018	0.97	1.05	0.846	1.184	1.01	1.025	0.99
Q9C0C7	176	T	Activating molecule in BECN1-regulated autophagy protein 1	AMBRA1	Homo sapiens	1	0.0162366	51.193	T(1)AS(1)EMER	2	1.8406	2	0.861	1.02	1.03	1.056	1.045	1.018	0.97	1.05	0.846	1.184	1.01	1.025	0.99
Q9C0C9	1219	T	(E3-independent) E2 ubiquitin-conjugating enzyme	UBE2O	Homo sapiens	0.485033	3.68837e-20	71.418	DHT(0.042)DQT(0.485)S(0.359)ET(0.114)APDASVPPSVKPK	3	0.024481	0
Q9C0C9	519	S	(E3-independent) E2 ubiquitin-conjugating enzyme	UBE2O	Homo sapiens	1	3.47887e-05	92.943	S(1)IPLS(1)IK	2	0.63276	5	0.883	0.825	0.98	1.061	1.185	1.148	0.919	1.249	0.769	0.934	1.188	1.083	1.116
Q9C0C9	102	S	(E3-independent) E2 ubiquitin-conjugating enzyme	UBE2O	Homo sapiens	0.858113	0.000179555	41.115	GS(0.071)S(0.071)GCS(0.858)EAGGAGHEEGR	3	0.40369	1		1.122	0.957	1.104	0.817						0.853	1.154	0.74
Q9C0C9	115	S	(E3-independent) E2 ubiquitin-conjugating enzyme	UBE2O	Homo sapiens	1	2.0222e-69	125	GSSGCSEAGGAGHEEGRAS(1)PLRR	4	0.45035	8	0.711	1.089	1.01	1.254	1.062	0.79	1.084	0.728	0.901	1.53	0.927	1.242	0.847
Q9C0C9	896	S	(E3-independent) E2 ubiquitin-conjugating enzyme	UBE2O	Homo sapiens	1	4.70155e-07	75.911	KEDKPEGQS(1)PVK	3	-0.57934	6	1.18	1.272	1.352	1.154	0.987	0.313	0.742	0.422	3.775	1.078	1.062	0.854	0.855
Q9C0C9	401	S	(E3-independent) E2 ubiquitin-conjugating enzyme	UBE2O	Homo sapiens	0.998966	2.84114e-92	160.63	IMS(0.001)CS(0.999)PDT(0.001)QCSR	2	-0.5696	11	0.924	0.95	1.158	1.122	1.041	0.872	0.933	0.934	1.06	1.028	1.218	0.969	0.928
Q9C0C9	1220	S	(E3-independent) E2 ubiquitin-conjugating enzyme	UBE2O	Homo sapiens	0.955932	2.08014e-55	110.78	DHT(0.002)DQT(0.038)S(0.956)ET(0.004)APDASVPPSVKPK	4	-0.35596	8	0.891	0.823	1.08	1.05	1.186	0.803	1.167	0.688	1.11	0.924	1.312	0.973	1.13
Q9C0C9	87	S	(E3-independent) E2 ubiquitin-conjugating enzyme	UBE2O	Homo sapiens	1	0	228.68	LIHGEDS(1)DS(1)EGEEEGR	2	0.66056	23	0.977	1.033	1.051	1.064	1.092	0.894	0.889	1.006	1.093	1.057	1.017	1.012	1.026
Q9C0C9	89	S	(E3-independent) E2 ubiquitin-conjugating enzyme	UBE2O	Homo sapiens	1	0	228.68	LIHGEDS(1)DS(1)EGEEEGR	2	0.66056	23	0.985	1.018	1.052	1.072	1.076	0.888	0.908	0.978	1.108	1.034	1.033	1.02	1.003
Q9C0C9	73	S	(E3-independent) E2 ubiquitin-conjugating enzyme	UBE2O	Homo sapiens	1	0.00568668	86.014	GS(1)VHFGLVR	3	-0.28073	3	0.942	1.007	1.047	0.986	1.141	1.05	0.828	1.269	0.896	1.07	1.039	0.942	1.157
Q9C0C9	399	S	(E3-independent) E2 ubiquitin-conjugating enzyme	UBE2O	Homo sapiens	0.993446	7.74449e-61	143.93	IMS(0.993)CS(0.007)PDTQCSR	2	-0.95622	2	0.836	1.212	1.49	0.922	0.685	0.81	1.044	0.776	1.032	1.45	1.229	0.619	0.743
Q9C0C9	515	S	(E3-independent) E2 ubiquitin-conjugating enzyme	UBE2O	Homo sapiens	1	2.14435e-52	116.37	S(1)IPLS(1)IK	2	0.63276	8	1.01	0.963	0.853	0.822	1.014	1.105	1.233	0.896	0.914	0.953	0.886	0.965	1.233
Q9C0I1	564	S	Myotubularin-related protein 12	MTMR12	Homo sapiens	0.999599	0.00738564	48.527	QLS(1)LPLTQSK	3	-1.9307	1
Q9GZV4	46	S	Eukaryotic translation initiation factor 5A-2	EIF5A2	Homo sapiens	0.92787	0.00816184	66.603	IVEMS(0.007)T(0.065)S(0.928)K	2	0.29571	2
Q9GZV4	44	S	Eukaryotic translation initiation factor 5A-2	EIF5A2	Homo sapiens	0.762533	0.0226747	53.211	IVEMS(0.763)T(0.195)S(0.042)K	3	0.37603	2	1.309	0.815	1.081	0.915	1.122	0.927	0.83	1.117	1.411	0.623	1.325	0.847	1.226
Q9H0D6	501	S	5'-3' exoribonuclease 2	XRN2	Homo sapiens	1	2.45704e-05	52.898	KAEDS(1)DS(1)EPEPEDNVR	3	0.8588	1	0.738	0.961	1.207	1.263	1.149	0.782	0.899	0.87	0.944	1.302	1.255	1.047	0.909
Q9H0D6	499	S	5'-3' exoribonuclease 2	XRN2	Homo sapiens	1	2.45704e-05	52.898	KAEDS(1)DS(1)EPEPEDNVR	3	0.8588	1	0.738	0.961	1.207	1.263	1.149	0.782	0.899	0.87	0.944	1.302	1.255	1.047	0.909
Q9H2K8	442	S	Serine/threonine-protein kinase TAO3	TAOK3	Homo sapiens	0.988195	0.0126681	78.939	S(0.009)AS(0.988)LVT(0.003)R	2	1.5166	1	0.972	0.911	1.334	1.128	1.176	0.461	1.018	0.453	2.108	0.937	1.464	0.846	1.043
Q9H3N1	270	S	Thioredoxin-related transmembrane protein 1	TMX1	Homo sapiens	0.999977	0.000191287	74.789	S(1)LGPSLATDKS	2	-1.0588	3	0.942	1.229	1.33	0.971	0.67	1.152	0.707	1.629	0.818	1.305	1.082	0.73	0.69
Q9H425	175	S	Uncharacterized protein C1orf198	C1orf198	Homo sapiens	0.898407	3.54859e-08	98.682	S(0.026)S(0.075)S(0.898)LDALGPTR	2	1.4999	1
Q9H479	300	S	Fructosamine-3-kinase	FN3K	Homo sapiens	0.963587	0.0143922	64.374	S(0.036)PS(0.964)LGTMR	2	-0.41595	1	1.087	1.343	0.85	0.878	0.747	1.147	0.947	1.21	0.948	1.236	0.633	1.033	0.851
Q9H4A3	170	S	Serine/threonine-protein kinase WNK1	WNK1	Homo sapiens	0.999908	1.91131e-11	94.203	DRPVSQPS(1)LVGSK	3	0.30049	1	0.969	1.338	1.46	0.941	0.96	0.904	0.428	2.114	1.072	1.38	1.091	0.645	1.021
Q9H4A3	1935	S	Serine/threonine-protein kinase WNK1	WNK1	Homo sapiens	0.739752	7.89359e-06	59.372	T(0.001)T(0.001)AS(0.002)EAKS(0.74)DT(0.256)GQPTK	4	-1.4879	1	0.947	1.22	1.215	1.149	0.932	0.452	1.085	0.417	2.096	1.288	0.996	0.945	0.812
Q9H4A3	2027	S	Serine/threonine-protein kinase WNK1	WNK1	Homo sapiens	0.999999	1.96817e-16	76.799	DVDDGS(1)GS(1)PHS(1)PHQLSSK	3	-0.17459	7	0.945	0.927	1.111	1.193	1.062	0.576	1.185	0.486	1.64	0.981	1.199	1.074	0.89
Q9H4A3	167	S	Serine/threonine-protein kinase WNK1	WNK1	Homo sapiens	0.999976	1.56629e-22	112.44	DRPVS(1)QPSLVGSK	3	0.5783	2	1.318	1.238	0.797	0.774	0.81	1.501	0.562	2.671	0.878	0.939	0.644	0.971	1.046
Q9H4A3	2032	S	Serine/threonine-protein kinase WNK1	WNK1	Homo sapiens	0.999712	4.29402e-77	142.23	DVDDGS(1)GS(1)PHS(1)PHQLSSK	3	-0.17459	22	0.905	0.941	1.09	1.143	1.094	0.685	1.143	0.6	1.321	1.039	1.159	1.048	0.957
Q9H4A3	2029	S	Serine/threonine-protein kinase WNK1	WNK1	Homo sapiens	0.999994	1.96817e-16	76.799	DVDDGS(1)GS(1)PHS(1)PHQLSSK	3	-0.17459	12	0.92	0.945	1.045	1.201	1.099	0.617	1.172	0.527	1.491	1.027	1.106	1.149	0.915
Q9H4A3	1261	S	Serine/threonine-protein kinase WNK1	WNK1	Homo sapiens	0.999523	1.22714e-17	113.52	FIVS(1)PVPESR	2	1.7703	6	1.026	0.878	0.97	0.983	1.239	0.989	0.915	1.08	1.038	0.856	1.104	1.013	1.261
Q9H4A3	2372	S	Serine/threonine-protein kinase WNK1	WNK1	Homo sapiens	0.997649	3.56448e-08	98.654	S(0.002)IS(0.998)NPPGSNLR	2	0.28817	3	1.441	1.236	0.907	0.877	0.714	1.382	0.444	3.116	1.043	0.858	0.734	0.967	0.815
Q9H4A3	599	S	Serine/threonine-protein kinase WNK1	WNK1	Homo sapiens	0.993386	1.67679e-53	136.39	QQVEQSSAS(0.993)QT(0.006)GIK	3	-2.0556	2	1.298	1.263	0.965	0.78	1.009	1.213	0.471	2.577	1.07	0.973	0.764	0.809	1.293
Q9H7C9	46	S	Mth938 domain-containing protein	AAMDC	Homo sapiens	0.838723	2.00535e-17	84.946	ET(0.081)GT(0.081)EHS(0.839)PGVQPADVK	3	-0.42346	3
Q9H7D7	121	S	WD repeat-containing protein 26	WDR26	Homo sapiens	0.999864	2.13632e-19	112.96	RLS(1)QSDEDVIR	3	-0.46302	2	0.943	1.012	1.213	1.071	1.078	0.754	0.928	0.812	1.251	1.073	1.198	0.883	1.006
Q9H8W4	230	S	Pleckstrin homology domain-containing family F member 2	PLEKHF2	Homo sapiens	0.989363	0.01345	70.089	SDSYS(0.011)QS(0.989)LK	2	0.66045	1	0.965	1.016	1.058	1	1.077	0.955	0.93	1.027	1.01	1.053	1.042	0.946	1.076
Q9H8W4	224	S	Pleckstrin homology domain-containing family F member 2	PLEKHF2	Homo sapiens	0.548508	0.00940216	47.894	S(0.549)DS(0.431)Y(0.003)S(0.018)QSLK	3	0.40677	1	0.94	1.025	1.531	1.004	0.901	0.949	0.651	1.459	0.991	1.09	1.494	0.656	0.898
Q9H8W4	226	S	Pleckstrin homology domain-containing family F member 2	PLEKHF2	Homo sapiens	0.992188	3.50971e-19	117.09	S(0.005)DS(0.992)YS(0.003)QSLK	2	-0.29392	6	0.806	1.287	1.802	1.193	0.575	0.871	0.465	1.872	0.926	1.596	1.401	0.662	0.482
Q9H992	399	S	E3 ubiquitin-protein ligase MARCH7	MARCH7	Homo sapiens	0.982809	0.021174	59.908	CT(0.017)PLFS(0.983)RR	2	4.1366	1	1.233	1.051	0.934	1.07	0.7	1.244	0.768	1.619	0.991	0.853	0.889	1.145	0.654
Q9HBL0	1504	S	Tensin-1	TNS1	Homo sapiens	0.485368	5.03541e-05	67.095	VS(0.485)S(0.485)PPPT(0.029)IMQQNK	3	-0.48061	0
Q9HBL0	1269	S	Tensin-1	TNS1	Homo sapiens	0.90851	3.9487e-10	104.09	VAT(0.001)T(0.016)PGS(0.909)PS(0.075)LGR	2	0.49223	3	0.867	1.187	1.244	1.218	0.861	0.949	0.674	1.408	0.914	1.369	1.048	0.979	0.707
Q9HBL0	1124	S	Tensin-1	TNS1	Homo sapiens	0.925932	0.000418246	64.275	SGS(0.001)LGQPS(0.926)PS(0.073)AQR	2	0.26815	1	0.867	1.102	1.265	1.614	1.086	0.368	0.698	0.528	2.353	1.271	1.148	1.276	0.673
Q9HBL0	907	S	Tensin-1	TNS1	Homo sapiens	0.999756	3.01619e-27	93.583	AASDGQYENQS(1)PEATSPR	3	1.3825	3
Q9HBL0	1381	S	Tensin-1	TNS1	Homo sapiens	0.78687	0.00360278	55.66	QGS(0.787)PT(0.213)PALPEK	3	-0.022572	1	1	1.041	0.911	1.02	0.934	0.869	1.226	0.709	1.15	1.041	0.875	1.12	0.915
Q9HBL0	1505	S	Tensin-1	TNS1	Homo sapiens	0.485368	5.03541e-05	67.095	VS(0.485)S(0.485)PPPT(0.029)IMQQNK	3	-0.48061	0
Q9HBL0	963	S	Tensin-1	TNS1	Homo sapiens	0.859222	7.50022e-13	65.197	EAFEEMEGT(0.001)S(0.005)PS(0.107)S(0.859)PPPS(0.029)GVR	3	0.18139	1
Q9HBL0	1393	S	Tensin-1	TNS1	Homo sapiens	1	0.00348196	65.627	RMS(1)VGDR	3	1.0168	3	1.186	1.036	0.838	0.829	0.811	0.976	1.322	0.738	1.216	0.874	0.809	0.989	0.978
Q9HCP0	361	S	Casein kinase I isoform gamma-1	CSNK1G1	Homo sapiens	1	0.00879469	48.277	DRPS(1)QQQPLR	3	-0.18557	1	1.094	1.03	1.283	0.761	0.878	1.004	0.951	1.056	1.09	0.941	1.246	0.593	1.154
Q9NP58	61	S	ATP-binding cassette sub-family B member 6, mitochondrial	ABCB6	Homo sapiens	0.9536	0.000370123	41.772	ERPAGADS(0.954)LS(0.046)WGAGPR	3	0.3744	1
Q9NP59	568	T	Solute carrier family 40 member 1	SLC40A1	Homo sapiens	0.956071	0.00785079	40.475	KENQANT(0.956)S(0.044)VV	3	0.53801	1	0.892	1.231	1.191	1.05	1.186	0.627	0.823	0.762	1.424	1.38	0.967	0.881	1.13
Q9NP79	16	S	Vacuolar protein sorting-associated protein VTA1 homolog	VTA1	Homo sapiens	1	0.0188479	53.751	S(1)IQHHLR	3	1.2127	1
Q9NPQ8	436	S	Synembryn-A	RIC8A	Homo sapiens	0.999796	4.00749e-33	83.332	GLMAGGRPEGQYS(1)EDEDTDTDEYK	4	-0.7259	5	0.883	1.03	1.175	0.997	1.12	0.802	0.993	0.808	1.1	1.167	1.141	0.849	1.123
Q9NPQ8	502	S	Synembryn-A	RIC8A	Homo sapiens	1	0.0232843	49.732	VIQPMGMS(1)PR	2	0.65398	1	1.059	0.834	1.128	1.172	0.887	1.22	0.7	1.743	0.868	0.787	1.353	1.039	0.757
Q9NPQ8	441	T	Synembryn-A	RIC8A	Homo sapiens	0.997159	1.99238e-27	73.758	GLMAGGRPEGQYS(1)EDEDT(0.997)DT(0.003)DEYK	4	-0.82937	3
Q9NQP4	125	S	Prefoldin subunit 4	PFDN4	Homo sapiens	0.999998	0.00131249	62.813	FGS(1)NINLEADES	2	-0.87649	2		0.888	1.49	0.628	0.924		1.069				1.678	0.421	1.472
Q9NQX3	305	S	Gephyrin	GPHN	Homo sapiens	0.999982	2.63855e-76	155.08	ASHS(1)AVDITK	2	-0.50784	4	1.032	1.167	1.052	0.86	0.792	0.702	1.395	0.504	1.469	1.131	0.901	0.817	0.921
Q9NR19	30	S	Acetyl-coenzyme A synthetase, cytoplasmic	ACSS2	Homo sapiens	0.970024	2.85707e-07	101.39	S(0.03)WS(0.97)PPPEVSR	2	-0.10755	3	0.93	0.95	1.177	1.051	1.05	0.844	0.998	0.846	1.102	1.021	1.24	0.893	0.999
Q9NRX5	364	S	Serine incorporator 1	SERINC1	Homo sapiens	0.805096	0.000590911	55.755	S(0.195)DGS(0.805)LEDGDDVHR	3	0.74933	1	0.449	0.945	1.371	1.118	1.257	0.882	0.979	0.901	0.509	2.107	1.45	0.815	1.125
Q9NSK0	519	S	Kinesin light chain 4	KLC4	Homo sapiens	0.5	2.14114e-08	95.751	RT(0.5)S(0.5)QEGPGDSVK	3	0.68773	2	1.086	1.068	1.518	1.046	1.004	0.419	0.858	0.489	2.589	0.984	1.421	0.689	0.96
Q9NSK0	566	S	Kinesin light chain 4	KLC4	Homo sapiens	0.918567	0.00389485	81.676	RS(0.081)S(0.919)ELLVR	2	2.3699	1	1.181	0.893	0.85	0.86	1.014	1.016	1.186	0.857	1.162	0.756	0.951	1.012	1.179
Q9NSK0	518	T	Kinesin light chain 4	KLC4	Homo sapiens	0.5	2.14114e-08	95.751	RT(0.5)S(0.5)QEGPGDSVK	3	0.68773	2	1.086	1.068	1.518	1.046	1.004	0.419	0.858	0.489	2.589	0.984	1.421	0.689	0.96
Q9NSK0	611	S	Kinesin light chain 4	KLC4	Homo sapiens	0.870151	1.94094e-29	121.24	GLS(0.016)AS(0.87)T(0.114)MDLSSSS	2	-1.5718	3	0.726	0.993	0.989	1.358	1.02	1.038	0.876	1.185	0.699	1.369	0.996	1.373	0.752
Q9NVM6	112	S	DnaJ homolog subfamily C member 17	DNAJC17	Homo sapiens	0.999991	5.10323e-10	79.489	QAQAQES(1)EEEEESR	2	-0.85881	7	1.13	1.2	1.268	1.261	0.842	0.404	0.896	0.451	2.8	1.062	1.056	0.994	0.668
Q9NWV8	29	S	BRISC and BRCA1-A complex member 1	BABAM1	Homo sapiens	0.748311	0.00541168	53.3	T(0.252)RS(0.748)NPEGAEDR	3	2.2549	1	1.18	1.108	1.087	1.111	0.999	0.628	0.887	0.709	1.877	0.939	0.982	1.022	0.899
Q9NXR1	306	S	Nuclear distribution protein nudE homolog 1	NDE1	Homo sapiens	0.900324	0.0007831	51.798	RPS(0.9)S(0.086)T(0.009)S(0.004)VPLGDK	2	0.83032	2	0.914	1.057	0.943	0.814	0.808	0.935	1.529	0.612	0.977	1.157	0.892	0.863	0.993
Q9NYF8	648	S	Bcl-2-associated transcription factor 1	BCLAF1	Homo sapiens	1	0.000778314	82.261	QKS(1)PEIHR	3	0.87876	3	0.154	1.101	1.172	1.262	1.43	0.924	0.957	0.966	0.166	7.172	1.064	1.076	1.134
Q9NYF8	285	S	Bcl-2-associated transcription factor 1	BCLAF1	Homo sapiens	0.978069	6.49058e-135	176.65	Y(0.002)S(0.978)PS(0.021)QNS(0.999)PIHHIPSR	3	0.78707	5	0.595	1.015	1.362	1.244	1.252	0.825	0.706	1.169	0.721	1.705	1.342	0.914	1.006
Q9NYF8	290	S	Bcl-2-associated transcription factor 1	BCLAF1	Homo sapiens	0.999998	6.49058e-135	176.65	YS(0.915)PS(0.085)QNS(1)PIHHIPSR	3	0.59011	5	0.595	1.015	1.362	1.244	1.252	0.825	0.706	1.169	0.721	1.705	1.342	0.914	1.006
Q9NZ52	159	S	ADP-ribosylation factor-binding protein GGA3	GGA3	Homo sapiens	0.989086	0.00534064	53.448	T(0.011)LIPS(0.989)PPPRPK	3	0.30248	1
Q9NZD4	102	S	Alpha-hemoglobin-stabilizing protein	AHSP	Homo sapiens	0.5	4.97468e-11	104.7	SHELPSHPPPS(0.5)S(0.5)	3	-1.465	20	0.916	1.027	1.179	1.07	1.042	0.949	0.816	1.163	0.965	1.122	1.148	0.908	0.974
Q9NZD4	101	S	Alpha-hemoglobin-stabilizing protein	AHSP	Homo sapiens	0.870061	2.03513e-19	115.34	SHELPSHPPPS(0.87)S(0.13)	3	0.18629	26	0.894	1.023	1.207	1.095	1.03	0.926	0.825	1.122	0.965	1.144	1.18	0.907	0.941
Q9NZL4	354	S	Hsp70-binding protein 1	HSPBP1	Homo sapiens	0.793486	7.96868e-08	62.739	LLQTCFS(0.206)S(0.793)PADDSMDR	3	-0.24188	2	0.733	1.365	0.792	1.536	0.919		0.655			1.863	0.58	1.939	0.598
Q9NZT2	315	S	Opioid growth factor receptor	OGFR	Homo sapiens	1	1.14938e-32	96.052	KVEEEGS(1)PGDPDHEASTQGR	4	0.90206	3	0.805	1.005	1.223	1.216	1.182	0.768	0.8	0.96	1.047	1.248	1.218	0.994	0.972
Q9NZT2	378	S	Opioid growth factor receptor	OGFR	Homo sapiens	1	1.49176e-17	75.005	SQGDEAGGHGEDRPEPLS(1)PK	4	-1.0525	1	0.965	0.944	1.105	1.07	1.101	0.871	0.943	0.924	1.108	0.978	1.171	0.968	1.029
Q9UBC2	593	S	Epidermal growth factor receptor substrate 15-like 1	EPS15L1	Homo sapiens	1	4.05492e-06	95.981	GS(1)FGAMDDPFK	2	0.16528	3	0.995	0.809	0.752	0.746	0.618	0.803	2.277	0.353	1.24	0.813	0.93	0.991	0.829
Q9UBC2	255	S	Epidermal growth factor receptor substrate 15-like 1	EPS15L1	Homo sapiens	0.583842	1.98246e-169	180.83	STPSHGSVSSLNS(0.003)T(0.316)GS(0.096)LS(0.584)PK	3	2.5006	1	0.839	0.876	1.148	1.281	1.249	0.665	0.942	0.706	1.262	1.044	1.311	1.116	0.975
Q9UBW5	259	S	Bridging integrator 2	BIN2	Homo sapiens	0.999993	0.0120234	71.153	S(1)LVISPPVR	2	0.74912	2	0.976	0.942	1.239	0.978	1.039	0.846	0.98	0.864	1.153	0.965	1.316	0.789	1.062
Q9UDR5	828	Y	Alpha-aminoadipic semialdehyde synthase, mitochondrial	AASS	Homo sapiens	1	0.0145737	42.599	LS(1)Y(1)GPEEK	3	3.8924	1
Q9UDR5	827	S	Alpha-aminoadipic semialdehyde synthase, mitochondrial	AASS	Homo sapiens	1	0.0145737	42.599	LS(1)Y(1)GPEEK	3	3.8924	1
Q9UDX3	403	S	SEC14-like protein 4	SEC14L4	Homo sapiens	0.988707	0.0205954	75.229	AMRPS(0.989)PT(0.011)Q	2	-0.81218	1	1.091	1.247	1.216	1.247	0.955	0.598	0.645	0.926	1.825	1.143	0.975	1.026	0.766
Q9UEY8	42	S	Gamma-adducin	ADD3	Homo sapiens	1	0.026092	67.881	NMS(1)PDLR	2	-2.8991	1	1.088	0.931	1.19	0.942	1.007	1.001	0.842	1.188	1.087	0.856	1.278	0.791	1.07
Q9UEY8	677	S	Gamma-adducin	ADD3	Homo sapiens	0.93859	0.000771649	53.565	IEEVLSPEGS(0.939)PS(0.061)K	3	-0.90906	1
Q9UEY8	681	S	Gamma-adducin	ADD3	Homo sapiens	0.614545	5.86313e-10	65.855	IEEVLSPEGS(0.013)PS(0.159)KS(0.615)PS(0.214)K	4	0.89707	2	1.023	0.909	1.234	1.048	1.066	0.942	0.778	1.211	1.085	0.889	1.357	0.849	1.018
Q9UHD1	110	S	Cysteine and histidine-rich domain-containing protein 1	CHORDC1	Homo sapiens	0.999775	7.74306e-05	54.103	RPS(1)PDEPMTNLELK	3	-0.84226	1
Q9UHY1	431	T	Nuclear receptor-binding protein	NRBP1	Homo sapiens	0.894067	5.02612e-07	95.264	T(0.894)PT(0.106)PEPAEVETR	2	0.89943	5	0.862	0.969	1.242	1.156	1.073	0.751	0.948	0.792	1.148	1.124	1.282	0.93	0.928
Q9UHY1	433	T	Nuclear receptor-binding protein	NRBP1	Homo sapiens	0.933766	2.12791e-75	153.14	T(0.066)PT(0.934)PEPAEVETR	2	0.042101	9	0.9	1.012	1.244	1.109	1.062	0.718	0.954	0.753	1.253	1.125	1.228	0.892	0.958
Q9UHY1	422	S	Nuclear receptor-binding protein	NRBP1	Homo sapiens	0.845096	2.28848e-21	79.69	PQQPQQEEVT(0.155)S(0.845)PVVPPSVK	3	1.5542	1
Q9UJU6	269	S	Drebrin-like protein	DBNL	Homo sapiens	0.956681	1.83067e-66	147.36	AMS(0.957)T(0.041)T(0.002)SISSPQPGK	2	-0.25287	12	0.909	1.109	0.849	0.667	0.818	0.98	1.67	0.586	0.928	1.22	0.766	0.786	1.226
Q9UJU6	272	S	Drebrin-like protein	DBNL	Homo sapiens	0.865915	5.8929e-05	57.708	AMS(0.372)T(0.476)T(0.265)S(0.866)IS(0.014)S(0.006)PQPGK	3	1.1146	2	1.007	1.164	0.98	0.773	0.862	0.936	1.277	0.733	1.076	1.155	0.842	0.789	1.114
Q9UJU6	291	T	Drebrin-like protein	DBNL	Homo sapiens	0.999867	0.00122588	68.277	QLT(1)QPETHFGR	3	-3.3425	2	0.921	1.61	1.421	1.174	0.328	1.063	0.484	2.196	0.866	1.749	0.882	0.826	0.28
Q9UJU6	270	T	Drebrin-like protein	DBNL	Homo sapiens	0.475638	0.00248906	46.46	AMS(0.372)T(0.476)T(0.265)S(0.866)IS(0.014)S(0.006)PQPGK	3	1.1146	0
Q9UK58	445	S	Cyclin-L1	CCNL1	Homo sapiens	1	0.0159455	42.031	HHNHGS(1)PHLK	3	-1.4467	1	0.322	1.147	0.976	1.355	1.11	1.152	0.938	1.229	0.28	3.563	0.85	1.389	0.819
Q9UK76	87	S	Hematological and neurological expressed 1 protein	HN1	Homo sapiens	0.963573	1.55972e-135	177.03	RNS(0.964)S(0.036)EASSGDFLDLK	3	1.37	8	0.985	0.949	1.031	0.965	1.014	0.76	1.297	0.586	1.296	0.963	1.086	0.936	1.051
Q9UKL6	139	S	Phosphatidylcholine transfer protein	PCTP	Homo sapiens	0.929677	0.00373554	69.456	S(0.017)T(0.053)S(0.93)MPQLGER	2	-0.36531	1
Q9UKV0	201	Y	Histone deacetylase 9	HDAC9	Homo sapiens	1	0.00602731	48.568	Y(1)T(1)LPGAQDAK	3	-0.19869	3	1.004	0.882	0.912	0.939	0.998	1.095	1.17	0.936	0.917	0.878	1.035	1.029	1.063
Q9UKV0	202	T	Histone deacetylase 9	HDAC9	Homo sapiens	1	0.00602731	48.568	Y(1)T(1)LPGAQDAK	3	-0.19869	3	1.004	0.882	0.912	0.939	0.998	1.095	1.17	0.936	0.917	0.878	1.035	1.029	1.063
Q9UKV3	365	S	Apoptotic chromatin condensation inducer in the nucleus	ACIN1	Homo sapiens	0.977241	0.00182487	81.278	T(0.006)T(0.017)S(0.977)PLEEEER	2	0.94957	3	0.838	1.065	1.325	1.075	1.184	0.72	0.793	0.908	1.165	1.271	1.244	0.811	1.102
Q9UKV3	563	T	Apoptotic chromatin condensation inducer in the nucleus	ACIN1	Homo sapiens	0.701788	0.000260273	66.004	RAS(0.298)HT(0.702)LLPSHR	4	0.62044	2	1.369	1.314	0.792	0.576	0.46	1.077	1.411	0.763	1.271	0.96	0.603	0.726	0.8
Q9UKV3	710	S	Apoptotic chromatin condensation inducer in the nucleus	ACIN1	Homo sapiens	0.999998	0.000162336	85.536	RLS(1)QPESAEK	3	1.7062	4	0.993	1.101	1.073	1.038	0.888	0.826	1.081	0.764	1.202	1.109	0.974	0.967	0.856
Q9UKV3	216	S	Apoptotic chromatin condensation inducer in the nucleus	ACIN1	Homo sapiens	0.999978	1.3268e-27	96.016	SSSISEEKGDS(1)DDEKPR	4	-0.17053	6	1.06	1.004	1.046	1.155	0.955	0.781	1	0.781	1.357	0.947	1.043	1.104	0.826
Q9ULE0	318	S	Protein WWC3	WWC3	Homo sapiens	0.994188	0.02227	46.378	ARAT(0.994)S(0.994)AQGAT(0.012)ER	2	1.5021	1
Q9ULH1	910	S	Arf-GAP with SH3 domain, ANK repeat and PH domain-containing protein 1	ASAP1	Homo sapiens	0.999812	0.000949132	81.017	TDHLS(1)LDK	3	0.18485	1
Q9ULH1	1027	S	Arf-GAP with SH3 domain, ANK repeat and PH domain-containing protein 1	ASAP1	Homo sapiens	0.999964	4.34804e-22	112.82	SHPLDLS(1)PNVQSR	2	1.5956	2	0.854	1.1	1.137	1.236	1.434	0.633	0.607	1.043	1.349	1.289	1.034	1.087	1.16
Q9ULH1	428	S	Arf-GAP with SH3 domain, ANK repeat and PH domain-containing protein 1	ASAP1	Homo sapiens	0.998671	6.45031e-08	70.555	GEQS(0.999)AGENS(0.001)LEDLTK	3	4.1939	2	0.948	1.061	1.003	1.405	0.703	0.867	1.013	0.856	1.092	1.12	0.945	1.401	0.501
Q9ULH1	839	S	Arf-GAP with SH3 domain, ANK repeat and PH domain-containing protein 1	ASAP1	Homo sapiens	0.817671	3.60438e-08	65.855	T(0.183)LS(0.818)DPPS(1)PLPHGPPNK	3	0.82906	1
Q9ULH1	837	T	Arf-GAP with SH3 domain, ANK repeat and PH domain-containing protein 1	ASAP1	Homo sapiens	0.539811	1.09799e-11	76.586	T(0.54)LS(0.438)DPPS(0.022)PLPHGPPNK	3	-0.40921	1	0.871	0.967	1.067	1.078	1.032	1.176	0.808	1.455	0.74	1.11	1.104	1.01	0.957
Q9ULH1	882	T	Arf-GAP with SH3 domain, ANK repeat and PH domain-containing protein 1	ASAP1	Homo sapiens	0.471779	0.000593438	58.246	FEGLSQQS(0.042)S(0.339)T(0.472)S(0.117)S(0.03)AK	3	1.5715	0
Q9ULH1	843	S	Arf-GAP with SH3 domain, ANK repeat and PH domain-containing protein 1	ASAP1	Homo sapiens	0.999795	3.60438e-08	65.855	T(0.183)LS(0.818)DPPS(1)PLPHGPPNK	3	0.82906	1
Q9UN37	95	S	Vacuolar protein sorting-associated protein 4A	VPS4A	Homo sapiens	0.929818	1.81529e-20	69.578	ENQS(0.071)EGKGS(0.93)DS(0.998)DS(0.002)EGDNPEKK	4	3.182	2
Q9UN37	97	S	Vacuolar protein sorting-associated protein 4A	VPS4A	Homo sapiens	0.997772	1.81529e-20	69.578	ENQS(0.071)EGKGS(0.93)DS(0.998)DS(0.002)EGDNPEKK	4	3.182	1
Q9UNF1	327	S	Melanoma-associated antigen D2	MAGED2	Homo sapiens	0.999756	0.0185541	74.92	AGYS(1)LEK	2	2.3139	1	0.476	0.918	2.165	1.759	1.145	0.282	0.254	1.108	1.689	1.929	2.358	0.812	0.651
Q9UNN5	582	S	FAS-associated factor 1	FAF1	Homo sapiens	0.647366	0.00646983	78.964	T(0.353)PS(0.647)GEFLER	2	1.0056	1	0.879	0.922	1.056	1.064	1.104	0.871	1.105	0.789	1.009	1.048	1.146	1.007	1.038
Q9UPU5	2047	S	Ubiquitin carboxyl-terminal hydrolase 24	USP24	Homo sapiens	0.999927	2.37594e-13	111.64	VSDQNS(1)PVLPK	2	0.2689	4	0.878	0.867	1.114	1.063	1.153	0.693	1.232	0.563	1.266	0.988	1.285	0.954	1.084
Q9UPU5	1285	S	Ubiquitin carboxyl-terminal hydrolase 24	USP24	Homo sapiens	0.999127	0.00265148	63.185	QMS(0.999)LCGT(0.001)PEK	2	1.8492	2	0.818	0.873	1.136	1.095	1.192	0.966	0.921	1.048	0.847	1.067	1.302	0.964	1.089
Q9UPU9	630	T	Protein Smaug homolog 1	SAMD4A	Homo sapiens	0.996864	0.00925659	41.242	NT(0.002)T(0.005)AT(0.997)PT(0.997)IMK	3	4.3761	1	1.096	1.323	1.026	0.979	0.842	0.843	0.891	0.946	1.301	1.207	0.776	0.954	0.86
Q9UPU9	632	T	Protein Smaug homolog 1	SAMD4A	Homo sapiens	0.99651	0.00925659	41.242	NT(0.002)T(0.005)AT(0.997)PT(0.997)IMK	3	4.3761	1	1.096	1.323	1.026	0.979	0.842	0.843	0.891	0.946	1.301	1.207	0.776	0.954	0.86
Q9UQ35	2694	S	Serine/arginine repetitive matrix protein 2	SRRM2	Homo sapiens	0.999945	0.0010357	87.719	S(0.001)LS(0.998)Y(0.001)S(1)PVER	2	-0.40186	1	0.563	1.257	1.229	1.001	1.232	0.907	0.813	1.116	0.621	2.232	0.978	0.815	1.231
Q9UQ35	2692	S	Serine/arginine repetitive matrix protein 2	SRRM2	Homo sapiens	0.997526	0.0010357	87.719	S(0.001)LS(0.998)Y(0.001)S(1)PVER	2	-0.40186	1	0.563	1.257	1.229	1.001	1.232	0.907	0.813	1.116	0.621	2.232	0.978	0.815	1.231
Q9UQ35	1986	T	Serine/arginine repetitive matrix protein 2	SRRM2	Homo sapiens	0.570219	0.00153609	63.694	T(0.57)S(0.43)PVT(1)RRR	2	1.6328	1	0.978	0.997	0.931	1.002	0.847	0.991	1.254	0.791	0.986	1.02	0.934	1.076	0.845
Q9UQ35	295	S	Serine/arginine repetitive matrix protein 2	SRRM2	Homo sapiens	0.991416	5.27354e-07	55.575	T(0.001)HT(0.002)T(0.002)ALAGRS(0.991)PS(0.944)PAS(0.059)GR	3	0.36492	1	0.462	0.703	0.842	1.522	1.529	0.994	0.947	1.05	0.464	1.522	1.198	1.808	1.004
Q9UQ35	1990	T	Serine/arginine repetitive matrix protein 2	SRRM2	Homo sapiens	0.999992	0.00153609	63.694	T(0.57)S(0.43)PVT(1)RRR	2	1.6328	1	0.978	0.997	0.931	1.002	0.847	0.991	1.254	0.791	0.986	1.02	0.934	1.076	0.845
Q9UQ35	297	S	Serine/arginine repetitive matrix protein 2	SRRM2	Homo sapiens	0.944098	5.27354e-07	55.575	T(0.001)HT(0.002)T(0.002)ALAGRS(0.991)PS(0.944)PAS(0.059)GR	3	0.36492	1	0.462	0.703	0.842	1.522	1.529	0.994	0.947	1.05	0.464	1.522	1.198	1.808	1.004
Q9UQ80	363	S	Proliferation-associated protein 2G4	PA2G4	Homo sapiens	0.924633	0.0229892	55.258	ALLQS(0.014)S(0.062)AS(0.925)R	2	0.63743	1	0.992	1.009	1.035	1.061	0.872	1.118	0.914	1.223	0.887	1.018	1.026	1.025	0.822
Q9UQ80	361	S	Proliferation-associated protein 2G4	PA2G4	Homo sapiens	0.759925	0.00591717	77.74	ALLQS(0.24)S(0.76)ASR	2	1.4924	1	0.85	0.987	1.346	1.124	1.081	1.029	0.583	1.766	0.826	1.161	1.364	0.835	0.962
Q9Y2V2	52	S	Calcium-regulated heat-stable protein 1	CARHSP1	Homo sapiens	0.988229	0.00405656	83.998	T(0.011)FS(0.988)AT(0.001)VR	2	-0.48009	3	1.102	0.938	1.026	0.945	0.798	0.926	1.265	0.732	1.19	0.851	1.094	0.921	0.845
Q9Y2V2	32	S	Calcium-regulated heat-stable protein 1	CARHSP1	Homo sapiens	1	0.00093479	81.676	ERS(1)PS(1)PLR	3	1.5234	15	0.961	1.034	1.115	1.06	0.981	0.872	0.977	0.893	1.102	1.076	1.078	0.951	0.925
Q9Y2V2	30	S	Calcium-regulated heat-stable protein 1	CARHSP1	Homo sapiens	1	0.000106552	89.266	ERS(1)PS(1)PLR	3	1.5234	26	1.011	1.056	1.133	0.987	0.922	0.861	1.03	0.836	1.174	1.045	1.073	0.871	0.935
Q9Y2V2	41	S	Calcium-regulated heat-stable protein 1	CARHSP1	Homo sapiens	0.998837	3.78885e-26	119.96	GNVVPS(0.999)PLPT(0.001)R	2	-1.3163	8	1.262	1.086	1.212	1.09	0.779	1.023	0.548	1.868	1.234	0.86	1.116	0.899	0.715
Q9Y2V2	58	S	Calcium-regulated heat-stable protein 1	CARHSP1	Homo sapiens	0.999999	0.0153735	68.355	AS(1)QGPVYK	2	0.18953	1
Q9Y2V2	48	T	Calcium-regulated heat-stable protein 1	CARHSP1	Homo sapiens	0.583371	0.0132229	46.069	T(0.583)RT(0.407)FS(0.008)AT(0.001)VR	2	-0.44229	1	0.962	1.682	1.849	0.954	0.398	1.007	0.147	6.844	0.955	1.749	1.099	0.516	0.417
Q9Y2W1	248	S	Thyroid hormone receptor-associated protein 3	THRAP3	Homo sapiens	1	0.0135452	63.565	ERS(1)PALK	3	2.0782	2	0.13	1.156	1.123	0.997	1.176	1.242	1.175	1.056	0.104	8.914	0.971	0.888	1.179
Q9Y3Q8	203	S	TSC22 domain family protein 4	TSC22D4	Homo sapiens	0.329443	2.33878e-21	65.624	AEKPPLSASSPQQRPPEPET(0.011)GES(0.329)AGT(0.329)S(0.329)R	4	1.4977	0
Q9Y3Q8	190	S	TSC22 domain family protein 4	TSC22D4	Homo sapiens	0.70675	9.96588e-22	67.553	AEKPPLS(0.003)AS(0.22)S(0.707)PQQRPPEPET(0.039)GES(0.026)AGT(0.003)S(0.003)R	4	-0.1542	1	1.239	0.959	1.099	1.016	0.772	0.769	1.145	0.671	1.612	0.774	1.146	0.924	0.76
Q9Y3Q8	206	T	TSC22 domain family protein 4	TSC22D4	Homo sapiens	0.329443	2.33878e-21	65.624	AEKPPLSASSPQQRPPEPET(0.011)GES(0.329)AGT(0.329)S(0.329)R	4	1.4977	0
Q9Y3Q8	207	S	TSC22 domain family protein 4	TSC22D4	Homo sapiens	0.329443	2.33878e-21	65.624	AEKPPLSASSPQQRPPEPET(0.011)GES(0.329)AGT(0.329)S(0.329)R	4	1.4977	0
Q9Y3Q8	229	T	TSC22 domain family protein 4	TSC22D4	Homo sapiens	0.986466	6.99766e-36	105.38	VEAEAGGS(0.014)GART(0.986)PPLSR	3	-0.61475	5	0.876	0.947	1.02	1.203	1.117	0.89	0.946	0.941	0.984	1.081	1.077	1.179	0.928
Q9Y3Q8	279	S	TSC22 domain family protein 4	TSC22D4	Homo sapiens	1	5.06989e-07	80.746	S(1)PDPFGAVAAQK	3	-0.4462	4
Q9Y3Q8	211	T	TSC22 domain family protein 4	TSC22D4	Homo sapiens	0.999994	0.0138665	75.819	AAT(1)PLPSLR	2	2.0965	1	0.994	0.948	1.016	1.136	1.088	0.82	0.998	0.821	1.213	0.954	1.071	1.118	0.958
Q9Y463	273	Y	Dual specificity tyrosine-phosphorylation-regulated kinase 1B	DYRK1B	Homo sapiens	0.999941	8.7817e-09	100.09	IYQY(1)IQSR	2	-0.41658	2	1.005	0.877	1.006	1.071	1.044	0.881	1.116	0.789	1.141	0.873	1.147	1.065	0.974
Q9Y4C4	6	S	Malignant fibrous histiocytoma-amplified sequence 1	MFHAS1	Homo sapiens	1	0.00456212	43.77	MAGMDS(1)GNLK	3	3.7141	1
Q9Y4D8	2080	T	Probable E3 ubiquitin-protein ligase HECTD4	HECTD4	Homo sapiens	0.882401	0.000649014	65.212	T(0.118)EGT(0.882)PPPPGQPAK	3	0.49427	2
Q9Y4E8	237	T	Ubiquitin carboxyl-terminal hydrolase 15	USP15	Homo sapiens	0.923349	0.000847588	67.102	SPGASNFS(0.077)T(0.923)LPK	3	-0.084483	1	1.21	1.024	0.642	0.76	0.657	1.391	1.315	1.058	0.87	0.846	0.627	1.184	0.864
Q9Y4E8	229	S	Ubiquitin carboxyl-terminal hydrolase 15	USP15	Homo sapiens	0.999788	1.75271e-09	100.43	S(1)PGASNFSTLPK	2	-0.32811	8	1.031	0.951	1.132	1.095	1.027	0.973	0.791	1.231	1.06	0.922	1.191	0.967	0.938
Q9Y4G6	1843	T	Talin-2	TLN2	Homo sapiens	1	3.58197e-11	107.65	LDEGT(1)PPEPK	2	2.1259	6	0.937	1.014	1.134	1.007	1.111	0.87	0.927	0.939	1.077	1.081	1.118	0.888	1.103
Q9Y4G8	1022	S	Rap guanine nucleotide exchange factor 2	RAPGEF2	Homo sapiens	0.910477	7.06845e-12	106.4	S(0.003)ET(0.086)S(0.91)PVAPR	2	2.3055	2	1.099	1.144	1.16	1.164	0.956	0.498	0.978	0.51	2.205	1.041	1.014	1.003	0.821
Q9Y4P8	413	S	WD repeat domain phosphoinositide-interacting protein 2	WIPI2	Homo sapiens	0.939737	0.0139813	54.068	GTYVPS(0.038)S(0.94)PT(0.023)R	2	-1.0339	3
Q9Y570	243	S	Protein phosphatase methylesterase 1	PPME1	Homo sapiens	0.966168	2.47005e-36	127.3	QCEGIT(0.034)S(0.966)PEGSK	3	-1.6964	14	0.999	0.967	1.252	1.205	1.195	0.623	0.76	0.82	1.605	0.968	1.295	0.962	0.992
Q9Y570	242	T	Protein phosphatase methylesterase 1	PPME1	Homo sapiens	0.513849	4.27488e-06	82.59	QCEGIT(0.514)S(0.486)PEGSK	2	0.50096	1	0.958	1.009	1.22	1.338	1.102	0.58	0.792	0.733	1.651	1.053	1.21	1.097	0.823
Q9Y5E9	213	T	Protocadherin beta-14	PCDHB14	Homo sapiens	0.94755	0.00123424	43.042	LT(0.974)LT(0.948)AVDGGS(0.078)PPK	3	-0.96499	1	1.004	0.989	1.163	1.045	0.919	0.838	1.042	0.804	1.197	0.985	1.176	0.899	0.879
Q9Y5E9	211	T	Protocadherin beta-14	PCDHB14	Homo sapiens	0.974118	1.13226e-05	71.085	LT(0.974)LT(0.948)AVDGGS(0.078)PPK	3	-0.96499	6	1.001	1.005	1.148	1.162	0.848	0.842	0.994	0.847	1.188	1.004	1.143	1.012	0.73
Q9Y5K3	346	S	Choline-phosphate cytidylyltransferase B	PCYT1B	Homo sapiens	0.997087	0.0323984	40.352	T(0.997)S(0.997)PPS(0.004)S(0.002)PK	2	1.5963	1
Q9Y5K6	582	S	CD2-associated protein	CD2AP	Homo sapiens	1	0.0183643	71.208	KNS(1)LDELR	2	0.21922	2	1.079	1.048	1.147	1.114	1.121	0.869	0.622	1.397	1.242	0.971	1.095	0.971	1.007
Q9Y5K6	458	S	CD2-associated protein	CD2AP	Homo sapiens	0.999997	0.000190586	92.295	S(1)VDFDSLTVR	2	-0.61149	1	1.255	1.111	0.771	0.866	0.86	1.248	0.89	1.402	1.005	0.886	0.694	1.123	0.993
Q9Y5S9	56	S	RNA-binding protein 8A	RBM8A	Homo sapiens	0.999988	1.98748e-39	102.69	MREDYDS(1)VEQDGDEPGPQR	3	0.94705	3	0.884	0.863	1.24	1.308	1.097	0.855	0.754	1.133	1.034	0.977	1.437	1.055	0.839
Q9Y613	523	S	FH1/FH2 domain-containing protein 1	FHOD1	Homo sapiens	1	0.014355	43.68	EPLIPAS(1)PK	3	-0.10123	2	0.983	1.124	1.249	1.251	1.135	0.522	0.735	0.71	1.884	1.143	1.112	1.002	0.907
Q9Y624	296	S	Junctional adhesion molecule A	F11R	Homo sapiens	0.926515	0.000155816	91.867	QT(0.002)S(0.072)S(0.927)FLV	2	-0.034464	2	1.149	1.34	1.107	0.864	0.309	1.23			0.934	1.166	0.826	0.781	0.358
Q9Y624	295	S	Junctional adhesion molecule A	F11R	Homo sapiens	0.60849	0.00185311	87.806	QT(0.158)S(0.608)S(0.234)FLV	2	0.40237	1	0.497	0.728	1.657	1.248		0.869			0.572	1.464	2.275	0.753
Q9Y624	284	S	Junctional adhesion molecule A	F11R	Homo sapiens	0.99987	9.871e-11	86.911	VIYSQPS(1)AR	2	-2.2651	5	0.997	1.174	1.393	1.177	0.732	1.125	0.403	2.794	0.886	1.178	1.187	0.845	0.622
Q9Y666	997	S	Solute carrier family 12 member 7	SLC12A7	Homo sapiens	0.930155	0.000527066	88.056	DT(0.029)S(0.93)LS(0.041)GFK	2	1.7573	1	1.182	0.921	1.202	1.172	0.924	0.988	0.611	1.617	1.196	0.779	1.305	0.975	0.788
Q9Y6E0	440	T	Serine/threonine-protein kinase 24	STK24	Homo sapiens	0.464452	8.00681e-05	89.356	YSLS(0.005)GGGT(0.464)S(0.464)S(0.066)H	2	-3.0436	0
Q9Y6E0	441	S	Serine/threonine-protein kinase 24	STK24	Homo sapiens	0.464452	8.00681e-05	89.356	YSLS(0.005)GGGT(0.464)S(0.464)S(0.066)H	2	-3.0436	0
Q9Y6F7	284	Y	Testis-specific chromodomain protein Y 2	CDY2A	Homo sapiens	0.970238	0.0106897	41.876	LTESAIT(0.03)Y(0.97)R	2	0.80474	1
Q9Y6I3	460	T	Epsin-1	EPN1	Homo sapiens	0.627318	2.08033e-12	57.347	GSLAEAVGS(0.011)PPPAAT(0.627)PT(0.241)PT(0.076)PPT(0.045)R	3	1.0723	2	0.829	0.767	1.19	1.378	1.115	0.861	0.859	1.002	0.962	0.926	1.551	1.158	0.809
Q9Y6I3	435	S	Epsin-1	EPN1	Homo sapiens	0.99999	0.00168983	65.219	S(1)PGAFDMSGVR	2	0.062445	1	1.11	1.029	0.976	1.04	0.962	0.878	1.006	0.872	1.265	0.927	0.948	1.066	0.925
A0A143ZVA4	981	S	Uncharacterized protein	PF3D7_0529400.1	Plasmodium falciparum (isolate 3D7)	0.99869	0.000358928	61.87	S(0.051)KES(0.95)LS(0.999)GGENDK	3	1.5202	2	0.297	0.929	1.769	1.787	1.52	0.359	0.338	1.062	0.828	3.124	1.906	1.01	0.85
A0A143ZVA4	976	S	Uncharacterized protein	PF3D7_0529400.1	Plasmodium falciparum (isolate 3D7)	0.502597	0.000358928	61.87	S(0.503)KES(0.503)LS(0.995)GGENDK	3	-0.844	1	0.302	0.95	1.745	1.741	1.532	0.377	0.352	1.072	0.801	3.143	1.838	0.998	0.88
A0A143ZVA4	1474	S	Uncharacterized protein	PF3D7_0529400.1	Plasmodium falciparum (isolate 3D7)	0.869705	0.000100794	42.639	DMNET(0.13)NS(0.87)NADIKDDEK	4	0.59288	1	0.509	1.036	1.615	1.729	1.148	0.5	0.463	1.078	1.019	2.035	1.559	1.071	0.664
A0A143ZVA4	736	S	Uncharacterized protein	PF3D7_0529400.1	Plasmodium falciparum (isolate 3D7)	0.974066	1.84959e-05	96.059	NIAHFGS(0.026)S(0.974)PK	3	0.51321	1
A0A143ZVA4	979	S	Uncharacterized protein	PF3D7_0529400.1	Plasmodium falciparum (isolate 3D7)	0.95024	0.000358928	61.87	S(0.051)KES(0.95)LS(0.999)GGENDK	3	1.5202	2	0.297	0.929	1.769	1.787	1.52	0.359	0.338	1.062	0.828	3.124	1.906	1.01	0.85
A0A143ZVB5	70	S	Sphingomyelin synthase 1, putative	PfPAP	Plasmodium falciparum (isolate 3D7)	0.998062	0.000499558	57.288	HYNHKDS(0.998)Y(0.001)S(0.001)DNK	4	-0.55467	1
A0A143ZVW7	212	S	Uncharacterized protein	PF3D7_0704300	Plasmodium falciparum (isolate 3D7)	0.995286	1.0654e-11	93.226	KT(0.006)DYS(0.995)S(0.999)EDEIYAK	3	1.4962	3	0.423	0.877	1.813	1.967	1.444	0.25	0.225	1.107	1.696	2.072	2.067	1.084	0.734
A0A143ZVW7	213	S	Uncharacterized protein	PF3D7_0704300	Plasmodium falciparum (isolate 3D7)	0.998887	1.0654e-11	93.226	KT(0.006)DYS(0.995)S(0.999)EDEIYAK	3	1.4962	3	0.423	0.877	1.813	1.967	1.444	0.25	0.225	1.107	1.696	2.072	2.067	1.084	0.734
B9ZSJ1	393	S	Uncharacterized protein	PFA_0630c	Plasmodium falciparum (isolate 3D7)	0.994549	3.79302e-08	103.44	HES(0.995)LHS(0.005)YNIK	3	-0.36226	2	0.518	1.138	1.864	1.885	1.013	0.298	0.285	1.044	1.74	2.197	1.638	1.011	0.537
C0H4C4	2786	S	Uncharacterized protein	PFE0235c	Plasmodium falciparum (isolate 3D7)	0.997553	0.0101665	46.88	DLHQY(0.002)S(0.998)NER	3	0.082724	1
C0H4C4	2200	S	Uncharacterized protein	PFE0235c	Plasmodium falciparum (isolate 3D7)	1	0.0251726	53.237	VILS(1)NNNIK	2	-0.29253	1	0.55	0.866	2.012	1.587	1.133	0.535	0.316	1.693	1.028	1.575	2.323	0.789	0.714
C0H4C4	2573	S	Uncharacterized protein	PFE0235c	Plasmodium falciparum (isolate 3D7)	1	0.00169921	74.987	FIDVGNS(1)QGK	2	-0.35907	2	0.449	1.043	2.181	1.515	0.992	0.4	0.42	0.952	1.124	2.323	2.09	0.695	0.655
C0H4F1	77	S	Uncharacterized protein	PFE0990w	Plasmodium falciparum (isolate 3D7)	0.999825	0.0148587	66.267	GGNS(1)FFSK	2	-0.45082	1	0.465	1.23	2.56	1.466	0.761	0.464	0.055	8.498	1.001	2.647	2.082	0.573	0.519
C0H4K2	32	S	Uncharacterized protein MAL7P1.13	MAL7P1.13	Plasmodium falciparum (isolate 3D7)	0.767379	0.0170663	45.68	QFS(0.233)LS(0.767)QNK	3	2.7212	1
C0H4K6	1630	S	E3 ubiquitin-protein ligase	MAL7P1.19	Plasmodium falciparum (isolate 3D7)	1	3.97183e-06	91.355	NEVNLIS(1)DHEK	3	0.40566	3	0.451	0.853	1.914	1.915	1.337	0.264	0.266	0.991	1.712	1.89	2.244	1	0.698
C0H4L6	652	S	Uncharacterized protein	MAL7P1.204	Plasmodium falciparum (isolate 3D7)	0.815649	0.000498661	60.55	KES(0.184)AS(0.816)DIDTIK	3	1.8494	1	0.847	0.982	1.382	1.463	1.142	0.654	0.53	1.234	1.294	1.159	1.408	1.059	0.781
C0H4L9	471	S	Uncharacterized protein	MAL7P1.207	Plasmodium falciparum (isolate 3D7)	1	1.11849e-05	71.354	NQNS(1)DHNDDCIK	3	1.0649	1
C0H4M0	417	S	Rhoptry-associated membrane antigen	RAMA	Plasmodium falciparum (isolate 3D7)	1	3.1587e-209	193.42	DLQGDS(1)DDELHSTFYSK	3	-0.90697	2	0.196	0.935	2.136	2.146	1.024	0.296	0.268	1.106	0.664	4.761	2.285	1.005	0.477
C0H4M6	190	S	Regulator of chromosome condensation, putative	MAL7P1.38	Plasmodium falciparum (isolate 3D7)	0.987842	1.45416e-09	78.078	S(0.012)NNS(0.988)IDLKDEDIK	3	-1.7144	1	0.359	0.584	1.641	1.691	2.268	0.36	0.098	3.687	0.997	1.626	2.811	1.031	1.341
C0H4M6	577	S	Regulator of chromosome condensation, putative	MAL7P1.38	Plasmodium falciparum (isolate 3D7)	0.996875	6.15673e-26	103.01	INEQS(0.997)EGS(0.003)NLPSEQNK	3	0.86271	1	0.463	0.917	1.571	1.887	1.253	0.472	0.437	1.081	0.981	1.98	1.713	1.201	0.664
C0H4M6	178	S	Regulator of chromosome condensation, putative	MAL7P1.38	Plasmodium falciparum (isolate 3D7)	0.998803	1.15509e-27	123.02	S(0.001)QDS(0.999)YENHTYDK	2	-1.1477	11	0.487	0.966	1.898	1.546	1.469	0.367	0.266	1.38	1.325	1.983	1.966	0.814	0.95
C0H4M6	676	S	Regulator of chromosome condensation, putative	MAL7P1.38	Plasmodium falciparum (isolate 3D7)	0.988049	0.022368	56.205	ES(0.01)LS(0.988)APIS(0.002)K	2	-0.077263	1
C0H4M6	603	S	Regulator of chromosome condensation, putative	MAL7P1.38	Plasmodium falciparum (isolate 3D7)	0.978934	5.29241e-05	96.371	SYLSNES(0.979)PT(0.021)R	2	0.69948	1	0.375	0.801	2.102	1.78	1.441	0.29	0.211	1.371	1.293	2.14	2.623	0.847	0.81
C0H4M6	674	S	Regulator of chromosome condensation, putative	MAL7P1.38	Plasmodium falciparum (isolate 3D7)	0.997355	3.91196e-07	101.53	RES(0.997)LS(0.003)APISK	2	0.081986	3	0.839	1.305	1.607	0.918	1.35	0.718	0.263	2.733	1.168	1.556	1.232	0.572	1.47
C0H4P4	3609	S	Uncharacterized protein	MAL7P1.146	Plasmodium falciparum (isolate 3D7)	0.99999	4.79874e-17	89.859	INYNS(1)DGDHDVVQHK	4	0.23841	2	0.336	0.696	1.85	1.971	1.688	0.224	0.234	0.96	1.499	2.069	2.657	1.065	0.856
C0H4R1	1572	S	Adenylyl cyclase beta	MAL8P1.150	Plasmodium falciparum (isolate 3D7)	1	0.0020058	74.987	AQS(1)IDHVDK	2	2.2765	2	0.514	0.894	1.622	1.552	1.512	0.463	0.443	1.045	1.11	1.739	1.814	0.956	0.974
C0H4S8	1230	S	Uncharacterized protein	MAL8P1.127	Plasmodium falciparum (isolate 3D7)	1	0.00631535	41.242	REES(1)HEMNR	3	-1.6923	1	0.698	1.23	1.493	1.078	0.5					1.761	1.214	0.722	0.464
C0H4S8	1333	S	Uncharacterized protein	MAL8P1.127	Plasmodium falciparum (isolate 3D7)	0.803056	0.00776232	51.03	TSNFYNNDDS(0.197)S(0.803)M	2	-0.17432	1	0.744	1.102	1.382	1.496	1.072	0.593	0.61	0.973	1.254	1.482	1.254	1.082	0.717
C0H4U4	300	S	Uncharacterized protein	MAL8P1.95	Plasmodium falciparum (isolate 3D7)	1	0.0037844	64.711	KHS(1)NVFK	3	0.07551	1
C0H4U5	650	S	Uncharacterized protein	PF08_0081	Plasmodium falciparum (isolate 3D7)	0.999934	0.0295409	59.673	S(1)REAHQYGTY	2	0.017492	1	0.469	1.003	2.072	1.365	1.216	0.498	0.378	1.316	0.943	2.137	2.066	0.659	0.891
C0H4V5	371	T	Uncharacterized protein	MAL8P1.71	Plasmodium falciparum (isolate 3D7)	0.557496	0.000831628	63.091	GGFNRPLS(0.443)PT(0.557)F	2	0.46602	1	0.563	0.832	2.193	2.164	0.866	0.213	0.169	1.259	2.647	1.477	2.634	0.987	0.4
C0H4V6	77	S	14-3-3 protein	MAL8P1.69	Plasmodium falciparum (isolate 3D7)	0.836956	0.0170659	56.404	IIS(0.163)S(0.837)VEQK	2	1.4063	1	0.444	0.643	1.409	1.244	2.696	0.303	0.261	1.162	1.467	1.449	2.191	0.883	2.167
C0H4Y0	253	S	Ubiquitin conjugation factor E4 B, putative	PF08_0020	Plasmodium falciparum (isolate 3D7)	0.971648	5.7234e-14	74.744	S(0.972)MPVNT(0.025)T(0.003)DSSTNNITTNR	3	-0.83309	1
C0H4Y4	1369	S	Sentrin-specific protease 2, putative	MAL8P1.157	Plasmodium falciparum (isolate 3D7)	0.998695	0.00404106	46.069	KQS(0.999)NEIS(0.001)LK	3	3.4803	1	0.516	1.004	1.7	1.577	1.319	0.498	0.386	1.29	1.037	1.945	1.692	0.928	0.836
C0H514	575	S	Serine/threonine protein kinase, FIKK family	FIKK9.3	Plasmodium falciparum (isolate 3D7)	0.969498	0.00010215	69.92	AT(0.031)AS(0.969)QDEIFFK	3	1.4007	1	0.718	0.923	1.54	1.202	1.327	0.291			2.471	1.286	1.668	0.781	1.103
C0H535	116	S	Uncharacterized protein	PFI0610w	Plasmodium falciparum (isolate 3D7)	0.977028	0.000136643	56.817	TIPS(0.023)VNNKEDS(0.977)NNK	3	2.8983	1
C0H564	275	S	Monocarboxylate transporter, putative	PFI1295c	Plasmodium falciparum (isolate 3D7)	0.99667	3.0829e-24	119.46	YNTNT(0.003)DS(0.997)NNIDIK	2	2.0394	4	0.403	0.831	2.142	1.927	1.137	0.334	0.225	1.486	1.206	2.062	2.576	0.9	0.59
C0H5B1	51	T	Eukaryotic translation initation factor 4 gamma	MAL13P1.63	Plasmodium falciparum (isolate 3D7)	0.946704	2.69936e-13	111.95	S(0.048)NT(0.947)NS(0.005)ELYNQK	2	0.69731	2	0.535	1.173	2.426	1.275	0.832	0.55	0.209	2.632	0.973	2.191	2.068	0.525	0.653
C0H5C2	139	S	40S ribosomal protein S15	MAL13P1.92	Plasmodium falciparum (isolate 3D7)	0.581509	0.000241971	55.011	HGKPGIGAT(0.002)HS(0.417)S(0.582)R	4	0.065708	1
C0H5C2	138	S	40S ribosomal protein S15	MAL13P1.92	Plasmodium falciparum (isolate 3D7)	0.926377	2.41665e-14	103.66	PGIGAT(0.024)HS(0.926)S(0.05)R	3	1.0475	5
C0H5G2	218	S	Ras-related protein Rab-11B	Rab11b	Plasmodium falciparum (isolate 3D7)	0.998591	0.000238262	43.696	LNEVY(0.001)DNQS(0.999)EDNNMNK	3	-0.56168	1
C0H5G9	496	S	Krox-like protein, putative	MAL13P1.395	Plasmodium falciparum (isolate 3D7)	0.984187	3.83263e-17	107.51	QS(0.016)AS(0.984)IIELQNSSK	2	-0.42618	2	0.406	0.745	1.585	1.571	2.223	0.334	0.136	2.45	1.217	1.834	2.127	0.991	1.415
C0H5J2	1380	T	Uncharacterized protein	MAL13P1.295	Plasmodium falciparum (isolate 3D7)	0.958312	3.56104e-26	124.16	S(0.042)GT(0.958)DDEEQVFK	2	0.43077	6	0.407	0.896	1.938	1.839	1.451	0.248	0.221	1.122	1.642	2.202	2.163	0.949	0.789
C0H5J2	1467	S	Uncharacterized protein	MAL13P1.295	Plasmodium falciparum (isolate 3D7)	0.9928	0.0323836	50.353	T(0.007)IS(0.993)MNLNK	2	-0.062374	1
C0H5J2	1378	S	Uncharacterized protein	MAL13P1.295	Plasmodium falciparum (isolate 3D7)	0.5	0.00026362	71.879	S(0.5)GT(0.5)DDEEQVFK	2	-0.49107	5	0.436	0.899	1.883	1.894	1.434	0.246	0.207	1.186	1.777	2.061	2.094	1.006	0.757
C0H5J4	699	S	E3 SUMO-protein ligase PIAS, putative	MAL13P1.302	Plasmodium falciparum (isolate 3D7)	0.96188	0.0163583	66.267	NIAS(0.962)S(0.038)NFNK	2	2.8401	1
C0H5J4	690	S	E3 SUMO-protein ligase PIAS, putative	MAL13P1.302	Plasmodium falciparum (isolate 3D7)	0.92656	0.0163583	66.267	NIT(0.037)S(0.927)S(0.037)NFNK	2	0.047769	2	0.541	0.982	2.15	1.1	1.078	0.768	0.381	2.018	0.704	1.815	2.19	0.512	0.98
C6KSL9	119	S	Uncharacterized protein	PFF0090w	Plasmodium falciparum (isolate 3D7)	0.20871	4.77998e-13	82.877	S(0.032)HS(0.171)S(0.209)S(0.209)S(0.171)S(0.209)VYASANAEN	2	-0.36871	0
C6KSL9	116	S	Uncharacterized protein	PFF0090w	Plasmodium falciparum (isolate 3D7)	0.355467	4.77998e-13	82.877	S(0.177)HS(0.643)S(0.355)S(0.355)S(0.355)S(0.105)VY(0.009)ASANAEN	2	0.099742	0
C6KSL9	118	S	Uncharacterized protein	PFF0090w	Plasmodium falciparum (isolate 3D7)	0.68864	1.7812e-39	121.01	S(0.001)HS(0.006)S(0.028)S(0.138)S(0.689)S(0.138)VYASANAEN	2	0.89769	2		0.68	1.133	1.286	0.901						1.665	1.136	0.7
C6KSL9	117	S	Uncharacterized protein	PFF0090w	Plasmodium falciparum (isolate 3D7)	0.355467	4.77998e-13	82.877	S(0.177)HS(0.643)S(0.355)S(0.355)S(0.355)S(0.105)VY(0.009)ASANAEN	2	0.099742	0
C6KSL9	115	S	Uncharacterized protein	PFF0090w	Plasmodium falciparum (isolate 3D7)	0.733348	4.68368e-70	141.6	S(0.121)HS(0.733)S(0.121)S(0.021)S(0.004)SVYASANAEN	2	0.16393	4		0.779	1.453	1.606	0.972	0.189					1.865	1.105	0.605
C6KSL9	96	S	Uncharacterized protein	PFF0090w	Plasmodium falciparum (isolate 3D7)	0.986773	0.000329056	89.171	HS(0.013)S(0.987)LPNER	2	-0.68292	13	0.689	1.273	2.264	1.557	0.852	0.25	0.115	2.171	2.754	1.846	1.779	0.688	0.547
C6KSP3	810	S	Uncharacterized protein	PFF0220w	Plasmodium falciparum (isolate 3D7)	0.895739	0.00138523	47.548	S(0.049)NT(0.049)PS(0.896)HHS(0.006)FDNAK	3	-1.5405	1
C6KSP3	806	S	Uncharacterized protein	PFF0220w	Plasmodium falciparum (isolate 3D7)	0.502307	0.000519186	56.817	S(0.502)NT(0.366)PS(0.127)HHS(0.006)FDNAK	3	0.53201	1	0.469	1.185	1.791	1.597	1.056	0.463	0.438	1.057	1.012	2.529	1.511	0.891	0.661
C6KSP3	2800	S	Uncharacterized protein	PFF0220w	Plasmodium falciparum (isolate 3D7)	0.546296	0.0010095	58.885	S(0.454)IS(0.546)HEHQATDLK	3	-0.77783	2
C6KSP3	1602	S	Uncharacterized protein	PFF0220w	Plasmodium falciparum (isolate 3D7)	0.999999	0.00074011	72.705	ELS(1)QEEDTNK	3	-1.297	1
C6KSP3	813	S	Uncharacterized protein	PFF0220w	Plasmodium falciparum (isolate 3D7)	0.99982	5.76103e-05	66.809	SNTPSHHS(1)FDNAK	3	-0.15073	3	0.565	0.68	1.99	1.552	1.342	0.534	0.338	1.578	1.057	1.204	2.927	0.78	0.865
C6KSP3	2798	S	Uncharacterized protein	PFF0220w	Plasmodium falciparum (isolate 3D7)	0.499952	0.00514042	41.542	S(0.5)IS(0.5)HEHQATDLK	3	-0.40686	1
C6KSP9	474	S	RNA-binding protein, putative	PFF0250w	Plasmodium falciparum (isolate 3D7)	1	0.0150673	67.113	AAS(1)FLIGR	2	-0.20823	1		0.225	0.749	0.949	2.804	0.273					3.331	1.268	2.953
C6KSQ8	446	S	Uncharacterized protein	PFF0295c	Plasmodium falciparum (isolate 3D7)	0.785054	0.00412597	55.98	S(0.215)FLS(0.785)GEHNYK	3	1.3593	1
C6KSR4	936	S	Uncharacterized protein	PFF0325c	Plasmodium falciparum (isolate 3D7)	0.999997	0.0163583	66.267	QNS(1)DQINYK	2	3.9423	1	0.551	1.083	1.798	1.599	1.286	0.409	0.273	1.496	1.349	1.965	1.66	0.889	0.804
C6KST7	5144	S	Uncharacterized protein	PFF0445w	Plasmodium falciparum (isolate 3D7)	0.981082	0.000254984	43.696	GES(0.981)NQMNNT(0.019)NIMNVNK	3	-0.56535	1	0.639	1.045	1.843	1.362	0.983	0.746	0.382	1.951	0.857	1.635	1.763	0.739	0.722
C6KSV0	33	S	Histone H3	PFF0510w	Plasmodium falciparum (isolate 3D7)	0.99999	2.85996e-18	113.61	SAPIS(1)AGIK	2	-0.26847	9	0.36	0.954	2.366	1.908	0.851	0.32	0.241	1.328	1.125	2.65	2.479	0.807	0.446
C6KSV0	58	S	Histone H3	PFF0510w	Plasmodium falciparum (isolate 3D7)	0.996793	7.82713e-13	111.06	S(0.997)T(0.003)DLLIR	2	-0.76205	1	0.269	0.33	0.992	0.923	3.268	0.219			1.225	1.228	3.008	0.93	3.542
C6KSV0	29	S	Histone H3	PFF0510w	Plasmodium falciparum (isolate 3D7)	0.999999	3.97408e-49	138.76	S(1)APISAGIK	2	0.12678	10	0.848	0.944	1.292	1.044	1.503	1.155	0.214	5.409	0.734	1.113	1.369	0.808	1.44
C6KSV4	42	S	Transcription elongation factor SPT5	PFF0535c	Plasmodium falciparum (isolate 3D7)	1	1.60202e-05	56.719	KNDNNNDDIS(1)EHDAK	4	0.67311	2	0.636	1.113	2	1.575	1.019	0.456	0.201	2.271	1.395	1.749	1.797	0.788	0.647
C6KSW1	339	S	Uncharacterized protein	PFF0570c	Plasmodium falciparum (isolate 3D7)	0.758452	0.00576196	54.066	S(0.758)IT(0.242)IMQDK	3	1.4112	1	0.493	1.001	2.008	1.592	1.21	0.33	0.365	0.904	1.491	2.032	2.005	0.793	0.76
C6KSY0	2815	S	Transcription factor with AP2 domain(S)	ApiAP2	Plasmodium falciparum (isolate 3D7)	0.448657	0.00861474	46.88	NS(0.103)S(0.449)S(0.449)PFFINK	3	-1.5615	0
C6KSY0	697	S	Transcription factor with AP2 domain(S)	ApiAP2	Plasmodium falciparum (isolate 3D7)	1	1.39317e-10	78.917	NRIS(1)S(1)DEFNDEHNK	3	2.7941	2	0.292	0.832	1.845	1.645	1.607	0.424	0.355	1.194	0.689	2.847	2.218	0.892	0.977
C6KSY0	2814	S	Transcription factor with AP2 domain(S)	ApiAP2	Plasmodium falciparum (isolate 3D7)	0.448657	0.00861474	46.88	NS(0.103)S(0.449)S(0.449)PFFINK	3	-1.5615	0
C6KSY0	761	S	Transcription factor with AP2 domain(S)	ApiAP2	Plasmodium falciparum (isolate 3D7)	1	0.00239668	58.32	DDDIQS(1)DQLNK	3	1.1443	1
C6KSY0	698	S	Transcription factor with AP2 domain(S)	ApiAP2	Plasmodium falciparum (isolate 3D7)	1	1.39317e-10	78.917	NRIS(1)S(1)DEFNDEHNK	3	2.7941	2	0.292	0.832	1.845	1.645	1.607	0.424	0.355	1.194	0.689	2.847	2.218	0.892	0.977
C6KSY1	154	S	Myosin E, putative	MyoE	Plasmodium falciparum (isolate 3D7)	0.622622	0.00828404	50.786	YS(0.008)HS(0.369)S(0.623)DDIK	3	-4.363	1
C6KSY1	153	S	Myosin E, putative	MyoE	Plasmodium falciparum (isolate 3D7)	0.947459	0.0063356	57.164	YS(0.008)HS(0.947)S(0.045)DDIK	3	-1.2751	2
C6KSY4	398	S	Organic anion transporter	PFF0690c	Plasmodium falciparum (isolate 3D7)	0.436706	0.0262001	54.871	T(0.126)NT(0.437)S(0.437)YEHPLNK	3	1.5799	0
C6KSY4	530	S	Organic anion transporter	PFF0690c	Plasmodium falciparum (isolate 3D7)	0.904967	7.29087e-11	81.51	HS(0.094)GNNS(0.905)Y(0.001)INNNLDK	3	-1.2225	1
C6KSY4	494	S	Organic anion transporter	PFF0690c	Plasmodium falciparum (isolate 3D7)	0.762986	0.00259745	41.524	NDS(0.035)NNLS(0.763)FS(0.149)S(0.041)S(0.012)QK	3	0.35193	1
C6KSY4	12	S	Organic anion transporter	PFF0690c	Plasmodium falciparum (isolate 3D7)	0.999896	2.41423e-05	97.223	NEVINS(1)NDTR	2	-0.26769	1	0.346	0.899	2.072	2.193	0.986	0.29	0.213	1.362	1.196	2.596	2.304	1.058	0.449
C6KSY4	435	S	Organic anion transporter	PFF0690c	Plasmodium falciparum (isolate 3D7)	0.939392	1.64889e-14	83.395	NIS(0.004)S(0.056)GKS(0.939)IDDS(0.001)TDNSK	3	0.58022	4	0.476	0.994	2.342	1.967	0.703	0.319	0.198	1.614	1.493	2.087	2.356	0.84	0.358
C6KT19	29	S	Histone H3	PFF0865w	Plasmodium falciparum (isolate 3D7)	0.997744	8.47975e-12	105.2	S(0.998)APVS(0.002)TGIK	2	-0.18826	4	0.747	0.929	1.52	1.172	1.708	0.684	0.241	2.838	1.092	1.245	1.635	0.771	1.458
C6KT20	99	S	Uncharacterized protein	PFF0870w	Plasmodium falciparum (isolate 3D7)	0.968577	3.9055e-27	114.03	SNNENPNMLS(0.969)NS(0.031)LK	3	1.264	2	0.479	0.883	2.242	2.14	0.666	0.432	0.158	2.738	1.108	1.845	2.538	0.955	0.311
C6KT20	470	S	Uncharacterized protein	PFF0870w	Plasmodium falciparum (isolate 3D7)	0.992422	0.00414372	63.624	KT(0.007)YS(0.992)FEK	3	1.5115	1	0.14	0.613	1.665	1.694	2.687	0.112	0.09	1.234	1.25	4.387	2.719	1.017	1.586
C6KT34	775	S	Cell division cycle protein 48 homologue,putative	PFF0940c	Plasmodium falciparum (isolate 3D7)	0.998945	2.9617e-07	101.32	S(0.001)VS(0.999)QADLIK	2	0.63374	2	0.264	0.668	1.769	1.543	2.371	0.27	0.114	2.367	0.975	2.536	2.646	0.873	1.536
C6KT34	773	S	Cell division cycle protein 48 homologue,putative	PFF0940c	Plasmodium falciparum (isolate 3D7)	0.997503	0.0162921	66.393	S(0.998)VS(0.002)QADLIK	2	0.68861	1	0.761	0.961	1.206	1.104	1.711	0.85	0.407	2.089	0.895	1.263	1.254	0.916	1.55
C6KT56	345	S	Signal recognition particle subunit SRP68,putative	PFF1055c	Plasmodium falciparum (isolate 3D7)	0.999971	0.00358295	72.29	HRLS(1)YINEK	3	0.10501	1
C6KT67	262	S	Nuclear polyadenylated RNA-binding protein NAB2,putative	PFF1110c	Plasmodium falciparum (isolate 3D7)	0.997969	1.59839e-13	101.42	IS(0.002)DS(0.998)ADEYNNSEK	2	-0.34385	8	0.683	1.009	1.92	1.346	1.116	0.487	0.439	1.109	1.403	1.478	1.903	0.701	0.829
C6KT82	1327	S	SNF2 helicase, putative	PFF1185w	Plasmodium falciparum (isolate 3D7)	1	1.14099e-25	101.17	NDEDDDDDDDNS(1)VDAK	3	-0.94631	2	0.428	0.78	1.591	1.557	1.368	0.275			1.559	1.822	2.039	0.978	0.879
C6KT82	1898	S	SNF2 helicase, putative	PFF1185w	Plasmodium falciparum (isolate 3D7)	0.969682	3.19616e-09	79.471	GVGTTFLS(0.03)DGS(0.97)MR	2	-0.039748	2	0.375	1.125	2.4	1.172	0.676	0.253			1.482	2.998	2.134	0.488	0.576
C6KTA0	439	S	Sec14 domain containing protein	PFF1280w	Plasmodium falciparum (isolate 3D7)	1	0.00415857	70.056	HIGS(1)DNFK	3	0.78181	4	0.651	1.04	1.858	1.397	0.934	0.561	0.559	1.004	1.161	1.596	1.787	0.752	0.668
C6KTA0	406	S	Sec14 domain containing protein	PFF1280w	Plasmodium falciparum (isolate 3D7)	0.965264	0.0147238	65.719	YIS(0.965)S(0.035)DNLK	2	3.2199	2	0.439	1.078	2.44	1.945	0.649	0.297	0.152	1.948	1.481	2.453	2.264	0.797	0.334
C6KTA4	461	S	Pyruvate kinase	PFF1300w	Plasmodium falciparum (isolate 3D7)	0.998738	0.00472195	55.755	VGS(0.999)FQGT(0.001)DIVIR	2	0.98189	3	0.12	0.742	2.112	1.486	1.396		0.143			6.171	2.847	0.703	0.94
C6KTB3	326	S	Transportin	PFF1345w	Plasmodium falciparum (isolate 3D7)	0.851528	2.30444e-07	89.358	S(0.145)DS(0.852)NY(0.004)IDENVYK	3	-0.41146	2	0.457	0.613	1.671	1.101	2.638	0.395	0.124	3.178	1.155	1.343	2.726	0.659	2.396
C6KTD2	5881	S	Putative histone-lysine N-methyltransferase 1	SET1	Plasmodium falciparum (isolate 3D7)	1	0.00534006	43.297	S(1)NDNNY(1)MDRK	2	2.5754	1
C6KTD2	5886	Y	Putative histone-lysine N-methyltransferase 1	SET1	Plasmodium falciparum (isolate 3D7)	1	0.00534006	43.297	S(1)NDNNY(1)MDRK	2	2.5754	1
C6S3C9	833	S	Serine/threonine-protein phosphatase	PF10_0177a	Plasmodium falciparum (isolate 3D7)	1	3.35482e-111	167.69	EVVHS(1)ENEQAEK	3	-0.19417	5	0.317	0.856	2.078	2.018	1.19	0.245	0.296	0.828	1.297	2.695	2.429	0.971	0.59
C6S3C9	1986	T	Serine/threonine-protein phosphatase	PF10_0177a	Plasmodium falciparum (isolate 3D7)	0.9999	0.00280256	56.139	KDT(1)NDELYK	3	0.098235	1	0.613	1.114	2.027	1.428	0.762	0.482	0.573	0.842	1.271	1.816	1.819	0.705	0.534
K7NTP5	108	S	Heat shock protein 70	PF3D7_0831700	Plasmodium falciparum (isolate 3D7)	0.963956	2.21634e-07	84.859	KFS(0.964)ET(0.035)T(0.001)VQSDMK	3	0.36109	3	0.717	1.042	1.477	1.277	1.441	0.779	0.267	2.914	0.921	1.453	1.418	0.864	1.129
O77310	1398	S	Cytoadherence linked asexual protein 3.1	RhopH1(3.1)	Plasmodium falciparum (isolate 3D7)	0.999908	7.97605e-220	186.39	MNEADSADS(1)DDEKDSDTPDDELMISR	4	-0.74199	10	0.238	0.758	2.169	2.204	1.129	0.324	0.178	1.821	0.734	3.186	2.862	1.016	0.512
O77310	1382	S	Cytoadherence linked asexual protein 3.1	RhopH1(3.1)	Plasmodium falciparum (isolate 3D7)	0.996695	3.80871e-61	147.56	QTS(0.997)T(0.003)YIDTEK	2	1.359	8	0.326	1.153	2.983	1.595	0.469	0.32	0.154	2.072	1.02	3.54	2.586	0.535	0.294
O77310	1381	T	Cytoadherence linked asexual protein 3.1	RhopH1(3.1)	Plasmodium falciparum (isolate 3D7)	0.447181	1.80084e-05	80.746	KQT(0.447)S(0.447)T(0.106)YIDTEK	4	-0.60463	0
O77310	1195	S	Cytoadherence linked asexual protein 3.1	RhopH1(3.1)	Plasmodium falciparum (isolate 3D7)	0.888042	0.00242132	58.274	KPS(0.112)VHS(0.888)FNR	4	0.28359	1	0.495	1.299	2.76	1.335	0.555	0.382	0.174	2.198	1.294	2.624	2.126	0.484	0.416
O77310	1383	T	Cytoadherence linked asexual protein 3.1	RhopH1(3.1)	Plasmodium falciparum (isolate 3D7)	0.553291	2.306e-13	106.6	KQT(0.128)S(0.319)T(0.553)YIDTEK	3	0.54323	1	0.278	1.121	2.891	1.967	0.4	0.281	0.062	4.569	0.99	4.026	2.58	0.68	0.203
O77310	1404	S	Cytoadherence linked asexual protein 3.1	RhopH1(3.1)	Plasmodium falciparum (isolate 3D7)	0.53006	3.81818e-11	54.425	MNEADS(0.015)ADS(0.434)DDEKDS(0.53)DT(0.021)PDDELMISR	4	-0.11832	1	0.447	0.887	1.726	1.463	0.85	0.626			0.714	1.983	1.946	0.848	0.581
O77317	1161	S	HAD superfamily protein, putative	PFC0150w	Plasmodium falciparum (isolate 3D7)	0.499908	0.0251258	52.49	YMNVSDS(0.5)S(0.5)	2	-0.3021	1	0.885	0.995	1.157	1.248	1.031	0.824	0.861	0.957	1.075	1.124	1.162	1.079	0.826
O77317	264	S	HAD superfamily protein, putative	PFC0150w	Plasmodium falciparum (isolate 3D7)	0.999175	1.36646e-65	135.91	T(0.001)HDAVS(0.999)DNNNSINSSVNK	3	-1.9376	2	0.418	0.811	1.725	1.814	1.539	0.285	0.408	0.697	1.469	1.939	2.128	1.052	0.848
O77317	314	S	HAD superfamily protein, putative	PFC0150w	Plasmodium falciparum (isolate 3D7)	0.994644	0.0020645	63.944	RNLS(0.995)ES(0.005)HVR	3	0.36381	9	0.498	0.933	2.026	1.682	0.943	0.568	0.35	1.623	0.877	1.872	2.171	0.83	0.561
O77317	1162	S	HAD superfamily protein, putative	PFC0150w	Plasmodium falciparum (isolate 3D7)	0.499908	0.0251258	52.49	YMNVSDS(0.5)S(0.5)	2	-0.3021	1	0.885	0.995	1.157	1.248	1.031	0.824	0.861	0.957	1.075	1.124	1.162	1.079	0.826
O77327	148	S	Splicing factor 3B subunit 1, putative	PFC0375c	Plasmodium falciparum (isolate 3D7)	1	1.52586e-05	63.302	ADPFADKS(1)PS(1)PGER	3	-0.43777	2	0.668	0.952	2.051	1.912	0.749	0.34	0.328	1.035	1.964	1.426	2.154	0.932	0.392
O77327	146	S	Splicing factor 3B subunit 1, putative	PFC0375c	Plasmodium falciparum (isolate 3D7)	1	1.52586e-05	63.302	ADPFADKS(1)PS(1)PGER	3	-0.43777	2	0.668	0.952	2.051	1.912	0.749	0.34	0.328	1.035	1.964	1.426	2.154	0.932	0.392
O77343	268	S	Transporter, putative	PFC0530w	Plasmodium falciparum (isolate 3D7)	1	6.89927e-34	100.76	NDNQLVS(1)EDNIQTNQDK	3	0.20402	1
O77344	229	Y	Glycogen synthase kinase 3	PfGSK-3	Plasmodium falciparum (isolate 3D7)	0.93959	9.16561e-28	122.33	SVS(0.06)Y(0.94)ICSR	2	-2.8719	5	0.466	0.951	2.181	1.608	1.159	0.368	0.267	1.38	1.268	2.038	2.295	0.737	0.721
O77353	564	S	Phosphatidylinositol 3-and 4-kinase, putative	PFC0475c	Plasmodium falciparum (isolate 3D7)	1	0.0261568	52.495	NVS(1)NNNLIK	2	-1.2668	1
O77363	340	S	Uncharacterized protein	PFC0545c	Plasmodium falciparum (isolate 3D7)	0.997452	0.000605021	55.546	QGPS(0.003)HES(0.997)GDNLGK	3	-1.1007	1
O77375	2295	Y	DNA-directed RNA polymerase	PFC0805w	Plasmodium falciparum (isolate 3D7)	0.697569	0.00689692	64.265	Y(0.698)S(0.286)PT(0.014)S(0.002)PK	2	2.8513	1	0.806	1.35	2.288	1.751	0.503	0.19	0.11	1.722	4.24	1.675	1.694	0.765	0.287
O77384	2978	S	Protein PFC0760c	PFC0760c	Plasmodium falciparum (isolate 3D7)	0.990183	0.0277609	51.286	Y(0.001)FS(0.99)DS(0.009)EITK	2	0.4142	1	0.211	0.952	1.914	1.805	0.978		0.14			4.512	2.012	0.943	0.542
O77385	997	S	Cdc2-related protein kinase 4	Pfcrk-4	Plasmodium falciparum (isolate 3D7)	0.885082	9.26284e-07	88.561	NQYS(0.885)PS(0.114)LET(0.001)VQR	2	-0.15406	1
O77387	397	S	E3 ubiquitin-protein ligase, putative	PFC0740c	Plasmodium falciparum (isolate 3D7)	1	0.00535543	78.342	VFLQNDS(1)K	2	0.11022	1	0.511	0.843	1.769	1.019	1.47	0.389			1.314	1.65	2.097	0.576	1.443
O77388	27	S	HVA22/TB2/DP1 family protein, putative	PFC0730w	Plasmodium falciparum (isolate 3D7)	0.682257	1.30968e-26	121.56	IS(0.682)S(0.318)NVFGEK	2	-0.72113	1	0.203	0.829	2.126	1.563	1.111	0.168			1.208	4.085	2.566	0.735	0.711
O77388	28	S	HVA22/TB2/DP1 family protein, putative	PFC0730w	Plasmodium falciparum (isolate 3D7)	0.792301	0.00886623	60.157	IS(0.208)S(0.792)NVFGEK	2	-1.9673	3	0.317	0.92	1.793	1.46	1.222	0.289			1.099	2.901	1.949	0.814	0.837
O77389	304	S	Formate-nitrite transporter	PFC0725c	Plasmodium falciparum (isolate 3D7)	0.941131	0.000496901	90.15	S(0.059)LS(0.941)IELR	2	0.9407	1	0.485	0.865	1.831	1.355	1.178	0.286			1.696	1.785	2.115	0.74	0.869
O96128	100	S	Early transcribed membrane protein 2	SEP2	Plasmodium falciparum (isolate 3D7)	0.958178	5.56344e-111	169.02	AVNPS(0.013)IS(0.958)S(0.027)T(0.002)MYR	2	-0.48361	9	1.075	0.808	0.933	1.145	0.715	1.845	0.479	3.851	0.583	0.752	1.154	1.227	0.625
O96191	111	S	Conserved Plasmodium protein	PFB0490c	Plasmodium falciparum (isolate 3D7)	0.950175	0.030229	66.568	T(0.047)GS(0.95)FGS(0.003)R	2	2.2767	1	0.394	0.954	2.813	1.884	0.675	0.143	0.137	1.046	2.757	2.422	2.947	0.67	0.358
O96205	3172	S	Conserved Plasmodium protein	PFB0560w	Plasmodium falciparum (isolate 3D7)	0.998698	0.000657573	54.768	EGGS(0.999)DNIY(0.001)TSNIK	3	0.8335	1
O96233	294	S	Conserved Plasmodium protein	PFB0700c	Plasmodium falciparum (isolate 3D7)	0.983159	0.00815076	64.244	T(0.015)DS(0.983)VNS(0.002)NLIK	2	0.88037	1	0.465	1.099	2.352	1.459	0.819	0.562	0.244	2.308	0.827	2.361	2.14	0.621	0.561
O96271	190	S	Replication factor C subunit 1, putative	PFB0895c	Plasmodium falciparum (isolate 3D7)	1	0.0225856	53.237	NVLIS(1)PAK	2	-1.602	1
O97239	3616	S	Protein dopey homolog PFC0245c	PFC0245c	Plasmodium falciparum (isolate 3D7)	0.967298	0.0145021	64.82	YVS(0.967)S(0.033)EELK	2	-1.1849	1	0.484	0.861	1.413	1.354	1.907	0.575	0.406	1.416	0.841	1.78	1.64	0.958	1.408
O97239	990	S	Protein dopey homolog PFC0245c	PFC0245c	Plasmodium falciparum (isolate 3D7)	0.979073	0.00223913	51.235	YDNNEY(0.002)S(0.979)ES(0.019)EIK	2	-1.0596	3	0.484	0.869	1.692	1.535	1.426	0.564	0.43	1.312	0.858	1.797	1.946	0.907	0.929
O97243	472	S	Uncharacterized protein	PFC0265c	Plasmodium falciparum (isolate 3D7)	0.999943	5.56058e-09	76.378	EFDS(1)NDITNYNDR	2	-1.0908	1	0.29	0.723	1.885	1.969	1.548	0.286	0.298	0.96	1.012	2.496	2.605	1.045	0.786
O97255	710	S	Uncharacterized protein	PFC0325c	Plasmodium falciparum (isolate 3D7)	0.962556	1.92303e-07	98.048	YS(0.037)S(0.963)FDQK	2	1.3918	1	0.283	0.868	2.709	1.881	0.996	0.15	0.114	1.32	1.888	3.068	3.12	0.694	0.53
O97313	249	S	40S ribosomal protein S3a	MAL3P7.35	Plasmodium falciparum (isolate 3D7)	1	0.0162921	66.393	NVNALPES(1)K	2	-1.0516	1	0.528	0.833	1.893	1.45	1.593	0.397	0.307	1.292	1.331	1.578	2.272	0.766	1.098
O97336	149	T	Uncharacterized protein	PFC0085c	Plasmodium falciparum (isolate 3D7)	0.999944	1.49746e-18	76.21	VTVLEPQT(1)ENS(1)EDEENYEK	3	-0.92974	2	0.582	0.724	1.649	1.449	1.272	0.324			1.794	1.245	2.277	0.878	0.878
O97336	152	S	Uncharacterized protein	PFC0085c	Plasmodium falciparum (isolate 3D7)	0.999999	1.39159e-98	152.48	VTVLEPQTENS(1)EDEENYEK	3	-0.90201	13	0.272	0.822	1.781	1.69	1.319	0.115			2.373	3.018	2.167	0.949	0.781
P61074	190	T	Proliferating cell nuclear antigen	PCNA	Plasmodium falciparum (isolate 3D7)	0.482642	0.00381038	55.975	DS(0.123)T(0.483)S(0.394)EDDIGVTIK	3	2.8832	0
P61074	191	S	Proliferating cell nuclear antigen	PCNA	Plasmodium falciparum (isolate 3D7)	0.798016	4.16911e-11	85.006	DS(0.036)T(0.166)S(0.798)EDDIGVTIK	3	1.4047	2	0.399	1.101	1.614	1.663	1.548	0.455	0.22	2.063	0.878	2.758	1.466	1.03	0.931
P62203	102	S	Calmodulin	PF14_0323	Plasmodium falciparum (isolate 3D7)	0.999808	0.00175954	61.409	DGDGYIS(1)ADELR	2	-1.9314	2	0.464	0.934	1.953	1.753	1.142	0.426	0.328	1.297	1.091	2.011	2.091	0.898	0.651
Q03400	557	T	S-antigen protein	PF10_0343	Plasmodium falciparum (isolate 3D7)	1	9.19337e-91	150.94	GGAGT(1)DGELSHNSESHTK	4	-1.261	12	0.275	0.934	2.244	2.285	1.015	0.151	0.095	1.592	1.82	3.391	2.401	1.019	0.444
Q6LFN2	608	S	RING finger protein PFF0165c	PFF0165c	Plasmodium falciparum (isolate 3D7)	1	0.00106231	62.035	KDS(1)LNEDDVK	3	0.80236	1
Q76NM4	42	S	Ras-related protein Rab-11A	Rab11a	Plasmodium falciparum (isolate 3D7)	0.5	0.0021316	65.179	S(0.5)T(0.5)IGVEFATK	3	-0.80456	1
Q76NM4	43	T	Ras-related protein Rab-11A	Rab11a	Plasmodium falciparum (isolate 3D7)	0.5	0.0021316	65.179	S(0.5)T(0.5)IGVEFATK	3	-0.80456	1
Q76NN6	158	S	Ran binding protein 1, putative	PFD0950w	Plasmodium falciparum (isolate 3D7)	1	0.0264865	52.247	LLDS(1)QGNLK	2	1.5471	1
Q76NN6	270	S	Ran binding protein 1, putative	PFD0950w	Plasmodium falciparum (isolate 3D7)	0.999998	6.58121e-40	131.45	SDDKKS(1)DEEENIK	3	0.87925	13	0.41	0.922	2.012	1.915	1.233	0.291	0.217	1.34	1.409	2.248	2.183	0.952	0.644
Q76NN7	89	S	Peptidyl-prolyl cis-trans isomerase	PfCyP19	Plasmodium falciparum (isolate 3D7)	0.564442	0.00389165	55.776	S(0.564)FT(0.436)DENFNMK	3	-0.77808	1
Q76NN7	91	T	Peptidyl-prolyl cis-trans isomerase	PfCyP19	Plasmodium falciparum (isolate 3D7)	0.884943	0.00651107	81.92	S(0.115)FT(0.885)DENFNMK	3	-1.9462	2
Q76NN8	482	S	Calcium-transporting ATPase	PFA_0310c	Plasmodium falciparum (isolate 3D7)	0.999995	4.0855e-13	107.98	EMKS(1)NENTIISR	2	-2.1347	4	0.351	1.048	2.169	1.54	1.55	0.266	0.076	3.49	1.322	2.985	2.07	0.71	1.007
Q7K6A0	18	S	cAMP-dependent protein kinase catalytic subunit	PfPKAc	Plasmodium falciparum (isolate 3D7)	0.434267	1.64057e-07	90.707	DS(0.162)DS(0.404)S(0.434)EQVLTNK	3	1.0044	0
Q7K6A0	17	S	cAMP-dependent protein kinase catalytic subunit	PfPKAc	Plasmodium falciparum (isolate 3D7)	0.831613	5.01093e-27	122.01	DS(0.004)DS(0.832)S(0.164)EQVLTNK	2	-0.099341	5	0.558	0.87	1.699	1.942	1.083	0.473	0.376	1.256	1.179	1.56	1.954	1.143	0.558
Q7K6A0	15	S	cAMP-dependent protein kinase catalytic subunit	PfPKAc	Plasmodium falciparum (isolate 3D7)	0.987006	4.53267e-94	158.71	KDS(0.987)DS(0.013)SEQVLTNK	3	-0.43011	5	0.455	0.612	1.326	1.499	2.426	0.49	0.193	2.546	0.928	1.344	2.167	1.13	1.619
Q7K6A4	394	S	S-adenosylmethionine synthase	PfSAMS	Plasmodium falciparum (isolate 3D7)	1	0.0237974	44.543	IKDLS(1)HEK	3	1.3109	1	0.409	0.331	0.788	1.531	3.448	0.205	0.288	0.712	1.997	0.81	2.377	1.943	2.253
Q7K6A5	28	T	Multidrug resistance protein 1	PfMDR1	Plasmodium falciparum (isolate 3D7)	0.88937	0.00181273	69.864	KS(0.111)T(0.889)AELFR	3	-0.92959	2	0.416	0.384	1.055	0.878	3.774	0.322	0.172	1.875	1.291	0.924	2.746	0.832	4.301
Q7KQK0	114	S	cAMP-dependent protein kinase regulatory subunit	PKAr	Plasmodium falciparum (isolate 3D7)	0.999999	1.04036e-68	126.28	NILNDDGS(1)S(1)DGNDTDVHSMFDR	3	-0.66881	5		0.306	1.675	1.53	1.312	0.178					5.473	0.913	0.858
Q7KQK0	113	S	cAMP-dependent protein kinase regulatory subunit	PKAr	Plasmodium falciparum (isolate 3D7)	1	1.04036e-68	126.28	NILNDDGS(1)S(1)DGNDTDVHSMFDR	3	-0.66881	5		0.306	1.675	1.53	1.312	0.178					5.473	0.913	0.858
Q7KQK4	1230	S	Zinc finger transcription factor (Krox1)	PFL0465c	Plasmodium falciparum (isolate 3D7)	0.983404	0.00274378	52.495	KGS(0.983)FS(0.017)IEGR	3	0.29825	1	0.496	1.165	1.88	1.612	1.196	0.374	0.278	1.345	1.325	2.349	1.615	0.857	0.742
Q7KQK4	133	S	Zinc finger transcription factor (Krox1)	PFL0465c	Plasmodium falciparum (isolate 3D7)	1	0.00106986	52.172	NNKS(1)DDEIDNVDR	3	-2.4623	1	0.562	1.012	1.696	1.687	1.292	0.452	0.301	1.501	1.243	1.801	1.677	0.995	0.766
Q7KWJ4	178	S	Adenylosuccinate lyase	ASL	Plasmodium falciparum (isolate 3D7)	0.993603	0.000422648	58.246	THGQPAS(0.994)PT(0.005)T(0.001)FGK	3	2.3344	1
Q8I0P6	385	S	Elongation factor 1-alpha	PF3D7_1357000	Plasmodium falciparum (isolate 3D7)	0.965686	1.75792e-06	81.632	S(0.034)GDS(0.966)ALVSLEPK	2	-2.3994	6	0.447	0.708	0.971	1.133	3.103	0.386	0.252	1.533	1.159	1.582	1.372	1.168	2.738
Q8I0P6	382	S	Elongation factor 1-alpha	PF3D7_1357000	Plasmodium falciparum (isolate 3D7)	0.562349	4.31719e-06	74.475	S(0.562)GDS(0.438)ALVSLEPK	3	-1.3324	1	0.403	0.472	0.794	1.06	2.271					1.171	1.682	1.334	2.143
Q8I0P6	313	S	Elongation factor 1-alpha	PF3D7_1357000	Plasmodium falciparum (isolate 3D7)	0.952874	0.00192534	46.156	GY(0.002)VAS(0.953)DT(0.045)KNEPAK	3	1.6107	1	0.511	0.555	1.143	1.074	2.874	0.523	0.319	1.639	0.976	1.086	2.06	0.94	2.675
Q8I0U6	556	S	Ring-infected erythrocyte surface antigen	RESA	Plasmodium falciparum (isolate 3D7)	0.336638	0.00641202	50.484	S(0.337)GS(0.337)T(0.327)VFHNFR	3	0.80016	0
Q8I0U6	558	S	Ring-infected erythrocyte surface antigen	RESA	Plasmodium falciparum (isolate 3D7)	0.836049	0.00641202	50.484	S(0.049)GS(0.836)T(0.115)VFHNFR	2	2.3	2
Q8I0U8	120	S	Merozoite surface protein 1	MSP1	Plasmodium falciparum (isolate 3D7)	0.453382	2.1543e-07	51.966	S(0.453)NT(0.453)S(0.045)S(0.045)GAS(0.004)PPADASDSDAK	2	1.6604	0
Q8I0U8	122	T	Merozoite surface protein 1	MSP1	Plasmodium falciparum (isolate 3D7)	0.782838	1.29393e-147	171.16	S(0.175)NT(0.783)S(0.04)S(0.002)GASPPADASDSDAK	2	0.47577	37	0.179	1.294	3.062	1.813	0.394	0.14	0.117	1.197	1.276	7.234	2.366	0.592	0.217
Q8I0W8	1094	S	Deoxyribodipyrimidine photo-lyase, putative	PFE0675c	Plasmodium falciparum (isolate 3D7)	0.999184	2.43113e-05	91.076	KNS(0.999)NIS(0.001)IEEK	3	1.4303	1	0.499	1.318	2.407	1.262	0.891	0.354	0.268	1.319	1.411	2.642	1.826	0.524	0.706
Q8I1Q1	1600	S	Regulator of chromosome condensation, putative	PFD0900w	Plasmodium falciparum (isolate 3D7)	0.611841	0.00242006	58.268	S(0.388)MS(0.612)GVHTYSDR	3	0.17243	1	0.839	0.889	1.422	1.054	1.311	0.82	0.665	1.233	1.023	1.06	1.599	0.741	1.244
Q8I1Q1	925	S	Regulator of chromosome condensation, putative	PFD0900w	Plasmodium falciparum (isolate 3D7)	0.929955	0.00228753	50.806	LY(0.07)FS(0.93)DACSSNEK	3	0.27896	1
Q8I1Q1	1598	S	Regulator of chromosome condensation, putative	PFD0900w	Plasmodium falciparum (isolate 3D7)	0.495973	0.0287565	41.56	S(0.496)MS(0.496)GVHT(0.006)Y(0.002)SDR	3	0.45986	0
Q8I1Q1	1688	S	Regulator of chromosome condensation, putative	PFD0900w	Plasmodium falciparum (isolate 3D7)	1	0.00415857	70.056	MGS(1)EPIHK	3	-0.47531	1	0.478	0.713	1.571	1.66	1.839	0.417	0.323	1.29	1.146	1.491	2.204	1.057	1.108
Q8I1S0	138	S	Small GTP-binding protein sar1	sar1	Plasmodium falciparum (isolate 3D7)	1	9.04434e-09	78.95	IDKPDAAS(1)EDELR	2	0.46668	2	0.303	0.704	1.202	1.674	2.452	0.432	0.233	1.859	0.701	2.32	1.709	1.392	1.465
Q8I1X5	888	S	Pre-mRNA-processing-splicing factor 8, putative	PFD0265w	Plasmodium falciparum (isolate 3D7)	0.99996	3.71465e-08	51.473	NKS(1)DDDDNYKGDDNNDNNNK	4	1.2486	1
Q8I1X5	763	S	Pre-mRNA-processing-splicing factor 8, putative	PFD0265w	Plasmodium falciparum (isolate 3D7)	0.971307	0.000487809	42.118	HS(0.028)KHS(0.971)DADDNRY(0.001)DK	5	2.1436	2		0.782	0.949	1.006	1.263						1.214	1.06	1.256
Q8I1Y6	99	S	Uncharacterized protein	PFD0207c	Plasmodium falciparum (isolate 3D7)	0.999995	0.000879511	83.204	KNS(1)FAEETK	3	1.639	1	0.695	1.461	1.87	1.201	1.068	0.458	0.247	1.858	1.518	2.101	1.28	0.643	0.889
Q8I1Y6	461	S	Uncharacterized protein	PFD0207c	Plasmodium falciparum (isolate 3D7)	0.994076	0.00116565	48.899	LFASMNDY(0.006)NS(0.994)PNK	3	-1.9744	1
Q8I1Z8	249	S	Uncharacterized protein	PFD0150w	Plasmodium falciparum (isolate 3D7)	0.997964	0.0127126	42.242	Y(0.002)QHERFS(0.998)DIER	3	0.9696	1	0.596	1.166	1.467	1.651	1.225	0.558	0.337	1.657	1.068	1.956	1.259	1.125	0.742
Q8I202	100	S	Uncharacterized protein	PFD0115c	Plasmodium falciparum (isolate 3D7)	1	0.0145527	69.815	NLEES(1)FEK	2	-0.56333	1	0.485	1.265	2.217	1.709	0.535	0.512	0.277	1.847	0.947	2.608	1.753	0.771	0.313
Q8I205	124	S	Uncharacterized protein	PFD0095c	Plasmodium falciparum (isolate 3D7)	0.5	0.0117615	45.661	S(0.5)GS(0.5)MVLNEK	3	1.1361	1
Q8I205	126	S	Uncharacterized protein	PFD0095c	Plasmodium falciparum (isolate 3D7)	0.986446	0.00836552	73.881	S(0.014)GS(0.986)MVLNEK	2	-1.361	2	0.846	1.173	1.726	1.329	0.99	0.57	0.366	1.558	1.485	1.386	1.472	0.77	0.745
Q8I207	289	T	Uncharacterized protein	PFD0080c	Plasmodium falciparum (isolate 3D7)	0.49955	2.69621e-05	94.66	FPS(0.5)T(0.5)GS(0.001)SR	2	0.8358	0
Q8I207	183	S	Uncharacterized protein	PFD0080c	Plasmodium falciparum (isolate 3D7)	0.658481	5.4558e-21	86.832	SASTASTASAAS(0.04)AAS(0.658)T(0.224)T(0.077)R	3	0.98024	1	0.848	0.968	1.183	1.113	1.111	0.777			1.092	1.14	1.223	0.941	0.999
Q8I207	279	S	Uncharacterized protein	PFD0080c	Plasmodium falciparum (isolate 3D7)	0.975986	0.000437379	92.247	LPS(0.976)T(0.022)GS(0.002)T(0.001)IR	2	0.11909	2	0.505	0.886	1.693	1.578	1.625	0.386	0.326	1.183	1.307	1.753	1.912	0.932	1.03
Q8I207	288	S	Uncharacterized protein	PFD0080c	Plasmodium falciparum (isolate 3D7)	0.49955	2.69621e-05	94.66	FPS(0.5)T(0.5)GS(0.001)SR	2	0.8358	0
Q8I280	110	T	V-type proton ATPase subunit C	PFA_0300c	Plasmodium falciparum (isolate 3D7)	1	0.00509463	47.894	RFT(1)WDDAK	3	0.91837	1	0.565	0.506	1.238	1.108	2.947	0.423	0.214	1.975	1.335	0.897	2.444	0.895	2.661
Q8I283	209	S	Cyclin-dependent kinases regulatory subunit	PFA_0285c	Plasmodium falciparum (isolate 3D7)	0.999926	0.0165942	57.164	INS(1)LITNR	2	1.4193	1	0.511	1.147	2.369	1.313	0.728	0.494	0.437	1.131	1.034	2.246	2.065	0.554	0.554
Q8I283	309	T	Cyclin-dependent kinases regulatory subunit	PFA_0285c	Plasmodium falciparum (isolate 3D7)	0.596906	6.17173e-06	71.98	RHS(0.396)T(0.597)HVS(0.007)SEYDK	4	0.23503	1
Q8I289	567	S	RAP protein, putative	PFA_0255c	Plasmodium falciparum (isolate 3D7)	0.999943	0.0147696	60.102	LTISEQS(1)E	2	3.1299	2
Q8I2A8	231	S	Nucleoside transporter 4	PFA_0160c	Plasmodium falciparum (isolate 3D7)	0.811532	2.46188e-106	162.01	NKS(0.812)S(0.188)ENIQSNNVSMISK	3	1.2311	6	0.414	0.829	2.002	1.649	1.624	0.275	0.206	1.334	1.503	2.005	2.415	0.824	0.985
Q8I2A8	232	S	Nucleoside transporter 4	PFA_0160c	Plasmodium falciparum (isolate 3D7)	0.499932	1.24908e-13	66.249	S(0.5)S(0.5)ENIQSNNVSMISK	3	-0.72156	1
Q8I2G0	77	S	Ring-exported protein 2	REX2	Plasmodium falciparum (isolate 3D7)	0.992846	0.00299907	56.527	LTNMNDS(0.993)Y(0.007)DAK	3	1.698	2
Q8I2T2	1188	S	Ubiquitin-like protein, putative	PFI1085w	Plasmodium falciparum (isolate 3D7)	0.5	0.000200927	82.069	KS(0.5)S(0.5)NENNLFK	3	0.37689	1	0.43	0.754	1.817	1.638	1.687	0.414	0.26	1.592	1.04	1.753	2.409	0.902	1.03
Q8I2T2	357	S	Ubiquitin-like protein, putative	PFI1085w	Plasmodium falciparum (isolate 3D7)	1	1.37367e-05	67.645	DNFHNKNS(1)VDLHR	4	0.84802	1
Q8I2T2	374	S	Ubiquitin-like protein, putative	PFI1085w	Plasmodium falciparum (isolate 3D7)	0.780936	0.00479766	40.941	DDT(0.201)KY(0.019)ES(0.781)DEKK	4	0.032162	1	0.505	1.002	2.014	1.817	1.261	0.272	0.129	2.101	1.861	1.982	2.011	0.902	0.694
Q8I2T2	1073	S	Ubiquitin-like protein, putative	PFI1085w	Plasmodium falciparum (isolate 3D7)	0.982163	0.0126151	40.496	RDY(0.006)S(0.982)VS(0.012)HK	4	2.6227	1	0.892	1.187	2.06	1.065	0.895	0.615	0.286	2.154	1.45	1.33	1.736	0.517	0.841
Q8I2T2	1187	S	Ubiquitin-like protein, putative	PFI1085w	Plasmodium falciparum (isolate 3D7)	0.5	0.000200927	82.069	KS(0.5)S(0.5)NENNLFK	3	0.37689	1	0.43	0.754	1.817	1.638	1.687	0.414	0.26	1.592	1.04	1.753	2.409	0.902	1.03
Q8I2T2	616	S	Ubiquitin-like protein, putative	PFI1085w	Plasmodium falciparum (isolate 3D7)	1	2.73487e-13	109.44	DDVS(1)EICDNEK	3	-0.54284	10	0.749	1.017	1.62	1.443	1.119	0.618	0.434	1.422	1.212	1.358	1.593	0.891	0.775
Q8I2U4	66	S	U4/U6 snRNA-associated-splicing factor,putative	PFI1025w	Plasmodium falciparum (isolate 3D7)	0.948762	0.000219272	43.349	IDDS(0.949)NS(0.913)DS(0.138)NNNIDELK	3	-0.20636	1	0.432	1.192	1.522	1.367	1.204	0.614	0.669	0.917	0.704	2.758	1.277	0.898	0.881
Q8I2U4	68	S	U4/U6 snRNA-associated-splicing factor,putative	PFI1025w	Plasmodium falciparum (isolate 3D7)	0.91337	0.000219272	43.349	IDDS(0.949)NS(0.913)DS(0.138)NNNIDELK	3	-0.20636	1	0.432	1.192	1.522	1.367	1.204	0.614	0.669	0.917	0.704	2.758	1.277	0.898	0.881
Q8I2U5	399	S	Inosine-5'-monophosphate dehydrogenase	PFI1020c	Plasmodium falciparum (isolate 3D7)	0.999922	0.00193212	50.46	GMGS(1)MEAMYNK	3	-0.72318	2	0.768	0.537	1.43	1.352	2.018	0.484	0.411	1.178	1.586	0.699	2.663	0.946	1.492
Q8I2V4	3094	S	Regulator of chromosome condensation, putative	PFI0975c	Plasmodium falciparum (isolate 3D7)	0.804525	0.0148067	66.056	ELS(0.195)S(0.805)YDIK	2	1.8676	1	0.397	0.83	2.129	1.871	1.09	0.368	0.315	1.167	1.081	2.088	2.566	0.879	0.583
Q8I2W3	6	S	Nucleosome assembly protein	PFI0930c	Plasmodium falciparum (isolate 3D7)	1	5.72907e-96	159.67	RDRS(1)ENS(1)VENTDPK	3	-0.083153	78	0.483	0.999	2.113	1.86	1.157	0.271	0.117	2.319	1.781	2.07	2.115	0.88	0.622
Q8I2W3	9	S	Nucleosome assembly protein	PFI0930c	Plasmodium falciparum (isolate 3D7)	1	5.72907e-96	159.67	DRS(1)ENS(1)VENTDPK	3	0.85566	100	0.465	0.979	2.169	1.901	1.112	0.253	0.12	2.109	1.837	2.107	2.215	0.876	0.585
Q8I2X4	514	T	Heat shock protein 70	PFI0875w	Plasmodium falciparum (isolate 3D7)	1	1.30088e-19	101.92	NGILHVEAEDKGT(1)GK	4	0.25281	2
Q8I2Y5	42	S	RNA-binding protein musashi, putative	PFI0820c	Plasmodium falciparum (isolate 3D7)	0.999869	0.00101667	58.079	SLRDEDNKS(1)IK	4	-1.3992	2
Q8I2Y5	34	S	RNA-binding protein musashi, putative	PFI0820c	Plasmodium falciparum (isolate 3D7)	1	1.10065e-27	94.019	SVEEHNIDDKS(1)LRDEDNK	4	-0.021623	1
Q8I2Y5	95	S	RNA-binding protein musashi, putative	PFI0820c	Plasmodium falciparum (isolate 3D7)	0.999932	0.00206907	59.709	SVKDDES(1)EAEK	3	1.5676	1	0.534	0.782	1.554	1.411	2.079	0.307	0.332	0.924	1.737	1.466	1.986	0.908	1.473
Q8I2Y5	24	S	RNA-binding protein musashi, putative	PFI0820c	Plasmodium falciparum (isolate 3D7)	1	8.02181e-12	109.83	S(1)VEEHNIDDK	3	1.5755	11	0.737	1.059	1.688	1.501	1.133	0.46	0.422	1.09	1.603	1.436	1.594	0.889	0.755
Q8I2Y5	89	S	RNA-binding protein musashi, putative	PFI0820c	Plasmodium falciparum (isolate 3D7)	0.999265	5.62745e-28	95.926	S(0.001)LGEDNKS(0.999)VKDDESEAEK	4	-2.104	2	0.5	0.844	1.988	1.613	1.472	0.415	0.168	2.473	1.205	1.687	2.356	0.811	0.913
Q8I2Y5	82	S	RNA-binding protein musashi, putative	PFI0820c	Plasmodium falciparum (isolate 3D7)	1	3.45025e-24	90.882	GDEEEHDEKS(1)LGEDNK	4	1.9374	2	0.727	1.029	1.042	1.174	2.077	0.563	0.388	1.452	1.291	1.414	1.013	1.127	1.769
Q8I305	6	S	Transporter, putative	PFI0720w	Plasmodium falciparum (isolate 3D7)	0.99534	1.59083e-09	77.554	AS(0.005)DVS(0.995)KENISQLK	3	-0.21833	1	0.322	0.707	1.791	1.769	1.892	0.303	0.217	1.396	1.064	2.196	2.532	0.988	1.07
Q8I305	293	S	Transporter, putative	PFI0720w	Plasmodium falciparum (isolate 3D7)	0.982135	5.84944e-62	142.76	S(0.982)S(0.018)INISDR	2	0.62943	2	0.82	1.265	1.839	1.075	0.916	0.744	0.341	2.185	1.101	1.543	1.455	0.584	0.853
Q8I308	126	S	Uncharacterized protein	PFI0705w	Plasmodium falciparum (isolate 3D7)	0.969986	6.17524e-05	59.728	Y(0.015)Y(0.015)S(0.97)ADDLLQTTAPR	3	0.028976	1
Q8I320	164	S	Elongation factor 1-beta	PfEF-1beta	Plasmodium falciparum (isolate 3D7)	0.999888	0.0172903	56.043	S(1)IDTDIAK	2	0.0040007	1	0.685	0.863	1.266	1.257	1.675	0.616	0.637	0.967	1.112	1.259	1.468	0.993	1.332
Q8I365	373	S	Putative tRNA (cytidine(32)/guanosine(34)-2'-O)-methyltransferase	PFI0415c	Plasmodium falciparum (isolate 3D7)	0.999991	0.0168687	65.295	NIS(1)DEIETK	2	0.41051	1	1.038	0.894	1.139	1.13	0.881	1.019	0.9	1.132	1.019	0.861	1.273	0.992	0.779
Q8I374	92	S	Subunit of proteaseome activator complex,putative	PFI0370c	Plasmodium falciparum (isolate 3D7)	1	5.9865e-07	81.448	GNNS(1)S(1)DFDEREK	3	1.4581	11	0.523	0.936	1.872	1.801	1.211	0.4	0.256	1.561	1.308	1.791	1.999	0.962	0.672
Q8I374	93	S	Subunit of proteaseome activator complex,putative	PFI0370c	Plasmodium falciparum (isolate 3D7)	1	5.83806e-07	79.346	GNNS(1)S(1)DFDEREK	3	1.4581	8	0.511	0.916	1.921	1.821	1.188	0.397	0.245	1.617	1.288	1.792	2.097	0.948	0.652
Q8I378	170	S	Uncharacterized protein	PFI0350c	Plasmodium falciparum (isolate 3D7)	0.999826	7.15121e-10	74.776	EEYHS(1)S(1)DEENNKHNVK	4	-1.1721	2	0.446	0.915	1.693	1.875	1.424	0.411	0.237	1.737	1.085	2.051	1.85	1.108	0.759
Q8I378	171	S	Uncharacterized protein	PFI0350c	Plasmodium falciparum (isolate 3D7)	0.999826	7.15121e-10	74.776	EEYHS(1)S(1)DEENNKHNVK	4	-1.1721	2	0.446	0.915	1.693	1.875	1.424	0.411	0.237	1.737	1.085	2.051	1.85	1.108	0.759
Q8I395	804	S	High molecular weight rhoptry protein 3	PFI0265c	Plasmodium falciparum (isolate 3D7)	0.999034	0	225.71	STSAASTSDEIS(0.999)GS(0.001)EGPSTESTSTGNQGEDK	4	-2.2272	17	0.264	0.744	2.028	2.312	1.262	0.221	0.169	1.31	1.196	2.817	2.726	1.14	0.546
Q8I395	754	S	High molecular weight rhoptry protein 3	PFI0265c	Plasmodium falciparum (isolate 3D7)	1	2.59475e-13	99.092	QHS(1)AHFLDAIAEK	3	-0.38274	1	0.712	1.105	1.709	1.4	1.207	0.604	0.264	2.289	1.179	1.55	1.547	0.819	0.862
Q8I395	893	S	High molecular weight rhoptry protein 3	PFI0265c	Plasmodium falciparum (isolate 3D7)	0.925636	0.00015512	90.15	T(0.001)FT(0.073)S(0.926)ENEL	2	1.5766	2	0.598	0.447	1.716	1.438	1.561	0.65	0.59	1.101	0.92	0.748	3.837	0.838	1.085
Q8I395	853	S	High molecular weight rhoptry protein 3	PFI0265c	Plasmodium falciparum (isolate 3D7)	0.64472	4.94299e-18	112.42	S(0.645)S(0.355)LKLDQLDK	3	1.7216	2	0.449	1.467	2.188	1.486	0.596	0.558	0.255	2.19	0.804	3.268	1.491	0.679	0.401
Q8I395	806	S	High molecular weight rhoptry protein 3	PFI0265c	Plasmodium falciparum (isolate 3D7)	0.322457	2.57177e-16	56.854	STSAASTS(0.001)DEIS(0.322)GS(0.322)EGPS(0.081)T(0.081)ES(0.081)T(0.081)S(0.026)T(0.003)GNQGEDK	4	-0.7933	0
Q8I3A1	263	S	Replication protein A1, small	PFI0235w	Plasmodium falciparum (isolate 3D7)	0.999889	4.55824e-23	117.18	NILS(1)NDVTQTPDK	3	-0.21544	6	0.351	0.688	1.804	1.394	2.348	0.217	0.197	1.1	1.621	1.961	2.621	0.773	1.684
Q8I3A8	1114	S	AP-4 complex subunit epsilon, putative	PFI0200c	Plasmodium falciparum (isolate 3D7)	0.999749	0.00733634	53.237	FPS(1)DNYHNK	3	-0.39202	1
Q8I3B4	1175	S	DEAD/DEAH box helicase, putative	PFI0165c	Plasmodium falciparum (isolate 3D7)	0.985155	5.11451e-06	69.979	KGDVNNS(0.985)NS(0.015)IIK	3	0.79093	1
Q8I3F0	310	S	Lysine-rich membrane-associated PHISTb protein	PFE1605w	Plasmodium falciparum (isolate 3D7)	1	1.82652e-12	111.81	RKS(1)NPNNEISLR	4	-1.6449	6	0.702	1.516	1.807	1.471	0.964	0.333	0.207	1.612	2.105	2.16	1.192	0.814	0.655
Q8I3K7	274	S	Inner membrane complex protein 1g, putative	PFE1285w	Plasmodium falciparum (isolate 3D7)	0.992042	0.0102341	46.797	S(0.992)KDS(0.008)GFPSIR	3	-0.95797	1	0.314	0.917	2.199	1.61	1.384	0.288	0.288	1.001	1.092	2.918	2.398	0.732	0.86
Q8I3K7	191	S	Inner membrane complex protein 1g, putative	PFE1285w	Plasmodium falciparum (isolate 3D7)	0.998659	1.0695e-05	92.773	ENQT(0.001)IS(0.999)LADEK	3	-0.19055	5	0.355	0.846	1.75	2.038	1.318	0.33	0.364	0.907	1.074	2.386	2.069	1.164	0.647
Q8I3K7	277	S	Inner membrane complex protein 1g, putative	PFE1285w	Plasmodium falciparum (isolate 3D7)	0.75424	0.00430901	58.32	S(0.246)KDS(0.754)GFPSIR	3	-0.036388	1	0.194	0.675	2.353	2.413	0.934	0.188	0.243	0.774	1.035	3.47	3.487	1.026	0.387
Q8I3L0	1647	Y	WD repeat-containing protein, putative	PFE1270c	Plasmodium falciparum (isolate 3D7)	1	0.0159187	40.103	NY(1)DMPPK	2	-0.69184	1
Q8I3N0	416	S	DnaJ protein, putative	PFE1170w	Plasmodium falciparum (isolate 3D7)	0.945193	6.63139e-08	104.3	T(0.014)S(0.041)S(0.945)LANQIR	2	0.49853	1	0.582	0.852	1.832	1.167	1.669	0.496	0.401	1.238	1.174	1.463	2.149	0.637	1.43
Q8I3T4	1125	S	FACT complex subunit SPT16, putative	PFE0870w	Plasmodium falciparum (isolate 3D7)	0.999999	1.3685e-34	121.44	FAYKS(1)DEDDEGYNKR	3	0.77548	7	0.33	0.895	2.007	1.986	1.42	0.247	0.114	2.166	1.336	2.712	2.242	0.989	0.715
Q8I3U4	267	S	Phosducin-like protein, putative	PFE0820c	Plasmodium falciparum (isolate 3D7)	1	2.38373e-181	188.98	DNNS(1)DNYDDEDELNKK	3	0.90547	7	0.262	0.834	2.352	2.044	1.252	0.176	0.079	2.233	1.49	3.178	2.821	0.869	0.613
Q8I3U6	17	S	40S ribosomal protein S11	PFE0810c	Plasmodium falciparum (isolate 3D7)	0.997646	0.000524024	44.029	T(0.001)PQPET(0.002)AIVS(0.998)GPQPK	3	2.0118	1
Q8I3V1	446	S	Glideosome-associated protein 40, putative	PFE0785c	Plasmodium falciparum (isolate 3D7)	1	6.29114e-43	128.38	NYS(1)S(1)KQHEMLDSQA	3	0.70257	6	0.535	1.045	1.817	1.49	1.271	0.421	0.421	1.001	1.27	1.952	1.739	0.82	0.853
Q8I3V1	420	S	Glideosome-associated protein 40, putative	PFE0785c	Plasmodium falciparum (isolate 3D7)	0.999999	4.81082e-63	115.06	GTSHMDSSSNQTSHGVIS(1)ADEGR	3	-0.74637	2	0.232	0.672	1.384	2.207	1.839	0.465	0.201	2.321	0.499	2.895	2.058	1.595	0.833
Q8I3V1	454	S	Glideosome-associated protein 40, putative	PFE0785c	Plasmodium falciparum (isolate 3D7)	1	0.0042113	50.354	QHEMLDS(1)QA	2	-2.5059	3
Q8I3V1	445	S	Glideosome-associated protein 40, putative	PFE0785c	Plasmodium falciparum (isolate 3D7)	1	6.29114e-43	128.38	NYS(1)S(1)KQHEMLDSQA	3	0.70257	7	0.534	1.002	1.81	1.495	1.236	0.475	0.448	1.058	1.125	1.877	1.806	0.826	0.827
Q8I3V1	414	T	Glideosome-associated protein 40, putative	PFE0785c	Plasmodium falciparum (isolate 3D7)	0.337185	0.000445309	40.625	GT(0.026)S(0.026)HMDS(0.085)S(0.085)S(0.085)NQT(0.337)S(0.337)HGVIS(0.019)ADEGR	3	1.0549	0
Q8I3V1	409	S	Glideosome-associated protein 40, putative	PFE0785c	Plasmodium falciparum (isolate 3D7)	0.6373	3.84516e-13	56.366	GT(0.004)S(0.004)HMDS(0.637)S(0.149)S(0.149)NQT(0.042)S(0.015)HGVISADEGR	4	0.46011	2		0.624	1.127	0.977	1.271						1.806	0.867	1.301
Q8I3V1	411	S	Glideosome-associated protein 40, putative	PFE0785c	Plasmodium falciparum (isolate 3D7)	0.317578	2.17175e-05	45.137	GT(0.035)S(0.035)HMDS(0.289)S(0.318)S(0.318)NQT(0.004)S(0.002)HGVISADEGR	3	-0.63726	0
Q8I3V1	405	S	Glideosome-associated protein 40, putative	PFE0785c	Plasmodium falciparum (isolate 3D7)	0.165957	0.000792563	40.622	GT(0.166)S(0.166)HMDS(0.166)S(0.166)S(0.166)NQT(0.166)S(0.004)HGVISADEGR	3	0.28953	0
Q8I3V1	415	S	Glideosome-associated protein 40, putative	PFE0785c	Plasmodium falciparum (isolate 3D7)	0.337185	0.000445309	40.625	GT(0.026)S(0.026)HMDS(0.085)S(0.085)S(0.085)NQT(0.337)S(0.337)HGVIS(0.019)ADEGR	3	1.0549	0
Q8I3V1	404	T	Glideosome-associated protein 40, putative	PFE0785c	Plasmodium falciparum (isolate 3D7)	0.165957	0.000792563	40.622	GT(0.166)S(0.166)HMDS(0.166)S(0.166)S(0.166)NQT(0.166)S(0.004)HGVISADEGR	3	0.28953	0
Q8I3V1	410	S	Glideosome-associated protein 40, putative	PFE0785c	Plasmodium falciparum (isolate 3D7)	0.317578	2.17175e-05	45.137	GT(0.035)S(0.035)HMDS(0.289)S(0.318)S(0.318)NQT(0.004)S(0.002)HGVISADEGR	3	-0.63726	0
Q8I3V5	1452	S	Phosphatidylinositol 3-kinase	PFE0765w	Plasmodium falciparum (isolate 3D7)	1	0.030914	50.786	NIFS(1)DDNK	2	-0.3886	1	0.455	0.746	2.065	1.713	1.518	0.297	0.206	1.44	1.531	1.641	2.769	0.829	0.886
Q8I3V8	836	S	Pre-mRNA-splicing factor CWC2, putative	PFE0750c	Plasmodium falciparum (isolate 3D7)	0.99984	0.00608802	51.135	SANLNNS(1)LNK	3	1.5696	1
Q8I3W6	571	S	ATP-dependent DNA helicase UvrD	PFE0705c	Plasmodium falciparum (isolate 3D7)	0.967863	6.86196e-32	92.886	NQQAT(0.032)HKHS(0.968)EEEEEQEEEK	4	1.7706	2		0.443	1.551	1.006	1						3.503	0.649	0.994
Q8I3Z1	6838	T	MATH and LRR domain-containing protein PFE0570w	PFE0570w	Plasmodium falciparum (isolate 3D7)	0.453123	1.75792e-06	81.632	TSVGLNS(0.453)PT(0.453)S(0.094)NR	2	2.2277	0
Q8I3Z1	9204	S	MATH and LRR domain-containing protein PFE0570w	PFE0570w	Plasmodium falciparum (isolate 3D7)	0.811042	0.00328779	45.873	S(0.811)PS(0.188)QHIT(0.001)LNEGK	3	0.45113	1
Q8I3Z1	6836	S	MATH and LRR domain-containing protein PFE0570w	PFE0570w	Plasmodium falciparum (isolate 3D7)	0.453123	1.75792e-06	81.632	TSVGLNS(0.453)PT(0.453)S(0.094)NR	2	2.2277	0
Q8I423	312	S	Merozoite surface protein P38	PFS38	Plasmodium falciparum (isolate 3D7)	0.996506	3.90669e-19	115.24	HS(0.997)FS(0.003)NSEIFER	3	2.2233	1	0.427	1.287	1.57	1.818	0.683	0.777	0.438	1.777	0.549	3.015	1.22	1.158	0.376
Q8I423	314	S	Merozoite surface protein P38	PFS38	Plasmodium falciparum (isolate 3D7)	0.94776	0.000299939	67.136	HS(0.039)FS(0.948)NS(0.013)EIFER	3	-1.4724	1
Q8I425	452	S	Uncharacterized protein	PFE0385w	Plasmodium falciparum (isolate 3D7)	0.759438	0.0050086	64.692	HFS(0.135)S(0.759)S(0.104)NY(0.001)NK	3	2.028	1
Q8I431	318	S	60S ribosomal protein L4	PFE0350c	Plasmodium falciparum (isolate 3D7)	0.997529	4.02669e-07	99.941	NS(0.998)LT(0.002)NFAVR	2	-1.0784	1	0.445	0.64	1.453	1.328	2.509	0.462	0.163	2.829	0.964	1.438	2.272	0.914	1.889
Q8I468	151	S	Serine/arginine-rich splicing factor 12	PFE0160c	Plasmodium falciparum (isolate 3D7)	0.943156	0.00909476	67.704	YRS(0.056)S(0.943)Y(0.001)DR	3	2.4209	1	0.627	1.038	2.165	1.783	0.851	0.368	0.168	2.19	1.705	1.655	2.085	0.824	0.477
Q8I468	23	T	Serine/arginine-rich splicing factor 12	PFE0160c	Plasmodium falciparum (isolate 3D7)	0.700595	6.56328e-12	110.08	FDT(0.701)S(0.299)PSIVR	2	-0.040332	3	0.437	0.908	1.941	1.915	1.336	0.245	0.219	1.118	1.785	2.08	2.138	0.986	0.697
Q8I468	26	S	Serine/arginine-rich splicing factor 12	PFE0160c	Plasmodium falciparum (isolate 3D7)	0.930697	0.0289978	50.354	FDT(0.038)S(0.032)PS(0.931)IVR	2	-1.8599	1
Q8I468	235	S	Serine/arginine-rich splicing factor 12	PFE0160c	Plasmodium falciparum (isolate 3D7)	0.999314	1.43275e-09	77.221	YNHSNDDYS(0.999)DET(0.001)R	3	1.3969	2
Q8I468	258	S	Serine/arginine-rich splicing factor 12	PFE0160c	Plasmodium falciparum (isolate 3D7)	0.996859	6.06718e-07	82.59	SIS(0.003)FNS(0.997)EKDDAK	3	0.39027	1	0.232	0.621	1.523	1.968	2.281	0.205	0.171	1.202	1.13	2.677	2.454	1.292	1.159
Q8I487	324	S	Skeleton-binding protein 1	PfSBP1	Plasmodium falciparum (isolate 3D7)	0.737021	3.81892e-284	212.75	TQQNPQQNAQQNTQQNTQQQS(0.737)T(0.205)T(0.058)K	3	0.031876	8	0.473	1.1	1.549	1.226	0.651					2.324	1.408	0.792	0.531
Q8I488	79	T	Parasite-infected erythrocyte surface protein	PFE0060w	Plasmodium falciparum (isolate 3D7)	0.962773	1.29236e-75	133.15	NEQDT(0.003)NNT(0.034)HT(0.963)PNHDEYSHNLPK	4	0.61444	2	0.604	1.685	1.665	1.057	0.594		0.395			2.79	0.988	0.635	0.562
Q8I492	448	T	Mature parasite-infected erythrocyte surface antigen	MESA	Plasmodium falciparum (isolate 3D7)	1	2.42224e-113	168.64	NIET(1)DDEEET(1)LVVK	3	-0.96091	18	0.35	1.107	2.035	2.051	1.236	0.107	0.113	0.946	3.288	3.162	1.838	1.008	0.603
Q8I492	354	T	Mature parasite-infected erythrocyte surface antigen	MESA	Plasmodium falciparum (isolate 3D7)	0.469958	4.2097e-09	52.09	VSGPYENSENS(0.004)NVT(0.47)S(0.47)ES(0.05)EET(0.006)KK	3	2.2265	0
Q8I492	383	S	Mature parasite-infected erythrocyte surface antigen	MESA	Plasmodium falciparum (isolate 3D7)	1	1.73655e-106	156.88	LGENVNDGAS(1)ENS(1)EDPKK	4	3.2313	20	0.37	0.935	1.767	2.04	1.345	0.265	0.278	0.954	1.396	2.527	1.889	1.155	0.659
Q8I492	177	S	Mature parasite-infected erythrocyte surface antigen	MESA	Plasmodium falciparum (isolate 3D7)	1	1.22715e-228	203.99	ELEEMDES(1)DVEK	3	1.3422	23	0.502	1.245	2.164	1.82	0.866	0.235	0.168	1.395	2.138	2.478	1.739	0.841	0.476
Q8I492	386	S	Mature parasite-infected erythrocyte surface antigen	MESA	Plasmodium falciparum (isolate 3D7)	1	1.73655e-106	156.88	LGENVNDGAS(1)ENS(1)EDPKK	4	3.2313	14	0.319	0.885	1.802	2.147	1.33	0.247	0.271	0.909	1.294	2.774	2.036	1.192	0.619
Q8I492	454	T	Mature parasite-infected erythrocyte surface antigen	MESA	Plasmodium falciparum (isolate 3D7)	1	8.32343e-05	54.834	NIET(1)DDEEET(1)LVVK	3	-0.96091	1	0.542	0.975	1.498	1.178	1.148	0.876	0.783	1.119	0.619	1.798	1.536	0.787	0.975
Q8I492	355	S	Mature parasite-infected erythrocyte surface antigen	MESA	Plasmodium falciparum (isolate 3D7)	0.949826	0	226.03	VSGPYENSENSNVT(0.025)S(0.95)ES(0.025)EETKK	4	-2.309	8	0.648	1.466	1.801	1.564	0.814	0.407	0.3	1.357	1.592	2.262	1.228	0.868	0.521
Q8I4S2	571	S	Coronin	PFL2460w	Plasmodium falciparum (isolate 3D7)	0.858607	7.08842e-10	98.592	HIS(0.141)S(0.859)IHEENNFK	3	0.021869	1	0.348	0.771	2.005	1.759	1.335	0.402	0.381	1.057	0.864	2.217	2.601	0.877	0.759
Q8I4S2	570	S	Coronin	PFL2460w	Plasmodium falciparum (isolate 3D7)	0.612164	2.39722e-92	156.08	HIS(0.612)S(0.388)IHEENNFK	3	0.69881	2	0.238	0.955	2.216	1.526	1.618	0.269	0.179	1.503	0.885	4.018	2.321	0.689	1.06
Q8I4U3	84	S	Conserved Plasmodium protein	PFL2355w	Plasmodium falciparum (isolate 3D7)	0.999985	2.18752e-06	59.857	IKEAATDDHDNDS(1)DRK	4	1.3331	1	0.617	1.097	1.972	1.82	0.912	0.307	0.276	1.112	2.012	1.777	1.798	0.923	0.501
Q8I4U3	392	S	Conserved Plasmodium protein	PFL2355w	Plasmodium falciparum (isolate 3D7)	0.999979	0.00870516	63.624	FNISSFNEDS(1)	2	0.28309	1	0.687	0.986	1.498	1.333	0.752	0.743			0.925	1.435	1.52	0.89	0.564
Q8I4U7	935	T	Uncharacterized protein	PFL2335w	Plasmodium falciparum (isolate 3D7)	0.632638	4.07101e-08	101.3	HDINS(0.367)T(0.633)EGIIK	3	-1.651	1	0.506	0.704	1.74	1.664	1.57	0.48	0.337	1.424	1.055	1.392	2.47	0.956	0.944
Q8I4X0	234	S	Actin-1	PFL2215w	Plasmodium falciparum (isolate 3D7)	0.710146	0.00306427	71.279	T(0.001)S(0.003)EQS(0.71)S(0.286)DIEK	2	-0.61382	1	0.504	0.622	1.345	1.468	2.109	0.563	0.389	1.445	0.896	1.235	2.161	1.091	1.437
Q8I4X0	235	S	Actin-1	PFL2215w	Plasmodium falciparum (isolate 3D7)	0.751156	0.00352785	59.116	T(0.002)S(0.002)EQS(0.245)S(0.751)DIEK	3	-0.42182	4	0.508	0.771	1.255	1.59	2.018	0.491	0.367	1.337	1.036	1.518	1.627	1.267	1.269
Q8I4X0	202	S	Actin-1	PFL2215w	Plasmodium falciparum (isolate 3D7)	0.85957	0.00918208	63.091	GY(0.001)GFS(0.86)T(0.115)S(0.025)AEK	2	-0.95883	1
Q8I4Y0	460	S	Kinesin-13, putative	PFL2165w	Plasmodium falciparum (isolate 3D7)	0.964512	0.00193731	89.43	YS(0.035)S(0.965)LNDIDK	2	1.3529	2	0.499	1.351	2.288	1.335	0.947	0.325	0.255	1.278	1.534	2.706	1.694	0.583	0.71
Q8I551	1396	S	Uncharacterized protein	PFL1800w	Plasmodium falciparum (isolate 3D7)	0.977458	0.000605021	55.546	IHNHS(0.023)NS(0.977)LDDDER	3	0.72459	3	0.929	1.12	1.873	1.08	1.372	0.399	0.226	1.763	2.328	1.206	1.672	0.577	1.27
Q8I551	1370	S	Uncharacterized protein	PFL1800w	Plasmodium falciparum (isolate 3D7)	1	8.94066e-11	82.59	IHNHRNS(1)LDDDER	3	-0.44584	5	0.936	1.852	2.045	0.952	0.672	0.422	0.12	3.523	2.217	1.978	1.104	0.465	0.707
Q8I574	210	S	Splicing factor 3B subunit 3, putative	PFL1680w	Plasmodium falciparum (isolate 3D7)	1	1.36246e-86	148.1	QINEELENENDDEDKS(1)DEER	3	0.29995	1	0.278	0.926	1.685	1.93	1.966	0.092	0.123	0.747	3.033	3.333	1.819	1.145	1.019
Q8I574	870	S	Splicing factor 3B subunit 3, putative	PFL1680w	Plasmodium falciparum (isolate 3D7)	0.904578	0.00849579	53.448	DIKLS(0.905)DT(0.095)ER	3	1.0977	1	0.518	0.876	1.54	1.592	1.716	0.402	0.355	1.134	1.288	1.689	1.759	1.034	1.078
Q8I5E6	456	S	Potassium channel	PFL1315w	Plasmodium falciparum (isolate 3D7)	1	4.06467e-05	68.576	NNIHS(1)NENIIIK	3	-0.47786	1
Q8I5F0	55	S	Ataxin-3, putative	PFL1295w	Plasmodium falciparum (isolate 3D7)	0.640694	0.000361711	88.987	S(0.019)S(0.341)S(0.641)NDLVR	2	-1.1731	1	0.509	0.919	1.906	1.439	1.4	0.418	0.409	1.02	1.22	1.804	2.074	0.755	0.972
Q8I5H4	274	T	Polyadenylate-binding protein	PFL1170w	Plasmodium falciparum (isolate 3D7)	0.406979	9.70939e-06	44.164	KEEAT(0.407)AS(0.407)T(0.137)S(0.048)GAANQTTGTDADK	4	0.52322	0
Q8I5H4	408	S	Polyadenylate-binding protein	PFL1170w	Plasmodium falciparum (isolate 3D7)	0.731062	4.63767e-33	82.988	KDET(0.269)AAS(0.731)DCADTPNILYVGPHQSR	3	-0.36979	1	0.561	0.456	0.989	1.779	1.215					0.812	2.168	1.799	0.683
Q8I5H4	276	S	Polyadenylate-binding protein	PFL1170w	Plasmodium falciparum (isolate 3D7)	0.874432	1.89849e-200	191.4	KEEAT(0.052)AS(0.874)T(0.052)S(0.021)GAANQTTGTDADK	3	-1.2009	2	0.49	0.724	1.853	1.628	1.171	0.134			3.65	1.478	2.559	0.878	0.719
Q8I5H4	405	T	Polyadenylate-binding protein	PFL1170w	Plasmodium falciparum (isolate 3D7)	0.645513	1.79192e-53	102.51	KDET(0.646)AAS(0.354)DCADTPNILYVGPHQSR	4	-0.5847	1
Q8I5H4	277	T	Polyadenylate-binding protein	PFL1170w	Plasmodium falciparum (isolate 3D7)	0.299966	9.70939e-06	44.164	KEEAT(0.3)AS(0.3)T(0.3)S(0.1)GAANQTTGTDADK	3	-0.40336	0
Q8I5I0	140	S	Iron transporter, putative	PFL1140w	Plasmodium falciparum (isolate 3D7)	0.997995	0.00868314	53.034	Y(0.002)KFDS(0.998)EDAR	3	-1.1526	1	0.359	0.827	1.747	1.683	1.885	0.28	0.218	1.283	1.28	2.305	2.113	0.964	1.12
Q8I5I8	103	S	Glideosome-associated protein 45	GAP45	Plasmodium falciparum (isolate 3D7)	0.994874	3.36126e-47	137.61	S(0.001)NS(0.995)DIYS(0.004)ESQK	2	-0.44495	5	0.21	0.676	2.062	2.301	1.439	0.16	0.153	1.044	1.316	3.214	3.051	1.116	0.625
Q8I5I8	156	S	Glideosome-associated protein 45	GAP45	Plasmodium falciparum (isolate 3D7)	0.998943	0.000576671	89.266	S(0.999)VT(0.001)PCDMNK	2	0.10337	2	0.499	1.036	1.827	1.676	1.164	0.432	0.366	1.181	1.155	2.074	1.764	0.917	0.695
Q8I5I8	101	S	Glideosome-associated protein 45	GAP45	Plasmodium falciparum (isolate 3D7)	0.568603	0.000686123	63.29	S(0.569)NS(0.372)DIY(0.019)S(0.039)ES(0.002)QK	3	2.2604	1
Q8I5K3	439	S	Histone-lysine N-methyltransferase, H3 lysine-4 specific	PFL1010c	Plasmodium falciparum (isolate 3D7)	1	0.0154122	54.343	GVFS(1)DEEGMK	2	2.1117	1
Q8I5L4	313	T	Phospholipid-transporting ATPase	ATPase2	Plasmodium falciparum (isolate 3D7)	0.788104	0.00374605	49.632	KT(0.211)T(0.788)EEIEY(0.001)R	3	0.33198	2
Q8I5L6	1350	S	Clathrin heavy chain	PFL0930w	Plasmodium falciparum (isolate 3D7)	0.997135	0.0271777	51.726	QFT(0.002)QNNS(0.997)YR	2	-0.55579	1	0.55	0.996	1.771	1.49	1.374	0.506	0.313	1.621	1.086	1.812	1.778	0.841	0.922
Q8I5L7	1606	S	Formin 2	PFL0925w	Plasmodium falciparum (isolate 3D7)	0.999065	0.0182359	40.516	HY(0.001)CDHS(0.999)DIEK	3	0.72645	1
Q8I5M3	1056	S	Uncharacterized protein	PFL0895c	Plasmodium falciparum (isolate 3D7)	0.881107	0.0150301	66.962	T(0.118)DS(0.881)YEEED	2	-0.15299	4	0.818	1.007	1.274	1.284	1.208	0.671	0.737	0.911	1.219	1.23	1.266	1.008	0.941
Q8I5M9	215	S	PPPDE peptidase domain-containing protein,putative	PFL0865w	Plasmodium falciparum (isolate 3D7)	0.36362	3.22549e-06	84.173	T(0.364)S(0.364)S(0.273)IDGNMNNIK	3	-0.69026	0
Q8I5M9	214	T	PPPDE peptidase domain-containing protein,putative	PFL0865w	Plasmodium falciparum (isolate 3D7)	0.36362	3.22549e-06	84.173	T(0.364)S(0.364)S(0.273)IDGNMNNIK	3	-0.69026	0
Q8I5M9	216	S	PPPDE peptidase domain-containing protein,putative	PFL0865w	Plasmodium falciparum (isolate 3D7)	0.704255	0.00776232	51.03	T(0.148)S(0.148)S(0.704)IDGNMNNIK	2	0.25185	1	0.221	0.381	1.188	1.264	2.67	0.275			0.805	1.72	3.118	1.064	2.113
Q8I5R7	237	S	Proline--tRNA ligase	proRS	Plasmodium falciparum (isolate 3D7)	1	0.0083397	45.614	LLS(1)NNEVEDNK	3	-1.169	2
Q8I5S6	1355	S	Eukaryotic translation initiation factor 3 subunit A	PFL0625c	Plasmodium falciparum (isolate 3D7)	0.999998	5.1944e-21	86.557	KNDDEEAS(1)DGGDFTVFK	3	-0.22378	2	0.344	0.64	1.413	1.436	1.168					1.861	2.209	1.016	0.813
Q8I5T3	69	S	p-type ATPase, putative	ATPase4	Plasmodium falciparum (isolate 3D7)	1	2.04594e-22	81.477	KNEVLNNS(1)NNVEDGDNENSK	4	-0.68196	1	0.548	0.748	1.938	1.605	0.956	0.751	0.454	1.657	0.729	1.364	2.592	0.828	0.596
Q8I5T3	103	S	p-type ATPase, putative	ATPase4	Plasmodium falciparum (isolate 3D7)	0.999999	3.37803e-16	84.107	NDDNNS(1)IVKVEESPK	3	0.49392	4	0.421	0.855	1.912	1.689	1.515	0.372	0.235	1.584	1.132	2.03	2.235	0.883	0.897
Q8I5X4	37	S	Small subunit rRNA processing factor, putative	PFL0355c	Plasmodium falciparum (isolate 3D7)	1	1.02665e-17	90.385	KHEHDDENS(1)NDEIVK	4	-0.37887	3	0.518	0.961	1.754	1.64	1.385	0.477	0.266	1.795	1.086	1.856	1.826	0.935	0.845
Q8I5X5	1940	S	Uncharacterized protein	PFL0350c	Plasmodium falciparum (isolate 3D7)	0.802164	0.000676898	42.639	SS(0.001)FNDT(0.004)LNNKNS(0.802)PS(0.193)R	3	-0.64559	1	0.442	0.931	2.169	1.865	0.954	0.383	0.257	1.493	1.153	2.108	2.329	0.86	0.512
Q8I5X5	80	S	Uncharacterized protein	PFL0350c	Plasmodium falciparum (isolate 3D7)	0.829122	0.0226768	50.088	IS(0.163)S(0.829)DIS(0.005)VT(0.002)S(0.001)K	2	0.34072	1	0.536	0.922	1.886	2.182	0.799	0.289	0.385	0.751	1.854	1.72	2.045	1.157	0.366
Q8I5X8	152	S	Eukaryotic translation initiation factor 5, putative	PFL0335c	Plasmodium falciparum (isolate 3D7)	0.983611	0.0103217	42.958	NPPMIS(0.004)T(0.012)VGS(0.984)K	3	0.81839	1
Q8I5Y3	560	S	Eukaryotic translation initiation factor 3 subunit C	PFL0310c	Plasmodium falciparum (isolate 3D7)	0.959145	1.11429e-48	130.73	EMLS(0.041)DS(0.959)LNNSNNIASK	3	0.66545	2	0.397	0.891	1.73	1.656	1.493	0.443	0.389	1.14	0.897	2.243	1.942	0.957	0.902
Q8I608	237	S	Nucleosome assembly protein	PFL0185c	Plasmodium falciparum (isolate 3D7)	1	0.0139189	62.454	VPNS(1)NVIK	2	-0.27655	2
Q8I619	1570	S	Uncharacterized protein	PFL0130c	Plasmodium falciparum (isolate 3D7)	0.896086	9.38475e-49	131.45	STTT(0.002)YT(0.102)S(0.896)EDEYNISSK	3	3.1433	4	0.413	0.984	1.568	1.843	1.258	0.535	0.398	1.345	0.772	2.38	1.595	1.175	0.683
Q8I638	843	S	Acyl-CoA synthetase	ACS7	Plasmodium falciparum (isolate 3D7)	0.999906	0.00479596	56.139	VPGRQS(1)DYIK	3	1.1636	1
Q8I655	50	S	Ribosome associated membrane protein RAMP4, putative	PFB0888w	Plasmodium falciparum (isolate 3D7)	0.994561	0.00638717	66.215	VEAFDS(0.995)NVT(0.005)K	2	0.10037	2	0.681	0.949	1.752	1.386	1.238	0.862	0.133	6.489	0.791	1.392	1.847	0.791	0.893
Q8I6U8	307	T	Glycophorin-binding protein	GBP	Plasmodium falciparum (isolate 3D7)	0.940177	0.0123165	46.892	ILT(0.94)NT(0.06)DPNDDVER	2	0.77927	1	0.543	1.301	2.319	1.244	0.827	0.394	0.371	1.061	1.379	2.394	1.782	0.536	0.665
Q8I6U8	257	T	Glycophorin-binding protein	GBP	Plasmodium falciparum (isolate 3D7)	0.999881	3.57947e-131	176.28	ILT(1)NTDPNDEVER	2	0.27638	12	0.312	1.515	2.993	1.211	0.48	0.269	0.22	1.221	1.16	4.852	1.976	0.404	0.396
Q8I6U8	135	S	Glycophorin-binding protein	GBP	Plasmodium falciparum (isolate 3D7)	0.999496	4.20467e-204	195.46	SVVTEEQKVES(0.999)DS(0.001)EK	4	1.0224	25	0.428	1.197	2.178	2.111	0.745	0.195	0.146	1.331	2.199	2.799	1.819	0.969	0.353
Q8I6Z7	28	S	Phosphodiesterase	PDEbeta	Plasmodium falciparum (isolate 3D7)	0.61498	3.32381e-28	116.09	S(0.615)NS(0.358)NT(0.027)INDQNENINK	3	-2.3718	2	0.573	0.807	1.74	2.018	0.958	0.437	0.466	0.939	1.311	1.408	2.156	1.16	0.475
Q8I6Z7	245	S	Phosphodiesterase	PDEbeta	Plasmodium falciparum (isolate 3D7)	0.75243	0.00620639	50.897	NS(0.248)IS(0.752)FNDNIK	3	0.39938	1
Q8I6Z8	413	S	U4/U6.U5 tri-snRNP-associated protein 2,putative	PF13_0096	Plasmodium falciparum (isolate 3D7)	0.999764	0.00140774	49.343	FNES(1)DNDSKDYLK	3	1.0085	1	0.273	0.769	1.996	1.866	1.628	0.255	0.213	1.198	1.072	2.817	2.594	0.935	0.872
Q8IAK9	966	S	Uncharacterized protein	PF08_0137	Plasmodium falciparum (isolate 3D7)	0.993066	0.00749091	75.819	S(0.007)NS(0.993)IPEGR	2	-0.5974	2	0.718	1.651	2.243	1.255	0.514	0.373	0.245	1.521	1.923	2.301	1.359	0.559	0.41
Q8IAL6	628	S	Mannose-6-phosphate isomerase, putative	MAL8P1.156	Plasmodium falciparum (isolate 3D7)	0.999999	3.9651e-06	93.345	KVS(1)LEYEK	3	-0.07943	1	0.562	0.864	1.498	1.457	1.95	0.445	0.224	1.982	1.263	1.538	1.734	0.973	1.338
Q8IAL6	608	S	Mannose-6-phosphate isomerase, putative	MAL8P1.156	Plasmodium falciparum (isolate 3D7)	0.849015	3.46498e-35	123.63	T(0.151)IS(0.849)DDGVVDSYDVSK	3	-0.52195	4	0.413	1.116	1.952	1.877	1.214	0.336	0.092	3.637	1.23	2.7	1.749	0.961	0.647
Q8IAL6	606	T	Mannose-6-phosphate isomerase, putative	MAL8P1.156	Plasmodium falciparum (isolate 3D7)	0.567272	3.6326e-19	103.87	T(0.567)IS(0.433)DDGVVDSYDVSK	3	0.21493	3	0.542	1.011	1.965	1.512	1.198	0.414	0.357	1.16	1.309	1.865	1.944	0.77	0.792
Q8IAM0	1205	S	Glutamate dehydrogenase, putative	PF08_0132	Plasmodium falciparum (isolate 3D7)	0.964366	0.00386908	63.624	MNHS(0.036)LS(0.964)FK	3	0.41819	1
Q8IAM0	774	S	Glutamate dehydrogenase, putative	PF08_0132	Plasmodium falciparum (isolate 3D7)	0.608411	0.000463843	45.577	IVS(0.075)NS(0.228)S(0.608)GT(0.088)NNMNAQK	3	-0.014694	1
Q8IAQ8	819	S	Vacuolar proton translocating ATPase subunit A,putative	PF08_0113	Plasmodium falciparum (isolate 3D7)	0.892088	0.0113193	41.621	TGGILLS(0.019)T(0.089)NS(0.892)K	3	0.31305	1
Q8IAV0	451	S	Histone-arginine methyltransferase CARM1,putative	PF08_0092	Plasmodium falciparum (isolate 3D7)	0.999728	0.00610933	51.092	QNS(1)IHDTYEK	3	-1.6883	1
Q8IAW1	302	S	RNA-binding protein, putative	PF08_0086	Plasmodium falciparum (isolate 3D7)	0.99989	2.14686e-07	69.188	YES(1)DHNTKEPNNDR	4	0.7903	4	0.551	0.993	1.943	1.544	1.222	0.454	0.293	1.549	1.213	1.803	1.956	0.795	0.791
Q8IAW1	416	T	RNA-binding protein, putative	PF08_0086	Plasmodium falciparum (isolate 3D7)	0.612006	0.000441747	92.19	NYS(0.388)PT(0.612)DMIK	2	-2.0445	3	0.496	0.887	1.739	1.766	1.43	0.426	0.255	1.667	1.165	1.787	1.962	1.016	0.809
Q8IAW1	851	S	RNA-binding protein, putative	PF08_0086	Plasmodium falciparum (isolate 3D7)	0.999998	0.000573225	60.489	DRS(1)LDHEKDYK	4	-1.4408	3	0.508	0.879	1.711	1.921	1.338	0.412	0.231	1.778	1.233	1.732	1.946	1.123	0.697
Q8IAW1	414	S	RNA-binding protein, putative	PF08_0086	Plasmodium falciparum (isolate 3D7)	0.829821	0.000441747	92.19	NYS(0.83)PT(0.17)DMIK	3	-0.67094	3	0.502	0.92	1.713	1.832	1.403	0.417	0.212	1.966	1.203	1.833	1.861	1.069	0.766
Q8IAW1	626	S	RNA-binding protein, putative	PF08_0086	Plasmodium falciparum (isolate 3D7)	0.999786	0.0115325	43.592	GKHPS(1)YAEEDR	3	0.7119	1
Q8IAW1	478	S	RNA-binding protein, putative	PF08_0086	Plasmodium falciparum (isolate 3D7)	0.999869	1.31013e-05	67.645	KQNEDEIS(1)NYENK	3	-0.82725	1	0.63	0.883	1.592	1.631	1.414	0.508	0.342	1.484	1.24	1.402	1.804	1.024	0.867
Q8IAW1	587	S	RNA-binding protein, putative	PF08_0086	Plasmodium falciparum (isolate 3D7)	0.999939	0.00176413	54.812	KES(1)NKYYENK	4	-0.61527	1
Q8IAX8	129	T	DNA/RNA-binding protein Alba 1	PF08_0074	Plasmodium falciparum (isolate 3D7)	1	3.61717e-18	114.7	EMT(1)PEEIVNSR	2	0.33699	3	0.434	0.578	1.35	1.285	2.647	0.36	0.347	1.038	1.205	1.332	2.336	0.952	2.059
Q8IAZ7	40	S	Ribosome assembly protein RRB1, putative	PF08_0065	Plasmodium falciparum (isolate 3D7)	1	0.000148406	91.313	HDALS(1)EEEK	3	0.29509	6
Q8IB24	90	T	Heat shock protein 70	PF08_0054	Plasmodium falciparum (isolate 3D7)	0.974648	2.13473e-14	106.93	KFT(0.975)ES(0.024)S(0.002)VQSDMK	3	0.7418	3	0.748	0.764	1.3	1.002	1.951	1.052	0.182	5.772	0.711	1.021	1.701	0.771	1.948
Q8IB24	524	S	Heat shock protein 70	PF08_0054	Plasmodium falciparum (isolate 3D7)	1	4.07045e-18	113.69	GRLS(1)QDEIDR	3	-0.38908	17	0.504	0.773	1.473	1.302	2.173	0.435	0.34	1.278	1.159	1.534	1.905	0.884	1.669
Q8IB24	56	T	Putative heat shock 70 kDa protein 7	HSPA7	Plasmodium falciparum (isolate 3D7)	0.996629	5.72496e-06	74.141	TTPSYVAFT(0.997)DT(0.003)ER	2	-0.67363	3	0.619	0.838	1.278	1.097	2.25	0.54	0.378	1.429	1.146	1.354	1.524	0.859	2.05
Q8IB24	51	S	Putative heat shock 70 kDa protein 7	HSPA7	Plasmodium falciparum (isolate 3D7)	0.893465	0.00557615	46.249	T(0.052)T(0.052)PS(0.893)Y(0.003)VAFTDTER	2	-0.084893	1	0.709	0.851	1.043	1.322	1.629	0.832	0.615	1.354	0.852	1.2	1.225	1.268	1.232
Q8IB31	196	S	Uncharacterized protein	MAL8P1.62	Plasmodium falciparum (isolate 3D7)	1	0	275.23	KKEES(1)DEDEDENEEK	4	0.72779	20	0.324	0.862	2.237	1.909	1.406	0.162	0.1	1.615	2.003	2.66	2.596	0.853	0.737
Q8IB63	1114	S	Uncharacterized protein	PF08_0035	Plasmodium falciparum (isolate 3D7)	0.998643	0.00404071	61.56	DIS(0.999)Y(0.001)DNVK	3	1.471	2	0.468	0.668	1.269	1.112	2.698	0.434	0.351	1.237	1.078	1.429	1.899	0.876	2.426
Q8IB63	986	S	Uncharacterized protein	PF08_0035	Plasmodium falciparum (isolate 3D7)	0.453626	0.0112237	41.749	QS(0.454)S(0.454)MT(0.082)NS(0.01)INSK	3	2.4707	0
Q8IB63	1003	S	Uncharacterized protein	PF08_0035	Plasmodium falciparum (isolate 3D7)	0.654931	0.00493898	52.527	SNIYNNS(0.011)S(0.655)S(0.333)HK	3	0.33072	1	0.439	1.064	2.405	1.463	1.054	0.211	0.366	0.576	2.083	2.425	2.261	0.608	0.72
Q8IB63	987	S	Uncharacterized protein	PF08_0035	Plasmodium falciparum (isolate 3D7)	0.453626	0.0112237	41.749	QS(0.454)S(0.454)MT(0.082)NS(0.01)INSK	3	2.4707	0
Q8IB63	619	S	Uncharacterized protein	PF08_0035	Plasmodium falciparum (isolate 3D7)	0.933575	0.00453948	42.947	NS(0.02)Y(0.002)DT(0.043)NS(0.934)FQY(0.001)NK	3	0.61512	1
Q8IB63	1004	S	Uncharacterized protein	PF08_0035	Plasmodium falciparum (isolate 3D7)	0.775342	2.61734e-05	79.346	SNIYNNS(0.008)S(0.216)S(0.775)HK	3	0.034268	2	0.265	0.954	2.669	1.654	1.043	0.176	0.239	0.739	1.503	3.599	2.797	0.62	0.631
Q8IB63	551	S	Uncharacterized protein	PF08_0035	Plasmodium falciparum (isolate 3D7)	0.999978	1.93616e-06	70.41	YINDGS(1)DDLETYK	3	1.8005	3	0.575	0.674	1.548	1.482	1.981	0.339	0.401	0.844	1.699	1.172	2.295	0.958	1.336
Q8IB63	924	S	Uncharacterized protein	PF08_0035	Plasmodium falciparum (isolate 3D7)	0.999696	0.019114	54.259	FLNS(1)CYEK	2	-1.3541	1	0.294	0.408	1.266	1.031	3.561	0.2	0.24	0.834	1.469	1.385	3.107	0.814	3.455
Q8IB67	666	S	Histone acetyltransferase GCN5	gcn5	Plasmodium falciparum (isolate 3D7)	0.999171	0.000143402	52.464	MNS(0.999)NENNNT(0.001)TTTIIK	3	1.4501	1
Q8IB67	410	S	Histone acetyltransferase GCN5	gcn5	Plasmodium falciparum (isolate 3D7)	1	0.00309969	56.29	MNS(1)INFNEENK	3	-0.086452	2	0.518	1.304	2.132	1.347	0.95	0.508	0.24	2.114	1.02	2.517	1.636	0.632	0.705
Q8IB72	13	S	DnaJ protein, putative	PF08_0032	Plasmodium falciparum (isolate 3D7)	0.999949	3.20457e-42	119.38	ASNDSYENS(1)DVNGAVSK	3	-2.2203	4	0.504	0.962	1.912	1.436	1.37	0.474	0.342	1.385	1.062	1.909	1.988	0.751	0.954
Q8IB78	333	S	Nucleoside transporter 2	MAL8P1.32	Plasmodium falciparum (isolate 3D7)	0.736781	1.3447e-264	213.14	S(0.131)S(0.131)S(0.737)NNT(0.001)NNMTSNEIGDHK	3	1.0929	1	0.428	0.93	2.055	1.618	1.534	0.234	0.201	1.165	1.827	2.171	2.21	0.787	0.948
Q8IB78	286	S	Nucleoside transporter 2	MAL8P1.32	Plasmodium falciparum (isolate 3D7)	0.998882	0.0146639	69.721	YYES(0.999)IT(0.001)EK	2	-0.86834	1	0.42	1.033	2.371	1.308	1.452	0.235	0.181	1.299	1.79	2.457	2.296	0.552	1.11
Q8IB78	332	S	Nucleoside transporter 2	MAL8P1.32	Plasmodium falciparum (isolate 3D7)	0.331236	9.49741e-17	81.144	S(0.331)S(0.331)S(0.331)NNT(0.006)NNMTSNEIGDHK	3	-0.27006	0
Q8IB78	336	T	Nucleoside transporter 2	MAL8P1.32	Plasmodium falciparum (isolate 3D7)	0.320415	1.91859e-07	61.096	S(0.226)S(0.226)S(0.226)NNT(0.32)NNMT(0.001)SNEIGDHK	3	0.88074	0
Q8IB78	331	S	Nucleoside transporter 2	MAL8P1.32	Plasmodium falciparum (isolate 3D7)	0.331236	9.49741e-17	81.144	S(0.331)S(0.331)S(0.331)NNT(0.006)NNMTSNEIGDHK	3	-0.27006	0
Q8IB78	324	S	Nucleoside transporter 2	MAL8P1.32	Plasmodium falciparum (isolate 3D7)	0.983658	0.00564341	75.911	NDS(0.984)NS(0.016)VGIK	2	0.2768	3	0.602	1.166	2.217	1.267	1.027	0.331	0.389	0.852	1.816	1.937	1.901	0.572	0.811
Q8IB78	318	S	Nucleoside transporter 2	MAL8P1.32	Plasmodium falciparum (isolate 3D7)	0.990099	0.000439089	62.94	TENTES(0.004)KYS(0.99)LT(0.005)K	3	-2.6134	2	0.345	1.027	2.474	1.43	1.408	0.194	0.123	1.573	1.78	2.978	2.41	0.578	0.985
Q8IB78	372	S	Nucleoside transporter 2	MAL8P1.32	Plasmodium falciparum (isolate 3D7)	0.802302	0.00171609	77.662	T(0.116)LS(0.802)LT(0.081)HSK	3	0.13082	1
Q8IB78	355	S	Nucleoside transporter 2	MAL8P1.32	Plasmodium falciparum (isolate 3D7)	0.998344	8.76497e-28	124.12	ILQES(0.002)HS(0.998)K	3	-0.43496	5	0.576	1.384	2.874	1.179	0.763	0.148	0.077	1.927	3.894	2.403	2.077	0.41	0.648
Q8IBE9	80	S	Uncharacterized protein	MAL7P1.174	Plasmodium falciparum (isolate 3D7)	0.580328	2.37883e-64	129.9	DGNDS(0.168)S(0.252)S(0.58)EELDNTNVPTSK	3	0.3088	1	0.795	1.072	1.49	1.718	0.974	0.566	0.386	1.466	1.405	1.349	1.389	1.153	0.567
Q8IBE9	78	S	Uncharacterized protein	MAL7P1.174	Plasmodium falciparum (isolate 3D7)	0.93889	2.46885e-199	188.38	DGNDS(0.939)S(0.048)S(0.013)EELDNTNVPTSKPK	3	1.4786	1	0.488	0.877	1.359	1.486	0.79					1.795	1.55	1.094	0.531
Q8IBE9	79	S	Uncharacterized protein	MAL7P1.174	Plasmodium falciparum (isolate 3D7)	0.482546	2.46885e-199	188.38	DGNDS(0.483)S(0.483)S(0.035)EELDNTNVPTSKPK	4	-0.65037	0
Q8IBF2	174	S	EMP1-trafficking protein	MAL7P1.171	Plasmodium falciparum (isolate 3D7)	0.820414	0.0112692	45.433	S(0.002)HGMS(0.177)S(0.82)VLK	3	2.2485	1
Q8IBF2	1841	S	EMP1-trafficking protein	MAL7P1.171	Plasmodium falciparum (isolate 3D7)	0.980924	0.00636694	41.088	FNDT(0.01)T(0.01)DKMS(0.981)QEK	3	-0.99898	1	0.502	1.067	1.853	1.937	1.036	0.375	0.231	1.624	1.34	2.124	1.737	1.046	0.535
Q8IBF2	1178	S	EMP1-trafficking protein	MAL7P1.171	Plasmodium falciparum (isolate 3D7)	1	0.00201582	74.962	EMS(1)IHDGMK	2	3.7274	7	0.661	1.257	2.145	1.353	0.717	0.588	0.279	2.108	1.124	1.902	1.707	0.631	0.53
Q8IBF2	1195	S	EMP1-trafficking protein	MAL7P1.171	Plasmodium falciparum (isolate 3D7)	0.957562	0.00185496	82.803	S(0.958)FS(0.038)S(0.004)QGIR	2	-0.53175	1	0.954	1.565	1.823	1.095	0.548	0.659	0.356	1.853	1.447	1.64	1.165	0.601	0.5
Q8IBF2	1142	S	EMP1-trafficking protein	MAL7P1.171	Plasmodium falciparum (isolate 3D7)	0.999834	0	234.23	RAS(1)VSEINENVEETKK	3	-0.3492	8	0.999	1.675	1.754	1.24	0.803	0.415	0.114	3.63	2.409	1.677	1.047	0.707	0.647
Q8IBF2	1167	T	EMP1-trafficking protein	MAL7P1.171	Plasmodium falciparum (isolate 3D7)	1	0.00554221	50.305	HLT(1)DEENKVEK	4	3.7535	1
Q8IBF2	698	S	EMP1-trafficking protein	MAL7P1.171	Plasmodium falciparum (isolate 3D7)	1	0.00249098	61.161	KEVS(1)VPR	3	-1.6184	1
Q8IBJ1	1398	S	Ubiquitin carboxyl-terminal hydrolase	MAL7P1.147	Plasmodium falciparum (isolate 3D7)	1	1.17168e-16	76.889	KEES(1)EENEENADNNKDER	4	0.29471	3	0.377	0.871	2.036	2.069	1.375	0.199	0.074	2.686	1.897	2.311	2.338	1.016	0.665
Q8IBL1	964	S	Uncharacterized protein	MAL7P1.129	Plasmodium falciparum (isolate 3D7)	0.999488	0.00147837	60.345	YVYNS(0.999)NDVHNR	3	-0.18956	1
Q8IBL4	1048	T	Uncharacterized protein	MAL7P1.126	Plasmodium falciparum (isolate 3D7)	0.999964	0.00310053	46.069	RKT(1)DDHEHYR	5	0.61163	1
Q8IBN1	274	S	Rhoptry-associated leucine zipper-like protein 1	MAL7P1.119	Plasmodium falciparum (isolate 3D7)	0.999932	0.00563169	54.198	S(1)LGNNTFK	3	-0.12754	1
Q8IBN1	623	S	Rhoptry-associated leucine zipper-like protein 1	MAL7P1.119	Plasmodium falciparum (isolate 3D7)	0.908537	2.40523e-60	145.1	S(0.002)T(0.089)S(0.909)VNTTFTPK	2	-0.30069	1	0.151	1.423	3.206	1.38	0.461	0.177	0.202	0.873	0.857	9.405	2.253	0.431	0.334
Q8IBU0	135	S	RNA-binding protein, putative	PF07_0066	Plasmodium falciparum (isolate 3D7)	1	0.000355774	48.288	IIDDPNNS(1)DNDIKR	3	0.61351	2
Q8IBV5	510	S	Uncharacterized protein	PF07_0056	Plasmodium falciparum (isolate 3D7)	0.833602	0.01345	70.089	LPS(0.166)S(0.834)NELIK	2	-0.85602	1	0.345	0.775	2.189	2.231	0.956	0.252	0.252	0.998	1.372	2.244	2.825	1.019	0.429
Q8IBZ2	30	S	Lysophospholipase, putative	PF07_0040	Plasmodium falciparum (isolate 3D7)	1	0.0142149	60.019	LDS(1)FHNK	3	-0.049084	1	0.295	0.325	1.186	1.078	3.9	0.107	0.109	0.983	2.764	1.104	3.644	0.909	3.616
Q8IBZ9	411	S	Putative chloroquine resistance transporter	CG10	Plasmodium falciparum (isolate 3D7)	0.999995	1.57868e-39	99.838	NEENEDS(1)EGELTNVDSIITQ	3	0.58781	1
Q8IC01	863	T	Heat shock protein 110	PF07_0033	Plasmodium falciparum (isolate 3D7)	0.480889	9.76845e-11	56.882	NNEEKENS(0.481)T(0.481)KNENS(0.038)ANPEE	4	1.5008	0
Q8IC01	589	S	Heat shock protein 110	PF07_0033	Plasmodium falciparum (isolate 3D7)	0.999992	6.95494e-94	156.72	NNETNS(1)PNKTELK	4	-0.27572	16	0.244	0.994	2.618	2.024	0.868	0.146	0.106	1.385	1.663	4.082	2.634	0.773	0.429
Q8IC01	862	S	Heat shock protein 110	PF07_0033	Plasmodium falciparum (isolate 3D7)	0.912415	9.90481e-17	72.99	NNEEKENS(0.912)T(0.068)KNENS(0.019)ANPEE	3	-0.78839	3	0.331	1.057	2.102	1.943	1.388	0.11	0.069	1.591	3.015	3.19	1.988	0.924	0.714
Q8IC01	455	S	Heat shock protein 110	PF07_0033	Plasmodium falciparum (isolate 3D7)	0.999919	0.00475134	62.466	LYTRDS(1)LK	3	1.8349	1	0.637	1.163	1.455	1.35	1.731	0.519	0.145	3.585	1.227	1.825	1.251	0.928	1.282
Q8IC04	116	S	Heat shock protein 86 family protein	PF07_0030	Plasmodium falciparum (isolate 3D7)	1	5.96663e-93	132.74	IYDGDES(1)EDDEGHDNK	3	-0.45451	2	0.471	1.024	1.66	1.586	1.459	0.422	0.378	1.117	1.115	2.175	1.622	0.955	0.92
Q8IC05	49	S	Heat shock protein 90	PF07_0029	Plasmodium falciparum (isolate 3D7)	0.998923	0.00544621	78.324	YES(0.999)IT(0.001)DTQK	2	2.5241	3	0.595	0.675	1.447	1.064	2.181	0.696	0.342	2.035	0.854	1.134	2.146	0.735	2.05
Q8IC05	642	S	Heat shock protein 90	PF07_0029	Plasmodium falciparum (isolate 3D7)	0.992388	0.0286154	45.614	DNS(0.992)MT(0.005)S(0.002)YMLSK	2	1.0382	1	0.216	0.422	1.155	1.057	2.92	0.231			0.933	1.955	2.738	0.915	2.763
Q8IC05	489	S	Heat shock protein 90	PF07_0029	Plasmodium falciparum (isolate 3D7)	1	0.0251726	53.237	S(1)GDEMIGLK	2	1.6747	1	0.638	1.003	1.491	1.185	1.56	0.643	0.479	1.342	0.992	1.572	1.487	0.794	1.317
Q8IC05	218	T	Heat shock protein 90	PF07_0029	Plasmodium falciparum (isolate 3D7)	1	1.04519e-35	96.707	QNEKEIT(1)AS(1)EEEEGEGEGER	3	2.7423	3	0.354	0.818	1.758	1.121	1.56	0.388			0.913	2.31	2.147	0.638	1.391
Q8IC05	220	S	Heat shock protein 90	PF07_0029	Plasmodium falciparum (isolate 3D7)	1	1.04519e-35	96.707	QNEKEIT(1)AS(1)EEEEGEGEGER	3	2.7423	3	0.354	0.818	1.758	1.121	1.56	0.388			0.913	2.31	2.147	0.638	1.391
Q8IC15	2646	S	Inositol-phosphate phosphatase, putative	PF07_0024	Plasmodium falciparum (isolate 3D7)	0.990651	0.0110352	46.216	NIS(0.991)IDQT(0.009)NK	3	0.38113	1
Q8IC35	719	S	Erythrocyte membrane-associated antigen	MAL7P1.12	Plasmodium falciparum (isolate 3D7)	0.987048	1.5355e-05	96.067	S(0.003)S(0.01)S(0.987)NMFTK	2	-0.83536	1	0.558	1.206	2.484	1.26	1.091	0.341	0.06	5.673	1.638	2.161	2.059	0.507	0.865
Q8IC42	161	S	Uncharacterized protein	PF07_0008	Plasmodium falciparum (isolate 3D7)	0.54094	3.7448e-48	123.65	NS(0.475)S(0.541)QHS(0.972)VGS(0.011)HSVSSQEHK	4	0.6237	7	0.418	1.247	2.378	1.951	0.828	0.065	0.113	0.579	6.412	2.982	1.907	0.821	0.424
Q8IC42	155	S	Uncharacterized protein	PF07_0008	Plasmodium falciparum (isolate 3D7)	0.743794	3.03951e-10	55.588	NNSDGSTENHLS(0.025)GS(0.231)NS(0.744)DGR	3	0.26131	1		1.108	1.155	0.991	0.746						1.042	0.858	0.753
Q8IC42	204	S	Uncharacterized protein	PF07_0008	Plasmodium falciparum (isolate 3D7)	0.723916	1.52692e-85	142.55	NYSLGNLSTGTTSQGS(0.724)T(0.167)S(0.075)S(0.034)R	3	-0.090099	1	0.563	1.029	1.52	1.534	0.844	0.51			1.104	1.827	1.477	1.009	0.55
Q8IC42	217	S	Uncharacterized protein	PF07_0008	Plasmodium falciparum (isolate 3D7)	0.92667	1.82375e-14	104.73	HYSLGGQPS(0.927)S(0.058)S(0.015)GR	2	0.62576	8	0.715	1.219	1.856	1.552	0.73	0.49	0.438	1.117	1.461	1.705	1.522	0.836	0.471
Q8IC42	207	S	Uncharacterized protein	PF07_0008	Plasmodium falciparum (isolate 3D7)	0.475005	9.60196e-05	41.65	NYSLGNLS(0.002)T(0.005)GT(0.012)T(0.011)S(0.069)QGS(0.475)T(0.475)S(0.475)S(0.475)R	3	0.29224	0
Q8IC42	206	S	Uncharacterized protein	PF07_0008	Plasmodium falciparum (isolate 3D7)	0.475005	9.60196e-05	41.65	NYSLGNLS(0.002)T(0.005)GT(0.012)T(0.011)S(0.069)QGS(0.475)T(0.475)S(0.475)S(0.475)R	3	0.29224	0
Q8IC42	160	S	Uncharacterized protein	PF07_0008	Plasmodium falciparum (isolate 3D7)	0.565927	3.7448e-48	123.65	NS(0.566)S(0.509)QHS(0.899)VGS(0.023)HS(0.003)VSSQEHK	3	-0.47001	4	0.409	1.269	2.3	1.857	0.872	0.108	0.186	0.579	3.794	3.106	1.812	0.807	0.469
Q8IC42	153	S	Uncharacterized protein	PF07_0008	Plasmodium falciparum (isolate 3D7)	0.524682	3.1961e-12	62.032	NNSDGSTENHLS(0.322)GS(0.525)NS(0.153)DGR	3	-1.0025	1	0.589	0.967	1.437	1.585	0.423					1.642	1.486	1.104	0.267
Q8IC42	205	T	Uncharacterized protein	PF07_0008	Plasmodium falciparum (isolate 3D7)	0.475005	9.60196e-05	41.65	NYSLGNLS(0.002)T(0.005)GT(0.012)T(0.011)S(0.069)QGS(0.475)T(0.475)S(0.475)S(0.475)R	3	0.29224	0
Q8IC42	180	S	Uncharacterized protein	PF07_0008	Plasmodium falciparum (isolate 3D7)	0.94912	1.24675e-07	87.647	KEHS(0.949)T(0.051)HDLPAGR	4	0.62969	11	0.397	1.178	2.23	1.789	0.867	0.311	0.227	1.374	1.276	2.966	1.893	0.802	0.485
Q8IC42	164	S	Uncharacterized protein	PF07_0008	Plasmodium falciparum (isolate 3D7)	0.998503	3.06678e-123	167.1	NSSQHS(0.999)VGS(0.001)HSVSSQEHK	4	-0.41493	14	0.463	1.209	2.395	1.877	0.859	0.106	0.09	1.175	4.355	2.614	1.981	0.784	0.458
Q8IC42	169	S	Uncharacterized protein	PF07_0008	Plasmodium falciparum (isolate 3D7)	0.747988	6.24132e-07	49.765	NS(0.009)S(0.009)QHS(0.975)VGS(0.235)HS(0.748)VS(0.018)S(0.006)QEHK	4	-0.41028	1	0.449	1.235	1.799	1.11	0.407					2.751	1.457	0.617	0.367
Q8IC43	33	S	Small exported membrane protein 1	PF07_0007	Plasmodium falciparum (isolate 3D7)	0.838266	1.49998e-07	103.21	NPS(0.162)QS(0.838)GPYR	2	0.0051018	8	0.485	1.239	2.138	1.678	1.028	0.285	0.147	1.941	1.698	2.555	1.726	0.785	0.612
Q8IC43	31	S	Small exported membrane protein 1	PF07_0007	Plasmodium falciparum (isolate 3D7)	0.947082	2.56026e-18	114.24	NPS(0.947)QS(0.053)GPYR	2	2.4365	8	0.542	1.219	2.213	1.665	0.988	0.281	0.093	3.019	1.932	2.247	1.816	0.753	0.593
Q8ID39	162	S	Uncharacterized protein MAL13P1.336	MAL13P1.336	Plasmodium falciparum (isolate 3D7)	0.950677	2.43925e-09	98.573	TTDGNS(0.951)T(0.049)EFNDK	2	0.11662	7	0.488	1.038	2.04	1.902	0.917	0.427	0.189	2.261	1.143	2.125	1.965	0.932	0.482
Q8ID42	254	S	Signal recognition particle receptor alpha subunit	PF13_0350	Plasmodium falciparum (isolate 3D7)	0.99996	2.08608e-13	82.406	YEGDYDDS(1)S(1)DGAIESK	3	1.1446	3	0.659	0.825	1.478	1.827	1.374	0.344	0.493	0.697	1.916	1.252	1.792	1.236	0.752
Q8ID42	255	S	Signal recognition particle receptor alpha subunit	PF13_0350	Plasmodium falciparum (isolate 3D7)	0.99996	2.08608e-13	82.406	YEGDYDDS(1)S(1)DGAIESK	3	1.1446	5	0.606	0.859	1.455	1.669	1.419	0.485	0.507	0.956	1.249	1.418	1.694	1.147	0.85
Q8ID44	221	S	Rhoptry protein RHOP148	PfRhop148	Plasmodium falciparum (isolate 3D7)	0.517449	0.00285216	46.892	Y(0.045)NS(0.437)DS(0.517)GIGVTAK	3	0.40413	1
Q8ID44	219	S	Rhoptry protein RHOP148	PfRhop148	Plasmodium falciparum (isolate 3D7)	0.924788	0.008092	50.178	Y(0.006)NS(0.925)DS(0.069)GIGVT(0.001)AK	2	1.3068	1	0.558	1.029	2.063	1.657	1.001	0.297	0.395	0.751	1.882	1.843	2.004	0.803	0.604
Q8ID50	57	S	Ubiquitin-60S ribosomal protein L40	PF13_0346	Plasmodium falciparum (isolate 3D7)	0.993411	0.00406394	73.435	T(0.006)LS(0.993)DY(0.001)NIQK	2	-4.2485	2	0.984	0.877	1.137	1.243	1.074	0.726	0.96	0.756	1.355	0.891	1.297	1.093	0.864
Q8ID51	280	S	Uncharacterized protein	MAL13P1.330	Plasmodium falciparum (isolate 3D7)	0.453309	7.54645e-26	91.276	HS(0.088)T(0.453)S(0.453)ENHT(0.005)NTIEQTNEK	3	-0.35112	0
Q8ID51	278	S	Uncharacterized protein	MAL13P1.330	Plasmodium falciparum (isolate 3D7)	0.331824	2.32169e-16	81.807	HS(0.332)T(0.332)S(0.332)ENHT(0.004)NTIEQTNEK	3	-0.98865	0
Q8ID51	284	T	Uncharacterized protein	MAL13P1.330	Plasmodium falciparum (isolate 3D7)	0.246491	2.32169e-16	81.807	HS(0.246)T(0.246)S(0.246)ENHT(0.246)NT(0.014)IEQTNEK	4	1.3543	0
Q8ID51	279	T	Uncharacterized protein	MAL13P1.330	Plasmodium falciparum (isolate 3D7)	0.527884	1.47442e-161	180.41	HS(0.104)T(0.528)S(0.368)ENHTNTIEQTNEK	3	1.1515	1	0.235	0.948	2.305	1.312	0.941	0.26			0.905	4.035	2.431	0.569	0.717
Q8IDB0	144	S	40S ribosomal protein S15	PF13_0316	Plasmodium falciparum (isolate 3D7)	0.638786	8.88125e-06	93.649	YQS(0.181)S(0.639)T(0.181)ASALIA	2	-0.5784	1		0.858	1.164	0.708	1.577	0.86	0.832	1.034			1.357	0.609	2.227
Q8IDB0	13	S	40S ribosomal protein S15	PF13_0316	Plasmodium falciparum (isolate 3D7)	0.567915	0.0034801	59.367	GIS(0.427)S(0.568)S(0.004)TLPYK	3	1.4249	2	0.395	0.953	2.273	2.004	0.848	0.262	0.265	0.992	1.506	2.411	2.386	0.882	0.423
Q8IDB7	135	S	CUGBP Elav-like family member 1	PF13_0315	Plasmodium falciparum (isolate 3D7)	0.998455	1.73723e-06	80.632	MAS(0.998)IS(0.002)EADNAIR	2	-0.26335	1	0.473	0.65	1.143	1.006	3.095	0.281	0.353	0.796	1.681	1.374	1.759	0.88	3.077
Q8IDC1	26	S	Uncharacterized protein	MAL13P1.287	Plasmodium falciparum (isolate 3D7)	0.894721	0.00585749	82.645	S(0.027)T(0.078)LS(0.895)LMK	2	0.46654	1
Q8IDF2	107	S	Uncharacterized protein	PF13_0290	Plasmodium falciparum (isolate 3D7)	1	0.00731439	44.543	KVS(1)FDEPK	3	0.29996	1	0.683	1.14	1.827	1.417	0.93	0.596	0.408	1.459	1.146	1.669	1.603	0.776	0.656
Q8IDG7	978	S	Uncharacterized protein PF13_0277	PF13_0277	Plasmodium falciparum (isolate 3D7)	1	1.33526e-16	79.935	EQMHS(1)GEDEKEELGEPK	4	0.23948	1
Q8IDG8	123	S	Membrane associated histidine-rich protein	PF13_0276	Plasmodium falciparum (isolate 3D7)	0.212972	1.93151e-06	52.19	EQS(0.213)KS(0.213)T(0.213)S(0.213)DS(0.066)S(0.066)T(0.016)STQQTL	3	1.04	0
Q8IDG8	127	S	Membrane associated histidine-rich protein	PF13_0276	Plasmodium falciparum (isolate 3D7)	0.212972	1.93151e-06	52.19	EQS(0.213)KS(0.213)T(0.213)S(0.213)DS(0.066)S(0.066)T(0.016)STQQTL	3	1.04	0
Q8IDG8	136	T	Membrane associated histidine-rich protein	PF13_0276	Plasmodium falciparum (isolate 3D7)	0.999941	8.89408e-09	78.814	STSDSSTSTQQT(1)L	2	-0.48322	1	0.643	0.751	1.367	1.614	1.331	0.781	0.514	1.519	0.823	1.168	1.821	1.18	0.825
Q8IDG8	125	S	Membrane associated histidine-rich protein	PF13_0276	Plasmodium falciparum (isolate 3D7)	0.212972	1.93151e-06	52.19	EQS(0.213)KS(0.213)T(0.213)S(0.213)DS(0.066)S(0.066)T(0.016)STQQTL	3	1.04	0
Q8IDG8	126	T	Membrane associated histidine-rich protein	PF13_0276	Plasmodium falciparum (isolate 3D7)	0.212972	1.93151e-06	52.19	EQS(0.213)KS(0.213)T(0.213)S(0.213)DS(0.066)S(0.066)T(0.016)STQQTL	3	1.04	0
Q8IDG9	123	S	Uncharacterized protein	PF13_0275	Plasmodium falciparum (isolate 3D7)	0.724659	0	242.94	S(0.132)S(0.132)S(0.725)NS(0.012)HVESNTFQNK	3	1.3924	2	0.575	1.334	2.469	1.547	0.871	0.136	0.069	1.973	4.232	2.321	1.852	0.627	0.563
Q8IDG9	261	S	Uncharacterized protein	PF13_0275	Plasmodium falciparum (isolate 3D7)	1	0.00192311	64.121	HAFDDNKS(1)K	4	-0.68386	4
Q8IDG9	273	S	Uncharacterized protein	PF13_0275	Plasmodium falciparum (isolate 3D7)	0.845178	6.05514e-12	82.349	YGS(0.845)GS(0.155)HDHEEEVVEA	2	1.2315	7	0.692	1.122	1.596	1.42	1.13	0.518	0.522	0.992	1.336	1.621	1.422	0.89	0.796
Q8IDG9	125	S	Uncharacterized protein	PF13_0275	Plasmodium falciparum (isolate 3D7)	0.340277	6.83646e-08	70.216	RS(0.2)S(0.2)S(0.259)NS(0.34)HVESNTFQNK	3	-0.60618	0
Q8IDG9	250	S	Uncharacterized protein	PF13_0275	Plasmodium falciparum (isolate 3D7)	1	0.000108424	93.096	FAHMES(1)HGK	3	-0.47962	5	0.766	1.364	2.216	1.024	0.59	0.697	0.343	2.032	1.099	1.782	1.624	0.462	0.576
Q8IDG9	122	S	Uncharacterized protein	PF13_0275	Plasmodium falciparum (isolate 3D7)	0.330737	0	222.6	S(0.331)S(0.331)S(0.331)NS(0.008)HVESNTFQNK	3	0.62313	0
Q8IDG9	121	S	Uncharacterized protein	PF13_0275	Plasmodium falciparum (isolate 3D7)	0.581125	0	222.6	S(0.581)S(0.135)S(0.135)NS(0.135)HVES(0.012)NT(0.001)FQNK	4	0.71171	1
Q8IDI3	102	S	Inner membrane complex protein 1f, putative	MAL13P1.260	Plasmodium falciparum (isolate 3D7)	0.977321	1.42557e-10	85.087	S(0.017)NS(0.977)LNQT(0.006)NEEIIR	2	-0.68109	1	0.182	0.925	2.18	1.794	0.753	0.167			1.088	5.092	2.357	0.823	0.42
Q8IDI5	163	S	60S ribosomal protein L17, putative	PF13_0268	Plasmodium falciparum (isolate 3D7)	0.999992	0.00155752	83.182	SLLS(1)NAEK	2	0.9121	2	0.371	0.716	1.95	2.011	1.406	0.368	0.178	2.061	1.008	1.933	2.722	1.031	0.699
Q8IDM3	119	S	DNA/RNA-binding protein Alba 4	MAL13P1.237	Plasmodium falciparum (isolate 3D7)	0.999989	2.166e-05	76.759	ISPGYVS(1)FHEK	3	2.2984	1	0.531	0.418	1.617	1.444	2.295	0.412	0.284	1.451	1.289	0.786	3.87	0.893	1.59
Q8IDM6	8	S	Nucleoside transporter 1	nt1	Plasmodium falciparum (isolate 3D7)	0.5	6.05017e-07	82.349	ES(0.5)S(0.5)KAYADIESR	3	0.67268	1	0.421	0.767	1.626	1.256	2.353	0.317	0.261	1.215	1.328	1.822	2.121	0.772	1.874
Q8IDM6	7	S	Nucleoside transporter 1	nt1	Plasmodium falciparum (isolate 3D7)	0.534828	6.05017e-07	82.349	ES(0.535)S(0.465)KAYADIESR	3	1.6709	2	0.421	0.767	1.626	1.256	2.353	0.317	0.261	1.215	1.328	1.822	2.121	0.772	1.874
Q8IDM6	16	S	Nucleoside transporter 1	nt1	Plasmodium falciparum (isolate 3D7)	1	0.00976424	73.887	AYADIES(1)R	2	0.98192	4	0.728	0.975	1.486	1.159	1.638	0.619	0.396	1.565	1.176	1.34	1.524	0.78	1.413
Q8IDN4	4	S	DNA/RNA-binding protein Alba 2	MAL13P1.233	Plasmodium falciparum (isolate 3D7)	0.989795	1.49904e-22	105.46	PGS(0.99)T(0.022)KS(0.987)DT(0.001)KLENEIR	4	0.0057205	2	0.446	1.038	2.218	2.062	0.929	0.247	0.06	4.105	1.806	2.328	2.137	0.929	0.451
Q8IDN4	98	S	DNA/RNA-binding protein Alba 2	MAL13P1.233	Plasmodium falciparum (isolate 3D7)	1	0	395.26	NEDKKS(1)GDEEEEEEEEEEDEENNK	3	1.42	11	0.382	0.934	1.994	2.004	1.462	0.2	0.023	8.649	1.907	2.444	2.135	1.005	0.73
Q8IDN4	7	S	DNA/RNA-binding protein Alba 2	MAL13P1.233	Plasmodium falciparum (isolate 3D7)	0.987318	1.49904e-22	105.46	PGS(0.99)T(0.022)KS(0.987)DT(0.001)KLENEIR	4	0.0057205	3	0.446	0.992	2.088	1.981	1.111	0.266	0.115	2.314	1.675	2.225	2.104	0.949	0.561
Q8IDQ9	2	T	Phosphoethanolamine N-methyltransferase	PfPMT	Plasmodium falciparum (isolate 3D7)	1	5.5566e-35	128.22	T(1)LIENLNSDK	2	-0.086669	1	0.106	0.493	2.111	1.428	1.724	0.137			0.775	4.647	4.281	0.677	1.207
Q8IDR3	19	S	Myosin-A	PF13_0233	Plasmodium falciparum (isolate 3D7)	1	1.29684e-18	113.48	RVS(1)NVEAFDK	2	-0.33233	8	0.212	0.707	2.048	2.086	1.533	0.235	0.179	1.311	0.906	3.326	2.898	1.019	0.735
Q8IDT8	710	S	Uncharacterized protein	MAL13P1.202	Plasmodium falciparum (isolate 3D7)	0.985934	6.31141e-05	47.223	DDT(0.014)NNIS(0.986)DDNYIK	3	2.8783	1
Q8IDU6	136	S	Uncharacterized protein	MAL13P1.194	Plasmodium falciparum (isolate 3D7)	0.935297	0.019257	42.083	T(0.052)DIY(0.013)S(0.935)DKEK	3	-0.81198	1
Q8IDV0	240	S	Elongation factor 1-gamma, putative	PF13_0214	Plasmodium falciparum (isolate 3D7)	1	1.09452e-62	98.009	KDDNNNNNNNDADNQHADLLS(1)DDLAEK	4	1.8581	11	0.276	0.925	2.01	1.812	1.536	0.275	0.166	1.655	1.005	3.35	2.173	0.902	0.848
Q8IDX8	54	S	Merozoite surface protein 7	MSP7	Plasmodium falciparum (isolate 3D7)	0.999927	0.00200631	53.3	NIVS(1)GDFVGNYK	3	1.2035	2	0.227	1.325	2.757	1.29	0.227	0.174			1.306	5.839	2.081	0.468	0.176
Q8IDZ0	181	S	Uncharacterized protein	PF13_0186	Plasmodium falciparum (isolate 3D7)	0.951466	0.0132054	57.434	NS(0.951)T(0.049)DNDLIFR	2	1.8432	2	0.43	0.581	1.717	1.327	2.314	0.49	0.142	3.459	0.876	1.352	2.956	0.773	1.744
Q8IE45	259	S	Alpha/beta-hydrolase, putative	PF13_0153	Plasmodium falciparum (isolate 3D7)	0.593761	0.0224455	56.087	YTS(0.008)T(0.029)S(0.594)S(0.369)LNK	2	1.0866	1	0.59	1.107	2.068	1.572	0.966	0.354	0.342	1.036	1.665	1.876	1.868	0.76	0.614
Q8IE45	258	T	Alpha/beta-hydrolase, putative	PF13_0153	Plasmodium falciparum (isolate 3D7)	0.432498	0.000449869	95.498	YTS(0.007)T(0.432)S(0.28)S(0.28)LNK	2	0.75525	0
Q8IE57	12	S	RNA-binding protein, putative	PF13_0147	Plasmodium falciparum (isolate 3D7)	0.999782	1.808e-11	82.265	KKDTDENIS(1)DEHSR	4	-0.29084	4	0.482	0.814	1.761	2.093	1.5	0.228	0.123	1.852	2.118	1.687	2.164	1.188	0.717
Q8IE80	261	S	Glideosome associated protein with multiple membrane spans 1	MAL13P1.130	Plasmodium falciparum (isolate 3D7)	0.998034	0.0285109	67.113	LT(0.002)QS(0.998)AMR	2	0.60633	1	0.432	0.587	1.344	1.03	2.965	0.297	0.345	0.862	1.452	1.36	2.289	0.766	2.88
Q8IE83	203	S	Acetyltransferase, GNAT family, putative	PF13_0131	Plasmodium falciparum (isolate 3D7)	0.998704	0.00147614	56.514	QHPS(0.999)EHET(0.001)YDSK	3	-0.36517	1	0.604	1.038	1.413	1.484	1.469	0.516	0.476	1.085	1.17	1.72	1.361	1.05	0.99
Q8IEC8	605	S	Translocation protein SEC63	PF13_0102	Plasmodium falciparum (isolate 3D7)	1	0	292.29	RVS(1)S(1)DDEDDDDNEQGK	3	-0.13312	15	0.39	0.858	2.015	1.877	1.555	0.185	0.121	1.527	2.109	2.2	2.348	0.931	0.829
Q8IEC8	604	S	Translocation protein SEC63	PF13_0102	Plasmodium falciparum (isolate 3D7)	1	0	292.29	RVS(1)S(1)DDEDDDDNEQGK	3	-0.13312	13	0.397	0.826	1.941	1.938	1.589	0.196	0.114	1.715	2.03	2.082	2.349	0.999	0.82
Q8IED3	196	S	Uncharacterized protein	PF13_0101	Plasmodium falciparum (isolate 3D7)	1	0.00306864	47.774	KNS(1)QDLEVHK	4	-1.1636	1
Q8IEN3	1695	S	Carbamoyl phosphate synthetase	cpsSII	Plasmodium falciparum (isolate 3D7)	0.997499	0.00250262	48.899	NNEY(0.002)NS(0.997)NNIES(0.001)K	3	-0.10211	2	0.682	0.689	1.61	1.903	0.939	0.588	0.59	0.997	1.161	1.01	2.337	1.182	0.493
Q8IEN3	1363	S	Carbamoyl phosphate synthetase	cpsSII	Plasmodium falciparum (isolate 3D7)	0.98485	0.0120601	45.433	AGS(0.985)HHIY(0.015)GK	3	-1.0106	1
Q8IEP0	56	S	Uncharacterized protein	PF13_0039	Plasmodium falciparum (isolate 3D7)	0.992238	0.0183545	62.466	LCLS(0.992)DS(0.008)DMR	2	1.2934	1	0.416	0.758	1.673	1.794	1.657	0.31	0.392	0.792	1.34	1.823	2.206	1.072	0.924
Q8IES0	71	S	Small heat shock protein, putative	PF13_0021	Plasmodium falciparum (isolate 3D7)	0.983707	0.0249735	53.388	S(0.984)LT(0.016)DYDINR	2	1.1471	1
Q8IES4	909	T	DNA ligase	PfLigI	Plasmodium falciparum (isolate 3D7)	0.999982	0.000731065	62.861	NIDYNDDT(1)ES(1)E	2	-0.80744	1
Q8IES4	911	S	DNA ligase	PfLigI	Plasmodium falciparum (isolate 3D7)	0.999998	0.000731065	62.861	NIDYNDDT(1)ES(1)E	2	-0.80744	1
Q8IFN1	272	S	Glideosome associated protein with multiple membrane spans 2	PFD1110w	Plasmodium falciparum (isolate 3D7)	0.999999	0.000870338	70.412	WSPELHS(1)R	3	-0.63804	4
Q8IFP1	603	S	Pre-mRNA-splicing helicase BRR2, putative	PFD1060w	Plasmodium falciparum (isolate 3D7)	0.999977	2.02806e-17	65.801	GVKEEDNDGGS(1)GKEDNEPTQK	4	-0.85992	3	0.397	0.897	1.976	1.775	1.508	0.285	0.163	1.748	1.391	2.263	2.202	0.898	0.85
Q8IHN4	757	S	Antigen 332, DBL-like protein	PF11_0506	Plasmodium falciparum (isolate 3D7)	0.5	0.00626603	49.298	S(0.5)VS(0.5)EEIPVEEK	3	-1.8047	2
Q8IHN4	759	S	Antigen 332, DBL-like protein	PF11_0506	Plasmodium falciparum (isolate 3D7)	0.958502	0.00341667	61.409	S(0.041)VS(0.959)EEIPVEEK	2	1.0876	3	0.591	0.897	1.88	1.402	1.413	0.451	0.366	1.231	1.31	1.517	2.097	0.746	1.007
Q8IHN4	1379	S	Antigen 332, DBL-like protein	PF11_0506	Plasmodium falciparum (isolate 3D7)	1	3.82466e-07	100.11	EGS(1)INEDIVK	2	-3.3643	1	0.202	1.184	2.284	1.979	0.956	0.209	0.185	1.126	0.968	5.859	1.93	0.866	0.483
Q8IHN4	2583	S	Antigen 332, DBL-like protein	PF11_0506	Plasmodium falciparum (isolate 3D7)	0.933537	4.10972e-34	98.684	VIEQEGS(0.934)NT(0.066)EVAEDVEEK	3	0.87324	1
Q8IHR4	560	S	Dynamin-like protein	dyn1	Plasmodium falciparum (isolate 3D7)	0.910115	4.24875e-85	141.36	QQS(0.089)NIS(0.91)NS(0.001)NQDTLLSTSSK	3	-0.52433	3	0.216	0.593	1.93	1.994	1.781	0.326	0.159	2.05	0.663	2.745	3.255	1.033	0.893
Q8IHR6	664	S	Coatomer subunit gamma	PF11_0463	Plasmodium falciparum (isolate 3D7)	0.999814	0.0225683	55.899	QIS(1)NEYEEK	2	-0.15464	1	0.342	0.516	1.566	1.187	2.675	0.395	0.319	1.238	0.865	1.509	3.034	0.758	2.254
Q8IHR6	734	S	Coatomer subunit gamma	PF11_0463	Plasmodium falciparum (isolate 3D7)	1	1.14564e-08	97.45	EQIIAS(1)NDLNNK	2	-1.0243	2	0.421	0.699	1.935	2.165	1.123	0.371	0.286	1.299	1.133	1.661	2.769	1.118	0.519
Q8IHU0	98	S	60S ribosomal protein L28	PF11_0437	Plasmodium falciparum (isolate 3D7)	1	0.00783621	47.621	LLQQHGS(1)FEK	3	1.2535	1	0.602	0.853	1.254	1.156	2.006	0.687	0.441	1.559	0.876	1.417	1.469	0.922	1.735
Q8IHU0	46	S	60S ribosomal protein L28	PF11_0437	Plasmodium falciparum (isolate 3D7)	0.661852	0.0036797	58.32	NT(0.023)PS(0.099)S(0.662)S(0.216)GLVK	3	2.9058	1
Q8IHU0	54	S	60S ribosomal protein L28	PF11_0437	Plasmodium falciparum (isolate 3D7)	0.936986	0.0226835	55.724	S(0.012)NS(0.937)T(0.05)NVTLK	2	-0.88753	1	0.227	0.535	2.341	1.619	1.71	0.285	0.283	1.007	0.794	2.362	4.373	0.692	1.056
Q8IHU4	2358	S	Uncharacterized protein	PF11_0433	Plasmodium falciparum (isolate 3D7)	0.999996	1.59524e-37	111.11	NHIHNQVDS(1)QDDLLSSSR	3	0.92498	1	0.612	0.996	1.412	1.452	0.958	0.866	0.704	1.229	0.706	1.629	1.417	1.028	0.66
Q8IHV2	312	S	Uncharacterized protein	PF11_0424	Plasmodium falciparum (isolate 3D7)	1	0.0129526	71.176	NNS(1)DIIIR	2	2.0456	1	0.519	1.018	1.818	1.63	1.112	0.452	0.452	1	1.148	1.963	1.785	0.897	0.682
Q8IHW1	30	S	Conserved Plasmodium protein	PF11_0415	Plasmodium falciparum (isolate 3D7)	0.999999	7.88892e-19	88.09	DAHMNS(1)LHENYNVSTK	3	2.1774	3	0.429	1.117	1.833	1.479	1.348	0.438	0.355	1.235	0.979	2.603	1.641	0.807	0.911
Q8IHW1	17	S	Conserved Plasmodium protein	PF11_0415	Plasmodium falciparum (isolate 3D7)	0.960817	1.93144e-15	83.758	T(0.02)AS(0.018)VNGS(0.961)EENVY(0.001)LK	3	1.7123	3
Q8IHW8	1953	S	Conserved Plasmodium protein	PF11_0408	Plasmodium falciparum (isolate 3D7)	0.925752	0.00319065	56.569	Y(0.001)QT(0.009)T(0.035)Y(0.03)S(0.926)IENQK	3	-0.3538	1	0.724	1.095	1.385	1.281	1.434	0.621	0.46	1.351	1.166	1.511	1.266	0.925	1.119
Q8IHY4	1620	S	Uncharacterized protein	PF11_0392	Plasmodium falciparum (isolate 3D7)	0.999996	0.000175656	61.962	RES(1)NKIDDSNIK	4	2.8849	2
Q8II16	139	S	Coatomer subunit delta	PF11_0359	Plasmodium falciparum (isolate 3D7)	0.999827	0.000786829	62.287	TYIEMES(1)HEEK	3	-2.2637	1
Q8II32	718	S	Uncharacterized protein	PF11_0342	Plasmodium falciparum (isolate 3D7)	0.982443	0.000116687	56.817	S(0.018)NENNS(0.982)EEVIHLLR	3	0.18777	1	0.503	0.956	1.358	1.254	1.465		0.464			1.899	1.42	0.924	1.168
Q8II42	246	S	Conserved Plasmodium protein	PF11_0332	Plasmodium falciparum (isolate 3D7)	0.999546	0.00421456	64.654	YHS(1)EFNIK	3	0.95112	2	0.564	0.651	1.49	1.043	2.306	0.442	0.505	0.876	1.276	1.154	2.289	0.7	2.212
Q8II42	33	S	Conserved Plasmodium protein	PF11_0332	Plasmodium falciparum (isolate 3D7)	1	0.00274826	52.463	RGS(1)PEGLAK	3	-0.21182	2	0.567	0.892	1.706	1.611	1.264	0.529	0.432	1.225	1.071	1.574	1.913	0.944	0.785
Q8II64	35	S	Transporter, putative	PF11_0310	Plasmodium falciparum (isolate 3D7)	0.542925	3.18844e-11	90.453	EMS(0.457)S(0.543)NDNVNNNEK	3	-2.1578	2	0.93	1.375	2.056	1.214	0.81	0.476	0.139	3.421	1.954	1.479	1.495	0.591	0.667
Q8II64	395	S	Transporter, putative	PF11_0310	Plasmodium falciparum (isolate 3D7)	0.99434	4.26894e-181	186.63	KDEYAASTNNS(0.994)S(0.006)NLVK	3	-0.38702	2	0.566	1.081	2.284	1.504	1.098	0.259	0.208	1.249	2.182	1.909	2.113	0.659	0.73
Q8II64	34	S	Transporter, putative	PF11_0310	Plasmodium falciparum (isolate 3D7)	0.552354	3.18844e-11	90.453	EMS(0.552)S(0.448)NDNVNNNEK	3	-0.88838	2	0.93	1.375	2.056	1.214	0.81	0.476	0.139	3.421	1.954	1.479	1.495	0.591	0.667
Q8II64	607	S	Transporter, putative	PF11_0310	Plasmodium falciparum (isolate 3D7)	0.963339	0.00356473	69.92	VTYGDDAS(0.963)S(0.037)K	2	-0.75479	3	0.487	0.858	1.802	1.617	1.644	0.346	0.247	1.404	1.406	1.764	2.1	0.897	1.017
Q8II64	396	S	Transporter, putative	PF11_0310	Plasmodium falciparum (isolate 3D7)	0.591971	2.87491e-08	63.682	KDEYAAST(0.001)NNS(0.407)S(0.592)NLVK	4	0.0035573	1
Q8IIB7	11	S	Ethanolamine kinase	PF11_0257	Plasmodium falciparum (isolate 3D7)	1	1.21941e-111	166.48	EIDES(1)EKEITQQR	3	1.2166	9	0.329	0.583	1.693	1.821	2.099	0.328	0.147	2.231	1.005	1.769	2.905	1.075	1.153
Q8IIF6	233	S	Conserved Plasmodium protein	PF11_0218	Plasmodium falciparum (isolate 3D7)	0.981355	0.000605021	55.546	VY(0.017)S(0.981)NENIIDT(0.001)PNK	2	-0.29349	3	0.361	0.805	1.932	1.603	1.003	0.296			1.219	2.228	2.4	0.83	0.626
Q8IIG7	1050	S	Uncharacterized protein PF11_0207	PF11_0207	Plasmodium falciparum (isolate 3D7)	0.995032	0.0148649	54.898	NIS(0.005)DVS(0.995)DIEK	2	-0.88703	1	0.607	0.772	1.354	1.259	2.119	0.446	0.443	1.007	1.363	1.271	1.754	0.93	1.683
Q8IIG8	1696	T	Uncharacterized protein	PF11_0206	Plasmodium falciparum (isolate 3D7)	0.562213	0.00293157	71.176	GVT(0.562)S(0.438)DEEKER	3	-0.19317	2	0.459	0.811	1.816	1.734	1.489	0.372	0.319	1.167	1.236	1.765	2.239	0.955	0.858
Q8IIH4	240	S	Splicing factor U2AF small subunit, putative	PF11_0200	Plasmodium falciparum (isolate 3D7)	1	8.07268e-259	213.15	NRS(1)DNEDDDDDEER	2	0.9403	10	0.391	1.095	2.352	1.943	1.027	0.169	0.022	7.643	2.307	2.801	2.147	0.826	0.529
Q8III2	309	S	Histone acetyltransferase	PF11_0192	Plasmodium falciparum (isolate 3D7)	1	0.000195769	51.566	DNDNVS(1)DHEHAGIDK	3	1.1012	2
Q8III3	476	S	Nucleolar protein 56, putative	PF11_0191	Plasmodium falciparum (isolate 3D7)	1	9.73101e-05	40.456	KHDEDQHS(1)EHS(1)HQDQDEQEEK	5	1.9806	1		0.854	1.211	0.913	1.021						1.418	0.754	1.119
Q8III3	473	S	Nucleolar protein 56, putative	PF11_0191	Plasmodium falciparum (isolate 3D7)	1	9.73101e-05	40.456	KHDEDQHS(1)EHS(1)HQDQDEQEEK	5	1.9806	1		0.854	1.211	0.913	1.021						1.418	0.754	1.119
Q8IIJ8	354	S	Heat shock protein 101	PF11_0175	Plasmodium falciparum (isolate 3D7)	0.816052	0.026733	47.712	FIES(0.816)CS(0.184)AFER	2	-1.654	1	0.538	1.051	1.292	1.478	1.886	0.453	0.301	1.502	1.189	1.953	1.23	1.144	1.275
Q8IIK7	241	S	Uncharacterized protein	PF11_0166	Plasmodium falciparum (isolate 3D7)	0.99737	0.00524985	51.771	NVVS(0.997)EEQS(0.003)INK	3	0.50965	1	0.825	1.053	1.207	1.335	1.145	0.72	0.715	1.006	1.145	1.277	1.145	1.106	0.858
Q8IIL5	38	S	Ser/Thr protein kinase	PF11_0156	Plasmodium falciparum (isolate 3D7)	0.997823	7.27176e-19	99.044	S(0.002)KHEENS(0.998)PDGDSYK	4	2.106	1
Q8IIQ7	1387	S	Asparagine-rich antigen	PF11_0111	Plasmodium falciparum (isolate 3D7)	0.998699	0.0132054	57.434	YFS(0.001)NNYNS(0.999)LR	2	-1.8917	1	0.988	1.117	2.074	1.071	0.757	0.722	0.27	2.675	1.368	1.13	1.857	0.516	0.707
Q8IIQ7	1481	S	Asparagine-rich antigen	PF11_0111	Plasmodium falciparum (isolate 3D7)	1	1.81688e-19	115.8	YECLGDADES(1)DK	2	-0.83475	9	0.717	0.988	1.359	1.249	2.078	0.446	0.163	2.733	1.609	1.379	1.375	0.919	1.663
Q8IIQ7	1283	S	Asparagine-rich antigen	PF11_0111	Plasmodium falciparum (isolate 3D7)	0.578391	0.00134919	77.124	GGS(0.578)S(0.42)YDY(0.001)NNR	2	0.25973	1
Q8IIQ7	435	S	Asparagine-rich antigen	PF11_0111	Plasmodium falciparum (isolate 3D7)	1	0.0201355	72.607	S(1)VPLDQK	3	1.6002	2	0.958	1.416	1.695	1.098	0.966	0.536	0.331	1.62	1.787	1.478	1.197	0.647	0.88
Q8IIQ7	1328	S	Asparagine-rich antigen	PF11_0111	Plasmodium falciparum (isolate 3D7)	0.959171	0.00919456	59.198	S(0.04)YIS(0.959)DDKR	3	0.6583	4	0.564	1.006	2.108	1.857	1.081	0.275	0.109	2.53	2.051	1.785	2.094	0.881	0.582
Q8IIQ7	1345	S	Asparagine-rich antigen	PF11_0111	Plasmodium falciparum (isolate 3D7)	0.999965	0.00343467	73.632	SFRNS(1)HDR	3	1.5762	4	0.671	0.963	1.893	1.619	1.02	0.475	0.36	1.319	1.413	1.435	1.967	0.855	0.63
Q8IIQ7	1382	S	Asparagine-rich antigen	PF11_0111	Plasmodium falciparum (isolate 3D7)	0.999978	6.91034e-18	116.19	YFS(1)NNYNSLR	2	-1.086	1	0.441	1.117	2.08	1.391	1.302	0.428	0.241	1.773	1.031	2.531	1.862	0.669	0.936
Q8IIQ7	1246	T	Asparagine-rich antigen	PF11_0111	Plasmodium falciparum (isolate 3D7)	0.997415	1.07025e-05	57.142	T(0.997)ADDRKDDHADS(0.002)VTTK	4	-0.89044	1	0.564	0.895	2.315	1.786	1.03	0.249	0.161	1.548	2.261	1.587	2.587	0.771	0.577
Q8IIQ7	1369	S	Asparagine-rich antigen	PF11_0111	Plasmodium falciparum (isolate 3D7)	0.998372	0.015313	59.227	NS(0.998)Y(0.002)IDYDK	2	0.88907	2	0.687	0.985	1.748	1.321	1.203	0.738	0.317	2.328	0.931	1.433	1.774	0.756	0.911
Q8IIS4	128	S	Transcription factor with AP2 domain(S)	PF11_0091	Plasmodium falciparum (isolate 3D7)	1	2.97887e-11	91.076	GLIS(1)EDNNNNNNK	3	1.8091	1	0.692	1.168	1.576	1.375	1.052	0.571	0.567	1.007	1.211	1.689	1.349	0.873	0.765
Q8IIS4	1041	S	Transcription factor with AP2 domain(S)	PF11_0091	Plasmodium falciparum (isolate 3D7)	0.458505	0.00822353	58.32	LECS(0.083)S(0.459)AS(0.459)DINK	2	-0.96598	0
Q8IIS4	1039	S	Transcription factor with AP2 domain(S)	PF11_0091	Plasmodium falciparum (isolate 3D7)	0.458505	0.00822353	58.32	LECS(0.083)S(0.459)AS(0.459)DINK	2	-0.96598	0
Q8IIS4	1347	S	Transcription factor with AP2 domain(S)	PF11_0091	Plasmodium falciparum (isolate 3D7)	0.999829	1.03939e-17	108.71	KNS(1)YDYNTDYNSK	3	0.2063	1	0.337	0.917	2.417	1.753	1.171	0.226	0.179	1.266	1.492	2.717	2.637	0.725	0.668
Q8IIS4	889	S	Transcription factor with AP2 domain(S)	PF11_0091	Plasmodium falciparum (isolate 3D7)	0.947761	5.06299e-07	80.632	S(0.052)CNYS(0.948)DENILNK	3	0.3764	2	0.435	0.718	1.73	2	1.363	0.382	0.372	1.028	1.138	1.651	2.409	1.156	0.682
Q8IIS9	1659	S	Polyadenylate-binding protein-interacting protein 1, putative	PF11_0086	Plasmodium falciparum (isolate 3D7)	1	7.13668e-97	159.01	TSVTNVHNS(1)NDEGTK	3	-0.020501	5	0.599	0.995	2.027	1.897	1.055	0.202	0.226	0.897	2.956	1.662	2.038	0.936	0.556
Q8IIS9	1970	S	Polyadenylate-binding protein-interacting protein 1, putative	PF11_0086	Plasmodium falciparum (isolate 3D7)	0.979146	9.50717e-06	54.225	NDHKDES(0.006)S(0.006)VHS(0.979)FNS(0.007)S(0.002)R	4	0.057566	2	0.517	1.093	1.805	1.685	1.071	0.388	0.441	0.88	1.334	2.113	1.651	0.934	0.636
Q8IIS9	151	S	Polyadenylate-binding protein-interacting protein 1, putative	PF11_0086	Plasmodium falciparum (isolate 3D7)	0.999978	6.6335e-23	116.06	NNS(1)QDVHSSSILK	3	-1.5583	3	0.823	1.072	1.821	1.53	0.8	0.504	0.45	1.12	1.633	1.303	1.698	0.84	0.523
Q8IIS9	1508	S	Polyadenylate-binding protein-interacting protein 1, putative	PF11_0086	Plasmodium falciparum (isolate 3D7)	1	1.20779e-05	68.845	RLS(1)GNVNNENMK	3	0.14128	1	0.886	1.248	1.383	1.345	1.02	0.744	0.373	1.996	1.19	1.409	1.108	0.973	0.758
Q8IIW1	151	S	Qa-SNARE protein, putative	Syn13	Plasmodium falciparum (isolate 3D7)	0.77271	0.000277822	60.093	KS(0.773)NS(0.227)NYDTNIDK	3	3.0148	1	0.563	0.961	1.768	1.45	1.215	0.599	0.445	1.347	0.94	1.708	1.84	0.82	0.838
Q8IIX5	246	S	Uncharacterized protein	PF11_0037	Plasmodium falciparum (isolate 3D7)	0.971283	0.00471603	44.391	RKPS(0.971)EINS(0.029)DIAER	3	-2.99	1	0.762	1.097	1.41	1.399	1.108	0.93	0.295	3.152	0.82	1.439	1.286	0.992	0.792
Q8IJ76	136	S	Early transcribed membrane protein 10.2	ETRAMP10.2	Plasmodium falciparum (isolate 3D7)	0.998365	0.00461667	70.563	T(0.001)VNS(0.998)EVSPK	2	0.99578	4	0.953	1.537	1.983	1.118	0.566	0.452	0.39	1.16	2.109	1.612	1.291	0.564	0.506
Q8IJ76	329	S	Early transcribed membrane protein 10.2	ETRAMP10.2	Plasmodium falciparum (isolate 3D7)	0.998088	0.00628702	62.338	S(0.998)KGPS(0.002)SPLR	3	0.20064	1	0.514	1.599	2.486	1.437	0.441	0.31	0.213	1.456	1.656	3.114	1.554	0.578	0.307
Q8IJ91	298	S	OTU-like cysteine protease, putative	PF10_0308	Plasmodium falciparum (isolate 3D7)	1	0.0254626	52.391	S(1)MPNINDK	2	3.7749	1	0.555	0.851	1.52	1.83	1.25	0.51	0.483	1.057	1.088	1.533	1.786	1.204	0.683
Q8IJC6	360	S	60S ribosomal protein L3	PF10_0272	Plasmodium falciparum (isolate 3D7)	0.92335	0.00551653	82.831	FIDT(0.024)S(0.053)S(0.923)K	2	0.73049	1	0.536	0.923	2.253	1.672	1.203	0.323	0.09	3.576	1.66	1.722	2.441	0.742	0.719
Q8IJC6	292	S	60S ribosomal protein L3	PF10_0272	Plasmodium falciparum (isolate 3D7)	0.782519	0.000125168	53.453	T(0.003)DKNS(0.158)AS(0.783)T(0.057)DADITEK	3	1.2803	1	0.42	0.881	1.424	1.437	2.067	0.404	0.368	1.098	1.04	2.097	1.616	1.009	1.438
Q8IJD0	229	S	Merozoite capping protein 1	PF10_0268	Plasmodium falciparum (isolate 3D7)	0.775857	0.000396236	92.781	GSVS(0.009)S(0.776)T(0.215)ISK	2	0.95283	1	0.556	0.909	1.605	1.505	1.542	0.482	0.401	1.201	1.155	1.635	1.765	0.938	1.025
Q8IJI0	392	S	Pre-mRNA splicing factor, putative	PF10_0217	Plasmodium falciparum (isolate 3D7)	0.632145	0.00468869	53.136	S(0.204)YS(0.163)AS(0.632)PGS(0.001)AYK	3	-2.373	1
Q8IJI0	319	S	Pre-mRNA splicing factor, putative	PF10_0217	Plasmodium falciparum (isolate 3D7)	0.953184	0.0046622	44.252	HS(0.017)S(0.017)AY(0.007)RDS(0.953)DS(0.006)EK	3	0.91793	1	0.48	0.701	0.93	1.471	2.953	0.311	0.154	2.014	1.545	1.46	1.326	1.582	2.007
Q8IJI0	369	S	Pre-mRNA splicing factor, putative	PF10_0217	Plasmodium falciparum (isolate 3D7)	1	0.00215888	80.014	NAS(1)S(1)DFKR	3	1.1729	6	0.513	1.008	2.12	1.814	1.065	0.314	0.166	1.891	1.635	1.964	2.102	0.856	0.587
Q8IJI0	213	S	Pre-mRNA splicing factor, putative	PF10_0217	Plasmodium falciparum (isolate 3D7)	0.981554	0.00293063	48.899	YSNES(0.018)GLS(0.982)DRDR	3	0.36177	1	0.604	0.735	1.177	1.324	2.274	0.499	0.387	1.288	1.21	1.219	1.6	1.125	1.718
Q8IJI0	368	S	Pre-mRNA splicing factor, putative	PF10_0217	Plasmodium falciparum (isolate 3D7)	1	0.00215888	80.014	NAS(1)S(1)DFKR	3	1.1729	6	0.51	0.985	2.083	1.91	1.013	0.33	0.169	1.952	1.544	1.931	2.115	0.917	0.53
Q8IJI0	388	S	Pre-mRNA splicing factor, putative	PF10_0217	Plasmodium falciparum (isolate 3D7)	0.92711	1.09491e-05	92.65	S(0.927)YS(0.026)AS(0.046)PGSAYK	2	-1.7697	1	0.642	0.881	1.019	1.422	2.01	0.693	0.333	2.083	0.926	1.371	1.157	1.396	1.413
Q8IJI4	266	S	10b antigen, putative	PF10_0213	Plasmodium falciparum (isolate 3D7)	0.858855	0.00541364	42.629	RGS(0.859)DLY(0.141)NNSK	3	-0.99638	1	0.511	1.398	2.205	1.185	0.653	0.617	0.429	1.438	0.828	2.735	1.577	0.538	0.551
Q8IJL2	1440	S	Eukaryotic translation initiation factor subunit eIF2A, putative	PF10_0183	Plasmodium falciparum (isolate 3D7)	0.999389	0.00389092	46.069	RHDS(0.999)FNHPY(0.001)K	4	-0.19401	2	0.569	0.882	2.068	1.43	1.552	0.373	0.125	2.977	1.527	1.549	2.345	0.691	1.086
Q8IJL2	1024	S	Eukaryotic translation initiation factor subunit eIF2A, putative	PF10_0183	Plasmodium falciparum (isolate 3D7)	0.991671	0.0217319	57.175	T(0.008)IS(0.992)LDDINK	2	1.1268	1	0.36	1.014	1.817	2.095	1.028	0.337	0.349	0.968	1.068	2.814	1.793	1.153	0.49
Q8IJP6	887	S	Uncharacterized protein	PF10_0146	Plasmodium falciparum (isolate 3D7)	0.999052	0.0238171	54.259	LVY(0.001)S(0.999)CDEMK	2	1.1562	1
Q8IJQ4	966	T	Uncharacterized protein	PF10_0138	Plasmodium falciparum (isolate 3D7)	0.991438	1.51745e-06	68.41	KHHT(0.991)NVY(0.009)EPNDEEK	4	-1.179	1	0.462	1.121	2.866	1.31	0.575	0.292	0.374	0.78	1.583	2.426	2.557	0.457	0.439
Q8IJR3	82	S	Conserved Plasmodium protein	PF10_0129	Plasmodium falciparum (isolate 3D7)	0.773887	2.98267e-06	62.556	T(0.224)DS(0.774)NIPDS(0.002)NENVENK	3	0.1615	1
Q8IJR6	376	S	Autophagy-related protein 18, putative	PF10_0126	Plasmodium falciparum (isolate 3D7)	0.882344	0.00376753	84.498	IS(0.117)S(0.882)HSFD	2	-0.32659	1	0.771	0.725	1.09	1.153	2.133	0.638	0.489	1.304	1.208	0.941	1.503	1.058	1.85
Q8IJS7	644	S	PRE-binding protein	PF10_0115	Plasmodium falciparum (isolate 3D7)	0.587517	1.41988e-06	72.583	GS(0.588)KNS(0.412)DIEEAEEK	3	-1.9419	3	0.558	0.88	1.355	1.435	1.794	0.642	0.336	1.911	0.869	1.576	1.541	1.059	1.25
Q8IJS7	320	S	PRE-binding protein	PF10_0115	Plasmodium falciparum (isolate 3D7)	0.937056	0.0261568	52.495	LS(0.063)S(0.937)ADMENK	2	-0.69977	2	0.5	0.555	1.125	1.079	2.934	0.411	0.396	1.039	1.217	1.11	2.025	0.959	2.72
Q8IJS7	647	S	PRE-binding protein	PF10_0115	Plasmodium falciparum (isolate 3D7)	0.5	1.41988e-06	72.583	GS(0.5)KNS(0.5)DIEEAEEK	3	0.42648	2	0.427	0.774	1.315	1.716	1.998	0.506	0.265	1.905	0.844	1.814	1.7	1.305	1.164
Q8IJU2	106	S	Conserved Plasmodium protein	PF10_0100	Plasmodium falciparum (isolate 3D7)	0.984484	0.0149255	66.538	S(0.016)NS(0.984)PLDVK	2	2.1273	1	0.526	0.608	1.362	1.182	2.429	0.525	0.368	1.427	1.002	1.156	2.241	0.868	2.055
Q8IJV7	410	S	Nucleolar protein 5, putative	PF10_0085	Plasmodium falciparum (isolate 3D7)	1	0.00397119	45.28	KLS(1)NPNNNVK	3	0.45634	1	0.769	0.958	1.502	1.192	2	0.385	0.194	1.98	1.999	1.247	1.567	0.794	1.678
Q8IJW2	1345	S	Uncharacterized protein	PF10_0079	Plasmodium falciparum (isolate 3D7)	0.372698	3.72255e-48	135.14	S(0.373)S(0.373)S(0.255)LCNNNIQNK	3	-0.9284	0
Q8IJW2	1586	T	Uncharacterized protein	PF10_0079	Plasmodium falciparum (isolate 3D7)	0.838465	7.56653e-210	193.77	KET(0.162)T(0.838)DDEDEQQDQHLQQK	4	0.92913	3	0.307	0.802	1.844	1.83	1.76	0.312	0.146	2.133	0.986	2.61	2.3	0.992	0.962
Q8IJW2	2324	S	Uncharacterized protein	PF10_0079	Plasmodium falciparum (isolate 3D7)	0.800179	0.00237409	50.305	KKS(0.8)S(0.199)DY(0.001)NCVEK	4	-0.75649	1
Q8IJW2	1346	S	Uncharacterized protein	PF10_0079	Plasmodium falciparum (isolate 3D7)	0.372698	3.72255e-48	135.14	S(0.373)S(0.373)S(0.255)LCNNNIQNK	3	-0.9284	0
Q8IJW2	1585	T	Uncharacterized protein	PF10_0079	Plasmodium falciparum (isolate 3D7)	0.57843	4.52403e-14	74.364	KET(0.578)T(0.422)DDEDEQQDQHLQQK	4	1.1133	3	0.415	0.847	1.775	1.848	1.747	0.278	0.09	3.075	1.495	2.042	2.095	1.041	0.945
Q8IJW3	151	S	Histone deacetylase	PF10_0078	Plasmodium falciparum (isolate 3D7)	0.999999	0.000230589	65.374	QNNS(1)DVVIIGYK	3	0.53238	1	0.676	0.917	1.628	1.639	1.343	0.444	0.353	1.259	1.522	1.356	1.775	1.007	0.819
Q8IJW4	542	S	Eukaryotic translation initiation factor 3 subunit D	PF10_0077	Plasmodium falciparum (isolate 3D7)	0.999998	0.0123072	70.942	LYCTHEDS(1)N	2	-2.4959	1	0.67	0.938	1.464	1.479	1.361	0.674	0.414	1.626	0.994	1.401	1.561	1.01	0.92
Q8IJW6	913	S	Asparagine-rich antigen	ApiAP2	Plasmodium falciparum (isolate 3D7)	0.999794	2.79419e-34	100.76	LLNSDAGQDS(1)ENEFSPTK	3	0.80989	1	0.249	0.725	1.868	1.367	1.437	0.354			0.703	2.918	2.575	0.732	1.051
Q8IJW6	942	T	Asparagine-rich antigen	ApiAP2	Plasmodium falciparum (isolate 3D7)	0.999657	2.69861e-08	103.11	ASALT(1)PVEGVR	2	1.245	1	0.468	1.255	2.333	1.597	1.109	0.14	0.099	1.416	3.346	2.681	1.858	0.684	0.694
Q8IJX1	239	S	Conserved Plasmodium membrane protein	PF10_0070	Plasmodium falciparum (isolate 3D7)	0.963604	1.1227e-34	125.45	NAT(0.036)YS(0.964)DDEIYQVNK	3	-0.65505	8	0.414	0.739	1.707	1.76	1.836	0.363	0.181	2.008	1.139	1.786	2.31	1.031	1.043
Q8IJX3	92	S	RNA binding protein, putative	PF10_0068	Plasmodium falciparum (isolate 3D7)	1	4.64624e-07	86.005	EDREENS(1)GNFEK	3	-0.59951	4	0.47	0.659	1.305	1.376	2.605	0.354	0.23	1.541	1.325	1.404	1.98	1.054	1.893
Q8IJX8	8	S	DNA/RNA-binding protein Alba 3	PF10_0063	Plasmodium falciparum (isolate 3D7)	0.991708	0.0100796	62.088	AS(0.004)T(0.004)EEVS(0.992)QER	2	-0.61462	2	0.575	1.218	2.159	1.435	1.104	0.391	0.119	3.28	1.471	2.12	1.772	0.665	0.769
Q8IJX8	4	T	DNA/RNA-binding protein Alba 3	PF10_0063	Plasmodium falciparum (isolate 3D7)	0.960701	1.27826e-17	116.98	AS(0.037)T(0.961)EEVS(0.002)QER	2	0.73572	3	0.403	1.272	2.681	1.73	0.57	0.196	0.147	1.329	2.059	3.153	2.107	0.645	0.33
Q8IJX8	3	S	DNA/RNA-binding protein Alba 3	PF10_0063	Plasmodium falciparum (isolate 3D7)	0.810062	0.00115632	87.083	AS(0.81)T(0.186)EEVS(0.004)QER	2	0.44408	3	0.578	1.284	2.248	1.55	0.843	0.259	0.239	1.084	2.237	2.219	1.751	0.689	0.544
Q8IJZ3	787	T	RNA-binding protein, putative	PF10_0047	Plasmodium falciparum (isolate 3D7)	0.474945	1.02107e-12	72.916	NEEEGYDDDT(0.033)Y(0.017)T(0.475)S(0.475)ERDK	3	-1.7491	0
Q8IJZ3	685	S	RNA-binding protein, putative	PF10_0047	Plasmodium falciparum (isolate 3D7)	1	0.00416873	63.181	GGDENIS(1)LK	2	-0.22823	2	0.726	1.255	2.242	1.465	0.755	0.3	0.257	1.171	2.417	1.729	1.786	0.653	0.516
Q8IJZ3	94	S	RNA-binding protein, putative	PF10_0047	Plasmodium falciparum (isolate 3D7)	0.999109	0.0127057	52.5	RRGS(0.999)LDNY(0.001)ER	3	-0.099701	1	0.72	1.279	2.402	1.485	0.665	0.339	0.111	3.05	2.125	1.776	1.878	0.618	0.448
Q8IJZ3	425	S	RNA-binding protein, putative	PF10_0047	Plasmodium falciparum (isolate 3D7)	0.906275	0.00157278	40.968	NY(0.093)S(0.906)PPNFSNESIER	3	0.25039	1	0.703	1.129	1.552	0.963	1.528	0.763	0.362	2.109	0.921	1.607	1.375	0.621	1.586
Q8IJZ3	586	S	RNA-binding protein, putative	PF10_0047	Plasmodium falciparum (isolate 3D7)	1	1.16102e-27	114.37	RDDNEDNKS(1)EVDDSK	3	-1.7557	8	0.682	1.263	2.34	1.442	0.917	0.203	0.154	1.319	3.368	1.851	1.853	0.616	0.636
Q8IJZ3	750	T	RNA-binding protein, putative	PF10_0047	Plasmodium falciparum (isolate 3D7)	0.551277	3.24449e-26	104.81	S(0.449)T(0.551)KDIDEDNYNNEETK	3	1.3076	1
Q8IJZ3	745	S	RNA-binding protein, putative	PF10_0047	Plasmodium falciparum (isolate 3D7)	1	0.019114	54.259	LQEGS(1)VCR	2	-0.34123	1	0.739	1.102	2.171	1.306	0.871	0.353	0.459	0.77	2.089	1.493	1.969	0.601	0.667
Q8IJZ3	13	S	RNA-binding protein, putative	PF10_0047	Plasmodium falciparum (isolate 3D7)	0.999251	0.00906552	42.843	KGEY(0.001)S(0.999)AER	3	-1.8146	1	0.675	1.504	2.203	1.521	0.733	0.216	0.147	1.463	3.13	2.227	1.465	0.69	0.482
Q8IJZ3	788	S	RNA-binding protein, putative	PF10_0047	Plasmodium falciparum (isolate 3D7)	0.474945	1.02107e-12	72.916	NEEEGYDDDT(0.033)Y(0.017)T(0.475)S(0.475)ERDK	3	-1.7491	0
Q8IK01	259	S	Inner membrane complex protein 1c, putative	PF10_0039	Plasmodium falciparum (isolate 3D7)	0.837717	2.37652e-08	67.227	SIQAS(0.004)NFEPS(0.158)GS(0.838)MQLK	3	-0.070277	1	0.58	0.741	1.571	1.855	1.396	0.42	0.436	0.962	1.381	1.278	2.121	1.181	0.753
Q8IK01	208	S	Inner membrane complex protein 1c, putative	PF10_0039	Plasmodium falciparum (isolate 3D7)	0.999998	3.4826e-63	144.77	S(1)YELLNK	2	0.51158	8	0.1	0.407	1.743	3.008	1.595	0.08	0.067	1.193	1.254	4.059	4.282	1.726	0.53
Q8IK01	146	S	Inner membrane complex protein 1c, putative	PF10_0039	Plasmodium falciparum (isolate 3D7)	1	3.14467e-07	101.01	QIEDS(1)EEIIK	2	0.23334	5	0.265	0.675	1.859	1.718	2.095	0.237	0.152	1.56	1.118	2.547	2.754	0.924	1.219
Q8IK01	267	S	Inner membrane complex protein 1c, putative	PF10_0039	Plasmodium falciparum (isolate 3D7)	1	1.24525e-91	155.53	RLS(1)S(1)EEIKPAGCCSAACT	3	-0.56135	4	0.258	0.739	1.864	2.089	1.594	0.251	0.205	1.224	1.026	2.868	2.522	1.121	0.763
Q8IK01	266	S	Inner membrane complex protein 1c, putative	PF10_0039	Plasmodium falciparum (isolate 3D7)	1	3.07917e-185	189.62	RLS(1)S(1)EEIKPAGCCSAACT	3	-0.56135	5	0.233	0.549	1.591	1.997	2.273	0.2	0.157	1.272	1.164	2.358	2.899	1.255	1.138
Q8IK12	238	S	RNA-binding protein, putative	PF10_0028	Plasmodium falciparum (isolate 3D7)	0.976041	0.000788694	67.234	Y(0.024)RNS(0.976)PDRS(1)PR	2	1.2103	2	0.498	0.838	2.261	2.093	0.861	0.364	0.084	4.332	1.368	1.683	2.698	0.926	0.411
Q8IK12	8	S	RNA-binding protein, putative	PF10_0028	Plasmodium falciparum (isolate 3D7)	1	9.78925e-93	160.84	EAHS(1)ES(1)EEPVHK	3	0.27593	25	0.376	1.049	1.925	1.725	1.476	0.265	0.183	1.447	1.417	2.789	1.836	0.896	0.856
Q8IK12	10	S	RNA-binding protein, putative	PF10_0028	Plasmodium falciparum (isolate 3D7)	1	5.69448e-37	127.57	EAHS(1)ES(1)EEPVHK	3	0.27593	10	0.461	0.977	1.904	1.694	1.362	0.326	0.275	1.187	1.413	2.119	1.949	0.889	0.804
Q8IK12	242	S	RNA-binding protein, putative	PF10_0028	Plasmodium falciparum (isolate 3D7)	0.999982	0.000788694	67.234	Y(0.035)RNS(0.965)PDRS(1)PR	3	0.13821	2	0.498	0.838	2.261	2.093	0.861	0.364	0.084	4.332	1.368	1.683	2.698	0.926	0.411
Q8IK20	315	S	Alpha/beta hydrolase, putative	PF10_0020	Plasmodium falciparum (isolate 3D7)	0.429486	0.000148549	62.813	S(0.429)AS(0.429)AHS(0.141)IMSDTEK	3	1.9366	0
Q8IK20	313	S	Alpha/beta hydrolase, putative	PF10_0020	Plasmodium falciparum (isolate 3D7)	0.429486	0.000148549	62.813	S(0.429)AS(0.429)AHS(0.141)IMSDTEK	3	1.9366	0
Q8IK27	112	S	Uncharacterized protein	PF10_0013	Plasmodium falciparum (isolate 3D7)	1	1.22224e-39	129.05	HTQQNNLGDS(1)LKR	4	-1.3139	3	1.185	2.371	1.678	0.903	0.508	0.219	0.137	1.6	5.411	2.001	0.708	0.538	0.562
Q8IKA6	94	S	DnaJ protein, Putative	PF14_0700	Plasmodium falciparum (isolate 3D7)	0.982043	8.94076e-26	83.992	MENQNTGNDVNS(0.018)GNS(0.982)ENAEK	3	-0.16695	2	0.243	1.045	1.747	1.758	1.618	0.228	0.361	0.632	1.066	4.297	1.672	1.006	0.921
Q8IKC5	83	S	Diacylglycerol kinase	PF14_0681	Plasmodium falciparum (isolate 3D7)	0.998392	0.00535543	78.342	S(0.001)FS(0.998)MT(0.001)NDK	2	-1.1187	1	0.326	0.841	2.243	1.939	1.261	0.206	0.185	1.11	1.587	2.576	2.669	0.864	0.65
Q8IKC8	234	S	Exported protein 2	EXP-2	Plasmodium falciparum (isolate 3D7)	0.484408	0.00152617	41.621	Y(0.002)EFDVDS(0.484)S(0.484)ET(0.025)DS(0.003)T(0.001)K	3	0.41448	0
Q8IKC8	207	S	Exported protein 2	EXP-2	Plasmodium falciparum (isolate 3D7)	0.585089	0.00186833	85.355	HLS(0.585)S(0.415)YMEEK	3	0.7999	3	0.788	1.372	1.937	1.161	0.697	0.458	0.587	0.78	1.721	1.742	1.411	0.6	0.6
Q8IKC8	208	S	Exported protein 2	EXP-2	Plasmodium falciparum (isolate 3D7)	0.961418	0.00940216	56.205	HLS(0.037)S(0.961)Y(0.002)MEEK	2	-0.41335	1	0.722	1.405	2.173	1.393	0.526	0.43	0.351	1.224	1.68	1.947	1.546	0.641	0.378
Q8IKC8	235	S	Exported protein 2	EXP-2	Plasmodium falciparum (isolate 3D7)	0.778421	0.00038021	52.862	YEFDVDS(0.147)S(0.778)ET(0.069)DS(0.005)T(0.001)K	3	0.68963	1
Q8IKE9	246	S	Splicing factor U2AF large subunit, putative	PF14_0656	Plasmodium falciparum (isolate 3D7)	0.999525	0.000812377	45.885	T(0.006)IEVHS(0.995)NS(1)EENKQEK	4	0.045897	2	0.595	0.927	1.533	1.654	1.349	0.555	0.387	1.435	1.072	1.558	1.653	1.08	0.815
Q8IKE9	244	S	Splicing factor U2AF large subunit, putative	PF14_0656	Plasmodium falciparum (isolate 3D7)	0.996023	0.000812377	45.885	T(0.005)IEVHS(0.996)NS(0.999)EENKQEK	4	0.36541	2	0.595	0.927	1.533	1.654	1.349	0.555	0.387	1.435	1.072	1.558	1.653	1.08	0.815
Q8IKF6	765	S	Uncharacterized protein	PF14_0649	Plasmodium falciparum (isolate 3D7)	0.655813	0.000223415	65.231	NS(0.656)FS(0.344)DEEEELMK	3	-2.1973	3
Q8IKF6	2401	S	Uncharacterized protein	PF14_0649	Plasmodium falciparum (isolate 3D7)	0.999998	6.03123e-34	120.4	NES(1)DNDDENDYK	2	0.085919	9	0.392	0.989	2.153	1.915	1.223	0.193	0.135	1.427	2.032	2.524	2.177	0.889	0.639
Q8IKF6	1720	S	Uncharacterized protein	PF14_0649	Plasmodium falciparum (isolate 3D7)	0.999126	5.46858e-98	148.3	NDEENEDSQLVTNEGS(0.999)DKDAS(0.001)TK	4	1.0766	3	0.538	0.95	1.739	1.425	1.715	0.414	0.219	1.894	1.3	1.764	1.831	0.819	1.203
Q8IKF8	390	T	Rab GTPase activator, putative	PF14_0647	Plasmodium falciparum (isolate 3D7)	0.999994	0.00358019	61.265	NNT(1)EHNIHISNR	3	0.90915	2	0.693	0.537	1.545	0.866	1.671	0.688			1.008	0.774	2.878	0.561	1.929
Q8IKG9	69	T	Uncharacterized protein	PF14_0636	Plasmodium falciparum (isolate 3D7)	0.999999	2.17012e-16	109.04	EIFEGENT(1)DDDTK	2	-0.21841	15	0.331	0.876	1.843	1.675	1.026	0.249			1.331	2.644	2.105	0.909	0.613
Q8IKH3	1024	S	26S proteasome regulatory subunit RPN2,putative	PF14_0632	Plasmodium falciparum (isolate 3D7)	0.99964	8.81662e-96	161.08	TAQDDNSSVLS(1)DGK	2	0.71869	2	0.375	0.958	1.982	1.916	1.368	0.246	0.154	1.602	1.526	2.553	2.068	0.967	0.714
Q8IKJ2	272	T	Uncharacterized protein	PF14_0613	Plasmodium falciparum (isolate 3D7)	0.990973	0.0041408	57.525	NKY(0.009)DT(0.991)DENVTEK	3	2.5125	1
Q8IKM5	98	S	60S ribosomal protein L27	PF14_0579	Plasmodium falciparum (isolate 3D7)	0.998023	0.0277609	51.286	S(0.002)LAS(0.998)DDVLK	2	1.8025	1	0.53	0.802	1.525	1.274	2.091	0.519	0.259	2.007	1.02	1.515	1.901	0.836	1.641
Q8IKN7	16	S	Uncharacterized protein	PF14_0567	Plasmodium falciparum (isolate 3D7)	0.75905	6.07041e-09	67.928	EKEDDHS(0.759)S(0.191)S(0.05)NVTNEVK	4	-0.44224	1	0.485	0.713	1.673	1.35	1.881	0.526	0.371	1.419	0.923	1.468	2.348	0.807	1.393
Q8IKQ7	229	T	Uncharacterized protein	PF14_0546	Plasmodium falciparum (isolate 3D7)	1	4.43835e-09	98.943	HT(1)LHEEETGEQK	3	-1.8686	3	0.315	0.751	1.542	1.006	2.552	0.442	0.392	1.126	0.713	2.383	2.054	0.652	2.538
Q8IKR4	2277	S	Uncharacterized protein	PF14_0538	Plasmodium falciparum (isolate 3D7)	0.499998	6.46536e-07	71.08	SHYDMNS(0.5)S(0.5)PKPVR	4	0.91564	1
Q8IKR4	2278	S	Uncharacterized protein	PF14_0538	Plasmodium falciparum (isolate 3D7)	0.838198	7.69755e-18	109.79	SHYDMNS(0.162)S(0.838)PKPVR	4	0.71856	2	0.684	1.063	2.24	1.442	0.768	0.444	0.359	1.236	1.542	1.554	2.106	0.644	0.533
Q8IKS5	530	S	Uncharacterized protein	PF14_0527	Plasmodium falciparum (isolate 3D7)	0.998635	0.00400805	69.864	HYNNIS(0.999)NT(0.001)K	3	-1.0769	2	0.324	0.718	1.975	2.133	1.305	0.248	0.298	0.833	1.308	2.214	2.75	1.08	0.612
Q8IKS5	292	S	Uncharacterized protein	PF14_0527	Plasmodium falciparum (isolate 3D7)	1	5.44622e-05	88.101	KDS(1)FLDNR	3	0.65567	3	0.321	0.466	1.29	1.355	3.086	0.243	0.239	1.015	1.321	1.453	2.766	1.05	2.278
Q8IKS5	76	S	Uncharacterized protein	PF14_0527	Plasmodium falciparum (isolate 3D7)	0.963977	0.00392466	54.951	NHT(0.036)VS(0.964)LCNIAK	3	2.2743	1
Q8IKV6	114	S	Rhoptry neck protein 2	PfRON2	Plasmodium falciparum (isolate 3D7)	0.55227	1.73442e-25	99.092	AHGS(0.552)S(0.447)NDY(0.001)NASNSQDK	3	0.93269	1	0.474	1.485	2.37	1.043	0.692	0.305	0.631	0.483	1.555	3.134	1.596	0.44	0.664
Q8IKW5	392	S	Elongation factor 2	PF14_0486	Plasmodium falciparum (isolate 3D7)	0.842875	0.00491899	52.576	VFS(0.843)GT(0.157)VATGQK	3	-0.50584	1
Q8IKW5	476	S	Elongation factor 2	PF14_0486	Plasmodium falciparum (isolate 3D7)	0.625128	0.028383	51.531	Y(0.001)S(0.374)VS(0.625)PVVR	2	3.0178	1	0.718	0.993	1.297	1.252	1.664	0.631	0.446	1.417	1.137	1.383	1.307	0.965	1.329
Q8IKW6	800	S	Uncharacterized protein	PF14_0485	Plasmodium falciparum (isolate 3D7)	1	0.000230987	66.692	IDS(1)LNEI	2	0.24038	1
Q8IL16	53	S	Uncharacterized protein	PF14_0434	Plasmodium falciparum (isolate 3D7)	0.999906	0.000699645	73.082	TIDNS(1)NEVNK	2	1.4982	3	0.402	1.091	2.117	1.778	0.688	0.429	0.495	0.865	0.938	2.711	1.941	0.84	0.387
Q8IL41	411	S	Serine/threonine protein kinase	PF14_0408	Plasmodium falciparum (isolate 3D7)	1	0.00618072	78.324	VINS(1)PNNIK	2	1.0132	2	0.493	0.827	1.78	1.723	1.254	0.488	0.434	1.124	1.01	1.679	2.151	0.968	0.728
Q8IL42	1828	S	Guanine nucleotide exchange factor, putative	PF14_0407	Plasmodium falciparum (isolate 3D7)	1	1.6299e-14	75.773	HEDRENENHS(1)DGHNAER	4	1.5283	1
Q8IL42	186	S	Guanine nucleotide exchange factor, putative	PF14_0407	Plasmodium falciparum (isolate 3D7)	0.997553	0.0203418	59.294	S(0.002)NIS(0.998)DNLCK	2	2.7741	1
Q8IL59	221	S	Uncharacterized protein	PF14_0390	Plasmodium falciparum (isolate 3D7)	1	0.0021384	73.502	KGS(1)DDEGFD	3	0.82781	7	0.41	0.947	1.951	2	1.283	0.236	0.173	1.366	1.732	2.311	2.061	1.025	0.642
Q8IL69	849	S	Uncharacterized protein	PF14_0380	Plasmodium falciparum (isolate 3D7)	0.996462	0.00914153	48.568	INIES(0.004)QMS(0.996)K	3	0.47246	1
Q8IL84	247	S	Metacaspase-like protein	PF14_0363	Plasmodium falciparum (isolate 3D7)	1	4.81264e-05	55.688	NINDNNAGS(1)FDNLNK	3	1.3021	1
Q8IL91	61	S	Uncharacterized protein	PF14_0355	Plasmodium falciparum (isolate 3D7)	1	6.23918e-05	95.502	GVS(1)FVNK	2	-0.10476	1	0.374	1.013	2.349	1.808	1.01	0.217	0.23	0.944	1.723	2.709	2.32	0.769	0.558
Q8IL94	26	S	Ribonucleoside-diphosphate reductase	PF14_0352	Plasmodium falciparum (isolate 3D7)	1	0.00847249	43.419	LS(1)DDGIKR	3	1.3478	1	0.645	0.847	1.834	1.539	1.209	0.356	0.569	0.625	1.811	1.314	2.165	0.839	0.785
Q8ILC8	1443	S	DNA topoisomerase 2	PF14_0316	Plasmodium falciparum (isolate 3D7)	0.999962	0.010792	48.568	GTLIGDDS(1)K	2	2.9932	2	0.47	0.811	1.686	1.604	1.858	0.358	0.213	1.678	1.314	1.726	2.078	0.951	1.158
Q8ILJ7	1109	S	Phosphoenolpyruvate carboxylase	PF14_0246	Plasmodium falciparum (isolate 3D7)	0.999503	2.72701e-33	113.51	IPS(1)RNNVSTYDEATNK	3	-1.0078	2	0.444	0.952	2.069	1.7	0.994	0.482	0.36	1.339	0.922	2.143	2.173	0.822	0.585
Q8ILL5	1248	S	Uncharacterized protein	PF14_0228	Plasmodium falciparum (isolate 3D7)	0.999996	7.73403e-06	94.203	EQNNS(1)NDILSK	2	-1.7286	1	0.41	0.612	1.752	2.026	1.666	0.295	0.239	1.232	1.391	1.491	2.864	1.156	0.822
Q8ILQ4	405	S	Uncharacterized protein	PF14_0190	Plasmodium falciparum (isolate 3D7)	1	6.15381e-12	96.773	REIS(1)DDDDDNKGPK	4	1.3339	6	0.371	0.876	1.9	1.706	1.651	0.26	0.235	1.105	1.424	2.364	2.17	0.898	0.968
Q8ILQ6	399	S	Uncharacterized protein	PF14_0188	Plasmodium falciparum (isolate 3D7)	0.609111	0.00255273	53.869	KLDS(0.391)S(0.609)EVSK	3	-1.1849	1
Q8ILR8	125	S	Uncharacterized protein	PF14_0176	Plasmodium falciparum (isolate 3D7)	0.999516	1.33873e-64	127.53	KDNNS(1)DDQTVCSQTDAVDK	3	0.43078	2	0.521	0.978	1.618	1.568	1.705	0.431	0.18	2.399	1.208	1.877	1.655	0.969	1.087
Q8ILS7	9	S	Prefoldin subunit 2, putative	PF14_0167	Plasmodium falciparum (isolate 3D7)	0.991304	4.80414e-07	76.341	S(0.001)NVES(0.991)PNIS(0.008)EPK	2	-0.78807	3	0.554	0.919	1.839	1.749	1.079	0.44	0.42	1.047	1.259	1.659	2.001	0.951	0.617
Q8ILT5	649	S	Protein SEY1 homolog	PF14_0159	Plasmodium falciparum (isolate 3D7)	0.999788	0.000242668	44.238	NDDANLS(1)KDENYNNK	3	1.9144	3	0.382	0.868	1.713	1.532	1.968	0.373	0.165	2.258	1.023	2.274	1.975	0.894	1.285
Q8ILV2	219	S	60S ribosomal protein L10, putative	PF14_0141	Plasmodium falciparum (isolate 3D7)	0.999991	0.0154661	58.981	DINTVLES(1)	2	3.2138	1
Q8ILW8	23	S	Deoxyhypusine synthase	PF14_0125	Plasmodium falciparum (isolate 3D7)	1	1.04739e-222	193.03	IRS(1)DDECDADS(1)HNEGDNIEDAK	4	-0.033684	7	0.598	0.985	2.002	1.776	1.033	0.362	0.245	1.479	1.652	1.648	2.032	0.887	0.581
Q8ILW8	15	S	Deoxyhypusine synthase	PF14_0125	Plasmodium falciparum (isolate 3D7)	1	1.04739e-222	193.03	IRS(1)DDECDADS(1)HNEGDNIEDAK	4	-0.033684	9	0.578	0.993	1.906	1.742	1.085	0.424	0.272	1.559	1.364	1.718	1.92	0.914	0.623
Q8ILZ1	137	T	Rhoptry-associated protein 1	PF14_0102	Plasmodium falciparum (isolate 3D7)	0.756141	0.00287062	58.079	T(0.031)S(0.031)T(0.031)PS(0.149)GT(0.756)QT(0.001)SGLK	3	1.5511	1	1.022	1.036	1.253	1.196	0.882	0.875	0.735	1.19	1.168	1.014	1.209	0.954	0.738
Q8ILZ1	127	S	Rhoptry-associated protein 1	PF14_0102	Plasmodium falciparum (isolate 3D7)	0.995078	0.011657	79.489	AS(0.005)PS(0.995)VVK	2	-1.3741	1	0.685	1.19	2.042	1.396	0.571	0.877	0.24	3.66	0.781	1.738	1.715	0.684	0.409
Q8ILZ1	181	S	Rhoptry-associated protein 1	PF14_0102	Plasmodium falciparum (isolate 3D7)	0.554729	8.73999e-57	124.08	S(0.555)AS(0.445)VAGIVGADEEAPPAPK	3	0.11405	2	0.692	1.229	1.281	0.966	0.776	1.057			0.654	1.777	1.042	0.754	0.804
Q8ILZ1	139	T	Rhoptry-associated protein 1	PF14_0102	Plasmodium falciparum (isolate 3D7)	0.87415	7.95084e-06	72.615	TSTPSGT(0.029)QT(0.874)S(0.097)GLK	3	-2.6259	2
Q8ILZ1	183	S	Rhoptry-associated protein 1	PF14_0102	Plasmodium falciparum (isolate 3D7)	0.501751	1.25689e-10	59.242	S(0.498)AS(0.502)VAGIVGADEEAPPAPK	3	-0.8498	1	0.759	1.015	1.232	1.324	0.804	1.112	0.754	1.473	0.682	1.338	1.214	1.074	0.608
Q8ILZ1	169	S	Rhoptry-associated protein 1	PF14_0102	Plasmodium falciparum (isolate 3D7)	0.946685	1.16242e-105	157.28	SASPHGES(0.002)NS(0.947)S(0.052)EESTTK	3	-1.5635	7	0.478	1.191	1.378	1.885	0.77	0.298			1.606	2.49	1.157	1.368	0.408
Q8ILZ1	140	S	Rhoptry-associated protein 1	PF14_0102	Plasmodium falciparum (isolate 3D7)	0.685347	0.00235131	54.412	TSTPS(0.002)GT(0.049)QT(0.263)S(0.685)GLK	2	-1.8137	1
Q8ILZ2	3397	S	WD repeat-containing protein, putative	PF14_0101	Plasmodium falciparum (isolate 3D7)	0.999026	0.0236499	47.774	DINES(0.999)DEEY(0.001)IK	2	-1.0865	1	0.392	0.876	1.768	1.601	1.661	0.481	0.22	2.184	0.815	2.235	2.017	0.906	1.037
Q8ILZ9	709	Y	Uncharacterized protein	PF14_0094	Plasmodium falciparum (isolate 3D7)	0.626939	7.08784e-05	46.953	RNS(0.83)DNS(0.542)Y(0.627)EEEPSNTTK	3	-0.050851	1	0.77	0.863	1.499	1.469	1.438	0.585	0.377	1.554	1.315	1.122	1.736	0.98	0.979
Q8ILZ9	708	S	Uncharacterized protein	PF14_0094	Plasmodium falciparum (isolate 3D7)	0.655815	4.90218e-12	76.176	RNS(0.307)DNS(0.656)Y(0.037)EEEPSNTTK	3	0.52932	2	0.763	1.266	1.682	1.194	1.11	0.615	0.37	1.662	1.241	1.659	1.328	0.71	0.93
Q8ILZ9	705	S	Uncharacterized protein	PF14_0094	Plasmodium falciparum (isolate 3D7)	0.951594	1.90479e-40	120.9	RNS(0.952)DNS(0.048)Y(0.001)EEEPSNTTK	3	1.1887	3	0.659	1.307	1.674	1.368	1.156	0.506	0.33	1.532	1.302	1.985	1.28	0.817	0.845
Q8IM23	16	S	Fibrillarin, putative	PF14_0068	Plasmodium falciparum (isolate 3D7)	1	0.00123227	72.2	RNS(1)NNFGK	3	-0.72773	2	0.609	1.064	2.033	1.358	1.184	0.434	0.318	1.367	1.402	1.748	1.91	0.668	0.872
Q8IM32	323	S	Uncharacterized protein	PF14_0059	Plasmodium falciparum (isolate 3D7)	0.99698	0.00166191	54.09	KY(0.003)S(0.997)EDDDIIK	3	-0.91552	2
Q8IM43	55	S	GTPase-activating protein, putative	PF14_0048	Plasmodium falciparum (isolate 3D7)	1	0.0084553	51.346	IMS(1)GGEEK	3	3.1233	1	1.413	1.382	0.804	0.865	0.793	1.18	0.562	2.099	1.197	0.978	0.582	1.076	0.916
Q8IM73	149	T	Uncharacterized protein	PF14_0018	Plasmodium falciparum (isolate 3D7)	0.881011	2.58682e-152	177.74	S(0.04)S(0.04)T(0.881)LS(0.04)QGNYSNFK	2	1.5206	6	0.408	0.651	2.516	1.94	0.692	0.431	0.363	1.187	0.946	1.595	3.867	0.771	0.357
Q9TY94	240	S	ATP-dependent RNA helicase UAP56	UAP56	Plasmodium falciparum (isolate 3D7)	1	0.00746581	56.956	LDMRS(1)DVQK	3	-0.48708	1	0.728	0.768	1.143	1.097	2.438	0.488	0.339	1.441	1.492	1.055	1.489	0.96	2.221
Q9TY94	54	T	ATP-dependent RNA helicase UAP56	UAP56	Plasmodium falciparum (isolate 3D7)	0.999942	3.17854e-06	76.358	GSYATVHT(1)GGFK	3	0.27858	1	0.535	0.652	1.174	1.147	2.425	0.462	0.606	0.763	1.157	1.22	1.801	0.977	2.115
Q9TY94	48	S	ATP-dependent RNA helicase UAP56	UAP56	Plasmodium falciparum (isolate 3D7)	0.999556	3.72318e-07	86.548	GS(1)YATVHTGGFK	2	0.65528	4	0.78	0.953	1.221	1.257	1.663	0.744	0.383	1.944	1.049	1.221	1.282	1.029	1.323
Q9TY95	172	S	Serine-repeat antigen protein	SERA	Plasmodium falciparum (isolate 3D7)	0.96277	2.25948e-33	113.7	TNNAISFESNS(0.037)GS(0.963)LEK	3	0.66782	2	0.73	1.588	1.401	1.201	0.481	0.558	1.041	0.536	1.308	2.175	0.883	0.857	0.401
Q9TY95	183	S	Serine-repeat antigen protein	SERA	Plasmodium falciparum (isolate 3D7)	0.999902	5.64945e-66	140.67	LPS(1)NGTTGEQGSSTGTVR	2	-0.24691	11	0.263	1.286	2.927	1.451	0.618	0.289	0.164	1.762	0.91	4.881	2.276	0.496	0.426
Q9TY99	598	S	Knob-associated histidine-rich protein	PFB0100c	Plasmodium falciparum (isolate 3D7)	0.858595	9.39496e-139	163.8	GAS(0.859)T(0.115)T(0.027)AGSTTGATTGANAVQSK	3	-0.56012	1	0.707	0.983	1.675	1.32	1.557	0.436	0.324	1.344	1.622	1.391	1.704	0.788	1.18
Q9TY99	603	S	Knob-associated histidine-rich protein	PFB0100c	Plasmodium falciparum (isolate 3D7)	0.928929	1.53447e-67	121.84	GAS(0.001)T(0.003)T(0.013)AGS(0.929)T(0.043)T(0.011)GATTGANAVQSK	3	1.0965	1	0.486	0.936	1.559	1.358	1.357		0.304			1.927	1.665	0.871	0.999
Q9U0H1	1155	S	DNA polymerase	PFD0590c	Plasmodium falciparum (isolate 3D7)	1	0.00517098	55.314	NIHS(1)DAEK	3	-0.23092	1
Q9U0K3	117	S	Zinc finger, RAN binding protein, putative	PFD0405c	Plasmodium falciparum (isolate 3D7)	1	1.24568e-79	152.32	VHDS(1)EDEEYDEFGR	3	-0.42585	8	0.592	1.153	1.8	1.802	1.131	0.323	0.2	1.611	1.834	1.948	1.561	1.001	0.628
Q9U0N4	1121	S	Multidrug resistance-associated protein 1	PfMRP	Plasmodium falciparum (isolate 3D7)	0.992542	7.40711e-37	128.91	SS(0.007)S(0.993)MPFVK	2	1.0092	4	0.262	1	2.433	1.977	1.192	0.092	0.043	2.158	2.843	3.811	2.433	0.812	0.603
Q9U0N4	97	S	Multidrug resistance-associated protein 1	PfMRP	Plasmodium falciparum (isolate 3D7)	0.999911	3.32055e-31	90.836	NSSNEHVLHHCNS(1)NDASEK	4	-0.57024	5	0.124	0.754	2.095	1.603	1.304		0.12			6.099	2.78	0.765	0.813
Q9U0N4	236	S	Multidrug resistance-associated protein 1	PfMRP	Plasmodium falciparum (isolate 3D7)	0.753923	4.83895e-07	72.187	KFS(0.245)S(0.754)QT(0.001)EIDEISR	3	-3.0542	1	0.625	1.222	2.302	1.316	0.781	0.375	0.378	0.991	1.668	1.955	1.884	0.572	0.593
Q9U0N4	1128	S	Multidrug resistance-associated protein 1	PfMRP	Plasmodium falciparum (isolate 3D7)	0.333333	1.43275e-09	77.221	S(0.333)S(0.333)S(0.333)NMINNPSNFK	3	0.20311	0
Q9U0N4	1120	S	Multidrug resistance-associated protein 1	PfMRP	Plasmodium falciparum (isolate 3D7)	0.364155	0.00405721	62.463	S(0.364)S(0.364)S(0.272)MPFVK	3	2.847	0
Q9U0N4	1127	S	Multidrug resistance-associated protein 1	PfMRP	Plasmodium falciparum (isolate 3D7)	0.333333	1.43275e-09	77.221	S(0.333)S(0.333)S(0.333)NMINNPSNFK	3	0.20311	0
Q9U0N4	1129	S	Multidrug resistance-associated protein 1	PfMRP	Plasmodium falciparum (isolate 3D7)	0.333333	1.43275e-09	77.221	S(0.333)S(0.333)S(0.333)NMINNPSNFK	3	0.20311	0
Q9U0N4	1119	S	Multidrug resistance-associated protein 1	PfMRP	Plasmodium falciparum (isolate 3D7)	0.364155	0.00405721	62.463	S(0.364)S(0.364)S(0.272)MPFVK	3	2.847	0
C0H531	9	S	DNA primase large subunit	PFI0530c	Plasmodium falciparum (isolate 3D7)	0.559342	0.0183656	40.616	S(0.441)LS(0.559)GIPHEK	3	-0.41934	1
C0H5J6	492	S	Protein transport protein Sec24A	PF13_0324	Plasmodium falciparum (isolate 3D7)	0.74859	0.00024642	43.966	NIY(0.002)S(0.021)S(0.017)S(0.05)S(0.161)S(0.749)GNNVVDS(0.001)K	3	-1.09	1	0.973	1.157	0.978	1.097	1.345	0.881	0.568	1.552	1.104	1.19	0.845	1.122	1.225
C6KSN1	33	S	Uncharacterized protein	PFF0150c	Plasmodium falciparum (isolate 3D7)	0.656524	0.00226226	51.03	VNS(0.343)NS(0.657)NNNMYFK	3	0.12244	1
C6KTD8	1329	T	DNA polymerase epsilon catalytic subunit A,putative	PFF1470c	Plasmodium falciparum (isolate 3D7)	0.333299	0.00075262	46.249	KEDT(0.333)T(0.333)S(0.333)PLHSADVK	4	0.19007	0
C6KTD8	1330	T	DNA polymerase epsilon catalytic subunit A,putative	PFF1470c	Plasmodium falciparum (isolate 3D7)	0.333299	0.00075262	46.249	KEDT(0.333)T(0.333)S(0.333)PLHSADVK	4	0.19007	0
C6KTD8	1331	S	DNA polymerase epsilon catalytic subunit A,putative	PFF1470c	Plasmodium falciparum (isolate 3D7)	0.333299	0.00075262	46.249	KEDT(0.333)T(0.333)S(0.333)PLHSADVK	4	0.19007	0
O14828	76	S	Secretory carrier-associated membrane protein 3	SCAMP3	Homo sapiens	0.74441	0.0015069	64.266	KLS(0.744)PT(0.256)EPK	3	-1.1966	2
O15232	345	T	Matrilin-3	MATN3	Homo sapiens	0.5	0.00895742	44.349	KT(0.5)CS(0.5)AQDK	3	1.6035	1
O15232	347	S	Matrilin-3	MATN3	Homo sapiens	0.5	0.00895742	44.349	KT(0.5)CS(0.5)AQDK	3	1.6035	1
O60784	375	S	Target of Myb protein 1	TOM1	Homo sapiens	0.714862	0.0165701	57.203	GS(0.715)S(0.285)LADQR	2	-1.1762	1	0.875	1.457	1.468	1.217	0.605	0.811	0.567	1.43	1.079	1.664	1.008	0.829	0.497
O60784	462	S	Target of Myb protein 1	TOM1	Homo sapiens	0.616554	1.41762e-09	54.167	LPNLS(0.192)S(0.617)PS(0.192)AEGPPGPPSGPAPR	3	1.4659	1	0.985	1.269	1.083	0.918	0.987	0.758			1.299	1.289	0.853	0.847	1.075
O60885	611	S	Bromodomain-containing protein 4	BRD4	Homo sapiens	0.586052	0.02752	49.358	PMS(0.586)Y(0.414)EEK	3	-2.5299	1
O75131	243	S	Copine-3	CPNE3	Homo sapiens	0.5	5.72785e-06	73.834	S(0.5)S(0.5)PVEFECINEK	3	1.1149	2	1.166	1.152	1.072	0.966	0.831	0.974	0.839	1.16	1.198	0.988	0.93	0.901	0.86
O75131	242	S	Copine-3	CPNE3	Homo sapiens	0.5	5.72785e-06	73.834	S(0.5)S(0.5)PVEFECINEK	3	1.1149	2	1.166	1.152	1.072	0.966	0.831	0.974	0.839	1.16	1.198	0.988	0.93	0.901	0.86
O75955	385	S	Flotillin-1	FLOT1	Homo sapiens	0.687508	0.000125902	52.862	IT(0.002)LVS(0.031)S(0.13)GS(0.688)GT(0.15)MGAAK	3	-0.48262	1
P01024	1064	S	Complement C3	C3	Homo sapiens	0.5	0.00320955	56.527	QPS(0.5)S(0.5)AFAAFVK	3	-0.53962	1
P01024	1063	S	Complement C3	C3	Homo sapiens	0.5	0.00320955	56.527	QPS(0.5)S(0.5)AFAAFVK	3	-0.53962	1
P07738	155	S	Bisphosphoglycerate mutase	BPGM	Homo sapiens	0.554509	0.0080917	49.483	S(0.555)ES(0.445)LKDVLER	3	0.22792	1	1.107	1.518	1.135	0.944	0.59	0.831	0.874	0.951	1.331	1.371	0.748	0.832	0.625
P11766	337	S	Alcohol dehydrogenase class-3	ADH5	Homo sapiens	0.557393	0.00807912	47.603	LVS(0.014)EY(0.429)MS(0.557)KK	2	-2.1253	1	0.65	0.874	1.125	1.54	1.195	1.267	0.349	3.63	0.513	1.344	1.288	1.368	0.776
P18206	345	S	Vinculin	VCL	Homo sapiens	0.586866	0.0058551	49.298	GQGS(0.587)S(0.413)PVAMQK	3	-0.25848	1	1.08	1.192	1.059	1.038	1.064	0.648	0.919	0.705	1.667	1.104	0.888	0.98	1.025
P27362	174	S	Phosphoglycerate kinase	PGK	Plasmodium falciparum (isolate 3D7)	0.5	0.0169409	41.704	AHS(0.5)S(0.5)MVGVK	3	0.50648	1
P27362	173	S	Phosphoglycerate kinase	PGK	Plasmodium falciparum (isolate 3D7)	0.5	0.0169409	41.704	AHS(0.5)S(0.5)MVGVK	3	0.50648	1
P35222	551	T	Catenin beta-1	CTNNB1	Homo sapiens	0.495897	5.59966e-05	46.89	RT(0.496)S(0.496)MGGT(0.008)QQQFVEGVR	3	1.835	0
P35222	552	S	Catenin beta-1	CTNNB1	Homo sapiens	0.495897	5.59966e-05	46.89	RT(0.496)S(0.496)MGGT(0.008)QQQFVEGVR	3	1.835	0
P35236	63	S	Tyrosine-protein phosphatase non-receptor type 7	PTPN7	Homo sapiens	0.646557	4.99815e-05	55.437	SLGAVEPICS(0.647)VNT(0.353)PR	3	-0.43	2	1.124	1.155	1.337	1.243	0.792	0.826	0.523	1.578	1.36	1.028	1.157	0.93	0.637
P46019	1043	S	Phosphorylase b kinase regulatory subunit alpha, liver isoform	PHKA2	Homo sapiens	0.316814	2.4557e-05	41.247	S(0.032)S(0.032)T(0.093)PS(0.317)S(0.317)PT(0.096)GT(0.033)S(0.033)S(0.033)S(0.012)DS(0.004)GGHHIGWGER	3	0.68419	0
P46019	1044	S	Phosphorylase b kinase regulatory subunit alpha, liver isoform	PHKA2	Homo sapiens	0.316814	2.4557e-05	41.247	S(0.032)S(0.032)T(0.093)PS(0.317)S(0.317)PT(0.096)GT(0.033)S(0.033)S(0.033)S(0.012)DS(0.004)GGHHIGWGER	3	0.68419	0
P49454	358	T	Centromere protein F	CENPF	Homo sapiens	0.609978	0.0128066	46.663	Y(0.39)T(0.61)ALEQK	3	-3.6973	1
P49841	216	Y	Glycogen synthase kinase-3 beta	GSK3B	Homo sapiens	0.692453	6.26726e-09	98.942	GEPNVS(0.308)Y(0.692)ICSR	2	-0.52118	2	0.995	1.024	1.149	1.007	1.136	0.773	0.916	0.844	1.287	1.029	1.122	0.876	1.129
Q02338	55	S	D-beta-hydroxybutyrate dehydrogenase, mitochondrial	BDH1	Homo sapiens	0.499776	0.000721439	45.28	RTYAS(0.5)AAEPVGS(0.5)K	4	-3.9108	0
Q02338	48	S	D-beta-hydroxybutyrate dehydrogenase, mitochondrial	BDH1	Homo sapiens	0.499776	0.000721439	45.28	RTYAS(0.5)AAEPVGS(0.5)K	4	-3.9108	0
Q13061	210	T	Triadin	TRDN	Homo sapiens	0.5	0.00401351	69.825	T(0.5)AEKS(0.5)EEK	4	-4.1625	1	1.242	1.283	1.189	1.174	0.851	0.322	0.94	0.343	3.855	1.033	0.927	0.987	0.725
Q13061	214	S	Triadin	TRDN	Homo sapiens	0.5	0.00401351	69.825	T(0.5)AEKS(0.5)EEK	4	-4.1625	1	1.242	1.283	1.189	1.174	0.851	0.322	0.94	0.343	3.855	1.033	0.927	0.987	0.725
Q13480	266	S	GRB2-associated-binding protein 1	GAB1	Homo sapiens	0.499671	0.00590478	59.418	S(0.5)Y(0.001)S(0.5)HDVLPK	3	-0.90265	0
Q13480	264	S	GRB2-associated-binding protein 1	GAB1	Homo sapiens	0.499671	0.00590478	59.418	S(0.5)Y(0.001)S(0.5)HDVLPK	3	-0.90265	0
Q14195	522	S	Dihydropyrimidinase-related protein 3	DPYSL3	Homo sapiens	0.731324	0.012647	42.317	GS(0.731)PT(0.269)RPNPPVR	3	-0.060926	1	0.658	0.892	1.281	1.141	1.323	0.818	0.887	0.923	0.805	1.354	1.436	0.891	1.16
Q14410	147	T	Glycerol kinase 2	GK2	Homo sapiens	0.493025	0.00377228	40.983	T(0.069)GLPLS(0.472)T(0.493)Y(0.565)FS(0.402)AVK	2	3.0157	0
Q14410	148	Y	Glycerol kinase 2	GK2	Homo sapiens	0.564888	0.00361228	41.542	T(0.069)GLPLS(0.472)T(0.493)Y(0.565)FS(0.402)AVK	2	3.0157	1	0.914	2.025	1.881	0.706	0.246	1.15	0.077	14.861	0.795	2.214	0.929	0.376	0.348
Q14410	146	S	Glycerol kinase 2	GK2	Homo sapiens	0.471518	0.00377228	40.983	T(0.069)GLPLS(0.472)T(0.493)Y(0.565)FS(0.402)AVK	2	3.0157	0
Q14410	150	S	Glycerol kinase 2	GK2	Homo sapiens	0.693345	0.00361228	41.542	T(0.076)GLPLS(0.363)T(0.39)Y(0.477)FS(0.693)AVK	2	2.2	1	1.015	1.905	1.532	0.812	0.311	1.262	0.163	7.753	0.804	1.877	0.804	0.53	0.383
Q14676	1440	S	Mediator of DNA damage checkpoint protein 1	MDC1	Homo sapiens	0.499698	0.00844791	45.368	GRT(0.001)NRS(0.5)S(0.5)VK	2	-3.6933	0
Q14676	1441	S	Mediator of DNA damage checkpoint protein 1	MDC1	Homo sapiens	0.499698	0.00844791	45.368	GRT(0.001)NRS(0.5)S(0.5)VK	2	-3.6933	0
Q15057	379	S	Arf-GAP with coiled-coil, ANK repeat and PH domain-containing protein 2	ACAP2	Homo sapiens	0.497183	1.82137e-06	59.975	KS(0.497)S(0.497)PS(0.004)T(0.001)GSLDSGNESK	3	0.58922	0
Q15057	378	S	Arf-GAP with coiled-coil, ANK repeat and PH domain-containing protein 2	ACAP2	Homo sapiens	0.497183	1.82137e-06	59.975	KS(0.497)S(0.497)PS(0.004)T(0.001)GSLDSGNESK	3	0.58922	0
Q2KHT3	863	S	Protein CLEC16A	CLEC16A	Homo sapiens	0.619541	0.00134362	58.04	RGS(0.62)S(0.378)DPT(0.002)VQR	3	-0.67766	1
Q4G0F5	304	S	Vacuolar protein sorting-associated protein 26B	VPS26B	Homo sapiens	0.499993	0.00265495	47.548	S(0.5)MS(0.5)HQAAIASQR	3	-0.34359	1
Q4G0F5	302	S	Vacuolar protein sorting-associated protein 26B	VPS26B	Homo sapiens	0.499993	0.00265495	47.548	S(0.5)MS(0.5)HQAAIASQR	3	-0.34359	1
Q68DK2	1048	S	Zinc finger FYVE domain-containing protein 26	ZFYVE26	Homo sapiens	0.5	0.0310424	47.574	S(0.5)ES(0.5)VEEK	3	-1.4775	1
Q68DK2	1046	S	Zinc finger FYVE domain-containing protein 26	ZFYVE26	Homo sapiens	0.5	0.0310424	47.574	S(0.5)ES(0.5)VEEK	3	-1.4775	1
Q68EM7	679	T	Rho GTPase-activating protein 17	ARHGAP17	Homo sapiens	0.320968	2.06444e-05	45.489	S(0.262)PS(0.262)PPT(0.321)QHT(0.156)GQPPGQPSAPSQLSAPR	3	-1.7877	0
Q68EM7	676	S	Rho GTPase-activating protein 17	ARHGAP17	Homo sapiens	0.469277	7.44735e-20	62.02	S(0.469)PS(0.469)PPT(0.041)QHT(0.02)GQPPGQPSAPSQLSAPR	4	-2.9451	0
Q68EM7	674	S	Rho GTPase-activating protein 17	ARHGAP17	Homo sapiens	0.469277	7.44735e-20	62.02	S(0.469)PS(0.469)PPT(0.041)QHT(0.02)GQPPGQPSAPSQLSAPR	4	-2.9451	0
Q7Z5R6	526	S	Amyloid beta A4 precursor protein-binding family B member 1-interacting protein	APBB1IP	Homo sapiens	0.466145	9.34003e-28	115.91	RS(0.466)S(0.466)DT(0.017)S(0.046)GS(0.004)PATPLK	3	0.17302	0
Q7Z5R6	525	S	Amyloid beta A4 precursor protein-binding family B member 1-interacting protein	APBB1IP	Homo sapiens	0.466145	9.34003e-28	115.91	RS(0.466)S(0.466)DT(0.017)S(0.046)GS(0.004)PATPLK	3	0.17302	0
Q86VP6	1229	T	Cullin-associated NEDD8-dissociated protein 1	CAND1	Homo sapiens	0.5	3.92216e-11	89.911	DSSSTNLESMDT(0.5)S(0.5)	2	-0.57697	1
Q86VP6	1230	S	Cullin-associated NEDD8-dissociated protein 1	CAND1	Homo sapiens	0.5	3.92216e-11	89.911	DSSSTNLESMDT(0.5)S(0.5)	2	-0.57697	1
Q86VQ1	221	S	Glucocorticoid-induced transcript 1 protein	GLCCI1	Homo sapiens	0.559247	3.6645e-05	74.987	S(0.559)AS(0.438)WGS(0.003)ADQLK	3	-1.0377	1	0.901	0.663	0.849	1.36	1.326	1.017	0.884	1.15	0.886	0.736	1.28	1.602	0.975
Q86XE3	414	S	Calcium uptake protein 3, mitochondrial	MICU3	Homo sapiens	0.586052	0.02752	49.358	Y(0.414)S(0.586)IPEEK	3	3.7471	1
Q8I3L4	376	S	Acyl-CoA synthetase	PfACS10	Plasmodium falciparum (isolate 3D7)	0.283485	0.00160664	40.493	LS(0.283)S(0.248)S(0.283)GS(0.062)T(0.062)T(0.062)HVLWDK	3	-0.021004	0
Q8I3L4	374	S	Acyl-CoA synthetase	PfACS10	Plasmodium falciparum (isolate 3D7)	0.283485	0.00160664	40.493	LS(0.283)S(0.248)S(0.283)GS(0.062)T(0.062)T(0.062)HVLWDK	3	-0.021004	0
Q8I4S8	370	S	Eukaryotic translation initiation factor 2b, subunit 2, putative	PFL2430c	Plasmodium falciparum (isolate 3D7)	0.713155	0.00160664	40.493	GT(0.224)QS(0.713)PNNY(0.062)CHNNNK	3	2.3822	1	0.422	0.737	2.01	1.797	1.359	0.415	0.26	1.599	1.016	1.747	2.727	0.894	0.756
Q8I5D0	2381	S	WD repeat-containing protein, putative	PFL1395c	Plasmodium falciparum (isolate 3D7)	0.5617	0.0063356	57.164	S(0.562)HS(0.438)PLFGTK	3	1.1198	1
Q8I5K0	527	S	Conserved Plasmodium protein	PFL1025c	Plasmodium falciparum (isolate 3D7)	0.265782	0.00666519	53.756	MVGGY(0.203)T(0.266)S(0.266)S(0.266)EK	3	0.18873	0
Q8I5K0	526	S	Conserved Plasmodium protein	PFL1025c	Plasmodium falciparum (isolate 3D7)	0.265782	0.00666519	53.756	MVGGY(0.203)T(0.266)S(0.266)S(0.266)EK	3	0.18873	0
Q8I5K0	525	T	Conserved Plasmodium protein	PFL1025c	Plasmodium falciparum (isolate 3D7)	0.265782	0.00666519	53.756	MVGGY(0.203)T(0.266)S(0.266)S(0.266)EK	3	0.18873	0
Q8I626	74	S	Conserved protein	PFL0095c	Plasmodium falciparum (isolate 3D7)	0.511124	0.00916289	44.511	MS(0.511)DS(0.43)ICGT(0.058)PT(0.001)K	3	1.4102	1	0.898	1.026	1.434	1.29	1.036	0.639	0.678	0.942	1.406	1.142	1.398	0.9	0.803
Q8I6V3	17	S	Plasmepsin II	PF14_0077	Plasmodium falciparum (isolate 3D7)	0.562708	5.78417e-22	107.72	S(0.563)NS(0.36)T(0.077)FDGLNIDNSK	3	-0.36633	1
Q8IHN2	414	T	Plasmodium exported protein	PF11_0508	Plasmodium falciparum (isolate 3D7)	0.561443	0.00046836	66.826	LS(0.026)T(0.023)KNS(0.389)T(0.561)NDS(0.001)IK	3	-1.9769	1
Q8IIC8	99	S	Uncharacterized protein	PF11_0246	Plasmodium falciparum (isolate 3D7)	0.333315	0.00309767	46.318	ES(0.333)S(0.333)GS(0.333)NINTLMK	3	-1.8833	0
Q8IIC8	98	S	Uncharacterized protein	PF11_0246	Plasmodium falciparum (isolate 3D7)	0.333315	0.00309767	46.318	ES(0.333)S(0.333)GS(0.333)NINTLMK	3	-1.8833	0
Q8IIC8	101	S	Uncharacterized protein	PF11_0246	Plasmodium falciparum (isolate 3D7)	0.333315	0.00309767	46.318	ES(0.333)S(0.333)GS(0.333)NINTLMK	3	-1.8833	0
Q8IIM2	31	S	Rhomboid-like protein	ROM1	Plasmodium falciparum (isolate 3D7)	0.499177	0.00128515	44.998	TPDYYQS(0.039)QS(0.499)S(0.462)FVQR	3	0.23233	0
Q8IJ40	340	S	Acetyl-CoA transporter, putative	PF10_0360	Plasmodium falciparum (isolate 3D7)	0.735463	4.378e-07	85.178	QS(0.265)S(0.735)EINEFANAK	3	-0.73461	1	0.506	0.705	1.165	1.081	2.48	0.583	0.48	1.215	0.869	1.393	1.651	0.928	2.294
Q8IJC7	22	S	Centrin-3	PF10_0271	Plasmodium falciparum (isolate 3D7)	0.499988	0.000597371	65.043	AITNRPIS(0.5)S(0.5)NR	3	0.68241	2	0.075	0.824	2.515	2.021	1.372	0.088	0.106	0.825	0.851	11.03	3.052	0.804	0.679
Q8IJC7	23	S	Centrin-3	PF10_0271	Plasmodium falciparum (isolate 3D7)	0.499988	0.000597371	65.043	AITNRPIS(0.5)S(0.5)NR	3	0.68241	2	0.075	0.824	2.515	2.021	1.372	0.088	0.106	0.825	0.851	11.03	3.052	0.804	0.679
Q8IK21	95	S	Early transcribed membrane protein	SEP10	Plasmodium falciparum (isolate 3D7)	0.633457	0.0039813	44.252	S(0.633)QEGS(0.267)T(0.1)PLLTAK	3	2.0081	1	0.848	0.882	0.958	0.885	1.66	1.233	0.534	2.309	0.687	1.041	1.086	0.924	1.876
Q8ILA2	87	S	Uncharacterized protein	PF14_0343	Plasmodium falciparum (isolate 3D7)	0.5	0.0179596	45.368	HS(0.5)S(0.5)FEHEK	3	0.2654	1	0.474	0.646	2.198	1.611	1.182	0.585	0.303	1.931	0.81	1.364	3.401	0.733	0.734
Q8ILA2	86	S	Uncharacterized protein	PF14_0343	Plasmodium falciparum (isolate 3D7)	0.5	0.0179596	45.368	HS(0.5)S(0.5)FEHEK	3	0.2654	1	0.474	0.646	2.198	1.611	1.182	0.585	0.303	1.931	0.81	1.364	3.401	0.733	0.734
Q8ILS0	456	S	H/ACA ribonucleoprotein complex subunit 4,putative	PF14_0174	Plasmodium falciparum (isolate 3D7)	0.42323	0.000161592	46.494	NQNENAEKS(0.252)DS(0.325)S(0.423)DLK	4	0.87348	0
Q8NB15	185	S	Zinc finger protein 511	ZNF511	Homo sapiens	0.498871	0.000318397	43.164	S(0.499)RS(0.499)PAS(0.002)AEAPGDSGER	3	0.79946	0
Q8NB15	183	S	Zinc finger protein 511	ZNF511	Homo sapiens	0.498871	0.000318397	43.164	S(0.499)RS(0.499)PAS(0.002)AEAPGDSGER	3	0.79946	0
Q8NEZ2	10	S	Vacuolar protein sorting-associated protein 37A	VPS37A	Homo sapiens	0.463171	5.46221e-47	109.32	S(0.463)AS(0.364)S(0.084)S(0.084)AAGS(0.005)PGGLTSLQQQK	3	0.61838	0
Q96C55	133	S	Zinc finger protein 524	ZNF524	Homo sapiens	0.48976	0.0102133	46.844	HS(0.49)IS(0.49)HS(0.02)ELK	3	-1.4821	0
Q96C55	135	S	Zinc finger protein 524	ZNF524	Homo sapiens	0.48976	0.0102133	46.844	HS(0.49)IS(0.49)HS(0.02)ELK	3	-1.4821	0
Q96FV2	52	T	Secernin-2	SCRN2	Homo sapiens	0.726156	1.12505e-09	58.332	DEVQEVVFVPAGT(0.09)HT(0.726)PGS(0.184)R	3	0.4473	1	0.824	1.149	1.522	1.247	0.873	0.842	0.543	1.55	0.979	1.394	1.325	0.819	0.7
Q96S38	582	S	Ribosomal protein S6 kinase delta-1	RPS6KC1	Homo sapiens	0.5	0.00131519	44.577	FFPNDDPEAVS(0.5)S(0.5)PR	3	1.5291	1
Q96S38	583	S	Ribosomal protein S6 kinase delta-1	RPS6KC1	Homo sapiens	0.5	0.00131519	44.577	FFPNDDPEAVS(0.5)S(0.5)PR	3	1.5291	1
Q9H6Z4	124	T	Ran-binding protein 3	RANBP3	Homo sapiens	0.322833	0.000277219	56.53	T(0.323)S(0.323)S(0.323)LT(0.031)QFPPSQSEER	3	-1.3706	0
Q9H6Z4	125	S	Ran-binding protein 3	RANBP3	Homo sapiens	0.322833	0.000277219	56.53	T(0.323)S(0.323)S(0.323)LT(0.031)QFPPSQSEER	3	-1.3706	0
Q9H6Z4	126	S	Ran-binding protein 3	RANBP3	Homo sapiens	0.681151	1.89276e-07	71.376	T(0.158)S(0.158)S(0.681)LT(0.003)QFPPSQSEER	2	1.1092	1
Q9NSY1	10	S	BMP-2-inducible protein kinase	BMP2K	Homo sapiens	0.536675	1.26202e-115	119.7	S(0.537)EGGS(0.463)GGGAAGGGAGGAGAGAGCGSGGSSVGVR	3	0.099871	1		0.917	1.364	0.989		0.731					1.487	0.725
Q9U0I8	72	S	Zinc finger protein, putative	PFD0485w	Plasmodium falciparum (isolate 3D7)	0.333333	0.0135815	43.594	S(0.333)S(0.333)T(0.333)INLDHNK	3	-1.7663	0
Q9U0I8	71	S	Zinc finger protein, putative	PFD0485w	Plasmodium falciparum (isolate 3D7)	0.333333	0.0135815	43.594	S(0.333)S(0.333)T(0.333)INLDHNK	3	-1.7663	0
Q9U0I8	73	T	Zinc finger protein, putative	PFD0485w	Plasmodium falciparum (isolate 3D7)	0.333333	0.0135815	43.594	S(0.333)S(0.333)T(0.333)INLDHNK	3	-1.7663	0
Q9Y6M4	345	S	Casein kinase I isoform gamma-3	CSNK1G3	Homo sapiens	0.5	1.09067e-12	66.613	QLPTPVGAVQQDPALS(0.5)S(0.5)NR	3	-0.62138	2	1.143	1.131	1.168	1.111	0.89	0.765	0.792	0.966	1.493	0.99	1.032	0.952	0.801
Q9Y6M4	344	S	Casein kinase I isoform gamma-3	CSNK1G3	Homo sapiens	0.5	1.09067e-12	66.613	QLPTPVGAVQQDPALS(0.5)S(0.5)NR	3	-0.62138	2	1.143	1.131	1.168	1.111	0.89	0.765	0.792	0.966	1.493	0.99	1.032	0.952	0.801

## Sheet: Peptide_quant
ID	Sequence	Length	Modifications	Modified sequence	Protein accession	Protein description	Charge	m/z	Mass error [ppm]	PEP	Score	MS/MS Count	16h intensity	24h intensity	32h intensity	40h intensity	48h intensity	8h intensity	control intensity	8h/control Ratio	16h/8h Ratio	24h/16h Ratio	32h/24h Ratio	40h/32h Ratio	48h/40h Ratio
0	AAANSGWR	8	Phospho (STY)	_AAANS(ph)GWR_	Q96PL5	Erythroid membrane-associated protein	2	456.69	3.7401	0.014207	63.624	1	3393.6	3240.7	3953.5	3374.1	2823.8	3385.6	2686.6	1.26	1.002	0.955	1.22	0.853	0.837
1	AAATLMSER	9	Unmodified	_AAATLMSER_	P02730	Band 3 anion transport protein	2	475.242	2.547	2.7839e-07	99.53	2	3761.8	4285.4	4918	4938.3	4030.9	3736.1	3788.6	0.986	1.007	1.139	1.148	1.004	0.816
2	AAATLMSER	9	Oxidation (M)	_AAATLM(ox)SER_	P02730	Band 3 anion transport protein	2	483.24	2.9759	0.025305	46.335	1	2458.3	2550.6	2849.5	2536.4	2385.7	2324.7	2068.6	1.124	1.057	1.038	1.117	0.89	0.941
3	AAATPESQEPQAK	13	Phospho (STY)	_AAAT(ph)PESQEPQAK_	P49006	MARCKS-related protein	3	469.877	4.1662	8.1536e-06	72.523	1	1310.1	1135.2	1279.5	1152.1	1470.6	433.32	845.14	0.513	3.023	0.866	1.127	0.9	1.276
4	AADAEAEVASLNR	13	Unmodified	_AADAEAEVASLNR_	P06753	Tropomyosin alpha-3 chain	2	658.826	3.4626	2.5215e-09	78.505	1	4108	4583.2	4552.2	4513.6	4399.7	4597.6	4046	1.136	0.894	1.116	0.993	0.992	0.975
5	AADAEAEVASLNR	13	Unmodified	_AADAEAEVASLNR_	P06753	Tropomyosin alpha-3 chain	3	439.553	2.3878	3.1065e-22	113.24	1	1804.1	1799.9	1781.6	1811.3	1631	1597.6	1481	1.079	1.129	0.998	0.99	1.017	0.9
6	AADDTWEPFASGK	13	Unmodified	_AADDTWEPFASGK_	P02766	Transthyretin	3	465.546	4.2582	0.0025067	51.726	1	0	0	0	0	0	0	0	NA	NA	NA	NA	NA	NA
7	AADDTWEPFASGK	13	Unmodified	_AADDTWEPFASGK_	P02766	Transthyretin	2	697.815	5.1557	0.0024765	50.088	1	0	277.49	988.65	710.85	1979.9	178.01	0	NA	NA	NA	3.563	0.719	2.785
8	AADIDQEVK	9	Unmodified	_AADIDQEVK_	Q86VP6	Cullin-associated NEDD8-dissociated protein 1	2	494.751	3.815	0.0078874	70.942	1	0	0	0	0	0	0	0	NA	NA	NA	NA	NA	NA
9	AADIDQEVK	9	Unmodified	_AADIDQEVK_	Q86VP6	Cullin-associated NEDD8-dissociated protein 1	3	330.17	3.7865	0.014255	61.78	1	1394.6	1664.2	1679.1	1738.5	1507.6	1273.5	1533.6	0.83	1.095	1.193	1.009	1.035	0.867
10	AADPPAENSSAPEAEQGGAE	20	Phospho (STY)	_AADPPAENS(ph)SAPEAEQGGAE_	P67809	Nuclease-sensitive element-binding protein 1	3	659.929	3.4428	1.5434e-10	54.582	1	311.79	398.44	699.38	600.22	506.23	248.77	334.12	0.745	1.253	1.278	1.755	0.858	0.843
11	AADPPAENSSAPEAEQGGAE	20	Phospho (STY)	_AADPPAENS(ph)SAPEAEQGGAE_	P67809	Nuclease-sensitive element-binding protein 1	3	659.929	3.4752	1.6211e-07	49.125	1	331.49	522.12	494.04	709.33	631.57	274.8	290.95	0.944	1.206	1.575	0.946	1.436	0.89
14	AAGDGDCGTTHSR	13	Unmodified	_AAGDGDCGTTHSR_	Q3LXA3	Triokinase/FMN cyclase	3	435.514	1.1118	0.00032993	64.104	1	0	0	0	0	0	0	0	NA	NA	NA	NA	NA	NA
15	AAGGAPSPPPPVR	13	Phospho (STY)	_AAGGAPS(ph)PPPPVR_	Q4KMP7	TBC1 domain family member 10B	3	418.539	3.6323	0.0010529	50.806	2	1861.7	2125.3	2330.8	1590.8	1335.6	1770.4	1868.6	0.947	1.052	1.142	1.097	0.683	0.84
16	AAGGAPSPPPPVR	13	Phospho (STY)	_AAGGAPS(ph)PPPPVR_	Q4KMP7	TBC1 domain family member 10B	2	627.306	3.7863	0.0035196	51.073	2	1805.9	2552.5	2978.2	2730.4	2046.1	1628.6	1727.9	0.943	1.109	1.413	1.167	0.917	0.749
17	AAGGDDDDDNDIDLFGDDDDNTK	23	Unmodified	_AAGGDDDDDNDIDLFGDDDDNTK_	Q9Y490		3	809.977	5.1671	3.8523e-68	121.35	1	302.66	431.54	933.87	897.92	730.17	148.44	0	NA	2.039	1.426	2.164	0.962	0.813
18	AAGGDDDDDNDIDLFGDDDDNTK	23	Unmodified	_AAGGDDDDDNDIDLFGDDDDNTK_	Q9BZE9		3	809.977	4.0129	2.1675e-179	184.62	2	160.06	820.8	2260.8	2026.8	2313.6	185.94	0	NA	0.861	5.128	2.754	0.896	1.142
19	AAGGDDDDDNDIDLFGDDDDNTK	23	Unmodified	_AAGGDDDDDNDIDLFGDDDDNTK_	Q9BZE9		4	607.735	3.2518	0.018682	23.869	1	0	0	0	0	0	0	0	NA	NA	NA	NA	NA	NA
20	AAGGDDDDDNDIDLFGDDDDNTK	23	Unmodified	_AAGGDDDDDNDIDLFGDDDDNTK_	Q9BZE9		3	809.977	5.0016	8.7339e-63	116.45	1	0	220.19	544.53	428.48	388.14	0	0	NA	NA	NA	2.473	0.787	0.906
21	AAGGDDDDDNDIDLFGDDDDNTK	23	Unmodified	_AAGGDDDDDNDIDLFGDDDDNTK_	O95747		3	809.977	4.6275	3.3749e-55	108.08	1	166.22	0	385.12	236.51	192.53	0	0	NA	NA	NA	NA	0.614	0.814
22	AAGGDDDDDNDIDLFGDDDDNTK	23	Unmodified	_AAGGDDDDDNDIDLFGDDDDNTK_	O95747		3	809.977	4.8923	5.4249e-55	105.46	1	0	304.39	452.02	384.81	285.64	0	0	NA	NA	NA	1.485	0.851	0.742
23	AAGGDDDDDNDIDLFGDDDDNTK	23	Unmodified	_AAGGDDDDDNDIDLFGDDDDNTK_	Q5T4S7		3	809.977	4.7866	3.4479e-123	156.87	1	325.91	603.2	1189.3	1278.9	976.1	0	0	NA	NA	1.851	1.972	1.075	0.763
24	AAGGDDDDDNDIDLFGDDDDNTK	23	Unmodified	_AAGGDDDDDNDIDLFGDDDDNTK_	P37837		3	809.977	4.6228	5.405e-140	168.64	1	0	520.73	1052.3	787.32	806.79	0	0	NA	NA	NA	2.021	0.748	1.025
25	AAGHPGDPESQQR	13	Unmodified	_AAGHPGDPESQQR_	P48729	Talin-1	3	450.545	2.3883	3.7657e-09	77.185	1	299.95	494.48	645.49	630.9	1059.2	230.33	378.3	0.609	1.302	1.649	1.305	0.977	1.679
26	AAGSPSPLPAPDPAPK	16	Phospho (STY)	_AAGSPS(ph)PLPAPDPAPK_	P48729	Tether containing UBX domain for GLUT4	3	518.252	4.1642	8.5279e-08	62.739	1	0	0	0	0	0	0	0	NA	NA	NA	NA	NA	NA
27	AAGSPSPLPAPDPAPK	16	Phospho (STY)	_AAGSPS(ph)PLPAPDPAPK_	P48729	Tether containing UBX domain for GLUT4	3	518.252	1.9704	1.1359e-26	104.76	2	4250.6	3753.7	5351.8	4925.5	4197.4	3047.4	2845.4	1.071	1.395	0.883	1.426	0.92	0.852
28	AAGSPSPLPAPDPAPK	16	Phospho (STY)	_AAGS(ph)PSPLPAPDPAPK_	P48729	Tether containing UBX domain for GLUT4	3	518.252	3.7517	0.00012287	48.376	1	0	0	0	0	0	0	0	NA	NA	NA	NA	NA	NA
29	AAISQLRSPR	10	Phospho (STY)	_AAISQLRS(ph)PR_	P48729	Serine/threonine-protein kinase OSR1	3	393.54	4.0366	0.0044771	57.567	3	3977.6	3482	3711.3	3658.9	2959.4	4056.7	2624.9	1.545	0.981	0.875	1.066	0.986	0.809
30	AAISQLRSPR	10	Phospho (STY)	_AAISQLRS(ph)PR_	Q9HBL0	Serine/threonine-protein kinase OSR1	3	393.54	2.0962	0.015593	43.77	2	0	0	0	0	0	0	0	NA	NA	NA	NA	NA	NA
31	AAPPPPPPPPPLESSPR	17	Phospho (STY)	_AAPPPPPPPPPLES(ph)SPR_	Q9HBL0	E3 ubiquitin-protein ligase UBR4	3	595.297	3.2459	6.1327e-13	69.779	2	1646.9	1946.9	2989.4	2404.3	1877.5	1626.2	1512	1.076	1.013	1.182	1.535	0.804	0.781
32	AAQASDLEK	9	Unmodified	_AAQASDLEK_	Q9HBL0	Transaldolase	2	466.738	5.1404	0.020609	47.971	1	0	0	0	0	0	0	0	NA	NA	NA	NA	NA	NA
33	AAQQAASSSGQGQQAQTPTGK	21	Phospho (STY)	_AAQQAASSSGQGQQAQT(ph)PTGK_	Q04637	Casein kinase I isoform alpha	3	694.646	3.4581	7.7918e-20	73.676	1	265.2	243.2	408.82	429.49	221.94	0	179.99	NA	NA	0.917	1.681	1.051	0.517
34	AAQQAASSSGQGQQAQTPTGK	21	Phospho (STY)	_AAQQAASSSGQGQQAQT(ph)PTGK_	Q04637	Casein kinase I isoform alpha	4	521.237	2.1642	8.4806e-06	45.579	1	273.45	452.94	382.2	410.75	369.12	178.72	274.18	0.652	1.53	1.656	0.844	1.075	0.899
35	AAQQAASSSGQGQQAQTPTGK	21	Phospho (STY)	_AAQQAASSSGQGQQAQT(ph)PTGK_	Q04637	Casein kinase I isoform alpha	3	694.646	3.5394	8.7391e-25	77.445	1	0	0	297.02	183.67	190.24	135.88	149.27	0.91	NA	NA	NA	0.618	1.036
36	AAQQAASSSGQGQQAQTPTGK	21	Phospho (STY)	_AAQQAASSS(ph)GQGQQAQTPTGK_	O15127	Casein kinase I isoform alpha	3	694.646	3.7179	1.15e-74	129.08	2	684.31	674	917.07	1261.2	868.47	343.33	380.98	0.901	1.993	0.985	1.361	1.375	0.689
37	AAQQAASSSGQGQQAQTPTGK	21	Phospho (STY)	_AAQQAASS(ph)SGQGQQAQTPTGK_	O15127	Casein kinase I isoform alpha	4	521.237	3.0776	1.7154e-08	50.957	1	429.39	374.65	468.02	490.48	538.69	238.57	386.74	0.617	1.8	0.873	1.249	1.048	1.098
38	AASDGQYENQSPEATSPR	18	Phospho (STY)	_AASDGQYENQS(ph)PEATSPR_	O15127	Tensin-1	3	663.272	3.5656	9.4467e-08	59.539	1	0	0	0	0	0	0	0	NA	NA	NA	NA	NA	NA
39	AASDGQYENQSPEATSPR	18	Phospho (STY)	_AASDGQYENQS(ph)PEATSPR_	O15127	Tensin-1	3	663.272	3.6614	3.0162e-27	93.583	1	0	0	0	0	0	0	0	NA	NA	NA	NA	NA	NA
40	AASDGQYENQSPEATSPR	18	Phospho (STY)	_AASDGQYENQS(ph)PEATSPR_	Q9Y3Q8	Tensin-1	3	663.272	3.5472	1.0164e-16	81.144	1	0	0	0	0	0	0	0	NA	NA	NA	NA	NA	NA
41	AASFLIGR	8	Phospho (STY)	_AAS(ph)FLIGR_	P35611		2	457.728	3.762	0.015067	67.113	1	0	148.71	495.38	628.38	1855.9	180.78	0	NA	NA	NA	3.331	1.268	2.953
42	AASLTEDRDR	10	Phospho (STY)	_AAS(ph)LTEDRDR_	P35611	Eukaryotic translation initiation factor 4 gamma 1	2	607.264	2.1362	0.00048849	92.19	1	931.25	1742.8	2136.7	1649.3	474.7	1245.7	400.98	3.107	0.748	1.871	1.226	0.772	0.288
43	AASLTEDRDR	10	Phospho (STY)	_AAS(ph)LTEDRDR_	P35611	Eukaryotic translation initiation factor 4 gamma 1	3	405.178	2.1794	0.0028192	64.121	1	1361	2162.7	1996.2	1631.8	594.48	1531.3	721.74	2.122	0.889	1.589	0.923	0.817	0.364
44	AASLTEDRDR	10	Phospho (STY)	_AAS(ph)LTEDRDR_	P35611	Eukaryotic translation initiation factor 4 gamma 1	3	405.178	3.1279	0.021599	40.377	1	1399.1	1402.3	1874.6	1768	1200.2	1354.1	626.52	2.161	1.033	1.002	1.337	0.943	0.679
45	AASSAAQGAFQGN	13	Phospho (STY)	_AAS(ph)SAAQGAFQGN_	P35611	Secretory carrier-associated membrane protein 2	2	630.256	4.5923	8.1522e-30	124.5	1	0	0	0	0	0	0	0	NA	NA	NA	NA	NA	NA
46	AASSAAQGAFQGN	13	Phospho (STY)	_AAS(ph)SAAQGAFQGN_	P35611	Secretory carrier-associated membrane protein 2	2	630.256	3.0671	1.917e-16	105.28	1	2347.5	2830.7	4005.2	3335.9	2520	2095.4	2510.5	0.835	1.12	1.206	1.415	0.833	0.755
47	AASSAAQGAFQGN	13	Phospho (STY)	_AAS(ph)SAAQGAFQGN_	P35611	Secretory carrier-associated membrane protein 2	2	630.256	3.4777	0.0002984	65.652	1	0	0	0	0	0	0	0	NA	NA	NA	NA	NA	NA
48	AASSAAQGAFQGN	13	Phospho (STY)	_AAS(ph)SAAQGAFQGN_	P35611	Secretory carrier-associated membrane protein 2	2	630.256	3.9977	0.0031884	52.019	1	945.16	1298.7	1337	1307.4	1298.4	881.11	848.45	1.038	1.073	1.374	1.029	0.978	0.993
49	AATPLPSLR	9	Phospho (STY)	_AAT(ph)PLPSLR_	P35611	TSC22 domain family protein 4	2	503.26	3.1503	0.013867	75.819	1	1550	1478.1	1583.6	1770.3	1695.6	1278	1556.2	0.821	1.213	0.954	1.071	1.118	0.958
50	AAVVTSPPPTTAPHK	15	Phospho (STY)	_AAVVTS(ph)PPPTTAPHK_	P35611	Alpha-adducin	3	518.596	4.2066	3.4558e-05	57.525	1	587.59	654.25	719.59	915.09	745.02	740.49	668.17	1.108	0.794	1.113	1.1	1.272	0.814
51	AAVVTSPPPTTAPHK	15	Phospho (STY)	_AAVVTS(ph)PPPTTAPHK_	P35611	Alpha-adducin	3	518.596	4.6961	0.0003096	49.149	1	0	0	0	0	0	0	0	NA	NA	NA	NA	NA	NA
52	AAVVTSPPPTTAPHK	15	Phospho (STY)	_AAVVT(ph)SPPPTTAPHK_	P35611	Alpha-adducin	3	518.596	2.4829	1.1546e-05	65.298	2	0	0	0	0	0	0	0	NA	NA	NA	NA	NA	NA
53	AAVVTSPPPTTAPHK	15	Phospho (STY)	_AAVVTS(ph)PPPTTAPHK_	P35611	Alpha-adducin	3	518.596	3.2527	7.1032e-23	108.14	14	40512	37670	39924	42210	43614	34722	31823	1.091	1.167	0.93	1.06	1.057	1.033
54	AAVVTSPPPTTAPHK	15	Phospho (STY)	_AAVVTS(ph)PPPTTAPHK_	P35611	Alpha-adducin	4	389.199	2.6008	8.2583e-17	89.484	11	4077.5	3462.1	3812.8	3838.8	4149.5	3472.1	3602.9	0.964	1.174	0.849	1.101	1.007	1.081
55	AAVVTSPPPTTAPHK	15	Phospho (STY)	_AAVVTS(ph)PPPTTAPHK_	P35611	Alpha-adducin	2	777.39	3.451	6.4594e-259	212.72	3	6825.5	5886	7445.3	7143.7	6101.4	6337.7	5616.3	1.128	1.077	0.862	1.265	0.959	0.854
56	AAVVTSPPPTTAPHK	15	Phospho (STY)	_AAVVTS(ph)PPPTTAPHK_	P35611	Alpha-adducin	4	389.199	3.4886	0.00084309	40.798	1	0	0	0	0	0	0	0	NA	NA	NA	NA	NA	NA
57	AAVVTSPPPTTAPHK	15	Phospho (STY)	_AAVVTS(ph)PPPTTAPHK_	P35611	Alpha-adducin	3	518.596	2.9776	1.7759e-06	65.231	1	831.62	711.72	956.49	868.79	781.89	721.66	963.62	0.749	1.152	0.856	1.344	0.908	0.9
58	AAVVTSPPPTTAPHK	15	Phospho (STY)	_AAVVTS(ph)PPPTTAPHK_	P35611	Alpha-adducin	3	518.596	3.8167	2.1838e-06	64.327	1	957.37	688.57	920.04	846.02	843.66	839.39	598.55	1.402	1.141	0.719	1.336	0.92	0.997
59	AAVVTSPPPTTAPHK	15	Phospho (STY)	_AAVVTS(ph)PPPTTAPHK_	P35611	Alpha-adducin	4	389.199	3.5201	0.00030054	50.806	1	0	0	0	0	0	0	0	NA	NA	NA	NA	NA	NA
60	AAVVTSPPPTTAPHK	15	Phospho (STY)	_AAVVTS(ph)PPPTTAPHK_	P35611	Alpha-adducin	3	518.596	4.9	1.9827e-11	79.837	1	847.87	619.04	694.57	831.26	698.46	610.25	356.87	1.71	1.389	0.73	1.122	1.197	0.84
61	AAVVTSPPPTTAPHK	15	Phospho (STY)	_AAVVT(ph)SPPPTTAPHK_	P35611	Alpha-adducin	3	518.596	5.2197	0.0028777	46.318	1	0	0	0	0	0	0	0	NA	NA	NA	NA	NA	NA
62	AAVVTSPPPTTAPHK	15	Phospho (STY)	_AAVVTS(ph)PPPTTAPHK_	P35611	Alpha-adducin	3	518.596	4.3565	4.142e-08	72.583	1	0	0	0	0	0	0	0	NA	NA	NA	NA	NA	NA
63	AAVVTSPPPTTAPHK	15	Phospho (STY)	_AAVVTS(ph)PPPTTAPHK_	P35611	Alpha-adducin	3	518.596	4.5025	1.7759e-06	65.231	1	0	0	0	0	0	0	0	NA	NA	NA	NA	NA	NA
64	AAVVTSPPPTTAPHK	15	Phospho (STY)	_AAVVTS(ph)PPPTTAPHK_	P35611	Alpha-adducin	3	518.596	4.6623	0.00043504	46.318	1	0	0	0	0	0	0	0	NA	NA	NA	NA	NA	NA
65	AAVVTSPPPTTAPHK	15	Phospho (STY)	_AAVVTS(ph)PPPTTAPHK_	P35611	Alpha-adducin	3	518.596	4.566	2.2072e-06	64.275	1	0	0	0	0	0	0	0	NA	NA	NA	NA	NA	NA
66	AAVVTSPPPTTAPHK	15	Phospho (STY)	_AAVVTS(ph)PPPTTAPHK_	P35611	Alpha-adducin	3	518.596	4.2792	1.9956e-05	59.502	1	0	0	0	0	0	0	0	NA	NA	NA	NA	NA	NA
67	AAVVTSPPPTTAPHK	15	Phospho (STY)	_AAVVT(ph)SPPPTTAPHK_	P35611	Alpha-adducin	3	518.596	4.0023	0.0002632	56.817	1	0	0	0	0	0	0	0	NA	NA	NA	NA	NA	NA
68	AAVVTSPPPTTAPHK	15	Phospho (STY)	_AAVVT(ph)SPPPTTAPHK_	P35611	Alpha-adducin	3	518.596	3.8705	0.00033558	55.335	1	0	0	0	0	0	0	0	NA	NA	NA	NA	NA	NA
69	AAVVTSPPPTTAPHK	15	Phospho (STY)	_AAVVT(ph)SPPPTTAPHK_	P35611	Alpha-adducin	3	518.596	3.8017	0.002048	49.149	1	0	0	0	0	0	0	0	NA	NA	NA	NA	NA	NA
70	AAVVTSPPPTTAPHK	15	Phospho (STY)	_AAVVT(ph)SPPPTTAPHK_	P35611	Alpha-adducin	3	518.596	3.6861	1.3509e-07	74.428	1	0	0	0	0	0	0	0	NA	NA	NA	NA	NA	NA
71	AAVVTSPPPTTAPHK	15	Phospho (STY)	_AAVVT(ph)SPPPTTAPHK_	P35611	Alpha-adducin	3	518.596	3.6261	0.00019337	58.246	1	0	0	0	0	0	0	0	NA	NA	NA	NA	NA	NA
72	AAVVTSPPPTTAPHK	15	Phospho (STY)	_AAVVT(ph)SPPPTTAPHK_	P35611	Alpha-adducin	3	518.596	3.4729	0.0041459	41.386	1	0	0	0	0	0	0	0	NA	NA	NA	NA	NA	NA
73	AAVVTSPPPTTAPHK	15	Phospho (STY)	_AAVVT(ph)SPPPTTAPHK_	P35611	Alpha-adducin	3	518.596	3.4272	8.082e-05	60.55	1	236.24	307.25	309.23	314.01	0	298.95	233.86	1.278	0.79	1.301	1.006	1.015	NA
74	AAVVTSPPPTTAPHK	15	Phospho (STY)	_AAVVTS(ph)PPPTTAPHK_	P35611	Alpha-adducin	3	518.596	3.2437	0.00066986	40.278	1	0	0	0	0	0	0	0	NA	NA	NA	NA	NA	NA
75	AAVVTSPPPTTAPHK	15	Phospho (STY)	_AAVVTS(ph)PPPTTAPHK_	P35611	Alpha-adducin	3	518.596	3.1863	3.1419e-06	62.203	1	346.61	448.58	484.96	367.6	240.54	422.9	272.49	1.552	0.82	1.294	1.081	0.758	0.654
76	AAVVTSPPPTTAPHK	15	Phospho (STY)	_AAVVT(ph)SPPPTTAPHK_	P35611	Alpha-adducin	3	518.596	2.9642	0.0042971	40.798	1	0	0	0	0	0	0	0	NA	NA	NA	NA	NA	NA
77	AAVVTSPPPTTAPHK	15	Phospho (STY)	_AAVVT(ph)SPPPTTAPHK_	P35611	Alpha-adducin	3	518.596	2.878	1.3115e-10	79.837	2	439.9	467.33	701.07	385.43	610.57	811.23	542.87	1.494	0.542	1.062	1.5	0.55	1.584
78	AAVVTSPPPTTAPHK	15	Phospho (STY)	_AAVVTS(ph)PPPTTAPHK_	P35611	Alpha-adducin	3	518.596	2.7905	3.7156e-05	57.173	1	0	0	0	0	0	0	0	NA	NA	NA	NA	NA	NA
79	AAVVTSPPPTTAPHK	15	Phospho (STY)	_AAVVT(ph)SPPPTTAPHK_	P35611	Alpha-adducin	3	518.596	2.4826	0.0015241	50.831	1	209.75	244.6	0	244.96	200.3	144.39	230.72	0.626	1.453	1.166	NA	NA	0.818
80	AAVVTSPPPTTAPHK	15	Phospho (STY)	_AAVVTS(ph)PPPTTAPHK_	P35611	Alpha-adducin	3	518.596	2.3836	0.00049939	44.662	1	0	251.31	168.67	0	233	153.73	0	NA	NA	NA	0.671	NA	NA
81	AAVVTSPPPTTAPHK	15	Phospho (STY)	_AAVVTS(ph)PPPTTAPHK_	P35611	Alpha-adducin	3	518.596	2.3162	2.2072e-06	64.275	1	219.4	189.1	0	327.55	144.4	253.88	163.79	1.55	0.864	0.862	NA	NA	0.441
82	AAVVTSPPPTTAPHK	15	Phospho (STY)	_AAVVT(ph)SPPPTTAPHK_	P35611	Alpha-adducin	3	518.596	2.2575	0.00019337	58.246	1	155.98	180.04	0	212.14	179.15	157.51	235.96	0.668	0.99	1.154	NA	NA	0.844
83	AAVVTSPPPTTAPHK	15	Phospho (STY)	_AAVVT(ph)SPPPTTAPHK_	P35611	Alpha-adducin	3	518.596	2.1171	4.0953e-07	70.783	1	747.84	475.36	610.22	708.16	593.16	712.6	617.03	1.155	1.049	0.636	1.284	1.16	0.838
84	AAVVTSPPPTTAPHK	15	Phospho (STY)	_AAVVTS(ph)PPPTTAPHK_	P35611	Alpha-adducin	3	518.596	2.0379	0.0001141	53.3	1	0	0	0	0	0	0	0	NA	NA	NA	NA	NA	NA
85	AAVVTSPPPTTAPHK	15	Phospho (STY)	_AAVVT(ph)SPPPTTAPHK_	P35611	Alpha-adducin	3	518.596	1.9854	0.001962	49.425	1	0	0	0	0	0	0	0	NA	NA	NA	NA	NA	NA
86	AAVVTSPPPTTAPHK	15	Phospho (STY)	_AAVVTS(ph)PPPTTAPHK_	P29144	Alpha-adducin	3	518.596	1.9049	3.4164e-11	77.221	1	0	0	0	0	0	0	0	NA	NA	NA	NA	NA	NA
87	AAVVTSPPPTTAPHK	15	Phospho (STY)	_AAVVTS(ph)PPPTTAPHK_	Q15836	Alpha-adducin	3	518.596	1.8643	1.829e-05	59.728	1	0	0	0	0	0	0	0	NA	NA	NA	NA	NA	NA
88	AAVVTSPPPTTAPHK	15	Phospho (STY)	_AAVVTS(ph)PPPTTAPHK_	P04075	Alpha-adducin	3	518.596	1.8644	8.0938e-08	69.111	1	488.43	399.28	535.52	416.7	354.37	416.42	309.99	1.343	1.173	0.817	1.341	0.778	0.85
89	AAVVTSPPPTTAPHK	15	Phospho (STY)	_AAVVTS(ph)PPPTTAPHK_	P04075	Alpha-adducin	3	518.596		4.3925e-12	64.454	1	0	0	0	0	0	0	0	NA	NA	NA	NA	NA	NA
90	AAVVTSPPPTTAPHK	15	Phospho (STY)	_AAVVTS(ph)PPPTTAPHK_	P00441	Alpha-adducin	3	518.596	4.3055	9.3021e-23	106.82	3	2721.6	2875.7	3000.5	3330.4	3039.8	2494.4	2607.4	0.957	1.091	1.057	1.043	1.11	0.913
91	AAVVTSPPPTTAPHK	15	Phospho (STY)	_AAVVTS(ph)PPPTTAPHK_	P00441	Alpha-adducin	4	389.199	3.0762	2.5732e-11	79.837	2	2346.9	1982.3	2015.3	2041.5	1765.7	1735.2	1698.8	1.021	1.353	0.845	1.017	1.013	0.865
92	AAVVTSPPPTTAPHK	15	Phospho (STY)	_AAVVTS(ph)PPPTTAPHK_	P00441	Alpha-adducin	3	518.596	4.3067	5.0311e-28	114.27	3	1744.2	1722.3	2114.5	2233.8	1778.7	1618.9	1507.5	1.074	1.077	0.987	1.228	1.056	0.796
93	AAVVTSPPPTTAPHK	15	Phospho (STY)	_AAVVTSPPPTT(ph)APHK_	P00441	Alpha-adducin	4	389.199	4.1125	2.9226e-06	63.614	3	679.97	509.12	567.14	760.11	466.13	604.85	485.94	1.245	1.124	0.749	1.114	1.34	0.613
94	AAVVTSPPPTTAPHK	15	Phospho (STY)	_AAVVTS(ph)PPPTTAPHK_	Q06830	Alpha-adducin	3	518.596	2.7039	1.6383e-16	87.088	2	1829.9	2117.9	2287	2770.7	2087.3	1918.7	1810	1.06	0.954	1.157	1.08	1.211	0.753
95	ACIDSNEDGDLSK	13	Unmodified	_ACIDSNEDGDLSK_	P50502	Tripeptidyl-peptidase 2	3	475.205	1.6946	0.00039081	63.185	1	0	0	0	0	0	0	0	NA	NA	NA	NA	NA	NA
96	ADALQAGASQFETSAAK	17	Phospho (STY)	_ADALQAGAS(ph)QFETSAAK_	P50502	Vesicle-associated membrane protein 3	3	582.596	3.6738	4.8537e-34	102.07	1	707.05	667.59	794.45	842.34	869.4	652.29	517.71	1.26	1.084	0.944	1.19	1.06	1.032
97	ADDGRPFPQVIK	12	Unmodified	_ADDGRPFPQVIK_	P35612	Fructose-bisphosphate aldolase A	3	448.242	6.3541	0.006545	48.568	1	2028.6	2376.1	1910.5	2030.5	1643.7	1914.7	2250.7	0.851	1.059	1.171	0.804	1.063	0.81
98	ADDGRPFPQVIK	12	Unmodified	_ADDGRPFPQVIK_	P35612	Fructose-bisphosphate aldolase A	3	448.242	4.5062	3.7271e-05	69.864	1	0	0	0	0	0	0	0	NA	NA	NA	NA	NA	NA
101	ADDLGKGGNEESTK	14	Unmodified	_ADDLGKGGNEESTK_	P01024	Superoxide dismutase [Cu-Zn]	3	474.223	4.3564	0.013989	34.045	1	0	0	0	0	0	0	0	NA	NA	NA	NA	NA	NA
102	ADDLGKGGNEESTK	14	Unmodified	_ADDLGKGGNEESTK_	P68036	Superoxide dismutase [Cu-Zn]	4	355.919	3.7952	8.0466e-53	136.6	1	0	0	0	0	0	0	0	NA	NA	NA	NA	NA	NA
103	ADDLGKGGNEESTKTGNAGSR	21	Unmodified	_ADDLGKGGNEESTKTGNAGSR_	Q9Y4E8	Superoxide dismutase [Cu-Zn]	4	516.745	4.1991	2.1129e-13	60.735	1	2743.7	2952.7	2740.4	3918.9	2600.4	2493	2209	1.129	1.101	1.076	0.928	1.43	0.664
104	ADDLGKGGNEESTKTGNAGSR	21	Unmodified	_ADDLGKGGNEESTKTGNAGSR_	P04040	Superoxide dismutase [Cu-Zn]	4	516.745	3.4975	0.0024979	28.675	1	2114.8	2534.8	3211.4	2420.6	2236.9	2629.4	2127.4	1.236	0.804	1.199	1.267	0.754	0.924
105	ADEGISFR	8	Unmodified	_ADEGISFR_	P04040	Peroxiredoxin-1	2	447.719	3.7311	1.3589e-05	95.358	1	5037.3	4469	4424	4675.4	4836.8	5210.7	4426.3	1.177	0.967	0.887	0.99	1.057	1.035
106	ADEPSSEESDLEIDK	15	2 Phospho (STY)	_ADEPS(ph)SEES(ph)DLEIDK_	P04040	Hsc70-interacting protein	3	608.555	6.1713	0.00047645	42.639	1	682.69	672.99	721.8	516.36	662.04	656.79	548.09	1.198	1.039	0.986	1.073	0.715	1.282
107	ADEPSSEESDLEIDK	15	2 Phospho (STY)	_ADEPSS(ph)EES(ph)DLEIDK_	P04040	Hsc70-interacting protein	3	608.555	3.7773	2.7133e-06	61.87	1	0	0	0	0	0	0	0	NA	NA	NA	NA	NA	NA
108	ADEVEKSSSGMPIR	14	Oxidation (M),Phospho (STY)	_ADEVEKSS(ph)SGM(ox)PIR_	Q02790	Beta-adducin	3	534.567	4.1059	0.00013927	56.817	1	1512	1371.1	1634.3	2346.2	2196.6	1493.3	1966.3	0.759	1.013	0.907	1.192	1.436	0.936
109	ADEVEKSSSGMPIR	14	Phospho (STY)	_ADEVEKS(ph)SSGMPIR_	P01024	Beta-adducin	2	793.35	4.1895	4.7094e-07	75.548	1	1349.6	1543.6	1205.3	1853.9	1727.8	1593	1605.6	0.992	0.847	1.144	0.781	1.538	0.932
110	ADIGCTPGSGK	11	Unmodified	_ADIGCTPGSGK_	P16157	Complement C3	3	354.834	3.667	0.0035643	60.598	1	0	0	0	0	0	0	0	NA	NA	NA	NA	NA	NA
111	ADLAEEYSK	9	Unmodified	_ADLAEEYSK_	P16157	Ubiquitin-conjugating enzyme E2 L3	2	513.243	4.0219	0.0025516	87.568	1	0	0	0	0	0	0	0	NA	NA	NA	NA	NA	NA
112	ADPFADKSPSPGER	14	2 Phospho (STY)	_ADPFADKS(ph)PS(ph)PGER_	P16157		3	545.215	3.545	0.00093791	46.953	1	0	0	0	0	0	0	0	NA	NA	NA	NA	NA	NA
113	ADPFADKSPSPGER	14	2 Phospho (STY)	_ADPFADKS(ph)PS(ph)PGER_	P16157		3	545.215	5.0565	1.5259e-05	63.302	1	973.19	1387.4	2988	2785.1	1090.8	495.49	478.59	1.035	1.964	1.426	2.154	0.932	0.392
114	ADTIDTIEK	9	Unmodified	_ADTIDTIEK_	P16157	Ubiquitin carboxyl-terminal hydrolase 15	3	335.841	2.7924	0.025519	47.187	1	0	0	0	0	0	0	0	NA	NA	NA	NA	NA	NA
115	ADVLTTGAGNPVGDK	15	Unmodified	_ADVLTTGAGNPVGDK_	P16157	Catalase	3	472.244	3.9453	9.5293e-44	132.08	2	1442.7	1460	1411.7	1523.4	1157.2	1317.5	1487.7	0.886	1.095	1.012	0.967	1.079	0.76
116	ADVLTTGAGNPVGDK	15	Unmodified	_ADVLTTGAGNPVGDK_	P16157	Catalase	2	707.862	4.9824	1.1123e-22	109.36	1	0	0	0	0	0	0	0	NA	NA	NA	NA	NA	NA
117	ADVLTTGAGNPVGDK	15	Unmodified	_ADVLTTGAGNPVGDK_	P16157	Catalase	2	707.862	6.1832	1.7973e-22	107.5	1	912.93	878.11	801.62	711.28	785.61	828.34	766.81	1.08	1.102	0.962	0.913	0.887	1.105
118	ADVLTTGAGNPVGDK	15	Unmodified	_ADVLTTGAGNPVGDK_	P16157	Catalase	3	472.244	5.0169	1.0592e-66	146.59	1	2195.4	2255.2	1834	1977.6	1611.9	2042.4	1977.2	1.033	1.075	1.027	0.813	1.078	0.815
119	AEASSGDHPTDTEMKEEQK	19	Unmodified	_AEASSGDHPTDTEMKEEQK_	P16157	Peptidyl-prolyl cis-trans isomerase FKBP4	4	523.23	4.1909	5.5639e-07	52.814	1	0	0	0	0	0	0	0	NA	NA	NA	NA	NA	NA
120	AEDLVGK	7	Unmodified	_AEDLVGK_	P16157	Complement C3	2	366.2	5.63	0.018158	67.169	1	0	0	0	0	0	0	0	NA	NA	NA	NA	NA	NA
121	AEDSDATGHEWK	12	Phospho (STY)	_AEDS(ph)DATGHEWK_	P16157	Ankyrin-1	2	713.27	5.2146	1.3271e-07	96.247	1	2071.4	2073.8	1825.5	2137.1	1489.4	1701.6	1850.3	0.92	1.217	1.001	0.88	1.171	0.697
122	AEDSDATGHEWK	12	Phospho (STY)	_AEDS(ph)DATGHEWK_	P16157	Ankyrin-1	3	475.849	4.227	4.2225e-20	116.58	2	6898.3	6656.6	7295.5	7256.8	5442	6230.9	5161.3	1.207	1.107	0.965	1.096	0.995	0.75
123	AEDSDATGHEWK	12	Phospho (STY)	_AEDS(ph)DATGHEWK_	P16157	Ankyrin-1	3	475.849	3.891	2.3273e-15	112.17	1	0	0	0	0	0	0	0	NA	NA	NA	NA	NA	NA
124	AEDSDATGHEWK	12	Phospho (STY)	_AEDS(ph)DATGHEWK_	P16157	Ankyrin-1	2	713.27	5.4994	2.5478e-09	98.281	1	3355.4	4027.4	5014.2	5192.5	4416.2	3932.8	3902.3	1.008	0.853	1.2	1.245	1.036	0.85
125	AEDSDATGHEWK	12	Phospho (STY)	_AEDS(ph)DATGHEWK_	P16157	Ankyrin-1	3	475.849	1.7357	5.1811e-07	82.59	1	0	0	0	0	0	0	0	NA	NA	NA	NA	NA	NA
126	AEDSDATGHEWK	12	Phospho (STY)	_AEDS(ph)DATGHEWK_	P16157	Ankyrin-1	3	475.849	1.7168	2.8633e-48	136.57	2	5441.7	5111.2	4774.4	5272.5	3681.2	4468.6	4565	0.979	1.218	0.939	0.934	1.104	0.698
127	AEDSDATGHEWK	12	Phospho (STY)	_AEDS(ph)DATGHEWK_	P16157	Ankyrin-1	2	713.27	2.6878	1.697e-06	78.69	1	2317.5	2450.9	2671.5	2515.7	2467.9	2191.6	2200.8	0.996	1.057	1.058	1.09	0.942	0.981
128	AEDSDATGHEWK	12	Phospho (STY)	_AEDS(ph)DATGHEWK_	P16157	Ankyrin-1	3	475.849	2.8571	3.4061e-28	125.73	1	2020.8	2092	1875.7	1596.1	1755.7	1802.1	1484.3	1.214	1.121	1.035	0.897	0.851	1.1
129	AEDSDATGHEWK	12	Phospho (STY)	_AEDS(ph)DATGHEWK_	P16157	Ankyrin-1	2	713.27	4.3093	2.1537e-09	99.344	1	2253	2291.7	2510	2079.1	2261.7	2049	2043.4	1.003	1.1	1.017	1.095	0.828	1.088
130	AEDSDATGHEWK	12	Phospho (STY)	_AEDS(ph)DATGHEWK_	P16157	Ankyrin-1	3	475.849	1.6274	5.248e-14	107.5	1	4741.5	5499.9	5415.5	4603.3	4607.3	4530.5	3333.9	1.359	1.047	1.16	0.985	0.85	1.001
131	AEDSDATGHEWK	12	Phospho (STY)	_AEDS(ph)DATGHEWK_	P16157	Ankyrin-1	2	713.27	4.3033	0	233.28	1	9070.2	8199	8612.1	8241.7	6626.6	7930.2	7995	0.992	1.144	0.904	1.05	0.957	0.804
132	AEDSDATGHEWK	12	Phospho (STY)	_AEDS(ph)DATGHEWK_	P16157	Ankyrin-1	3	475.849	3.4192	1.525e-20	118.52	1	0	0	0	0	0	0	0	NA	NA	NA	NA	NA	NA
133	AEDSDATGHEWK	12	Phospho (STY)	_AEDS(ph)DATGHEWK_	P16157	Ankyrin-1	3	475.849	1.7532	1.6549e-15	112.24	1	4519.1	4994.1	4645.3	4287.3	3825	4579.3	4040.5	1.133	0.987	1.105	0.93	0.923	0.892
134	AEDSDATGHEWK	12	Phospho (STY)	_AEDS(ph)DATGHEWK_	P16157	Ankyrin-1	3	475.849	2.8661	3.2941e-07	87.363	1	1966.3	2594.4	2314.3	2138.2	1763.5	1920.9	1288.7	1.491	1.024	1.319	0.892	0.924	0.825
135	AEDSDATGHEWK	12	Phospho (STY)	_AEDS(ph)DATGHEWK_	P16157	Ankyrin-1	3	475.849	3.5848	2.1302e-37	132.08	1	1462.3	1516	1682.7	1419.9	1135	1332.7	1361.7	0.979	1.097	1.037	1.11	0.844	0.799
136	AEDSDATGHEWK	12	Phospho (STY)	_AEDS(ph)DATGHEWK_	P16157	Ankyrin-1	2	713.27	4.801	1.1511e-110	167.69	1	3619.5	4013.8	4271.8	3437.7	3501.7	3291.9	3254	1.012	1.1	1.109	1.064	0.805	1.019
137	AEDSDATGHEWK	12	Phospho (STY)	_AEDS(ph)DATGHEWK_	P16157	Ankyrin-1	3	475.849	2.9688	6.9087e-37	127.57	1	4022.5	5006.5	4144.6	3135.7	3635.5	3899.2	2591.8	1.504	1.032	1.245	0.828	0.757	1.159
138	AEDSDATGHEWK	12	Phospho (STY)	_AEDS(ph)DATGHEWK_	P16157	Ankyrin-1	3	475.849	3.342	7.273e-10	98.421	1	2205.3	2594.3	2197.3	2394.1	1976.2	1762.3	1996.5	0.883	1.251	1.176	0.847	1.09	0.825
139	AEDSDATGHEWK	12	Phospho (STY)	_AEDS(ph)DATGHEWK_	P16157	Ankyrin-1	3	475.849	2.5882	4.9347e-07	78.505	1	2278.4	2431.9	2362.7	2136.9	2077	1456.2	1390.3	1.047	1.565	1.067	0.972	0.904	0.972
140	AEDSDATGHEWK	12	2 Phospho (STY)	_AEDS(ph)DAT(ph)GHEWK_	P16157	Ankyrin-1	3	502.504	4.5255	4.6095e-10	103.13	1	1691.3	1512.7	1674	1961.1	2168.1	1404.9	1889.2	0.744	1.204	0.894	1.107	1.172	1.106
141	AEDSDATGHEWK	12	2 Phospho (STY)	_AEDS(ph)DAT(ph)GHEWK_	P16157	Ankyrin-1	2	753.253	4.8056	8.8025e-153	178.14	1	3591.1	2617.5	3979.8	3848.6	3951.1	2197.1	3427.4	0.641	1.634	0.729	1.52	0.967	1.027
142	AEDSDATGHEWK	12	2 Phospho (STY)	_AEDS(ph)DAT(ph)GHEWK_	P16157	Ankyrin-1	3	502.504	5.2029	5.6429e-08	96.773	1	1702.2	1655.5	1950.3	2039.4	1555.1	1728.7	1579.4	1.095	0.985	0.973	1.178	1.046	0.763
143	AEDSDATGHEWK	12	2 Phospho (STY)	_AEDS(ph)DAT(ph)GHEWK_	P27824	Ankyrin-1	2	753.253	6.1111	5.082e-07	80.738	1	1858.9	1730.7	2132.1	2713.7	2524.2	1853	2522.8	0.735	1.003	0.931	1.232	1.273	0.93
144	AEDSDATGHEWK	12	2 Phospho (STY)	_AEDS(ph)DAT(ph)GHEWK_	P27824	Ankyrin-1	3	502.504	2.9553	1.5819e-13	105.39	1	1940.6	1445.5	2016.9	2313.8	2068.4	1417.9	2050.2	0.692	1.369	0.745	1.395	1.147	0.894
145	AEDSDATGHEWK	12	2 Phospho (STY)	_AEDS(ph)DAT(ph)GHEWK_	Q14738	Ankyrin-1	2	753.253	3.5754	5.1005e-07	81.043	1	5252.5	4752.1	6183.2	6575.8	5631.6	4378.3	5589.7	0.783	1.2	0.905	1.301	1.063	0.856
146	AEDSDATGHEWK	12	2 Phospho (STY)	_AEDS(ph)DAT(ph)GHEWK_	Q9Y3Q8	Ankyrin-1	3	502.504	4.3952	2.0312e-19	112.67	1	6021.6	4999.3	5224.5	5497.6	5174.5	5082.1	6903.9	0.736	1.185	0.83	1.045	1.052	0.941
147	AEDSDATGHEWK	12	2 Phospho (STY)	_AEDS(ph)DAT(ph)GHEWK_	Q9Y3Q8	Ankyrin-1	2	753.253	5.1303	2.2993e-21	119.46	1	2612.9	2691.6	2836.7	2948.6	3426.4	1800	2617.9	0.688	1.452	1.03	1.054	1.039	1.162
148	AEDSDATGHEWK	12	2 Phospho (STY)	_AEDS(ph)DAT(ph)GHEWK_	Q9Y3Q8	Ankyrin-1	3	502.504	5.0328	1.0508e-06	80.361	2	3594.2	3293.7	3484	3493.6	3401.6	2803.5	2960	0.947	1.282	0.916	1.058	1.003	0.974
149	AEDSDATGHEWK	12	2 Phospho (STY)	_AEDS(ph)DAT(ph)GHEWK_	P22314	Ankyrin-1	3	502.504	3.9585	5.8307e-07	88.427	1	2541.7	2830.9	2851.2	2794.7	2827.6	1898.5	2251.5	0.843	1.339	1.114	1.007	0.98	1.012
150	AEDSDATGHEWK	12	2 Phospho (STY)	_AEDS(ph)DAT(ph)GHEWK_	Q8NE71	Ankyrin-1	3	502.504	4.0888	1.0809e-06	81.713	1	3581.2	2832	3739.3	3896.4	3590.6	3039.2	4076.6	0.746	1.178	0.791	1.32	1.042	0.922
151	AEDSDATGHEWK	12	2 Phospho (STY)	_AEDS(ph)DAT(ph)GHEWK_	P34932	Ankyrin-1	2	753.253	4.5844	3.7041e-20	116.96	1	1266.6	1099.5	1361.6	1034.8	1125.5	1183.3	1309.9	0.903	1.07	0.868	1.238	0.76	1.088
152	AEDSDATGHEWK	12	Unmodified	_AEDSDATGHEWK_	P13798	Ankyrin-1	3	449.193	2.6759	1.8088e-36	127.56	1	1956.2	1655.6	1780.2	1854.7	2006.1	1882	1943.7	0.968	1.039	0.846	1.075	1.042	1.082
153	AEDSDATGHEWK	12	Unmodified	_AEDSDATGHEWK_	P46459	Ankyrin-1	3	449.193	2.5306	4.2369e-07	90.793	1	4119.1	4039.4	4952.2	5010.6	4723.9	3171	3564.3	0.89	1.299	0.981	1.226	1.012	0.943
154	AEEDEILNRSPR	12	Phospho (STY)	_AEEDEILNRS(ph)PR_	Q7Z6Z7	Calnexin	3	503.563	3.9065	0.0026755	50.831	1	1229.2	1564.6	1799.5	1654.6	1625.1	1291.6	1474.2	0.876	0.952	1.273	1.15	0.919	0.982
155	AEEDEILNRSPR	12	Phospho (STY)	_AEEDEILNRS(ph)PR_	Q7Z6Z7	Calnexin	3	503.563	1.3043	0.0023145	53.565	1	1125.5	1580.2	1736.9	1837.1	1569.4	1488.1	1070.9	1.39	0.756	1.404	1.099	1.058	0.854
156	AEEFLTASQEAL	12	Phospho (STY)	_AEEFLTAS(ph)QEAL_	Q7Z6Z7	Serine/threonine-protein phosphatase 2A 56 kDa regulatory subunit delta isoform	2	694.803	3.9523	0.0044436	57.434	1	144.94	0	139.61	0	0	0	0	NA	NA	NA	NA	NA	NA
158	AEKPPLSASSPQQRPPEPETGESAGTSR	28	Unmodified	_AEKPPLSASSPQQRPPEPETGESAGTSR_	Q7Z6Z7	TSC22 domain family protein 4	4	723.609	3.6345	4.7521e-06	37.808	1	715	881.72	662.87	862.73	1062.3	873.3	854.6	1.022	0.819	1.233	0.752	1.302	1.231
159	AEKPPLSASSPQQRPPEPETGESAGTSR	28	Phospho (STY)	_AEKPPLSASSPQQRPPEPETGES(ph)AGTSR_	Q7Z6Z7	TSC22 domain family protein 4	4	743.6	4.3898	2.3388e-21	65.624	1	1260.4	1122.5	1218.3	1463.4	1222.5	1565.8	1038.6	1.508	0.805	0.891	1.085	1.201	0.835
160	AEKPPLSASSPQQRPPEPETGESAGTSR	28	Phospho (STY)	_AEKPPLSASS(ph)PQQRPPEPETGESAGTSR_	Q7Z6Z7	TSC22 domain family protein 4	4	743.6	3.2386	9.9659e-22	67.553	1	1410.5	1091.9	1251	1156.1	878.4	875.18	1303.4	0.671	1.612	0.774	1.146	0.924	0.76
161	AENYDIPSADR	11	Unmodified	_AENYDIPSADR_	Q7Z6Z7	Ubiquitin-like modifier-activating enzyme 1	2	625.786	5.0322	0.00021981	70.089	2	2165.2	2370.5	2665	2866	3094.2	2088.1	2235.6	0.934	1.037	1.095	1.124	1.075	1.08
162	AEQGSEEEGEGEEEEEEGGESK	22	Phospho (STY)	_AEQGS(ph)EEEGEGEEEEEEGGESK_	Q7Z6Z7	ATP-binding cassette sub-family F member 1	3	811.957	4.5102	1.0546e-122	158.72	1	621.76	781.85	884.83	562.48	933.06	540.4	868.55	0.622	1.151	1.257	1.132	0.636	1.659
163	AESEEMETSQAGSK	14	Unmodified	_AESEEMETSQAGSK_	Q96NA2	Heat shock 70 kDa protein 4	3	495.212	3.7131	3.287e-53	137.62	1	2263	2512.1	2633.1	2415	2144.4	2185.5	1966.9	1.111	1.035	1.11	1.048	0.917	0.888
164	AESFFQTK	8	Unmodified	_AESFFQTK_	Q96NA2	Acylamino-acid-releasing enzyme	2	479.237	4.7305	0.0098845	68.557	1	1762.5	1685.2	1679.7	1615.1	1587.6	1494.4	1640.7	0.911	1.179	0.956	0.997	0.962	0.983
165	AESLQVTR	8	Phospho (STY)	_AES(ph)LQVTR_	P11277	Vesicle-fusing ATPase	2	492.232	2.3401	0.013952	61.419	1	0	0	0	0	0	0	0	NA	NA	NA	NA	NA	NA
166	AESPEEVACR	10	Phospho (STY)	_AES(ph)PEEVACR_	P23588	E3 ubiquitin-protein ligase HUWE1	2	614.239	2.8685	2.246e-26	125.82	2	3269.2	3531	3585.2	3685.9	3502.9	2795.3	4018.5	0.696	1.17	1.08	1.015	1.028	0.95
167	AESPEEVACR	10	Phospho (STY)	_AES(ph)PEEVACR_	P17987	E3 ubiquitin-protein ligase HUWE1	2	614.239	3.0066	1.5505e-35	130.15	1	2268.5	2034.4	2348.5	2559.2	2409.5	2012.9	2619.9	0.768	1.127	0.897	1.154	1.09	0.942
168	AESPEEVACR	10	Phospho (STY)	_AES(ph)PEEVACR_	P16989	E3 ubiquitin-protein ligase HUWE1	2	614.239	2.6815	1.8311e-60	143.76	2	1849.2	2153.8	2303.3	2355.2	2627.5	1782.2	2536.7	0.703	1.038	1.165	1.069	1.023	1.116
169	AESPEEVACR	10	Phospho (STY)	_AES(ph)PEEVACR_	P63261	E3 ubiquitin-protein ligase HUWE1	2	614.239	3.2486	1.245e-60	145.29	2	3930.7	4086.9	4851.7	4858.4	4867.2	3999.6	5309.5	0.753	0.983	1.04	1.187	1.001	1.002
170	AESPEEVACR	10	Phospho (STY)	_AES(ph)PEEVACR_	P54725	E3 ubiquitin-protein ligase HUWE1	2	614.239	2.202	0.0059466	66.708	1	0	0	0	0	0	0	0	NA	NA	NA	NA	NA	NA
171	AESPEEVACR	10	Phospho (STY)	_AES(ph)PEEVACR_	Q7Z6Z7	E3 ubiquitin-protein ligase HUWE1	2	614.239	2.8794	8.6121e-18	115.34	2	1617.4	1488.2	2194.2	2018.1	2007.6	1500	1909.3	0.786	1.078	0.92	1.474	0.92	0.995
172	AESPEEVACR	10	Phospho (STY)	_AES(ph)PEEVACR_	Q7Z6Z7	E3 ubiquitin-protein ligase HUWE1	2	614.239	3.5662	5.7472e-47	134.56	2	3766.6	3388.3	3953.2	4265.9	4448.4	3347.8	4366.3	0.767	1.125	0.9	1.167	1.079	1.043
173	AESPEEVACR	10	Phospho (STY)	_AES(ph)PEEVACR_	Q7Z6Z7	E3 ubiquitin-protein ligase HUWE1	2	614.239	4.4811	5.3157e-18	116.98	1	1636.9	1964.4	2459	1841.7	1985.1	1505	2276	0.661	1.088	1.2	1.252	0.749	1.078
174	AESSEDETSSPAPSK	15	Phospho (STY)	_AES(ph)SEDETSSPAPSK_	O95456	Rab-interacting lysosomal protein	3	534.545	3.9994	3.1522e-16	83.467	1	0	0	0	0	0	0	0	NA	NA	NA	NA	NA	NA
175	AESSEDETSSPAPSK	15	Phospho (STY)	_AESS(ph)EDETSSPAPSK_	O95456	Rab-interacting lysosomal protein	3	534.545	2.7474	4.8865e-08	71.929	1	838.37	1137.6	1436.7	1241	1554.1	432.07	785.13	0.55	1.94	1.357	1.263	0.864	1.252
176	AFEDDDMDADNTEDDKDEADDASQQK	26	Oxidation (M)	_AFEDDDM(ox)DADNTEDDKDEADDASQQK_	O95456		4	738.03	3.9668	2.2977e-292	210.66	1	204.27	779.4	1440.2	1554.8	1376.9	0	0	NA	NA	3.816	1.848	1.08	0.886
177	AFEDDDMDADNTEDDKDEADDASQQK	26	Oxidation (M)	_AFEDDDM(ox)DADNTEDDKDEADDASQQK_	O95456		4	738.03	4.129	0	333.54	1	638.83	2308.7	5720.1	5741.4	5494	721.07	450.49	1.601	0.886	3.614	2.478	1.004	0.957
178	AFEDELR	7	Unmodified	_AFEDELR_	O95456	Spectrin beta chain, erythrocytic	2	440.214	4.5857	1.2745e-12	109.01	1	3671.2	3847.9	4010.3	3835.1	3753.8	3378	4174.4	0.809	1.087	1.048	1.042	0.956	0.979
179	AFGSGYR	7	Phospho (STY)	_AFGS(ph)GYR_	Q9UNF1	Eukaryotic translation initiation factor 4B	2	419.168	4.4982	0.0065305	82.279	1	3172.4	2500.3	1389.7	1000.1	942.89	2982	1533	1.945	1.064	0.788	0.556	0.72	0.943
180	AFHNEAQVNPER	12	Unmodified	_AFHNEAQVNPER_	Q8N3D4	T-complex protein 1 subunit alpha	3	471.229	2.802	0.010116	44.511	2	0	0	0	0	0	0	0	NA	NA	NA	NA	NA	NA
182	AGEAPTENPAPPTQQSSAE	19	Phospho (STY)	_AGEAPTENPAPPT(ph)QQSSAE_	Q8N3D4	Y-box-binding protein 3	3	654.609	3.9918	1.3281e-06	51.431	1	0	0	0	0	0	0	0	NA	NA	NA	NA	NA	NA
183	AGFAGDDAPR	10	Unmodified	_AGFAGDDAPR_	Q8N3D4	Actin, cytoplasmic 2	2	488.728	3.7433	0.0055389	63.694	1	4852.2	4368.1	5726.2	5277.9	5073.8	3293.4	4688.1	0.703	1.473	0.9	1.311	0.922	0.961
184	AGQGTSAPPEASPTAAPESSTSFPPAPTSGMSHPPPAAR	39	Oxidation (M),Phospho (STY)	_AGQGTSAPPEAS(ph)PTAAPESSTSFPPAPTSGM(ox)SHPPPAAR_	Q8N3D4	UV excision repair protein RAD23 homolog A	4	949.679	3.9199	7.7257e-27	57.474	1	0	0	0	307.15	261.96	291.34	0	NA	NA	NA	NA	NA	0.853
185	AGSHHIYGK	9	Phospho (STY)	_AGS(ph)HHIYGK_	Q8N3D4		3	350.49	3.959	0.01206	45.433	1	0	0	0	0	0	0	0	NA	NA	NA	NA	NA	NA
186	AGSSTPGDAPPAVAEVQGR	19	Phospho (STY)	_AGSST(ph)PGDAPPAVAEVQGR_	Q8N3D4	E3 ubiquitin-protein ligase HUWE1	3	616.283	2.6435	7.6589e-12	66.467	1	0	0	0	0	0	0	0	NA	NA	NA	NA	NA	NA
187	AGSSTPGDAPPAVAEVQGR	19	Phospho (STY)	_AGSS(ph)TPGDAPPAVAEVQGR_	Q8N3D4	E3 ubiquitin-protein ligase HUWE1	3	616.283	2.5509	1.7424e-05	46.065	1	0	0	0	0	0	0	0	NA	NA	NA	NA	NA	NA
188	AGSSTPGDAPPAVAEVQGR	19	Phospho (STY)	_AGSST(ph)PGDAPPAVAEVQGR_	Q8NFG4	E3 ubiquitin-protein ligase HUWE1	3	616.283	2.8399	1.7303e-07	54.12	1	0	0	0	0	0	0	0	NA	NA	NA	NA	NA	NA
189	AGTANQDY	8	Unmodified	_AGTANQDY_	Q8NFG4	Histone H2A	2	420.18	2.408	0.0092063	64.265	1	0	0	0	0	0	0	0	NA	NA	NA	NA	NA	NA
190	AGTANQDY	8	Unmodified	_AGTANQDY_	Q8NFG4	Histone H2A	2	420.18	2.4666	0.0052581	75.213	1	1250.2	1620.3	3593.4	2691	2683.2	1010.4	955.78	1.057	1.237	1.296	2.218	0.749	0.997
191	AGTEDEEEEEEGRR	14	Unmodified	_AGTEDEEEEEEGRR_	Q8NFG4	Proteasome assembly chaperone 1	3	545.896	2.0849	6.4678e-11	80.96	1	328.38	490.6	422.5	577.49	412.86	275.98	364.27	0.758	1.19	1.494	0.861	1.367	0.715
192	AGTEDEEEEEEGRR	14	Phospho (STY)	_AGT(ph)EDEEEEEEGRR_	Q8NFG4	Proteasome assembly chaperone 1	3	572.551	2.5054	5.652e-67	147.7	1	1131.8	1250.1	893.91	948.23	731.44	1128.5	520.39	2.169	1.003	1.105	0.715	1.061	0.771
193	AGTEDEEEEEEGRR	14	Phospho (STY)	_AGT(ph)EDEEEEEEGRR_	P40925	Proteasome assembly chaperone 1	3	572.551	3.3482	1.9327e-155	183.23	1	1598.5	1519.1	1294.6	1497.4	1119	1393.6	923.31	1.509	1.147	0.95	0.852	1.157	0.747
194	AGTEDEEEEEEGRR	14	Phospho (STY)	_AGT(ph)EDEEEEEEGRR_	O75223	Proteasome assembly chaperone 1	3	572.551	3.1162	1.0808e-17	96.208	1	989.93	1251.4	992.59	833.76	947.53	764.2	616.42	1.24	1.295	1.264	0.793	0.84	1.136
195	AGTEDEEEEEEGRR	14	Phospho (STY)	_AGT(ph)EDEEEEEEGRR_	Q12846	Proteasome assembly chaperone 1	3	572.551	2.492	1.3906e-11	82.59	1	838.75	643.41	819.49	565.14	625.26	680.93	551.1	1.236	1.232	0.767	1.274	0.69	1.106
196	AGYSLEK	7	Phospho (STY)	_AGYS(ph)LEK_	Q12846	Melanoma-associated antigen D2	2	424.184	3.5081	0.018554	74.92	1	1258.7	2428.2	5725.2	4651.5	3027.2	745.26	672.47	1.108	1.689	1.929	2.358	0.812	0.651
197	AHGSFSHVR	9	Phospho (STY)	_AHGS(ph)FSHVR_	P02549	EH domain-binding protein 1-like protein 1	3	359.826	0.49267	8.2218e-49	136.02	1	948.86	875.14	585.51	517.54	530.03	977.73	1111.6	0.88	0.97	0.922	0.669	0.884	1.024
198	AHGSFSHVR	9	Phospho (STY)	_AHGS(ph)FSHVR_	P16157	EH domain-binding protein 1-like protein 1	3	359.826	1.5971	0.0016573	86.014	1	802.77	747.19	798.85	580.12	884.07	680.98	1025.9	0.664	1.179	0.931	1.069	0.726	1.524
199	AHGSFSHVR	9	Phospho (STY)	_AHGS(ph)FSHVR_	P16157	EH domain-binding protein 1-like protein 1	3	359.826	0.91434	0.0077192	52.247	1	353.75	508.65	416.03	448.69	366.58	434.69	386.41	1.125	0.814	1.438	0.818	1.079	0.817
200	AHGSFSHVR	9	Phospho (STY)	_AHGS(ph)FSHVR_	P53396	EH domain-binding protein 1-like protein 1	3	359.826	1.374	0.00015738	90.913	2	1525.8	1958.8	1795.4	1556.3	1898.5	1553	1966.2	0.79	0.982	1.284	0.917	0.867	1.22
201	AHGSFSHVR	9	Phospho (STY)	_AHGS(ph)FSHVR_	P53396	EH domain-binding protein 1-like protein 1	3	359.826	1.2161	0.0077192	52.247	1	656.92	586.94	646.91	606.02	491.27	600.77	668.4	0.899	1.093	0.893	1.102	0.937	0.811
202	AHGSFSHVR	9	Phospho (STY)	_AHGS(ph)FSHVR_	P53396	EH domain-binding protein 1-like protein 1	3	359.826	0.59642	0.00015738	90.913	1	644.39	527.58	681.1	487.73	439.37	605.97	891.72	0.68	1.063	0.819	1.291	0.716	0.901
203	AHGSFSHVR	9	Phospho (STY)	_AHGS(ph)FSHVR_	P53396	EH domain-binding protein 1-like protein 1	3	359.826	0.41753	1.7e-37	132.25	1	956.39	883.11	1116.9	681.24	747.05	1137.4	1521.4	0.748	0.841	0.923	1.265	0.61	1.097
204	AHGSSNDYNASNSQDK	16	Phospho (STY)	_AHGS(ph)SNDYNASNSQDK_	P62826		3	592.227	3.4441	1.7344e-25	99.092	1	239.55	750.68	1197.8	527.04	349.84	154.08	318.8	0.483	1.555	3.134	1.596	0.44	0.664
205	AHSPAEGASVESSSPGPK	18	Phospho (STY)	_AHS(ph)PAEGASVESSSPGPK_	Q4KMP7	Folliculin	3	592.26	3.9289	8.5111e-07	51.798	1	0	0	0	0	0	0	0	NA	NA	NA	NA	NA	NA
206	AHSPAEGASVESSSPGPK	18	Phospho (STY)	_AHS(ph)PAEGASVESSSPGPK_	Q4KMP7	Folliculin	4	444.447	3.388	1.8412e-06	48.968	1	0	0	0	0	0	0	0	NA	NA	NA	NA	NA	NA
207	AHSPAEGASVESSSPGPK	18	Phospho (STY)	_AHS(ph)PAEGASVESSSPGPK_	Q6XQN6	Folliculin	3	592.26	2.553	1.7843e-13	71.601	1	0	0	0	0	0	0	0	NA	NA	NA	NA	NA	NA
208	AHSPAEGASVESSSPGPK	18	Phospho (STY)	_AHS(ph)PAEGASVESSSPGPK_	P31948	Folliculin	3	592.26	3.4957	9.1175e-07	51.495	1	0	0	0	0	0	0	0	NA	NA	NA	NA	NA	NA
209	AHSPAEGASVESSSPGPK	18	Phospho (STY)	_AHS(ph)PAEGASVESSSPGPK_	P13798	Folliculin	3	592.26	4.3038	7.7595e-07	52.172	1	272	495.9	846.9	914.33	688.1	305.62	528.2	0.579	0.89	1.823	1.708	1.08	0.753
210	AHSSMVGVK	9	Phospho (STY)	_AHS(ph)SMVGVK_	P13798	Phosphoglycerate kinase	3	332.484	3.5402	0.016941	41.704	1	0	0	0	0	0	0	0	NA	NA	NA	NA	NA	NA
211	AICDHVR	7	Unmodified	_AICDHVR_	P13798	Malate dehydrogenase, cytoplasmic	3	290.813	-2.8615	0.00072275	89.369	1	850.75	876.43	877.59	747.59	628.93	559	761.23	0.734	1.522	1.03	1.001	0.852	0.841
212	AIEPNDYTGK	10	Unmodified	_AIEPNDYTGK_	P13798	Gamma-glutamylcyclotransferase	2	554.269	4.8087	0.0011264	80.69	1	6629.6	6705	6972.1	6663.9	6599.7	6611.5	6718.5	0.984	1.003	1.011	1.04	0.956	0.99
213	AIEPQKEEADENYNSVNTR	19	Phospho (STY)	_AIEPQKEEADENYNS(ph)VNTR_	P13798	Syntaxin-4	3	763.001	5.3433	1.5838e-130	168.92	1	4939.9	4422.6	5272.2	4992.9	5742.4	4762.6	1610	2.958	1.037	0.895	1.192	0.947	1.15
214	AIEPQKEEADENYNSVNTR	19	Phospho (STY)	_AIEPQKEEADENYNS(ph)VNTR_	P26038	Syntaxin-4	3	763.001	3.3032	4.891e-85	141.48	1	4065.4	3851.6	4515.5	3802	3450.7	3845.8	1623	2.37	1.057	0.947	1.172	0.842	0.908
215	AITAQEGK	8	Unmodified	_AITAQEGK_	P13796	Spectrin alpha chain, erythrocytic 1	2	409.224		0.013416	57.859	1	0	0	0	0	0	0	0	NA	NA	NA	NA	NA	NA
216	AITNRPISSNR	11	Phospho (STY)	_AITNRPIS(ph)SNR_	Q9UQ80		3	436.886	2.5632	0.00059737	65.043	2	172.68	1904.6	5812.3	4671.6	3170.4	203.02	245.95	0.825	0.851	11.03	3.052	0.804	0.679
217	AKDDQTPLHCAAR	13	Unmodified	_AKDDQTPLHCAAR_	Q9UQ80	Ankyrin-1	4	371.433	1.897	0.0020943	58.32	1	0	0	0	0	0	0	0	NA	NA	NA	NA	NA	NA
218	AKDDQTPLHCAAR	13	Unmodified	_AKDDQTPLHCAAR_	P04075	Ankyrin-1	4	371.433	2.5711	0.0011493	61.11	1	855.95	710.59	844.74	952.35	968.55	797.81	726.04	1.099	1.073	0.83	1.189	1.127	1.017
219	AKPAMPQDSVPSPR	14	Oxidation (M),Phospho (STY)	_AKPAM(ox)PQDSVPS(ph)PR_	O75069	ATP-citrate synthase	3	526.244	3.2771	0.001515	45.221	1	1129.1	1370.3	1612.1	1330.6	1371.5	1228.8	684.1	1.796	0.919	1.214	1.176	0.825	1.031
220	AKPAMPQDSVPSPR	14	Oxidation (M),Phospho (STY)	_AKPAM(ox)PQDSVPS(ph)PR_	P02549	ATP-citrate synthase	3	526.244	3.4978	2.5802e-11	82.877	3	3857.2	4000.8	4390.1	4252.4	3303.7	3778.1	1845.7	2.047	1.021	1.037	1.097	0.969	0.777
221	AKPAMPQDSVPSPR	14	Phospho (STY)	_AKPAMPQDSVPS(ph)PR_	P02549	ATP-citrate synthase	3	520.913	3.4789	0.0013913	46.358	1	0	0	0	0	0	0	0	NA	NA	NA	NA	NA	NA
222	AKPAMPQDSVPSPR	14	Phospho (STY)	_AKPAMPQDSVPS(ph)PR_	P30626	ATP-citrate synthase	3	520.913	4.678	1.1939e-18	101.92	2	5386.7	5439.5	5599.7	5415.7	5869.8	6029.2	2505.2	2.407	0.893	1.01	1.029	0.967	1.084
223	AKSIVFHR	8	Phospho (STY)	_AKS(ph)IVFHR_	P27105	GTP-binding nuclear protein Ran	3	346.515	3.8677	0.0018325	78.324	1	8142.3	8230.3	9588.6	8810.9	9942	9964.4	5072	1.965	0.817	1.011	1.165	0.919	1.128
224	ALAAGADSPK	10	Phospho (STY)	_ALAAGADS(ph)PK_	P27105	TBC1 domain family member 10B	2	490.726	4.5889	0.012051	59.198	1	0	0	0	0	0	0	0	NA	NA	NA	NA	NA	NA
225	ALAAGADSPK	10	Phospho (STY)	_ALAAGADS(ph)PK_	Q8IX30	TBC1 domain family member 10B	3	327.486	2.9806	0.013452	43.68	1	497.48	582.78	389.73	527.76	372.49	219.95	343.98	0.639	2.262	1.171	0.669	1.354	0.706
226	ALDCSEVTVR	10	Unmodified	_ALDCSEVTVR_	Q9UDX3	Nicotinate phosphoribosyltransferase	2	575.282	2.7598	0.0084222	57.532	1	0	0	0	0	0	0	0	NA	NA	NA	NA	NA	NA
227	ALDLDSSCK	9	Unmodified	_ALDLDSSCK_	Q6P597	Stress-induced-phosphoprotein 1	3	336.827	3.3847	0.019839	52.579	1	1304.6	1706.1	2055.7	1440.5	1618.8	1525.1	1524.4	1	0.855	1.308	1.205	0.701	1.124
228	ALDVSASDDEIAR	13	Phospho (STY)	_ALDVSAS(ph)DDEIAR_	Q6P597	Acylamino-acid-releasing enzyme	2	721.314	4.7925	8.1629e-39	130.21	1	2357.8	2160.4	2439.8	2700	2509.7	2339.7	2065.4	1.133	1.008	0.916	1.129	1.107	0.93
229	ALDVSASDDEIAR	13	Phospho (STY)	_ALDVS(ph)ASDDEIAR_	Q9UJU6	Acylamino-acid-releasing enzyme	2	721.314	4.2945	0.0036056	50.827	1	854.92	1216.6	1353.3	1213.2	1171.2	742.21	682.97	1.087	1.152	1.423	1.112	0.896	0.965
230	ALDVSASDDEIAR	13	Phospho (STY)	_ALDVS(ph)ASDDEIAR_	Q9UJU6	Acylamino-acid-releasing enzyme	2	721.314	4.4053	0.0079079	42.947	1	600.51	790.31	974.33	934.64	767.88	831.08	427.48	1.944	0.723	1.316	1.233	0.959	0.822
231	ALDVSASDDEIAR	13	Unmodified	_ALDVSASDDEIAR_	Q9UJU6	Acylamino-acid-releasing enzyme	2	681.331	2.3351	1.1974e-29	121.45	1	6975.4	7177.2	7466.2	6267.4	8631	6425.1	6974	0.921	1.086	1.029	1.04	0.839	1.377
232	ALDVSASDDEIAR	13	Unmodified	_ALDVSASDDEIAR_	Q9UJU6	Acylamino-acid-releasing enzyme	3	454.556	1.4498	1.6652e-29	120.53	1	0	0	0	0	0	0	0	NA	NA	NA	NA	NA	NA
233	ALELEQER	8	Unmodified	_ALELEQER_	Q9UJU6	Moesin	2	494.259	3.5091	0.026519	47.706	1	0	0	0	0	0	0	0	NA	NA	NA	NA	NA	NA
234	ALENDPDCR	9	Unmodified	_ALENDPDCR_	Q9UJU6	Plastin-2	2	545.235	2.9139	0.019334	49.472	1	0	0	0	0	0	0	0	NA	NA	NA	NA	NA	NA
235	ALLQSSASR	9	Phospho (STY)	_ALLQSS(ph)ASR_	Q9UJU6	Proliferation-associated protein 2G4	2	506.745	4.2601	0.0059172	77.74	1	2139.3	2483.1	3387.4	2827.9	2720.8	2590.9	1467.5	1.766	0.826	1.161	1.364	0.835	0.962
236	ALLQSSASR	9	Phospho (STY)	_ALLQSSAS(ph)R_	Q9UJU6	Proliferation-associated protein 2G4	2	506.745	3.225	0.022989	55.258	1	2578	2623.7	2691.2	2758.1	2267.2	2905.6	2375.6	1.223	0.887	1.018	1.026	1.025	0.822
237	ALQASALK	8	Unmodified	_ALQASALK_	Q9UJU6	Fructose-bisphosphate aldolase A	2	401.245	2.2066	1.5236e-13	111.46	1	9414.1	9452	10827	10590	10047	8821.1	7789.6	1.132	1.067	1.004	1.145	0.978	0.949
238	ALSGSATLVSSPK	13	Phospho (STY)	_ALSGS(ph)ATLVSSPK_	P0C0L4	Transmembrane and coiled-coil domains protein 2	3	433.218	4.8822	0.00088836	52.42	1	0	0	0	0	0	0	0	NA	NA	NA	NA	NA	NA
239	ALSNAANLQR	10	Phospho (STY)	_ALS(ph)NAANLQR_	Q92530	Spectrin alpha chain, erythrocytic 1	2	569.274	3.7941	0.0040244	68.856	1	2898	2754.3	2937.9	2705.6	2596.1	2959.5	2420.1	1.223	0.979	0.95	1.067	0.921	0.96
240	ALSNAANLQR	10	Phospho (STY)	_ALS(ph)NAANLQR_	Q92530	Spectrin alpha chain, erythrocytic 1	2	569.274	3.0264	0.019087	52.191	1	0	0	0	0	0	0	0	NA	NA	NA	NA	NA	NA
241	ALTDSFRR	8	Phospho (STY)	_ALTDS(ph)FRR_	Q92530	Sorcin	3	349.166	2.1209	0.0015493	60.102	1	1609.6	1295.6	1036.5	879.36	513.31	1278.1	664.27	1.924	1.259	0.805	0.8	0.848	0.584
242	AMAAEAEASR	10	Oxidation (M)	_AM(ox)AAEAEASR_	Q92530	Erythrocyte band 7 integral membrane protein	2	511.732	2.3934	0.017572	48.188	1	2160.1	1888.5	2445.7	2129.2	2074.6	1788	2037.9	0.877	1.208	0.874	1.295	0.871	0.974
243	AMAAEAEASR	10	Oxidation (M)	_AM(ox)AAEAEASR_	Q92530	Erythrocyte band 7 integral membrane protein	3	341.491	1.168	0.0081607	58.699	1	0	0	0	0	0	0	0	NA	NA	NA	NA	NA	NA
244	AMLSCNR	7	Oxidation (M)	_AM(ox)LSCNR_	Q92530	Signal peptide, CUB and EGF-like domain-containing protein 3	2	434.194	2.8591	0.028721	62.715	1	0	0	0	237.15	0	0	0	NA	NA	NA	NA	NA	NA
245	AMRPSPTQ	8	Phospho (STY)	_AMRPS(ph)PTQ_	Q92530	SEC14-like protein 4	2	484.207	2.8737	0.020595	75.229	1	2481.5	2835.9	2765.2	2835.9	2172.9	1359.8	1467.7	0.926	1.825	1.143	0.975	1.026	0.766
246	AMSLNTLNVDAPR	13	Phospho (STY)	_AMS(ph)LNTLNVDAPR_	Q92530	Kinesin light chain 3	2	741.345	4.2754	0.00082389	60.949	1	589.77	562.34	767.92	732.34	527.6	591.88	665.01	0.89	0.996	0.953	1.366	0.954	0.72
247	AMSLNTLNVDAPR	13	Phospho (STY)	_AMS(ph)LNTLNVDAPR_	Q92530	Kinesin light chain 3	3	494.565	3.317	0.00049683	57.148	1	0	217.33	258.97	270.21	296.87	0	228.99	NA	NA	NA	1.192	1.043	1.099
248	AMSTTSISSPQPGK	14	Oxidation (M),Phospho (STY)	_AM(ox)S(ph)TTSISSPQPGK_	Q92530	Drebrin-like protein	3	496.553	4.9508	7.8308e-22	105.63	2	1596.3	2002.2	1951	823.84	1111.2	1776.4	2934.5	0.605	0.899	1.254	0.974	0.422	1.349
249	AMSTTSISSPQPGK	14	Oxidation (M),Phospho (STY)	_AM(ox)S(ph)TTSISSPQPGK_	Q92530	Drebrin-like protein	2	744.326	5.2371	0.0041038	50.831	1	631.58	1035.8	579.43	455.69	700.47	778.39	1258.4	0.619	0.811	1.64	0.559	0.786	1.537
250	AMSTTSISSPQPGK	14	Oxidation (M),Phospho (STY)	_AM(ox)S(ph)TTSISSPQPGK_	Q92530	Drebrin-like protein	3	496.553	2.4717	2.0021e-17	96.489	1	1517.1	1919.9	1762.6	1461.6	2349.5	1426.9	2574.8	0.554	1.063	1.266	0.918	0.829	1.607
251	AMSTTSISSPQPGK	14	Oxidation (M),Phospho (STY)	_AM(ox)S(ph)TTSISSPQPGK_	Q92530	Drebrin-like protein	2	744.326	3.4885	6.131e-15	87.388	1	2638.5	3445.4	2951.7	2486.3	2836.8	2543.9	4993.4	0.509	1.037	1.306	0.857	0.842	1.141
252	AMSTTSISSPQPGK	14	Oxidation (M),Phospho (STY)	_AM(ox)S(ph)TTSISSPQPGK_	Q92530	Drebrin-like protein	3	496.553	3.3525	5.3718e-34	119.65	2	1066.3	1180.3	945.54	877.56	1054.9	1272.3	1941.1	0.655	0.838	1.107	0.801	0.928	1.202
253	AMSTTSISSPQPGK	14	Phospho (STY)	_AMS(ph)TTSISSPQPGK_	Q92530	Drebrin-like protein	3	491.221	3.667	1.8307e-66	147.36	2	1094.7	1087.7	506.74	503.3	565.19	1419.9	2627.4	0.54	0.771	0.994	0.466	0.993	1.123
254	AMSTTSISSPQPGK	14	Phospho (STY)	_AMS(ph)TTSISSPQPGK_	Q92530	Drebrin-like protein	2	736.329	4.755	4.4372e-18	101.05	2	2855.3	3347.1	1887.3	1702.2	1714.8	3321.3	5580.9	0.595	0.86	1.172	0.564	0.902	1.007
255	AMSTTSISSPQPGK	14	Oxidation (M),2 Phospho (STY)	_AM(ox)S(ph)TTS(ph)ISSPQPGK_	P52566	Drebrin-like protein	3	523.209	4.4404	5.8929e-05	57.708	1	1668	1926.9	1623.1	1280.3	1426.8	1549.8	2114.3	0.733	1.076	1.155	0.842	0.789	1.114
256	AMSTTSISSPQPGK	14	2 Phospho (STY)	_AMST(ph)TS(ph)ISSPQPGK_	P52566	Drebrin-like protein	3	517.877	3.9002	0.0024891	46.46	1	0	0	0	0	0	0	0	NA	NA	NA	NA	NA	NA
257	ANSFLGEK	8	Phospho (STY)	_ANS(ph)FLGEK_	P52566	Complement C4-A	2	473.208	5.5166	0.0035128	80.69	1	1310.6	1877.8	15904	3992.1	3933.7	619.23	559.28	1.107	2.116	1.433	8.469	0.251	0.985
258	ANVSSPHR	8	Phospho (STY)	_ANVSS(ph)PHR_	P52566	Proteasome inhibitor PI31 subunit	2	474.208	1.2792	0.00073622	86.879	2	3495.7	3299	3733.1	3227.4	2415.6	1165.5	2769.9	0.421	2.999	0.944	1.132	0.865	0.748
259	ANVSSPHR	8	Phospho (STY)	_ANVSS(ph)PHR_	P52566	Proteasome inhibitor PI31 subunit	3	316.475	-1.8857	0.020659	44.425	1	314.1	457.97	441.64	391.8	309.98	177.35	286	0.62	1.771	1.458	0.964	0.887	0.791
260	ANVSSPHR	8	Phospho (STY)	_ANVSS(ph)PHR_	P52566	Proteasome inhibitor PI31 subunit	3	316.475	-1.8399	0.0038247	71.03	1	1013.5	857.43	876.92	876.99	746.58	303.82	728.49	0.417	3.336	0.846	1.023	1	0.851
261	ANVSSPHR	8	Phospho (STY)	_ANVSS(ph)PHR_	P52566	Proteasome inhibitor PI31 subunit	3	316.475	-0.95533	0.020659	44.425	1	0	0	0	0	0	0	0	NA	NA	NA	NA	NA	NA
262	ANVSSPHR	8	Phospho (STY)	_ANVSS(ph)PHR_	P52566	Proteasome inhibitor PI31 subunit	2	474.208	1.6796	0.013766	61.833	1	2142.5	2262.9	2958.7	2481.6	1809.4	1007.4	2256.2	0.447	2.127	1.056	1.307	0.839	0.729
263	ANVSSPHR	8	Phospho (STY)	_ANVSS(ph)PHR_	P52566	Proteasome inhibitor PI31 subunit	3	316.475	-0.78724	0.0042265	64.82	1	488.31	507.33	583.46	411.64	409.15	175.75	496.27	0.354	2.778	1.039	1.15	0.706	0.994
264	ANVSSPHR	8	Phospho (STY)	_ANVSS(ph)PHR_	P52566	Proteasome inhibitor PI31 subunit	3	316.475	-0.60644	0.0043912	67.113	1	404.69	372.6	389.66	464.08	315.02	258.96	474.94	0.545	1.563	0.921	1.046	1.191	0.679
265	ANVSSPHR	8	Phospho (STY)	_ANVSS(ph)PHR_	P46379	Proteasome inhibitor PI31 subunit	2	474.208	2.0591	0.019024	54.286	1	1289.8	1196.7	1369.3	1277.8	738.1	521.56	826.15	0.631	2.473	0.928	1.144	0.933	0.578
266	ANVSSPHR	8	Phospho (STY)	_ANVSS(ph)PHR_	P46379	Proteasome inhibitor PI31 subunit	3	316.475	-0.82786	0.0047238	57.785	1	517.84	472.9	349.27	320.25	338.99	149.61	365.6	0.409	3.461	0.913	0.739	0.917	1.059
267	ANVSSPHREFPPATAR	16	Phospho (STY)	_ANVSS(ph)PHREFPPATAR_	P46379	Proteasome inhibitor PI31 subunit	3	606.288	2.7901	1.4882e-09	71.592	1	1434	1495.6	1393.3	1554.7	1290.4	2181.6	1331.2	1.639	0.657	1.043	0.932	1.116	0.83
268	ANVSSPHREFPPATAR	16	Phospho (STY)	_ANVSS(ph)PHREFPPATAR_	P46379	Proteasome inhibitor PI31 subunit	4	454.968	2.4617	2.3716e-06	59.537	1	563.79	649.62	734.55	975.53	586.11	621.33	428.96	1.448	0.907	1.152	1.131	1.328	0.601
269	ANVSSPHREFPPATAR	16	Phospho (STY)	_ANVS(ph)SPHREFPPATAR_	P46379	Proteasome inhibitor PI31 subunit	4	454.968	2.3755	2.65e-08	63.869	1	1457.9	1547.6	1409.6	1142	1491.5	1419.7	1147.2	1.238	1.027	1.062	0.911	0.81	1.306
270	ANVSSPHREFPPATAR	16	Phospho (STY)	_ANVS(ph)SPHREFPPATAR_	P46379	Proteasome inhibitor PI31 subunit	3	606.288	2.5444	1.1302e-08	68.41	2	3145.4	2916.6	3731	3855.3	4256.5	4155.7	3373	1.232	0.757	0.927	1.279	1.033	1.104
271	ANVSSPHREFPPATAR	16	Phospho (STY)	_ANVSS(ph)PHREFPPATAR_	P46379	Proteasome inhibitor PI31 subunit	4	454.968	2.1059	6.0164e-06	56.081	2	562.38	861.51	682	901.06	677.96	867.14	537.99	1.612	0.649	1.532	0.792	1.321	0.752
272	ANVSSPHREFPPATAR	16	Phospho (STY)	_ANVS(ph)SPHREFPPATAR_	P46379	Proteasome inhibitor PI31 subunit	4	454.968	2.5931	0.00010889	42.639	1	302.89	411.96	474.82	587.49	348.32	465.59	363.64	1.28	0.651	1.36	1.153	1.237	0.593
273	ANVSSPHREFPPATAR	16	Phospho (STY)	_ANVS(ph)SPHREFPPATAR_	O75387	Proteasome inhibitor PI31 subunit	3	606.288	3.5254	1.231e-05	58.024	1	1346.4	1276.2	1853.1	2051.1	1833.8	1872.9	1402.6	1.335	0.719	0.948	1.452	1.107	0.894
274	APEPHVEEDDDDELDSK	17	Unmodified	_APEPHVEEDDDDELDSK_	Q9BSL1	Rho GDP-dissociation inhibitor 2	3	647.273	5.3926	3.55e-36	107.98	1	575.23	571.21	848.31	706.25	576.29	369.53	458.08	0.807	1.557	0.993	1.485	0.833	0.816
275	APEPHVEEDDDDELDSK	17	Unmodified	_APEPHVEEDDDDELDSK_	Q9BSL1	Rho GDP-dissociation inhibitor 2	3	647.273	5.4107	3.2243e-66	141.13	2	753.84	809.48	776.35	937.09	713.52	700.39	687.67	1.018	1.076	1.074	0.959	1.207	0.761
276	APEPHVEEDDDDELDSK	17	Unmodified	_APEPHVEEDDDDELDSK_	Q9BSL1	Rho GDP-dissociation inhibitor 2	3	647.273	5.1416	5.6469e-47	123.14	1	0	0	0	0	0	0	0	NA	NA	NA	NA	NA	NA
277	APEPHVEEDDDDELDSK	17	Unmodified	_APEPHVEEDDDDELDSK_	O95747	Rho GDP-dissociation inhibitor 2	3	647.273	3.4313	5.1366e-235	202.34	1	3215.9	3491.3	3754.6	3108.7	3348.9	2437.9	3001.6	0.812	1.319	1.086	1.075	0.828	1.077
278	APEPHVEEDDDDELDSK	17	Unmodified	_APEPHVEEDDDDELDSK_	O95747	Rho GDP-dissociation inhibitor 2	3	647.273	5.3918	1.0178e-64	135.08	1	1729.1	1732	2417.9	2198.9	1454.3	1613.6	1765.2	0.914	1.072	1.002	1.396	0.909	0.661
279	APEPHVEEDDDDELDSK	17	Unmodified	_APEPHVEEDDDDELDSK_	O95747	Rho GDP-dissociation inhibitor 2	3	647.273	4.0191	1.6999e-105	159.81	1	1365.3	1533.3	2796.9	2044.2	1709.8	1783.1	1935.8	0.921	0.766	1.123	1.824	0.731	0.836
280	APEPHVEEDDDDELDSK	17	Unmodified	_APEPHVEEDDDDELDSK_	O95747	Rho GDP-dissociation inhibitor 2	3	647.273	3.0545	1.1287e-262	206.8	1	2224.6	2350.8	2220.8	2185.9	2166.5	2189.1	2034.8	1.076	1.016	1.057	0.945	0.984	0.991
281	APEPHVEEDDDDELDSK	17	Unmodified	_APEPHVEEDDDDELDSK_	Q13200	Rho GDP-dissociation inhibitor 2	3	647.273	4.7287	2.3286e-40	112.82	1	711.48	1341.4	2800.4	2141.9	1447.3	602.77	566.04	1.065	1.18	1.885	2.088	0.765	0.676
282	APEPHVEEDDDDELDSK	17	Unmodified	_APEPHVEEDDDDELDSK_	Q7Z6Z7	Rho GDP-dissociation inhibitor 2	3	647.273	4.5054	0	227	1	3614.3	4034	3757.6	3635.4	3359.1	2900.6	3043.9	0.953	1.246	1.116	0.931	0.967	0.924
283	APEPHVEEDDDDELDSK	17	Unmodified	_APEPHVEEDDDDELDSK_	Q7Z6Z7	Rho GDP-dissociation inhibitor 2	3	647.273	5.4483	6.3541e-90	149.73	1	431.81	426.68	576.89	660.79	613.12	472.21	506.9	0.932	0.914	0.988	1.352	1.145	0.928
284	APPQTHLPSGASSGTGSASATHGGGSPPGTR	31	Phospho (STY)	_APPQTHLPSGASSGTGSASATHGGGS(ph)PPGTR_	Q7Z6Z7	Large proline-rich protein BAG6	4	717.078	3.4417	2.0823e-176	166.71	1	644.12	1059.3	1500.6	1767.8	946.8	585.14	976.1	0.599	1.101	1.645	1.417	1.178	0.536
285	APPQTHLPSGASSGTGSASATHGGGSPPGTR	31	Phospho (STY)	_APPQTHLPSGASSGTGSASATHGGGS(ph)PPGTR_	Q93008	Large proline-rich protein BAG6	4	717.078	4.0809	3.7047e-126	138.84	2	796.59	1059.1	1861.6	1692.7	1400.3	782.17	772.71	1.012	1.018	1.33	1.758	0.909	0.827
286	APPQTHLPSGASSGTGSASATHGGGSPPGTR	31	Phospho (STY)	_APPQTHLPSGASSGTGSASATHGGGS(ph)PPGTR_	Q00013	Large proline-rich protein BAG6	4	717.078	3.1563	2.3241e-09	42.712	1	302.9	434.22	635.23	499.56	551.31	138.37	394.32	0.351	2.189	1.434	1.463	0.786	1.104
287	APPQTHLPSGASSGTGSASATHGGGSPPGTR	31	Phospho (STY)	_APPQTHLPSGASSGTGSASATHGGGS(ph)PPGTR_	P02549	Large proline-rich protein BAG6	4	717.078	3.1656	2.3019e-117	129.47	1	599.11	639.05	1058.9	643.58	697.32	368.43	545.37	0.676	1.626	1.067	1.657	0.608	1.084
288	APPQTHLPSGASSGTGSASATHGGGSPPGTR	31	Phospho (STY)	_APPQTHLPSGASSGTGSASATHGGGS(ph)PPGTR_	P25786	Large proline-rich protein BAG6	3	955.769	3.303	1.1214e-16	58.98	1	0	0	0	0	0	0	0	NA	NA	NA	NA	NA	NA
289	APPQTHLPSGASSGTGSASATHGGGSPPGTR	31	Phospho (STY)	_APPQTHLPSGASSGTGSASATHGGGS(ph)PPGTR_	P25786	Large proline-rich protein BAG6	3	955.769		6.5139e-102	105.87	1	0	0	0	0	0	0	0	NA	NA	NA	NA	NA	NA
290	APPQTHLPSGASSGTGSASATHGGGSPPGTR	31	Phospho (STY)	_APPQTHLPSGASSGTGSASATHGGGS(ph)PPGTR_	P25786	Large proline-rich protein BAG6	4	717.078	3.271	1.3498e-40	81.831	1	0	334.95	317.14	228.69	213.29	0	198.42	NA	NA	NA	0.947	0.721	0.933
291	APPQTHLPSGASSGTGSASATHGGGSPPGTR	31	Phospho (STY)	_APPQTHLPSGASSGTGSASATHGGGS(ph)PPGTR_	O00231	Large proline-rich protein BAG6	4	717.078	4.2586	9.914e-31	73.617	1	269.11	434.62	461.54	462.78	404.02	272.1	270.69	1.005	0.989	1.615	1.062	1.003	0.873
292	APSLEDGSDAFMSPQDVR	18	Oxidation (M),Phospho (STY)	_APS(ph)LEDGSDAFM(ox)SPQDVR_	O00231	Large neutral amino acids transporter small subunit 3	3	673.278	3.6171	4.1936e-14	75.064	1	204.43	385.26	523.95	543.15	500.99	399.7	333.94	1.197	0.511	1.885	1.36	1.037	0.922
[truncated: 7,639 more rows]

## Sheet: Statistics
Peptide length	Number of peptides	Number of modification sites per protein	Number of proteins
7	329	1	469
8	822	2	202
9	649	3	65
10	555	4	32
11	487	5	23
12	649	6	10
[truncated: 23 more rows]

## Sheet: Protein Ratio
-2.8	1	-3.2	1	-0.9	1	-1.5	1	-1.9	1	-2.5	1
[truncated: 51 more rows]
