# Supplementary material for: Protein Modification Characteristics of the Malaria Parasite Plasmodium falciparum and the Infected Erythrocytes
Source: Mol Cell Proteomics. 2020 Nov 24;20:100001. doi: 10.1074/mcp.RA120.002375 (PMC7857547; doi:10.1074/mcp.RA120.002375)
Supplement: Supplemental Dataset 5 [file mmc5.xlsx]

## Sheet: Summary
Header line description of table 1			Table 1. MS/MS spectrum database search analysis summary
Total spectrum	Number of spectrum produced by mass spectrometer
Matched spectrum	Number of spectrum matched with alignment protein		Total spectrum	Matched spectrum	Peptides	Modified peptides	Identified proteins	Quantifiable proteins	Identified sites	Quantifiable sites
Peptides	Number of peptides which spectrum hit		236462	12537 (5.3%)	2022	1555	843 (749)	661 (616)	1733 (1283)	1238 (1048)
Modified peptides	Total number of modified peptides identified
Identified proteins	Number of proteins detected by spectrum search analysis
Quantifiable proteins	Number of proteins quantifiable		Table 2. Differentially modified modification sites (modified proteins) summary (Filtered with threshold value of expression fold change)
Identified sites	Number of modification sites detected by spectrum search analysis
Quantifiable sites	Number of modification sites quantifiable		Compare group	Regulated type	fold change >1.2	fold change >1.3	fold change >1.5	fold change >2
			8h/control	up-regulated	401 (274)	345 (245)	250 (183)	139 (109)
Header line description of worksheet "Site_quant"				down-regulated	227 (169)	168 (130)	100 (82)	40 (36)
Protein accession	Protein accession number of database used for search		16h/8h	up-regulated	406 (312)	328 (257)	201 (155)	87 (70)
Position	Modification site localization in protein			down-regulated	123 (91)	95 (71)	52 (39)	34 (24)
Amino acid	The amino acid that modification site modified		24h/16h	up-regulated	508 (360)	445 (311)	380 (266)	215 (161)
Protein description	Protein functional description			down-regulated	51 (45)	22 (21)	5 (5)	(0)
Gene name	Indicates the name of the gene that code for the protein sequence		32h/24h	up-regulated	549 (386)	461 (330)	376 (272)	207 (162)
Localization probability	Probability of a certain amino acid containing this modification in this peptide			down-regulated	53 (43)	28 (23)	12 (10)	4 (2)
PEP	The maximal posterior error probability for peptides		40h/32h	up-regulated	46 (39)	25 (22)	13 (11)	1 (1)
Score	A simple rule to be used to judge whether a result is significant or not			down-regulated	282 (228)	174 (145)	79 (67)	21 (20)
Modified sequence	Identified peptide sequence marked with modification sites localization probabilities		48h/40h	up-regulated	123 (108)	96 (85)	64 (60)	37 (34)
Charge	Carried charge of peptide			down-regulated	369 (268)	271 (204)	155 (125)	54 (49)
Mass error [ppm]	Parts per million ratio of peptide mass error between the theory and practice
MS/MS Count	Number of spectrum matched with peptide
Header line description of worksheet "peptide_quant"
ID	Identified peptide index number
Sequence	Identified peptide amino acid sequence
Length	Identified peptide amino acid length
Modifications	identified peptide with modification markers
Modified sequence	Identified peptide sequence marked with modification sites localization probabilities
Protein accession	Protein accession number of database used for search
Protein description	Protein functional description
Charge	Carried charge of peptide
m/z	Mass-to-charge ratio of peptide
Mass error [ppm]	Parts per million ratio of peptide mass error between the theory and practice
PEP	The maximal posterior error probability for peptides
Score	A simple rule to be used to judge whether a result is significant or not
MS/MS Count	Number of spectrum matched with peptide

## Sheet: Site_quant
Protein accession	Position	Amino acid	Protein description	Gene name	Species	Localization probability	PEP	Score	Modified sequence	Charge	Mass error [ppm]	MS/MS Count	16h	24h	32h	40h	48h	8h	control	8h/control Ratio	16h/8h Ratio	24h/16h Ratio	32h/24h Ratio	40h/32h Ratio	48h/40h Ratio
A0A143ZVA4	1474	S	Uncharacterized protein	PF3D7_0529400.1	Plasmodium falciparum (isolate 3D7)	0.99129	2.7705e-09	59.339	DMNET(0.009)NS(0.991)NADIKDDEK	4	1.9754	1	0.639	1.071	1.76	1.146	1.292	0.681	0.411	1.655	0.939	1.676	1.643	0.651	1.128
A0A143ZVA4	736	S	Uncharacterized protein	PF3D7_0529400.1	Plasmodium falciparum (isolate 3D7)	0.803439	3.42535e-08	101.39	NIAHFGS(0.197)S(0.803)PK	3	-0.47876	1	0.446	0.91	2.097	2.056	0.93	0.286	0.275	1.037	1.563	2.038	2.306	0.98	0.452
A0A143ZVA4	1472	T	Uncharacterized protein	PF3D7_0529400.1	Plasmodium falciparum (isolate 3D7)	0.557792	0.00195172	42.123	DMNET(0.558)NS(0.442)NADIKDDEK	3	-0.72694	1	0.388	0.933	2.155	1.811	1.247	0.248	0.217	1.139	1.568	2.403	2.309	0.841	0.688
A0A143ZVB5	70	S	Sphingomyelin synthase 1, putative	PfPAP	Plasmodium falciparum (isolate 3D7)	0.999361	5.83372e-06	71.08	HYNHKDS(0.999)YS(0.001)DNK	4	1.1277	1	0.344	0.855	1.803	1.807	1.373	0.568	0.249	2.284	0.606	2.484	2.108	1.002	0.76
A0A143ZVW7	212	S	Uncharacterized protein	PF3D7_0704300	Plasmodium falciparum (isolate 3D7)	0.959143	2.09588e-06	73.927	KT(0.042)DY(0.002)S(0.959)S(0.997)EDEIYAK	3	2.5139	1	0.35	0.652	1.842	1.719	1.233		0.205			1.864	2.826	0.934	0.717
A0A143ZVW7	213	S	Uncharacterized protein	PF3D7_0704300	Plasmodium falciparum (isolate 3D7)	0.996864	2.09588e-06	73.927	KT(0.042)DY(0.002)S(0.959)S(0.997)EDEIYAK	3	2.5139	1	0.35	0.652	1.842	1.719	1.233		0.205			1.864	2.826	0.934	0.717
B2RUZ4	27	S	Small integral membrane protein 1	SMIM1	Homo sapiens	0.974891	5.86126e-39	118.51	DGVS(1)LGAVS(0.975)S(0.012)T(0.012)EEASR	2	0.65158	12	1.055	0.948	1.283	1.213	1.154	0.635	0.712	0.893	1.66	0.899	1.353	0.946	0.951
B2RUZ4	22	S	Small integral membrane protein 1	SMIM1	Homo sapiens	1	5.86126e-39	118.51	DGVS(1)LGAVS(0.936)S(0.032)T(0.032)EEASR	2	0.82158	10	1.084	0.92	1.285	1.288	1.047	0.636	0.74	0.859	1.705	0.848	1.398	1.002	0.813
B9ZSJ1	393	S	Uncharacterized protein	PFA_0630c	Plasmodium falciparum (isolate 3D7)	0.992001	0.00267267	68.676	HES(0.992)LHS(0.008)YNIK	3	-0.02402	1	0.527	1.079	1.966	1.904	0.909	0.393	0.223	1.764	1.34	2.047	1.822	0.969	0.478
C0H4A5	25	S	Armadillo-domain containing rhoptry protein	PFD0720w	Plasmodium falciparum (isolate 3D7)	1	0.00401043	69.92	LQEFGIEGS(1)K	2	-0.81975	2	0.238	0.342	1.073	1.237	2.866	0.244			0.973	1.438	3.136	1.153	2.317
C0H4A7	714	S	Histone acetyltransferase, putative	PFD0795w	Plasmodium falciparum (isolate 3D7)	1	0.0175553	43.03	VEGGS(1)LEVANK	2	-1.0875	1
C0H4C4	2786	S	Uncharacterized protein	PFE0235c	Plasmodium falciparum (isolate 3D7)	0.999603	0.0157648	52.071	DLHQYS(1)NER	2	-0.68604	1	0.236	0.837	1.995	1.878	1.363	0.332	0.36	0.923	0.711	3.544	2.383	0.941	0.726
C0H4C4	2573	S	Uncharacterized protein	PFE0235c	Plasmodium falciparum (isolate 3D7)	1	0.00700758	53.448	FIDVGNS(1)QGK	3	-1.3283	1	0.685	0.818	2.129	1.401	0.825	0.559	0.583	0.958	1.227	1.194	2.603	0.658	0.589
C0H4K6	1630	S	E3 ubiquitin-protein ligase	MAL7P1.19	Plasmodium falciparum (isolate 3D7)	1	0.000817176	64.52	NEVNLIS(1)DHEK	3	1.0354	2	0.666	0.837	1.729	1.526	1.183	0.539	0.521	1.035	1.235	1.257	2.066	0.883	0.775
C0H4L6	650	S	Uncharacterized protein	MAL7P1.204	Plasmodium falciparum (isolate 3D7)	0.969521	0.000182576	70.784	KES(0.97)AS(0.03)DIDTIK	3	2.4725	1
C0H4L6	652	S	Uncharacterized protein	MAL7P1.204	Plasmodium falciparum (isolate 3D7)	0.953044	0.000162731	71.98	KES(0.047)AS(0.953)DIDTIK	3	1.0107	1
C0H4M0	417	S	Rhoptry-associated membrane antigen	RAMA	Plasmodium falciparum (isolate 3D7)	1	3.63055e-241	205.43	DLQGDS(1)DDELHSTFYSK	3	-1.131	3	0.3	0.974	2.141	1.977	1.045	0.316	0.246	1.285	0.949	3.246	2.198	0.923	0.528
C0H4M6	190	S	Regulator of chromosome condensation, putative	MAL7P1.38	Plasmodium falciparum (isolate 3D7)	0.766236	0.00104144	44.045	S(0.234)NNS(0.766)IDLKDEDIK	3	-2.4209	1	0.451	0.734	1.297	1.655	2.191	0.397	0.274	1.449	1.134	1.628	1.768	1.276	1.324
C0H4M6	577	S	Regulator of chromosome condensation, putative	MAL7P1.38	Plasmodium falciparum (isolate 3D7)	0.975946	1.06133e-31	104.81	INEQS(0.976)EGS(0.024)NLPSEQNK	3	0.76132	3	0.514	0.919	1.707	1.705	1.264	0.515	0.375	1.371	0.999	1.787	1.857	0.999	0.741
C0H4M6	178	S	Regulator of chromosome condensation, putative	MAL7P1.38	Plasmodium falciparum (isolate 3D7)	0.998059	1.00499e-22	114.52	S(0.002)QDS(0.998)YENHTYDK	3	-0.29752	10	0.445	0.921	1.942	1.579	1.443	0.37	0.3	1.236	1.201	2.07	2.108	0.813	0.914
C0H4M6	676	S	Regulator of chromosome condensation, putative	MAL7P1.38	Plasmodium falciparum (isolate 3D7)	0.995795	0.0102104	62.088	ES(0.002)LS(0.996)APIS(0.002)K	2	1.085	1	0.345	0.95	2.258	2.014	0.67	0.396	0.367	1.079	0.87	2.755	2.377	0.892	0.333
C0H4M6	603	S	Regulator of chromosome condensation, putative	MAL7P1.38	Plasmodium falciparum (isolate 3D7)	0.624555	0.00861317	55.896	SYLS(0.008)NES(0.625)PT(0.367)R	2	0.63756	1
C0H4M6	674	S	Regulator of chromosome condensation, putative	MAL7P1.38	Plasmodium falciparum (isolate 3D7)	0.889131	0.00686803	44.807	RES(0.889)LS(0.111)APISK	3	1.0369	1
C0H4P4	3609	S	Uncharacterized protein	MAL7P1.146	Plasmodium falciparum (isolate 3D7)	1	1.4519e-20	95.205	INYNS(1)DGDHDVVQHK	4	-0.34543	4	0.483	0.838	1.975	1.676	1.405	0.354	0.27	1.313	1.364	1.734	2.358	0.849	0.838
C0H4U4	245	S	Uncharacterized protein	MAL8P1.95	Plasmodium falciparum (isolate 3D7)	0.99808	0.00283993	56.514	S(0.002)LDNKS(0.998)DGPLK	3	0.69692	1	0.468	1.679	1.951	1.403	1.039	0.315	0.144	2.194	1.484	3.588	1.162	0.719	0.741
C0H4V5	369	S	Uncharacterized protein	MAL8P1.71	Plasmodium falciparum (isolate 3D7)	0.817312	0.0043611	52.576	GGFNRPLS(0.817)PT(0.183)F	2	0.5371	1	0.37	0.878	1.847	1.767	0.904	0.235			1.574	2.373	2.105	0.957	0.512
C0H4V6	77	S	14-3-3 protein	MAL8P1.69	Plasmodium falciparum (isolate 3D7)	0.804533	0.00349537	72.2	IIS(0.195)S(0.805)VEQK	2	0.57913	2	0.429	0.754	1.574	1.365	2.306	0.319	0.252	1.268	1.345	1.756	2.087	0.867	1.689
C0H4Y0	253	S	Ubiquitin conjugation factor E4 B, putative	PF08_0020	Plasmodium falciparum (isolate 3D7)	0.993683	1.67259e-37	104.88	S(0.994)MPVNT(0.006)TDSSTNNITTNR	3	-0.91565	1	0.637	1.096	1.381	1.37	1.348	0.558	0.61	0.916	1.14	1.722	1.26	0.992	0.984
C0H514	575	S	Serine/threonine protein kinase, FIKK family	FIKK9.3	Plasmodium falciparum (isolate 3D7)	0.991101	0.00267672	61.409	AT(0.009)AS(0.991)QDEIFFK	2	-0.58899	1	0.289	0.888	1.772	1.382	1.499	0.17			1.696	3.076	1.995	0.78	1.085
C0H564	275	S	Monocarboxylate transporter, putative	PFI1295c	Plasmodium falciparum (isolate 3D7)	0.999288	1.5741e-25	115.38	YNTNT(0.001)DS(0.999)NNIDIK	2	2.2718	5	0.286	0.822	2.11	1.986	1.304	0.355	0.136	2.606	0.806	2.871	2.567	0.941	0.657
C0H583	30	S	Uncharacterized protein	PFI1555w	Plasmodium falciparum (isolate 3D7)	0.999971	0.0113149	59.227	S(1)AEILSESK	2	0.31393	1	0.408	0.691	2.305	2.124	0.76	0.382	0.33	1.157	1.069	1.694	3.333	0.922	0.358
C0H5A6	553	S	Uncharacterized protein	MAL13P1.39	Plasmodium falciparum (isolate 3D7)	0.328025	0.000135079	50.088	S(0.328)S(0.328)S(0.328)NNY(0.016)FNDSLYK	3	0.18333	0
C0H5A6	551	S	Uncharacterized protein	MAL13P1.39	Plasmodium falciparum (isolate 3D7)	0.328025	0.000135079	50.088	S(0.328)S(0.328)S(0.328)NNY(0.016)FNDSLYK	3	0.18333	0
C0H5A6	5738	T	Uncharacterized protein	MAL13P1.39	Plasmodium falciparum (isolate 3D7)	0.998747	0.0145184	49.715	RT(0.999)IMS(0.001)IK	3	-2.1782	1
C0H5A6	552	S	Uncharacterized protein	MAL13P1.39	Plasmodium falciparum (isolate 3D7)	0.328025	0.000135079	50.088	S(0.328)S(0.328)S(0.328)NNY(0.016)FNDSLYK	3	0.18333	0
C0H5B1	53	S	Eukaryotic translation initation factor 4 gamma	MAL13P1.63	Plasmodium falciparum (isolate 3D7)	0.383106	0.00180514	61.344	S(0.383)NT(0.234)NS(0.383)ELYNQK	3	-0.3768	0
C0H5B1	174	S	Eukaryotic translation initation factor 4 gamma	MAL13P1.63	Plasmodium falciparum (isolate 3D7)	0.996151	0.00454456	71.085	NNS(0.996)VT(0.004)GNIK	3	0.52749	2
C0H5B1	49	S	Eukaryotic translation initation factor 4 gamma	MAL13P1.63	Plasmodium falciparum (isolate 3D7)	0.383106	0.00180514	61.344	S(0.383)NT(0.234)NS(0.383)ELYNQK	3	-0.3768	0
C0H5B1	51	T	Eukaryotic translation initation factor 4 gamma	MAL13P1.63	Plasmodium falciparum (isolate 3D7)	0.951017	0.00182424	66.246	S(0.048)NT(0.951)NS(0.001)ELYNQK	2	0.32666	1	0.536	1.318	2.447	1.314	0.639	0.583	0.163	3.577	0.919	2.46	1.856	0.537	0.486
C0H5C2	139	S	40S ribosomal protein S15	MAL13P1.92	Plasmodium falciparum (isolate 3D7)	0.577503	1.35789e-05	54.281	HGKPGIGAT(0.006)HS(0.417)S(0.578)R	4	1.4056	2
C0H5C2	138	S	40S ribosomal protein S15	MAL13P1.92	Plasmodium falciparum (isolate 3D7)	0.832627	0.00216182	71.933	PGIGAT(0.023)HS(0.833)S(0.144)R	3	0.3433	1
C0H5G9	496	S	Krox-like protein, putative	MAL13P1.395	Plasmodium falciparum (isolate 3D7)	0.944086	8.39608e-22	113.33	QS(0.056)AS(0.944)IIELQNSSK	3	-0.7207	1	0.406	0.825	1.744	1.38	1.864	0.45	0.332	1.356	0.903	2.03	2.114	0.792	1.35
C0H5J2	1380	T	Uncharacterized protein	MAL13P1.295	Plasmodium falciparum (isolate 3D7)	0.984626	7.84642e-84	153.09	S(0.015)GT(0.985)DDEEQVFK	2	-0.52138	4	0.366	0.857	2.02	1.846	1.476	0.204	0.231	0.883	1.792	2.339	2.358	0.914	0.799
C0H5J2	1378	S	Uncharacterized protein	MAL13P1.295	Plasmodium falciparum (isolate 3D7)	0.5	0.00100806	65.043	S(0.5)GT(0.5)DDEEQVFK	2	-0.19359	2	0.442	0.904	2.034	1.686	1.316	0.319	0.299	1.068	1.384	2.045	2.252	0.829	0.781
C0H5J4	689	T	E3 SUMO-protein ligase PIAS, putative	MAL13P1.302	Plasmodium falciparum (isolate 3D7)	0.563579	0.0187794	63.966	NIT(0.564)S(0.405)S(0.032)NFNK	2	0.55065	1	0.467	0.976	2.191	1.289	1.126	0.497	0.453	1.097	0.939	2.089	2.245	0.588	0.873
C6KSL9	118	S	Uncharacterized protein	PFF0090w	Plasmodium falciparum (isolate 3D7)	0.541923	9.12923e-50	129.43	S(0.001)HS(0.007)S(0.046)S(0.299)S(0.542)S(0.105)VYASANAEN	2	1.4586	1		0.635	1.57	1.019	0.776						2.472	0.649	0.762
C6KSL9	95	S	Uncharacterized protein	PFF0090w	Plasmodium falciparum (isolate 3D7)	0.58681	0.00415723	65.627	HS(0.587)S(0.413)LPNER	3	-0.14824	1	0.405	1.281	1.756	1.472	0.74	0.345			1.172	3.165	1.371	0.838	0.503
C6KSL9	117	S	Uncharacterized protein	PFF0090w	Plasmodium falciparum (isolate 3D7)	0.456307	1.40805e-34	111.01	S(0.018)HS(0.018)S(0.088)S(0.456)S(0.351)S(0.067)VYASANAEN	2	0.12678	0
C6KSL9	115	S	Uncharacterized protein	PFF0090w	Plasmodium falciparum (isolate 3D7)	0.695077	1.38051e-43	123.42	S(0.134)HS(0.695)S(0.134)S(0.027)S(0.005)S(0.005)VYASANAEN	2	-0.97692	2	0.486	0.899	1.234	1.408	0.973					1.85	1.373	1.141	0.691
C6KSL9	96	S	Uncharacterized protein	PFF0090w	Plasmodium falciparum (isolate 3D7)	0.96128	0.00198629	76.302	HS(0.039)S(0.961)LPNER	2	-1.1478	10	0.606	1.289	2.363	1.559	0.796	0.248	0.14	1.772	2.439	2.128	1.834	0.66	0.511
C6KSL9	113	S	Uncharacterized protein	PFF0090w	Plasmodium falciparum (isolate 3D7)	0.221594	5.57665e-06	53.453	S(0.222)HS(0.191)S(0.191)S(0.191)S(0.165)S(0.039)VYASANAEN	2	-0.39852	0
C6KSN1	31	S	Uncharacterized protein	PFF0150c	Plasmodium falciparum (isolate 3D7)	0.580332	0.00371611	44.252	VNS(0.58)NS(0.42)NNNMYFK	3	-1.1747	1
C6KSN9	1831	S	Transcription factor with AP2 domain(S)	ApiAP2	Plasmodium falciparum (isolate 3D7)	0.947154	0.0109742	51.286	T(0.044)IHS(0.947)NS(0.009)IYK	3	2.664	1
C6KSP3	808	T	Uncharacterized protein	PFF0220w	Plasmodium falciparum (isolate 3D7)	0.716053	0.000143067	59.502	S(0.202)NT(0.716)PS(0.082)HHSFDNAK	3	0.12347	1	0.592	0.996	2.279	1.725	0.85	0.294	0.264	1.115	2.013	1.681	2.288	0.757	0.493
C6KSP3	806	S	Uncharacterized protein	PFF0220w	Plasmodium falciparum (isolate 3D7)	0.475475	0.000389817	47.548	S(0.475)NT(0.475)PS(0.048)HHS(0.001)FDNAK	3	-0.19293	0
C6KSP3	1602	S	Uncharacterized protein	PFF0220w	Plasmodium falciparum (isolate 3D7)	0.999997	0.00190194	72.705	ELS(1)QEEDTNK	3	-1.7573	1	0.897	0.955	1.361	1.452	0.861	0.666	0.808	0.825	1.346	1.064	1.426	1.067	0.593
C6KSP3	813	S	Uncharacterized protein	PFF0220w	Plasmodium falciparum (isolate 3D7)	0.999934	2.75678e-07	72.433	SNTPSHHS(1)FDNAK	3	-0.39834	4	0.538	1.105	1.811	1.533	1.143	0.528	0.341	1.549	1.018	2.053	1.639	0.847	0.746
C6KSP9	474	S	RNA-binding protein, putative	PFF0250w	Plasmodium falciparum (isolate 3D7)	1	0.0127719	52.725	AAS(1)FLIGR	2	0.26056	1	0.294	0.361	1.345	0.944	2.658	0.398			0.739	1.228	3.725	0.701	2.817
C6KSQ8	446	S	Uncharacterized protein	PFF0295c	Plasmodium falciparum (isolate 3D7)	0.816019	0.0115083	47.712	S(0.184)FLS(0.816)GEHNYK	3	0.43279	1
C6KSQ8	443	S	Uncharacterized protein	PFF0295c	Plasmodium falciparum (isolate 3D7)	0.549099	0.0103621	48.568	S(0.549)FLS(0.451)GEHNYK	3	0.17582	1
C6KSR4	936	S	Uncharacterized protein	PFF0325c	Plasmodium falciparum (isolate 3D7)	0.999908	0.0190136	48.568	QNS(1)DQINYK	2	2.926	1	0.518	1.123	2.018	1.403	1.178	0.467	0.293	1.59	1.11	2.167	1.798	0.695	0.84
C6KST7	4476	S	Uncharacterized protein	PFF0445w	Plasmodium falciparum (isolate 3D7)	0.999062	8.44396e-12	91.401	VEEDEIDS(0.999)IGDS(0.001)R	2	0.34838	3	0.529	0.894	1.659	1.419	1.657	0.46	0.382	1.205	1.151	1.69	1.854	0.856	1.167
C6KSU8	108	T	Pre-mRNA-splicing factor SLU7, putative	PFF0500c	Plasmodium falciparum (isolate 3D7)	1	0.0168871	46.37	DCLERT(1)R	2	2.5537	1
C6KSV0	33	S	Histone H3	PFF0510w	Plasmodium falciparum (isolate 3D7)	0.997574	7.25059e-27	120.57	S(0.002)APIS(0.998)AGIK	3	1.0138	6	0.405	0.921	2.436	1.873	0.793	0.317	0.254	1.251	1.275	2.276	2.644	0.769	0.424
C6KSV0	58	S	Histone H3	PFF0510w	Plasmodium falciparum (isolate 3D7)	0.955148	9.94727e-08	101.46	S(0.955)T(0.045)DLLIR	2	-1.0676	1	0.248	0.36	1.028	0.996	3.905	0.353	0.108	3.254	0.704	1.45	2.856	0.969	3.919
C6KSV0	29	S	Histone H3	PFF0510w	Plasmodium falciparum (isolate 3D7)	0.999999	2.62108e-05	93.839	S(1)APISAGIK	2	-0.75711	9	0.808	1.028	1.312	1.037	1.421	1.106	0.289	3.821	0.73	1.273	1.276	0.79	1.371
C6KSW1	339	S	Uncharacterized protein	PFF0570c	Plasmodium falciparum (isolate 3D7)	0.997925	0.00177425	78.548	S(0.998)IT(0.002)IMQDK	2	0.47628	1
C6KSX7	1362	T	AP-3 complex subunit beta, putative	PFF0655c	Plasmodium falciparum (isolate 3D7)	0.5	0.0142979	65.313	FFFS(0.5)DT(0.5)D	2	-1.4233	1
C6KSX7	1360	S	AP-3 complex subunit beta, putative	PFF0655c	Plasmodium falciparum (isolate 3D7)	0.5	0.0142979	65.313	FFFS(0.5)DT(0.5)D	2	-1.4233	1
C6KSY0	2815	S	Transcription factor with AP2 domain(S)	ApiAP2	Plasmodium falciparum (isolate 3D7)	0.446794	0.00267015	66.393	NS(0.106)S(0.447)S(0.447)PFFINK	3	-3.5213	0
C6KSY0	697	S	Transcription factor with AP2 domain(S)	ApiAP2	Plasmodium falciparum (isolate 3D7)	1	4.17577e-88	155.49	NRIS(1)S(1)DEFNDEHNK	3	1.1613	4	0.336	0.868	1.865	1.736	1.544	0.338	0.314	1.077	0.993	2.587	2.149	0.931	0.889
C6KSY0	2814	S	Transcription factor with AP2 domain(S)	ApiAP2	Plasmodium falciparum (isolate 3D7)	0.446794	0.00267015	66.393	NS(0.106)S(0.447)S(0.447)PFFINK	3	-3.5213	0
C6KSY0	698	S	Transcription factor with AP2 domain(S)	ApiAP2	Plasmodium falciparum (isolate 3D7)	1	4.17577e-88	155.49	NRIS(1)S(1)DEFNDEHNK	3	1.1613	4	0.336	0.868	1.865	1.736	1.544	0.338	0.314	1.077	0.993	2.587	2.149	0.931	0.889
C6KSY1	153	S	Myosin E, putative	MyoE	Plasmodium falciparum (isolate 3D7)	0.95293	0.00790879	58.172	Y(0.001)S(0.007)HS(0.953)S(0.039)DDIK	3	-1.5347	3
C6KSY4	398	S	Organic anion transporter	PFF0690c	Plasmodium falciparum (isolate 3D7)	0.437843	0.00905438	60.345	T(0.124)NT(0.438)S(0.438)YEHPLNK	3	1.6142	0
C6KSY4	397	T	Organic anion transporter	PFF0690c	Plasmodium falciparum (isolate 3D7)	0.524353	0.00905438	60.345	T(0.118)NT(0.524)S(0.357)Y(0.001)EHPLNK	3	2.3783	1	0.611	0.767	1.388	1.352	2.052	0.524	0.306	1.71	1.168	1.255	1.809	0.975	1.517
C6KSY4	530	S	Organic anion transporter	PFF0690c	Plasmodium falciparum (isolate 3D7)	0.897893	2.80635e-09	73.918	HS(0.097)GNNS(0.898)Y(0.005)INNNLDK	3	-0.95675	1	0.515	1.26	2.206	1.472	0.853	0.428	0.266	1.609	1.204	2.447	1.751	0.667	0.579
C6KSY4	321	S	Organic anion transporter	PFF0690c	Plasmodium falciparum (isolate 3D7)	0.998434	0.000606712	43.208	S(0.002)KQDDPHVS(0.998)NDFK	4	-1.2115	1	0.458	0.698	1.688	1.469	2.203	0.304	0.18	1.693	1.505	1.525	2.42	0.87	1.5
C6KSY4	432	S	Organic anion transporter	PFF0690c	Plasmodium falciparum (isolate 3D7)	0.875148	1.20017e-58	135.62	NIS(0.125)S(0.875)GKS(1)IDDSTDNSK	3	-0.78448	1	0.529	1.268	2.298	1.01	1.349	0.342	0.203	1.683	1.544	2.399	1.812	0.44	1.336
C6KSY4	12	S	Organic anion transporter	PFF0690c	Plasmodium falciparum (isolate 3D7)	0.998501	0.00124039	76.01	NEVINS(0.999)NDT(0.001)R	2	0.56904	2	0.336	0.821	2.249	2.023	0.947	0.366	0.258	1.415	0.918	2.445	2.741	0.899	0.468
C6KSY4	422	S	Organic anion transporter	PFF0690c	Plasmodium falciparum (isolate 3D7)	0.960135	0.0055202	67.187	T(0.04)S(0.96)NISNLK	2	-0.14779	1	0.681	1.178	2.492	1.332	0.696	0.343	0.278	1.233	1.988	1.729	2.115	0.535	0.522
C6KSY4	435	S	Organic anion transporter	PFF0690c	Plasmodium falciparum (isolate 3D7)	0.999971	1.20017e-58	135.62	NIS(0.125)S(0.875)GKS(1)IDDSTDNSK	3	-0.78448	5	0.501	1.148	2.375	1.573	0.927	0.29	0.186	1.556	1.726	2.294	2.068	0.663	0.589
C6KSZ5	891	S	Ribonuclease, putative	PFF0745c	Plasmodium falciparum (isolate 3D7)	0.914243	1.77555e-11	70.783	EHS(0.027)PY(0.059)DDNS(0.914)LEEPSK	3	3.2153	1	0.692	0.849	1.43	1.422	1.474	0.486	0.646	0.752	1.424	1.227	1.683	0.995	1.036
C6KT14	10	T	Uncharacterized protein	PFF0840w	Plasmodium falciparum (isolate 3D7)	1	0.00196904	81.525	LRT(1)VELQK	3	1.161	1	0.483	0.975	1.854	1.868	1.05	0.48	0.29	1.655	1.007	2.018	1.9	1.008	0.562
C6KT18	127	T	Histone H2A	PFF0860c	Plasmodium falciparum (isolate 3D7)	0.999987	0.00186809	82.417	AGT(1)ANQDY	2	1.6255	3	0.39	1.053	1.425	1.307	1.213	0.846	0.767	1.103	0.46	2.704	1.352	0.917	0.928
C6KT19	33	S	Histone H3	PFF0865w	Plasmodium falciparum (isolate 3D7)	0.718932	0.000851878	84.896	S(0.279)APVS(0.719)T(0.002)GIK	3	-0.89841	1	0.765	0.966	1.416	1.106	1.531	0.809	0.407	1.988	0.945	1.263	1.466	0.781	1.384
C6KT19	29	S	Histone H3	PFF0865w	Plasmodium falciparum (isolate 3D7)	0.999723	1.27421e-06	92.112	KS(1)APVSTGIK	3	-0.85562	2	0.969	1.223	1.509	1.072	1.288	0.705	0.234	3.011	1.374	1.262	1.234	0.711	1.202
C6KT20	793	S	Uncharacterized protein	PFF0870w	Plasmodium falciparum (isolate 3D7)	0.997931	0.0182136	49.3	SHT(0.002)IEGS(0.998)MV	2	-1.9964	2	0.945	0.989	1.083	1.3	1.012	0.902	0.77	1.172	1.047	1.047	1.095	1.2	0.778
C6KT20	99	S	Uncharacterized protein	PFF0870w	Plasmodium falciparum (isolate 3D7)	0.945247	3.4868e-08	69.188	SNNENPNMLS(0.945)NS(0.055)LK	3	0.47433	1
C6KT34	775	S	Cell division cycle protein 48 homologue,putative	PFF0940c	Plasmodium falciparum (isolate 3D7)	0.998004	0.000619201	88.101	S(0.002)VS(0.998)QADLIK	2	0.46618	1	0.269	0.584	1.582	1.391	2.768	0.301	0.103	2.915	0.894	2.167	2.71	0.879	1.989
C6KT34	773	S	Cell division cycle protein 48 homologue,putative	PFF0940c	Plasmodium falciparum (isolate 3D7)	0.99708	0.000812158	86.756	S(0.997)VS(0.003)QADLIK	2	0.49232	2	0.707	0.987	1.19	1.085	1.768	0.925	0.338	2.734	0.764	1.395	1.206	0.912	1.629
C6KT56	345	S	Signal recognition particle subunit SRP68,putative	PFF1055c	Plasmodium falciparum (isolate 3D7)	0.999997	2.4553e-05	92.19	HRLS(1)YINEK	3	0.4796	1	0.558	0.878	1.321	1.206	2.269	0.581	0.187	3.112	0.961	1.573	1.503	0.913	1.882
C6KT67	262	S	Nuclear polyadenylated RNA-binding protein NAB2,putative	PFF1110c	Plasmodium falciparum (isolate 3D7)	0.994642	6.12244e-21	109.79	IS(0.005)DS(0.995)ADEYNNSEK	2	-1.37	9	0.714	1.116	1.761	1.515	1.051	0.536	0.307	1.747	1.331	1.563	1.578	0.86	0.694
C6KT82	1327	S	SNF2 helicase, putative	PFF1185w	Plasmodium falciparum (isolate 3D7)	1	6.03729e-32	106.39	NDEDDDDDDDNS(1)VDAK	3	-1.3216	3	0.537	0.967	2.309	1.694	1.082	0.15	0.262	0.572	3.589	1.801	2.388	0.734	0.639
C6KT82	2118	T	SNF2 helicase, putative	PFF1185w	Plasmodium falciparum (isolate 3D7)	0.955095	0.010341	60.157	S(0.045)DLT(0.955)DDMKEK	3	-0.16307	1	0.569	1.149	1.789	1.512	1.484	0.34	0.158	2.151	1.673	2.021	1.556	0.845	0.981
C6KT82	1898	S	SNF2 helicase, putative	PFF1185w	Plasmodium falciparum (isolate 3D7)	0.535533	3.08052e-05	57.148	GVGTTFLS(0.464)DGS(0.536)MR	3	0.22971	1
C6KTA0	439	S	Sec14 domain containing protein	PFF1280w	Plasmodium falciparum (isolate 3D7)	1	3.17223e-06	94.804	HIGS(1)DNFK	3	0.36432	4	0.311	1.047	2.471	1.739	0.874	0.295	0.263	1.124	1.052	3.37	2.36	0.704	0.503
C6KTA0	406	S	Sec14 domain containing protein	PFF1280w	Plasmodium falciparum (isolate 3D7)	0.947784	0.0127719	52.725	Y(0.003)IS(0.948)S(0.049)DNLK	2	1.1428	1	0.387	1.18	2.488	1.846	0.642	0.327	0.13	2.52	1.181	3.052	2.109	0.742	0.348
C6KTA4	461	S	Pyruvate kinase	PFF1300w	Plasmodium falciparum (isolate 3D7)	0.999886	3.17476e-11	97.767	VGS(1)FQGTDIVIR	2	0.98247	4	0.244	1.074	2.481	1.627	1.318	0.194	0.061	3.158	1.257	4.404	2.31	0.656	0.81
C6KTB3	324	S	Transportin	PFF1345w	Plasmodium falciparum (isolate 3D7)	0.538713	4.42325e-06	77.746	S(0.539)DS(0.447)NY(0.015)IDENVYK	3	0.66361	2	0.525	0.594	1.352	1.472	2.33	0.396	0.33	1.2	1.326	1.131	2.276	1.089	1.583
C6KTB3	326	S	Transportin	PFF1345w	Plasmodium falciparum (isolate 3D7)	0.809663	4.42325e-06	77.746	S(0.187)DS(0.81)NY(0.003)IDENVYK	3	-0.54252	2	0.809	0.976	1.328	1.104	1.643	0.702	0.438	1.603	1.151	1.207	1.361	0.831	1.488
C6KTB8	2345	S	Eukaryotic translation initiation factor 2-alpha kinase	PfPK4	Plasmodium falciparum (isolate 3D7)	0.999546	0.00500291	60.255	NFS(1)DSIYK	2	-0.99173	1	0.366	0.982	1.604	1.801	1.61	0.418	0.22	1.903	0.875	2.683	1.634	1.123	0.894
C6KTD2	5881	S	Putative histone-lysine N-methyltransferase 1	SET1	Plasmodium falciparum (isolate 3D7)	1	0.00681838	51.436	S(1)NDNNY(1)MDRK	2	2.4752	1
C6KTD2	5886	Y	Putative histone-lysine N-methyltransferase 1	SET1	Plasmodium falciparum (isolate 3D7)	1	0.00681838	51.436	S(1)NDNNY(1)MDRK	2	2.4752	1
C6S3C9	833	S	Serine/threonine-protein phosphatase	PF10_0177a	Plasmodium falciparum (isolate 3D7)	1	1.81232e-43	134.14	EVVHS(1)ENEQAEK	3	1.7028	8	0.319	0.809	2.163	1.944	1.222	0.239	0.304	0.788	1.331	2.538	2.675	0.899	0.628
C6S3C9	1986	T	Serine/threonine-protein phosphatase	PF10_0177a	Plasmodium falciparum (isolate 3D7)	0.999927	0.00622139	46.88	KDT(1)NDELYK	3	1.1868	1
C6S3F7	313	T	Casein kinase I	PfCK1	Plasmodium falciparum (isolate 3D7)	1	0.00144706	79.337	FDQT(1)ADQEGR	2	-1.445	1	0.518	0.857	1.622	1.317	1.784	0.563	0.338	1.665	0.92	1.654	1.894	0.812	1.354
K7NTP5	108	S	Heat shock protein 70	PF3D7_0831700	Plasmodium falciparum (isolate 3D7)	0.879624	5.28967e-06	76.158	KFS(0.88)ET(0.094)T(0.026)VQSDMK	3	0.85252	2	0.725	1.133	1.536	1.191	1.47	0.732	0.213	3.442	0.991	1.561	1.357	0.775	1.234
O00161	24	T	Synaptosomal-associated protein 23	SNAP23	Homo sapiens	0.501475	2.93441e-06	54.103	AHQIT(0.003)DES(0.994)LES(0.501)T(0.501)RR	3	-0.8114	1	0.813	1.13	1.05	1.166	1.189	0.864	0.788	1.096	0.94	1.39	0.929	1.11	1.02
O00161	23	S	Synaptosomal-associated protein 23	SNAP23	Homo sapiens	0.501475	2.93441e-06	54.103	AHQIT(0.003)DES(0.994)LES(0.501)T(0.501)RR	3	-0.8114	1	0.813	1.13	1.05	1.166	1.189	0.864	0.788	1.096	0.94	1.39	0.929	1.11	1.02
O00161	20	S	Synaptosomal-associated protein 23	SNAP23	Homo sapiens	0.993827	2.93441e-06	54.103	AHQIT(0.003)DES(0.994)LES(0.501)T(0.501)RR	3	-0.8114	1	0.813	1.13	1.05	1.166	1.189	0.864	0.788	1.096	0.94	1.39	0.929	1.11	1.02
O00231	14	S	26S proteasome non-ATPase regulatory subunit 11	PSMD11	Homo sapiens	0.980442	7.23257e-21	116.51	AQS(0.98)LLS(0.019)TDR	2	0.72157	3	0.862	1.34	1.53	1.038	0.814	0.928	0.488	1.901	0.928	1.555	1.142	0.679	0.784
O00264	181	S	Membrane-associated progesterone receptor component 1	PGRMC1	Homo sapiens	0.996795	3.81073e-38	90.475	EGEEPTVYS(0.997)DEEEPKDES(0.003)AR	3	0.68626	10	0.341	1.129	1.163	1.184	1.19	0.997	0.997	1.001	0.341	3.314	1.03	1.018	1.005
O00421	341	S	C-C chemokine receptor-like 2	CCRL2	Homo sapiens	0.979441	0.0127767	56.404	EEPDHS(0.979)T(0.021)EV	2	-1.2326	2	0.956	0.99	1.253	1.108	1.233	0.718	0.741	0.969	1.33	1.036	1.266	0.885	1.113
O00505	60	S	Importin subunit alpha-4	KPNA3	Homo sapiens	0.999998	4.18926e-28	91.166	NVPQEESLEDS(1)DVDADFK	3	2.2419	2	0.778	0.968	0.991	0.88	1.215	0.861	1.306	0.66	0.903	1.244	1.023	0.888	1.381
O00629	60	S	Importin subunit alpha-3	KPNA4	Homo sapiens	1	0	249.12	NVPHEDICEDS(1)DIDGDYR	3	-0.71954	4	0.768	0.845	1.438	1.417	1.071	0.728	0.733	0.993	1.056	1.1	1.702	0.985	0.756
O14523	59	S	C2 domain-containing protein 2-like	C2CD2L	Homo sapiens	1	3.92528e-16	84.653	GPGPALAGEPAGS(1)LR	2	1.035	4	1.022	0.785	1.305	1.153	1.177	0.79	0.767	1.03	1.293	0.768	1.663	0.883	1.021
O14523	426	S	C2 domain-containing protein 2-like	C2CD2L	Homo sapiens	0.968881	2.43223e-11	60.735	NLGTPT(0.005)S(0.005)S(0.005)T(0.005)PRPS(0.969)IT(0.007)PT(0.002)K	3	-0.87896	1	0.981	0.977	1.116	0.886	0.996	1.042	1.002	1.04	0.941	0.996	1.143	0.793	1.124
O14523	662	S	C2 domain-containing protein 2-like	C2CD2L	Homo sapiens	0.826726	8.46345e-92	143.27	EAGLS(0.173)QS(0.827)HDDLSNATATPSVR	3	0.052245	2	0.905	0.893	1.019	1.516	0.908	0.838	0.921	0.91	1.08	0.986	1.142	1.487	0.599
O14523	419	T	C2 domain-containing protein 2-like	C2CD2L	Homo sapiens	0.384591	0.00812552	57.414	NLGT(0.385)PT(0.385)S(0.179)S(0.042)T(0.01)PR	2	0.053987	0
O14523	470	S	C2 domain-containing protein 2-like	C2CD2L	Homo sapiens	0.765292	0.0190166	42.317	S(0.234)PS(0.765)KVEVTEK	3	-0.84311	1
O14523	417	T	C2 domain-containing protein 2-like	C2CD2L	Homo sapiens	0.384591	0.00812552	57.414	NLGT(0.385)PT(0.385)S(0.179)S(0.042)T(0.01)PR	2	0.053987	0
O14618	267	S	Copper chaperone for superoxide dismutase	CCS	Homo sapiens	1	2.6192e-05	90.759	KES(1)AQPPAHL	2	-0.038885	18	1.006	1.053	0.868	0.814	0.74	1.109	1.411	0.786	0.907	1.047	0.824	0.938	0.909
O14683	14	S	Tumor protein p53-inducible protein 11	TP53I11	Homo sapiens	0.990517	0.000334883	76.759	KHS(0.991)QT(0.009)DLVSR	3	0.16428	1	0.257	0.976	1.132	1.236	1.352	1.023	1.024	1	0.251	3.797	1.159	1.092	1.094
O14737	119	S	Programmed cell death protein 5	PDCD5	Homo sapiens	1	3.89469e-97	157.38	VMDS(1)DEDDDY	2	1.1409	72	1.003	0.988	1.082	1.05	0.933	0.949	0.996	0.952	1.057	0.985	1.095	0.97	0.889
O14737	125	Y	Programmed cell death protein 5	PDCD5	Homo sapiens	0.985382	1.2349e-12	107.06	KVMDS(0.015)DEDDDY(0.985)	2	-0.19435	5	1.019	1.054	0.964	1.046	0.912	0.992	1.014	0.979	1.026	1.034	0.915	1.085	0.872
O14791	314	S	Apolipoprotein L1	APOL1	Homo sapiens	1	0	263.55	VTEPIS(1)AES(1)GEQVER	3	1.0155	33	0.362	0.474	1.23	1.057	3.309	0.312	0.255	1.223	1.16	1.308	2.597	0.859	3.131
O14791	311	S	Apolipoprotein L1	APOL1	Homo sapiens	0.999999	0	238.68	VTEPIS(1)AES(1)GEQVER	2	0.69033	32	0.327	0.44	1.231	1.032	3.524	0.256	0.189	1.357	1.277	1.345	2.795	0.839	3.414
O14828	76	S	Secretory carrier-associated membrane protein 3	SCAMP3	Homo sapiens	0.659683	0.00934651	44.564	KLS(0.66)PT(0.34)EPK	3	-1.4194	1
O15127	319	S	Secretory carrier-associated membrane protein 2	SCAMP2	Homo sapiens	0.871421	1.94331e-74	150.76	AAS(0.871)S(0.129)AAQGAFQGN	2	-0.76801	3	0.819	1	1.361	1.178	1.088	0.742	0.811	0.915	1.104	1.221	1.361	0.865	0.924
O15127	320	S	Secretory carrier-associated membrane protein 2	SCAMP2	Homo sapiens	0.553543	3.36286e-09	82.59	AAS(0.446)S(0.554)AAQGAFQGN	2	-1.3947	2	0.791	0.951	1.35	1.42	1.136	0.651	0.702	0.928	1.214	1.202	1.42	1.052	0.8
O15400	131	S	Syntaxin-7	STX7	Homo sapiens	0.605564	0.00297276	56.139	VS(0.394)GS(0.606)FPEDSSK	3	-1.7042	1
O15400	129	S	Syntaxin-7	STX7	Homo sapiens	0.99917	1.15696e-15	108.58	VS(0.999)GS(0.001)FPEDSSK	2	-2.2696	3	0.983	0.953	1.07	1.144	1.151	0.983	0.715	1.375	1	0.97	1.122	1.07	1.006
O15439	646	T	Multidrug resistance-associated protein 4	ABCC4	Homo sapiens	0.939551	1.37934e-15	65.428	KDNEESEQPPVPGT(0.94)PT(0.06)LR	3	1.5337	1
O43149	2444	S	Zinc finger ZZ-type and EF-hand domain-containing protein 1	ZZEF1	Homo sapiens	0.854578	3.72673e-46	99.838	GDREEEVERPVS(0.145)S(0.855)PGDPEQK	4	0.11162	3	0.861	0.985	1.134	1.169	1.249	0.679	0.923	0.735	1.269	1.144	1.151	1.03	1.068
O43149	2443	S	Zinc finger ZZ-type and EF-hand domain-containing protein 1	ZZEF1	Homo sapiens	0.5	1.08536e-08	49.765	GDREEEVERPVS(0.5)S(0.5)PGDPEQK	3	-1.3724	2	0.878	0.966	1.235	1.184	1.137	0.668	0.932	0.716	1.316	1.1	1.278	0.959	0.96
O43312	294	S	Metastasis suppressor protein 1	MTSS1	Homo sapiens	0.67374	0.000270324	46.892	S(0.015)S(0.015)GS(0.014)HS(0.277)HS(0.674)PS(0.004)S(0.001)HYR	4	0.69279	1	0.506	1.076	0.689		1.777	1.038	0.915	1.134	0.488	2.127	0.64
O43318	439	S	Mitogen-activated protein kinase kinase kinase 7	MAP3K7	Homo sapiens	0.868673	0.000247487	40.952	S(0.869)IQDLT(0.128)VT(0.003)GTEPGQVSSR	3	0.16887	1
O43396	113	S	Thioredoxin-like protein 1	TXNL1	Homo sapiens	0.999586	8.74018e-22	86.557	QHLENDPGS(1)NEDTDIPK	3	2.324	3	0.793	0.855	1.264	1.163	1.414	0.667	0.843	0.791	1.19	1.079	1.478	0.92	1.215
O43426	1220	T	Synaptojanin-1	SYNJ1	Homo sapiens	0.995321	6.96152e-05	61.265	AS(0.001)AGRLT(0.995)PES(0.003)QS(0.001)K	3	0.34022	1	1.222	1.158	1.133	0.999	0.859	0.606	1.023	0.592	2.017	0.948	0.978	0.882	0.86
O43426	1392	S	Synaptojanin-1	SYNJ1	Homo sapiens	0.499951	0.00367465	46.318	S(0.5)S(0.5)PNPFITGLTR	2	-0.89356	1	0.941	1.246	0.843	0.715	1.162	0.605	1.488	0.407	1.555	1.324	0.676	0.848	1.626
O43426	1565	S	Synaptojanin-1	SYNJ1	Homo sapiens	0.995749	6.46817e-11	104.94	AS(0.996)PT(0.004)LDFTER	2	-0.37562	2	0.987	0.914	1.003	0.978	0.937	0.985	1.195	0.824	1.002	0.927	1.097	0.974	0.958
O43426	1391	S	Synaptojanin-1	SYNJ1	Homo sapiens	0.499951	0.00367465	46.318	S(0.5)S(0.5)PNPFITGLTR	2	-0.89356	1	0.941	1.246	0.843	0.715	1.162	0.605	1.488	0.407	1.555	1.324	0.676	0.848	1.626
O43491	57	S	Band 4.1-like protein 2	EPB41L2	Homo sapiens	0.407799	4.82681e-17	76.015	GSQPPPAAES(0.184)QS(0.408)S(0.408)LRR	3	-0.048877	0
O43491	58	S	Band 4.1-like protein 2	EPB41L2	Homo sapiens	0.407799	4.82681e-17	76.015	GSQPPPAAES(0.184)QS(0.408)S(0.408)LRR	3	-0.048877	0
O43491	55	S	Band 4.1-like protein 2	EPB41L2	Homo sapiens	0.333333	7.49409e-08	55.453	GSQPPPAAES(0.333)QS(0.333)S(0.333)LRR	3	-0.18467	0
O43583	81	S	Density-regulated protein	DENR	Homo sapiens	0.994984	1.95141e-15	67.552	QEAGIS(0.995)EGQGT(0.005)AGEEEEK	3	0.97575	1
O43583	86	T	Density-regulated protein	DENR	Homo sapiens	0.999976	3.98432e-41	111.53	QEAGISEGQGT(1)AGEEEEK	3	-0.775	3	0.938	1.167	1.458	1.118	0.781	0.9	0.637	1.413	1.042	1.245	1.249	0.767	0.699
O43598	173	T	2'-deoxynucleoside 5'-phosphate N-hydrolase 1	DNPH1	Homo sapiens	0.534405	1.99644e-25	86.539	YFEADPPGQVAAS(0.321)PDPT(0.534)T(0.144)	3	-0.93375	1	1.042	1.206	1.022	0.777	1.125	0.829			1.257	1.158	0.847	0.76	1.448
O43598	169	S	2'-deoxynucleoside 5'-phosphate N-hydrolase 1	DNPH1	Homo sapiens	0.990666	1.23319e-49	121.46	YFEADPPGQVAAS(0.991)PDPT(0.005)T(0.005)	2	-0.41699	4	1.103	0.907	1.033	1.059	1.283	1.092	0.524	2.082	1.011	0.822	1.139	1.025	1.212
O43602	14	T	Neuronal migration protein doublecortin	DCX	Homo sapiens	0.990621	0.00130239	83.862	T(0.991)S(0.009)RNMRGSR	2	-0.32096	16	1.051	1.086	1.02	0.978	0.889	0.948	1.028	0.922	1.109	1.033	0.94	0.959	0.908
O43602	15	S	Neuronal migration protein doublecortin	DCX	Homo sapiens	0.813529	0.00044042	85.821	T(0.186)S(0.814)RNMRGSR	2	-1.4015	8	1.065	1.101	1.02	0.971	0.848	0.932	1.062	0.878	1.142	1.033	0.926	0.952	0.874
O43765	81	T	Small glutamine-rich tetratricopeptide repeat-containing protein alpha	SGTA	Homo sapiens	0.992142	2.12825e-29	88.872	EMPQDLRS(0.998)PART(0.992)PPS(0.008)EEDS(0.002)AEAER	4	1.7371	12	0.92	1.013	1.187	1.121	0.929	0.916	0.914	1.002	1.004	1.101	1.172	0.944	0.829
O43765	84	S	Small glutamine-rich tetratricopeptide repeat-containing protein alpha	SGTA	Homo sapiens	0.998124	2.98734e-05	62.813	T(0.001)PPS(0.998)EEDS(0.001)AEAER	2	0.51987	1
O43765	77	S	Small glutamine-rich tetratricopeptide repeat-containing protein alpha	SGTA	Homo sapiens	1	2.12825e-29	71.207	EMPQDLRS(1)PAR	3	0.20368	7	1.01	0.952	1.266	1.182	1.11	0.868	0.613	1.417	1.163	0.942	1.331	0.933	0.94
O43847	94	S	Nardilysin	NRDC	Homo sapiens	0.994123	1.46123e-34	119.37	RGS(0.994)LS(0.006)NAGDPEIVK	3	0.14043	2	1.075	1.132	1.07	1.091	0.867	0.693	1.072	0.647	1.551	1.053	0.945	1.02	0.794
O60220	96	S	Mitochondrial import inner membrane translocase subunit Tim8 A	TIMM8A	Homo sapiens	0.982821	0.0077407	47.037	SKPVFSES(0.017)LS(0.983)D	2	-0.65925	2	0.476	1.079	1.155	1.011	1.108	1.11	1.061	1.046	0.429	2.266	1.071	0.876	1.096
O60256	227	S	Phosphoribosyl pyrophosphate synthase-associated protein 2	PRPSAP2	Homo sapiens	1	0.000376998	90.64	HS(1)PPMVR	3	1.2514	10	1.068	1.019	1.133	1.046	1.02	0.684	1.031	0.664	1.561	0.954	1.112	0.923	0.975
O60271	226	T	C-Jun-amino-terminal kinase-interacting protein 4	SPAG9	Homo sapiens	0.941662	0.0106683	52.576	GGET(0.942)PGS(0.058)EQWK	2	-0.61617	2	1.01	1.114	1.117	1.113	0.872	0.944	0.83	1.137	1.07	1.103	1.003	0.996	0.784
O60282	811	T	Kinesin heavy chain isoform 5C	KIF5C	Homo sapiens	1	0.02318	47.603	LFVQDLT(1)T(1)R	2	-1.3905	5	0.976	0.988	1.207	1.111	1.091	0.882	0.745	1.183	1.107	1.012	1.221	0.921	0.982
O60282	810	T	Kinesin heavy chain isoform 5C	KIF5C	Homo sapiens	1	0.02318	47.603	LFVQDLT(1)T(1)R	2	-1.3905	5	0.976	0.988	1.207	1.111	1.091	0.882	0.745	1.183	1.107	1.012	1.221	0.921	0.982
O60610	22	S	Protein diaphanous homolog 1	DIAPH1	Homo sapiens	0.999152	0.000856053	41.513	GRS(0.999)PDELPS(0.001)AGGDGGK	3	0.031778	1
O60784	462	S	Target of Myb protein 1	TOM1	Homo sapiens	0.618075	4.07181e-13	54.66	LPNLS(0.191)S(0.618)PS(0.191)AEGPPGPPSGPAPR	3	1.0595	1	1.191	0.925	1.376	1.068	0.692	0.865	0.882	0.98	1.377	0.777	1.487	0.777	0.648
O75061	570	S	Putative tyrosine-protein phosphatase auxilin	DNAJC6	Homo sapiens	0.943153	1.04668e-05	72.321	SATST(0.001)S(0.01)AS(0.943)PT(0.046)LR	3	0.13825	1
O75069	464	S	Transmembrane and coiled-coil domains protein 2	TMCC2	Homo sapiens	0.803304	0.000584633	47.548	ALS(0.182)GS(0.803)AT(0.014)LVS(0.001)SPK	2	-2.2807	1	1.139	1.16	0.898	1.37	1.139	0.684	0.609	1.123	1.665	1.018	0.774	1.526	0.831
O75069	438	S	Transmembrane and coiled-coil domains protein 2	TMCC2	Homo sapiens	1	0.00333829	54.09	FGS(1)ADNIAHLK	3	1.2665	1	1	0.94	1.472	1.14	0.918	0.8	0.73	1.096	1.25	0.94	1.567	0.775	0.805
O75131	243	S	Copine-3	CPNE3	Homo sapiens	0.5	4.45065e-112	167.03	S(0.5)S(0.5)PVEFECINEK	3	-1.9422	3	1.14	0.966	0.958	0.911	1.018	1.098	0.91	1.207	1.038	0.847	0.993	0.95	1.118
O75131	242	S	Copine-3	CPNE3	Homo sapiens	0.5	4.45065e-112	167.03	S(0.5)S(0.5)PVEFECINEK	3	-1.9422	3	1.14	0.966	0.958	0.911	1.018	1.098	0.91	1.207	1.038	0.847	0.993	0.95	1.118
O75157	207	T	TSC22 domain family protein 2	TSC22D2	Homo sapiens	0.928837	0.011733	57.434	HS(0.011)S(0.046)T(0.929)FDQT(0.014)AER	2	-1.4541	2	0.949	1.603	1.877	0.925	0.54	0.768	0.339	2.262	1.236	1.69	1.171	0.493	0.583
O75190	277	S	DnaJ homolog subfamily B member 6	DNAJB6	Homo sapiens	1	5.88874e-05	43.476	HAPHCLS(1)EEEGEQDRPR	4	1.3028	1
O75368	13	S	SH3 domain-binding glutamic acid-rich-like protein	SH3BGRL	Homo sapiens	0.750471	1.79419e-05	63.29	VYIASS(0.001)S(0.01)GS(0.75)T(0.239)AIK	3	0.12605	1
O75368	14	T	SH3 domain-binding glutamic acid-rich-like protein	SH3BGRL	Homo sapiens	0.488747	0.00173572	42.031	VYIASS(0.001)S(0.021)GS(0.489)T(0.489)AIK	3	0.79435	0
O75387	267	S	Large neutral amino acids transporter small subunit 3	SLC43A1	Homo sapiens	0.99988	5.84899e-22	79.942	APS(1)LEDGSDAFMSPQDVR	3	-1.8431	3	0.971	1.074	1.314	1.214	0.787	0.851	0.789	1.079	1.142	1.106	1.223	0.924	0.648
O75449	170	S	Katanin p60 ATPase-containing subunit A1	KATNA1	Homo sapiens	0.999292	0.000645434	44.788	NKS(0.999)PAAVT(0.001)EPETNK	3	0.64993	1
O75822	109	T	Eukaryotic translation initiation factor 3 subunit J	EIF3J	Homo sapiens	1	0.0191577	48.527	VLT(1)PEEQLADK	3	-0.73003	1
O75822	127	S	Eukaryotic translation initiation factor 3 subunit J	EIF3J	Homo sapiens	1	0.0171202	40.278	LQEES(1)DLELAK	3	2.3396	1	0.714	1.234	0.98	1.548		0.524			1.362	1.727	0.794	1.579
O77310	1398	S	Cytoadherence linked asexual protein 3.1	RhopH1(3.1)	Plasmodium falciparum (isolate 3D7)	0.999587	1.2536e-159	164.65	MNEADSADS(1)DDEKDSDTPDDELMISR	4	0.16987	11	0.218	0.817	2.101	2.179	1.199	0.247	0.238	1.036	0.881	3.758	2.571	1.037	0.55
O77310	1382	S	Cytoadherence linked asexual protein 3.1	RhopH1(3.1)	Plasmodium falciparum (isolate 3D7)	0.924009	3.33044e-10	102.29	QT(0.038)S(0.924)T(0.038)YIDTEK	2	-0.15242	10	0.399	1.14	2.75	1.539	0.543	0.38	0.248	1.53	1.052	2.854	2.412	0.56	0.353
O77310	1381	T	Cytoadherence linked asexual protein 3.1	RhopH1(3.1)	Plasmodium falciparum (isolate 3D7)	0.595029	5.95392e-08	94.717	QT(0.595)S(0.287)T(0.118)YIDTEK	3	1.1349	2	0.658	1.132	2.031	1.411	0.754	0.587	0.426	1.378	1.12	1.721	1.794	0.695	0.535
O77310	1383	T	Cytoadherence linked asexual protein 3.1	RhopH1(3.1)	Plasmodium falciparum (isolate 3D7)	0.441538	3.33044e-10	102.29	KQT(0.116)S(0.442)T(0.442)Y(0.001)IDTEK	3	-2.2612	0
O77315	50	S	DNA-directed RNA polymerases I, II, and III subunit RPABC2, putative	PFC0155c	Plasmodium falciparum (isolate 3D7)	0.999999	3.0696e-45	114.68	KDNKS(1)DYENS(1)EANEDNIR	4	0.43077	6	0.561	0.98	1.876	1.659	1.186	0.449	0.289	1.552	1.251	1.745	1.915	0.885	0.715
O77315	55	S	DNA-directed RNA polymerases I, II, and III subunit RPABC2, putative	PFC0155c	Plasmodium falciparum (isolate 3D7)	1	3.0696e-45	114.68	KDNKS(1)DYENS(1)EANEDNIR	4	0.43077	4	0.584	0.963	1.88	1.683	1.197	0.413	0.281	1.469	1.414	1.65	1.952	0.895	0.711
O77317	688	S	HAD superfamily protein, putative	PFC0150w	Plasmodium falciparum (isolate 3D7)	0.781737	7.24304e-07	52.359	S(0.218)HS(0.782)KGDQDAIFDDDIQNR	3	2.1737	1
O77317	1161	S	HAD superfamily protein, putative	PFC0150w	Plasmodium falciparum (isolate 3D7)	0.499988	0.00327233	72.928	YMNVSDS(0.5)S(0.5)	2	0.016277	1	0.93	1.027	1.223	1.069	1.081	0.893	0.777	1.15	1.042	1.104	1.191	0.874	1.011
O77317	264	S	HAD superfamily protein, putative	PFC0150w	Plasmodium falciparum (isolate 3D7)	0.998098	7.45573e-38	106.86	T(0.001)HDAVS(0.998)DNNNS(0.001)INSSVNK	3	-1.7084	2	0.299	0.972	1.446	1.389	1.487	0.407			0.736	3.247	1.488	0.96	1.071
O77317	314	S	HAD superfamily protein, putative	PFC0150w	Plasmodium falciparum (isolate 3D7)	0.994069	0.0037487	62.166	NLS(0.994)ES(0.006)HVR	3	0.35437	7	0.556	0.975	2.017	1.704	0.978	0.5	0.271	1.844	1.112	1.755	2.069	0.845	0.574
O77317	1162	S	HAD superfamily protein, putative	PFC0150w	Plasmodium falciparum (isolate 3D7)	0.499988	0.00327233	72.928	YMNVSDS(0.5)S(0.5)	2	0.016277	1	0.93	1.027	1.223	1.069	1.081	0.893	0.777	1.15	1.042	1.104	1.191	0.874	1.011
O77327	148	S	Splicing factor 3B subunit 1, putative	PFC0375c	Plasmodium falciparum (isolate 3D7)	1	0.00110044	42.639	ADPFADKS(1)PS(1)PGER	3	-1.0782	1	0.666	1.053	2.043	1.855	0.648	0.339	0.396	0.855	1.965	1.581	1.94	0.908	0.35
O77327	146	S	Splicing factor 3B subunit 1, putative	PFC0375c	Plasmodium falciparum (isolate 3D7)	1	0.00110044	42.639	ADPFADKS(1)PS(1)PGER	3	-1.0782	1	0.666	1.053	2.043	1.855	0.648	0.339	0.396	0.855	1.965	1.581	1.94	0.908	0.35
O77343	329	S	Transporter, putative	PFC0530w	Plasmodium falciparum (isolate 3D7)	0.999089	0.00678867	57.401	NLY(0.001)NS(0.999)GEK	2	2.8212	1
O77343	268	S	Transporter, putative	PFC0530w	Plasmodium falciparum (isolate 3D7)	0.999998	1.69047e-20	83.395	NDNQLVS(1)EDNIQTNQDK	3	-0.67944	1
O77344	229	Y	Glycogen synthase kinase 3	PfGSK-3	Plasmodium falciparum (isolate 3D7)	0.939659	2.69805e-15	111.06	SVS(0.06)Y(0.94)ICSR	2	-1.3228	5	0.399	0.894	2.278	1.72	1.179	0.277	0.252	1.098	1.442	2.238	2.548	0.755	0.685
O77344	62	S	Glycogen synthase kinase 3	PfGSK-3	Plasmodium falciparum (isolate 3D7)	0.999981	0.000684657	55.755	TIDNEINRS(1)PNK	3	-0.072241	1	0.377	0.995	2.359	1.865	0.927	0.32	0.157	2.033	1.178	2.642	2.371	0.79	0.497
O77353	564	S	Phosphatidylinositol 3-and 4-kinase, putative	PFC0475c	Plasmodium falciparum (isolate 3D7)	1	0.00942025	64.224	NVS(1)NNNLIK	3	-0.26319	2
O77375	2299	S	DNA-directed RNA polymerase	PFC0805w	Plasmodium falciparum (isolate 3D7)	0.891134	0.0109033	76.17	YS(0.002)PT(0.107)S(0.891)PK	2	2.328	1	0.609	1.043	1.949	1.444	1.369	0.305	0.281	1.086	1.997	1.714	1.869	0.741	0.949
O77375	1720	S	DNA-directed RNA polymerase	PFC0805w	Plasmodium falciparum (isolate 3D7)	0.71925	9.8355e-05	48.623	GGGDS(0.719)NT(0.215)S(0.066)ALFGNK	3	1.393	1	0.416	0.639	1.436	1.569	0.941					1.536	2.248	1.093	0.6
O77380	1740	S	CPSF (Cleavage and polyadenylation specific factor), subunit A, putative	PFC0780w	Plasmodium falciparum (isolate 3D7)	1	0.00469877	58.172	FLES(1)DNEINK	3	-0.58145	3	0.359	0.89	1.961	1.762	1.721	0.13	0.178	0.729	2.771	2.48	2.203	0.898	0.977
O77384	2978	S	Protein PFC0760c	PFC0760c	Plasmodium falciparum (isolate 3D7)	0.989187	0.0118613	58.172	Y(0.001)FS(0.989)DS(0.009)EIT(0.001)K	2	0.43879	1	0.204	0.859	1.967	1.605	1.187	0.178			1.147	4.201	2.29	0.816	0.739
O77384	1085	S	Protein PFC0760c	PFC0760c	Plasmodium falciparum (isolate 3D7)	0.999812	2.73683e-06	53.625	NNDGDNKS(1)QEDDYGNK	3	0.95892	1	0.452	0.899	1.744	1.78	1.566	0.354	0.205	1.725	1.275	1.99	1.94	1.021	0.88
O77388	27	S	HVA22/TB2/DP1 family protein, putative	PFC0730w	Plasmodium falciparum (isolate 3D7)	0.547411	0.0131291	55.724	IS(0.547)S(0.453)NVFGEK	2	-0.71426	1	0.469	0.963	2.2	1.753	1.198	0.315	0.103	3.063	1.486	2.054	2.285	0.797	0.683
O77388	28	S	HVA22/TB2/DP1 family protein, putative	PFC0730w	Plasmodium falciparum (isolate 3D7)	0.739716	5.97999e-28	124.42	IS(0.26)S(0.74)NVFGEK	2	-0.12243	1	0.205	0.791	2.033	1.543	1.307	0.121			1.703	3.854	2.568	0.759	0.847
O77389	304	S	Formate-nitrite transporter	PFC0725c	Plasmodium falciparum (isolate 3D7)	0.996621	0.00365921	82.287	S(0.003)LS(0.997)IELR	2	0.19289	2	0.586	1.062	2.124	1.771	1.029	0.367	0.062	5.96	1.594	1.812	2.001	0.834	0.581
O94929	461	T	Actin-binding LIM protein 3	ABLIM3	Homo sapiens	0.499986	0.0201255	53.756	T(0.5)S(0.5)EDISQTSK	2	2.7817	1
O95155	103	S	Ubiquitin conjugation factor E4 B	UBE4B	Homo sapiens	0.585163	0.000230721	48.372	S(0.585)QS(0.415)MDIDGVSCEK	3	1.8326	1
O95456	18	T	Proteasome assembly chaperone 1	PSMG1	Homo sapiens	1	8.52211e-15	90.379	AGT(1)EDEEEEEEGRR	3	-1.5711	3	0.778	1.207	1.283	0.872	1.083	1.082	0.695	1.556	0.719	1.552	1.063	0.679	1.242
O95562	9	S	Vesicle transport protein SFT2B	SFT2D2	Homo sapiens	0.985321	0.00815006	56.569	VLS(0.985)GQDT(0.015)EDR	2	-0.85987	2	0.943	1.145	1.287	1.029	0.957	0.931	0.708	1.316	1.013	1.214	1.124	0.799	0.93
O95747	427	S	Serine/threonine-protein kinase OSR1	OXSR1	Homo sapiens	0.999938	9.08023e-147	178.76	TAQALSSGSGS(1)QETK	3	-0.45971	4	1.177	1.182	1.216	1.129	0.873	0.613	0.81	0.756	1.919	1.005	1.029	0.929	0.773
O95747	324	S	Serine/threonine-protein kinase OSR1	OXSR1	Homo sapiens	0.5	0.018373	57.785	RVPGS(0.5)S(0.5)GR	2	-0.20822	1	1.194	1.172	1.384	1.099	0.632	0.616	0.904	0.681	1.939	0.982	1.181	0.794	0.575
O95747	359	S	Serine/threonine-protein kinase OSR1	OXSR1	Homo sapiens	0.998314	0.00817238	51.436	AAIS(0.002)QLRS(0.998)PR	3	-0.33256	5	1.06	1.063	1.044	1.014	0.986	1.232	0.6	2.052	0.86	1.003	0.982	0.972	0.972
O95747	310	T	Serine/threonine-protein kinase OSR1	OXSR1	Homo sapiens	0.986313	0.0278732	66.299	APT(0.986)IS(0.014)ER	2	1.5537	2	1.13	1.41	1.587	0.787	0.762	0.627	0.698	0.898	1.804	1.247	1.126	0.496	0.969
O95747	425	S	Serine/threonine-protein kinase OSR1	OXSR1	Homo sapiens	0.984695	1.26806e-23	99.092	TAQALSS(0.007)GS(0.985)GS(0.007)QETK	3	1.6209	1	1.117	1.404	1.332	1.096	0.886	0.371	0.794	0.468	3.007	1.257	0.949	0.823	0.808
O95747	325	S	Serine/threonine-protein kinase OSR1	OXSR1	Homo sapiens	0.762854	0.0154499	57.785	RVPGS(0.237)S(0.763)GR	3	0.92419	2	1.202	1.21	1.275	1.162	0.844	0.485	0.822	0.589	2.481	1.006	1.054	0.911	0.727
O95819	639	S	Mitogen-activated protein kinase kinase kinase kinase 4	MAP4K4	Homo sapiens	0.999983	3.80226e-34	101.75	RDS(1)PLQGSGQQNSQAGQR	3	1.0271	2	1.044	0.891	1.063	1.768	0.847	0.625	0.761	0.82	1.672	0.854	1.193	1.662	0.479
O95819	631	S	Mitogen-activated protein kinase kinase kinase kinase 4	MAP4K4	Homo sapiens	0.960475	0.00064595	77.644	T(0.007)T(0.007)S(0.026)RS(0.96)PVLSR	3	0.082059	1	1.132	0.795	0.847	1.009	1.086	0.981	1.151	0.852	1.155	0.702	1.065	1.191	1.076
O96127	332	T	Conserved Plasmodium protein	PFB0115w	Plasmodium falciparum (isolate 3D7)	0.810669	0.0207405	53.448	T(0.148)DT(0.811)T(0.041)NIADIK	2	3.5445	1	0.59	1.549	2.489	1.157	0.363	0.363	0.489	0.741	1.627	2.626	1.607	0.465	0.314
O96128	102	T	Early transcribed membrane protein 2	SEP2	Plasmodium falciparum (isolate 3D7)	0.366975	0.00200915	47.037	AVNPS(0.001)IS(0.367)S(0.264)T(0.367)MYR	3	-0.49942	0
O96128	101	S	Early transcribed membrane protein 2	SEP2	Plasmodium falciparum (isolate 3D7)	0.645462	5.71248e-18	110.84	AVNPS(0.008)IS(0.326)S(0.645)T(0.02)MYR	2	-1.1881	3	1.283	0.876	0.898	1.146	0.665	1.67	0.46	3.63	0.768	0.683	1.025	1.276	0.58
O96128	100	S	Early transcribed membrane protein 2	SEP2	Plasmodium falciparum (isolate 3D7)	0.924619	4.87072e-14	104.26	AVNPS(0.006)IS(0.925)S(0.066)T(0.003)MYR	2	-0.63916	4	1.078	0.799	0.944	1.072	0.827	1.701	0.579	2.94	0.634	0.741	1.181	1.136	0.771
O96191	254	S	Conserved Plasmodium protein	PFB0490c	Plasmodium falciparum (isolate 3D7)	0.964629	0.0118868	74.376	IVT(0.035)S(0.965)LNK	2	0.72179	1	0.474	1.184	1.756	1.227	1.126	0.897	0.336	2.667	0.528	2.498	1.483	0.699	0.917
O96191	111	S	Conserved Plasmodium protein	PFB0490c	Plasmodium falciparum (isolate 3D7)	0.935944	0.0109033	76.17	T(0.064)GS(0.936)FGSR	2	1.1321	2	0.417	1.159	2.694	1.678	0.763	0.168	0.121	1.383	2.491	2.779	2.324	0.623	0.454
O96205	3172	S	Conserved Plasmodium protein	PFB0560w	Plasmodium falciparum (isolate 3D7)	0.991864	9.73626e-05	51.495	EGGS(0.992)DNIY(0.008)TSNIK	3	0.079966	1
O96271	190	S	Replication factor C subunit 1, putative	PFB0895c	Plasmodium falciparum (isolate 3D7)	1	0.0137688	52.247	NVLIS(1)PAK	2	-3.7821	1
O96271	10	S	Replication factor C subunit 1, putative	PFB0895c	Plasmodium falciparum (isolate 3D7)	1	0.00401388	40.432	NLFS(1)DDES(1)DDGRK	3	0.11036	1	0.396	0.798	1.853	1.667	0.917	0.37			1.072	2.012	2.323	0.899	0.55
O96271	14	S	Replication factor C subunit 1, putative	PFB0895c	Plasmodium falciparum (isolate 3D7)	1	0.00401388	40.432	NLFS(1)DDES(1)DDGRK	3	0.11036	1	0.396	0.798	1.853	1.667	0.917	0.37			1.072	2.012	2.323	0.899	0.55
O96279	1388	T	Cytoadherence linked asexual protein 2	PFB0935w	Plasmodium falciparum (isolate 3D7)	0.625401	2.75116e-05	84.759	EYQPHT(0.625)S(0.374)NIQK	3	-1.4168	1	0.492	1.455	2.286	1.408	0.545	0.487	0.328	1.485	1.011	2.957	1.571	0.616	0.387
O97239	990	S	Protein dopey homolog PFC0245c	PFC0245c	Plasmodium falciparum (isolate 3D7)	0.997265	6.85832e-09	87.647	YDNNEYS(0.997)ES(0.002)EIK	3	1.2589	5	0.573	0.948	1.649	1.545	1.329	0.567	0.389	1.456	1.012	1.653	1.74	0.937	0.86
O97239	2818	S	Protein dopey homolog PFC0245c	PFC0245c	Plasmodium falciparum (isolate 3D7)	0.999372	2.14719e-05	50.806	S(0.001)MIVMNNS(0.999)DECIEK	3	-0.11782	1
O97255	710	S	Uncharacterized protein	PFC0325c	Plasmodium falciparum (isolate 3D7)	0.97242	0.00559079	80.231	YS(0.027)S(0.972)FDQK	2	1.9061	2	0.528	0.992	2.224	1.698	0.864	0.352	0.343	1.025	1.5	1.88	2.241	0.764	0.509
O97278	2441	S	ABC transporter I family member 1, putative	PFC0875w	Plasmodium falciparum (isolate 3D7)	1	8.10857e-10	62.648	GQS(1)DDDNDEEKNFNK	3	2.5165	1
O97313	249	S	40S ribosomal protein S3a	MAL3P7.35	Plasmodium falciparum (isolate 3D7)	1	0.0190136	48.568	NVNALPES(1)K	2	0.13168	1	0.564	0.9	1.531	1.376	1.643	0.447	0.538	0.831	1.261	1.595	1.7	0.899	1.194
O97336	149	T	Uncharacterized protein	PFC0085c	Plasmodium falciparum (isolate 3D7)	0.999878	8.07089e-28	81.477	VTVLEPQT(1)ENS(1)EDEENYEK	3	-0.34946	2	0.603	0.992	1.521	1.179	1.303	0.402			1.502	1.644	1.534	0.775	1.105
O97336	152	S	Uncharacterized protein	PFC0085c	Plasmodium falciparum (isolate 3D7)	1	4.45524e-173	180.63	VTVLEPQTENS(1)EDEENYEK	3	0.47023	12	0.384	0.844	1.615	1.618	1.372	0.167			2.299	2.199	1.914	1.002	0.848
P00387	146	S	NADH-cytochrome b5 reductase 3	CYB5R3	Homo sapiens	0.999459	0.00764664	46.069	GPS(0.999)GLLVY(0.001)QGK	3	0.33314	1
P00747	45	S	Plasminogen	PLG	Homo sapiens	1	2.41282e-10	86.488	QLGAGS(1)IEECAAK	2	-0.23195	4	0.331	0.451	1.443	1.363	3.038	0.202	0.172	1.173	1.636	1.364	3.201	0.944	2.229
P00915	131	S	Carbonic anhydrase 1	CA1	Homo sapiens	0.969853	0.000414048	82.069	YS(0.03)S(0.97)LAEAASK	2	0.53962	3	0.812	0.919	1.322	1.486	1.027	0.946	0.488	1.94	0.857	1.132	1.439	1.124	0.691
P00915	130	S	Carbonic anhydrase 1	CA1	Homo sapiens	0.977036	0.00400394	66.004	Y(0.011)S(0.977)S(0.012)LAEAASK	2	0.13713	2	0.996	1.038	1.137	1.082	0.881	0.972	0.894	1.087	1.025	1.042	1.095	0.951	0.814
P00915	221	S	Carbonic anhydrase 1	CA1	Homo sapiens	0.792239	1.28213e-12	84.508	ESISVS(0.208)S(0.792)EQLAQFR	3	-0.62743	1	1.106	1.346	0.896	0.795	0.836	1.094	0.927	1.18	1.01	1.217	0.666	0.887	1.052
P00915	88	S	Carbonic anhydrase 1	CA1	Homo sapiens	0.914667	5.19807e-16	112.83	GGPFS(0.085)DS(0.915)YR	2	0.45617	12	1.011	1.059	1.018	1.057	0.937	0.927	0.992	0.935	1.091	1.047	0.961	1.038	0.887
P00915	86	S	Carbonic anhydrase 1	CA1	Homo sapiens	0.735685	0.0013304	84.687	GGPFS(0.736)DS(0.264)YR	2	0.15851	5	1.018	1.05	1.042	0.977	0.999	0.998	0.916	1.089	1.02	1.031	0.993	0.937	1.023
P00918	35	T	Carbonic anhydrase 2	CA2	Homo sapiens	0.621055	8.93015e-28	119.8	QSPVDIDT(0.621)HT(0.379)AK	3	1.5721	2	1.041	1.084	0.92	0.882	0.982	1.384	0.708	1.954	0.752	1.041	0.849	0.959	1.113
P00918	172	S	Carbonic anhydrase 2	CA2	Homo sapiens	0.993348	3.5654e-18	110.97	GKS(0.993)ADFT(0.007)NFDPR	3	-0.70883	4	0.993	1.579	1.214	0.748	0.63	1.358	0.477	2.849	0.731	1.591	0.769	0.616	0.842
P00918	37	T	Carbonic anhydrase 2	CA2	Homo sapiens	0.986414	1.22415e-05	70.783	QSPVDIDT(0.014)HT(0.986)AK	3	2.3779	3	0.862	0.97	1.172	1.121	1.156	1.063	0.656	1.619	0.812	1.125	1.208	0.957	1.031
P00918	151	S	Carbonic anhydrase 2	CA2	Homo sapiens	1	0.00382294	60.157	VGS(1)AKPGLQK	3	-0.44852	2	1.127	1.129	1.147	1.078	0.93	0.536	1.052	0.51	2.104	1.002	1.016	0.939	0.863
P00918	216	S	Carbonic anhydrase 2	CA2	Homo sapiens	0.997853	1.08267e-52	140.31	EPIS(0.998)VS(0.002)SEQVLK	2	-0.12565	3	1.119	1.077	0.988	1.018	0.886	0.923	0.99	0.933	1.212	0.962	0.917	1.031	0.87
P00918	29	S	Carbonic anhydrase 2	CA2	Homo sapiens	1	1.47463e-159	179.74	GERQS(1)PVDIDTHTAK	4	-1.66	31	1.057	0.976	0.958	0.926	0.916	1.344	0.824	1.63	0.786	0.923	0.982	0.967	0.988
P01008	68	S	Antithrombin-III	SERPINC1	Homo sapiens	1	7.92657e-166	181.85	ATEDEGS(1)EQKIPEATNR	3	-0.2051	10	0.157	0.281	1.337	1.042	3.986	0.11	0.087	1.253	1.437	1.784	4.762	0.779	3.827
P01009	38	S	Alpha-1-antitrypsin	SERPINA1	Homo sapiens	0.496518	3.54892e-11	68.243	T(0.007)DT(0.497)S(0.497)HHDQDHPTFNK	4	-0.9052	0
P01009	37	T	Alpha-1-antitrypsin	SERPINA1	Homo sapiens	0.496518	3.54892e-11	68.243	T(0.007)DT(0.497)S(0.497)HHDQDHPTFNK	4	-0.9052	0
P01042	332	S	Kininogen-1	KNG1	Homo sapiens	0.999671	0	256.9	ETTCSKES(1)NEELTESCETKK	3	-0.13446	43	0.164	0.271	1.447	1.139	3.83	0.069	0.08	0.862	2.368	1.652	5.337	0.787	3.363
P02042	124	T	Hemoglobin subunit delta	HBD	Homo sapiens	1	2.6552e-18	113.4	EFT(1)PQMQAAYQK	3	-0.18485	1	1.081	1.193	1.013	0.953	0.883	0.919	0.958	0.96	1.175	1.104	0.849	0.941	0.927
P02042	87	S	Hemoglobin subunit delta	HBD	Homo sapiens	0.819837	7.74156e-15	98.062	GT(0.177)FS(0.82)QLS(0.003)ELHCDK	3	-0.3066	1	1.085	1.006	1.05	1.001	0.968	0.782	1.108	0.706	1.388	0.927	1.044	0.953	0.967
P02549	883	S	Spectrin alpha chain, erythrocytic 1	SPTA1	Homo sapiens	0.999969	0.0105808	53.377	SLNQNMES(1)LR	2	1.4589	1	0.971	0.862	1.166	1.084	0.951	0.969	0.999	0.969	1.002	0.888	1.353	0.93	0.877
P02549	1252	S	Spectrin alpha chain, erythrocytic 1	SPTA1	Homo sapiens	0.779418	0.00185167	40.798	LS(0.22)ES(0.779)HPDAT(0.001)EDLQR	3	-1.2957	1
P02549	1284	S	Spectrin alpha chain, erythrocytic 1	SPTA1	Homo sapiens	1	5.0484e-61	142.45	KES(1)LNEAQK	4	1.7583	32	1.234	1.345	1.211	1.096	0.814	0.549	0.75	0.732	2.248	1.089	0.901	0.905	0.743
P02549	2269	S	Spectrin alpha chain, erythrocytic 1	SPTA1	Homo sapiens	0.999988	8.35231e-08	98.04	GVS(1)EETLK	3	0.1247	10	1.012	1.011	1.097	1.038	0.994	0.873	0.974	0.896	1.159	0.999	1.086	0.946	0.957
P02549	770	S	Spectrin alpha chain, erythrocytic 1	SPTA1	Homo sapiens	1	0.0135506	47.815	ARQES(1)LVCR	3	-0.26082	1
P02549	1250	S	Spectrin alpha chain, erythrocytic 1	SPTA1	Homo sapiens	0.784261	0.00135337	42.059	LS(0.784)ES(0.216)HPDATEDLQR	3	-0.62662	1	1.003	1.046	0.956	1.146	1.052	0.94	0.857	1.098	1.067	1.043	0.914	1.198	0.918
P02549	2288	T	Spectrin alpha chain, erythrocytic 1	SPTA1	Homo sapiens	1	1.12759e-10	105.03	HFDENLT(1)GR	2	0.50168	13	1.008	0.973	1.133	1.174	1.115	1.075	0.522	2.062	0.937	0.965	1.165	1.036	0.95
P02549	490	S	Spectrin alpha chain, erythrocytic 1	SPTA1	Homo sapiens	0.996417	0.00496734	54.237	DS(0.003)EQVDS(0.996)WMS(0.001)R	2	-1.9661	1	0.762	0.92	1.164	0.949	1.523	0.821	0.862	0.952	0.929	1.207	1.265	0.815	1.606
P02549	96	S	Spectrin alpha chain, erythrocytic 1	SPTA1	Homo sapiens	1	2.72599e-07	93.909	HQS(1)LEAEVQTK	3	0.56459	2	0.904	1.212	1.202	0.963	0.901	0.941	0.878	1.071	0.961	1.341	0.992	0.801	0.936
P02549	1976	S	Spectrin alpha chain, erythrocytic 1	SPTA1	Homo sapiens	0.999891	4.06059e-26	103.99	QDTLDAS(1)LQSFQQER	3	2.5441	2	0.988	1.026	1.199	0.98	0.97	1.114	0.723	1.54	0.887	1.039	1.168	0.818	0.99
P02649	147	S	Apolipoprotein E	APOE	Homo sapiens	0.784392	4.75098e-18	90.442	GEVQAMLGQS(0.784)T(0.216)EELR	3	-0.96243	4	0.985	1.022	1.139	0.99	1.152	0.967	0.745	1.298	1.018	1.038	1.114	0.87	1.163
P02649	148	T	Apolipoprotein E	APOE	Homo sapiens	0.579103	0.000144559	47.485	GEVQAMLGQS(0.421)T(0.579)EELR	3	2.2282	2
P02652	54	S	Apolipoprotein A-II	APOA2	Homo sapiens	1	6.72365e-06	84.508	VKS(1)PELQAEAK	3	-0.66716	1	0.305	0.458	1.183	1.362	2.678	0.204	0.81	0.253	1.491	1.501	2.585	1.151	1.966
P02671	364	S	Fibrinogen alpha chain	FGA	Homo sapiens	0.957061	5.92609e-19	99.044	PGSTGTWNPGS(0.957)S(0.043)ER	2	-0.64302	1	0.344	0.378	0.855	0.793	3.204	0.244	1.183	0.206	1.411	1.099	2.263	0.928	4.039
P02730	350	S	Band 3 anion transport protein	SLC4A1	Homo sapiens	0.967536	2.68563e-114	165.9	YQS(0.032)S(0.968)PAKPDSSFYK	3	-0.2194	31	1.048	0.931	0.98	1.007	0.995	0.96	1.079	0.89	1.092	0.887	1.053	1.028	0.988
P02730	356	S	Band 3 anion transport protein	SLC4A1	Homo sapiens	1	2.70324e-161	183.65	YQSSPAKPDS(1)S(1)FYK	4	-0.73902	117	1.063	0.9	0.974	0.987	1.052	0.947	1.077	0.879	1.122	0.847	1.083	1.012	1.067
P02730	349	S	Band 3 anion transport protein	SLC4A1	Homo sapiens	0.537568	2.68563e-114	165.9	YQS(0.538)S(0.462)PAKPDS(0.999)S(0.995)FY(0.005)K	3	0.69687	2	1.172	0.991	0.944	0.942	0.993	0.996	0.962	1.036	1.176	0.846	0.953	0.998	1.054
P02730	745	S	Band 3 anion transport protein	SLC4A1	Homo sapiens	0.719418	6.81672e-20	102.36	AS(0.719)T(0.281)PGAAAQIQEVK	3	0.59366	2	1.05	1.079	1.007	0.889	1.1	1.018	0.858	1.186	1.032	1.027	0.933	0.883	1.238
P02730	357	S	Band 3 anion transport protein	SLC4A1	Homo sapiens	1	8.66402e-217	197.14	YQSSPAKPDS(1)S(1)FYK	3	0.43795	100	1.049	0.895	0.972	0.981	1.058	0.947	1.097	0.863	1.107	0.853	1.086	1.009	1.079
P02730	303	S	Band 3 anion transport protein	SLC4A1	Homo sapiens	1	0.00420068	73.881	IDAYMAQS(1)R	2	0.77674	1	0.946	1.096	0.954	1.026	0.91	1.018	1.049	0.971	0.929	1.158	0.87	1.076	0.887
P02730	746	T	Band 3 anion transport protein	SLC4A1	Homo sapiens	0.990403	1.17987e-65	144.51	AS(0.01)T(0.99)PGAAAQIQEVK	2	-0.94547	3	1.107	0.971	1.113	1.018	0.965	0.933	0.894	1.044	1.187	0.877	1.146	0.915	0.948
P02794	179	S	Ferritin heavy chain	FTH1	Homo sapiens	0.998735	0.00704703	58.172	HT(0.001)LGDS(0.999)DNES	2	0.018736	4	0.831	1.114	1.218	1.143	1.165	0.681	0.848	0.803	1.22	1.341	1.093	0.938	1.02
P04040	517	S	Catalase	CAT	Homo sapiens	0.965707	4.76674e-56	130.89	NAIHTFVQS(0.034)GS(0.966)HLAAR	3	1.2266	3	0.761	1.436	1.476	1.164	0.577	1.095	0.49	2.233	0.695	1.886	1.028	0.788	0.496
P04040	122	S	Catalase	CAT	Homo sapiens	0.614044	6.18496e-16	83.393	FSTVAGES(0.384)GS(0.614)ADT(0.002)VR	2	-1.0083	1	1.034	1.041	0.976	1.055	0.941	1.051	0.902	1.165	0.984	1.006	0.938	1.081	0.892
P04040	515	S	Catalase	CAT	Homo sapiens	0.620112	1.86915e-38	115.88	NAIHT(0.002)FVQS(0.62)GS(0.378)HLAAR	3	1.1868	2	0.872	1.108	1.046	0.952	0.97	1.009	1.043	0.967	0.864	1.271	0.944	0.91	1.02
P04075	39	S	Fructose-bisphosphate aldolase A	ALDOA	Homo sapiens	0.999324	1.29872e-160	181.72	GILAADEST(0.001)GS(0.999)IAK	2	0.42022	9	1.022	1.117	1.059	1.001	1.013	0.929	0.859	1.082	1.1	1.093	0.948	0.945	1.012
P04075	46	S	Fructose-bisphosphate aldolase A	ALDOA	Homo sapiens	0.999831	6.65924e-45	131.18	RLQS(1)IGTENTEENR	3	-1.1324	11	0.942	1.08	1.308	1.159	1.01	1.039	0.462	2.251	0.907	1.146	1.211	0.886	0.871
P04075	36	S	Fructose-bisphosphate aldolase A	ALDOA	Homo sapiens	0.907271	1.42687e-258	206.62	GILAADES(0.907)T(0.093)GSIAK	2	-0.85635	7	1.107	1.07	0.921	0.985	0.862	0.984	1.072	0.918	1.125	0.967	0.86	1.07	0.875
P04075	9	T	Fructose-bisphosphate aldolase A	ALDOA	Homo sapiens	0.999695	0.00294395	53.981	PYQYPALT(1)PEQK	3	0.38116	1
P04114	4048	S	Apolipoprotein B-100	APOB	Homo sapiens	0.999997	1.55249e-97	158.93	VRES(1)DEETQIK	3	-0.18234	13	0.267	0.342	1.23	1.06	3.732	0.168	0.201	0.835	1.59	1.279	3.599	0.862	3.521
P04114	4135	S	Apolipoprotein B-100	APOB	Homo sapiens	0.904237	0.00164567	42.242	AAS(0.904)GT(0.064)T(0.023)GT(0.007)Y(0.002)QEWK	3	-4.4198	1	0.741	0.639	2.155	1.345	1.145	0.401	0.574	0.698	1.851	0.862	3.374	0.624	0.851
P04406	153	T	Glyceraldehyde-3-phosphate dehydrogenase	GAPDH	Homo sapiens	0.717795	3.09884e-07	54.834	IIS(0.043)NAS(0.043)CT(0.718)T(0.196)NCLAPLAK	3	0.25794	1	0.706	1.389	0.877	1.316	1.619	0.657	0.437	1.503	1.074	1.969	0.631	1.5	1.231
P04406	211	T	Glyceraldehyde-3-phosphate dehydrogenase	GAPDH	Homo sapiens	0.568079	0.00824987	40.186	GALQNIIPAS(0.432)T(0.568)GAAK	3	0.0075467	1
P04632	88	S	Calpain small subunit 1	CAPNS1	Homo sapiens	0.958162	7.24295e-10	63.044	T(0.041)HY(0.001)S(0.958)NIEANESEEVR	3	-0.27901	1
P04792	82	S	Heat shock protein beta-1	HSPB1	Homo sapiens	0.881772	0.00447507	63.754	QLS(0.882)S(0.081)GVS(0.037)EIR	2	-2.1607	2	0.993	1.048	1.469	0.965	0.813	0.793	0.919	0.863	1.252	1.055	1.401	0.657	0.843
P04921	104	S	Glycophorin-C	GYPC	Homo sapiens	0.996762	6.58101e-69	101.85	GT(0.003)EFAES(0.997)ADAALQGDPALQDAGDSSR	3	-0.18815	1	1
P05386	104	S	60S acidic ribosomal protein P1	RPLP1	Homo sapiens	1	1.90455e-74	143.47	KEES(1)EES(1)DDDMGFGLFD	3	-1.288	1	0.234	1.142	0.892	1.048	1.197	1.154	1.332	0.866	0.203	4.885	0.781	1.174	1.142
P05386	101	S	60S acidic ribosomal protein P1	RPLP1	Homo sapiens	1	1.90455e-74	143.47	KEES(1)EES(1)DDDMGFGLFD	3	-1.288	1	0.234	1.142	0.892	1.048	1.197	1.154	1.332	0.866	0.203	4.885	0.781	1.174	1.142
P05455	389	T	Lupus La protein	SSB	Homo sapiens	0.999936	0.00177058	44.998	AREET(1)DKEEPASK	4	1.6612	1	0.913	1.246	1.388	1.356	1.069	0.452	0.576	0.785	2.019	1.364	1.114	0.977	0.789
P06132	61	S	Uroporphyrinogen decarboxylase	UROD	Homo sapiens	1	1.95802e-29	117.93	S(1)PEACCELTLQPLR	3	1.2173	2	0.846	0.777	1.298	1.406	1.131	0.702	0.841	0.835	1.205	0.918	1.67	1.083	0.804
P06702	113	T	Protein S100-A9	S100A9	Homo sapiens	1	2.36968e-123	158.94	MHEGDEGPGHHHKPGLGEGT(1)P	5	2.3382	5	0.946	0.813	1.385	0.843	1.721	0.654	0.638	1.025	1.447	0.859	1.704	0.609	2.041
P06703	46	S	Protein S100-A6	S100A6	Homo sapiens	0.999646	0.0138761	67.704	ELTIGS(1)K	2	-0.57677	1	1.062	1.072	0.973	0.885	0.986	0.693	1.329	0.522	1.531	1.01	0.907	0.909	1.114
P06744	109	T	Glucose-6-phosphate isomerase	GPI	Homo sapiens	0.966636	0.0150839	61.657	S(0.033)NT(0.967)PILVDGK	3	-2.4357	1
P07451	29	S	Carbonic anhydrase 3	CA3	Homo sapiens	0.999998	1.03417e-05	72.433	GENQS(1)PVELHTK	3	-1.233	1	0.958	0.903	1.33	1.175	1.076	1.138	0.42	2.713	0.842	0.942	1.473	0.883	0.916
P07741	66	S	Adenine phosphoribosyltransferase	APRT	Homo sapiens	0.999996	0.00400598	67.234	IDYIAGLDS(1)R	2	0.14528	2	1.158	0.968	1.103	0.882	0.952	0.86	1.078	0.798	1.347	0.836	1.139	0.8	1.079
P07900	231	S	Heat shock protein HSP 90-alpha	HSP90AA1	Homo sapiens	1	2.29998e-76	149.16	ERDKEVS(1)DDEAEEK	4	0.40132	22	1.149	1.162	1.253	1.015	0.968	0.47	0.983	0.478	2.445	1.011	1.078	0.81	0.954
P07900	263	S	Heat shock protein HSP 90-alpha	HSP90AA1	Homo sapiens	1	1.50259e-267	210.22	ESEDKPEIEDVGS(1)DEEEEKK	5	0.64654	16	1.105	1.065	1.037	1.032	1.069	0.709	0.983	0.722	1.557	0.964	0.974	0.995	1.036
P07954	90	T	Fumarate hydratase, mitochondrial	FH	Homo sapiens	1	0.00985297	80.688	MPT(1)PVIK	2	-0.84364	1	1.128	0.962	1.157	0.873	0.968	0.927	0.984	0.942	1.216	0.853	1.202	0.755	1.109
P08034	233	S	Gap junction beta-1 protein	GJB1	Homo sapiens	1	0.0137435	68.456	GS(1)GFGHR	2	0.43665	1	0.238	1.083	1.161	1.245	1.237	1.196	0.841	1.423	0.199	4.554	1.072	1.072	0.994
P08238	255	S	Heat shock protein HSP 90-beta	HSP90AB1	Homo sapiens	1	0	251	IEDVGS(1)DEEDDSGKDKK	3	-1.88	77	0.959	1.03	1.04	1.022	1.047	0.878	1.024	0.857	1.092	1.074	1.01	0.982	1.025
P08238	226	S	Heat shock protein HSP 90-beta	HSP90AB1	Homo sapiens	1	4.5858e-15	100.02	EKEIS(1)DDEAEEEKGEK	4	1.4501	6	0.678	1.001	1.274	1.218	1.255	0.707	0.868	0.814	0.96	1.475	1.273	0.956	1.03
P08397	147	S	Porphobilinogen deaminase	HMBS	Homo sapiens	0.974634	0.00258588	60.364	SVVGT(0.006)S(0.019)S(0.975)LRR	2	1.4312	3	1.161	0.999	1.077	0.963	0.865	1.083	0.851	1.273	1.072	0.86	1.078	0.894	0.898
P08559	232	S	Pyruvate dehydrogenase E1 component subunit alpha, somatic form, mitochondrial	PDHA1	Homo sapiens	0.879093	0.013882	54.27	YGMGT(0.121)S(0.879)VER	2	2.3858	1	0.593	1.136	1.023	1.009	1.131	0.974	1.134	0.858	0.609	1.915	0.9	0.986	1.121
P08559	295	S	Pyruvate dehydrogenase E1 component subunit alpha, somatic form, mitochondrial	PDHA1	Homo sapiens	0.551409	1.87409e-24	109.87	YHGHS(0.45)MS(0.551)DPGVS(0.986)Y(0.012)R	3	-0.32542	2	0.588	1.08	1.068	1.125	1.096	1.048	0.995	1.053	0.561	1.838	0.989	1.053	0.974
P08559	293	S	Pyruvate dehydrogenase E1 component subunit alpha, somatic form, mitochondrial	PDHA1	Homo sapiens	0.999917	9.66951e-57	139.34	YHGHS(1)MSDPGVSYR	3	-0.83734	26	0.53	1.195	1.094	1.166	1.064	0.977	0.974	1.003	0.542	2.256	0.916	1.065	0.913
P08559	300	S	Pyruvate dehydrogenase E1 component subunit alpha, somatic form, mitochondrial	PDHA1	Homo sapiens	0.999961	1.63149e-25	113.54	YHGHS(0.88)MS(0.12)DPGVS(1)YR	3	-0.16776	14	0.524	1.205	1.074	1.144	1.112	0.979	0.963	1.017	0.536	2.298	0.891	1.066	0.972
P08913	232	S	Alpha-2A adrenergic receptor	ADRA2A	Homo sapiens	1	0.00039999	78.342	T(1)RVPPS(1)RR	2	2.5168	19	1.079	1.084	1.015	0.946	0.923	0.917	1.036	0.885	1.176	1.005	0.937	0.932	0.975
P08913	227	T	Alpha-2A adrenergic receptor	ADRA2A	Homo sapiens	1	0.00039999	78.342	T(1)RVPPS(1)RR	2	2.5168	19	1.079	1.084	1.015	0.946	0.923	0.917	1.036	0.885	1.176	1.005	0.937	0.932	0.975
P09543	9	S	2',3'-cyclic-nucleotide 3'-phosphodiesterase	CNP	Homo sapiens	0.776781	0.00775621	75.043	S(0.777)HT(0.223)FLPK	3	-0.31588	1
P0C0L4	1177	S	Complement C4-A	C4A	Homo sapiens	1	0.00182435	78.324	ANS(1)FLGEK	2	1.4187	2	0.42	0.668	3.614	0.857	0.969	0.224	0.248	0.904	1.876	1.591	5.408	0.237	1.131
P0DMV9	631	S	Heat shock 70 kDa protein 1B	HSPA1B	Homo sapiens	0.976365	8.15514e-21	110.25	GGS(0.976)GS(0.024)GPTIEEVD	2	-0.24881	1	0.758	1.182	1.127	1.019	0.912	0.84	1.162	0.722	0.902	1.56	0.953	0.905	0.895
P11166	238	T	Solute carrier family 2, facilitated glucose transporter member 1	SLC2A1	Homo sapiens	0.999994	3.98857e-112	163.34	GTADVT(1)HDLQEMK	2	-0.86753	15	0.317	0.863	2.124	1.72	1.572	0.251	0.153	1.64	1.26	2.722	2.462	0.81	0.914
P11166	234	T	Solute carrier family 2, facilitated glucose transporter member 1	SLC2A1	Homo sapiens	0.999675	2.64619e-20	96.016	LRGT(1)ADVTHDLQEMK	3	0.15969	4	1.073	1.083	1.143	1.047	1.054	0.927	0.673	1.378	1.157	1.009	1.055	0.916	1.007
P11166	490	S	Solute carrier family 2, facilitated glucose transporter member 1	SLC2A1	Homo sapiens	1	2.48081e-44	126.26	TPEELFHPLGADS(1)QV	2	-0.37525	3	1.005	0.78	1.105	1.137	1.117	0.883	0.973	0.908	1.138	0.776	1.417	1.029	0.982
P11166	465	S	Solute carrier family 2, facilitated glucose transporter member 1	SLC2A1	Homo sapiens	0.999999	0.00285246	72.705	TFDEIAS(1)GFR	2	0.92737	1	0.837	0.833	1.16	1.009	0.907	1.609	0.645	2.493	0.52	0.996	1.392	0.87	0.899
P11171	104	S	Protein 4.1	EPB41	Homo sapiens	0.952864	0.000437491	40.88	S(0.026)QVS(0.021)EEEGKEVES(0.953)DKEK	4	0.86483	1	1.018	1.194	0.981	1.049	1.026	0.936	0.795	1.176	1.088	1.172	0.822	1.069	0.978
P11171	849	S	Protein 4.1	EPB41	Homo sapiens	0.999466	8.45462e-21	118.52	EQHPDMS(0.999)VT(0.001)K	3	-1.3468	24	0.924	1.247	1.778	1.489	0.637	0.648	0.276	2.35	1.425	1.349	1.426	0.837	0.428
P11171	492	T	Protein 4.1	EPB41	Homo sapiens	0.596066	1.14244e-10	103.44	LT(0.007)S(0.062)T(0.596)DT(0.334)IPK	3	-0.3406	3	0.951	0.878	1.158	1.314	1.165	1.279	0.254	5.031	0.744	0.923	1.319	1.134	0.887
P11171	762	T	Protein 4.1	EPB41	Homo sapiens	0.999601	6.68642e-26	120.84	DVPIVHTET(1)K	3	0.79782	3	0.799	1.816	1.684	0.745	0.637	0.869	0.452	1.922	0.92	2.272	0.927	0.442	0.855
P11171	734	T	Protein 4.1	EPB41	Homo sapiens	0.824604	1.76412e-178	189.44	T(0.825)QT(0.124)VT(0.051)ISDNANAVK	4	-0.76859	9	0.82	1.829	1.72	0.865	0.503	1.097	0.166	6.591	0.747	2.231	0.941	0.503	0.582
P11171	491	S	Protein 4.1	EPB41	Homo sapiens	0.950641	6.65216e-21	116.74	LT(0.042)S(0.951)T(0.007)DTIPK	2	-0.0062004	2	0.854	1.248	1.435	1.074	0.768	1.132	0.489	2.315	0.754	1.462	1.15	0.749	0.715
P11171	521	S	Protein 4.1	EPB41	Homo sapiens	1	1.24652e-26	107.06	QAS(1)ALIDRPAPHFER	3	0.075602	3	1.067	1.127	1.017	0.875	0.863	1.477	0.574	2.572	0.722	1.056	0.903	0.861	0.986
P11171	859	T	Protein 4.1	EPB41	Homo sapiens	1	1.2025e-06	82.651	VVVHQET(1)EIADE	2	-0.11202	2	0.906	1.272	1.238	1.122	0.777	0.907	0.777	1.166	1	1.404	0.973	0.906	0.692
P11171	494	T	Protein 4.1	EPB41	Homo sapiens	0.996396	2.22249e-41	131.17	LTST(0.004)DT(0.996)IPK	2	0.52075	15	0.946	0.901	1.215	1.237	1.246	1.151	0.303	3.794	0.822	0.952	1.35	1.018	1.007
P11171	709	S	Protein 4.1	EPB41	Homo sapiens	0.993939	0.000332948	85.522	RLS(0.994)T(0.927)HS(0.079)PFR	3	-0.054422	9	1.064	1.017	0.984	1.032	1.047	1.271	0.585	2.171	0.837	0.956	0.968	1.049	1.014
P11171	738	T	Protein 4.1	EPB41	Homo sapiens	0.599977	3.73354e-07	56.819	T(0.101)QT(0.297)VT(0.6)IS(0.002)DNANAVK	4	-0.63048	1
P11171	542	S	Protein 4.1	EPB41	Homo sapiens	1	5.639e-259	209.23	S(1)LDGAAAVDSADRSPR	3	-0.64129	181	1.015	0.978	1.114	1.079	0.998	0.908	0.907	1.001	1.117	0.964	1.139	0.969	0.925
P11171	712	S	Protein 4.1	EPB41	Homo sapiens	0.999956	3.90005e-43	135.55	LSTHS(1)PFR	3	0.05558	19	1.065	0.921	0.992	1.031	1.076	1.204	0.71	1.696	0.884	0.865	1.077	1.039	1.044
P11171	95	S	Protein 4.1	EPB41	Homo sapiens	0.960843	3.11261e-11	63.398	S(0.039)QVS(0.961)EEEGKEVESDKEK	4	2.5243	2	1.039	0.976	1.074	1.066	0.982	0.838	1.025	0.818	1.24	0.939	1.1	0.993	0.921
P11171	760	T	Protein 4.1	EPB41	Homo sapiens	0.985548	0.0222005	57.106	DVPIVHT(0.986)ET(0.014)K	3	-1.0839	1
P11171	710	T	Protein 4.1	EPB41	Homo sapiens	0.927453	0.00357332	64.313	RLS(0.994)T(0.927)HS(0.079)PFR	3	-0.054422	2	1.327	0.995	0.807	0.943	1.108	1.4	0.419	3.343	0.948	0.75	0.81	1.169	1.175
P11171	540	S	Protein 4.1	EPB41	Homo sapiens	1	2.59214e-120	167.67	RAS(1)RS(1)LDGAAAVDSADR	3	1.3306	53	1.064	1.036	1.142	1.056	1.029	0.995	0.677	1.469	1.069	0.974	1.102	0.924	0.975
P11171	740	S	Protein 4.1	EPB41	Homo sapiens	0.540787	6.12526e-10	63.46	T(0.085)QT(0.343)VT(0.031)IS(0.541)DNANAVK	2	0.43161	1
P11171	684	S	Protein 4.1	EPB41	Homo sapiens	0.999535	4.26408e-21	116.84	HHAS(1)ISELK	3	-0.96405	10	1.006	0.958	0.985	1.027	1.128	1.017	0.879	1.157	0.989	0.952	1.028	1.042	1.098
P11171	551	S	Protein 4.1	EPB41	Homo sapiens	1	1.28512e-35	120.99	SLDGAAAVDS(1)ADR	2	-0.45824	8	0.987	1.036	1.216	1.137	1.021	0.977	0.627	1.557	1.01	1.05	1.173	0.935	0.898
P11171	736	T	Protein 4.1	EPB41	Homo sapiens	0.998855	0	255.69	TQT(0.999)VT(0.001)ISDNANAVK	2	-1.0101	12	0.949	1.969	1.783	0.694	0.326	1.233	0.045	27.123	0.77	2.075	0.905	0.389	0.47
P11171	490	T	Protein 4.1	EPB41	Homo sapiens	0.995207	0.00191408	86.114	LT(0.995)S(0.005)TDTIPK	2	0.44572	1	1.072	0.959	0.985	1.072	0.986	1.292	0.633	2.041	0.83	0.894	1.027	1.089	0.92
P11277	35	S	Spectrin beta chain, erythrocytic	SPTB	Homo sapiens	0.652924	5.88973e-49	125.23	WDAPDDELDNDNS(0.653)S(0.347)AR	3	-0.83875	9	0.899	1.084	0.883	1.038	1.01	1.009	1.077	0.937	0.891	1.205	0.814	1.175	0.973
P11277	2105	S	Spectrin beta chain, erythrocytic	SPTB	Homo sapiens	1	0	273.35	QIAERPAEETGPQEEEGETAGEAPVS(1)HHAAT(1)ER	4	1.1813	55	0.742	0.681	1.156	1.121	1.099	0.589	1.611	0.366	1.26	0.917	1.698	0.97	0.98
P11277	2110	T	Spectrin beta chain, erythrocytic	SPTB	Homo sapiens	1	0	253.46	QIAERPAEETGPQEEEGETAGEAPVS(1)HHAAT(1)ER	4	0.26145	27	0.696	0.988	1.248	1.037	1.309	0.59	1.133	0.52	1.18	1.42	1.264	0.831	1.263
P11277	1226	S	Spectrin beta chain, erythrocytic	SPTB	Homo sapiens	0.999862	2.75321e-16	113.69	VLS(1)PVDSGNK	2	1.2849	7	1.08	1.021	1.19	0.987	0.943	0.917	0.861	1.066	1.177	0.946	1.165	0.83	0.955
P11277	36	S	Spectrin beta chain, erythrocytic	SPTB	Homo sapiens	0.998116	0	300.51	WDAPDDELDNDNS(0.002)S(0.998)AR	2	-1.5787	67	0.96	0.933	1.034	1.065	1.087	0.962	0.959	1.004	0.998	0.972	1.108	1.031	1.021
P11277	2117	S	Spectrin beta chain, erythrocytic	SPTB	Homo sapiens	0.999997	2.36117e-51	140.16	T(0.065)S(0.935)PVS(1)LWSR	2	-0.29985	12	1.002	1.024	1.122	1.183	1.033	0.9	0.737	1.221	1.114	1.022	1.096	1.055	0.873
P11277	2114	S	Spectrin beta chain, erythrocytic	SPTB	Homo sapiens	0.980673	1.20874e-96	157.68	T(0.019)S(0.981)PVSLWSR	2	-0.26299	35	1.007	0.987	0.97	0.963	1.042	1.113	0.918	1.212	0.905	0.981	0.982	0.993	1.082
P11277	998	S	Spectrin beta chain, erythrocytic	SPTB	Homo sapiens	1	0.0155193	50.108	KLS(1)GLER	3	0.89609	2	1.043	1.214	1.098	0.918	0.929	1.033	0.765	1.351	1.009	1.165	0.904	0.836	1.013
P11277	1230	S	Spectrin beta chain, erythrocytic	SPTB	Homo sapiens	0.947249	0.00549794	61.11	VLS(0.053)PVDS(0.947)GNK	2	1.9112	1
P11277	2060	S	Spectrin beta chain, erythrocytic	SPTB	Homo sapiens	0.999333	5.38692e-05	90.05	ST(0.001)AS(0.999)WAER	2	0.21148	12	1.016	0.997	1.098	1.04	0.949	1.038	0.862	1.204	0.978	0.982	1.101	0.948	0.912
P11277	2123	S	Spectrin beta chain, erythrocytic	SPTB	Homo sapiens	0.372549	0.000462361	43.532	LS(0.373)S(0.313)S(0.313)WES(0.001)LQPEPSHPY	3	-0.42712	0
P11277	1301	S	Spectrin beta chain, erythrocytic	SPTB	Homo sapiens	1	2.56222e-143	177.67	LLTSQDVS(1)YDEAR	2	-1.6017	57	0.664	0.847	1.367	1.766	1.25	0.894	0.212	4.214	0.742	1.275	1.614	1.292	0.708
P11277	2125	S	Spectrin beta chain, erythrocytic	SPTB	Homo sapiens	0.633322	0.0011259	42.068	LS(0.161)S(0.161)S(0.633)WES(0.044)LQPEPSHPY	2	-0.26472	1						1.263	0.737	1.713
P11277	382	T	Spectrin beta chain, erythrocytic	SPTB	Homo sapiens	0.999989	1.65307e-07	99.568	VYT(1)PHDGK	3	0.12693	14	1.015	0.992	1.087	1.041	0.963	0.861	1.041	0.827	1.18	0.977	1.096	0.958	0.926
P11277	2113	T	Spectrin beta chain, erythrocytic	SPTB	Homo sapiens	0.921457	8.57066e-159	183.99	T(0.921)S(0.079)PVSLWSR	2	1.3086	32	1.043	1.066	1.006	0.934	0.843	0.991	1.117	0.888	1.052	1.023	0.943	0.929	0.902
P12694	337	S	2-oxoisovalerate dehydrogenase subunit alpha, mitochondrial	BCKDHA	Homo sapiens	0.996836	1.15773e-29	118.5	IGHHS(0.997)T(0.003)SDDSSAYR	3	-0.25139	7
P12757	335	Y	Ski-like protein	SKIL	Homo sapiens	1	0.0276267	42.599	Y(1)LGT(1)PEEK	3	-0.73923	1
P12757	338	T	Ski-like protein	SKIL	Homo sapiens	1	0.0276267	42.599	Y(1)LGT(1)PEEK	3	-0.73923	1
P13489	290	S	Ribonuclease inhibitor	RNH1	Homo sapiens	1	0.00275076	40.432	ELS(1)LAGNELGDEGAR	2	-0.19438	1
P13716	215	S	Delta-aminolevulinic acid dehydratase	ALAD	Homo sapiens	0.938683	6.80361e-112	164.66	S(0.061)S(0.939)PAFGDR	2	0.010374	36	1.019	0.983	1.027	1.002	0.917	0.998	1.053	0.948	1.021	0.965	1.045	0.976	0.914
P13716	214	S	Delta-aminolevulinic acid dehydratase	ALAD	Homo sapiens	0.925428	1.54833e-97	157.75	S(0.925)S(0.075)PAFGDR	2	0.51005	24	1.002	0.969	0.998	0.987	0.925	1.027	1.092	0.94	0.976	0.968	1.03	0.989	0.937
P13796	257	S	Plastin-2	LCP1	Homo sapiens	1	0.00511968	62.088	EGES(1)LEDLMK	2	0.14236	3	0.906	0.891	1.329	0.94	1.014	0.855	1.065	0.802	1.06	0.984	1.491	0.707	1.079
P13796	5	S	Plastin-2	LCP1	Homo sapiens	0.995991	0.00851868	46.318	GS(0.996)VS(0.004)DEEMMELR	2	0.71024	2	1.153	0.732	1.121	1.128	1.173	0.966	0.726	1.329	1.194	0.635	1.531	1.006	1.039
P13798	187	S	Acylamino-acid-releasing enzyme	APEH	Homo sapiens	0.833546	2.32653e-17	105.28	ALDVS(0.166)AS(0.834)DDEIAR	2	-0.73865	6	0.785	1.087	1.156	1.095	1.076	0.95	0.851	1.116	0.826	1.386	1.064	0.947	0.982
P13861	99	S	cAMP-dependent protein kinase type II-alpha regulatory subunit	PRKAR2A	Homo sapiens	0.999969	5.23602e-77	134.4	RVS(1)VCAETYNPDEEEEDTDPR	3	-1.1449	1
P14209	168	S	CD99 antigen	CD99	Homo sapiens	1	7.40618e-08	67.418	ENAEQGEVDMES(1)HR	3	-1.9856	4	1.052	1.169	1.237	1.006	1.149	0.44	0.947	0.465	2.391	1.111	1.059	0.813	1.141
P15259	92	Y	Phosphoglycerate mutase 2	PGAM2	Homo sapiens	0.999691	0.00702227	82.287	HY(1)GGLTGLNK	3	0.0035849	1
P15374	128	S	Ubiquitin carboxyl-terminal hydrolase isozyme L3	UCHL3	Homo sapiens	0.705797	0.000100266	51.463	FLEES(0.002)VS(0.706)MS(0.293)PEER	3	-1.3828	1
P15374	130	S	Ubiquitin carboxyl-terminal hydrolase isozyme L3	UCHL3	Homo sapiens	0.993079	8.70784e-08	75.018	FLEESVS(0.007)MS(0.993)PEER	3	-0.38797	5	0.882	1.002	1.142	1.248	1.086	0.88	0.76	1.157	1.002	1.137	1.14	1.093	0.87
P15531	99	S	Nucleoside diphosphate kinase A	NME1	Homo sapiens	0.996784	9.13567e-16	72.99	VMLGET(1)NPADS(0.997)KPGT(0.003)IR	3	-1.2648	1	0.891	1.168	0.927	0.871	0.977	0.999	1.167	0.856	0.892	1.31	0.794	0.94	1.122
P15531	94	T	Nucleoside diphosphate kinase A	NME1	Homo sapiens	0.999998	7.80887e-65	139.44	VMLGET(1)NPADS(0.997)KPGT(0.003)IR	3	-1.2648	10	0.977	1.257	1.018	0.902	0.985	0.982	0.878	1.118	0.995	1.287	0.81	0.887	1.092
P15531	122	S	Nucleoside diphosphate kinase A	NME1	Homo sapiens	0.983082	1.64799e-09	74.732	NIIHGS(0.011)DS(0.983)VES(0.006)AEK	3	-2.4953	2	0.939	0.99	0.938	0.985	0.858	1.372	0.917	1.495	0.684	1.055	0.947	1.051	0.871
P16070	718	S	CD44 antigen	CD44	Homo sapiens	0.422471	0.000836207	41.689	ES(0.422)S(0.422)ET(0.155)PDQFMTADETR	3	-0.67589	0
P16070	717	S	CD44 antigen	CD44	Homo sapiens	0.422471	0.000836207	41.689	ES(0.422)S(0.422)ET(0.155)PDQFMTADETR	3	-0.67589	0
P16070	720	T	CD44 antigen	CD44	Homo sapiens	0.362967	0.00429047	40.952	ES(0.318)S(0.318)ET(0.363)PDQFMTADETR	3	-0.011499	0
P16157	1684	T	Ankyrin-1	ANK1	Homo sapiens	0.499597	4.06274e-05	51.524	IT(0.5)HS(0.5)PT(0.461)VS(0.588)QVT(0.953)ER	3	1.2406	0
P16157	1690	S	Ankyrin-1	ANK1	Homo sapiens	0.999996	5.81985e-143	175.39	IT(0.042)HS(0.96)PT(0.998)VS(1)QVT(1)ERS(1)QDR	3	0.12354	87	0.991	0.975	1.13	1.085	1.012	0.973	0.833	1.168	1.018	0.984	1.159	0.96	0.933
P16157	1674	S	Ankyrin-1	ANK1	Homo sapiens	1	2.03819e-79	126.68	RQDDAT(0.001)GAGQDS(0.999)ENEVS(1)LVS(1)GHQR	3	-1.3311	10	0.852	0.886	1.078	1.164	1.236	1.141	0.642	1.776	0.747	1.039	1.218	1.08	1.062
P16157	1671	S	Ankyrin-1	ANK1	Homo sapiens	1	2.03819e-79	126.68	QDDATGAGQDS(1)ENEVS(1)LVS(1)GHQR	3	-0.091908	10	0.853	0.85	1.058	1.177	1.26	1.111	0.692	1.605	0.768	0.997	1.245	1.113	1.07
P16157	1082	S	Ankyrin-1	ANK1	Homo sapiens	0.999563	1.75475e-05	50.87	LCQDYDTIGPEGGS(1)LK	3	1.7575	1	0.976	1.219	1.065	1.129	0.86	0.679	1.072	0.633	1.438	1.249	0.873	1.061	0.762
P16157	1380	T	Ankyrin-1	ANK1	Homo sapiens	1	4.3782e-15	112.36	T(1)PT(1)PLALR	2	-0.80021	29	1.056	0.971	1.095	1.053	1.015	1.027	0.782	1.313	1.028	0.919	1.127	0.962	0.964
P16157	759	S	Ankyrin-1	ANK1	Homo sapiens	0.999987	6.06186e-50	106.11	NGAS(1)PNEVSSDGTTPLAIAK	3	-0.67549	2	0.927	1.053	1.049	1.027	1.139	0.836	0.969	0.863	1.108	1.136	0.996	0.979	1.109
P16157	1339	S	Ankyrin-1	ANK1	Homo sapiens	0.997177	0.0105097	57.106	EPGGS(0.997)LS(0.003)FLR	2	0.76972	2	1.007	0.949	1.347	0.969	0.853	1.179	0.695	1.696	0.854	0.942	1.42	0.719	0.88
P16157	1696	S	Ankyrin-1	ANK1	Homo sapiens	1	7.40757e-166	182.03	IT(0.042)HS(0.96)PT(0.998)VS(1)QVT(1)ERS(1)QDR	3	0.12354	85	0.928	0.833	1.052	1.075	1.015	0.847	1.25	0.678	1.096	0.898	1.263	1.022	0.945
P16157	1872	S	Ankyrin-1	ANK1	Homo sapiens	0.999798	4.78283e-42	133.16	HS(1)KDHTSTPNP	3	0.70876	2	1.044	2.048	1.726	1.107	0.322	0.44	0.312	1.412	2.371	1.961	0.843	0.642	0.291
P16157	1666	S	Ankyrin-1	ANK1	Homo sapiens	1	0	283.77	RQDDATGAGQDS(1)ENEVSLVSGHQR	3	-1.6669	86	0.964	0.962	1.103	1.105	1.054	0.946	0.867	1.091	1.019	0.998	1.148	1.001	0.954
P16157	1490	S	Ankyrin-1	ANK1	Homo sapiens	0.928589	8.49136e-18	89.011	GEIVNMLEGS(0.071)GRQS(0.929)R	3	0.16481	1	0.972	0.813	0.857	1.225	1.017	1.427	0.689	2.073	0.681	0.836	1.055	1.428	0.83
P16157	1168	T	Ankyrin-1	ANK1	Homo sapiens	0.72336	0.0111106	51.726	DS(0.002)GEGDT(0.137)T(0.723)S(0.137)LR	2	-0.24154	1	1.036	1.064	1.131	1.073	1.053	0.827	0.816	1.013	1.253	1.026	1.063	0.949	0.982
P16157	1378	T	Ankyrin-1	ANK1	Homo sapiens	1	2.85536e-33	128.58	T(1)PT(1)PLALR	2	-0.80021	74	1.105	0.987	1.036	1.016	0.98	1.029	0.847	1.214	1.074	0.893	1.05	0.98	0.964
P16157	961	T	Ankyrin-1	ANK1	Homo sapiens	0.995739	7.26557e-148	175.16	LS(0.004)T(0.996)PPPLAEEEGLASR	2	-0.078507	31	1.007	0.959	1.038	0.99	0.95	1.034	1.021	1.013	0.974	0.952	1.083	0.953	0.96
P16157	1693	T	Ankyrin-1	ANK1	Homo sapiens	1	2.57509e-95	155.39	IT(0.042)HS(0.96)PT(0.998)VS(1)QVT(1)ERS(1)QDR	3	0.12354	48	0.871	0.822	1.272	1.183	1.192	0.768	0.891	0.861	1.135	0.944	1.547	0.931	1.007
P16157	429	S	Ankyrin-1	ANK1	Homo sapiens	0.999995	2.35937e-20	117.08	GAS(1)PNVSNVK	2	-0.035331	9	1.237	1.18	1.232	1.145	0.887	0.425	0.894	0.475	2.912	0.954	1.044	0.93	0.775
P16157	1486	S	Ankyrin-1	ANK1	Homo sapiens	1	3.66821e-07	76.158	GEIVNMLEGS(1)GR	2	0.26184	2	0.866	0.719	1.183	1.153	1.556	1.056	0.466	2.265	0.82	0.83	1.645	0.975	1.35
P16157	1686	S	Ankyrin-1	ANK1	Homo sapiens	0.999181	0	229.82	IT(0.001)HS(0.999)PTVSQVTER	3	-0.66386	223	0.959	0.94	1.12	1.083	1.023	0.902	0.973	0.927	1.063	0.98	1.192	0.967	0.945
P16157	856	S	Ankyrin-1	ANK1	Homo sapiens	1	6.15423e-43	132.25	LDQVVES(1)PAIPR	2	0.58698	7	0.969	1.096	1.253	1.113	1.008	1.092	0.469	2.328	0.887	1.131	1.143	0.888	0.906
P16157	15	S	Ankyrin-1	ANK1	Homo sapiens	0.961227	0.000255439	87.216	EADAAT(0.039)S(0.961)FLR	2	1.1096	2	1.004	0.979	1	1.032	0.992	1.054	0.94	1.122	0.953	0.974	1.021	1.033	0.961
P16157	1312	S	Ankyrin-1	ANK1	Homo sapiens	0.999674	0.00171821	75.197	S(1)FHFQSFR	3	-0.15783	1	1.102	0.868	1.18	0.902	0.967	1.027	0.953	1.077	1.073	0.787	1.36	0.765	1.072
P16157	4	S	Ankyrin-1	ANK1	Homo sapiens	1	6.4633e-15	109.71	PYS(1)VGFR	2	-0.76008	12	0.922	0.83	0.802	0.99	1.128	0.854	1.473	0.58	1.079	0.9	0.966	1.235	1.138
P16157	1878	T	Ankyrin-1	ANK1	Homo sapiens	0.917917	0.00606794	73.573	DHT(0.009)S(0.073)T(0.918)PNP	2	0.037162	3	0.574	0.992	1.187	1.376	1.283	0.788	0.8	0.985	0.728	1.73	1.196	1.159	0.932
P16157	1607	S	Ankyrin-1	ANK1	Homo sapiens	1	6.48279e-42	132.79	LEGALS(1)EEPR	2	0.42256	27	0.923	0.747	0.991	1.098	1.32	0.935	0.986	0.949	0.987	0.81	1.326	1.108	1.201
P16157	960	S	Ankyrin-1	ANK1	Homo sapiens	0.583084	4.47928e-84	151.63	LS(0.583)T(0.417)PPPLAEEEGLASR	3	-1.4	11	1.009	1.035	1.105	0.93	0.953	0.974	0.994	0.98	1.037	1.026	1.067	0.842	1.025
P16157	834	S	Ankyrin-1	ANK1	Homo sapiens	1	1.28882e-33	128.76	RDS(1)RDVDEEK	4	-0.029959	57	1.22	1.281	1.273	0.983	0.774	0.474	0.996	0.476	2.574	1.05	0.994	0.772	0.787
P16157	1596	T	Ankyrin-1	ANK1	Homo sapiens	1	7.56435e-259	209.89	AEDS(1)DAT(1)GHEWK	2	-0.40626	18	0.998	0.893	1.113	1.11	1.113	0.806	0.967	0.833	1.238	0.895	1.246	0.997	1.003
P16157	1593	S	Ankyrin-1	ANK1	Homo sapiens	1	7.56435e-259	209.89	AEDS(1)DAT(1)GHEWK	2	-0.40626	43	1.032	0.998	1.1	1.071	0.992	0.883	0.924	0.955	1.168	0.967	1.102	0.973	0.927
P16157	1396	S	Ankyrin-1	ANK1	Homo sapiens	0.882156	2.27318e-29	80.786	YSILS(0.001)ES(0.011)T(0.043)PGS(0.882)LS(0.049)GT(0.014)EQAEMK	3	0.23354	3	0.893	0.779	0.905	0.973	1.765		0.684			0.873	1.161	1.075	1.814
P16157	1688	T	Ankyrin-1	ANK1	Homo sapiens	0.999294	1.38497e-36	117.31	IT(0.009)HS(0.991)PT(0.999)VS(0.988)QVT(0.012)ER	2	-1.2317	30	0.871	0.852	1.256	1.1	1.259	0.866	0.797	1.086	1.006	0.979	1.473	0.876	1.145
P16452	483	S	Erythrocyte membrane protein band 4.2	EPB42	Homo sapiens	0.961842	0.00642702	57.785	APS(0.962)S(0.038)LPLR	2	1.4035	2	0.944	1.183	1.14	0.975	0.927	0.879	0.952	0.923	1.075	1.252	0.963	0.855	0.951
P16452	690	S	Erythrocyte membrane protein band 4.2	EPB42	Homo sapiens	0.999999	0.00215481	62.528	SVTVVAPELS(1)A	2	2.2042	2	0.665		0.921	0.905	1.295	1.105	1.109	0.996	0.602			0.983	1.431
P16452	248	S	Erythrocyte membrane protein band 4.2	EPB42	Homo sapiens	1	2.70465e-08	97.597	RGS(1)VPILR	2	1.5093	12	1.195	1.718	0.926	0.638	0.661	1.028	0.833	1.234	1.162	1.438	0.539	0.689	1.037
P16452	78	T	Erythrocyte membrane protein band 4.2	EPB42	Homo sapiens	0.994842	0.000340875	50.831	T(0.001)QAT(0.995)FPIS(0.002)S(0.002)LGDR	2	1.3331	1	0.922	0.942	1.038	1.055	1.108	1.307	0.627	2.084	0.706	1.021	1.103	1.016	1.051
P16452	681	S	Erythrocyte membrane protein band 4.2	EPB42	Homo sapiens	0.856122	0.00236011	62.088	S(0.856)VT(0.144)VVAPELSA	2	0.92048	1	0.755		0.957	1.079	1.18	1.029			0.734			1.128	1.094
P16949	38	S	Stathmin	STMN1	Homo sapiens	0.999992	0.000729085	59.709	ESVPEFPLS(1)PPK	3	0.28049	2	0.937	1.014	1.216	0.941	1.15	0.644	1.097	0.587	1.455	1.082	1.199	0.774	1.222
P16949	63	S	Stathmin	STMN1	Homo sapiens	1	0.000103803	89.507	RKS(1)HEAEVLK	4	-1.7387	3	1.029	1.163	1.015	1.012	0.694	0.984	1.103	0.891	1.046	1.13	0.873	0.997	0.686
P16989	318	S	Y-box-binding protein 3	YBX3	Homo sapiens	0.852451	6.68345e-60	95.19	PAPAVGEAEDKENQQAT(0.096)S(0.852)GPNQPS(0.051)VR	4	-0.16332	1
P17812	575	S	CTP synthase 1	CTPS1	Homo sapiens	0.973131	0	226.74	S(0.001)GS(0.004)S(0.023)S(0.973)PDSEITELK	2	0.15902	15	1.024	1.103	1.144	1.101	1.066	0.696	0.866	0.803	1.473	1.077	1.037	0.962	0.969
P17812	574	S	CTP synthase 1	CTPS1	Homo sapiens	0.60993	1.39718e-07	64.565	S(0.138)GS(0.138)S(0.61)S(0.105)PDS(0.009)EITELK	3	0.21298	1
P17858	775	S	ATP-dependent 6-phosphofructokinase, liver type	PFKL	Homo sapiens	0.991949	0.00491672	63.624	T(0.008)LS(0.992)MDKGF	2	1.1441	1	0.81	1.492	1.218	0.846	0.728	1.246	0.661	1.885	0.65	1.842	0.816	0.694	0.861
P17861	68	S	X-box-binding protein 1	XBP1	Homo sapiens	0.558158	0.0153976	57.347	LT(0.442)HLS(0.558)PEEK	3	0.29494	2	1.022	1.092	1.082	0.891	0.98	0.979	0.953	1.027	1.044	1.068	0.991	0.823	1.1
P17987	551	S	T-complex protein 1 subunit alpha	TCP1	Homo sapiens	0.999934	8.34536e-12	73.498	HGSYEDAVHS(1)GALND	3	3.5592	1	0.759	0.932	1.149	1.287	1.027	1.047	0.799	1.311	0.724	1.228	1.233	1.12	0.798
P17987	544	S	T-complex protein 1 subunit alpha	TCP1	Homo sapiens	1	0	224.37	HGS(1)YEDAVHSGALND	3	-0.5217	17	0.896	1.014	1.198	1.118	1.145	0.917	0.711	1.289	0.977	1.132	1.182	0.933	1.025
P20810	560	T	Calpastatin	CAST	Homo sapiens	0.483854	1.19843e-06	55.453	DT(0.484)S(0.484)QS(0.032)DKDLDDALDK	3	2.1279	0
P20810	563	S	Calpastatin	CAST	Homo sapiens	0.974451	8.23529e-180	186.9	DTS(0.025)QS(0.974)DKDLDDALDK	3	-1.2712	2	1.038	0.938	0.878	0.894	0.932	0.932	1.388	0.671	1.114	0.904	0.936	1.018	1.042
P20810	561	S	Calpastatin	CAST	Homo sapiens	0.483854	8.847e-12	73.294	DT(0.484)S(0.484)QS(0.032)DKDLDDALDK	3	2.1279	0
P20810	311	S	Calpastatin	CAST	Homo sapiens	1	0.00534279	67.997	S(1)IKEVDEAK	3	0.75449	2	0.835	0.924	1	1.12	1.322	0.859	0.939	0.915	0.972	1.107	1.082	1.12	1.18
P21980	368	T	Protein-glutamine gamma-glutamyltransferase 2	TGM2	Homo sapiens	0.986421	9.42479e-05	58.079	S(0.011)EGT(0.986)Y(0.003)CCGPVPVR	2	0.63673	1	0.733	1.02	0.997	1.027	1.271	0.951	1.001	0.95	0.77	1.392	0.978	1.03	1.238
P21980	216	S	Protein-glutamine gamma-glutamyltransferase 2	TGM2	Homo sapiens	0.749867	0.00592147	48.188	RS(0.25)S(0.75)PVYVGR	3	-0.59086	2	1.025	0.936	1.047	0.954	1.394	1.004	0.639	1.571	1.02	0.914	1.119	0.911	1.461
P21980	449	S	Protein-glutamine gamma-glutamyltransferase 2	TGM2	Homo sapiens	0.793736	0.0164587	51.286	YPEGS(0.794)S(0.206)EER	2	-0.039668	1	0.871	0.963	1.132	1.17	0.892	1.082	0.89	1.215	0.805	1.106	1.175	1.034	0.763
P22314	13	S	Ubiquitin-like modifier-activating enzyme 1	UBA1	Homo sapiens	1	0.00841124	45.829	RVS(1)GPDPK	3	1.2224	2
P23193	57	S	Transcription elongation factor A protein 1	TCEA1	Homo sapiens	0.950641	3.16637e-54	137.69	KQS(0.951)T(0.049)DEEVTSLAK	3	-1.0089	1
P23193	100	S	Transcription elongation factor A protein 1	TCEA1	Homo sapiens	0.998014	4.79366e-07	55.453	KKEPAITS(0.002)QNS(0.998)PEAR	4	-0.052022	2
P23276	28	S	Kell blood group glycoprotein	KEL	Homo sapiens	0.810969	2.85637e-173	182.03	SQAGGMGTLWSQES(0.811)T(0.189)PEER	3	0.44723	14	1.05	0.977	1.043	1.028	1.068	0.849	0.985	0.862	1.237	0.93	1.067	0.986	1.039
P23276	29	T	Kell blood group glycoprotein	KEL	Homo sapiens	0.527577	1.05373e-09	54.855	SQAGGMGTLWS(0.063)QES(0.409)T(0.528)PEER	3	1.6243	1
P23276	15	S	Kell blood group glycoprotein	KEL	Homo sapiens	0.999986	2.54419e-56	120.31	S(1)QAGGMGTLWSQESTPEER	3	0.2683	7	1.056	0.952	1.006	1.664	0.459	0.732	1.132	0.647	1.443	0.902	1.056	1.654	0.276
P23528	24	S	Cofilin-1	CFL1	Homo sapiens	0.815318	0.000941592	74.987	KS(0.163)S(0.815)T(0.022)PEEVK	3	0.88728	2	1.352	1.78	1.047	0.72	0.566	0.741	0.795	0.933	1.824	1.317	0.588	0.688	0.787
P23588	495	S	Eukaryotic translation initiation factor 4B	EIF4B	Homo sapiens	0.352537	4.61444e-06	51.31	S(0.353)QS(0.273)S(0.273)DT(0.101)EQQSPTSGGGK	3	0.56504	0
P23588	498	S	Eukaryotic translation initiation factor 4B	EIF4B	Homo sapiens	0.445922	6.81719e-95	153.36	S(0.103)QS(0.446)S(0.446)DT(0.006)EQQSPTSGGGK	3	0.28862	0
P23588	283	S	Eukaryotic translation initiation factor 4B	EIF4B	Homo sapiens	0.999984	0.0139132	67.494	AFGS(1)GYR	2	0.19685	2	1.455	1.228	0.748	0.519	0.49	1.659	0.902	1.839	0.877	0.844	0.609	0.693	0.944
P23588	497	S	Eukaryotic translation initiation factor 4B	EIF4B	Homo sapiens	0.445922	6.81719e-95	153.36	S(0.103)QS(0.446)S(0.446)DT(0.006)EQQSPTSGGGK	3	0.28862	0
P23588	406	S	Eukaryotic translation initiation factor 4B	EIF4B	Homo sapiens	1	0.0127436	61.56	ERHPS(1)WR	3	0.056673	5	1.237	0.986	0.768	0.69	0.676	1.496	1.148	1.303	0.827	0.797	0.779	0.898	0.98
P23588	504	S	Eukaryotic translation initiation factor 4B	EIF4B	Homo sapiens	0.991186	3.76719e-29	101.74	SQSSDTEQQS(0.991)PT(0.007)S(0.002)GGGK	3	1.2314	4	0.8	0.99	1.265	1.466	0.927	0.397	1.154	0.344	2.016	1.237	1.278	1.159	0.632
P25788	250	S	Proteasome subunit alpha type-3	PSMA3	Homo sapiens	1	3.00265e-128	169.43	ESLKEEDES(1)DDDNM	2	-1.3645	139	1.087	1.027	0.983	0.987	0.911	0.978	1.028	0.951	1.112	0.945	0.956	1.005	0.923
P26447	60	S	Protein S100-A4	S100A4	Homo sapiens	0.99992	0.00781448	69.229	LMS(1)NLDSNR	2	-0.12216	1
P27105	18	S	Erythrocyte band 7 integral membrane protein	STOM	Homo sapiens	0.999978	2.02014e-06	88.561	LPDS(1)FKDSPSK	3	-0.50542	3	1.038	0.941	1.012	1.072	0.923	1.053	0.961	1.096	0.986	0.907	1.075	1.06	0.86
P27105	10	S	Erythrocyte band 7 integral membrane protein	STOM	Homo sapiens	0.999833	2.63306e-20	94.45	DS(1)EAQRLPDSFK	3	-2.3753	9	0.935	0.943	1.05	1.094	0.949	1.219	0.81	1.505	0.767	1.008	1.114	1.042	0.867
P27448	564	T	MAP/microtubule affinity-regulating kinase 3	MARK3	Homo sapiens	0.810114	0.00760577	71.03	S(0.19)T(0.81)FHGQPR	2	0.84025	4	1.07	1.102	1.159	1.032	0.814	0.868	0.955	0.909	1.232	1.03	1.052	0.891	0.788
P27448	563	S	MAP/microtubule affinity-regulating kinase 3	MARK3	Homo sapiens	0.5	0.0185738	46.001	S(0.5)T(0.5)FHGQPR	3	1.7496	2
P27448	598	S	MAP/microtubule affinity-regulating kinase 3	MARK3	Homo sapiens	0.475731	0.00303301	63.29	S(0.476)RGS(0.476)T(0.049)NLFSK	3	0.35288	0
P27448	507	T	MAP/microtubule affinity-regulating kinase 3	MARK3	Homo sapiens	0.999304	0.00622139	50.897	RNT(0.999)Y(0.001)VCSER	3	-0.69708	2	0.977	1.043	1.125	1.003	0.727	0.84	1.286	0.653	1.163	1.067	1.079	0.891	0.725
P27448	543	S	MAP/microtubule affinity-regulating kinase 3	MARK3	Homo sapiens	0.973343	1.76381e-20	83.251	TPVAS(0.004)T(0.015)HS(0.973)IS(0.005)S(0.002)AATPDR	3	0.16415	2	0.825	0.953	1.341	1.088	1.153	0.759	0.88	0.862	1.087	1.155	1.408	0.811	1.059
P27448	540	S	MAP/microtubule affinity-regulating kinase 3	MARK3	Homo sapiens	0.499322	2.35145e-84	150.69	TPVAS(0.499)T(0.499)HS(0.001)ISSAATPDR	3	1.2925	0
P27448	541	T	MAP/microtubule affinity-regulating kinase 3	MARK3	Homo sapiens	0.499322	2.35145e-84	150.69	TPVAS(0.499)T(0.499)HS(0.001)ISSAATPDR	3	1.2925	0
P27448	601	S	MAP/microtubule affinity-regulating kinase 3	MARK3	Homo sapiens	0.99174	0.00303301	63.29	GS(0.992)T(0.008)NLFSK	2	1.1587	1
P27824	564	S	Calnexin	CANX	Homo sapiens	0.985269	1.68788e-207	190.31	QKS(1)DAEEDGGT(0.015)VS(0.985)QEEEDR	3	1.0382	4	1.06	0.95	0.911	0.998	0.988	0.901	1.194	0.755	1.177	0.896	0.959	1.095	0.99
P27824	554	S	Calnexin	CANX	Homo sapiens	1	1.68788e-207	190.31	QKS(1)DAEEDGGTVSQEEEDR	3	-0.38027	9	1.084	1.049	0.999	1.009	1.013	0.86	0.986	0.872	1.26	0.968	0.952	1.011	1.004
P27824	583	S	Calnexin	CANX	Homo sapiens	1	1.02356e-05	72.315	AEEDEILNRS(1)PR	3	-1.8822	2	0.784	1.082	1.192	1.172	0.884	0.941	0.945	0.996	0.833	1.38	1.102	0.983	0.755
P28066	56	S	Proteasome subunit alpha type-5	PSMA5	Homo sapiens	0.828946	2.38995e-17	103.66	IT(0.171)S(0.829)PLMEPSSIEK	3	0.11964	10	0.909	0.904	1.161	1.161	1.224	0.869	0.772	1.127	1.045	0.995	1.283	1.001	1.054
P28066	55	T	Proteasome subunit alpha type-5	PSMA5	Homo sapiens	0.555137	3.99695e-08	79.652	IT(0.555)S(0.445)PLMEPSSIEK	3	0.14152	6	0.827	0.975	1.137	1.238	1.058	0.931	0.834	1.116	0.888	1.178	1.167	1.089	0.855
P29353	139	S	SHC-transforming protein 1	SHC1	Homo sapiens	0.999977	0.0113853	47.606	HGS(1)FVNKPTR	3	-1.0756	1
P29590	38	S	Protein PML	PML	Homo sapiens	0.482701	0.00387486	58.32	QPS(0.483)PS(0.483)PS(0.034)PT(0.001)ER	2	0.5168	0
P29590	36	S	Protein PML	PML	Homo sapiens	0.482701	0.00387486	58.32	QPS(0.483)PS(0.483)PS(0.034)PT(0.001)ER	2	0.5168	0
P29692	133	S	Elongation factor 1-delta	EEF1D	Homo sapiens	0.999486	2.81465e-05	57.973	ATAPQTQHVS(0.999)PMR	3	-0.24896	5	0.499	1.28	1.455	1.269	0.848	0.841	0.808	1.04	0.594	2.562	1.137	0.872	0.669
P30041	177	T	Peroxiredoxin-6	PRDX6	Homo sapiens	1	0.00166554	82.954	VAT(1)PVDWK	2	1.3222	2	1.14	1.2	1.041	0.943	0.902	1.374	0.4	3.432	0.83	1.052	0.867	0.906	0.957
P30041	44	T	Peroxiredoxin-6	PRDX6	Homo sapiens	0.968672	0.00311961	58.079	DFT(0.969)PVCT(0.012)T(0.019)ELGR	3	0.57666	1	1.177	0.947	0.929	0.77	1.265	0.821	1.091	0.752	1.433	0.805	0.981	0.829	1.643
P30043	82	S	Flavin reductase (NADPH)	BLVRB	Homo sapiens	0.987945	1.45965e-65	141.64	NDLS(0.988)PT(0.012)TVMSEGAR	3	-1.4887	5	1.142	1.02	0.969	0.909	1.004	1.212	0.744	1.628	0.942	0.894	0.95	0.938	1.105
P30626	172	S	Sorcin	SRI	Homo sapiens	0.999968	0.000617734	77.192	ALTDS(1)FRR	3	1.0661	1	1.581	1.201	0.76	0.718	0.401	1.478	0.86	1.719	1.07	0.76	0.632	0.946	0.559
P31323	114	S	cAMP-dependent protein kinase type II-beta regulatory subunit	PRKAR2B	Homo sapiens	1	7.32988e-112	153.97	RAS(1)VCAEAYNPDEEEDDAESR	3	0.30569	4	0.904	0.727	1.208	1.196	1.07	0.658	1.237	0.532	1.373	0.804	1.663	0.99	0.895
P31939	475	S	Bifunctional purine biosynthesis protein PURH	ATIC	Homo sapiens	1	0.00384006	72.34	HHPQVLS(1)MK	3	-0.011753	1
P32119	112	S	Peroxiredoxin-2	PRDX2	Homo sapiens	0.999274	0.00611398	46.069	RLS(0.999)EDY(0.001)GVLK	3	-1.1368	2
P32119	31	S	Peroxiredoxin-2	PRDX2	Homo sapiens	0.999966	0.00169913	77.062	EVKLS(1)DYK	2	1.269	1	0.975	1.06	1.027	1.146	0.999	0.942	0.851	1.107	1.036	1.086	0.969	1.116	0.872
P33176	933	S	Kinesin-1 heavy chain	KIF5B	Homo sapiens	0.919757	1.88946e-08	54.668	PIRPGQHPAAS(0.92)PT(0.08)HPS(0.001)AIR	4	-3.3703	3	0.869	0.95	1.432	1.407	1.17	0.542	0.63	0.861	1.602	1.094	1.507	0.983	0.831
P34932	76	S	Heat shock 70 kDa protein 4	HSPA4	Homo sapiens	1	0.0131084	43.03	AFS(1)DPFVEAEK	2	2.6581	2	0.867	1.47	1.02	0.634	0.589	1.273	1.147	1.109	0.682	1.694	0.694	0.621	0.929
P35222	551	T	Catenin beta-1	CTNNB1	Homo sapiens	0.49796	5.81029e-08	56.339	RT(0.498)S(0.498)MGGT(0.004)QQQFVEGVR	3	0.5635	0
P35222	552	S	Catenin beta-1	CTNNB1	Homo sapiens	0.49796	5.81029e-08	56.339	RT(0.498)S(0.498)MGGT(0.004)QQQFVEGVR	3	0.5635	0
P35236	66	T	Tyrosine-protein phosphatase non-receptor type 7	PTPN7	Homo sapiens	0.636633	6.77326e-07	58.123	SLGAVEPICS(0.363)VNT(0.637)PR	3	-1.6245	1	0.885	1.152	1.245	1.162	1.076	0.635	0.845	0.751	1.394	1.301	1.08	0.933	0.927
P35579	1943	S	Myosin-9	MYH9	Homo sapiens	1	6.27211e-12	74.793	KGAGDGS(1)DEEVDGKADGAEAK	4	1.1372	5	0.951	1.202	1.317	1.215	0.993	0.532	0.789	0.674	1.789	1.264	1.095	0.923	0.817
P35580	1975	S	Myosin-10	MYH10	Homo sapiens	0.999782	0.000391097	48.216	TSDVNETQPPQS(1)E	2	1.8757	1
P35611	11	T	Alpha-adducin	ADD1	Homo sapiens	0.93414	1.4826e-17	90.348	AAVVT(0.934)S(0.064)PPPT(0.001)T(0.001)APHK	3	0.69832	13	0.93	0.803	1.119	1.094	1.136	1.03	0.888	1.16	0.904	0.863	1.394	0.977	1.038
P35611	542	S	Alpha-adducin	ADD1	Homo sapiens	0.969076	0.00384281	44.045	SLVQGELVT(0.031)AS(0.969)K	3	0.49299	1
P35611	540	T	Alpha-adducin	ADD1	Homo sapiens	0.743569	0.00550658	48.216	SLVQGELVT(0.744)AS(0.256)K	3	-0.4739	1
P35611	12	S	Alpha-adducin	ADD1	Homo sapiens	0.992769	2.95365e-33	115.38	AAVVT(0.007)S(0.993)PPPTTAPHK	3	-0.39087	63	0.94	0.967	1.087	1.151	1.037	0.963	0.855	1.126	0.977	1.028	1.125	1.058	0.902
P35611	358	S	Alpha-adducin	ADD1	Homo sapiens	0.999989	2.74732e-259	207.43	SPGS(1)PVGEGTGSPPK	2	0.34936	115	1.017	1.014	1.081	1.033	0.982	0.896	0.977	0.918	1.135	0.996	1.067	0.955	0.95
P35611	353	S	Alpha-adducin	ADD1	Homo sapiens	0.859948	8.9687e-74	141.29	S(0.86)RS(0.141)PGS(0.999)PVGEGTGSPPK	3	-0.43448	37	1.01	1.017	1.07	1.022	0.984	0.923	0.974	0.948	1.094	1.007	1.052	0.955	0.963
P35611	366	S	Alpha-adducin	ADD1	Homo sapiens	0.816236	2.69618e-33	115.73	S(0.817)PGS(0.184)PVGEGT(0.183)GS(0.816)PPK	2	0.25634	7	1.012	1.054	1.113	1.114	0.912	0.856	0.939	0.911	1.182	1.042	1.056	1.001	0.819
P35611	532	S	Alpha-adducin	ADD1	Homo sapiens	0.99998	0.000691464	55.011	S(1)LVQGELVTASK	3	0.789	2	1.056	1.025	0.863	1.176	0.934	1.041	0.906	1.149	1.015	0.971	0.842	1.362	0.794
P35611	364	T	Alpha-adducin	ADD1	Homo sapiens	0.987589	6.80311e-102	159.01	S(0.965)PGS(0.035)PVGEGT(0.988)GS(0.012)PPK	3	0.25387	22	1.009	0.985	1.133	1.082	0.994	0.872	0.924	0.943	1.158	0.976	1.15	0.955	0.919
P35611	355	S	Alpha-adducin	ADD1	Homo sapiens	0.99934	6.80311e-102	159.01	S(0.999)PGS(0.763)PVGEGT(0.235)GS(0.003)PPK	2	1.464	97	1.009	1.022	1.107	1.048	0.985	0.882	0.947	0.931	1.145	1.012	1.083	0.947	0.941
P35612	613	S	Beta-adducin	ADD2	Homo sapiens	0.762462	7.08066e-21	109.04	EAET(0.232)KS(0.762)PLVS(0.005)PS(0.001)K	4	1.2295	2	1.318	1.117	0.968	0.892	0.764	1.642	0.299	5.496	0.802	0.848	0.867	0.921	0.856
P35612	697	S	Beta-adducin	ADD2	Homo sapiens	0.997778	3.64845e-183	188.12	TESVTSGPMSPEGS(0.998)PS(0.002)K	3	-1.1129	21	0.961	0.9	1.057	1.08	1.021	0.81	1.171	0.692	1.186	0.936	1.175	1.021	0.946
P35612	621	S	Beta-adducin	ADD2	Homo sapiens	0.989265	2.20275e-69	143.46	SPLVS(0.002)PS(0.008)KS(0.989)LEEGTK	3	0.49807	6	1.066	1.097	1.064	0.997	0.782	1.162	0.832	1.397	0.917	1.029	0.97	0.936	0.785
P35612	693	S	Beta-adducin	ADD2	Homo sapiens	0.95945	3.88743e-57	132.74	TESVT(0.019)S(0.019)GPMS(0.959)PEGS(0.002)PSK	3	-0.58172	9	0.791	1	1.074	1.239	0.982	0.736	1.178	0.625	1.074	1.265	1.074	1.153	0.793
P35612	455	S	Beta-adducin	ADD2	Homo sapiens	0.999548	0.00274935	72.2	SMGS(1)PRPK	2	0.23767	9	1.338	1.189	1.157	1.135	0.887	0.608	0.685	0.887	2.201	0.888	0.973	0.981	0.782
P35612	600	S	Beta-adducin	ADD2	Homo sapiens	0.999986	5.88059e-48	87.882	ET(0.001)APEEPGS(0.999)PAKS(1)APAS(1)PVQSPAK	4	2.1756	12	0.989	1.025	1.293	1.254	1.206	0.754	0.48	1.572	1.311	1.036	1.261	0.97	0.961
P35612	535	S	Beta-adducin	ADD2	Homo sapiens	0.999817	2.23088e-31	121.82	S(0.385)RS(0.709)PS(0.895)T(0.011)ES(1)QLMSK	3	-4.1204	63	0.986	1.01	1.124	1.055	0.98	0.915	0.93	0.984	1.078	1.025	1.113	0.939	0.928
P35612	701	S	Beta-adducin	ADD2	Homo sapiens	0.924034	1.43678e-251	202.97	TESVTSGPMSPEGS(0.003)PS(0.007)KS(0.924)PS(0.067)K	3	-0.3243	14	0.991	1.013	1.086	1.105	0.938	0.848	1.019	0.832	1.169	1.022	1.072	1.018	0.849
P35612	532	S	Beta-adducin	ADD2	Homo sapiens	0.985995	2.77134e-97	158.29	S(0.277)RS(0.727)PS(0.986)T(0.014)ES(0.996)QLMSK	3	-0.71128	36	1.01	1.049	1.119	1.043	0.958	0.925	0.896	1.032	1.092	1.039	1.066	0.932	0.918
P35612	473	S	Beta-adducin	ADD2	Homo sapiens	0.760509	0.00549686	61.78	S(0.12)S(0.12)S(0.761)GMPIR	2	0.85634	1	0.744	1.294	1.217	0.833	0.913	1.06	0.938	1.13	0.702	1.739	0.941	0.685	1.095
P35612	592	S	Beta-adducin	ADD2	Homo sapiens	1	5.88059e-48	101.53	ETAPEEPGS(1)PAK	2	1.2051	20	1.272	1.21	1.229	1.17	0.909	0.611	0.599	1.02	2.082	0.952	1.016	0.952	0.777
P35612	667	S	Beta-adducin	ADD2	Homo sapiens	0.95211	5.73443e-11	61.963	GLS(0.952)QMT(0.023)T(0.019)S(0.005)ADTDVDTSK	3	-0.28386	1	1.148	1.516	1.435	0.76	0.716	1.07	0.355	3.017	1.073	1.32	0.947	0.53	0.942
P35612	533	T	Beta-adducin	ADD2	Homo sapiens	0.777045	2.07705e-60	142.38	S(0.111)PS(0.111)T(0.777)ESQLMSK	3	-0.22339	4	1.032	1.017	1.172	0.986	0.963	0.901	0.929	0.971	1.145	0.986	1.153	0.841	0.977
P35612	675	T	Beta-adducin	ADD2	Homo sapiens	0.999928	2.72018e-166	183.27	GLSQMTTSADT(1)DVDTSK	2	0.30856	27	1.205	1.211	0.943	0.953	0.769	1.05	0.868	1.21	1.147	1.005	0.779	1.01	0.807
P35612	471	S	Beta-adducin	ADD2	Homo sapiens	0.963616	0.0031502	73.327	S(0.964)S(0.034)S(0.003)GMPIR	2	-0.79328	1	1.067	0.857	1.012	1.149	1.044	0.893	0.978	0.913	1.195	0.803	1.181	1.135	0.908
P35612	684	T	Beta-adducin	ADD2	Homo sapiens	0.596213	1.14377e-93	148.53	DKT(0.596)ES(0.379)VT(0.019)S(0.006)GPMSPEGSPSK	4	1.9075	4	0.856	0.816	1.092	1.108	1.117	0.657	1.354	0.485	1.303	0.954	1.338	1.014	1.009
P35612	604	S	Beta-adducin	ADD2	Homo sapiens	0.999908	5.43869e-05	68.972	SAPASPVQS(1)PAK	3	0.96445	1	1.139	1.279	1.126	1.033	1.043	0.727	0.653	1.113	1.567	1.123	0.88	0.917	1.01
P35612	472	S	Beta-adducin	ADD2	Homo sapiens	0.669778	0.0130341	52.6	S(0.248)S(0.67)S(0.082)GMPIR	2	1.7626	1	0.962	0.97	1.134	1.057	1.06	0.89	0.926	0.961	1.081	1.008	1.17	0.932	1.003
P35612	688	T	Beta-adducin	ADD2	Homo sapiens	0.931105	4.71896e-52	116.74	DKT(0.235)ES(0.768)VT(0.931)S(0.065)GPMSPEGSPSK	3	-0.29781	7	0.998	0.869	1.122	1.149	1.115	0.922	0.824	1.118	1.083	0.871	1.291	1.025	0.97
P35612	699	S	Beta-adducin	ADD2	Homo sapiens	0.63285	1.83058e-196	189.09	TESVTSGPMSPEGS(0.367)PS(0.633)K	2	0.51487	7	0.944	1.003	1.031	1.05	0.932	0.892	1.147	0.778	1.059	1.063	1.028	1.018	0.888
P35612	596	S	Beta-adducin	ADD2	Homo sapiens	0.999995	5.88059e-48	131.61	S(1)APASPVQSPAK	2	-0.48315	11	0.949	0.995	1.232	1.264	1.225	0.662	0.673	0.984	1.434	1.049	1.238	1.026	0.969
P35612	689	S	Beta-adducin	ADD2	Homo sapiens	0.845617	4.71896e-52	116.74	DKT(0.228)ES(0.587)VT(0.34)S(0.846)GPMSPEGSPSK	3	-1.4489	2	0.932	0.808	1.219	1.243	1.217	0.768	0.813	0.945	1.213	0.867	1.51	1.02	0.979
P35612	528	S	Beta-adducin	ADD2	Homo sapiens	0.714348	6.52555e-26	117.65	S(0.714)RS(0.508)PS(0.763)T(0.016)ES(0.998)QLMSK	3	0.5681	5	1.033	1.026	1.172	1.078	0.949	0.86	0.883	0.974	1.201	0.993	1.143	0.92	0.881
P35612	619	S	Beta-adducin	ADD2	Homo sapiens	0.567444	2.3053e-05	48.907	SPLVS(0.003)PS(0.567)KS(0.428)LEEGT(0.002)K	4	-1.2672	1	1.114	0.973	1.069	1.003	1.123	1.033	0.684	1.51	1.079	0.873	1.099	0.938	1.12
P35612	530	S	Beta-adducin	ADD2	Homo sapiens	0.75612	2.23088e-31	120.23	S(0.26)RS(0.756)PS(0.96)T(0.024)ES(1)QLMSK	3	-0.6285	15	1.001	0.986	1.208	1.122	0.995	0.768	0.919	0.836	1.303	0.985	1.225	0.929	0.886
P35612	686	S	Beta-adducin	ADD2	Homo sapiens	0.76836	1.14377e-93	148.53	DKT(0.235)ES(0.768)VT(0.931)S(0.065)GPMSPEGSPSK	3	-0.29781	8	0.96	0.84	1.121	1.172	1.145	0.884	0.879	1.005	1.086	0.875	1.335	1.045	0.977
P35658	430	S	Nuclear pore complex protein Nup214	NUP214	Homo sapiens	0.949283	4.08913e-120	163.74	S(0.949)PGS(0.049)T(0.002)PTTPTSSQAPQK	3	-0.20038	2	1.002	1.009	1.073	1.017	0.952	0.515	1.432	0.36	1.944	1.007	1.063	0.948	0.936
P36507	295	S	Dual specificity mitogen-activated protein kinase kinase 2	MAP2K2	Homo sapiens	0.5	0.000261468	45.916	PVVDGEEGEPHS(0.5)IS(0.5)PR	3	1.3075	1
P36507	394	T	Dual specificity mitogen-activated protein kinase kinase 2	MAP2K2	Homo sapiens	0.991769	0.0040048	81.92	LNQPGT(0.992)PT(0.008)R	2	-0.50828	3	1.167	1.135	1.204	1.179	1.17	0.283	0.861	0.329	4.119	0.973	1.061	0.979	0.993
P36507	293	S	Dual specificity mitogen-activated protein kinase kinase 2	MAP2K2	Homo sapiens	0.5	0.000261468	45.916	PVVDGEEGEPHS(0.5)IS(0.5)PR	3	1.3075	1
P36915	50	T	Guanine nucleotide-binding protein-like 1	GNL1	Homo sapiens	0.989644	2.23177e-124	162.81	REEQT(0.998)DT(0.99)S(0.975)DGES(0.032)VT(0.006)HHIR	3	0.02863	2	0.77	1.101	1.308	1.284	1.091	0.779	0.668	1.166	0.989	1.43	1.188	0.982	0.85
P36915	51	S	Guanine nucleotide-binding protein-like 1	GNL1	Homo sapiens	0.989346	5.96022e-26	96.55	EEQT(0.001)DT(0.01)S(0.989)DGESVTHHIR	3	0.32286	11	0.676	1.124	1.322	1.414	1.177	0.656	0.63	1.041	1.031	1.662	1.176	1.069	0.833
P36915	48	T	Guanine nucleotide-binding protein-like 1	GNL1	Homo sapiens	0.998047	6.18813e-05	42.384	REEQT(0.998)DT(0.99)S(0.975)DGES(0.032)VT(0.006)HHIR	3	0.02863	1	0.459	1.124	1.616	1.577	1.329	0.447	0.448	0.998	1.027	2.448	1.437	0.976	0.842
P37802	163	S	Transgelin-2	TAGLN2	Homo sapiens	1	0.00193177	62.861	NFS(1)DNQLQEGK	2	2.7377	4	0.699	0.636	0.454	0.556	1.272	0.489	2.894	0.169	1.43	0.91	0.713	1.225	2.288
P37837	237	S	Transaldolase	TALDO1	Homo sapiens	1	2.96459e-05	93.345	TIVMGAS(1)FR	2	-0.97884	3	1.01	1.134	0.926	0.954	0.932	1.107	0.937	1.181	0.913	1.123	0.816	1.03	0.978
P40227	246	S	T-complex protein 1 subunit zeta	CCT6A	Homo sapiens	0.999476	0.0122487	51.726	TEVNS(0.999)GFFYK	2	0.69596	1	1.14	0.906	1.03	0.985	1.316	0.916	0.706	1.297	1.244	0.794	1.138	0.956	1.336
P40925	241	S	Malate dehydrogenase, cytoplasmic	MDH1	Homo sapiens	0.942215	0.00127441	64.244	KLS(0.942)S(0.057)AMS(0.001)AAK	3	-0.84767	3	0.957	1.054	0.995	0.912	0.929	1.094	1.058	1.034	0.875	1.101	0.944	0.916	1.019
P40925	242	S	Malate dehydrogenase, cytoplasmic	MDH1	Homo sapiens	0.628627	2.17319e-05	91.076	KLS(0.369)S(0.629)AMS(0.002)AAK	3	0.82836	1	1.052	1.024	0.961	1.005	0.911	1.03	1.017	1.013	1.021	0.974	0.938	1.045	0.907
P42566	796	S	Epidermal growth factor receptor substrate 15	EPS15	Homo sapiens	1	0.0037955	71.221	LDS(1)PDPFK	2	4.3121	2	0.765	0.904	1.46	1.354	1.247	0.625	0.645	0.97	1.223	1.182	1.616	0.927	0.921
P43243	596	S	Matrin-3	MATR3	Homo sapiens	0.507733	3.62824e-08	67.928	S(0.508)Y(0.023)S(0.469)PDGKES(0.748)PS(0.252)DKK	4	-1.8174	1	0.335	1.152	1.01	1.245	1.112	0.944	1.202	0.785	0.355	3.441	0.877	1.232	0.893
P43243	598	S	Matrin-3	MATR3	Homo sapiens	0.995461	8.86713e-25	108.71	S(0.004)YS(0.995)PDGK	2	1.5135	2	0.31	1.156	1.072	1.124	1.226	1.014	1.098	0.923	0.306	3.723	0.927	1.049	1.091
P43243	606	S	Matrin-3	MATR3	Homo sapiens	0.640477	8.86713e-25	108.71	S(0.122)YS(0.877)PDGKES(0.36)PS(0.64)DKK	4	-0.29772	1	0.302	1.178	1.028	1.21	1.246	0.965	1.07	0.902	0.313	3.899	0.873	1.177	1.029
P43243	604	S	Matrin-3	MATR3	Homo sapiens	0.748147	3.62824e-08	67.928	S(0.508)Y(0.023)S(0.469)PDGKES(0.748)PS(0.252)DKK	4	-1.8174	1	0.335	1.152	1.01	1.245	1.112	0.944	1.202	0.785	0.355	3.441	0.877	1.232	0.893
P45974	787	S	Ubiquitin carboxyl-terminal hydrolase 5	USP5	Homo sapiens	0.95937	2.01195e-10	65.231	S(0.002)AADS(0.008)IS(0.03)ES(0.959)VPVGPK	3	-0.28091	1	0.848	0.956	0.981	0.852	1	0.715	1.647	0.434	1.186	1.127	1.026	0.869	1.174
P45974	779	S	Ubiquitin carboxyl-terminal hydrolase 5	USP5	Homo sapiens	0.973635	1.90723e-11	70.41	S(0.974)AADS(0.955)IS(0.07)ES(0.001)VPVGPK	3	1.6337	2	0.898	0.923	1.047	0.773	1.231	0.927	1.201	0.772	0.968	1.028	1.134	0.739	1.591
P45974	785	S	Ubiquitin carboxyl-terminal hydrolase 5	USP5	Homo sapiens	0.994752	3.66939e-33	116.06	SAADS(0.004)IS(0.995)ES(0.001)VPVGPK	2	0.49292	6	0.915	0.764	0.907	0.941	0.982	1.048	1.444	0.726	0.873	0.835	1.188	1.037	1.044
P45974	783	S	Ubiquitin carboxyl-terminal hydrolase 5	USP5	Homo sapiens	0.996498	6.33509e-20	92.264	S(0.001)AADS(0.996)IS(0.002)ESVPVGPK	2	-0.74853	2	0.899	0.762	0.973	0.939	1.125	0.984	1.32	0.745	0.914	0.847	1.277	0.965	1.198
P46013	128	S	Proliferation marker protein Ki-67	MKI67	Homo sapiens	0.49971	0.00306182	72.29	S(0.5)S(0.5)FSSDPDEK	2	3.7234	0
P46013	127	S	Proliferation marker protein Ki-67	MKI67	Homo sapiens	0.49971	0.00306182	72.29	S(0.5)S(0.5)FSSDPDEK	2	3.7234	0
P46379	973	S	Large proline-rich protein BAG6	BAG6	Homo sapiens	0.99729	4.42143e-05	47.058	ENAS(0.997)PAPGT(0.002)T(0.001)AEEAMSR	3	-0.082133	1	0.849	0.919	1.305	1.172	1.032	0.877	0.846	1.036	0.968	1.083	1.42	0.898	0.88
P46379	1081	S	Large proline-rich protein BAG6	BAG6	Homo sapiens	0.95375	2.09562e-33	125.72	PLT(0.045)S(0.954)PES(0.001)LSR	2	-1.9148	3	0.851	0.908	1.277	1.143	0.858	0.807	1.155	0.699	1.054	1.067	1.407	0.894	0.751
P46379	113	S	Large proline-rich protein BAG6	BAG6	Homo sapiens	0.998846	0	217.28	APPQTHLPSGASSGTGSASATHGGGS(0.999)PPGT(0.001)R	4	0.79214	10	0.726	1.099	1.293	1.253	1.211	0.483	0.935	0.517	1.504	1.514	1.176	0.969	0.967
P46459	472	S	Vesicle-fusing ATPase	NSF	Homo sapiens	0.999994	0.000120605	86.911	AES(1)LQVTR	2	-1.3254	1
P48729	312	S	Casein kinase I isoform alpha	CSNK1A1	Homo sapiens	0.454168	2.57411e-18	65.022	AAQQAAS(0.091)S(0.454)S(0.454)GQGQQAQT(0.001)PTGK	4	1.0089	0
P48729	321	T	Casein kinase I isoform alpha	CSNK1A1	Homo sapiens	0.982502	4.42675e-122	157.9	AAQQAASSSGQGQQAQT(0.983)PT(0.017)GK	3	-0.39983	3	1.012	1.076	1.332	1.462	1.106	0.233	0.777	0.3	4.343	1.064	1.238	1.098	0.756
P48729	313	S	Casein kinase I isoform alpha	CSNK1A1	Homo sapiens	0.816582	1.09593e-64	119.52	AAQQAAS(0.03)S(0.153)S(0.817)GQGQQAQTPTGK	3	0.93875	2	1.081	0.867	1.17	1.334	1.328	0.516	0.704	0.733	2.096	0.803	1.349	1.141	0.995
P49006	148	T	MARCKS-related protein	MARCKSL1	Homo sapiens	0.927264	1.24804e-08	81.327	AAAT(0.927)PES(0.073)QEPQAK	3	-0.11209	2	1.08	1.059	1.389	1.146	1.109	0.516	0.702	0.736	2.092	0.981	1.311	0.825	0.968
P49207	12	S	60S ribosomal protein L34	RPL34	Homo sapiens	0.719382	0.00762005	43.548	RLS(0.719)Y(0.117)NT(0.148)AS(0.016)NK	3	-0.54513	1
P49327	2204	T	Fatty acid synthase	FASN	Homo sapiens	0.999833	0.000179403	53.565	ADEASELACPT(1)PK	3	1.9638	1
P49368	252	S	T-complex protein 1 subunit gamma	CCT3	Homo sapiens	0.993213	2.70305e-18	109.04	KGES(0.993)QT(0.007)DIEITR	3	-1.8376	1	0.937	1.214	1.588	1.037	0.886	0.629	0.709	0.886	1.491	1.295	1.309	0.653	0.854
P49840	279	Y	Glycogen synthase kinase-3 alpha	GSK3A	Homo sapiens	0.740634	1.08834e-05	82.202	GEPNVS(0.259)Y(0.741)ICSR	2	-0.81553	2	0.868	0.941	1.257	1.124	1.163	0.739	0.908	0.813	1.174	1.085	1.335	0.894	1.035
P49840	41	S	Glycogen synthase kinase-3 alpha	GSK3A	Homo sapiens	0.791089	8.02534e-41	72.389	TSSFAEPGGGGGGGGGGPGGS(0.2)AS(0.791)GPGGT(0.009)GGGK	3	0.88093	1	0.683	1.179	1.475	1.257	1.182	0.591	0.633	0.933	1.156	1.726	1.252	0.852	0.941
P49908	266	S	Selenoprotein P	SEPP1	Homo sapiens	1	0.00223627	40.857	DMPAS(1)EDLQDLQK	3	-1.5447	1
P49915	332	S	GMP synthase [glutamine-hydrolyzing]	GMPS	Homo sapiens	0.696535	0.000275579	76.82	TLNMT(0.075)T(0.229)S(0.697)PEEK	2	1.1358	2	0.913	0.979	1.105	1.08	0.986	1.045	0.892	1.171	0.874	1.072	1.129	0.978	0.912
P49915	331	T	GMP synthase [glutamine-hydrolyzing]	GMPS	Homo sapiens	0.561656	0.0119556	53.013	T(0.002)LNMT(0.061)T(0.562)S(0.375)PEEK	2	-1.554	1	0.923	1.043	1.294	0.993	1.031	0.796	0.921	0.864	1.161	1.129	1.24	0.768	1.038
P50502	156	S	Hsc70-interacting protein	ST13	Homo sapiens	1	0.000172218	89.679	RAS(1)VFVK	3	0.80883	2	1.19	1.15	0.951	0.923	0.96	1.413	0.413	3.42	0.842	0.966	0.828	0.97	1.04
P50502	76	S	Hsc70-interacting protein	ST13	Homo sapiens	0.893342	7.72832e-18	90.385	ADEPS(0.107)S(0.893)EES(1)DLEIDK	3	1.6109	2	1.044	0.745	1.095	1.102	1.107	0.777	1.131	0.687	1.344	0.714	1.469	1.006	1.004
P50502	79	S	Hsc70-interacting protein	ST13	Homo sapiens	0.999713	7.72832e-18	90.385	ADEPS(0.107)S(0.893)EES(1)DLEIDK	3	1.6109	2	1.044	0.745	1.095	1.102	1.107	0.777	1.131	0.687	1.344	0.714	1.469	1.006	1.004
P50552	239	S	Vasodilator-stimulated phosphoprotein	VASP	Homo sapiens	0.920857	3.58849e-05	48.616	KVS(0.921)KQEEAS(0.078)GGPT(0.001)APK	4	-0.45809	1
P50579	45	S	Methionine aminopeptidase 2	METAP2	Homo sapiens	0.992852	3.3022e-57	96.77	S(0.993)KGPS(0.007)AAGEQEPDKESGASVDEVAR	4	0.70576	2	0.933	0.812	1.091	1.1	1.15	1.071	0.841	1.274	0.871	0.871	1.343	1.008	1.046
P51811	416	S	Membrane transport protein XK	XK	Homo sapiens	0.580798	1.15372e-22	88.872	EDLQS(0.419)S(0.581)RDRDETPSSSK	3	1.0245	5	1.014	0.798	1.18	1.107	1.18	0.779	0.943	0.826	1.302	0.787	1.478	0.938	1.066
P51811	415	S	Membrane transport protein XK	XK	Homo sapiens	0.602802	3.08568e-29	102.66	EDLQS(0.603)S(0.397)RDRDETPSSSK	3	-0.41027	7	0.981	0.851	1.073	1.148	1.246	0.768	0.933	0.823	1.279	0.867	1.261	1.07	1.085
P51812	715	S	Ribosomal protein S6 kinase alpha-3	RPS6KA3	Homo sapiens	1	5.87883e-07	92.265	NQS(1)PVLEPVGR	2	-1.7248	2	0.995	1.063	1.211	0.993	1.041	1.086	0.611	1.779	0.916	1.068	1.139	0.819	1.049
P51858	132	S	Hepatoma-derived growth factor	HDGF	Homo sapiens	1	1.55273e-42	96.351	GNAEGS(1)S(1)DEEGKLVIDEPAK	4	-0.040565	7	0.985	1.129	1.084	0.891	0.937	0.849	1.125	0.754	1.161	1.146	0.96	0.822	1.051
P51858	133	S	Hepatoma-derived growth factor	HDGF	Homo sapiens	1	1.55273e-42	96.351	GNAEGS(1)S(1)DEEGKLVIDEPAK	4	-0.040565	7	0.985	1.129	1.084	0.891	0.937	0.849	1.125	0.754	1.161	1.146	0.96	0.822	1.051
P51991	358	S	Heterogeneous nuclear ribonucleoprotein A3	HNRNPA3	Homo sapiens	0.476008	2.2259e-25	73.099	S(0.261)S(0.261)GS(0.476)PY(0.002)GGGYGSGGGSGGYGSR	3	-0.61267	0
P52209	57	S	6-phosphogluconate dehydrogenase, decarboxylating	PGD	Homo sapiens	1	0.0151861	51.567	VVGAQS(1)LK	2	0.99888	1
P52594	181	S	Arf-GAP domain and FG repeat-containing protein 1	AGFG1	Homo sapiens	0.992863	2.78464e-09	101.2	GTPS(0.007)QS(0.993)PVVGR	2	0.30157	3	1.325	1.162	0.99	0.888	0.806	0.714	1.114	0.641	1.855	0.877	0.852	0.897	0.908
P53396	457	S	ATP-citrate synthase	ACLY	Homo sapiens	0.898424	2.05129e-26	122.96	T(0.001)AS(0.1)FS(0.898)ESR	2	1.57	2	1.084	1.206	1.346	0.893	0.715	0.684	1.073	0.637	1.585	1.112	1.117	0.663	0.801
P53396	481	S	ATP-citrate synthase	ACLY	Homo sapiens	0.999735	1.08771e-19	101.92	AKPAMPQDSVPS(1)PR	3	0.62172	5	1.068	0.895	1.22	1.145	1.087	1.069	0.515	2.075	0.998	0.838	1.364	0.939	0.95
P53396	455	S	ATP-citrate synthase	ACLY	Homo sapiens	0.997842	9.17925e-27	123.96	T(0.001)AS(0.998)FS(0.001)ESR	2	0.81658	14	1.019	1.252	1.311	0.901	0.748	0.789	0.979	0.806	1.291	1.229	1.047	0.687	0.831
P53602	96	S	Diphosphomevalonate decarboxylase	MVD	Homo sapiens	1	7.12062e-22	89.507	RNS(1)RDGDPLPSSLSCK	3	-0.21823	3	0.944	0.892	1.08	1.127	0.987	0.812	1.159	0.7	1.163	0.945	1.21	1.044	0.876
P54105	102	S	Methylosome subunit pICln	CLNS1A	Homo sapiens	0.999964	4.44637e-44	87.196	EPVADEEEEDS(1)DDDVEPITEFR	3	0.53576	1			1			1
P54577	6	S	Tyrosine--tRNA ligase, cytoplasmic	YARS	Homo sapiens	1	0.00508914	69.812	GDAPS(1)PEEK	3	-4.1602	7	1.029	1.095	1.205	0.998	0.901	0.949	0.825	1.15	1.084	1.064	1.101	0.828	0.903
P54725	128	S	UV excision repair protein RAD23 homolog A	RAD23A	Homo sapiens	0.44384	2.47513e-11	45.775	EDKS(0.37)PS(0.153)EES(0.444)APT(0.028)T(0.003)S(0.001)PESVSGSVPSSGSSGR	4	0.5977	0
P54725	123	S	UV excision repair protein RAD23 homolog A	RAD23A	Homo sapiens	0.987972	0	326.75	EDKS(0.988)PS(0.012)EESAPTTSPESVSGSVPSSGSSGR	3	0.79366	103	1.038	0.989	1.137	1.112	1.045	0.967	0.711	1.36	1.074	0.952	1.15	0.978	0.94
P54725	131	T	UV excision repair protein RAD23 homolog A	RAD23A	Homo sapiens	0.632974	1.23546e-49	81.279	EDKS(0.632)PS(0.347)EES(0.028)APT(0.633)T(0.173)S(0.151)PES(0.035)VSGSVPSSGSSGR	4	0.72614	2
P54725	92	S	UV excision repair protein RAD23 homolog A	RAD23A	Homo sapiens	0.870289	4.37004e-32	60.395	AGQGT(0.003)S(0.006)APPEAS(0.87)PT(0.121)AAPESSTSFPPAPTSGMSHPPPAAR	4	0.50542	1	0.901	1.294		1.318	0.851	0.635			1.418	1.436			0.646
P54725	136	S	UV excision repair protein RAD23 homolog A	RAD23A	Homo sapiens	0.994257	1.02418e-119	144.2	SPSEESAPTTS(0.003)PES(0.994)VS(0.003)GSVPSSGSSGR	3	-0.17788	2	0.876	1.006	1.386	1.23	0.963	0.857	0.682	1.257	1.022	1.148	1.377	0.888	0.782
P54725	125	S	UV excision repair protein RAD23 homolog A	RAD23A	Homo sapiens	0.804634	0	272.93	EDKS(0.805)PS(0.805)EES(0.197)APT(0.104)T(0.053)S(0.026)PES(0.007)VS(0.002)GS(0.001)VPSSGSSGR	3	1.3356	9	1.087	1.053	1.04	1.075	0.946	1.018	0.781	1.303	1.067	0.969	0.988	1.034	0.88
P54725	132	T	UV excision repair protein RAD23 homolog A	RAD23A	Homo sapiens	0.785673	1.47533e-180	164.9	EDKS(0.649)PS(0.281)EES(0.071)APT(0.081)T(0.786)S(0.13)PES(0.002)VSGSVPSSGSSGR	4	-0.13597	10	1.101	0.888	1.072	1.269	1.184	0.926	0.56	1.653	1.189	0.807	1.207	1.184	0.933
P54725	133	S	UV excision repair protein RAD23 homolog A	RAD23A	Homo sapiens	0.892249	1.75888e-88	106.4	EDKS(0.658)PS(0.318)EES(0.024)APT(0.002)T(0.098)S(0.892)PES(0.006)VS(0.001)GSVPSSGSSGR	3	-0.59628	2	1.287	1.026	0.938	1.49	0.969	0.721	0.569	1.268	1.785	0.797	0.914	1.589	0.65
P54727	160	S	UV excision repair protein RAD23 homolog B	RAD23B	Homo sapiens	0.996991	5.54164e-170	164.72	QEKPAEKPAETPVAT(0.003)S(0.997)PTATDSTSGDSSR	4	-0.10292	11	1.092	0.975	1.134	1.285	1.063	0.735	0.716	1.027	1.485	0.893	1.163	1.133	0.828
P55010	229	S	Eukaryotic translation initiation factor 5	EIF5	Homo sapiens	0.841082	0.0172596	47.712	VLT(0.159)LS(0.841)DDLER	2	1.8897	2	1.113	1.076	0.926	0.961	0.998	1.221	0.705	1.731	0.912	0.966	0.861	1.038	1.039
P55036	266	S	26S proteasome non-ATPase regulatory subunit 4	PSMD4	Homo sapiens	0.980989	0.00834213	56.29	MT(0.019)IS(0.981)QQEFGR	2	-2.6421	1	0.737	0.957	1.002	0.925	1.318	0.735	1.325	0.555	1.003	1.298	1.047	0.923	1.425
P55056	114	S	Apolipoprotein C-IV	APOC4	Homo sapiens	0.997311	0.00159264	61.344	KT(0.003)HS(0.997)LCPR	3	-0.71828	1	0.433	0.744	3.355	1.078	1.083	0.117	0.189	0.619	3.693	1.718	4.51	0.321	1.005
P55072	13	S	Transitional endoplasmic reticulum ATPase	VCP	Homo sapiens	0.939668	0.00125863	75.89	GDDLS(0.94)T(0.06)AILK	2	1.4556	1	0.814	0.726	0.634	0.973	1.099	1.155	1.599	0.722	0.705	0.892	0.873	1.533	1.13
P55196	1182	S	Afadin	AFDN	Homo sapiens	0.999925	1.21018e-05	52.814	SSPNVANQPPS(1)PGGK	3	-0.97548	1	0.717	1.149	1.141	1.188	0.94	0.947	0.919	1.031	0.757	1.604	0.993	1.041	0.791
P55795	104	S	Heterogeneous nuclear ribonucleoprotein H2	HNRNPH2	Homo sapiens	0.999486	5.24743e-25	96.391	HT(0.001)GPNS(0.999)PDTANDGFVR	3	0.23951	2	1.038	0.98	1.153	1.194	1.223	0.679	0.732	0.928	1.528	0.944	1.177	1.035	1.025
P57081	391	S	tRNA (guanine-N(7)-)-methyltransferase non-catalytic subunit WDR4	WDR4	Homo sapiens	1	8.2034e-14	96.208	RRS(1)PPPGPDGHAK	4	0.48505	5	0.889	1.024	1.089	0.97	0.886	0.668	1.474	0.453	1.332	1.151	1.064	0.891	0.913
P57737	21	S	Coronin-7	CORO7	Homo sapiens	0.998964	0.00396732	55.314	RES(0.999)WIS(0.001)DIR	3	-1.3387	1
P57737	465	S	Coronin-7	CORO7	Homo sapiens	0.780815	0.00276776	57.288	S(0.219)LQS(0.781)LLGPSSK	3	-0.47615	1
P58546	31	T	Myotrophin	MTPN	Homo sapiens	1	0.017983	40.493	GEDVNRT(1)LEGGR	3	-0.79445	1	0.99	1.057	0.875	1.208	0.955	1.189	0.726	1.637	0.833	1.068	0.828	1.381	0.79
P60174	249	S	Triosephosphate isomerase	TPI1	Homo sapiens	0.987355	2.9146e-05	55.66	IIY(0.001)GGS(0.987)VT(0.012)GATCK	3	1.943	1	1.097	0.664	1.029	0.795	1.483	1.334	0.6	2.224	0.822	0.605	1.55	0.772	1.866
P60468	17	S	Protein transport protein Sec61 subunit beta	SEC61B	Homo sapiens	0.992857	4.55703e-30	86.182	PGPTPSGTNVGSS(0.002)GRS(0.993)PS(0.005)K	3	0.020077	1	0.282	1.14	1.309	1.048	1.119	1.061	1.041	1.019	0.266	4.035	1.148	0.801	1.068
P60842	78	S	Eukaryotic initiation factor 4A-I	EIF4A1	Homo sapiens	0.945269	1.2927e-06	55.724	GYDVIAQAQS(0.945)GT(0.055)GK	3	2.4058	3	1.083	1.352	0.989	0.808	0.793	0.814	1.161	0.701	1.33	1.249	0.732	0.817	0.981
P61006	185	S	Ras-related protein Rab-8A	RAB8A	Homo sapiens	0.999992	1.90054e-13	86.488	LEGNSPQGS(1)NQGVK	3	-0.71494	3	0.845	1.061	1.296	1.188	1.125	0.65	0.835	0.778	1.301	1.255	1.221	0.917	0.947
P61074	190	T	Proliferating cell nuclear antigen	PCNA	Plasmodium falciparum (isolate 3D7)	0.520537	2.07152e-14	99.927	DS(0.089)T(0.521)S(0.39)EDDIGVTIK	3	-0.036517	1	0.628	0.996	1.488	1.499	1.27	0.672	0.446	1.506	0.934	1.586	1.494	1.008	0.847
P61074	191	S	Proliferating cell nuclear antigen	PCNA	Plasmodium falciparum (isolate 3D7)	0.768703	8.08374e-05	63.062	DS(0.047)T(0.183)S(0.769)EDDIGVT(0.001)IK	2	0.45772	1	0.374	0.781	1.756	1.636	1.242	0.212			1.767	2.088	2.248	0.932	0.759
P62158	82	S	Calmodulin	CALM1	#N/A	0.999495	5.21235e-05	85.493	MKDT(0.001)DS(0.999)EEEIR	3	-0.050976	18	1.014	0.99	1.094	1.088	1.064	1.058	0.692	1.529	0.958	0.977	1.105	0.995	0.977
P62191	56	T	26S protease regulatory subunit 4	PSMC1	Homo sapiens	0.971839	0.0148221	53.377	LPLVT(0.028)PHT(0.972)QCR	3	-0.014085	1	0.849	1.005	1.459	0.92	1.108	0.942	0.717	1.314	0.901	1.184	1.452	0.63	1.204
P62195	120	S	26S protease regulatory subunit 8	PSMC5	Homo sapiens	0.941993	0.0079166	56.205	NDS(0.942)Y(0.001)T(0.057)LHK	3	-0.8345	3
P62203	102	S	Calmodulin	PF14_0323	Plasmodium falciparum (isolate 3D7)	1	2.35848e-14	106.42	DGDGYIS(1)ADELR	2	-1.1699	3	0.404	1.049	1.878	1.826	1.179	0.324	0.34	0.954	1.248	2.595	1.79	0.972	0.646
P62258	233	S	14-3-3 protein epsilon	YWHAE	Homo sapiens	0.498743	5.1529e-06	43.326	DNLT(0.003)LWT(0.499)S(0.499)DMQGDGEEQNK	3	1.088	0
P62258	232	T	14-3-3 protein epsilon	YWHAE	Homo sapiens	0.498743	5.1529e-06	43.326	DNLT(0.003)LWT(0.499)S(0.499)DMQGDGEEQNK	3	1.088	0
P62333	244	S	26S protease regulatory subunit 10B	PSMC6	Homo sapiens	0.99812	0.0014995	62.287	RFS(0.998)EGT(0.001)S(0.001)ADR	3	-0.68954	4	1.014	0.979	1.054	1.05	0.982	1.257	0.663	1.896	0.806	0.965	1.077	0.996	0.934
P62753	240	S	40S ribosomal protein S6	RPS6	Homo sapiens	0.970591	1.38903e-08	97.095	RLS(1)S(1)LRAS(0.971)T(0.025)S(0.005)K	2	0.50481	4	0.295	1.591	0.662	0.633	0.688	1.587	1.544	1.028	0.186	5.398	0.416	0.957	1.086
P62753	236	S	40S ribosomal protein S6	RPS6	Homo sapiens	0.999993	1.38903e-08	97.095	RLS(1)S(1)LRAS(0.926)T(0.057)S(0.016)K	4	-0.19393	4	0.295	1.591	0.662	0.633	0.688	1.587	1.544	1.028	0.186	5.398	0.416	0.957	1.086
P62753	235	S	40S ribosomal protein S6	RPS6	Homo sapiens	0.999999	1.38903e-08	97.095	RLS(1)S(1)LRAS(0.971)T(0.025)S(0.005)K	2	0.50481	4	0.295	1.591	0.662	0.633	0.688	1.587	1.544	1.028	0.186	5.398	0.416	0.957	1.086
P62820	188	S	Ras-related protein Rab-1A	RAB1A	Homo sapiens	0.999991	1.86687e-15	70.837	MGPGATAGGAEKS(1)NVK	4	0.20066	3	1.157	1.173	1.333	1.086	0.915	0.893	0.444	2.012	1.296	1.014	1.136	0.814	0.843
P62820	78	S	Ras-related protein Rab-1A	RAB1A	Homo sapiens	0.537601	0.00526953	59.013	T(0.032)IT(0.366)S(0.538)S(0.064)YYR	2	-1.2361	1
P62826	32	T	GTP-binding nuclear protein Ran	RAN	Homo sapiens	1	5.81035e-15	111.86	RHLT(1)GEFEK	3	0.94226	9	0.765	0.783	1.05	0.978	2.02	0.727	0.677	1.073	1.053	1.023	1.34	0.932	2.065
P62826	135	S	GTP-binding nuclear protein Ran	RAN	Homo sapiens	1	0.00387183	66.267	AKS(1)IVFHR	2	1.0057	2	1.066	0.88	1	1.027	1.26	1.223	0.543	2.251	0.871	0.826	1.136	1.027	1.227
P62995	99	S	Transformer-2 protein homolog beta	TRA2B	Homo sapiens	0.952037	5.48046e-05	70.094	RHS(1)HS(0.999)HS(0.952)PMS(0.039)T(0.01)R	3	0.90243	3	0.28	1.179	0.895	1.385	1.267	1.025	0.968	1.06	0.273	4.205	0.759	1.549	0.915
P62995	201	T	Transformer-2 protein homolog beta	TRA2B	Homo sapiens	0.996797	8.54925e-12	89.232	RPHT(0.997)PT(0.003)PGIYMGR	3	0.28725	4	0.532	1.091	1.197	1.185	1.153	1.006	0.838	1.201	0.529	2.051	1.097	0.99	0.973
P62995	95	S	Transformer-2 protein homolog beta	TRA2B	Homo sapiens	0.999951	5.48046e-05	70.094	RHS(1)HS(0.999)HS(0.952)PMS(0.039)T(0.01)R	3	0.90243	3	0.28	1.179	0.895	1.385	1.267	1.025	0.968	1.06	0.273	4.205	0.759	1.549	0.915
P62995	97	S	Transformer-2 protein homolog beta	TRA2B	Homo sapiens	0.998926	5.48046e-05	70.094	RHS(1)HS(0.999)HS(0.952)PMS(0.039)T(0.01)R	3	0.90243	3	0.28	1.179	0.895	1.385	1.267	1.025	0.968	1.06	0.273	4.205	0.759	1.549	0.915
P62995	266	S	Transformer-2 protein homolog beta	TRA2B	Homo sapiens	0.999145	9.1487e-05	87.713	S(1)PS(0.999)PY(0.001)YSR	2	1.4303	10	0.287	1.125	1.31	1.076	1.289	0.971	0.941	1.032	0.296	3.917	1.164	0.821	1.197
P62995	264	S	Transformer-2 protein homolog beta	TRA2B	Homo sapiens	0.999914	9.1487e-05	87.713	S(1)PS(0.999)PY(0.001)YSR	2	1.4303	10	0.287	1.125	1.31	1.076	1.289	0.971	0.941	1.032	0.296	3.917	1.164	0.821	1.197
P63104	232	T	14-3-3 protein zeta/delta	YWHAZ	Homo sapiens	0.899829	4.21922e-13	54.559	DNLTLWT(0.023)S(0.076)DT(0.9)QGDEAEAGEGGEN	3	0.62038	1
P63208	131	T	S-phase kinase-associated protein 1	SKP1	Homo sapiens	1	0.0113229	64.64	GKT(1)PEEIRK	4	0.98778	2
P63261	324	T	Actin, cytoplasmic 2	ACTG1	Homo sapiens	0.764962	0.0202069	46.704	EITALAPS(0.235)T(0.765)MK	2	-2.3882	2	1.123	1.22	1.006	0.979	1.102	0.804	0.766	1.049	1.397	1.086	0.825	0.974	1.126
P63261	60	S	Actin, cytoplasmic 2	ACTG1	Homo sapiens	0.99993	0.0010909	49.298	DSYVGDEAQS(1)K	3	1.6555	2
P67775	304	T	Serine/threonine-protein phosphatase 2A catalytic subunit alpha isoform	PPP2CA	Homo sapiens	0.997445	0.01397	55.064	RT(0.997)PDY(0.003)FL	2	-0.99228	1
P67809	314	S	Nuclease-sensitive element-binding protein 1	YBX1	Homo sapiens	0.5	3.88054e-06	43.946	AADPPAENS(0.5)S(0.5)APEAEQGGAE	3	2.5939	1	0.736	1.398	1.248	1.087	1.122	0.724	0.686	1.056	1.016	1.9	0.892	0.871	1.033
P67809	313	S	Nuclease-sensitive element-binding protein 1	YBX1	Homo sapiens	0.5	3.88054e-06	43.946	AADPPAENS(0.5)S(0.5)APEAEQGGAE	3	2.5939	1	0.736	1.398	1.248	1.087	1.122	0.724	0.686	1.056	1.016	1.9	0.892	0.871	1.033
P68871	124	T	Hemoglobin subunit beta	HBB	Homo sapiens	1	1.06681e-72	150.76	EFT(1)PPVQAAYQK	3	-0.29124	12	1.063	0.97	1.041	1.038	0.984	0.958	0.945	1.013	1.111	0.913	1.073	0.997	0.948
P68871	131	Y	Hemoglobin subunit beta	HBB	Homo sapiens	1	2.41075e-21	114.86	EFTPPVQAAY(1)QK	3	-0.18686	2
P68871	88	T	Hemoglobin subunit beta	HBB	Homo sapiens	0.951412	2.61238e-30	119.46	GT(0.037)FAT(0.951)LS(0.012)ELHCDK	3	0.60785	4	1.058	0.839	1.031	1.113	1.02	0.931	1.007	0.924	1.137	0.793	1.229	1.079	0.916
P68871	85	T	Hemoglobin subunit beta	HBB	Homo sapiens	0.567598	4.35889e-05	65.374	GT(0.568)FAT(0.417)LS(0.015)ELHCDK	3	-2.5377	1	1.12	0.928	1.016	0.971	0.929	0.793	1.242	0.639	1.412	0.829	1.095	0.956	0.956
P68871	90	S	Hemoglobin subunit beta	HBB	Homo sapiens	0.996685	4.45943e-26	118.21	GTFAT(0.003)LS(0.997)ELHCDK	3	-1.069	3	0.925	0.93	0.963	1.096	1.278	1.037	0.771	1.345	0.892	1.005	1.036	1.137	1.167
P68871	13	T	Hemoglobin subunit beta	HBB	Homo sapiens	0.999729	1.05304e-26	121.68	SAVT(1)ALWGK	2	0.8357	2	1.037	0.956	1.071	1.015	0.939	1.061	0.922	1.151	0.978	0.922	1.12	0.947	0.925
P68871	10	S	Hemoglobin subunit beta	HBB	Homo sapiens	0.998926	3.8306e-73	151.79	S(0.999)AVT(0.001)ALWGK	2	0.16745	5	1.088	1.011	1.106	0.912	0.898	1.022	0.964	1.06	1.064	0.929	1.094	0.825	0.984
P68871	5	T	Hemoglobin subunit beta	HBB	Homo sapiens	1	8.97737e-26	120.77	VHLT(1)PEEK	3	0.018383	45	1.052	1.023	1.061	1.006	0.915	1.039	0.904	1.15	1.012	0.972	1.037	0.948	0.909
P69891	140	S	Hemoglobin subunit gamma-1	HBG1	Homo sapiens	1	1.67126e-142	174.62	MVTAVAS(1)ALSSR	2	-1.5054	5	1.103	1.066	1.049	0.957	0.883	1.031	0.912	1.131	1.07	0.966	0.985	0.912	0.923
P69905	25	Y	Hemoglobin subunit alpha	HBA1	Homo sapiens	1	2.73965e-129	171.81	VGAHAGEY(1)GAEALER	3	-0.1654	19	1.051	1.084	1.157	1.168	0.995	0.747	0.799	0.934	1.408	1.031	1.067	1.01	0.852
P69905	4	S	Hemoglobin subunit alpha	HBA1	Homo sapiens	1	1.28304e-26	120.76	VLS(1)PADK	2	-1.2254	128	1.187	1.151	1.149	1	0.928	0.685	0.901	0.76	1.733	0.97	0.998	0.87	0.929
P69905	9	T	Hemoglobin subunit alpha	HBA1	Homo sapiens	1	2.35941e-26	120.92	VLSPADKT(1)NVK	4	-2.1664	9	1.07	0.945	0.982	1.005	1.034	1.113	0.852	1.307	0.962	0.883	1.039	1.024	1.029
P78417	23	S	Glutathione S-transferase omega-1	GSTO1	Homo sapiens	1	2.03234e-12	84.375	GSAPPGPVPEGS(1)IR	2	1.0877	3
Q00610	103	T	Clathrin heavy chain 1	CLTC	Homo sapiens	0.574361	0.00451099	40.941	AHT(0.574)MT(0.425)DDVT(0.001)FWK	3	-0.24959	1	0.99	1.191	0.782	1.047	0.908	0.916	1.167	0.785	1.081	1.203	0.657	1.338	0.867
Q00613	363	S	Heat shock factor protein 1	HSF1	Homo sapiens	0.85087	1.83002e-07	48.232	GHT(0.036)DT(0.107)EGRPPS(0.851)PPPT(0.005)S(0.001)T(0.001)PEK	4	-0.66568	1	0.874	1.074	1.291	1.087	1.021	0.994	0.66	1.506	0.879	1.229	1.202	0.842	0.939
Q01082	2102	S	Spectrin beta chain, non-erythrocytic 1	SPTBN1	Homo sapiens	0.769623	0.00704476	44.511	RPPS(0.77)PEPS(0.184)T(0.046)K	3	-0.19863	1	0.702	1.005	1.211	1.178	1.598	0.452	0.854	0.53	1.55	1.432	1.206	0.972	1.357
Q01130	25	T	Serine/arginine-rich splicing factor 2	SRSF2	Homo sapiens	0.700363	0.026496	70.256	T(0.7)S(0.3)PDTLR	2	2.0167	1
Q01433	190	S	AMP deaminase 2	AMPD2	Homo sapiens	0.989422	0.000472336	72.891	T(0.01)DS(0.989)DS(0.001)DLQLYK	2	0.90798	4	0.955	0.922	0.851	0.883	0.983	0.825	1.58	0.522	1.157	0.966	0.923	1.038	1.113
Q01814	589	S	Plasma membrane calcium-transporting ATPase 2	ATP2B2	Homo sapiens	1	0.0063103	49.358	S(1)QMPEEK	3	4.3987	2
Q02790	436	T	Peptidyl-prolyl cis-trans isomerase FKBP4	FKBP4	Homo sapiens	0.638413	3.44751e-21	72.316	AEAS(0.166)S(0.193)GDHPT(0.638)DT(0.003)EMKEEQK	4	0.47691	1
Q03393	19	S	6-pyruvoyl tetrahydrobiopterin synthase	PTS	Homo sapiens	0.998153	0.00368083	57.175	RIS(0.998)FS(0.002)ASHR	3	-0.54958	1	0.808	0.992	1.004	1.159	1.049	1.044	0.943	1.107	0.774	1.229	1.012	1.154	0.905
Q03400	557	T	S-antigen protein	PF10_0343	Plasmodium falciparum (isolate 3D7)	1	1.66204e-45	115.42	GGAGT(1)DGELSHNSESHTK	4	-1.6053	12	0.392	1.198	1.84	1.888	1.002	0.355	0.326	1.089	1.104	3.059	1.536	1.026	0.531
Q04637	1209	S	Eukaryotic translation initiation factor 4 gamma 1	EIF4G1	Homo sapiens	0.989593	0.0123367	47.774	AAS(0.99)LT(0.01)EDRDR	3	-0.64539	2	0.858	1.326	1.808	1.099	0.648	0.854	0.408	2.093	1.004	1.546	1.364	0.608	0.589
Q04637	1231	S	Eukaryotic translation initiation factor 4 gamma 1	EIF4G1	Homo sapiens	1	0.0106232	43.761	EAALPPVS(1)PLK	3	-0.91202	1
Q05655	645	S	Protein kinase C delta type	PRKCD	Homo sapiens	0.999669	0.00333238	60.598	ARLS(1)YSDK	3	-1.6463	1	0.414	0.584	1.27	1.253	2.44	0.463	0.576	0.803	0.894	1.412	2.173	0.987	1.947
Q07960	50	S	Rho GTPase-activating protein 1	ARHGAP1	Homo sapiens	0.38019	1.12799e-126	168.61	S(0.38)S(0.38)S(0.24)PELVTHLK	3	0.519	0
Q07960	49	S	Rho GTPase-activating protein 1	ARHGAP1	Homo sapiens	0.38019	1.12799e-126	168.61	S(0.38)S(0.38)S(0.24)PELVTHLK	3	0.519	0
Q07960	51	S	Rho GTPase-activating protein 1	ARHGAP1	Homo sapiens	0.998177	1.18631e-142	175.21	SS(0.002)S(0.998)PELVTHLK	2	-0.4524	1	1	0.768	1.012	0.996	1.222	0.708	1.293	0.547	1.413	0.768	1.319	0.984	1.226
Q08495	152	S	Dematin	DMTN	Homo sapiens	0.999999	1.2635e-23	118.71	QRES(1)VGGS(0.995)PQT(0.005)K	3	-1.1917	24	1.325	1.302	1.21	1.189	0.872	0.484	0.618	0.784	2.737	0.983	0.929	0.983	0.733
Q08495	90	S	Dematin	DMTN	Homo sapiens	0.49712	3.33801e-20	93.381	S(0.497)T(0.497)S(0.006)PPPSPEVWADSR	2	0.19846	0
Q08495	21	S	Dematin	DMTN	Homo sapiens	0.477386	1.89221e-07	62.813	DS(0.477)S(0.392)VPGS(0.13)PSSIVAK	3	3.6638	0
Q08495	289	S	Dematin	DMTN	Homo sapiens	0.998804	4.71075e-97	160.81	SS(0.001)S(0.999)LPAYGR	2	-1.0782	14	1.019	0.959	1.05	1.002	0.875	1.01	1.085	0.931	1.008	0.942	1.095	0.953	0.874
Q08495	91	T	Dematin	DMTN	Homo sapiens	0.49712	3.33801e-20	93.381	S(0.497)T(0.497)S(0.006)PPPSPEVWADSR	2	0.19846	0
Q08495	287	S	Dematin	DMTN	Homo sapiens	0.989377	6.13484e-51	138.99	S(0.989)S(0.01)S(0.001)LPAYGR	2	2.152	12	1.017	0.955	1.028	1.008	0.933	1.182	0.877	1.349	0.86	0.939	1.077	0.98	0.926
Q08495	26	S	Dematin	DMTN	Homo sapiens	0.996016	1.04487e-196	191.44	DS(0.002)S(0.002)VPGS(0.996)PS(0.001)SIVAK	3	-0.83262	13	1.122	1.049	1.008	1.054	0.972	1.33	0.465	2.863	0.843	0.935	0.961	1.045	0.922
Q08495	288	S	Dematin	DMTN	Homo sapiens	0.749846	0.0138876	54.259	S(0.232)S(0.75)S(0.018)LPAYGR	2	0.7161	2	0.818	0.986	1.407	1.178	0.693	1.202	0.717	1.677	0.681	1.205	1.427	0.838	0.588
Q08495	269	S	Dematin	DMTN	Homo sapiens	0.981219	0.00822844	72.434	T(0.019)RS(0.981)LPDR	3	0.67483	8	0.944	1.048	0.976	1.062	0.926	0.889	1.155	0.77	1.062	1.11	0.931	1.088	0.872
Q08495	22	S	Dematin	DMTN	Homo sapiens	0.894705	1.50462e-06	56.817	DS(0.014)S(0.895)VPGS(0.068)PS(0.018)S(0.005)IVAK	2	2.6289	3	1.09	1.037	0.976	1.054	0.802	1.038	1.003	1.035	1.05	0.951	0.942	1.079	0.762
Q08495	16	S	Dematin	DMTN	Homo sapiens	0.612779	2.57457e-21	112.74	QPLTS(0.006)PGS(0.352)VS(0.613)PS(0.029)R	2	0.18029	2	1.078	0.928	1.119	1.145	1.009	0.888	0.832	1.067	1.214	0.861	1.205	1.023	0.881
Q08495	96	S	Dematin	DMTN	Homo sapiens	1	8.19826e-103	159.72	S(0.01)T(0.003)S(0.988)PPPS(1)PEVWADSR	2	0.40748	48	1.075	1.045	1.086	1.075	0.885	1.169	0.666	1.755	0.919	0.973	1.039	0.989	0.823
Q08495	105	S	Dematin	DMTN	Homo sapiens	1	8.91023e-23	115.06	S(1)PGIIS(1)QAS(1)APR	2	-1.5021	7	1.075	0.976	1.055	1.002	1.018	1.2	0.673	1.781	0.896	0.908	1.081	0.949	1.016
Q08495	29	S	Dematin	DMTN	Homo sapiens	0.7885	1.0264e-281	214.81	DS(0.008)S(0.046)VPGS(0.945)PS(0.212)S(0.789)IVAK	2	0.51338	8	1.006	0.848	0.999	1.129	1.133	1.094	0.792	1.381	0.919	0.843	1.178	1.131	1.003
Q08495	110	S	Dematin	DMTN	Homo sapiens	1	7.05328e-09	89.311	S(1)PGIIS(1)QAS(1)APR	2	-1.5021	6	1.019	0.935	1.095	1.014	1.009	1.078	0.85	1.269	0.945	0.918	1.172	0.926	0.995
Q08495	333	S	Dematin	DMTN	Homo sapiens	1	5.00177e-61	143.67	GNS(1)LPCVLEQK	3	1.1934	7	1.033	0.908	0.968	0.916	0.855	0.981	1.339	0.733	1.053	0.879	1.066	0.946	0.933
Q08495	28	S	Dematin	DMTN	Homo sapiens	0.494349	4.42188e-05	52.185	DS(0.012)S(0.051)VPGS(0.95)PS(0.494)S(0.492)IVAK	2	-1.5784	0
Q08495	85	S	Dematin	DMTN	Homo sapiens	0.999995	6.3495e-11	105.52	ERS(1)LSPK	3	0.18689	28	1.08	1.002	1.232	1.241	0.896	0.48	1.069	0.449	2.247	0.928	1.23	1.007	0.722
Q08495	156	S	Dematin	DMTN	Homo sapiens	0.994955	9.35219e-06	73.138	QRES(1)VGGS(0.995)PQT(0.005)K	3	-1.3105	7	1.247	1.39	1.191	1.252	0.941	0.586	0.393	1.492	2.13	1.114	0.857	1.051	0.752
Q08495	279	S	Dematin	DMTN	Homo sapiens	0.899152	2.42928e-160	182.7	TPFHT(0.101)S(0.899)LHQGTSK	4	-0.031012	2	0.948	0.622	0.694	0.728	0.814	1.018	2.177	0.468	0.932	0.656	1.115	1.05	1.118
Q08495	226	S	Dematin	DMTN	Homo sapiens	1	0	330.89	RGAEEEEEEEDDDS(1)GEEMK	4	0.35531	276	1.072	1.05	1.052	1.053	0.946	0.844	0.983	0.859	1.269	0.98	1.001	1.001	0.899
Q08495	14	S	Dematin	DMTN	Homo sapiens	0.473116	1.10374e-20	108.96	QPLT(0.257)S(0.257)PGS(0.473)VS(0.013)PSR	2	-0.84379	0
Q08495	92	S	Dematin	DMTN	Homo sapiens	0.98755	4.89894e-198	192.16	S(0.01)T(0.003)S(0.988)PPPS(1)PEVWADSR	2	0.40748	31	1.059	1.021	1.067	1.046	0.954	1.143	0.711	1.609	0.926	0.964	1.045	0.98	0.913
Q08495	278	T	Dematin	DMTN	Homo sapiens	0.884522	2.82164e-20	109.48	T(0.01)PFHT(0.885)S(0.106)LHQGTSK	3	2.5044	4	0.876	0.84	1.005	1.022	1.04	0.943	1.274	0.74	0.928	0.959	1.197	1.016	1.018
Q08495	284	T	Dematin	DMTN	Homo sapiens	0.992792	2.78637e-159	180.74	TPFHTSLHQGT(0.993)S(0.007)K	3	-1.667	4	0.918	1.042	1.331	1.032	0.769	1.084	0.825	1.313	0.847	1.136	1.277	0.775	0.745
Q08495	260	S	Dematin	DMTN	Homo sapiens	1	0.0125659	46.704	EEMEKS(1)LPIR	3	0.60687	1
Q08495	372	S	Dematin	DMTN	Homo sapiens	1	6.12735e-16	112.64	HLS(1)AEDFSR	3	1.8104	26	1.019	0.824	0.942	1.03	1.095	1.091	0.998	1.093	0.934	0.809	1.143	1.093	1.063
Q08495	285	S	Dematin	DMTN	Homo sapiens	0.5	3.41877e-17	106.82	TPFHTSLHQGT(0.5)S(0.5)K	3	-0.98039	1	0.869	1.067	1.402	1.063	0.907	0.89	0.802	1.11	0.976	1.228	1.313	0.759	0.853
Q08495	113	S	Dematin	DMTN	Homo sapiens	1	1.09002e-05	71.935	S(1)PGIIS(1)QAS(1)APR	2	-1.5021	9	0.958	1.043	1.171	1.056	0.964	0.992	0.816	1.215	0.966	1.089	1.123	0.902	0.913
Q0JRZ9	403	S	F-BAR domain only protein 2	FCHO2	Homo sapiens	1	5.41771e-11	103.76	NLS(1)NEELTK	2	0.10251	3	0.985	0.857	0.872	0.931	1.075	0.844	1.435	0.588	1.167	0.87	1.017	1.068	1.154
Q0JRZ9	394	S	F-BAR domain only protein 2	FCHO2	Homo sapiens	1	5.12672e-06	94.584	HS(1)PVQMNR	3	2.3571	7	1.164	0.997	1.141	0.956	0.914	0.571	1.256	0.455	2.037	0.857	1.144	0.837	0.956
Q12846	117	S	Syntaxin-4	STX4	Homo sapiens	0.999859	2.2244e-84	141.48	AIEPQKEEADENYNS(1)VNTR	3	-1.7055	2	0.982	1.029	1.15	1.271	1.083	1.062	0.423	2.511	0.925	1.048	1.117	1.105	0.852
Q12857	287	S	Nuclear factor 1 A-type	NFIA	Homo sapiens	0.999812	2.07978e-34	82.885	SVEDEMDS(1)PGEEPFYTGQGR	3	-0.87682	4	0.649	1.248	1.146	0.925	1.282	0.819	0.932	0.878	0.792	1.924	0.918	0.807	1.387
Q12983	66	S	BCL2/adenovirus E1B 19 kDa protein-interacting protein 3	BNIP3	Homo sapiens	0.911263	0.00559434	67.385	S(0.044)S(0.044)HCDS(0.911)PPR	3	-0.29198	2		1.409	0.69	1.312	0.588	0.74	1.262	0.586			0.49	1.901	0.448
Q13057	183	S	Bifunctional coenzyme A synthase	COASY	Homo sapiens	0.998999	0.00968219	54.343	PAS(0.001)PVAGS(0.999)PK	2	0.29064	1	1.07	1.166	1.169	1.127	0.958	0.568	0.941	0.604	1.883	1.089	1.003	0.964	0.85
Q13057	178	S	Bifunctional coenzyme A synthase	COASY	Homo sapiens	0.999957	0.00188844	74.613	PAS(1)PVAGSPK	3	-0.010704	2	1.149	0.996	1.156	1.115	1.053	0.481	1.049	0.459	2.389	0.867	1.161	0.964	0.944
Q13061	210	T	Triadin	TRDN	Homo sapiens	0.5	0.0132105	43.808	T(0.5)AEKS(0.5)EEK	4	-4.2786	1	1.136	1.14	1.367	0.829	0.923	0.389	1.217	0.32	2.916	1.004	1.198	0.606	1.114
Q13061	214	S	Triadin	TRDN	Homo sapiens	0.5	0.0132105	43.808	T(0.5)AEKS(0.5)EEK	4	-4.2786	1	1.136	1.14	1.367	0.829	0.923	0.389	1.217	0.32	2.916	1.004	1.198	0.606	1.114
Q13103	96	S	Secreted phosphoprotein 24	SPP2	Homo sapiens	0.999975	6.20947e-08	64.582	KDS(1)GEDPATCAFQR	3	0.83222	1	0.884	1.079	1.105	1.032	1.638	0.885	0.376	2.351	0.999	1.22	1.024	0.934	1.587
Q13144	544	S	Translation initiation factor eIF-2B subunit epsilon	EIF2B5	Homo sapiens	1	0.0129725	51.009	GGS(1)PQMDDIK	2	-1.2148	2	0.997	1.025	1.129	1.168	1.003	0.733	0.945	0.775	1.36	1.028	1.101	1.035	0.859
Q13177	21	T	Serine/threonine-protein kinase PAK 2	PAK2	Homo sapiens	0.355215	0.00401825	50.222	MS(0.355)S(0.289)T(0.355)IFSTGGK	3	1.3327	0
Q13177	19	S	Serine/threonine-protein kinase PAK 2	PAK2	Homo sapiens	0.512817	0.00125947	63.181	MS(0.513)S(0.406)T(0.082)IFSTGGK	3	0.21942	1
Q13177	20	S	Serine/threonine-protein kinase PAK 2	PAK2	Homo sapiens	0.726258	6.32038e-06	84.892	MS(0.137)S(0.726)T(0.137)IFSTGGK	3	0.82028	1	0.72	1.87	2.082	1.011	0.317	0.899	0.101	8.894	0.8	2.598	1.113	0.486	0.314
Q13185	93	S	Chromobox protein homolog 3	CBX3	Homo sapiens	0.998621	2.33524e-63	141.55	RKS(0.999)LS(0.985)DS(0.016)ES(0.001)DDSK	3	-1.5773	6	1.037	1.133	1.166	1.135	0.929	0.715	0.885	0.807	1.45	1.093	1.029	0.973	0.819
Q13185	95	S	Chromobox protein homolog 3	CBX3	Homo sapiens	0.984985	1.16078e-08	82.449	RKS(0.999)LS(0.985)DS(0.016)ES(0.001)DDSK	3	-1.5773	4	0.937	1.213	1.115	1.088	0.903	0.926	0.817	1.134	1.011	1.295	0.92	0.975	0.83
Q13200	16	S	26S proteasome non-ATPase regulatory subunit 2	PSMD2	Homo sapiens	0.999989	5.13136e-32	80.117	APVQPQQS(1)PAAAPGGTDEKPSGK	4	-0.44103	1	0.963	1.104	1.232	1.144	1.114	1.028	0.415	2.474	0.937	1.147	1.116	0.929	0.974
Q13228	53	S	Selenium-binding protein 1	SELENBP1	Homo sapiens	0.991381	3.38264e-05	91.549	S(0.991)PQY(0.009)CQVIHR	3	1.308	1
Q13336	12	S	Urea transporter 1	SLC14A1	Homo sapiens	0.995697	1.48726e-50	136.49	VDS(0.996)PT(0.004)MVR	2	0.70369	26	1.078	0.968	1.201	1.06	1.03	0.975	0.687	1.419	1.106	0.897	1.241	0.883	0.971
Q13404	146	S	Ubiquitin-conjugating enzyme E2 variant 1	UBE2V1	Homo sapiens	1	6.34148e-53	140.77	LPQPPEGQCYS(1)N	2	0.26794	20	0.912	0.964	1.322	1.017	1.023	0.881	0.879	1.003	1.035	1.057	1.371	0.77	1.006
Q13442	60	S	28 kDa heat- and acid-stable phosphoprotein	PDAP1	Homo sapiens	0.999494	0	238.79	S(0.001)LDS(0.999)DES(1)EDEEDDYQQK	2	0.064497	18	0.903	0.847	0.933	0.978	0.888	0.806	1.645	0.49	1.121	0.938	1.101	1.048	0.908
Q13442	63	S	28 kDa heat- and acid-stable phosphoprotein	PDAP1	Homo sapiens	1	0	238.79	S(0.001)LDS(0.999)DES(1)EDEEDDYQQK	2	0.064497	19	0.902	0.854	0.945	0.986	0.887	0.8	1.626	0.492	1.127	0.947	1.106	1.044	0.899
Q13442	57	S	28 kDa heat- and acid-stable phosphoprotein	PDAP1	Homo sapiens	0.568014	2.81853e-06	47.806	KS(0.568)LDS(0.568)DES(0.864)EDEEDDYQQK	4	-0.23054	1
Q13442	176	S	28 kDa heat- and acid-stable phosphoprotein	PDAP1	Homo sapiens	0.990516	0.00017323	86.463	MQS(0.991)LS(0.009)LNK	3	0.79018	2	1.14	1.68	1.823	1.115	0.313	0.815	0.115	7.067	1.398	1.474	1.085	0.612	0.281
Q13459	1353	T	Unconventional myosin-IXb	MYO9B	Homo sapiens	0.591048	4.19143e-06	82.578	RT(0.591)S(0.396)FS(0.009)T(0.004)SDVSK	3	0.98152	1	0.981	0.978	0.858	0.931	0.916	1.055	1.282	0.823	0.93	0.997	0.877	1.084	0.984
Q13459	1290	S	Unconventional myosin-IXb	MYO9B	Homo sapiens	0.983572	0.000352145	44.743	VQEKPDS(0.984)PGGS(0.012)T(0.004)QIQR	3	-0.51066	1	0.864	0.962	1.066	1.104	1.069	0.887	1.048	0.846	0.975	1.114	1.108	1.036	0.968
Q13459	1354	S	Unconventional myosin-IXb	MYO9B	Homo sapiens	0.497789	4.19143e-06	82.578	RT(0.498)S(0.498)FS(0.004)TSDVSK	3	0.18988	0
Q13459	1348	T	Unconventional myosin-IXb	MYO9B	Homo sapiens	0.571249	0.0121946	43.592	AT(0.003)GAALT(0.426)PT(0.571)EER	2	1.5538	1	0.864	1.052	1.056	1.28	1.154	0.772	0.821	0.941	1.119	1.217	1.004	1.212	0.902
Q13459	1346	T	Unconventional myosin-IXb	MYO9B	Homo sapiens	0.920293	0.00215759	58.079	AT(0.001)GAALT(0.92)PT(0.079)EER	3	-0.086447	2	0.95	0.896	1.12	0.978	1.133	0.907	1.015	0.894	1.047	0.943	1.25	0.874	1.158
Q13464	1189	T	Rho-associated protein kinase 1	ROCK1	Homo sapiens	1	0.00241309	81.017	AET(1)EEIPK	2	0.55382	1	0.942	0.927	1.138	1.066	1.234	0.878	0.816	1.075	1.073	0.984	1.228	0.937	1.157
Q13480	266	S	GRB2-associated-binding protein 1	GAB1	Homo sapiens	0.499007	0.00699156	61.344	S(0.499)Y(0.002)S(0.499)HDVLPK	3	0.47911	0
Q13480	264	S	GRB2-associated-binding protein 1	GAB1	Homo sapiens	0.499007	0.00699156	61.344	S(0.499)Y(0.002)S(0.499)HDVLPK	3	0.47911	0
Q13501	269	T	Sequestosome-1	SQSTM1	Homo sapiens	0.574304	4.4594e-07	55.437	S(0.422)RLT(0.574)PVS(0.003)PESSSTEEK	3	0.4833	1	0.899	0.744	1.135	1.197	1.45	0.859	0.716	1.201	1.046	0.828	1.525	1.055	1.212
Q13576	16	S	Ras GTPase-activating-like protein IQGAP2	IQGAP2	Homo sapiens	0.999568	0.00220356	80.871	YGS(1)IVDDER	2	-1.9809	2
Q13614	631	S	Myotubularin-related protein 2	MTMR2	Homo sapiens	0.498941	0.00275076	40.432	AS(0.499)S(0.499)PAQCVT(0.002)PVQTVV	2	-0.30195	0
Q13614	630	S	Myotubularin-related protein 2	MTMR2	Homo sapiens	0.498941	0.00275076	40.432	AS(0.499)S(0.499)PAQCVT(0.002)PVQTVV	2	-0.30195	0
Q14103	83	S	Heterogeneous nuclear ribonucleoprotein D0	HNRNPD	Homo sapiens	0.333333	0.000516353	46.892	NEEDEGHS(0.333)NS(0.333)S(0.333)PR	3	-0.52236	0
Q14103	80	S	Heterogeneous nuclear ribonucleoprotein D0	HNRNPD	Homo sapiens	0.333333	0.000516353	46.892	NEEDEGHS(0.333)NS(0.333)S(0.333)PR	3	-0.52236	0
Q14103	82	S	Heterogeneous nuclear ribonucleoprotein D0	HNRNPD	Homo sapiens	0.333333	0.000516353	46.892	NEEDEGHS(0.333)NS(0.333)S(0.333)PR	3	-0.52236	0
Q14166	426	S	Tubulin--tyrosine ligase-like protein 12	TTLL12	Homo sapiens	0.912752	0.00399802	63.32	S(0.913)LDT(0.087)HVTK	3	0.94962	1
Q14247	401	T	Src substrate cortactin	CTTN	Homo sapiens	0.971915	5.22413e-14	70.761	T(0.027)QT(0.972)PPVS(0.001)PAPQPTEER	2	-0.80354	5	0.87	0.954	1.355	1.117	1.261	0.876	0.568	1.543	0.993	1.097	1.42	0.825	1.129
Q14247	405	S	Src substrate cortactin	CTTN	Homo sapiens	0.999726	5.22413e-14	70.761	T(0.24)QT(0.761)PPVS(1)PAPQPTEER	3	1.3425	3
Q14247	417	S	Src substrate cortactin	CTTN	Homo sapiens	0.536888	0.000201912	47.916	LPS(0.537)S(0.458)PVY(0.005)EDAASFK	3	-0.35482	1
Q14498	97	S	RNA-binding protein 39	RBM39	Homo sapiens	0.965876	0.00717892	59.908	Y(0.033)RS(0.966)PY(0.001)SGPK	3	-1.9929	2	0.402	1.083	1.111	1.126	1.221	1.103	0.954	1.156	0.364	2.693	1.026	1.013	1.085
Q14847	146	S	LIM and SH3 domain protein 1	LASP1	Homo sapiens	1	5.70337e-73	147.26	RDS(1)QDGSSYR	3	-0.23613	15	1.091	1.17	1.006	0.781	0.623	0.768	1.562	0.492	1.421	1.073	0.859	0.777	0.797
Q14C86	790	S	GTPase-activating protein and VPS9 domain-containing protein 1	GAPVD1	Homo sapiens	0.924131	0.0042279	59.198	S(0.038)ECS(0.924)S(0.038)DFGGK	2	1.4064	3	0.931	1.22	1.63	1.018	0.646	0.683	0.872	0.784	1.362	1.311	1.335	0.625	0.635
Q14C86	892	S	GTPase-activating protein and VPS9 domain-containing protein 1	GAPVD1	Homo sapiens	0.999905	0.00372692	62.633	QRHS(1)YPER	3	1.1823	4	1.131	1.12	0.957	0.911	0.965	1.396	0.521	2.679	0.81	0.99	0.854	0.952	1.059
Q14C86	1013	T	GTPase-activating protein and VPS9 domain-containing protein 1	GAPVD1	Homo sapiens	0.898782	3.33205e-12	107.53	FS(0.092)T(0.899)LT(0.009)DDPSPR	2	-0.59544	1	1.071	1.385	1.482	0.737	0.65	1.187	0.488	2.433	0.903	1.293	1.07	0.497	0.882
Q14C86	902	S	GTPase-activating protein and VPS9 domain-containing protein 1	GAPVD1	Homo sapiens	0.97104	5.02756e-27	122.63	S(0.971)S(0.029)DIVSSVR	2	0.30528	13	1.109	1.195	1.072	0.88	0.824	1.036	0.884	1.172	1.07	1.077	0.897	0.82	0.937
Q14C86	1019	S	GTPase-activating protein and VPS9 domain-containing protein 1	GAPVD1	Homo sapiens	0.999604	2.1827e-07	95.659	FSTLTDDPS(1)PR	2	-0.194	4	0.882	0.878	0.861	0.995	1.202	0.922	1.259	0.732	0.957	0.995	0.98	1.156	1.208
Q14C86	1015	T	GTPase-activating protein and VPS9 domain-containing protein 1	GAPVD1	Homo sapiens	0.979058	2.11188e-05	84.365	FS(0.003)T(0.018)LT(0.979)DDPSPR	2	-2.6193	1
Q14C86	908	S	GTPase-activating protein and VPS9 domain-containing protein 1	GAPVD1	Homo sapiens	0.750596	0.0171681	50.484	S(0.001)S(0.001)DIVS(0.247)S(0.751)VR	2	2.3983	1	1.1	1.007	1.084	1.004	0.804	1.074	0.927	1.159	1.025	0.915	1.077	0.926	0.801
Q14C86	900	S	GTPase-activating protein and VPS9 domain-containing protein 1	GAPVD1	Homo sapiens	0.814168	0.00571872	52.599	S(0.814)RS(0.406)S(0.772)DIVS(0.005)S(0.002)VR	2	-3.0277	3	1.021	1.248	1.307	1.081	0.769	0.987	0.587	1.683	1.034	1.222	1.047	0.827	0.711
Q14C86	914	S	GTPase-activating protein and VPS9 domain-containing protein 1	GAPVD1	Homo sapiens	0.998411	0.00364243	66.989	RPMS(0.998)DPS(0.002)WNR	2	-0.13502	4	1.194	0.964	1.201	0.876	0.951	1.07	0.744	1.438	1.116	0.807	1.246	0.729	1.086
Q14C86	903	S	GTPase-activating protein and VPS9 domain-containing protein 1	GAPVD1	Homo sapiens	0.867704	8.19463e-35	129.74	S(0.132)S(0.868)DIVSSVR	2	0.33652	7	0.998	1.014	1.117	1.107	1.088	0.975	0.703	1.388	1.024	1.016	1.102	0.991	0.983
Q15003	87	S	Condensin complex subunit 2	NCAPH	Homo sapiens	0.721109	0.0154586	51.436	LLAS(0.721)PS(0.274)S(0.005)R	2	1.0443	1
Q15018	285	S	BRISC complex subunit Abro1	FAM175B	Homo sapiens	0.90514	0.0163452	43.548	MPS(0.905)S(0.095)GFAAEGR	2	0.75479	1	0.964	1.163	1.371	1.017	0.864	1.186	0.435	2.73	0.813	1.206	1.178	0.742	0.849
Q15021	1333	S	Condensin complex subunit 1	NCAPD2	Homo sapiens	0.99815	6.88838e-21	71.651	YQPLAST(0.001)AS(0.998)DNDFVT(0.001)PEPR	3	1.1852	1	1.27	1	1.312	0.821	0.693	0.789	1.115	0.707	1.61	0.787	1.313	0.625	0.845
Q15121	116	S	Astrocytic phosphoprotein PEA-15	PEA15	Homo sapiens	1	0.00745737	70.373	QPS(1)EEEIIK	2	0.22917	2	0.857	1.113	1.423	1.057	0.939	0.895	0.717	1.248	0.958	1.298	1.278	0.743	0.888
Q15124	218	T	Phosphoglucomutase-like protein 5	PGM5	Homo sapiens	0.991657	0.0220663	57.175	GLLT(0.992)GPS(0.008)QLK	3	0.77442	2	0.578	1.007	1.538	1.368	1.442	0.867	0.199	4.367	0.667	1.742	1.527	0.89	1.054
Q15185	113	S	Prostaglandin E synthase 3	PTGES3	Homo sapiens	1	6.63073e-238	201.75	DWEDDS(1)DEDMSNFDR	3	1.4542	20	1.03	1.084	1.13	1.042	1.002	0.69	1.022	0.675	1.493	1.053	1.042	0.922	0.962
Q15276	408	T	Rab GTPase-binding effector protein 1	RABEP1	Homo sapiens	0.588548	6.6437e-18	76.959	RAQS(0.427)T(0.589)DS(0.984)LGTSGSLQSK	3	1.3026	1
Q15276	410	S	Rab GTPase-binding effector protein 1	RABEP1	Homo sapiens	0.983857	6.6437e-18	76.959	RAQS(0.427)T(0.589)DS(0.984)LGTSGSLQSK	3	1.3026	2
Q15276	407	S	Rab GTPase-binding effector protein 1	RABEP1	Homo sapiens	0.916752	2.97282e-43	120.44	AQS(0.917)T(0.079)DS(0.004)LGTSGSLQSK	2	-0.15899	6	1.081	1.132	1.16	1.048	0.921	0.838	0.821	1.021	1.29	1.047	1.025	0.904	0.879
Q15287	155	S	RNA-binding protein with serine-rich domain 1	RNPS1	Homo sapiens	0.999954	0.00457199	57.175	S(1)PS(1)PKPTK	3	0.3269	4	0.327	1.123	1.085	1.343	1.26	0.987	0.876	1.126	0.331	3.437	0.966	1.238	0.938
Q15287	157	S	RNA-binding protein with serine-rich domain 1	RNPS1	Homo sapiens	0.999745	0.00457199	57.175	S(1)PS(1)PKPT(0.001)K	3	0.57339	4	0.327	1.123	1.085	1.343	1.26	0.987	0.876	1.126	0.331	3.437	0.966	1.238	0.938
Q15366	189	S	Poly(rC)-binding protein 2	PCBP2	Homo sapiens	0.970691	9.70352e-88	154.51	PSS(0.029)S(0.971)PVIFAGGQDR	2	-0.7774	3	0.871	1.082	1.01	1.119	1.07	0.95	0.898	1.058	0.916	1.243	0.933	1.108	0.956
Q15366	187	S	Poly(rC)-binding protein 2	PCBP2	Homo sapiens	0.386112	3.35764e-05	52.172	PS(0.386)S(0.33)S(0.284)PVIFAGGQDR	3	-1.2072	0
Q15435	27	S	Protein phosphatase 1 regulatory subunit 7	PPP1R7	Homo sapiens	1	4.06546e-88	154.26	VES(1)EES(1)GDEEGKK	3	0.48924	45	1.135	1.154	1.209	1.126	0.861	0.484	1.031	0.469	2.347	1.017	1.048	0.931	0.765
Q15435	24	S	Protein phosphatase 1 regulatory subunit 7	PPP1R7	Homo sapiens	1	4.06546e-88	154.26	VES(1)EES(1)GDEEGKK	3	0.48924	52	1.11	1.132	1.169	1.109	0.886	0.498	1.096	0.454	2.229	1.019	1.033	0.948	0.799
Q15477	256	S	Helicase SKI2W	SKIV2L	Homo sapiens	0.800752	0.000347352	84.365	AS(0.199)S(0.801)LEDLVLK	2	-0.31885	1	0.929	0.831	1.009	0.984	1.145	0.844	1.257	0.672	1.101	0.894	1.214	0.976	1.163
Q15746	1778	T	Myosin light chain kinase, smooth muscle	MYLK	Homo sapiens	0.613339	0.000789332	41.615	KS(0.335)S(0.335)T(0.335)GS(0.335)PT(0.613)S(0.045)PLNAEK	3	0.59953	1	0.726	1.039	1.294	1.053	0.971	0.932	0.986	0.945	0.779	1.432	1.245	0.814	0.923
Q15746	1773	S	Myosin light chain kinase, smooth muscle	MYLK	Homo sapiens	0.335499	0.000789332	41.615	KS(0.335)S(0.335)T(0.335)GS(0.335)PT(0.613)S(0.045)PLNAEK	3	0.59953	0
Q15746	1772	S	Myosin light chain kinase, smooth muscle	MYLK	Homo sapiens	0.335499	0.000789332	41.615	KS(0.335)S(0.335)T(0.335)GS(0.335)PT(0.613)S(0.045)PLNAEK	3	0.59953	0
Q15746	1774	T	Myosin light chain kinase, smooth muscle	MYLK	Homo sapiens	0.335499	0.000789332	41.615	KS(0.335)S(0.335)T(0.335)GS(0.335)PT(0.613)S(0.045)PLNAEK	3	0.59953	0
Q15746	16	S	Myosin light chain kinase, smooth muscle	MYLK	Homo sapiens	0.752131	0.00297028	75.197	T(0.247)S(0.752)LS(0.001)VDPSR	2	1.6024	1	1.003	0.936	1.148	1.116	1.159	0.807	0.831	0.971	1.243	0.933	1.227	0.971	1.038
Q15746	1776	S	Myosin light chain kinase, smooth muscle	MYLK	Homo sapiens	0.335499	0.000789332	41.615	KS(0.335)S(0.335)T(0.335)GS(0.335)PT(0.613)S(0.045)PLNAEK	3	0.59953	0
Q15831	32	T	Serine/threonine-protein kinase STK11	STK11	Homo sapiens	0.565212	0.017163	78.324	IDS(0.435)T(0.565)EVIYQPR	3	-1.0049	1
Q15831	31	S	Serine/threonine-protein kinase STK11	STK11	Homo sapiens	0.981602	1.3919e-16	113.25	IDS(0.982)T(0.018)EVIYQPR	2	0.40254	4	0.884	1.015	1.053	1.126	0.906	0.722	1.293	0.559	1.224	1.149	1.037	1.07	0.805
Q15836	58	S	Vesicle-associated membrane protein 3	VAMP3	Homo sapiens	0.999994	8.07146e-29	100.28	ADALQAGAS(1)QFETSAAK	3	1.1333	1	0.953	0.786	1.106	1.189	1.143	1.007	0.815	1.235	0.946	0.825	1.407	1.075	0.961
Q16143	42	S	Beta-synuclein	SNCB	Homo sapiens	0.999996	0.00754582	70.089	EGVLYVGS(1)K	2	0.75628	3	1.356	1	1.006	0.819	0.618	1.317	0.883	1.491	1.029	0.738	1.006	0.814	0.754
Q16512	562	S	Serine/threonine-protein kinase N1	PKN1	Homo sapiens	0.823962	1.3116e-08	78.69	LNLGTDSDS(0.176)S(0.824)PQK	3	0.88373	1
Q16658	239	T	Fascin	FSCN1	Homo sapiens	0.774591	0.00291584	56.29	YLAPS(0.04)GPS(0.185)GT(0.775)LK	2	-1.3089	3	0.961	0.959	1.094	1.078	1.074	1.315	0.519	2.536	0.731	0.998	1.141	0.986	0.997
Q2M2I8	605	T	AP2-associated protein kinase 1	AAK1	Homo sapiens	0.59859	2.44285e-05	67.685	VQT(0.599)T(0.401)PPPAVQGQK	3	0.36094	1
Q2M2I8	620	T	AP2-associated protein kinase 1	AAK1	Homo sapiens	0.959037	0.0299829	53.981	VGS(0.04)LT(0.959)PPS(0.326)S(0.675)PK	3	-0.8948	1
Q2M2I8	618	S	AP2-associated protein kinase 1	AAK1	Homo sapiens	0.587925	0.0055144	53.168	VGS(0.588)LT(0.412)PPS(0.09)S(0.911)PK	3	-1.3825	1	0.927	1.124	1.188	1.329	1.067	0.718	0.648	1.109	1.291	1.212	1.057	1.119	0.802
Q2M2I8	624	S	AP2-associated protein kinase 1	AAK1	Homo sapiens	0.910708	0.0055144	53.981	VGS(0.588)LT(0.412)PPS(0.09)S(0.911)PK	3	-1.3825	2	0.927	1.124	1.188	1.329	1.067	0.718	0.648	1.109	1.291	1.212	1.057	1.119	0.802
Q2TAZ0	403	S	Autophagy-related protein 2 homolog A	ATG2A	Homo sapiens	1	0.00155078	53.3	RLS(1)AQAHPAGK	3	-1.018	5	1.126	1.237	0.857	0.958	0.954	0.679	1.19	0.57	1.659	1.099	0.693	1.118	0.996
Q32P51	95	S	Heterogeneous nuclear ribonucleoprotein A1-like 2	HNRNPA1L2	Homo sapiens	0.999629	0.000374907	45.618	EDS(1)QRPGAHLTVK	4	0.17853	1	0.929	0.952	1.358	0.795	0.725	1.299	0.942	1.38	0.715	1.024	1.427	0.585	0.911
Q4KMP7	132	S	TBC1 domain family member 10B	TBC1D10B	Homo sapiens	1	0.00515638	57.175	ALAAGADS(1)PK	3	3.318	1
Q4KMP7	148	T	TBC1 domain family member 10B	TBC1D10B	Homo sapiens	0.859134	4.53466e-05	42.557	TEEARPS(0.004)PAPGPGT(0.859)PT(0.113)GT(0.021)PT(0.002)R	3	1.4614	1
Q4KMP7	678	S	TBC1 domain family member 10B	TBC1D10B	Homo sapiens	1	6.58443e-05	53.491	AAGGAPS(1)PPPPVR	2	0.95471	3	1.092	1.092	1.19	1.102	0.875	0.809	0.84	0.963	1.35	1.001	1.089	0.926	0.794
Q53TN4	248	S	Cytochrome b reductase 1	CYBRD1	Homo sapiens	0.998308	6.25007e-06	63.681	GS(0.998)MPAY(0.002)SGNNMDK	3	-0.64985	4	0.943	0.893	1.092	1.003	1.189	0.797	1.082	0.737	1.182	0.948	1.222	0.919	1.185
Q53TN4	284	S	Cytochrome b reductase 1	CYBRD1	Homo sapiens	1	4.05761e-11	89.468	NLALDEAGQRS(1)T(1)M	3	-0.11843	12	0.838	0.783	0.982	1.153	1.153	0.974	1.117	0.872	0.861	0.933	1.255	1.174	1
Q53TN4	260	S	Cytochrome b reductase 1	CYBRD1	Homo sapiens	0.924693	5.39266e-78	117.94	GSMPAYS(0.001)GNNMDKS(0.925)DS(0.074)ELNS(0.001)EVAAR	4	-1.3676	6	0.86	0.928	1.453	1.119	1.154	0.628	0.859	0.731	1.369	1.08	1.565	0.77	1.031
Q53TN4	285	T	Cytochrome b reductase 1	CYBRD1	Homo sapiens	1	4.05761e-11	89.468	NLALDEAGQRS(1)T(1)M	3	-0.11843	12	0.84	0.786	0.979	1.152	1.149	0.914	1.18	0.774	0.919	0.936	1.245	1.177	0.997
Q562E7	1135	S	WD repeat-containing protein 81	WDR81	Homo sapiens	0.5	5.44719e-07	54.511	APDEGGAPVDKS(0.5)S(0.5)LR	3	2.0056	1	0.778	0.943	1.346	1.263	1.076	0.752	0.842	0.894	1.034	1.213	1.428	0.938	0.852
Q562E7	1136	S	WD repeat-containing protein 81	WDR81	Homo sapiens	0.5	5.44719e-07	54.511	APDEGGAPVDKS(0.5)S(0.5)LR	3	2.0056	1	0.778	0.943	1.346	1.263	1.076	0.752	0.842	0.894	1.034	1.213	1.428	0.938	0.852
Q58WW2	657	S	DDB1- and CUL4-associated factor 6	DCAF6	Homo sapiens	0.999968	4.24199e-38	86.997	DS(0.003)ALQDT(0.997)DDS(1)DDDPVLIPGAR	3	-0.18402	4	1.122	0.984	1.048	1.006	1.131	0.818	0.892	0.917	1.372	0.877	1.064	0.96	1.124
Q58WW2	654	T	DDB1- and CUL4-associated factor 6	DCAF6	Homo sapiens	0.997474	5.76355e-34	83.312	DS(0.003)ALQDT(0.997)DDS(1)DDDPVLIPGAR	3	-0.18402	3	0.639	0.699	0.671	1.404	1.587					1.093	0.96	2.093	1.131
Q5JSH3	403	S	WD repeat-containing protein 44	WDR44	Homo sapiens	1	2.634e-218	188.77	EYVSNDAAQS(1)DDEEKLQSQPTDTDGGR	4	0.95054	5	0.947	0.977	1.064	1.103	1.011	0.857	1.042	0.822	1.105	1.032	1.089	1.037	0.916
Q5JSH3	561	S	WD repeat-containing protein 44	WDR44	Homo sapiens	0.964035	4.42443e-48	132.4	VS(0.964)PS(0.036)PSQESLSSSK	2	-1.4123	3	0.992	0.983	1.029	0.987	1.007	0.831	1.171	0.709	1.194	0.991	1.047	0.959	1.02
Q5JSH3	96	S	WD repeat-containing protein 44	WDR44	Homo sapiens	0.996483	4.26584e-34	120.08	ELSDQAT(0.004)AS(0.996)PIVAR	2	-0.51227	2	1.013	0.989	1.266	1.104	0.955	0.904	0.768	1.177	1.121	0.976	1.28	0.873	0.865
Q5T1M5	956	S	FK506-binding protein 15	FKBP15	Homo sapiens	0.880957	8.82246e-07	43.476	RPS(0.881)QEQS(0.082)AS(0.03)AS(0.005)S(0.002)GQPQAPLNR	3	1.5252	1	0.78	0.73	1.468	1.346	1.424	0.646	0.605	1.067	1.207	0.936	2.011	0.917	1.058
Q5T3F8	750	T	CSC1-like protein 2	TMEM63B	Homo sapiens	0.870868	0.00291658	60.157	IEHT(0.004)ET(0.125)DT(0.871)VDPR	3	0.68353	1
Q5T3F8	114	S	CSC1-like protein 2	TMEM63B	Homo sapiens	0.404841	0.00327291	40.983	LT(0.035)S(0.115)VS(0.405)S(0.405)S(0.04)VDFDQR	2	-0.38292	0
Q5T3F8	113	S	CSC1-like protein 2	TMEM63B	Homo sapiens	0.404841	0.00327291	40.983	LT(0.035)S(0.115)VS(0.405)S(0.405)S(0.04)VDFDQR	2	-0.38292	0
Q5T4S7	2885	S	E3 ubiquitin-protein ligase UBR4	UBR4	Homo sapiens	0.5	0	348.12	T(0.5)S(0.5)PADHGGSVGSESGGSAVDSVAGEHSVSGR	3	-0.26796	20	0.911	0.942	1.219	1.12	1.189	0.789	0.83	0.95	1.155	1.034	1.294	0.919	1.062
Q5T4S7	905	T	E3 ubiquitin-protein ligase UBR4	UBR4	Homo sapiens	0.742182	0.00305481	77.124	AT(0.258)T(0.742)PLYHGFK	3	0.83066	2
Q5T4S7	181	S	E3 ubiquitin-protein ligase UBR4	UBR4	Homo sapiens	0.999996	1.86489e-51	140.31	ELASPVS(1)PELR	2	-0.21568	5	1.007	0.866	1.17	1.036	1.079	0.77	1.07	0.72	1.308	0.86	1.35	0.886	1.042
Q5T4S7	904	T	E3 ubiquitin-protein ligase UBR4	UBR4	Homo sapiens	0.49999	0.011791	64.64	AT(0.5)T(0.5)PLYHGFK	3	1.3944	1
Q5T4S7	620	S	E3 ubiquitin-protein ligase UBR4	UBR4	Homo sapiens	0.5	1.49621e-14	66.308	AAPPPPPPPPPLES(0.5)S(0.5)PR	3	1.6302	2	1.026	1.022	1.271	0.992	0.903	0.99	0.796	1.243	1.037	0.995	1.244	0.781	0.91
Q5T4S7	2719	S	E3 ubiquitin-protein ligase UBR4	UBR4	Homo sapiens	0.985486	4.39217e-42	133.89	HVTLPS(0.015)S(0.985)PR	2	-0.28918	15	0.975	0.93	1.091	1.043	1.117	0.824	1.02	0.808	1.183	0.953	1.174	0.956	1.071
Q5T4S7	619	S	E3 ubiquitin-protein ligase UBR4	UBR4	Homo sapiens	0.5	1.49621e-14	66.308	AAPPPPPPPPPLES(0.5)S(0.5)PR	3	1.6302	2	1.026	1.022	1.271	0.992	0.903	0.99	0.796	1.243	1.037	0.995	1.244	0.781	0.91
Q5T4S7	178	S	E3 ubiquitin-protein ligase UBR4	UBR4	Homo sapiens	0.996447	5.45993e-07	92.65	ELAS(0.996)PVS(0.004)PELR	2	0.13675	2	0.866	0.894	1.107	1.179	1.037	0.957	0.959	0.998	0.905	1.032	1.239	1.065	0.879
Q5T4S7	2884	T	E3 ubiquitin-protein ligase UBR4	UBR4	Homo sapiens	0.5	0	348.12	T(0.5)S(0.5)PADHGGSVGSESGGSAVDSVAGEHSVSGR	3	-0.26796	20	0.911	0.942	1.219	1.12	1.189	0.789	0.83	0.95	1.155	1.034	1.294	0.919	1.062
Q5T4S7	2724	T	E3 ubiquitin-protein ligase UBR4	UBR4	Homo sapiens	0.993212	1.43945e-172	179.76	S(0.007)NT(0.993)PMGDKDDDDDDDADEK	3	-0.13983	18	1.014	0.894	1.094	1.062	1.086	0.72	1.13	0.637	1.409	0.882	1.224	0.971	1.022
Q5T4S7	2718	S	E3 ubiquitin-protein ligase UBR4	UBR4	Homo sapiens	0.794249	0.00151093	78.903	RHVT(0.005)LPS(0.794)S(0.201)PR	3	-0.049274	5	0.906	1.093	1.077	1.062	0.961	0.935	0.966	0.968	0.968	1.207	0.985	0.985	0.905
Q5T4S7	1737	S	E3 ubiquitin-protein ligase UBR4	UBR4	Homo sapiens	0.546516	0.00448153	43.03	T(0.1)PS(0.1)S(0.087)GMS(0.547)S(0.157)T(0.01)MK	3	-1.7269	1	0.901	0.943	1.258	1.098	1.063	0.835	0.902	0.926	1.079	1.047	1.334	0.873	0.968
Q5T7N2	495	T	LINE-1 type transposase domain-containing protein 1	L1TD1	Homo sapiens	0.75	0.0253051	43	T(0.75)T(0.75)S(0.75)LT(0.75)EK	3	-3.5311	1	1.072	1.039	0.968	0.907	1.026	0.934	1.054	0.886	1.147	0.97	0.931	0.937	1.131
Q5T7N2	498	T	LINE-1 type transposase domain-containing protein 1	L1TD1	Homo sapiens	0.75	0.0253051	43	T(0.75)T(0.75)S(0.75)LT(0.75)EK	3	-3.5311	1	1.072	1.039	0.968	0.907	1.026	0.934	1.054	0.886	1.147	0.97	0.931	0.937	1.131
Q5T7N2	494	T	LINE-1 type transposase domain-containing protein 1	L1TD1	Homo sapiens	0.75	0.0253051	43	T(0.75)T(0.75)S(0.75)LT(0.75)EK	3	-3.5311	1	1.072	1.039	0.968	0.907	1.026	0.934	1.054	0.886	1.147	0.97	0.931	0.937	1.131
Q5T7N3	10	S	KN motif and ankyrin repeat domain-containing protein 4	KANK4	Homo sapiens	0.832528	0.00980023	49.3	DQS(0.833)S(0.167)QGDEEK	3	2.9838	2	0.674	0.924	1.74	1.329	1.136	0.549	0.649	0.847	1.227	1.371	1.884	0.764	0.855
Q5TAQ9	99	S	DDB1- and CUL4-associated factor 8	DCAF8	Homo sapiens	1	2.30753e-76	133.15	VHDRS(1)EEEEEEEEEEEEEQPR	3	1.7119	3	0.708	0.752	1.284	1.236	0.962	0.592	1.466	0.404	1.196	1.062	1.707	0.963	0.778
Q5TDH0	104	T	Protein DDI1 homolog 2	DDI2	Homo sapiens	0.333333	5.57019e-10	67.251	IDFSSIAVPGT(0.333)S(0.333)S(0.333)PR	3	0.94285	0
Q5TDH0	106	S	Protein DDI1 homolog 2	DDI2	Homo sapiens	0.333333	5.57019e-10	67.251	IDFSSIAVPGT(0.333)S(0.333)S(0.333)PR	3	0.94285	0
Q5TDH0	105	S	Protein DDI1 homolog 2	DDI2	Homo sapiens	0.333333	5.57019e-10	67.251	IDFSSIAVPGT(0.333)S(0.333)S(0.333)PR	3	0.94285	0
Q5TDH0	121	S	Protein DDI1 homolog 2	DDI2	Homo sapiens	0.755021	1.52969e-260	197.26	QPPGTQQS(0.016)HS(0.228)S(0.755)PGEITSSPQGLDNPALLR	4	-0.62588	2	0.921	0.806	1.2	1.02	1.342	0.775	0.935	0.829	1.188	0.875	1.489	0.85	1.316
Q5VVQ6	130	S	Ubiquitin thioesterase OTU1	YOD1	Homo sapiens	0.790131	0.000711786	89.047	S(0.21)S(0.79)PAFTK	2	0.82703	6	1.108	1.003	1.23	1.135	0.966	0.696	0.862	0.808	1.591	0.906	1.226	0.922	0.851
Q5VVQ6	139	S	Ubiquitin thioesterase OTU1	YOD1	Homo sapiens	0.908414	0.0135879	69.338	GAS(0.908)S(0.091)YVR	2	-0.093307	1	1.291	1.177	1.041	0.701	0.662	1.597	0.531	3.01	0.808	0.912	0.885	0.673	0.943
Q5VVQ6	129	S	Ubiquitin thioesterase OTU1	YOD1	Homo sapiens	0.758892	0.0003654	90.696	S(0.759)S(0.241)PAFTK	2	0.94628	3	1.22	1.086	1.155	1.08	0.923	0.673	0.864	0.778	1.814	0.89	1.064	0.935	0.854
Q5VVQ6	140	S	Ubiquitin thioesterase OTU1	YOD1	Homo sapiens	0.691035	0.0139704	67.169	GAS(0.309)S(0.691)YVR	2	-0.52037	1
Q5VXJ0	215	T	Lipase member K	LIPK	Homo sapiens	0.498747	0.00433593	50.127	LT(0.499)T(0.499)LS(0.003)RR	2	0.92559	0
Q5VXJ0	216	T	Lipase member K	LIPK	Homo sapiens	0.498747	0.00433593	50.127	LT(0.499)T(0.499)LS(0.003)RR	2	0.92559	0
Q5XPI4	11	S	E3 ubiquitin-protein ligase RNF123	RNF123	Homo sapiens	0.499932	0.000643114	45.614	MASKGAGMS(0.5)FS(0.5)R	2	1.0571	1	0.25	0.686	1.287	1.702	1.074					2.741	1.876	1.322	0.631
Q5XPI4	9	S	E3 ubiquitin-protein ligase RNF123	RNF123	Homo sapiens	0.979869	0.000643114	51.436	GAGMS(0.98)FS(0.02)R	2	-0.72518	3	1.073	1.057	1.072	1.107	0.85	1.099	0.743	1.478	0.977	0.985	1.014	1.033	0.768
Q68EM7	676	S	Rho GTPase-activating protein 17	ARHGAP17	Homo sapiens	0.503156	1.88562e-38	77.119	S(0.431)PS(0.503)PPT(0.06)QHT(0.006)GQPPGQPSAPSQLSAPR	4	-0.54017	1	0.821	1.039	1.132	1.128	1.074	0.898	0.908	0.988	0.915	1.266	1.089	0.997	0.952
Q68EM7	674	S	Rho GTPase-activating protein 17	ARHGAP17	Homo sapiens	0.472211	1.4611e-32	73.296	S(0.472)PS(0.472)PPT(0.049)QHT(0.007)GQPPGQPSAPSQLSAPR	3	0.46292	0
Q6EEV6	28	S	Small ubiquitin-related modifier 4	SUMO4	Homo sapiens	1	0.000455571	62.287	VAGQDGS(1)VVQFK	3	0.45907	1	1.052	0.81	1.396	1.078	1.037	0.967	0.66	1.466	1.088	0.769	1.724	0.772	0.962
Q6FI81	305	S	Anamorsin	CIAPIN1	Homo sapiens	0.827727	0.0159322	43.761	VLLS(0.828)DS(0.172)NLHDA	2	-0.57824	1	0.942	0.689	1.108	0.993	1.125	1.097	1.047	1.048	0.859	0.731	1.609	0.896	1.133
Q6LFN2	608	S	RING finger protein PFF0165c	PFF0165c	Plasmodium falciparum (isolate 3D7)	1	0.00086173	72.615	KDS(1)LNEDDVK	3	0.37965	2	0.654	0.795	1.325	1.465	1.668	0.608	0.485	1.254	1.076	1.216	1.667	1.106	1.138
Q6NXT1	63	S	Ankyrin repeat domain-containing protein 54	ANKRD54	Homo sapiens	0.999987	0.000518478	80.746	ASGGAQS(1)PLR	2	0.57769	4	1.226	1.145	1.176	1.094	0.924	0.431	1.004	0.429	2.847	0.934	1.027	0.931	0.845
Q6P597	466	S	Kinesin light chain 3	KLC3	Homo sapiens	0.996539	3.05209e-05	62.709	AMS(0.997)LNT(0.003)LNVDAPR	2	0.27038	2	0.886	1	1.165	0.909	1.232	1.061	0.746	1.422	0.835	1.128	1.166	0.78	1.356
Q6P597	502	S	Kinesin light chain 3	KLC3	Homo sapiens	0.999252	0.000413402	62.685	TLSAST(0.001)QDLS(0.999)PH	3	2.7231	1
Q6PCE3	175	S	Glucose 1,6-bisphosphate synthase	PGM2L1	Homo sapiens	0.995984	4.62174e-31	120.75	AVAGVMIT(0.004)AS(0.996)HNR	3	0.85916	17	0.985	1.04	1.029	1.086	1.009	0.915	0.937	0.977	1.077	1.055	0.99	1.055	0.929
Q6ZMA8	196	S	V-type proton ATPase subunit B	PFD0305c	Plasmodium falciparum (isolate 3D7)	1	0.010068	54.023	QAS(1)LVQGK	2	0.90618	1
Q6ZRS2	1322	T	Helicase SRCAP	SRCAP	Homo sapiens	1	0.00443115	41.695	DGLT(1)PVPPLAPAPR	2	0.65144	1	0.808	1.556	1.39	0.63	0.912	1.168	0.536	2.178	0.692	1.925	0.893	0.453	1.448
Q6ZRV2	914	S	Protein FAM83H	FAM83H	Homo sapiens	1	0.00117151	58.079	RGS(1)PVPPVPER	3	-1.6282	2	0.672	1.157	1.231	0.97	1.021	0.907	1.04	0.873	0.741	1.721	1.064	0.788	1.053
Q6ZWT7	474	T	Lysophospholipid acyltransferase 2	MBOAT2	Homo sapiens	1	2.62522e-14	95.873	KNT(1)HENIQLSQSK	3	0.10743	4
Q6ZWT7	481	S	Lysophospholipid acyltransferase 2	MBOAT2	Homo sapiens	0.852476	9.96015e-05	67.415	NT(0.039)HENIQLS(0.852)QS(0.108)K	3	2.9888	1
Q71RC2	722	S	La-related protein 4	LARP4	Homo sapiens	0.999663	0.0101804	48.527	EQYVPPRS(1)PK	3	-0.4534	1	0.325	1.185	1.035	1.29	1.171	0.91	1.082	0.841	0.358	3.643	0.873	1.247	0.908
Q76NN6	158	S	Ran binding protein 1, putative	PFD0950w	Plasmodium falciparum (isolate 3D7)	1	0.0118613	58.172	LLDS(1)QGNLK	3	-0.22866	2	0.536	0.59	1.146	1.134	2.969	0.407	0.219	1.854	1.318	1.1	1.943	0.99	2.618
Q76NN6	270	S	Ran binding protein 1, putative	PFD0950w	Plasmodium falciparum (isolate 3D7)	0.99995	4.82956e-37	125.51	SDDKKS(1)DEEENIK	3	0.58206	15	0.437	0.939	2.009	1.941	1.192	0.274	0.208	1.317	1.595	2.148	2.139	0.966	0.614
Q76NN7	89	S	Peptidyl-prolyl cis-trans isomerase	PfCyP19	Plasmodium falciparum (isolate 3D7)	0.5	0.00266881	65.179	S(0.5)FT(0.5)DENFNMK	3	-1.5344	1	0.343	0.686	1.077	1.385	1.96	0.549			0.625	1.999	1.569	1.286	1.415
Q76NN7	91	T	Peptidyl-prolyl cis-trans isomerase	PfCyP19	Plasmodium falciparum (isolate 3D7)	0.808627	0.00266881	65.179	S(0.191)FT(0.809)DENFNMK	3	-0.30204	2	0.343	0.686	1.077	1.385	1.96	0.549			0.625	1.999	1.569	1.286	1.415
Q76NN8	482	S	Calcium-transporting ATPase	PFA_0310c	Plasmodium falciparum (isolate 3D7)	0.999977	1.25587e-11	100.45	EMKS(1)NENTIISR	2	-1.6693	4	0.402	0.977	2.177	1.588	1.5	0.249	0.107	2.328	1.615	2.434	2.227	0.729	0.945
Q7K6A0	17	S	cAMP-dependent protein kinase catalytic subunit	PfPKAc	Plasmodium falciparum (isolate 3D7)	0.963874	1.39338e-28	121.45	DS(0.001)DS(0.964)S(0.035)EQVLTNK	2	-0.19952	9	0.339	0.798	1.998	2.223	1.061	0.301	0.281	1.071	1.128	2.353	2.504	1.112	0.477
Q7K6A0	15	S	cAMP-dependent protein kinase catalytic subunit	PfPKAc	Plasmodium falciparum (isolate 3D7)	0.972842	7.19477e-100	162.37	KKDS(0.973)DS(0.012)S(0.015)EQVLTNK	3	0.12163	3	0.423	0.662	1.361	1.427	2.438	0.509	0.182	2.802	0.831	1.565	2.057	1.048	1.708
Q7K6A4	394	S	S-adenosylmethionine synthase	PfSAMS	Plasmodium falciparum (isolate 3D7)	1	0.0167874	46.844	IKDLS(1)HEK	3	2.0001	1
Q7K6A5	28	T	Multidrug resistance protein 1	PfMDR1	Plasmodium falciparum (isolate 3D7)	0.753886	9.33288e-43	134.66	KS(0.246)T(0.754)AELFR	3	-1.9118	4	0.382	0.395	0.971	0.885	3.802	0.33	0.234	1.411	1.158	1.035	2.456	0.911	4.297
Q7K6A8	183	T	Ras-related protein Rab-1B	Rab1b	Plasmodium falciparum (isolate 3D7)	1	0.00706201	67.519	GKT(1)NINLNAR	3	0.54279	1
Q7KQK0	114	S	cAMP-dependent protein kinase regulatory subunit	PKAr	Plasmodium falciparum (isolate 3D7)	1	1.62901e-91	135.84	NILNDDGS(1)S(1)DGNDTDVHSMFDR	3	-1.4452	5	0.093	0.603	1.357	1.613	1.334					6.518	2.25	1.188	0.827
Q7KQK0	113	S	cAMP-dependent protein kinase regulatory subunit	PKAr	Plasmodium falciparum (isolate 3D7)	1	1.62901e-91	135.84	NILNDDGS(1)S(1)DGNDTDVHSMFDR	3	-1.4452	6	0.093	0.603	1.357	1.613	1.334					6.518	2.25	1.188	0.827
Q7KQK4	1230	S	Zinc finger transcription factor (Krox1)	PFL0465c	Plasmodium falciparum (isolate 3D7)	0.981022	0.00493423	51.135	KGS(0.981)FS(0.019)IEGR	3	-0.25341	1	0.394	1.015	1.925	1.771	1.307	0.348	0.239	1.455	1.131	2.577	1.896	0.92	0.738
Q7KZI7	595	S	Serine/threonine-protein kinase MARK2	MARK2	Homo sapiens	0.5	0.00995685	53.013	S(0.5)T(0.5)FHAGQLR	3	0.29126	1	1.335	1.096	0.912	1.08	0.801	0.875	0.901	0.972	1.525	0.821	0.832	1.184	0.742
Q7KZI7	596	T	Serine/threonine-protein kinase MARK2	MARK2	Homo sapiens	0.5	0.00995685	53.013	S(0.5)T(0.5)FHAGQLR	3	0.29126	1	1.335	1.096	0.912	1.08	0.801	0.875	0.901	0.972	1.525	0.821	0.832	1.184	0.742
Q7KZI7	571	S	Serine/threonine-protein kinase MARK2	MARK2	Homo sapiens	0.969691	6.76022e-55	113.05	VPVAS(0.03)PS(0.97)AHNISSSGGAPDR	3	-0.68111	1	1.09	1.099	1.112	0.916	1.096	0.897	0.791	1.134	1.216	1.008	1.011	0.824	1.196
Q7KZI7	486	S	Serine/threonine-protein kinase MARK2	MARK2	Homo sapiens	0.947619	0.0171085	45.507	S(0.052)RNS(0.948)PLLER	3	2.3897	1	1.128	0.854	1.045	1.077	0.886	0.954	1.056	0.904	1.182	0.758	1.223	1.03	0.823
Q7RTP6	687	S	Protein-methionine sulfoxide oxidase MICAL3	MICAL3	Homo sapiens	0.898076	0.000209525	62.055	KT(0.051)S(0.051)QS(0.898)EEEEAPR	3	-0.22676	1
Q7RTP6	1649	S	Protein-methionine sulfoxide oxidase MICAL3	MICAL3	Homo sapiens	0.997101	0.0103077	44.44	RPDS(0.997)PT(0.002)RPTLR	4	1.4608	1
Q7RTP6	977	S	Protein-methionine sulfoxide oxidase MICAL3	MICAL3	Homo sapiens	1	1.96159e-09	101.05	GKS(1)EEELEASK	3	-0.79304	2	1.089	0.866	1.124	1.02	0.947	0.834	1.12	0.744	1.307	0.796	1.297	0.908	0.928
Q7Z2W4	271	S	Zinc finger CCCH-type antiviral protein 1	ZC3HAV1	Homo sapiens	0.521841	0.00330329	44.925	S(0.522)CT(0.447)PS(0.031)PDQISHR	3	-1.7448	1	0.932	1.13	0.851	1.024	1.139	0.591	1.332	0.443	1.578	1.212	0.753	1.202	1.113
Q7Z2W4	387	S	Zinc finger CCCH-type antiviral protein 1	ZC3HAV1	Homo sapiens	0.75385	2.24794e-09	60.134	S(0.246)S(0.754)LGSLQTPEAVTTR	2	1.6004	1
Q7Z2W4	273	T	Zinc finger CCCH-type antiviral protein 1	ZC3HAV1	Homo sapiens	0.67291	0.00331916	52.527	S(0.137)CT(0.673)PS(0.19)PDQISHR	3	-1.931	1	0.794	1.032	1.116	1.179	0.989	0.757	1.134	0.668	1.049	1.3	1.082	1.057	0.839
Q7Z2W4	386	S	Zinc finger CCCH-type antiviral protein 1	ZC3HAV1	Homo sapiens	0.491344	4.47908e-05	49.141	S(0.491)S(0.491)LGS(0.017)LQTPEAVTTR	3	1.1075	0
Q7Z2W4	275	S	Zinc finger CCCH-type antiviral protein 1	ZC3HAV1	Homo sapiens	0.820794	0.00120413	48.351	S(0.036)CT(0.143)PS(0.821)PDQISHR	3	0.37058	1	0.944	0.961	1.134	1.268	1.156	0.685	0.852	0.804	1.377	1.018	1.18	1.118	0.912
Q7Z2W4	284	S	Zinc finger CCCH-type antiviral protein 1	ZC3HAV1	Homo sapiens	0.999992	4.48476e-05	56.339	AS(1)LEDAPVDDLTR	2	0.29331	1	0.822	0.936	1.074	1.111	0.948	0.944	1.166	0.809	0.871	1.139	1.147	1.034	0.854
Q7Z2W4	378	S	Zinc finger CCCH-type antiviral protein 1	ZC3HAV1	Homo sapiens	0.853158	3.41927e-34	129.29	T(0.144)VFS(0.853)PT(0.003)LPAAR	2	0.13803	1	1.109	0.784	0.829	0.759	0.774	0.994	1.751	0.568	1.116	0.707	1.057	0.915	1.019
Q7Z309	119	S	Protein FAM122B	FAM122B	Homo sapiens	0.739258	7.80345e-07	55.302	RIDFT(0.003)PVS(0.996)PAPS(0.739)PT(0.261)R	3	-0.44637	1	1.007	1.143	0.862	1.029	1.152	0.895	0.912	0.981	1.125	1.135	0.754	1.194	1.12
Q7Z309	50	S	Protein FAM122B	FAM122B	Homo sapiens	0.974197	0.0112393	41.48	RNS(0.974)T(0.02)T(0.006)IMS(0.001)R	3	0.022546	1
Q7Z309	115	S	Protein FAM122B	FAM122B	Homo sapiens	0.996293	7.80345e-07	55.302	RIDFT(0.003)PVS(0.996)PAPS(0.739)PT(0.261)R	3	-0.44637	1	1.007	1.143	0.862	1.029	1.152	0.895	0.912	0.981	1.125	1.135	0.754	1.194	1.12
Q7Z3C6	656	S	Autophagy-related protein 9A	ATG9A	Homo sapiens	0.961181	2.49541e-25	113.33	S(0.039)FS(0.961)PLQPGQAPTGR	2	-0.36332	2	0.77	0.899	1.049	1.182	1.329	0.813	0.958	0.848	0.947	1.168	1.167	1.127	1.124
Q7Z3C6	735	S	Autophagy-related protein 9A	ATG9A	Homo sapiens	0.931392	1.15689e-08	52.866	RES(0.931)DES(0.067)GES(0.001)APDEGGEGAR	3	-0.18127	1			0.901	0.885			1.214					0.982
Q7Z403	127	S	Transmembrane channel-like protein 6	TMC6	Homo sapiens	0.999979	0.0143135	65.224	SAWPS(1)LR	2	-0.44526	2	1.043	0.97	1.04	0.997	0.983	0.971	0.996	0.975	1.074	0.93	1.072	0.958	0.986
Q7Z408	1088	S	CUB and sushi domain-containing protein 2	CSMD2	Homo sapiens	0.993194	0.00259468	70.908	LWS(0.993)S(0.007)PLPR	3	-3.4456	5	1.053	1.206	1.184	0.933	0.83	0.931	0.863	1.079	1.131	1.145	0.982	0.787	0.89
Q7Z5R6	526	S	Amyloid beta A4 precursor protein-binding family B member 1-interacting protein	APBB1IP	Homo sapiens	0.436794	2.35803e-14	87.676	RS(0.437)S(0.437)DT(0.022)S(0.032)GS(0.072)PATPLK	3	0.3127	0
Q7Z5R6	525	S	Amyloid beta A4 precursor protein-binding family B member 1-interacting protein	APBB1IP	Homo sapiens	0.436794	2.35803e-14	87.676	RS(0.437)S(0.437)DT(0.022)S(0.032)GS(0.072)PATPLK	3	0.3127	0
Q7Z6J4	5	S	FYVE, RhoGEF and PH domain-containing protein 2	FGD2	Homo sapiens	1	0.00647587	51.066	MKGAS(1)EEK	3	2.1698	5	1.207	1.295	1.302	0.967	0.775	0.374	1.08	0.346	3.228	1.073	1.005	0.743	0.801
Q7Z6Z7	2527	S	E3 ubiquitin-protein ligase HUWE1	HUWE1	Homo sapiens	0.92489	5.80626e-11	61.862	HADHS(0.074)S(0.925)LT(0.001)LGSGSSTTR	3	0.13393	3	0.704	1.007	1.205	1.355	1.242	0.593	0.894	0.663	1.186	1.431	1.196	1.124	0.916
Q7Z6Z7	1907	S	E3 ubiquitin-protein ligase HUWE1	HUWE1	Homo sapiens	0.999145	1.98478e-56	138.66	GSGT(0.001)AS(0.999)DDEFENLR	2	-0.42872	10	0.984	0.923	0.975	1.025	1.042	0.898	1.153	0.779	1.096	0.938	1.057	1.051	1.017
Q7Z6Z7	3662	S	E3 ubiquitin-protein ligase HUWE1	HUWE1	Homo sapiens	0.946293	6.44813e-28	76.161	AQCET(0.054)LS(0.946)PDGLPEEQPQTTK	3	0.69037	3	0.912	1.108	1.277	1.284	1.013	0.648	0.758	0.855	1.408	1.215	1.153	1.006	0.788
Q7Z6Z7	2889	T	E3 ubiquitin-protein ligase HUWE1	HUWE1	Homo sapiens	0.782784	9.90066e-13	64.589	AGS(0.053)S(0.164)T(0.783)PGDAPPAVAEVQGR	3	-2.5888	1	0.862	0.822	1.406	1.234	1.309	0.758	0.61	1.243	1.138	0.953	1.711	0.878	1.061
Q7Z6Z7	1084	S	E3 ubiquitin-protein ligase HUWE1	HUWE1	Homo sapiens	0.999822	1.90575e-19	81.807	S(1)HHAASTTTAPTPAAR	3	-0.51268	3	1.237	0.798	1.084	1.131	0.836	1.025	0.889	1.152	1.207	0.645	1.359	1.043	0.739
Q7Z6Z7	2534	S	E3 ubiquitin-protein ligase HUWE1	HUWE1	Homo sapiens	0.381571	1.57034e-23	90.882	HADHSSLTLGS(0.05)GS(0.382)S(0.382)T(0.137)T(0.05)R	3	-1.7042	0
Q7Z6Z7	1395	S	E3 ubiquitin-protein ligase HUWE1	HUWE1	Homo sapiens	1	1.61806e-84	153.81	AES(1)PEEVACR	2	-2.5368	13	0.943	0.961	1.077	1.013	1.058	0.817	1.131	0.723	1.154	1.019	1.121	0.94	1.045
Q7Z6Z7	2917	S	E3 ubiquitin-protein ligase HUWE1	HUWE1	Homo sapiens	0.471895	7.43272e-39	80.022	SDGSGESAQPPEDS(0.472)S(0.472)PPAS(0.037)S(0.011)ES(0.004)S(0.001)S(0.001)T(0.002)R	3	-0.81659	0
Q7Z6Z7	2535	S	E3 ubiquitin-protein ligase HUWE1	HUWE1	Homo sapiens	0.381571	1.57034e-23	90.882	HADHSSLTLGS(0.05)GS(0.382)S(0.382)T(0.137)T(0.05)R	3	-1.7042	0
Q7Z6Z7	2532	S	E3 ubiquitin-protein ligase HUWE1	HUWE1	Homo sapiens	0.722806	2.79326e-50	127.5	HADHSSLT(0.003)LGS(0.723)GS(0.237)S(0.026)T(0.008)T(0.003)R	3	-0.91956	3	0.953	0.999	0.864	1.042	0.703	0.748	1.691	0.442	1.274	1.049	0.864	1.207	0.674
Q7Z6Z7	2540	T	E3 ubiquitin-protein ligase HUWE1	HUWE1	Homo sapiens	1	0.0270983	68.525	LT(1)QGIGR	2	-0.87459	1
Q7Z6Z7	2918	S	E3 ubiquitin-protein ligase HUWE1	HUWE1	Homo sapiens	0.471895	7.43272e-39	80.022	SDGSGESAQPPEDS(0.472)S(0.472)PPAS(0.037)S(0.011)ES(0.004)S(0.001)S(0.001)T(0.002)R	3	-0.81659	0
Q7Z7F0	145	T	UPF0469 protein KIAA0907	KIAA0907	Homo sapiens	1	0.0032843	50.966	FMT(1)T(1)EEK	3	-1.4417	2	0.974	0.985	1.064	1.164	1.088	0.813	0.912	0.891	1.199	1.011	1.081	1.094	0.935
Q7Z7F0	146	T	UPF0469 protein KIAA0907	KIAA0907	Homo sapiens	1	0.0032843	50.966	FMT(1)T(1)EEK	3	-1.4417	2	0.974	0.985	1.064	1.164	1.088	0.813	0.912	0.891	1.199	1.011	1.081	1.094	0.935
Q86VP6	1219	S	Cullin-associated NEDD8-dissociated protein 1	CAND1	Homo sapiens	0.549931	1.38386e-159	179.14	DS(0.55)S(0.384)S(0.066)T(0.001)NLESMDTS	2	-1.0204	2	0.679	0.999	1.276	1.391	1.066	0.621	0.968	0.642	1.094	1.471	1.277	1.09	0.766
Q86YS7	304	S	C2 domain-containing protein 5	C2CD5	Homo sapiens	0.491792	1.52474e-40	124.99	QS(0.492)S(0.309)S(0.099)S(0.099)DTDLSLTPK	3	-1.1531	0
Q86YS7	659	S	C2 domain-containing protein 5	C2CD5	Homo sapiens	0.773161	1.65291e-55	126.96	S(0.223)QS(0.773)ES(0.002)S(0.002)DEVTELDLSHGK	3	0.25628	1	1.042	1.188	0.992	0.925	0.842	1.078	0.934	1.154	0.967	1.139	0.835	0.933	0.91
Q86YS7	305	S	C2 domain-containing protein 5	C2CD5	Homo sapiens	0.862188	1.62893e-65	141.07	QS(0.099)S(0.862)S(0.033)S(0.006)DTDLSLTPK	2	1.1982	1	1.153	1.497	1.55	0.962	0.524	1.106	0.208	5.306	1.043	1.298	1.036	0.62	0.545
Q8I0P6	385	S	Elongation factor 1-alpha	PF3D7_1357000	Plasmodium falciparum (isolate 3D7)	0.996203	1.75091e-28	121.99	S(0.004)GDS(0.996)ALVSLEPK	2	-2.8028	2	0.201	0.416	1.042	1.033	3.889	0.301	0.117	2.574	0.667	2.068	2.507	0.991	3.764
Q8I0P6	382	S	Elongation factor 1-alpha	PF3D7_1357000	Plasmodium falciparum (isolate 3D7)	0.548008	0.000681365	54.09	S(0.548)GDS(0.452)ALVSLEPK	3	-1.6166	2	0.151	0.434	0.766	0.966	2.683					2.878	1.766	1.261	2.778
Q8I0U6	559	T	Ring-infected erythrocyte surface antigen	RESA	Plasmodium falciparum (isolate 3D7)	0.527701	0.00634234	73.951	S(0.066)GS(0.406)T(0.528)VFHNFR	3	1.9047	1	1.031	1.278	1.096	1.239	1.106	0.808	0.441	1.832	1.276	1.24	0.858	1.13	0.893
Q8I0U6	558	S	Ring-infected erythrocyte surface antigen	RESA	Plasmodium falciparum (isolate 3D7)	0.593801	1.27064e-05	92.943	S(0.288)GS(0.594)T(0.118)VFHNFR	3	2.6743	1	1.02	1.099	1.174	1.357	1.016	0.967	0.367	2.637	1.055	1.077	1.069	1.156	0.748
Q8I0U6	313	S	Ring-infected erythrocyte surface antigen	RESA	Plasmodium falciparum (isolate 3D7)	1	0.00184254	51.771	HINELKS(1)LEHR	4	0.81806	2	0.795	1.058	0.984	1.083	1.275	1.382	0.422	3.275	0.575	1.331	0.93	1.1	1.178
Q8I0U8	127	S	Merozoite surface protein 1	MSP1	Plasmodium falciparum (isolate 3D7)	0.307128	3.83921e-09	53.998	S(0.242)NT(0.242)S(0.092)S(0.116)GAS(0.307)PPADASDSDAK	3	-0.73676	0
Q8I0U8	120	S	Merozoite surface protein 1	MSP1	Plasmodium falciparum (isolate 3D7)	0.417955	3.12776e-10	58.272	S(0.418)NT(0.327)S(0.098)S(0.156)GAS(0.001)PPADASDSDAK	4	0.14559	0
Q8I0U8	122	T	Merozoite surface protein 1	MSP1	Plasmodium falciparum (isolate 3D7)	0.782721	4.78543e-116	160.97	S(0.199)NT(0.783)S(0.014)S(0.004)GASPPADASDSDAK	2	0.19041	39	0.131	1.306	3.208	1.8	0.38	0.109	0.066	1.641	1.203	9.994	2.456	0.561	0.211
Q8I0W8	1094	S	Deoxyribodipyrimidine photo-lyase, putative	PFE0675c	Plasmodium falciparum (isolate 3D7)	0.991967	0.00119277	70.272	KNS(0.992)NIS(0.008)IEEK	3	0.88406	1	0.488	1.38	2.345	1.361	0.901	0.306	0.219	1.394	1.599	2.826	1.699	0.58	0.662
Q8I1N6	2472	S	AP2/ERF domain-containing protein PFD0985w	PFD0985w	Plasmodium falciparum (isolate 3D7)	0.926995	0.0124132	57.106	S(0.073)NS(0.927)FFLDGK	2	0.17598	1	0.332	0.799	1.855	1.883	1.278	0.641	0.212	3.023	0.518	2.406	2.323	1.015	0.679
Q8I1N6	1849	S	AP2/ERF domain-containing protein PFD0985w	PFD0985w	Plasmodium falciparum (isolate 3D7)	0.857739	0.0108712	60.301	S(0.023)VS(0.858)NT(0.119)NFGR	2	-0.51345	1	0.571	0.961	1.725	1.705	1.378	0.32	0.341	0.937	1.784	1.684	1.795	0.988	0.808
Q8I1Q1	925	S	Regulator of chromosome condensation, putative	PFD0900w	Plasmodium falciparum (isolate 3D7)	0.927721	0.00313082	45.207	LY(0.07)FS(0.928)DACS(0.002)SNEK	3	0.24065	1
Q8I1Q1	1688	S	Regulator of chromosome condensation, putative	PFD0900w	Plasmodium falciparum (isolate 3D7)	1	0.00884337	52.49	MGS(1)EPIHK	3	0.76545	1
Q8I1Q9	691	S	Cdc2-related protein kinase 1	Pfcrk-1	Plasmodium falciparum (isolate 3D7)	0.999936	0.00521492	53.3	LNS(1)QNNIQFHS	2	-1.3851	1	0.846	1.038	1.31	1.306	1.05	0.86	0.589	1.46	0.984	1.227	1.262	0.996	0.805
Q8I1T4	1124	S	Cdc2-related protein kinase 3	Pfcrk-3	Plasmodium falciparum (isolate 3D7)	0.916049	0.00182782	44.252	EY(0.001)NHNRS(0.916)PS(0.083)HAK	4	0.11896	1		0.526	1.598	1.704	0.962	0.209					3.039	1.066	0.565
Q8I1X5	888	S	Pre-mRNA-processing-splicing factor 8, putative	PFD0265w	Plasmodium falciparum (isolate 3D7)	0.999998	8.35837e-23	74.287	NKS(1)DDDDNYKGDDNNDNNNK	4	4.1182	2	0.602	1.144	1.898	1.383	1.352	0.282	0.338	0.833	2.136	1.9	1.659	0.729	0.978
Q8I1Y6	99	S	Uncharacterized protein	PFD0207c	Plasmodium falciparum (isolate 3D7)	0.999613	0.00796754	45.28	KNS(1)FAEETK	3	0.15353	1	0.706	1.6	1.569	1.163	1.092	0.628	0.243	2.584	1.125	2.266	0.98	0.741	0.939
Q8I1Y6	461	S	Uncharacterized protein	PFD0207c	Plasmodium falciparum (isolate 3D7)	0.977369	0.00137306	42.947	LFASMNDY(0.022)NS(0.977)PNK	3	-1.4153	1
Q8I202	117	S	Uncharacterized protein	PFD0115c	Plasmodium falciparum (isolate 3D7)	1	0.0120322	50.194	DHIS(1)ENVK	3	-0.061884	1
Q8I202	100	S	Uncharacterized protein	PFD0115c	Plasmodium falciparum (isolate 3D7)	1	0.00509466	59.198	NLEES(1)FEK	2	0.20049	2	0.487	1.485	2.1	1.527	0.582	0.514	0.305	1.683	0.949	3.046	1.414	0.727	0.381
Q8I205	126	S	Uncharacterized protein	PFD0095c	Plasmodium falciparum (isolate 3D7)	0.971784	0.00224732	79.492	S(0.028)GS(0.972)MVLNEK	2	-1.1175	2	0.771	1.283	1.749	1.43	0.88	0.525	0.363	1.447	1.47	1.664	1.363	0.818	0.615
Q8I207	64	S	Uncharacterized protein	PFD0080c	Plasmodium falciparum (isolate 3D7)	0.325502	0.00313082	45.207	S(0.194)S(0.194)S(0.194)CS(0.326)S(0.093)LASTTK	3	1.4753	0
Q8I207	183	S	Uncharacterized protein	PFD0080c	Plasmodium falciparum (isolate 3D7)	0.671761	3.26732e-33	98.135	SASTAS(0.001)T(0.021)ASAAS(0.004)AAS(0.672)T(0.225)T(0.076)R	3	0.57083	1	0.826	0.927	1.247	1.36	1.198	0.737	0.705	1.046	1.121	1.122	1.345	1.091	0.881
Q8I207	279	S	Uncharacterized protein	PFD0080c	Plasmodium falciparum (isolate 3D7)	0.70139	1.49974e-07	97.749	LPS(0.701)T(0.291)GS(0.008)TIR	2	0.18916	2	0.384	0.879	1.837	1.718	1.708	0.255	0.219	1.162	1.508	2.291	2.089	0.935	0.994
Q8I207	288	S	Uncharacterized protein	PFD0080c	Plasmodium falciparum (isolate 3D7)	0.447487	0.000101937	87.789	FPS(0.447)T(0.272)GS(0.278)S(0.003)R	2	0.97573	0
Q8I283	308	S	Cyclin-dependent kinases regulatory subunit	PFA_0285c	Plasmodium falciparum (isolate 3D7)	0.439644	0.00102651	44.925	RHS(0.44)T(0.44)HVS(0.112)S(0.008)EYDK	4	0.086955	0
Q8I283	209	S	Cyclin-dependent kinases regulatory subunit	PFA_0285c	Plasmodium falciparum (isolate 3D7)	0.999892	0.00579315	62.694	INS(1)LITNR	2	0.96529	1	0.515	0.933	2.636	1.494	0.615	0.552	0.254	2.171	0.934	1.81	2.825	0.567	0.412
Q8I283	309	T	Cyclin-dependent kinases regulatory subunit	PFA_0285c	Plasmodium falciparum (isolate 3D7)	0.439644	0.00102651	44.925	RHS(0.44)T(0.44)HVS(0.112)S(0.008)EYDK	4	0.086955	0
Q8I284	583	S	Asparagine-rich antigen Pfa35-2	PFA_0280w	Plasmodium falciparum (isolate 3D7)	0.993044	9.73626e-05	51.495	SSIQENNT(0.007)CIS(0.993)PK	3	1.7767	1
Q8I289	567	S	RAP protein, putative	PFA_0255c	Plasmodium falciparum (isolate 3D7)	0.999864	0.0177142	50.353	LTISEQS(1)E	2	1.6501	3
Q8I296	1672	S	Ubiquitin carboxyl-terminal hydrolase 1,putative	PFA_0220w	Plasmodium falciparum (isolate 3D7)	0.999764	0.00232057	77.185	YNS(1)DDTYIK	2	0.82171	3	0.534	0.838	1.63	1.542	1.673	0.511	0.272	1.882	1.045	1.568	1.945	0.946	1.085
Q8I2A8	231	S	Nucleoside transporter 4	PFA_0160c	Plasmodium falciparum (isolate 3D7)	0.775153	1.5331e-22	97.57	NKS(0.775)S(0.225)ENIQSNNVSMISK	3	1.0555	3	0.595	0.95	1.765	1.501	1.497	0.412	0.28	1.47	1.444	1.598	1.857	0.851	0.997
Q8I2A8	232	S	Nucleoside transporter 4	PFA_0160c	Plasmodium falciparum (isolate 3D7)	0.588508	4.96209e-24	97.57	NKS(0.411)S(0.589)ENIQSNNVSMISK	3	1.5458	6	0.494	0.941	1.857	1.564	1.547	0.339	0.258	1.313	1.457	1.906	1.973	0.842	0.989
Q8I2G0	77	S	Ring-exported protein 2	REX2	Plasmodium falciparum (isolate 3D7)	0.999992	5.33836e-62	146.2	LTNMNDS(1)YDAK	2	3.0772	7	0.634	1.03	1.683	1.536	1.309	0.524	0.284	1.846	1.209	1.624	1.634	0.913	0.852
Q8I2G4	348	S	Gametocytogenesis-implicated protein	PFI1720w	Plasmodium falciparum (isolate 3D7)	0.9	0.000829646	78.705	LHS(0.096)S(0.9)IET(0.003)T(0.001)PR	3	-1.1862	5	0.817	1.024	1.39	1.26	1.259	0.739	0.511	1.447	1.106	1.253	1.357	0.907	0.999
Q8I2T2	370	T	Ubiquitin-like protein, putative	PFI1085w	Plasmodium falciparum (isolate 3D7)	0.498988	0.0128478	47.037	DDT(0.499)KY(0.002)ES(0.499)DEKK	4	0.076284	0
Q8I2T2	1188	S	Ubiquitin-like protein, putative	PFI1085w	Plasmodium falciparum (isolate 3D7)	0.823713	0.013102	55.776	S(0.176)S(0.824)NENNLFK	2	-1.0227	1	0.387	0.797	2.167	1.749	1.334	0.344	0.222	1.552	1.123	2.059	2.721	0.807	0.762
Q8I2T2	357	S	Ubiquitin-like protein, putative	PFI1085w	Plasmodium falciparum (isolate 3D7)	1	8.53568e-16	101.92	DNFHNKNS(1)VDLHR	4	-0.8082	1	0.517	1.082	1.932	1.659	1.215	0.388	0.206	1.88	1.335	2.091	1.785	0.859	0.732
Q8I2T2	374	S	Ubiquitin-like protein, putative	PFI1085w	Plasmodium falciparum (isolate 3D7)	0.498988	0.0128478	47.037	DDT(0.499)KY(0.002)ES(0.499)DEKK	4	0.076284	0
Q8I2T2	1073	S	Ubiquitin-like protein, putative	PFI1085w	Plasmodium falciparum (isolate 3D7)	0.990359	0.00526754	50.354	RDY(0.005)S(0.99)VS(0.005)HK	3	0.52764	1	0.527	1.051	2.018	1.539	1.086	0.443	0.335	1.322	1.188	1.994	1.921	0.763	0.706
Q8I2T2	616	S	Ubiquitin-like protein, putative	PFI1085w	Plasmodium falciparum (isolate 3D7)	1	4.15644e-09	98.942	DDVS(1)EICDNEK	2	-0.85617	10	0.721	1.052	1.637	1.474	1.169	0.546	0.401	1.363	1.319	1.459	1.556	0.901	0.793
Q8I2T7	129	S	Tetratricopeptide repeat family protein,putative	PFI1060w	Plasmodium falciparum (isolate 3D7)	0.993351	0.000675762	55.011	Y(0.005)NS(0.993)DT(0.001)ENKDVNK	3	0.45823	1	0.504	1.11	1.892	1.874	1.118	0.255	0.247	1.03	1.98	2.2	1.705	0.99	0.597
Q8I2U5	399	S	Inosine-5'-monophosphate dehydrogenase	PFI1020c	Plasmodium falciparum (isolate 3D7)	0.999856	0.011083	43.405	GMGS(1)MEAMYNK	3	-0.43796	1
Q8I2V4	3094	S	Regulator of chromosome condensation, putative	PFI0975c	Plasmodium falciparum (isolate 3D7)	0.973948	0.00529657	61.161	ELS(0.026)S(0.974)YDIK	2	1.8573	3	0.428	0.784	2.109	2.055	0.985	0.42	0.219	1.923	1.019	1.83	2.692	0.974	0.48
Q8I2W3	6	S	Nucleosome assembly protein	PFI0930c	Plasmodium falciparum (isolate 3D7)	1	1.9321e-65	144.82	RDRS(1)ENS(1)VENTDPK	3	-0.034744	68	0.486	0.996	2.15	1.822	1.166	0.266	0.114	2.339	1.825	2.05	2.159	0.848	0.64
Q8I2W3	9	S	Nucleosome assembly protein	PFI0930c	Plasmodium falciparum (isolate 3D7)	1	1.9321e-65	144.82	DRS(1)ENS(1)VENTDPK	3	-3.699	100	0.473	0.968	2.176	1.841	1.148	0.264	0.131	2.014	1.792	2.048	2.248	0.846	0.623
Q8I2X4	514	T	Heat shock protein 70	PFI0875w	Plasmodium falciparum (isolate 3D7)	1	1.67975e-10	64.705	NGILHVEAEDKGT(1)GK	4	1.4437	1	0.777	0.954	1.77	1.352	1.035	0.599	0.514	1.165	1.297	1.227	1.856	0.764	0.766
Q8I2Y5	42	S	RNA-binding protein musashi, putative	PFI0820c	Plasmodium falciparum (isolate 3D7)	0.99992	0.00189009	65.374	SLRDEDNKS(1)IK	3	-0.82086	1	0.454	0.764	1.828	1.619	0.955	0.38			1.193	1.685	2.391	0.886	0.59
Q8I2Y5	34	S	RNA-binding protein musashi, putative	PFI0820c	Plasmodium falciparum (isolate 3D7)	0.997987	2.42484e-05	44.848	S(0.002)VEEHNIDDKS(0.998)LRDEDNK	4	-0.27142	1	0.625	0.974	1.837	1.558	1.334	0.432	0.239	1.803	1.448	1.558	1.887	0.848	0.856
Q8I2Y5	24	S	RNA-binding protein musashi, putative	PFI0820c	Plasmodium falciparum (isolate 3D7)	1	1.05151e-07	98	S(1)VEEHNIDDK	3	1.7638	9	0.732	1.06	1.818	1.584	1.099	0.401	0.307	1.307	1.826	1.449	1.714	0.871	0.694
Q8I2Y5	89	S	RNA-binding protein musashi, putative	PFI0820c	Plasmodium falciparum (isolate 3D7)	0.996267	2.06747e-27	87.511	S(0.004)LGEDNKS(0.996)VKDDESEAEK	4	-2.0782	3	0.487	0.972	1.897	1.727	1.291	0.454	0.171	2.661	1.073	1.995	1.951	0.911	0.748
Q8I2Y5	82	S	RNA-binding protein musashi, putative	PFI0820c	Plasmodium falciparum (isolate 3D7)	1	1.01633e-49	127.58	GDEEEHDEKS(1)LGEDNK	4	1.1511	3	0.756	1.002	1.202	1.151	1.909	0.67	0.309	2.171	1.128	1.325	1.199	0.958	1.658
Q8I305	294	S	Transporter, putative	PFI0720w	Plasmodium falciparum (isolate 3D7)	0.698918	0.00476782	68.83	S(0.301)S(0.699)INISDR	2	0.46698	1	0.915	1.26	1.372	1.172	1.095	0.797	0.389	2.049	1.149	1.377	1.089	0.854	0.934
Q8I308	126	S	Uncharacterized protein	PFI0705w	Plasmodium falciparum (isolate 3D7)	0.972207	1.24121e-09	75.018	Y(0.014)Y(0.014)S(0.972)ADDLLQTTAPR	3	1.3489	1		1.274	1.032	0.923	1.333	0.695	0.743	0.935			0.81	0.894	1.444
Q8I320	164	S	Elongation factor 1-beta	PfEF-1beta	Plasmodium falciparum (isolate 3D7)	0.996638	0.00953663	54.486	S(0.997)IDT(0.003)DIAK	2	0.44568	1
Q8I374	104	S	Subunit of proteaseome activator complex,putative	PFI0370c	Plasmodium falciparum (isolate 3D7)	1	0.00245769	58.172	KDS(1)LDGHVK	4	1.7378	1	0.462	0.777	1.585	1.128	2.321	0.467	0.26	1.8	0.988	1.681	2.041	0.712	2.057
Q8I374	92	S	Subunit of proteaseome activator complex,putative	PFI0370c	Plasmodium falciparum (isolate 3D7)	1	1.37517e-26	122.46	GNNS(1)S(1)DFDEREK	3	1.2285	10	0.481	1	2.011	1.842	1.062	0.402	0.203	1.983	1.196	2.081	2.011	0.916	0.576
Q8I374	93	S	Subunit of proteaseome activator complex,putative	PFI0370c	Plasmodium falciparum (isolate 3D7)	1	0.00071213	70.68	GNNS(1)S(1)DFDEREK	3	1.2285	7	0.446	0.918	1.97	1.907	1.155	0.402	0.203	1.983	1.109	2.061	2.144	0.968	0.606
Q8I378	170	S	Uncharacterized protein	PFI0350c	Plasmodium falciparum (isolate 3D7)	1	2.49162e-38	117.37	EEYHS(1)S(1)DEENNKHNVK	4	-3.6021	2	0.393	0.873	1.726	2.068	1.405	0.344	0.191	1.807	1.142	2.219	1.978	1.198	0.679
Q8I378	171	S	Uncharacterized protein	PFI0350c	Plasmodium falciparum (isolate 3D7)	1	2.49162e-38	117.37	EEYHS(1)S(1)DEENNKHNVK	4	-3.6021	2	0.393	0.873	1.726	2.068	1.405	0.344	0.191	1.807	1.142	2.219	1.978	1.198	0.679
Q8I395	804	S	High molecular weight rhoptry protein 3	PFI0265c	Plasmodium falciparum (isolate 3D7)	0.998437	1.41932e-237	189.79	STSAASTSDEIS(0.998)GS(0.002)EGPSTESTSTGNQGEDK	4	0.36736	22	0.18	0.83	2.122	2.328	1.25	0.18	0.109	1.659	1	4.605	2.556	1.097	0.537
Q8I395	854	S	High molecular weight rhoptry protein 3	PFI0265c	Plasmodium falciparum (isolate 3D7)	0.822983	5.54393e-12	107.99	S(0.177)S(0.823)LKLDQLDK	3	0.92416	1	0.448	1.486	2.156	1.535	0.586	0.509	0.28	1.821	0.88	3.315	1.451	0.712	0.382
Q8I395	754	S	High molecular weight rhoptry protein 3	PFI0265c	Plasmodium falciparum (isolate 3D7)	1	5.78472e-06	67.645	QHS(1)AHFLDAIAEK	3	-0.16031	1
Q8I3A0	230	S	Copper-transporting ATPase	PFI0240c	Plasmodium falciparum (isolate 3D7)	0.997777	3.4343e-05	51.495	NY(0.002)ES(0.998)NHQNHEQNYK	4	-0.10012	1
Q8I3A1	263	S	Replication protein A1, small	PFI0235w	Plasmodium falciparum (isolate 3D7)	0.999899	8.41998e-86	152.94	NILS(1)NDVTQTPDK	3	-1.2057	3	0.318	0.641	1.645	1.468	2.609	0.19	0.128	1.486	1.67	2.017	2.566	0.892	1.777
Q8I3A9	376	T	GTPase-activating protein, putative	PFI0195c	Plasmodium falciparum (isolate 3D7)	0.999938	0.013954	59.908	YAHT(1)EEIK	3	-1.1457	1
Q8I3F0	310	S	Lysine-rich membrane-associated PHISTb protein	PFE1605w	Plasmodium falciparum (isolate 3D7)	1	1.41346e-11	107.69	S(1)NPNNEISLR	2	0.60811	9	0.678	1.486	1.716	1.362	0.988	0.453	0.317	1.428	1.497	2.192	1.155	0.793	0.726
Q8I3K7	189	T	Inner membrane complex protein 1g, putative	PFE1285w	Plasmodium falciparum (isolate 3D7)	1	0.00635083	56.817	ENQT(1)IS(1)LADEK	2	-0.054862	2	0.511	0.82	1.75	1.547	1.372	0.442	0.559	0.791	1.156	1.606	2.134	0.884	0.887
Q8I3K7	191	S	Inner membrane complex protein 1g, putative	PFE1285w	Plasmodium falciparum (isolate 3D7)	1	6.06072e-09	99.055	ENQT(1)IS(1)LADEK	2	-0.054862	6	0.383	0.825	1.84	1.995	1.312	0.321	0.324	0.993	1.194	2.153	2.231	1.084	0.658
Q8I3K7	277	S	Inner membrane complex protein 1g, putative	PFE1285w	Plasmodium falciparum (isolate 3D7)	0.927662	0.00750268	54.898	S(0.071)KDS(0.928)GFPS(0.001)IR	2	0.1856	1	0.211	0.653	2.407	2.471	0.866	0.204	0.187	1.088	1.036	3.098	3.684	1.027	0.351
Q8I3N0	416	S	DnaJ protein, putative	PFE1170w	Plasmodium falciparum (isolate 3D7)	0.860678	1.76131e-15	110.31	T(0.052)S(0.087)S(0.861)LANQIR	2	0.84825	1	0.359	0.847	1.847	1.57	1.655	0.486	0.237	2.049	0.738	2.36	2.181	0.85	1.054
Q8I3P4	400	Y	Uncharacterized protein	PFE1095w	Plasmodium falciparum (isolate 3D7)	0.735723	0.0325491	49.423	Y(0.736)S(0.806)S(0.264)MY(0.194)EK	2	-3.7184	1	0.976	0.912	1.049	1.169	1.064	0.832	0.999	0.833	1.173	0.935	1.15	1.114	0.91
Q8I3T4	1125	S	FACT complex subunit SPT16, putative	PFE0870w	Plasmodium falciparum (isolate 3D7)	0.999994	9.63076e-35	123.14	FAYKS(1)DEDDEGYNK	3	-1.4784	9	0.332	0.926	2.037	1.941	1.392	0.231	0.14	1.649	1.437	2.788	2.199	0.953	0.717
Q8I3T5	265	S	Serine/arginine-rich splicing factor 1	PFE0865c	Plasmodium falciparum (isolate 3D7)	0.991748	0.0122871	73.327	S(0.004)LS(0.992)Y(0.004)QER	2	0.7679	2	0.363	0.751	1.623	1.773	2.027	0.331	0.131	2.527	1.094	2.071	2.161	1.092	1.143
Q8I3U4	267	S	Phosducin-like protein, putative	PFE0820c	Plasmodium falciparum (isolate 3D7)	0.999998	8.0873e-107	160.57	DNNS(1)DNYDDEDELNKK	3	0.99824	6	0.266	0.807	2.324	2.125	1.198	0.189	0.091	2.066	1.406	3.038	2.88	0.915	0.564
Q8I3U6	139	S	40S ribosomal protein S11	PFE0810c	Plasmodium falciparum (isolate 3D7)	0.771159	0.000172889	50.827	IEDVTPIPT(0.006)DS(0.771)T(0.223)R	2	1.1971	1
Q8I3U6	17	S	40S ribosomal protein S11	PFE0810c	Plasmodium falciparum (isolate 3D7)	0.999969	1.50712e-13	77.27	TPQPETAIVS(1)GPQPK	3	-0.18187	2
Q8I3V1	446	S	Glideosome-associated protein 40, putative	PFE0785c	Plasmodium falciparum (isolate 3D7)	1	3.14697e-34	119.46	NYS(1)S(1)KQHEMLDSQA	3	-2.5108	8	0.525	0.879	1.857	1.392	1.336	0.555	0.455	1.218	0.947	1.674	2.112	0.75	0.959
Q8I3V1	420	S	Glideosome-associated protein 40, putative	PFE0785c	Plasmodium falciparum (isolate 3D7)	0.999886	7.80853e-98	119.3	GTSHMDSSSNQTSHGVIS(1)ADEGR	3	-0.38595	5	0.347	0.625	1.806	1.801	2.153	0.112	0.155	0.723	3.098	1.804	2.888	0.997	1.195
Q8I3V1	445	S	Glideosome-associated protein 40, putative	PFE0785c	Plasmodium falciparum (isolate 3D7)	1	1.35785e-40	125.45	NYS(1)S(1)KQHEMLDSQA	3	-2.5108	8	0.52	0.893	1.834	1.433	1.296	0.563	0.46	1.224	0.924	1.716	2.055	0.781	0.904
Q8I3V1	414	T	Glideosome-associated protein 40, putative	PFE0785c	Plasmodium falciparum (isolate 3D7)	0.726827	3.06736e-58	103.12	GT(0.011)S(0.011)HMDS(0.048)S(0.048)S(0.048)NQT(0.727)S(0.106)HGVISADEGR	3	-0.42347	2		0.449	1.576	0.973	1.002						3.506	0.617	1.03
Q8I3V1	409	S	Glideosome-associated protein 40, putative	PFE0785c	Plasmodium falciparum (isolate 3D7)	0.792283	7.98586e-45	87.991	GT(0.041)S(0.041)HMDS(0.792)S(0.063)S(0.063)NQT(0.001)SHGVISADEGR	3	-1.7031	1		0.526	1.089	1.388	1.682		0.316				2.072	1.274	1.212
Q8I3V1	411	S	Glideosome-associated protein 40, putative	PFE0785c	Plasmodium falciparum (isolate 3D7)	0.294434	9.39478e-11	51.469	GT(0.003)S(0.003)HMDS(0.293)S(0.294)S(0.294)NQT(0.1)S(0.011)HGVISADEGR	3	0.016772	0
Q8I3V1	405	S	Glideosome-associated protein 40, putative	PFE0785c	Plasmodium falciparum (isolate 3D7)	0.184808	9.81002e-08	43.349	GT(0.185)S(0.185)HMDS(0.185)S(0.185)S(0.185)NQT(0.057)S(0.019)HGVISADEGR	3	0.80841	0
Q8I3V1	415	S	Glideosome-associated protein 40, putative	PFE0785c	Plasmodium falciparum (isolate 3D7)	0.711492	7.87004e-26	71.297	GTSHMDS(0.019)S(0.019)S(0.019)NQT(0.201)S(0.711)HGVIS(0.029)ADEGR	3	1.2406	2		0.485	1.052	1.359	1.104						2.168	1.292	0.812
Q8I3V1	410	S	Glideosome-associated protein 40, putative	PFE0785c	Plasmodium falciparum (isolate 3D7)	0.294434	9.39478e-11	51.469	GT(0.003)S(0.003)HMDS(0.293)S(0.294)S(0.294)NQT(0.1)S(0.011)HGVISADEGR	3	0.016772	0
Q8I3V1	404	T	Glideosome-associated protein 40, putative	PFE0785c	Plasmodium falciparum (isolate 3D7)	0.184808	9.81002e-08	43.349	GT(0.185)S(0.185)HMDS(0.185)S(0.185)S(0.185)NQT(0.057)S(0.019)HGVISADEGR	3	0.80841	0
Q8I3V5	1452	S	Phosphatidylinositol 3-kinase	PFE0765w	Plasmodium falciparum (isolate 3D7)	1	0.00509466	59.198	NIFS(1)DDNK	2	-0.17969	2	0.507	0.799	1.925	1.885	1.481	0.309	0.094	3.293	1.639	1.577	2.409	0.98	0.786
Q8I3W6	571	S	ATP-dependent DNA helicase UvrD	PFE0705c	Plasmodium falciparum (isolate 3D7)	0.964574	3.85183e-29	82.177	NQQAT(0.035)HKHS(0.965)EEEEEQEEEK	4	2.2664	1	0.331	0.733	1.536	1.346	1.053					2.211	2.097	0.876	0.782
Q8I3Z1	9204	S	MATH and LRR domain-containing protein PFE0570w	PFE0570w	Plasmodium falciparum (isolate 3D7)	0.815618	0.00072439	57.703	S(0.816)PS(0.184)QHITLNEGK	3	0.19116	1
Q8I3Z1	6836	S	MATH and LRR domain-containing protein PFE0570w	PFE0570w	Plasmodium falciparum (isolate 3D7)	0.975678	3.17476e-11	97.767	TSVGLNS(0.976)PT(0.023)S(0.001)NR	2	0.18371	1	0.748	1.083	2.078	1.551	0.852	0.352	0.336	1.048	2.124	1.449	1.919	0.746	0.55
Q8I425	452	S	Uncharacterized protein	PFE0385w	Plasmodium falciparum (isolate 3D7)	0.699117	0.00718792	60.547	HFS(0.124)S(0.699)S(0.177)NYNK	3	0.087698	1
Q8I431	318	S	60S ribosomal protein L4	PFE0350c	Plasmodium falciparum (isolate 3D7)	0.999509	0.000593221	88.282	NS(1)LTNFAVR	2	-0.89106	1	0.614	0.611	1.516	1.229	2.366	0.491	0.174	2.822	1.25	0.995	2.481	0.81	1.926
Q8I433	103	S	Rhomboid protease ROM4	ROM4	Plasmodium falciparum (isolate 3D7)	0.79471	0.00851389	66.989	S(0.795)FS(0.205)INGDEK	2	2.4367	1	0.368	0.968	2.422	1.911	0.627	0.389	0.315	1.237	0.945	2.633	2.502	0.789	0.328
Q8I461	1028	S	Cation transporting P-ATPase	PfATPase3	Plasmodium falciparum (isolate 3D7)	0.812516	0.00930008	54.898	NQT(0.187)S(0.813)LLNVSK	2	1.4587	1	0.686	1.029	1.898	1.373	1.143	0.551	0.32	1.722	1.245	1.499	1.845	0.723	0.832
Q8I461	288	S	Cation transporting P-ATPase	PfATPase3	Plasmodium falciparum (isolate 3D7)	0.54935	0.0190277	44.543	S(0.45)IS(0.549)NQYSNK	3	0.074712	1
Q8I468	151	S	Serine/arginine-rich splicing factor 12	PFE0160c	Plasmodium falciparum (isolate 3D7)	0.985858	0.0141701	62.869	YRS(0.014)S(0.986)YDR	2	-0.19915	3	0.541	0.99	2.36	1.848	0.915	0.25	0.095	2.619	2.163	1.831	2.383	0.783	0.495
Q8I468	24	S	Serine/arginine-rich splicing factor 12	PFE0160c	Plasmodium falciparum (isolate 3D7)	0.732746	4.8293e-21	117.45	FDT(0.265)S(0.733)PS(0.002)IVR	2	0.16546	2	0.407	0.925	1.874	1.881	1.434	0.302	0.177	1.703	1.346	2.274	2.025	1.004	0.763
Q8I468	26	S	Serine/arginine-rich splicing factor 12	PFE0160c	Plasmodium falciparum (isolate 3D7)	0.998235	9.59148e-06	96.229	FDTS(0.002)PS(0.998)IVR	2	-0.54636	1	0.295	1.003	1.912	1.649	1.801	0.246	0.093	2.656	1.199	3.401	1.906	0.862	1.092
Q8I468	258	S	Serine/arginine-rich splicing factor 12	PFE0160c	Plasmodium falciparum (isolate 3D7)	0.921917	0.000469302	62.055	S(0.005)IS(0.073)FNS(0.922)EKDDAK	3	0.63314	1
Q8I486	461	S	Interspersed repeat antigen	PFE0070w	Plasmodium falciparum (isolate 3D7)	0.497098	0.00870397	45.433	KS(0.497)S(0.497)LES(0.006)VK	3	0.57106	0
Q8I486	460	S	Interspersed repeat antigen	PFE0070w	Plasmodium falciparum (isolate 3D7)	0.497098	0.00870397	45.433	KS(0.497)S(0.497)LES(0.006)VK	3	0.57106	0
Q8I487	324	S	Skeleton-binding protein 1	PfSBP1	Plasmodium falciparum (isolate 3D7)	0.79996	0	219.27	TQQNPQQNAQQNTQQNTQQQS(0.8)T(0.16)T(0.04)K	3	-0.36978	5	0.365	0.898	1.464	1.488	0.785					2.459	1.631	1.017	0.527
Q8I492	448	T	Mature parasite-infected erythrocyte surface antigen	MESA	Plasmodium falciparum (isolate 3D7)	1	3.69584e-113	164.53	NIET(1)DDEEETLVVK	3	-1.008	16	0.304	1.041	2.14	2.07	1.225	0.108	0.112	0.966	2.808	3.425	2.056	0.967	0.592
Q8I492	354	T	Mature parasite-infected erythrocyte surface antigen	MESA	Plasmodium falciparum (isolate 3D7)	0.557491	1.80315e-44	93.876	VSGPYENSENS(0.003)NVT(0.557)S(0.409)ES(0.029)EET(0.002)KK	3	0.55009	2	0.576	1.516	1.973	1.757	0.756	0.244	0.178	1.366	2.364	2.631	1.301	0.891	0.43
Q8I492	383	S	Mature parasite-infected erythrocyte surface antigen	MESA	Plasmodium falciparum (isolate 3D7)	1	9.90101e-84	146.68	LGENVNDGAS(1)ENS(1)EDPKK	3	1.2642	20	0.412	0.977	1.792	1.983	1.281	0.276	0.279	0.992	1.492	2.368	1.834	1.107	0.646
Q8I492	177	S	Mature parasite-infected erythrocyte surface antigen	MESA	Plasmodium falciparum (isolate 3D7)	1	6.5814e-237	203.99	ELEEMDES(1)DVEK	3	1.2757	28	0.501	1.319	2.019	1.8	0.926	0.243	0.191	1.271	2.063	2.632	1.531	0.891	0.515
Q8I492	386	S	Mature parasite-infected erythrocyte surface antigen	MESA	Plasmodium falciparum (isolate 3D7)	1	1.97884e-79	146.15	LGENVNDGAS(1)ENS(1)EDPKK	3	1.2642	16	0.295	0.856	1.829	2.12	1.517	0.193	0.189	1.02	1.529	2.901	2.135	1.159	0.716
Q8I492	355	S	Mature parasite-infected erythrocyte surface antigen	MESA	Plasmodium falciparum (isolate 3D7)	0.964717	6.34735e-219	190.93	VSGPYENSENSNVT(0.004)S(0.965)ES(0.031)EETK	3	-0.24895	7	0.634	1.486	1.663	1.682	0.846	0.375	0.315	1.191	1.692	2.343	1.119	1.011	0.503
Q8I4S2	571	S	Coronin	PFL2460w	Plasmodium falciparum (isolate 3D7)	0.5	4.64096e-09	89.359	HIS(0.5)S(0.5)IHEENNFK	3	-4.3185	1	0.462	0.888	1.774	1.454	1.737	0.333	0.352	0.946	1.387	1.92	1.998	0.82	1.195
Q8I4S2	570	S	Coronin	PFL2460w	Plasmodium falciparum (isolate 3D7)	0.575545	4.82072e-15	107.65	HIS(0.576)S(0.424)IHEENNFK	4	1.0079	4	0.433	0.819	1.854	1.488	1.701	0.375	0.331	1.132	1.155	1.894	2.263	0.803	1.143
Q8I4T2	391	S	Uncharacterized protein	PFL2410w	Plasmodium falciparum (isolate 3D7)	0.998505	0.00414191	43.557	NVNS(0.999)DINT(0.001)SIEK	3	2.407	1
Q8I4U3	84	S	Conserved Plasmodium protein	PFL2355w	Plasmodium falciparum (isolate 3D7)	0.999999	4.80244e-14	72.433	EAATDDHDNDS(1)DRK	4	-0.2674	4	0.481	1.265	2.067	1.718	0.96	0.231	0.278	0.833	2.079	2.629	1.635	0.831	0.559
Q8I4U7	934	S	Uncharacterized protein	PFL2335w	Plasmodium falciparum (isolate 3D7)	0.838261	2.59475e-07	94.09	HDINS(0.838)T(0.162)EGIIK	3	-0.6504	1
Q8I4X0	234	S	Actin-1	PFL2215w	Plasmodium falciparum (isolate 3D7)	0.628551	0.000418842	81.904	TSEQS(0.629)S(0.371)DIEK	2	-0.76952	5	0.484	0.762	1.288	1.483	2.216	0.461	0.306	1.506	1.051	1.574	1.691	1.151	1.494
Q8I4X0	235	S	Actin-1	PFL2215w	Plasmodium falciparum (isolate 3D7)	0.980133	9.51044e-06	94.122	TSEQS(0.02)S(0.98)DIEK	3	-1.2466	4	0.521	0.797	1.289	1.495	2.112	0.406	0.38	1.068	1.283	1.529	1.618	1.159	1.413
Q8I4Y0	460	S	Kinesin-13, putative	PFL2165w	Plasmodium falciparum (isolate 3D7)	0.960564	0.0105259	61.235	Y(0.001)S(0.038)S(0.961)LNDIDK	2	4.1114	2	0.473	1.163	2.316	1.42	0.95	0.301	0.377	0.797	1.574	2.458	1.992	0.613	0.669
Q8I517	445	S	Uncharacterized protein	PFL1980c	Plasmodium falciparum (isolate 3D7)	1	6.99483e-16	109.07	NS(1)PNHEDFLNK	3	0.75249	1
Q8I526	743	Y	ATP-dependent zinc metalloprotease FTSH 1	PFL1925w	Plasmodium falciparum (isolate 3D7)	0.997491	0.019916	57.281	QS(1)KGS(0.003)Y(0.997)K	2	3.616	1	0.987	1.085	0.996	0.979	1.098	0.921	0.934	0.985	1.072	1.099	0.918	0.983	1.121
Q8I542	106	T	Calcyclin binding protein, putative	PFL1845c	Plasmodium falciparum (isolate 3D7)	0.5	0.0154391	51.445	IS(0.5)T(0.5)VFEER	2	0.017571	1	0.988	1.017	1.054	1.022	0.822	1.078	1.018	1.059	0.916	1.029	1.036	0.97	0.805
Q8I542	105	S	Calcyclin binding protein, putative	PFL1845c	Plasmodium falciparum (isolate 3D7)	0.5	0.0154391	51.445	IS(0.5)T(0.5)VFEER	2	0.017571	1	0.988	1.017	1.054	1.022	0.822	1.078	1.018	1.059	0.916	1.029	1.036	0.97	0.805
Q8I551	1396	S	Uncharacterized protein	PFL1800w	Plasmodium falciparum (isolate 3D7)	0.979375	1.49888e-07	74.141	IHNHS(0.021)NS(0.979)LDDDER	3	0.55159	2	0.64	1.023	1.879	1.419	1.016	0.503	0.518	0.97	1.274	1.598	1.836	0.755	0.716
Q8I551	1370	S	Uncharacterized protein	PFL1800w	Plasmodium falciparum (isolate 3D7)	1	1.08625e-63	141.55	IHNHRNS(1)LDDDER	3	1.059	4	0.786	1.476	1.77	1.082	0.921	0.679	0.285	2.381	1.157	1.879	1.199	0.612	0.851
Q8I569	74	S	CCR4-NOT transcription complex subunit 4,putative	PFL1705w	Plasmodium falciparum (isolate 3D7)	0.5	4.14038e-05	54.281	AVCDMNS(0.5)S(0.5)DIEER	2	-2.4688	1	0.835	0.89	1.619	1.127	1.188	0.341			2.448	1.067	1.819	0.696	1.054
Q8I569	73	S	CCR4-NOT transcription complex subunit 4,putative	PFL1705w	Plasmodium falciparum (isolate 3D7)	0.5	4.14038e-05	54.281	AVCDMNS(0.5)S(0.5)DIEER	2	-2.4688	1	0.835	0.89	1.619	1.127	1.188	0.341			2.448	1.067	1.819	0.696	1.054
Q8I574	210	S	Splicing factor 3B subunit 3, putative	PFL1680w	Plasmodium falciparum (isolate 3D7)	1	4.65633e-149	173.05	QINEELENENDDEDKS(1)DEER	3	-0.22342	1	0.299	0.779	1.71	1.425	1.607	0.181			1.654	2.606	2.195	0.833	1.128
Q8I5D0	2381	S	WD repeat-containing protein, putative	PFL1395c	Plasmodium falciparum (isolate 3D7)	0.558223	0.0111722	50.95	S(0.558)HS(0.442)PLFGTK	3	0.40095	1
Q8I5E6	456	S	Potassium channel	PFL1315w	Plasmodium falciparum (isolate 3D7)	1	0.000574584	61.165	NNIHS(1)NENIIIK	3	0.26605	1
Q8I5F0	55	S	Ataxin-3, putative	PFL1295w	Plasmodium falciparum (isolate 3D7)	0.854029	8.44379e-06	92.606	S(0.044)S(0.102)S(0.854)NDLVR	2	-0.47123	2	0.333	0.891	2.412	1.278	1.579	0.298	0.209	1.423	1.118	2.676	2.706	0.53	1.235
Q8I5H4	137	T	Polyadenylate-binding protein	PFL1170w	Plasmodium falciparum (isolate 3D7)	1	0.0193573	54.198	VAT(1)DEFGK	2	1.8768	1
Q8I5H4	274	T	Polyadenylate-binding protein	PFL1170w	Plasmodium falciparum (isolate 3D7)	0.389979	1.0259e-25	71.297	KEEAT(0.39)AS(0.39)T(0.11)S(0.11)GAANQTTGTDADK	4	1.2151	0
Q8I5H4	408	S	Polyadenylate-binding protein	PFL1170w	Plasmodium falciparum (isolate 3D7)	0.955536	4.51543e-102	140.38	KDET(0.044)AAS(0.956)DCADTPNILYVGPHQSR	3	0.67241	2	0.589	1.167	1.438	1.498	1.148	0.541	0.618	0.876	1.089	1.98	1.232	1.042	0.766
Q8I5H4	276	S	Polyadenylate-binding protein	PFL1170w	Plasmodium falciparum (isolate 3D7)	0.903718	1.39418e-155	170.11	KEEAT(0.043)AS(0.904)T(0.043)S(0.01)GAANQTTGTDADK	3	-0.54334	5	0.47	0.998	2.042	1.798	1.419	0.221	0.053	4.185	2.126	2.123	2.047	0.881	0.789
Q8I5H4	278	S	Polyadenylate-binding protein	PFL1170w	Plasmodium falciparum (isolate 3D7)	0.24997	1.01743e-13	55.158	KEEAT(0.25)AS(0.25)T(0.25)S(0.25)GAANQTTGTDADK	4	-0.7074	0
Q8I5H4	101	S	Polyadenylate-binding protein	PFL1170w	Plasmodium falciparum (isolate 3D7)	0.973748	7.14405e-16	112.44	S(0.974)GT(0.026)GNIFVK	2	1.535	2	0.458	0.613	1.346	1.196	2.826	0.384	0.177	2.168	1.191	1.341	2.195	0.888	2.363
Q8I5H4	277	T	Polyadenylate-binding protein	PFL1170w	Plasmodium falciparum (isolate 3D7)	0.434782	1.42639e-62	110.78	KEEAT(0.026)AS(0.435)T(0.435)S(0.105)GAANQTTGTDADK	4	-0.030904	0
Q8I5I0	140	S	Iron transporter, putative	PFL1140w	Plasmodium falciparum (isolate 3D7)	0.999976	0.00506708	69.352	YKFDS(1)EDAR	3	-1.432	7	0.293	0.763	1.778	1.761	1.955	0.267	0.183	1.456	1.097	2.607	2.332	0.991	1.11
Q8I5I5	66	S	Conserved Plasmodium protein	PFL1105c	Plasmodium falciparum (isolate 3D7)	0.996464	0.0157706	51.286	S(0.004)NFS(0.996)GIIK	2	-2.2898	1	0.332	1.119	2.444	1.575	0.951	0.296	0.282	1.049	1.122	3.366	2.185	0.644	0.604
Q8I5I8	158	T	Glideosome-associated protein 45	GAP45	Plasmodium falciparum (isolate 3D7)	0.641241	0.00107334	78.342	S(0.359)VT(0.641)PCDMNK	3	-0.85273	2
Q8I5I8	103	S	Glideosome-associated protein 45	GAP45	Plasmodium falciparum (isolate 3D7)	0.998562	1.5837e-41	130.29	S(0.001)NS(0.999)DIYSESQK	2	0.92011	3	0.223	0.654	2.098	2.337	1.302	0.193	0.193	1	1.158	2.926	3.211	1.114	0.557
Q8I5I8	101	S	Glideosome-associated protein 45	GAP45	Plasmodium falciparum (isolate 3D7)	0.581688	0.00274536	57.414	S(0.582)NS(0.418)DIYSESQK	3	-0.38107	2
Q8I5L4	313	T	Phospholipid-transporting ATPase	ATPase2	Plasmodium falciparum (isolate 3D7)	0.99523	5.10913e-23	119.25	KT(0.005)T(0.995)EEIEYR	3	0.80689	3	0.56	0.999	1.934	1.374	1.307	0.563	0.263	2.144	0.993	1.786	1.935	0.71	0.951
Q8I5L6	1350	S	Clathrin heavy chain	PFL0930w	Plasmodium falciparum (isolate 3D7)	0.999972	0.00234684	76.357	QFTQNNS(1)YR	2	-0.65173	2	0.67	1.012	1.907	1.399	1.279	0.372	0.361	1.03	1.802	1.511	1.885	0.734	0.914
Q8I5M3	1056	S	Uncharacterized protein	PFL0895c	Plasmodium falciparum (isolate 3D7)	0.892314	0.0130777	52.579	T(0.106)DS(0.892)Y(0.002)EEED	2	-0.4544	2
Q8I5M9	215	S	PPPDE peptidase domain-containing protein,putative	PFL0865w	Plasmodium falciparum (isolate 3D7)	0.333333	3.01086e-05	75.378	T(0.333)S(0.333)S(0.333)IDGNMNNIK	3	0.84005	0
Q8I5M9	214	T	PPPDE peptidase domain-containing protein,putative	PFL0865w	Plasmodium falciparum (isolate 3D7)	0.333333	3.01086e-05	75.378	T(0.333)S(0.333)S(0.333)IDGNMNNIK	3	0.84005	0
Q8I5M9	216	S	PPPDE peptidase domain-containing protein,putative	PFL0865w	Plasmodium falciparum (isolate 3D7)	0.699931	3.01086e-05	75.378	T(0.15)S(0.15)S(0.7)IDGNMNNIK	2	0.75342	1
Q8I5R7	237	S	Proline--tRNA ligase	proRS	Plasmodium falciparum (isolate 3D7)	1	0.00036661	71.933	LLS(1)NNEVEDNK	3	1.3446	1	0.589	0.823	1.223	1.216	2.391	0.412	0.345	1.196	1.43	1.397	1.486	0.994	1.966
Q8I5S4	408	S	Bromodomain protein 2, putative	PFL0635c	Plasmodium falciparum (isolate 3D7)	0.840925	0.000213819	64.52	S(0.159)AS(0.841)NKFDDFDNK	3	0.77821	2	0.597	1.017	2.052	1.679	0.999	0.399	0.256	1.557	1.498	1.703	2.017	0.818	0.595
Q8I5S6	1355	S	Eukaryotic translation initiation factor 3 subunit A	PFL0625c	Plasmodium falciparum (isolate 3D7)	0.999998	2.97189e-29	100.76	KNDDEEAS(1)DGGDFTVFK	3	-0.72437	2	0.253	0.732	1.499	1.96	1.394	0.162			1.566	2.894	2.046	1.308	0.711
Q8I5T3	103	S	p-type ATPase, putative	ATPase4	Plasmodium falciparum (isolate 3D7)	1	1.46775e-22	97.57	NDDNNS(1)IVK	2	1.7316	6	0.476	0.746	1.848	1.786	1.496	0.397	0.251	1.581	1.2	1.567	2.478	0.967	0.837
Q8I5V5	492	S	Probable cytosolic iron-sulfur protein assembly protein CIAO1 homolog	PFL0470w	Plasmodium falciparum (isolate 3D7)	0.574439	0.00121321	42.58	S(0.574)RS(0.424)KENINNT(0.002)DINK	4	-0.68124	1
Q8I5V9	133	S	Protein phosphatase, putative	PFL0445w	Plasmodium falciparum (isolate 3D7)	1	0.0162063	56.139	KRNS(1)DMIEQR	3	-0.59549	1	0.414	1.07	2.145	1.7	1.007	0.408	0.256	1.598	1.013	2.585	2.006	0.792	0.593
Q8I5X4	37	S	Small subunit rRNA processing factor, putative	PFL0355c	Plasmodium falciparum (isolate 3D7)	1	6.52354e-17	85.087	KHEHDDENS(1)NDEIVK	4	-0.6448	1	0.615	0.963	1.62	1.729	1.297	0.455	0.321	1.418	1.35	1.567	1.683	1.068	0.75
Q8I5X5	80	S	Uncharacterized protein	PFL0350c	Plasmodium falciparum (isolate 3D7)	0.811714	0.00603433	55.261	IS(0.18)S(0.812)DIS(0.006)VT(0.002)S(0.001)K	2	-0.10733	2	0.559	1.08	2.103	1.785	0.663	0.475	0.335	1.416	1.177	1.932	1.948	0.849	0.371
Q8I5X5	79	S	Uncharacterized protein	PFL0350c	Plasmodium falciparum (isolate 3D7)	0.499958	0.00603433	55.261	IS(0.5)S(0.5)DISVTSK	3	0.16371	1
Q8I5Y3	564	S	Eukaryotic translation initiation factor 3 subunit C	PFL0310c	Plasmodium falciparum (isolate 3D7)	0.9733	0.000126561	47.548	EMLS(0.001)DS(0.001)LNNS(0.973)NNIAS(0.025)K	3	2.5507	1
Q8I608	237	S	Nucleosome assembly protein	PFL0185c	Plasmodium falciparum (isolate 3D7)	1	0.00333277	72.731	VPNS(1)NVIK	2	0.22262	3	0.356	0.77	1.792	2.145	1.15	0.377	0.409	0.921	0.945	2.162	2.327	1.196	0.536
Q8I619	1570	S	Uncharacterized protein	PFL0130c	Plasmodium falciparum (isolate 3D7)	0.839493	2.2721e-49	127.32	S(0.004)T(0.004)T(0.004)T(0.003)YT(0.145)S(0.839)EDEYNISSK	3	-0.26444	4	0.597	0.919	1.511	1.546	1.339	0.614	0.473	1.297	0.972	1.54	1.644	1.024	0.866
Q8I638	819	S	Acyl-CoA synthetase	ACS7	Plasmodium falciparum (isolate 3D7)	1	1.18288e-07	85.563	DDIKGGS(1)EEEIK	3	0.76183	1
Q8I655	50	S	Ribosome associated membrane protein RAMP4, putative	PFB0888w	Plasmodium falciparum (isolate 3D7)	0.997887	0.00400235	65.043	VEAFDS(0.998)NVT(0.002)K	2	0.73466	1	0.764	1.289	1.472	1.171	1.009	0.89	0.406	2.192	0.858	1.688	1.142	0.796	0.861
Q8I665	131	S	Conserved Plasmodium protein	PFB0194w	Plasmodium falciparum (isolate 3D7)	1	0.000592272	82.069	KLS(1)NEDVVK	3	0.057544	1	0.381	0.415	1.258	1.019	3.392	0.362	0.174	2.085	1.053	1.089	3.035	0.81	3.329
Q8I6U8	137	S	Glycophorin-binding protein	GBP	Plasmodium falciparum (isolate 3D7)	0.503534	4.09001e-24	100.45	SVVTEEQKVES(0.496)DS(0.504)EK	4	0.78667	3
Q8I6U8	257	T	Glycophorin-binding protein	GBP	Plasmodium falciparum (isolate 3D7)	0.999421	1.81268e-127	172.93	ILT(0.999)NT(0.001)DPNDEVER	2	1.3676	17	0.318	1.518	3.093	1.172	0.499	0.244	0.156	1.559	1.308	4.767	2.037	0.379	0.425
Q8I6U8	135	S	Glycophorin-binding protein	GBP	Plasmodium falciparum (isolate 3D7)	0.99748	0	223.18	SVVTEEQKVES(0.997)DS(0.002)EK	3	-1.1975	18	0.438	1.181	2.123	2.069	0.771	0.233	0.185	1.26	1.879	2.693	1.798	0.974	0.373
Q8I6V3	19	S	Plasmepsin II	PF14_0077	Plasmodium falciparum (isolate 3D7)	0.728427	0.00202411	42.068	S(0.209)NS(0.728)T(0.063)FDGLNIDNSK	2	-1.0109	1	0.631	1.162	1.867	1.197	0.9	0.243			2.601	1.84	1.608	0.641	0.752
Q8I6V3	17	S	Plasmepsin II	PF14_0077	Plasmodium falciparum (isolate 3D7)	0.566497	1.23555e-24	109.72	S(0.566)NS(0.358)T(0.076)FDGLNIDNSK	3	-0.97593	1
Q8I6Z1	784	T	Acyl-CoA synthetase	PfACS5	Plasmodium falciparum (isolate 3D7)	1	0.0154733	48.794	ENFT(1)EKK	3	-0.1583	1	0.306	1.125	1.124	1.239	1.226	1.05	0.929	1.13	0.291	3.681	0.999	1.102	0.99
Q8I6Z7	30	S	Phosphodiesterase	PDEbeta	Plasmodium falciparum (isolate 3D7)	0.706332	4.77651e-26	103.2	S(0.223)NS(0.706)NT(0.071)INDQNENINK	3	3.8162	1	0.411	0.934	2.114	1.878	0.943	0.389	0.331	1.177	1.055	2.274	2.263	0.888	0.502
Q8I6Z7	245	S	Phosphodiesterase	PDEbeta	Plasmodium falciparum (isolate 3D7)	0.748212	0.0179411	43.03	NS(0.252)IS(0.748)FNDNIK	3	-0.45773	1
Q8IAL6	628	S	Mannose-6-phosphate isomerase, putative	MAL8P1.156	Plasmodium falciparum (isolate 3D7)	1	0.000385309	80.69	KVS(1)LEYEK	3	0.90202	1	0.557	0.906	1.461	1.451	1.859	0.48	0.287	1.671	1.161	1.626	1.614	0.993	1.281
Q8IAL6	608	S	Mannose-6-phosphate isomerase, putative	MAL8P1.156	Plasmodium falciparum (isolate 3D7)	0.990481	1.7569e-51	130.38	T(0.01)IS(0.99)DDGVVDSYDVSK	2	-1.1862	6	0.412	0.9	2.008	1.915	1.381	0.234	0.15	1.558	1.764	2.186	2.231	0.954	0.721
Q8IAL6	606	T	Mannose-6-phosphate isomerase, putative	MAL8P1.156	Plasmodium falciparum (isolate 3D7)	0.578208	9.24534e-20	94.865	T(0.578)IS(0.422)DDGVVDSYDVSK	3	1.9581	2	0.395	1.014	1.834	1.355	0.888	0.513			0.77	2.567	1.809	0.739	0.655
Q8IAM0	1205	S	Glutamate dehydrogenase, putative	PF08_0132	Plasmodium falciparum (isolate 3D7)	0.926714	0.017728	46.73	MNHS(0.073)LS(0.927)FK	3	0.36717	1
Q8IAM0	776	T	Glutamate dehydrogenase, putative	PF08_0132	Plasmodium falciparum (isolate 3D7)	0.380593	5.96929e-05	48.59	IVS(0.021)NS(0.218)S(0.381)GT(0.381)NNMNAQK	3	2.4193	0
Q8IAM0	774	S	Glutamate dehydrogenase, putative	PF08_0132	Plasmodium falciparum (isolate 3D7)	0.380593	5.96929e-05	48.59	IVS(0.021)NS(0.218)S(0.381)GT(0.381)NNMNAQK	3	2.4193	0
Q8IAP4	145	S	GTPase-activating protein, putative	PF08_0120	Plasmodium falciparum (isolate 3D7)	1	0.00449396	42.947	GVKS(1)VEFDNNNK	3	1.3676	1	0.433	0.651	1.305	1.183	2.514	0.469	0.445	1.052	0.925	1.503	2.003	0.906	2.126
Q8IAP4	386	S	GTPase-activating protein, putative	PF08_0120	Plasmodium falciparum (isolate 3D7)	0.371663	5.02185e-07	55.011	S(0.314)S(0.314)FS(0.372)NNNFNVTTDSK	3	1.3427	0
Q8IAQ8	256	S	Vacuolar proton translocating ATPase subunit A,putative	PF08_0113	Plasmodium falciparum (isolate 3D7)	0.997846	0.00473154	63.091	S(0.998)AGDT(0.002)NNMYK	2	2.0244	1	0.674	1.102	1.872	1.413	1.318	0.356	0.265	1.342	1.895	1.634	1.7	0.755	0.933
Q8IAV0	451	S	Histone-arginine methyltransferase CARM1,putative	PF08_0092	Plasmodium falciparum (isolate 3D7)	0.999116	0.0179411	43.03	QNS(0.999)IHDT(0.001)YEK	3	0.18362	1
Q8IAW1	302	S	RNA-binding protein, putative	PF08_0086	Plasmodium falciparum (isolate 3D7)	0.99991	1.30578e-12	84.41	YES(1)DHNTKEPNNDR	3	-0.35117	2	0.532	1.052	2.136	1.683	1.183	0.3	0.114	2.621	1.772	1.98	2.03	0.788	0.703
Q8IAW1	416	T	RNA-binding protein, putative	PF08_0086	Plasmodium falciparum (isolate 3D7)	0.499759	0.01288	56.205	NYS(0.5)PT(0.5)DMIK	2	-0.77114	0
Q8IAW1	851	S	RNA-binding protein, putative	PF08_0086	Plasmodium falciparum (isolate 3D7)	1	1.26757e-05	81.656	DRS(1)LDHEKDYK	4	-0.48413	3	0.486	0.815	1.784	1.958	1.391	0.421	0.144	2.917	1.154	1.676	2.189	1.097	0.711
Q8IAW1	414	S	RNA-binding protein, putative	PF08_0086	Plasmodium falciparum (isolate 3D7)	0.962352	0.000848438	91.202	NYS(0.962)PT(0.038)DMIK	2	-1.1847	4	0.492	0.829	1.92	1.858	1.524	0.265	0.112	2.36	1.854	1.685	2.317	0.968	0.82
Q8IAW1	838	S	RNA-binding protein, putative	PF08_0086	Plasmodium falciparum (isolate 3D7)	0.969506	0.0125435	48.468	FNNKS(0.97)Y(0.03)EER	3	1.5919	1	0.627	1.061	1.83	1.393	1.266	0.594	0.229	2.592	1.057	1.691	1.724	0.761	0.909
Q8IAW1	478	S	RNA-binding protein, putative	PF08_0086	Plasmodium falciparum (isolate 3D7)	0.999894	7.2619e-06	63.691	KQNEDEIS(1)NYENK	3	-1.3501	1	0.605	0.902	1.935	1.696	1.126	0.459	0.277	1.655	1.319	1.491	2.146	0.877	0.664
Q8IAW1	587	S	RNA-binding protein, putative	PF08_0086	Plasmodium falciparum (isolate 3D7)	0.999962	0.000606347	78.505	KES(1)NKYYENK	4	-0.4569	1	0.596	1.132	2.192	1.545	0.869	0.552	0.113	4.891	1.079	1.899	1.937	0.705	0.563
Q8IAX8	129	T	DNA/RNA-binding protein Alba 1	PF08_0074	Plasmodium falciparum (isolate 3D7)	1	4.26712e-112	167.89	EMT(1)PEEIVNSR	2	1.2884	7	0.497	0.583	1.375	1.145	2.646	0.4	0.354	1.13	1.242	1.175	2.357	0.832	2.312
Q8IAZ5	1282	S	Vacuolar protein sorting-associated protein 9,putative	MAL8P1.82	Plasmodium falciparum (isolate 3D7)	0.99998	0.0030972	73.499	MDS(1)YEISK	2	1.2781	1	0.316	0.82	1.793	1.858	1.528	0.304	0.38	0.801	1.039	2.594	2.186	1.037	0.822
Q8IAZ7	40	S	Ribosome assembly protein RRB1, putative	PF08_0065	Plasmodium falciparum (isolate 3D7)	1	0.000922054	84.479	HDALS(1)EEEK	3	0.67556	7	0.835	1.074	1.35	1.404	1.34	0.566	0.431	1.313	1.476	1.285	1.258	1.039	0.955
Q8IB24	90	T	Heat shock protein 70	PF08_0054	Plasmodium falciparum (isolate 3D7)	0.983408	0.000150215	63.374	KFT(0.983)ES(0.015)S(0.002)VQSDMK	3	1.4251	2
Q8IB24	524	S	Heat shock protein 70	PF08_0054	Plasmodium falciparum (isolate 3D7)	1	2.34013e-42	134.06	GRLS(1)QDEIDR	2	-1.6814	20	0.571	0.77	1.4	1.294	2.064	0.533	0.369	1.442	1.072	1.349	1.819	0.924	1.595
Q8IB31	196	S	Uncharacterized protein	MAL8P1.62	Plasmodium falciparum (isolate 3D7)	1	2.17091e-130	170.06	KKEES(1)DEDEDENEEK	4	0.01903	18	0.375	0.89	2.16	1.944	1.385	0.16	0.086	1.859	2.337	2.373	2.427	0.9	0.712
Q8IB44	17	S	Uncharacterized protein	MAL8P1.53	Plasmodium falciparum (isolate 3D7)	0.5	0.015048	46.844	S(0.5)KES(0.5)NNICR	3	-0.20378	1
Q8IB44	20	S	Uncharacterized protein	MAL8P1.53	Plasmodium falciparum (isolate 3D7)	0.5	0.015048	46.844	S(0.5)KES(0.5)NNICR	3	-0.20378	1
Q8IB48	19	S	Uncharacterized protein	MAL8P1.52	Plasmodium falciparum (isolate 3D7)	1	4.20556e-14	80.236	KPNS(1)KEEEEINQPVK	4	0.073771	1
Q8IB63	625	S	Uncharacterized protein	PF08_0035	Plasmodium falciparum (isolate 3D7)	0.475478	0.000248061	64.244	S(0.475)YS(0.475)S(0.022)T(0.026)T(0.001)NEEQEK	3	0.38294	0
Q8IB63	1114	S	Uncharacterized protein	PF08_0035	Plasmodium falciparum (isolate 3D7)	0.999814	0.00772847	56.404	DIS(1)YDNVK	2	1.4158	1	0.534	0.597	1.334	1.053	2.488	0.507	0.487	1.041	1.055	1.118	2.234	0.789	2.362
Q8IB63	627	S	Uncharacterized protein	PF08_0035	Plasmodium falciparum (isolate 3D7)	0.475478	0.000248061	64.244	S(0.475)YS(0.475)S(0.022)T(0.026)T(0.001)NEEQEK	3	0.38294	0
Q8IB63	551	S	Uncharacterized protein	PF08_0035	Plasmodium falciparum (isolate 3D7)	0.999532	2.84212e-05	55.011	YINDGS(1)DDLETYK	3	0.32807	4	0.344	0.757	1.471	1.726	2.19	0.343	0.169	2.036	1.004	2.197	1.945	1.173	1.269
Q8IB63	619	S	Uncharacterized protein	PF08_0035	Plasmodium falciparum (isolate 3D7)	0.953857	0.0063621	40.983	NS(0.006)Y(0.001)DT(0.032)NS(0.954)FQY(0.007)NK	3	-0.88637	1
Q8IB67	666	S	Histone acetyltransferase GCN5	gcn5	Plasmodium falciparum (isolate 3D7)	0.995654	0.000494462	45.363	MNS(0.996)NENNNT(0.004)TTTIIK	3	-0.066223	1
Q8IB67	410	S	Histone acetyltransferase GCN5	gcn5	Plasmodium falciparum (isolate 3D7)	1	0.00295632	56.569	MNS(1)INFNEENK	3	1.5767	1	0.727	1.057	2.025	1.296	1.022	0.558	0.316	1.766	1.303	1.453	1.916	0.64	0.789
Q8IB72	13	S	DnaJ protein, putative	PF08_0032	Plasmodium falciparum (isolate 3D7)	0.999186	1.62915e-32	104.18	ASNDS(0.001)YENS(0.999)DVNGAVSK	3	-2.1173	1	0.448	1.011	1.734	1.597	1.484	0.39	0.335	1.162	1.148	2.259	1.715	0.921	0.929
Q8IB78	333	S	Nucleoside transporter 2	MAL8P1.32	Plasmodium falciparum (isolate 3D7)	0.696138	1.01276e-55	128.21	S(0.147)S(0.147)S(0.696)NNT(0.009)NNMTSNEIGDHK	3	-2.1789	4	0.426	0.825	1.999	1.722	1.411	0.338	0.279	1.213	1.259	1.937	2.423	0.862	0.819
Q8IB78	370	T	Nucleoside transporter 2	MAL8P1.32	Plasmodium falciparum (isolate 3D7)	0.53594	0.0130225	69.275	T(0.536)LS(0.373)LT(0.091)HSK	3	1.0792	1
Q8IB78	286	S	Nucleoside transporter 2	MAL8P1.32	Plasmodium falciparum (isolate 3D7)	0.996278	0.00925611	54.784	YYES(0.996)IT(0.004)EK	2	-0.84387	1	0.444	1.064	2.357	1.414	1.107	0.382	0.232	1.642	1.164	2.395	2.216	0.6	0.782
Q8IB78	332	S	Nucleoside transporter 2	MAL8P1.32	Plasmodium falciparum (isolate 3D7)	0.267379	2.15613e-06	48.907	S(0.267)S(0.267)S(0.232)NNT(0.232)NNMT(0.001)SNEIGDHK	3	0.13297	0
Q8IB78	331	S	Nucleoside transporter 2	MAL8P1.32	Plasmodium falciparum (isolate 3D7)	0.267379	2.15613e-06	48.907	S(0.267)S(0.267)S(0.232)NNT(0.232)NNMT(0.001)SNEIGDHK	3	0.13297	0
Q8IB78	353	S	Nucleoside transporter 2	MAL8P1.32	Plasmodium falciparum (isolate 3D7)	0.996808	0.00340981	60.598	ILQES(0.997)HS(0.003)K	3	-0.45798	1
Q8IB78	324	S	Nucleoside transporter 2	MAL8P1.32	Plasmodium falciparum (isolate 3D7)	0.99675	0.00244	75.764	NDS(0.997)NS(0.003)VGIK	2	0.16729	5	0.649	1.347	2.282	1.292	0.788	0.31	0.332	0.934	2.096	2.074	1.695	0.566	0.609
Q8IB78	318	S	Nucleoside transporter 2	MAL8P1.32	Plasmodium falciparum (isolate 3D7)	0.94713	0.00265925	45.876	T(0.001)ENT(0.003)ES(0.026)KY(0.004)S(0.947)LT(0.018)K	3	-0.14707	2	0.399	0.918	2.487	1.41	1.395	0.207	0.185	1.119	1.927	2.298	2.71	0.567	0.989
Q8IB78	372	S	Nucleoside transporter 2	MAL8P1.32	Plasmodium falciparum (isolate 3D7)	0.870826	7.54921e-05	87.258	T(0.117)LS(0.871)LT(0.012)HSK	3	0.026818	2
Q8IB78	355	S	Nucleoside transporter 2	MAL8P1.32	Plasmodium falciparum (isolate 3D7)	0.999607	2.96858e-26	120.86	ILQESHS(1)K	3	-1.1063	6	0.605	1.176	2.393	1.288	1.078	0.278	0.183	1.514	2.179	1.944	2.035	0.538	0.837
Q8IBE9	78	S	Uncharacterized protein	MAL7P1.174	Plasmodium falciparum (isolate 3D7)	0.796806	2.50863e-251	202.47	DGNDS(0.797)S(0.168)S(0.036)EELDNTNVPTSK	3	-0.14894	4	0.59	0.958	1.823	1.899	1.213	0.31	0.208	1.495	1.901	1.624	1.903	1.042	0.639
Q8IBF2	174	S	EMP1-trafficking protein	MAL7P1.171	Plasmodium falciparum (isolate 3D7)	0.936131	0.00918145	54.486	SHGMS(0.064)S(0.936)VLK	3	-0.50038	2
Q8IBF2	278	S	EMP1-trafficking protein	MAL7P1.171	Plasmodium falciparum (isolate 3D7)	0.999954	0.00163809	61.815	RAS(1)NYMHK	3	-0.83624	1	0.645	1.617	2.213	0.948	0.687	0.649	0.242	2.679	0.995	2.505	1.369	0.428	0.725
Q8IBF2	1178	S	EMP1-trafficking protein	MAL7P1.171	Plasmodium falciparum (isolate 3D7)	1	0.00140274	81.625	EMS(1)IHDGMK	3	4.4025	4	0.65	1.333	2.104	1.346	0.711	0.568	0.288	1.972	1.145	2.052	1.578	0.64	0.528
Q8IBF2	1195	S	EMP1-trafficking protein	MAL7P1.171	Plasmodium falciparum (isolate 3D7)	0.9289	0.0064113	65.241	S(0.929)FS(0.067)S(0.004)QGIR	2	0.065581	2
Q8IBF2	1142	S	EMP1-trafficking protein	MAL7P1.171	Plasmodium falciparum (isolate 3D7)	0.999776	0	223.93	RAS(1)VSEINENVEETKK	4	1.5114	11	1.024	1.699	1.706	1.236	0.788	0.41	0.139	2.953	2.499	1.659	1.004	0.725	0.638
Q8IBF4	676	S	Uncharacterized protein	MAL7P1.167	Plasmodium falciparum (isolate 3D7)	0.967534	0.00772847	56.404	S(0.968)S(0.031)S(0.001)Y(0.001)IDIK	2	0.27556	1
Q8IBJ1	1398	S	Ubiquitin carboxyl-terminal hydrolase	MAL7P1.147	Plasmodium falciparum (isolate 3D7)	1	1.47591e-08	56.488	KEES(1)EENEENADNNKDER	4	0.29574	1	0.22	0.523	1.684	1.377	1.195					2.374	3.219	0.817	0.868
Q8IBL1	964	S	Uncharacterized protein	MAL7P1.129	Plasmodium falciparum (isolate 3D7)	0.985585	0.0128085	42.469	Y(0.003)VY(0.011)NS(0.986)NDVHNR	3	-0.46075	1
Q8IBN1	274	S	Rhoptry-associated leucine zipper-like protein 1	MAL7P1.119	Plasmodium falciparum (isolate 3D7)	0.999984	0.00583832	55.314	S(1)LGNNTFK	3	0.065727	1
Q8IBN1	621	S	Rhoptry-associated leucine zipper-like protein 1	MAL7P1.119	Plasmodium falciparum (isolate 3D7)	0.332867	0.00322436	54.729	S(0.333)T(0.333)S(0.333)VNT(0.001)TFTPK	3	-0.044987	0
Q8IBN1	623	S	Rhoptry-associated leucine zipper-like protein 1	MAL7P1.119	Plasmodium falciparum (isolate 3D7)	0.964736	1.251e-05	83.692	S(0.017)T(0.017)S(0.965)VNTTFTPK	2	-0.068776	1	0.386	1.353	2.528	1.221	0.727	0.404	0.383	1.055	0.956	3.507	1.869	0.483	0.595
Q8IBN1	622	T	Rhoptry-associated leucine zipper-like protein 1	MAL7P1.119	Plasmodium falciparum (isolate 3D7)	0.332867	0.00322436	54.729	S(0.333)T(0.333)S(0.333)VNT(0.001)TFTPK	3	-0.044987	0
Q8IBU0	487	S	RNA-binding protein, putative	PF07_0066	Plasmodium falciparum (isolate 3D7)	1	3.05272e-13	76.118	FDS(1)PPHS(1)CDEEDNIK	3	-0.60051	1	0.572	0.883	1.534	1.451	1.56	0.546	0.453	1.206	1.048	1.543	1.737	0.946	1.074
Q8IBU0	135	S	RNA-binding protein, putative	PF07_0066	Plasmodium falciparum (isolate 3D7)	1	1.02616e-05	52.814	IIDDPNNS(1)DNDIKR	3	-0.90449	2	0.473	0.779	1.321	1.574	1.494	0.918	0.44	2.086	0.515	1.648	1.696	1.191	0.949
Q8IBU0	491	S	RNA-binding protein, putative	PF07_0066	Plasmodium falciparum (isolate 3D7)	1	3.05272e-13	76.118	FDS(1)PPHS(1)CDEEDNIK	3	-0.60051	1	0.572	0.883	1.534	1.451	1.56	0.546	0.453	1.206	1.048	1.543	1.737	0.946	1.074
Q8IBV1	62	S	Uncharacterized protein	PF07_0058	Plasmodium falciparum (isolate 3D7)	0.988801	0.0167315	40.278	LY(0.003)T(0.008)NDS(0.989)EKENK	3	1.0852	1
Q8IBV5	510	S	Uncharacterized protein	PF07_0056	Plasmodium falciparum (isolate 3D7)	0.825312	0.0164587	51.286	LPS(0.175)S(0.825)NELIK	2	-0.52615	1	0.361	0.445	2.078	2.121	0.709	0.286			1.261	1.234	4.672	1.021	0.334
Q8IBX7	83	S	Uncharacterized protein	MAL7P1.36	Plasmodium falciparum (isolate 3D7)	1	0.0134441	61.161	S(1)FHNFNK	3	0.63534	1	0.744	1.39	2.099	1.114	0.851	0.608	0.194	3.125	1.225	1.867	1.51	0.531	0.764
Q8IBZ9	411	S	Putative chloroquine resistance transporter	CG10	Plasmodium falciparum (isolate 3D7)	0.999986	1.40343e-49	103.02	NEENEDS(1)EGELTNVDSIITQ	3	-0.42121	1	0.871				1.129
Q8IC01	863	T	Heat shock protein 110	PF07_0033	Plasmodium falciparum (isolate 3D7)	0.432872	0.000208222	40.622	NNEEKENS(0.433)T(0.433)KNENS(0.134)ANPEE	4	-0.92757	0
Q8IC01	862	S	Heat shock protein 110	PF07_0033	Plasmodium falciparum (isolate 3D7)	0.776397	4.11442e-16	66.467	NNEEKENS(0.776)T(0.207)KNENS(0.016)ANPEE	4	-0.53866	3	0.36	0.792	2.026	2.133	1.275	0.334	0.081	4.109	1.078	2.202	2.558	1.052	0.598
Q8IC01	589	S	Heat shock protein 110	PF07_0033	Plasmodium falciparum (isolate 3D7)	0.999994	3.68201e-46	134.88	NNETNS(1)PNKTELK	4	0.12605	18	0.203	1.002	2.7	2.05	0.88	0.105	0.06	1.759	1.934	4.924	2.694	0.759	0.429
Q8IC04	116	S	Heat shock protein 86 family protein	PF07_0030	Plasmodium falciparum (isolate 3D7)	1	3.92711e-49	125.23	IYDGDES(1)EDDEGHDNK	3	0.61644	4	0.652	0.991	1.738	1.505	1.312	0.436	0.366	1.191	1.496	1.52	1.754	0.866	0.872
Q8IC05	49	S	Heat shock protein 90	PF07_0029	Plasmodium falciparum (isolate 3D7)	0.995521	1.39863e-07	98.105	YES(0.996)IT(0.004)DTQK	2	1.9356	2	0.521	0.749	1.325	1.078	2.35	0.671	0.307	2.187	0.776	1.438	1.771	0.813	2.181
Q8IC05	218	T	Heat shock protein 90	PF07_0029	Plasmodium falciparum (isolate 3D7)	1	2.05742e-49	104.18	QNEKEIT(1)AS(1)EEEEGEGEGEREGEEEEEK	4	1.3435	6	0.492	0.931	1.856	1.265	1.232	0.224			2.194	1.894	1.993	0.682	0.973
Q8IC05	220	S	Heat shock protein 90	PF07_0029	Plasmodium falciparum (isolate 3D7)	1	2.05742e-49	104.18	QNEKEIT(1)AS(1)EEEEGEGEGEREGEEEEEK	4	1.3435	7	0.496	0.961	1.989	1.471	1.747	0.282	0.056	5.067	1.758	1.939	2.069	0.74	1.187
Q8IC15	2646	S	Inositol-phosphate phosphatase, putative	PF07_0024	Plasmodium falciparum (isolate 3D7)	0.999738	0.0135038	48.044	NIS(1)IDQTNK	3	1.6724	1
Q8IC35	719	S	Erythrocyte membrane-associated antigen	MAL7P1.12	Plasmodium falciparum (isolate 3D7)	0.965862	0.00169504	78.903	S(0.006)S(0.028)S(0.966)NMFTK	2	-0.10547	1	0.665	1.155	2.18	1.285	1.018	0.455	0.241	1.886	1.462	1.736	1.888	0.59	0.792
Q8IC38	1456	S	Uncharacterized protein	PF07_0012	Plasmodium falciparum (isolate 3D7)	0.529581	0.000975767	44.511	QNFLT(0.025)Y(0.446)QS(0.53)DDDDK	3	0.24164	1
Q8IC42	161	S	Uncharacterized protein	PF07_0008	Plasmodium falciparum (isolate 3D7)	0.540475	7.56515e-34	99.954	NS(0.471)S(0.54)QHS(0.971)VGS(0.016)HS(0.001)VSSQEHK	4	0.90944	3	0.296	0.958	2.178	1.665	0.855		0.049			3.241	2.273	0.765	0.513
Q8IC42	155	S	Uncharacterized protein	PF07_0008	Plasmodium falciparum (isolate 3D7)	0.695916	9.62162e-08	49.266	NNSDGSTENHLS(0.086)GS(0.218)NS(0.696)DGR	3	0.53672	1		0.813	1.416		0.771						1.741
Q8IC42	204	S	Uncharacterized protein	PF07_0008	Plasmodium falciparum (isolate 3D7)	0.586182	3.59407e-91	141.64	NYSLGNLSTGT(0.004)T(0.008)S(0.037)QGS(0.586)T(0.234)S(0.093)S(0.037)R	3	-0.15133	2	0.482	1.223	1.674	1.598	0.828	0.745	0.449	1.657	0.647	2.538	1.369	0.955	0.518
Q8IC42	217	S	Uncharacterized protein	PF07_0008	Plasmodium falciparum (isolate 3D7)	0.897475	2.56099e-11	88.596	HYSLGGQPS(0.897)S(0.061)S(0.042)GR	2	-0.17355	6	0.656	1.243	1.912	1.559	0.849	0.393	0.388	1.013	1.671	1.895	1.538	0.815	0.544
Q8IC42	160	S	Uncharacterized protein	PF07_0008	Plasmodium falciparum (isolate 3D7)	0.502213	7.56515e-34	99.954	NS(0.502)S(0.502)QHS(0.96)VGS(0.025)HS(0.009)VSSQEHK	4	0.40161	2	0.339	0.952	2.129	1.645	0.879		0.056			2.803	2.238	0.773	0.534
Q8IC42	153	S	Uncharacterized protein	PF07_0008	Plasmodium falciparum (isolate 3D7)	0.47646	9.62162e-08	49.266	NNSDGSTENHLS(0.047)GS(0.476)NS(0.476)DGR	3	-1.1299	0
Q8IC42	191	S	Uncharacterized protein	PF07_0008	Plasmodium falciparum (isolate 3D7)	0.991648	4.83112e-09	52.814	NY(0.004)S(0.992)LGNLS(0.004)T(0.002)GT(0.019)T(0.086)S(0.411)QGS(0.3)T(0.117)S(0.047)S(0.019)R	3	-0.39696	1
Q8IC42	180	S	Uncharacterized protein	PF07_0008	Plasmodium falciparum (isolate 3D7)	0.955468	4.95093e-12	99.069	KEHS(0.955)T(0.045)HDLPAGR	4	-1.0392	12	0.487	1.204	2.279	1.839	0.78	0.224	0.186	1.206	2.172	2.473	1.892	0.807	0.424
Q8IC42	201	S	Uncharacterized protein	PF07_0008	Plasmodium falciparum (isolate 3D7)	0.410816	3.24094e-12	58.812	NY(0.004)S(0.992)LGNLS(0.004)T(0.002)GT(0.019)T(0.086)S(0.411)QGS(0.3)T(0.117)S(0.047)S(0.019)R	3	-0.39696	0
Q8IC42	164	S	Uncharacterized protein	PF07_0008	Plasmodium falciparum (isolate 3D7)	0.999734	1.08113e-243	205.73	NSSQHS(1)VGSHSVSSQEHK	4	0.84137	8	0.414	1.134	2.332	2.027	0.93	0.096	0.068	1.412	4.327	2.743	2.056	0.869	0.459
Q8IC42	169	S	Uncharacterized protein	PF07_0008	Plasmodium falciparum (isolate 3D7)	0.767183	2.14742e-09	58.272	NS(0.028)S(0.028)QHS(0.936)VGS(0.235)HS(0.767)VS(0.005)S(0.002)QEHK	4	-0.22828	1	0.495	1.081	1.716	1.239	0.468					2.184	1.587	0.722	0.378
Q8IC43	31	S	Small exported membrane protein 1	PF07_0007	Plasmodium falciparum (isolate 3D7)	0.995987	1.39863e-07	98.105	NPS(0.996)QS(0.004)GPYR	2	0.22499	13	0.547	1.274	2.056	1.608	1.023	0.312	0.179	1.743	1.751	2.328	1.614	0.782	0.636
Q8ID39	162	S	Uncharacterized protein MAL13P1.336	MAL13P1.336	Plasmodium falciparum (isolate 3D7)	0.942131	1.21503e-05	74.428	TTDGNS(0.942)T(0.057)EFNDK	2	0.23343	7	0.437	0.998	2.037	1.902	0.925	0.455	0.248	1.836	0.961	2.284	2.042	0.934	0.486
Q8ID42	254	S	Signal recognition particle receptor alpha subunit	PF13_0350	Plasmodium falciparum (isolate 3D7)	0.999934	3.05555e-16	75.773	YEGDYDDS(1)S(1)DGAIESK	3	1.501	6	0.506	0.823	1.648	1.716	1.456	0.381	0.469	0.813	1.327	1.626	2.002	1.041	0.849
Q8ID42	255	S	Signal recognition particle receptor alpha subunit	PF13_0350	Plasmodium falciparum (isolate 3D7)	0.999934	3.05555e-16	75.773	YEGDYDDS(1)S(1)DGAIESK	3	1.501	4	0.494	0.821	1.689	1.748	1.391	0.35	0.507	0.689	1.414	1.661	2.056	1.035	0.795
Q8ID44	221	S	Rhoptry protein RHOP148	PfRhop148	Plasmodium falciparum (isolate 3D7)	0.71188	0.000682538	54.281	Y(0.011)NS(0.277)DS(0.712)GIGVTAK	3	1.1827	1
Q8ID44	219	S	Rhoptry protein RHOP148	PfRhop148	Plasmodium falciparum (isolate 3D7)	0.995937	1.16394e-05	74.732	Y(0.001)NS(0.996)DS(0.003)GIGVTAK	2	1.9407	1	0.51	0.935	2.059	1.796	1.186	0.254	0.26	0.978	2.006	1.833	2.202	0.873	0.66
Q8ID50	57	S	Ubiquitin-60S ribosomal protein L40	PF13_0346	Plasmodium falciparum (isolate 3D7)	0.942733	1.26667e-15	111.31	T(0.055)LS(0.943)DY(0.003)NIQK	2	0.23276	1	0.842	1.009	1.13	1.323	1.173	0.62	0.904	0.686	1.358	1.199	1.119	1.171	0.886
Q8ID51	280	S	Uncharacterized protein	MAL13P1.330	Plasmodium falciparum (isolate 3D7)	0.799345	3.77285e-57	132.76	HS(0.035)T(0.165)S(0.799)ENHTNTIEQTNEK	3	0.12877	1	0.425	0.784	2.256	1.432	0.916	0.187			2.277	1.844	2.878	0.634	0.64
Q8ID51	278	S	Uncharacterized protein	MAL13P1.330	Plasmodium falciparum (isolate 3D7)	0.359205	3.81535e-50	126.51	HS(0.359)T(0.359)S(0.281)ENHTNTIEQTNEK	3	-0.11609	0
Q8ID51	284	T	Uncharacterized protein	MAL13P1.330	Plasmodium falciparum (isolate 3D7)	0.248737	1.91631e-20	81.807	HS(0.249)T(0.249)S(0.249)ENHT(0.249)NT(0.005)IEQTNEK	4	0.58071	0
Q8ID51	279	T	Uncharacterized protein	MAL13P1.330	Plasmodium falciparum (isolate 3D7)	0.359205	3.81535e-50	126.51	HS(0.359)T(0.359)S(0.281)ENHTNTIEQTNEK	3	-0.11609	0
Q8IDB0	13	S	40S ribosomal protein S15	PF13_0316	Plasmodium falciparum (isolate 3D7)	0.556473	0.00415067	59.367	GIS(0.419)S(0.556)S(0.024)T(0.001)LPYK	3	-0.92876	1	0.307	0.781	2.152	1.808	0.647	0.306			1.005	2.542	2.756	0.84	0.358
Q8IDB7	135	S	CUGBP Elav-like family member 1	PF13_0315	Plasmodium falciparum (isolate 3D7)	0.996438	6.67454e-09	89.506	MAS(0.996)IS(0.004)EADNAIR	2	0.57979	1	0.454	0.57	1.248	0.885	3.033	0.379	0.43	0.881	1.2	1.255	2.188	0.709	3.427
Q8IDC1	24	T	Uncharacterized protein	MAL13P1.287	Plasmodium falciparum (isolate 3D7)	0.678543	0.0271521	68.371	S(0.179)T(0.679)LS(0.143)LMK	2	0.12023	1
Q8IDF2	107	S	Uncharacterized protein	PF13_0290	Plasmodium falciparum (isolate 3D7)	1	0.000164255	84.479	KVS(1)FDEPK	3	0.2258	1	0.497	1.031	2.353	1.738	0.921	0.349	0.111	3.142	1.424	2.077	2.282	0.739	0.53
Q8IDG8	123	S	Membrane associated histidine-rich protein	PF13_0276	Plasmodium falciparum (isolate 3D7)	0.345847	0.000117004	43.476	EQS(0.346)KS(0.346)T(0.116)S(0.116)DS(0.04)S(0.015)T(0.015)S(0.006)T(0.001)QQTL	3	1.5619	0
Q8IDG8	136	T	Membrane associated histidine-rich protein	PF13_0276	Plasmodium falciparum (isolate 3D7)	1	2.65441e-25	117.08	STSDSSTSTQQT(1)L	2	-0.73633	1	0.837	0.734	1.616	1.278	1.139	0.699	0.698	1.002	1.197	0.877	2.202	0.791	0.891
Q8IDG8	125	S	Membrane associated histidine-rich protein	PF13_0276	Plasmodium falciparum (isolate 3D7)	0.345847	0.000117004	43.476	EQS(0.346)KS(0.346)T(0.116)S(0.116)DS(0.04)S(0.015)T(0.015)S(0.006)T(0.001)QQTL	3	1.5619	0
Q8IDG9	123	S	Uncharacterized protein	PF13_0275	Plasmodium falciparum (isolate 3D7)	0.666885	2.97748e-147	179	S(0.16)S(0.16)S(0.667)NS(0.014)HVESNTFQNK	2	-0.40302	1	0.536	1.227	1.978	1.454	0.493	0.313			1.713	2.291	1.612	0.735	0.339
Q8IDG9	261	S	Uncharacterized protein	PF13_0275	Plasmodium falciparum (isolate 3D7)	1	3.51502e-06	96.067	HAFDDNKS(1)K	4	1.0214	4	1.291	1.499	1.343	0.932	0.63	0.844	0.462	1.825	1.531	1.16	0.896	0.694	0.676
Q8IDG9	273	S	Uncharacterized protein	PF13_0275	Plasmodium falciparum (isolate 3D7)	0.841725	1.36513e-11	73.279	YGS(0.842)GS(0.158)HDHEEEVVEA	2	-0.54364	6	0.649	0.91	1.4	1.581	1.295	0.596	0.57	1.046	1.089	1.402	1.539	1.129	0.819
Q8IDG9	125	S	Uncharacterized protein	PF13_0275	Plasmodium falciparum (isolate 3D7)	0.30269	3.27581e-32	104.84	RS(0.303)S(0.197)S(0.197)NS(0.303)HVESNTFQNK	4	-0.88529	0
Q8IDG9	250	S	Uncharacterized protein	PF13_0275	Plasmodium falciparum (isolate 3D7)	1	0.00122269	75.819	FAHMES(1)HGK	4	0.97338	5	0.681	1.457	2.573	0.905	0.459	0.68	0.245	2.781	1.002	2.137	1.767	0.352	0.507
Q8IDG9	122	S	Uncharacterized protein	PF13_0275	Plasmodium falciparum (isolate 3D7)	0.360401	2.97748e-147	179	S(0.36)S(0.36)S(0.251)NS(0.029)HVESNTFQNK	3	0.35859	0
Q8IDG9	121	S	Uncharacterized protein	PF13_0275	Plasmodium falciparum (isolate 3D7)	0.624537	2.97748e-147	179	S(0.625)S(0.124)S(0.124)NS(0.124)HVES(0.004)NTFQNK	4	1.1566	2	0.599	1.131	1.991	1.769	0.877	0.388	0.246	1.58	1.545	1.888	1.76	0.888	0.496
Q8IDI3	102	S	Inner membrane complex protein 1f, putative	MAL13P1.260	Plasmodium falciparum (isolate 3D7)	0.991663	2.61274e-25	114.96	S(0.008)NS(0.992)LNQTNEEIIR	2	-0.29104	1	0.324	0.779	2.643	1.8	0.843	0.36	0.252	1.43	0.902	2.4	3.394	0.681	0.468
Q8IDI5	163	S	60S ribosomal protein L17, putative	PF13_0268	Plasmodium falciparum (isolate 3D7)	0.999994	4.18968e-05	90.614	SLLS(1)NAEK	2	1.3071	2	0.336	0.683	1.893	2.133	1.498	0.344	0.114	3.029	0.977	2.029	2.771	1.127	0.702
Q8IDM3	119	S	DNA/RNA-binding protein Alba 4	MAL13P1.237	Plasmodium falciparum (isolate 3D7)	0.999842	0.000946689	64.104	ISPGYVS(1)FHEK	3	2.8214	1	0.6	0.672	1.655	1.227	2.183	0.437	0.226	1.93	1.373	1.12	2.463	0.741	1.779
Q8IDM6	8	S	Nucleoside transporter 1	nt1	Plasmodium falciparum (isolate 3D7)	0.499991	0.000162874	65.105	ES(0.5)S(0.5)KAYADIESR	3	1.325	1	0.547	0.848	1.371	1.141	2.193	0.518	0.382	1.357	1.056	1.551	1.617	0.832	1.922
Q8IDM6	7	S	Nucleoside transporter 1	nt1	Plasmodium falciparum (isolate 3D7)	0.499991	0.000162874	65.105	ES(0.5)S(0.5)KAYADIESR	3	1.325	1	0.547	0.848	1.371	1.141	2.193	0.518	0.382	1.357	1.056	1.551	1.617	0.832	1.922
Q8IDM6	16	S	Nucleoside transporter 1	nt1	Plasmodium falciparum (isolate 3D7)	0.999995	0.00953663	54.486	AYADIES(1)R	2	1.1452	3	0.631	0.988	1.596	1.143	1.672	0.599	0.37	1.619	1.053	1.567	1.615	0.717	1.462
Q8IDN4	4	S	DNA/RNA-binding protein Alba 2	MAL13P1.233	Plasmodium falciparum (isolate 3D7)	0.934333	6.97763e-13	77.575	PGS(0.934)T(0.109)KS(0.679)DT(0.278)KLENEIR	3	-0.2462	2	0.479	1.037	2.096	1.984	0.974	0.326	0.104	3.125	1.471	2.167	2.02	0.947	0.491
Q8IDN4	98	S	DNA/RNA-binding protein Alba 2	MAL13P1.233	Plasmodium falciparum (isolate 3D7)	1	0	348.44	NEDKKS(1)GDEEEEEEEEEEDEENNK	4	1.1653	12	0.444	0.909	1.866	1.974	1.463	0.251	0.091	2.754	1.769	2.045	2.053	1.058	0.741
Q8IDN4	7	S	DNA/RNA-binding protein Alba 2	MAL13P1.233	Plasmodium falciparum (isolate 3D7)	0.99707	6.97763e-13	77.894	S(0.997)DT(0.003)KLENEIR	3	1.8883	4	0.475	0.965	1.918	1.806	1.267	0.352	0.216	1.627	1.349	2.03	1.989	0.941	0.702
Q8IDN4	5	T	DNA/RNA-binding protein Alba 2	MAL13P1.233	Plasmodium falciparum (isolate 3D7)	0.618838	0.00105362	41.256	PGS(0.514)T(0.619)KS(0.864)DT(0.003)KLENEIR	4	1.8261	1	0.546	0.985	2.031	1.736	1.184	0.337	0.181	1.859	1.619	1.806	2.061	0.855	0.682
Q8IDN9	325	S	Uncharacterized protein	PF13_0243	Plasmodium falciparum (isolate 3D7)	0.575058	0.0109185	50.95	DRS(0.575)S(0.424)FYEQK	3	0.37347	1
Q8IDQ2	100	S	Kelch protein K13	PF13_0238	Plasmodium falciparum (isolate 3D7)	0.997847	0.01288	56.205	DFLPS(0.002)NLS(0.998)R	2	-2.0658	1	0.44	0.875	1.625	1.29	1.183	0.586			0.751	1.989	1.857	0.794	0.917
Q8IDQ9	2	T	Phosphoethanolamine N-methyltransferase	PfPMT	Plasmodium falciparum (isolate 3D7)	1	7.73684e-11	106.32	T(1)LIENLNSDK	2	-0.36084	2	0.215	0.5	1.539	1.334	1.413					2.325	3.08	0.867	1.059
Q8IDR3	19	S	Myosin-A	PF13_0233	Plasmodium falciparum (isolate 3D7)	1	1.45021e-61	145.52	RVS(1)NVEAFDK	3	-0.48501	8	0.375	0.762	1.851	1.89	1.484	0.342	0.296	1.157	1.096	2.032	2.428	1.021	0.785
Q8IDS6	128	S	60S ribosomal protein L18a	PF13_0224	Plasmodium falciparum (isolate 3D7)	0.70172	0.00498518	68.355	AS(0.702)S(0.298)INIIR	2	-2.5064	1	0.662	0.975	1.257	1.156	1.75	0.887	0.315	2.818	0.746	1.474	1.288	0.92	1.514
Q8IDV0	240	S	Elongation factor 1-gamma, putative	PF13_0214	Plasmodium falciparum (isolate 3D7)	1	5.21852e-98	124.99	DDNNNNNNNDADNQHADLLS(1)DDLAEK	3	-0.47112	6	0.395	0.743	2.1	1.911	1.368	0.225	0.257	0.874	1.757	1.88	2.826	0.91	0.716
Q8IDX8	54	S	Merozoite surface protein 7	MSP7	Plasmodium falciparum (isolate 3D7)	0.999701	0.00360091	45.614	NIVS(1)GDFVGNYK	3	0.64806	3		1.445	2.915	1.151	0.156	0.18	0.153	1.178			2.016	0.395	0.135
Q8IDZ0	181	S	Uncharacterized protein	PF13_0186	Plasmodium falciparum (isolate 3D7)	0.990382	8.3814e-42	131.96	NS(0.99)T(0.01)DNDLIFR	2	1.7354	2	0.455	0.603	1.535	1.51	2.285	0.428	0.185	2.313	1.064	1.325	2.547	0.984	1.513
Q8IE09	132	S	60S ribosomal protein L23, putative	PF13_0171	Plasmodium falciparum (isolate 3D7)	0.847022	0.0189341	48.602	LS(0.847)S(0.15)AAS(0.003)AIV	2	-0.19764	1			1
Q8IE45	259	S	Alpha/beta-hydrolase, putative	PF13_0153	Plasmodium falciparum (isolate 3D7)	0.456041	0.00873933	66.267	YT(0.005)S(0.147)T(0.114)S(0.456)S(0.278)LNK	2	0.63069	0
Q8IE45	260	S	Alpha/beta-hydrolase, putative	PF13_0153	Plasmodium falciparum (isolate 3D7)	0.831508	0.00568811	72.29	YTS(0.001)T(0.005)S(0.162)S(0.832)LNK	2	1.6302	1	0.571	1.087	1.844	1.687	1.135	0.372	0.305	1.217	1.536	1.904	1.696	0.915	0.673
Q8IE57	12	S	RNA-binding protein, putative	PF13_0147	Plasmodium falciparum (isolate 3D7)	0.995566	1.47521e-06	55.337	DT(0.002)DENIS(0.996)DEHS(0.003)R	3	0.54496	4		0.814	1.37	1.515	1.517	0.408	0.376	1.084			1.684	1.106	1.001
Q8IE80	261	S	Glideosome associated protein with multiple membrane spans 1	MAL13P1.130	Plasmodium falciparum (isolate 3D7)	0.994329	0.0134009	70.399	LT(0.006)QS(0.994)AMR	2	0.33945	1	0.463	0.554	1.249	1.04	2.999	0.332	0.362	0.918	1.394	1.195	2.255	0.832	2.885
Q8IE99	172	S	Splicing factor 1	MAL13P1.120	Plasmodium falciparum (isolate 3D7)	0.761176	5.0711e-05	45.099	ADT(0.242)LKEES(0.761)DVS(0.996)DNHHNNR	4	0.81876	1
Q8IE99	175	S	Splicing factor 1	MAL13P1.120	Plasmodium falciparum (isolate 3D7)	0.996332	5.0711e-05	45.099	ADT(0.242)LKEES(0.761)DVS(0.996)DNHHNNR	4	0.81876	1
Q8IEC3	255	S	N2,N2-dimethylguanosine tRNA methyltransferase,putative	PF13_0109	Plasmodium falciparum (isolate 3D7)	0.999623	8.68866e-18	89.011	IDNS(1)GEDETYIYEEK	3	1.1775	2	0.589	0.902	1.741	1.63	1.425	0.522	0.191	2.73	1.129	1.533	1.93	0.936	0.874
Q8IEC8	605	S	Translocation protein SEC63	PF13_0102	Plasmodium falciparum (isolate 3D7)	1	0	285.4	RVS(1)S(1)DDEDDDDNEQGK	3	-1.2981	21	0.418	0.883	2.051	1.861	1.479	0.164	0.143	1.151	2.544	2.113	2.322	0.908	0.795
Q8IEC8	604	S	Translocation protein SEC63	PF13_0102	Plasmodium falciparum (isolate 3D7)	1	0	285.4	RVS(1)S(1)DDEDDDDNEQGK	3	-1.2981	19	0.423	0.862	1.999	1.87	1.521	0.163	0.162	1.001	2.602	2.038	2.318	0.936	0.813
Q8IED3	196	S	Uncharacterized protein	PF13_0101	Plasmodium falciparum (isolate 3D7)	1	0.00625921	41.996	KNS(1)QDLEVHK	4	-0.2265	1
Q8IEK3	275	S	26S protease regulatory subunit 7, putative	PF13_0063	Plasmodium falciparum (isolate 3D7)	1	0.000260773	48.216	GDES(1)AHGDHEVQR	3	-0.54458	2			0.899	0.833	1.267							0.926	1.521
Q8IEN3	1695	S	Carbamoyl phosphate synthetase	cpsSII	Plasmodium falciparum (isolate 3D7)	0.997815	0.000994429	48.899	NNEY(0.002)NS(0.998)NNIESK	3	0.58262	1
Q8IES4	909	T	DNA ligase	PfLigI	Plasmodium falciparum (isolate 3D7)	0.999999	0.000887087	71.08	NIDYNDDT(1)ES(1)E	2	-0.685	1
Q8IES4	911	S	DNA ligase	PfLigI	Plasmodium falciparum (isolate 3D7)	1	0.000887087	71.08	NIDYNDDT(1)ES(1)E	2	-0.685	1
Q8IFN1	272	S	Glideosome associated protein with multiple membrane spans 2	PFD1110w	Plasmodium falciparum (isolate 3D7)	1	0.00176631	74.962	WSPELHS(1)R	3	-0.54722	3
Q8IFP1	572	S	Pre-mRNA-splicing helicase BRR2, putative	PFD1060w	Plasmodium falciparum (isolate 3D7)	1	7.02134e-14	88.574	LYNS(1)DS(1)QGEDANKK	3	-1.4568	1	0.507	1	1.806	1.757	1.316	0.334	0.279	1.196	1.518	1.974	1.806	0.973	0.749
Q8IFP1	570	S	Pre-mRNA-splicing helicase BRR2, putative	PFD1060w	Plasmodium falciparum (isolate 3D7)	0.999994	7.02134e-14	88.574	LYNS(1)DS(1)QGEDANKK	3	-1.4568	1	0.507	1	1.806	1.757	1.316	0.334	0.279	1.196	1.518	1.974	1.806	0.973	0.749
Q8IFP1	603	S	Pre-mRNA-splicing helicase BRR2, putative	PFD1060w	Plasmodium falciparum (isolate 3D7)	1	3.13372e-65	123.35	GVKEEDNDGGS(1)GKEDNEPTQK	5	-0.60516	3	0.373	0.902	1.819	2.227	1.5	0.122	0.056	2.158	3.069	2.418	2.017	1.224	0.673
Q8IHN2	413	S	Plasmodium exported protein	PF11_0508	Plasmodium falciparum (isolate 3D7)	0.613219	0.00559291	41.695	LS(0.166)T(0.166)KNS(0.613)T(0.047)NDS(0.007)IK	3	-3.6505	1	0.55	1.393	2.265	1.261	0.659	0.494	0.378	1.306	1.113	2.535	1.626	0.557	0.523
Q8IHN2	417	S	Plasmodium exported protein	PF11_0508	Plasmodium falciparum (isolate 3D7)	0.589475	0.0105947	43.592	NS(0.205)T(0.205)NDS(0.589)IKT(0.001)PK	3	-1.6997	1
Q8IHN4	1460	S	Antigen 332, DBL-like protein	PF11_0506	Plasmodium falciparum (isolate 3D7)	0.499986	1.04822e-05	52.19	S(0.5)VS(0.5)EEVLEEEGSTTEK	3	0.012821	1	0.654	1.171	1.46	1.558	0.936	0.612	0.61	1.002	1.069	1.79	1.247	1.067	0.601
Q8IHN4	757	S	Antigen 332, DBL-like protein	PF11_0506	Plasmodium falciparum (isolate 3D7)	0.561718	0.0017806	61.423	S(0.562)VS(0.438)EEIPVEEK	3	-0.76502	1
Q8IHN4	1379	S	Antigen 332, DBL-like protein	PF11_0506	Plasmodium falciparum (isolate 3D7)	1	9.61547e-06	95.264	EGS(1)INEDIVK	2	-2.19	3	0.316	1.026	2.308	1.771	0.914	0.343	0.323	1.061	0.921	3.251	2.25	0.767	0.516
Q8IHN4	1462	S	Antigen 332, DBL-like protein	PF11_0506	Plasmodium falciparum (isolate 3D7)	0.499986	1.04822e-05	52.19	S(0.5)VS(0.5)EEVLEEEGSTTEK	3	0.012821	1	0.654	1.171	1.46	1.558	0.936	0.612	0.61	1.002	1.069	1.79	1.247	1.067	0.601
Q8IHN4	2583	S	Antigen 332, DBL-like protein	PF11_0506	Plasmodium falciparum (isolate 3D7)	0.876211	1.84369e-37	104.52	VIEQEGS(0.876)NT(0.124)EVAEDVEEK	3	-0.91436	1	0.266	1.183	1.994	1.331	0.974		0.251			4.447	1.686	0.668	0.732
Q8IHR4	560	S	Dynamin-like protein	dyn1	Plasmodium falciparum (isolate 3D7)	0.909971	2.13658e-94	150.26	QQS(0.087)NIS(0.91)NS(0.003)NQDTLLSTSSK	3	0.080074	3	0.596	0.771	1.706	1.618	1.458	0.575	0.276	2.082	1.037	1.293	2.213	0.949	0.901
Q8IHR4	580	S	Dynamin-like protein	dyn1	Plasmodium falciparum (isolate 3D7)	0.850234	0.00026615	42.314	Y(0.014)Y(0.014)S(0.064)NMMS(0.85)DQEY(0.057)NIT(0.001)GK	3	2.9985	1	0.662	0.852	1.539	1.443	1.334	0.575	0.595	0.967	1.151	1.287	1.805	0.938	0.925
Q8IHR6	664	S	Coatomer subunit gamma	PF11_0463	Plasmodium falciparum (isolate 3D7)	0.999761	0.0168029	50.897	QIS(1)NEYEEK	2	-0.068702	2	0.332	0.427	1.417	1.378	3.024	0.249	0.173	1.441	1.331	1.287	3.319	0.972	2.195
Q8IHR6	734	S	Coatomer subunit gamma	PF11_0463	Plasmodium falciparum (isolate 3D7)	1	1.57257e-14	106.42	EQIIAS(1)NDLNNK	3	-1.1115	1	0.342	0.806	2.117	2.066	1.029	0.398	0.242	1.643	0.858	2.358	2.628	0.976	0.498
Q8IHU0	52	S	60S ribosomal protein L28	PF11_0437	Plasmodium falciparum (isolate 3D7)	0.589335	0.00248211	74.392	S(0.589)NS(0.325)T(0.086)NVTLK	3	-2.7351	1
Q8IHU0	98	S	60S ribosomal protein L28	PF11_0437	Plasmodium falciparum (isolate 3D7)	1	0.00421465	59.227	LLQQHGS(1)FEK	3	0.9412	1	0.334	0.667	1.203	1.49	2.673	0.428	0.205	2.088	0.78	1.996	1.805	1.238	1.794
Q8IHU0	54	S	60S ribosomal protein L28	PF11_0437	Plasmodium falciparum (isolate 3D7)	0.923185	0.0105509	61.167	S(0.016)NS(0.923)T(0.061)NVTLK	2	-1.008	1	0.483	0.578	2.173	1.474	1.578	0.379	0.335	1.13	1.273	1.199	3.757	0.678	1.071
Q8IHU0	47	S	60S ribosomal protein L28	PF11_0437	Plasmodium falciparum (isolate 3D7)	0.553631	0.00700758	53.448	NT(0.014)PS(0.06)S(0.372)S(0.554)GLVK	3	3.4897	1
Q8IHU4	379	S	Uncharacterized protein	PF11_0433	Plasmodium falciparum (isolate 3D7)	0.54807	4.91889e-06	64.52	S(0.548)AS(0.452)ANMMDNQNVK	3	3.5519	1
Q8IHU4	2168	S	Uncharacterized protein	PF11_0433	Plasmodium falciparum (isolate 3D7)	0.988728	0.0164587	51.286	FIPS(0.989)DS(0.009)QT(0.002)K	2	1.0532	1	0.568	0.714	1.825	1.923	1.361	0.407	0.203	2.001	1.395	1.259	2.554	1.054	0.708
Q8IHV2	312	S	Uncharacterized protein	PF11_0424	Plasmodium falciparum (isolate 3D7)	1	0.0038374	71.085	NNS(1)DIIIR	2	1.3621	2	0.58	1.062	1.762	1.548	1.065	0.509	0.475	1.072	1.139	1.833	1.659	0.879	0.688
Q8IHW1	30	S	Conserved Plasmodium protein	PF11_0415	Plasmodium falciparum (isolate 3D7)	1	3.30072e-49	126.02	DAHMNS(1)LHENYNVSTK	3	1.018	4	0.326	1.064	2.342	1.636	1.12	0.283	0.229	1.236	1.151	3.264	2.201	0.699	0.684
Q8IHW1	17	S	Conserved Plasmodium protein	PF11_0415	Plasmodium falciparum (isolate 3D7)	0.995084	7.26583e-09	70.783	T(0.003)AS(0.002)VNGS(0.995)EENVYLK	3	0.17871	2
Q8IHY1	674	S	Guanylyl cyclase	PF11_0395	Plasmodium falciparum (isolate 3D7)	1	0.005176	53.448	GILINS(1)NEINR	2	-0.035722	1	0.234	0.793	2.054	1.497	1.525	0.532	0.366	1.455	0.44	3.387	2.591	0.729	1.019
Q8IHY4	2539	S	Uncharacterized protein	PF11_0392	Plasmodium falciparum (isolate 3D7)	0.997277	0.0137612	68.355	S(0.003)NS(0.997)LDFK	2	3.1677	1	0.133	0.77	2.669	2.284	0.932	0.085	0.127	0.675	1.556	5.799	3.465	0.856	0.408
Q8IHY4	1620	S	Uncharacterized protein	PF11_0392	Plasmodium falciparum (isolate 3D7)	0.999986	0.000798803	52.862	RES(1)NKIDDSNIK	4	1.8033	1
Q8II32	718	S	Uncharacterized protein	PF11_0342	Plasmodium falciparum (isolate 3D7)	0.977458	0.0006296	44.998	S(0.023)NENNS(0.977)EEVIHLLR	3	1.1328	1		0.693	1.197	0.95	1.159						1.727	0.793	1.22
Q8II42	246	S	Conserved Plasmodium protein	PF11_0332	Plasmodium falciparum (isolate 3D7)	0.999667	0.00353161	61.161	YHS(1)EFNIK	3	-1.085	1	0.448	0.705	1.313	1.08	2.857	0.272	0.326	0.835	1.646	1.575	1.861	0.823	2.646
Q8II42	33	S	Conserved Plasmodium protein	PF11_0332	Plasmodium falciparum (isolate 3D7)	1	0.000668294	79.492	RGS(1)PEGLAK	3	0.23164	2	0.305	0.812	2.244	1.796	1.381	0.256	0.207	1.235	1.194	2.659	2.765	0.8	0.769
Q8II64	34	S	Transporter, putative	PF11_0310	Plasmodium falciparum (isolate 3D7)	0.793088	3.13042e-05	57.595	EMS(0.793)S(0.207)NDNVNNNEK	3	-1.9838	2
Q8II64	395	S	Transporter, putative	PF11_0310	Plasmodium falciparum (isolate 3D7)	0.964404	3.58011e-134	172.42	KDEYAAST(0.001)NNS(0.964)S(0.034)NLVK	4	1.2942	3	0.624	1.067	2.065	1.464	1.124	0.417	0.239	1.745	1.497	1.711	1.936	0.709	0.768
Q8II64	608	S	Transporter, putative	PF11_0310	Plasmodium falciparum (isolate 3D7)	0.822828	0.00433986	64.104	VTYGDDAS(0.177)S(0.823)K	2	-1.5825	2	0.529	0.913	1.668	1.537	1.545	0.422	0.387	1.089	1.253	1.726	1.827	0.922	1.005
Q8II64	607	S	Transporter, putative	PF11_0310	Plasmodium falciparum (isolate 3D7)	0.944577	0.014429	42.317	VT(0.001)YGDDAS(0.945)S(0.054)K	2	0.81696	1
Q8II64	396	S	Transporter, putative	PF11_0310	Plasmodium falciparum (isolate 3D7)	0.572229	0.00189291	40.278	DEYAAS(0.001)T(0.001)NNS(0.426)S(0.572)NLVK	3	0.026617	1
Q8II97	770	S	Autophagy-related protein 23, putative	PF11_0277	Plasmodium falciparum (isolate 3D7)	1	0.0166198	46.069	ELS(1)DENLHK	3	-0.18056	1
Q8IIB7	11	S	Ethanolamine kinase	PF11_0257	Plasmodium falciparum (isolate 3D7)	1	8.62722e-99	160.43	EIDES(1)EKEITQQR	3	0.90707	8	0.358	0.616	1.673	1.777	2.029	0.374	0.173	2.158	0.958	1.72	2.715	1.062	1.142
Q8IID2	887	S	Calcium-dependent protein kinase 7	PF11_0242	Plasmodium falciparum (isolate 3D7)	0.999918	4.43668e-11	66.893	NANSSFES(1)EHEDLKR	4	1.8148	1
Q8IIF6	233	S	Conserved Plasmodium protein	PF11_0218	Plasmodium falciparum (isolate 3D7)	0.984985	3.03017e-05	60.307	VY(0.015)S(0.985)NENIIDTPNK	2	-0.94129	2
Q8IIG7	1050	S	Uncharacterized protein PF11_0207	PF11_0207	Plasmodium falciparum (isolate 3D7)	1	0.0114433	51.03	NIS(1)DVS(1)DIEK	2	0.97371	1	0.382	0.777	1.978	1.4	1.193	0.27			1.418	2.033	2.546	0.708	0.852
Q8IIG7	1047	S	Uncharacterized protein PF11_0207	PF11_0207	Plasmodium falciparum (isolate 3D7)	1	0.0114433	51.03	NIS(1)DVS(1)DIEK	2	0.97371	1	0.382	0.777	1.978	1.4	1.193	0.27			1.418	2.033	2.546	0.708	0.852
Q8IIH4	240	S	Splicing factor U2AF small subunit, putative	PF11_0200	Plasmodium falciparum (isolate 3D7)	1	9.99003e-114	163.85	NRS(1)DNEDDDDDEER	2	1.1155	12	0.308	0.899	2.033	1.744	0.991	0.023			13.231	2.918	2.261	0.858	0.568
Q8IIJ8	356	S	Heat shock protein 101	PF11_0175	Plasmodium falciparum (isolate 3D7)	0.989826	9.22376e-09	102.73	FIES(0.01)CS(0.99)AFER	2	-0.44243	1	0.383	0.692	1.52	1.851	2.184	0.274	0.094	2.905	1.396	1.809	2.196	1.217	1.18
Q8IIK5	168	T	Moving junction protein	RON4	Plasmodium falciparum (isolate 3D7)	0.997904	0.00271329	44.968	HTEPLT(0.002)NQNT(0.998)NEVK	3	0.028273	1
Q8IIL5	38	S	Ser/Thr protein kinase	PF11_0156	Plasmodium falciparum (isolate 3D7)	0.942039	9.13018e-08	62.94	S(0.058)KHEENS(0.942)PDGDSYK	4	1.5135	2
Q8IIM2	32	S	Rhomboid-like protein	ROM1	Plasmodium falciparum (isolate 3D7)	0.739163	3.26318e-09	73.597	TPDYYQSQS(0.261)S(0.739)FVQR	3	-0.59226	1	0.862	0.863	1.466	1.33	0.973	0.798	0.708	1.128	1.08	1.001	1.7	0.907	0.732
Q8IIQ7	1387	S	Asparagine-rich antigen	PF11_0111	Plasmodium falciparum (isolate 3D7)	0.998265	0.0137671	50.222	YFS(0.001)NNYNS(0.998)LR	2	1.0819	2	0.697	1.487	2.15	1.05	0.764	0.727	0.125	5.827	0.958	2.134	1.446	0.488	0.728
Q8IIQ7	1345	S	Asparagine-rich antigen	PF11_0111	Plasmodium falciparum (isolate 3D7)	0.999874	0.00877715	52.391	SFRNS(1)HDR	3	2.2646	2	0.516	1.013	1.843	1.756	1.127	0.459	0.287	1.6	1.123	1.964	1.82	0.953	0.642
Q8IIQ7	1284	S	Asparagine-rich antigen	PF11_0111	Plasmodium falciparum (isolate 3D7)	0.764612	0.00724426	57.885	GGS(0.185)S(0.765)Y(0.029)DY(0.021)NNR	2	0.38822	1
Q8IIQ7	1257	S	Asparagine-rich antigen	PF11_0111	Plasmodium falciparum (isolate 3D7)	0.983262	0.00639185	41.695	KDDHADS(0.983)VT(0.008)T(0.009)K	3	0.23694	1
Q8IIQ7	1481	S	Asparagine-rich antigen	PF11_0111	Plasmodium falciparum (isolate 3D7)	1	4.62355e-52	138.91	YECLGDADES(1)DK	2	0.49517	10	0.744	1.008	1.397	1.137	2.073	0.481	0.16	3.008	1.546	1.356	1.386	0.814	1.823
Q8IIQ7	435	S	Asparagine-rich antigen	PF11_0111	Plasmodium falciparum (isolate 3D7)	1	0.00175675	85.716	S(1)VPLDQK	2	3.72	2	0.938	1.402	1.655	1.302	0.894	0.583	0.226	2.574	1.609	1.494	1.181	0.787	0.686
Q8IIR0	1028	S	Pre-mRNA-processing factor 6, putative	PF11_0108	Plasmodium falciparum (isolate 3D7)	0.644843	0.00608382	41.293	S(0.645)VNNT(0.335)T(0.015)AS(0.005)NISK	3	-1.4586	1
Q8IIR1	428	T	Uncharacterized protein	PF11_0107	Plasmodium falciparum (isolate 3D7)	1	5.47856e-10	67.312	VGT(1)LNHDNLNDDTNR	3	-1.1322	1
Q8IIS4	1347	S	Transcription factor with AP2 domain(S)	PF11_0091	Plasmodium falciparum (isolate 3D7)	0.999551	1.44561e-26	118.52	KNS(1)YDYNTDYNSK	3	-0.17484	2	0.353	0.931	2.585	1.783	1.002	0.206	0.139	1.48	1.715	2.636	2.775	0.69	0.562
Q8IIS4	889	S	Transcription factor with AP2 domain(S)	PF11_0091	Plasmodium falciparum (isolate 3D7)	0.713211	0.000994429	48.899	S(0.286)CNY(0.001)S(0.713)DENILNK	3	0.50469	1
Q8IIS9	1659	S	Polyadenylate-binding protein-interacting protein 1, putative	PF11_0086	Plasmodium falciparum (isolate 3D7)	1	1.4178e-90	154.55	TSVTNVHNS(1)NDEGTK	3	1.3457	6	0.473	0.997	2.254	1.86	1.067	0.218	0.13	1.676	2.169	2.108	2.261	0.825	0.574
Q8IIS9	1970	S	Polyadenylate-binding protein-interacting protein 1, putative	PF11_0086	Plasmodium falciparum (isolate 3D7)	0.953723	5.98136e-06	51.876	NDHKDES(0.014)S(0.014)VHS(0.954)FNS(0.008)S(0.01)R	4	-1.4156	2
Q8IIS9	1069	S	Polyadenylate-binding protein-interacting protein 1, putative	PF11_0086	Plasmodium falciparum (isolate 3D7)	0.984238	5.20067e-07	52.898	EGY(0.006)NS(0.984)EDNDNT(0.01)AGNYYLK	3	-1.1233	1
Q8IIS9	1449	S	Polyadenylate-binding protein-interacting protein 1, putative	PF11_0086	Plasmodium falciparum (isolate 3D7)	1	3.45131e-08	98.942	RNS(1)NFINEK	3	0.12328	1	0.967	1.826	1.169	0.893	1.112	0.791	0.243	3.254	1.224	1.887	0.64	0.764	1.245
Q8IIS9	151	S	Polyadenylate-binding protein-interacting protein 1, putative	PF11_0086	Plasmodium falciparum (isolate 3D7)	0.999643	1.42537e-23	113.88	NNS(1)QDVHSSSILK	3	-2.3491	2	0.616	1.058	2.267	1.763	0.69	0.358	0.247	1.446	1.723	1.717	2.142	0.778	0.391
Q8IJ39	805	S	Conserved Plasmodium protein	PF10_0361	Plasmodium falciparum (isolate 3D7)	0.49809	0.0115778	60.157	T(0.004)ALNT(0.498)S(0.498)VDMK	2	-0.48603	0
Q8IJ39	804	T	Conserved Plasmodium protein	PF10_0361	Plasmodium falciparum (isolate 3D7)	0.49809	0.0115778	60.157	T(0.004)ALNT(0.498)S(0.498)VDMK	2	-0.48603	0
Q8IJ40	339	S	Acetyl-CoA transporter, putative	PF10_0360	Plasmodium falciparum (isolate 3D7)	0.5	0.00292642	45.54	QS(0.5)S(0.5)EINEFANAK	3	-0.53562	1
Q8IJ40	340	S	Acetyl-CoA transporter, putative	PF10_0360	Plasmodium falciparum (isolate 3D7)	0.5	0.00292642	45.54	QS(0.5)S(0.5)EINEFANAK	3	-0.53562	1
Q8IJ76	136	S	Early transcribed membrane protein 10.2	ETRAMP10.2	Plasmodium falciparum (isolate 3D7)	0.999611	0.00170508	83.204	TVNS(1)EVSPK	2	0.81836	4	1.025	1.529	1.876	1.096	0.645	0.404	0.424	0.953	2.534	1.492	1.227	0.584	0.589
Q8IJ76	329	S	Early transcribed membrane protein 10.2	ETRAMP10.2	Plasmodium falciparum (isolate 3D7)	0.991893	0.0102381	52.132	S(0.992)KGPS(0.007)S(0.001)PLR	3	0.32586	2	0.565	1.814	2.438	1.488	0.391	0.183	0.12	1.525	3.087	3.212	1.344	0.61	0.263
Q8IJ85	158	S	Asparagine-rich antigen	PF10_0314	Plasmodium falciparum (isolate 3D7)	0.996484	2.00468e-08	55.051	LKNENES(0.003)MNS(0.996)DGNNDVTR	3	2.394	1	0.686	0.81	1.681	1.579	1.49	0.454	0.299	1.517	1.511	1.181	2.074	0.94	0.944
Q8IJ91	298	S	OTU-like cysteine protease, putative	PF10_0308	Plasmodium falciparum (isolate 3D7)	1	0.0174431	50.484	S(1)MPNINDK	2	3.086	1	0.626	0.938	1.6	1.479	1.256	0.638	0.462	1.381	0.981	1.499	1.705	0.924	0.849
Q8IJC6	360	S	60S ribosomal protein L3	PF10_0272	Plasmodium falciparum (isolate 3D7)	0.91839	0.0134073	70.363	FIDT(0.015)S(0.066)S(0.918)K	2	0.34493	1
Q8IJC7	22	S	Centrin-3	PF10_0271	Plasmodium falciparum (isolate 3D7)	0.499996	2.44354e-05	80.96	AITNRPIS(0.5)S(0.5)NR	3	0.97182	1	0.214	0.828	2.231	2.113	1.401	0.098	0.117	0.836	2.189	3.874	2.694	0.947	0.663
Q8IJC7	23	S	Centrin-3	PF10_0271	Plasmodium falciparum (isolate 3D7)	0.499996	2.44354e-05	80.96	AITNRPIS(0.5)S(0.5)NR	3	0.97182	1	0.214	0.828	2.231	2.113	1.401	0.098	0.117	0.836	2.189	3.874	2.694	0.947	0.663
Q8IJD0	229	S	Merozoite capping protein 1	PF10_0268	Plasmodium falciparum (isolate 3D7)	0.797033	0.00222342	80.245	GSVS(0.174)S(0.797)T(0.029)ISK	2	1.197	1	0.466	0.937	1.755	1.65	1.376	0.547	0.268	2.042	0.852	2.009	1.874	0.94	0.834
Q8IJF4	252	S	Formin 2, putative	PF10_0244	Plasmodium falciparum (isolate 3D7)	0.983541	0.000584633	47.548	ES(0.004)T(0.013)FPS(0.984)EDDVTFR	2	1.0851	1	0.659	1.009	1.495	1.529	1.087	0.622	0.6	1.036	1.06	1.532	1.482	1.022	0.711
Q8IJI0	392	S	Pre-mRNA splicing factor, putative	PF10_0217	Plasmodium falciparum (isolate 3D7)	0.869339	0.00367216	52.191	S(0.033)Y(0.001)S(0.095)AS(0.869)PGS(0.001)AYK	3	-3.0538	1
Q8IJI0	369	S	Pre-mRNA splicing factor, putative	PF10_0217	Plasmodium falciparum (isolate 3D7)	1	0.000458161	84.507	NAS(1)S(1)DFKR	3	1.3847	8	0.451	0.995	2.182	1.91	1.021	0.267	0.173	1.548	1.689	2.205	2.193	0.875	0.535
Q8IJI0	213	S	Pre-mRNA splicing factor, putative	PF10_0217	Plasmodium falciparum (isolate 3D7)	0.835982	0.000949777	52.372	YS(0.013)NES(0.151)GLS(0.836)DRDR	2	2.5314	1	0.338	0.339	0.771	1.239	2.313					1.003	2.278	1.606	1.867
Q8IJI0	368	S	Pre-mRNA splicing factor, putative	PF10_0217	Plasmodium falciparum (isolate 3D7)	1	0.000458161	84.507	NAS(1)S(1)DFKR	3	1.3847	10	0.469	1.018	2.156	1.866	1.075	0.251	0.166	1.512	1.871	2.17	2.118	0.866	0.576
Q8IJI0	388	S	Pre-mRNA splicing factor, putative	PF10_0217	Plasmodium falciparum (isolate 3D7)	0.421081	2.61402e-06	89.26	S(0.421)YS(0.322)AS(0.237)PGS(0.02)AYK	2	-2.9169	0
Q8IJL2	1440	S	Eukaryotic translation initiation factor subunit eIF2A, putative	PF10_0183	Plasmodium falciparum (isolate 3D7)	0.999249	0.00271143	50.897	RHDS(0.999)FNHPY(0.001)K	4	0.54036	2
Q8IJP6	887	S	Uncharacterized protein	PF10_0146	Plasmodium falciparum (isolate 3D7)	0.999879	0.00766093	69.721	LVYS(1)CDEMK	2	0.95238	1
Q8IJQ4	966	T	Uncharacterized protein	PF10_0138	Plasmodium falciparum (isolate 3D7)	0.995464	4.57567e-08	63.691	KHHT(0.995)NVY(0.005)EPNDEEK	4	1.3093	2	0.332	1.012	2.817	1.372	0.803	0.353	0.31	1.139	0.941	3.044	2.784	0.487	0.585
Q8IJR3	82	S	Conserved Plasmodium protein	PF10_0129	Plasmodium falciparum (isolate 3D7)	0.56683	1.76559e-05	52.19	T(0.427)DS(0.567)NIPDS(0.006)NENVENK	3	0.3001	1
Q8IJS0	155	S	Phosphoglucomutase, putative	PF10_0122	Plasmodium falciparum (isolate 3D7)	0.881989	1.58233e-05	52.432	NCLCGVMVT(0.118)AS(0.882)HNPK	3	0.13157	1
Q8IJS7	319	S	PRE-binding protein	PF10_0115	Plasmodium falciparum (isolate 3D7)	0.611106	3.80929e-34	128.08	LS(0.611)S(0.389)ADMENK	2	-1.4872	1	0.365	0.455	1.146	0.949	3.466	0.343	0.276	1.241	1.066	1.246	2.517	0.828	3.652
Q8IJS7	797	T	PRE-binding protein	PF10_0115	Plasmodium falciparum (isolate 3D7)	1	0.0026664	54.09	KCT(1)QVDINEK	3	0.29763	1
Q8IJS7	644	S	PRE-binding protein	PF10_0115	Plasmodium falciparum (isolate 3D7)	0.601126	2.14747e-13	93.371	GS(0.601)KNS(0.399)DIEEAEEK	3	-0.32457	2	0.542	0.79	1.537	1.414	1.968	0.453	0.298	1.522	1.196	1.458	1.946	0.92	1.393
Q8IJS7	647	S	PRE-binding protein	PF10_0115	Plasmodium falciparum (isolate 3D7)	0.919607	1.82362e-14	97.384	GS(0.08)KNS(0.92)DIEEAEEK	3	-1.1391	2	0.547	0.803	1.382	1.393	2.038	0.493	0.344	1.431	1.11	1.469	1.72	1.008	1.463
Q8IJU2	104	S	Conserved Plasmodium protein	PF10_0100	Plasmodium falciparum (isolate 3D7)	0.994718	0.00536819	67.519	S(0.995)NS(0.005)PLDVK	2	2.4486	2
Q8IJU2	106	S	Conserved Plasmodium protein	PF10_0100	Plasmodium falciparum (isolate 3D7)	0.982656	0.00497258	60.161	S(0.017)NS(0.983)PLDVK	2	2.4182	1	0.569	0.68	1.179	1.262	2.693	0.334	0.282	1.183	1.705	1.194	1.735	1.07	2.133
Q8IJV7	410	S	Nucleolar protein 5, putative	PF10_0085	Plasmodium falciparum (isolate 3D7)	1	0.00496578	47.991	KLS(1)NPNNNVK	3	0.73328	1
Q8IJV9	630	S	Conserved Plasmodium membrane protein	PF10_0082	Plasmodium falciparum (isolate 3D7)	0.859236	0.00511829	69.672	S(0.141)HS(0.859)CPVLIK	3	0.55903	2
Q8IJW2	1345	S	Uncharacterized protein	PF10_0079	Plasmodium falciparum (isolate 3D7)	0.333333	2.57522e-18	111.83	S(0.333)S(0.333)S(0.333)LCNNNIQNK	3	-0.91768	0
Q8IJW2	1586	T	Uncharacterized protein	PF10_0079	Plasmodium falciparum (isolate 3D7)	0.5	6.41374e-139	172.42	KET(0.5)T(0.5)DDEDEQQDQHLQQK	4	0.37131	3	0.498	0.848	1.709	1.614	1.572	0.394	0.365	1.079	1.265	1.703	2.014	0.945	0.974
Q8IJW2	1346	S	Uncharacterized protein	PF10_0079	Plasmodium falciparum (isolate 3D7)	0.333333	2.57522e-18	111.83	S(0.333)S(0.333)S(0.333)LCNNNIQNK	3	-0.91768	0
Q8IJW2	1585	T	Uncharacterized protein	PF10_0079	Plasmodium falciparum (isolate 3D7)	0.613904	6.41374e-139	172.42	KET(0.614)T(0.386)DDEDEQQDQHLQQK	4	1.3567	4	0.505	0.858	1.711	1.63	1.606	0.355	0.334	1.065	1.422	1.698	1.993	0.953	0.985
Q8IJW2	1347	S	Uncharacterized protein	PF10_0079	Plasmodium falciparum (isolate 3D7)	0.333333	2.57522e-18	111.83	S(0.333)S(0.333)S(0.333)LCNNNIQNK	3	-0.91768	0
Q8IJW3	151	S	Histone deacetylase	PF10_0078	Plasmodium falciparum (isolate 3D7)	0.999998	0.000737975	58.814	QNNS(1)DVVIIGYK	3	2.0568	1	0.455	0.972	1.862	1.501	1.087	0.368	0.755	0.487	1.238	2.135	1.916	0.806	0.724
Q8IJW4	542	S	Eukaryotic translation initiation factor 3 subunit D	PF10_0077	Plasmodium falciparum (isolate 3D7)	0.999874	0.017921	49.632	LYCTHEDS(1)N	2	-0.62958	1	0.657	0.886	1.438	1.27	1.441	0.768	0.541	1.42	0.855	1.349	1.624	0.883	1.135
Q8IJW6	913	S	Asparagine-rich antigen	ApiAP2	Plasmodium falciparum (isolate 3D7)	0.996747	2.13088e-11	61.345	LLNS(0.002)DAGQDS(0.997)ENEFS(0.001)PTK	3	0.66409	1		0.506	1.161	0.808	1.525						2.296	0.696	1.886
Q8IJW6	942	T	Asparagine-rich antigen	ApiAP2	Plasmodium falciparum (isolate 3D7)	0.999632	0.00196527	65.219	ASALT(1)PVEGVR	2	1.8294	1	0.665	1.128	2.014	1.646	1.173	0.259	0.115	2.263	2.564	1.697	1.785	0.817	0.713
Q8IJX1	239	S	Conserved Plasmodium membrane protein	PF10_0070	Plasmodium falciparum (isolate 3D7)	0.96231	9.85453e-35	123.14	NAT(0.037)YS(0.962)DDEIYQVNK	3	0.71229	5	0.421	0.761	1.627	1.877	1.858	0.29	0.165	1.757	1.451	1.809	2.136	1.154	0.99
Q8IJX3	92	S	RNA binding protein, putative	PF10_0068	Plasmodium falciparum (isolate 3D7)	1	4.0297e-07	82.59	EDREENS(1)GNFEK	3	-0.62876	6	0.417	0.584	1.329	1.346	2.748	0.342	0.235	1.456	1.221	1.4	2.275	1.013	2.042
Q8IJX8	8	S	DNA/RNA-binding protein Alba 3	PF10_0063	Plasmodium falciparum (isolate 3D7)	0.802871	0.0139029	50.088	AS(0.01)T(0.187)EEVS(0.803)QER	2	-0.021518	1
Q8IJX8	4	T	DNA/RNA-binding protein Alba 3	PF10_0063	Plasmodium falciparum (isolate 3D7)	0.974688	1.73548e-07	100.22	AS(0.025)T(0.975)EEVSQER	2	1.3724	1	0.293	1.187	2.379	1.51	0.436	0.195			1.503	4.051	2.005	0.635	0.288
Q8IJX8	3	S	DNA/RNA-binding protein Alba 3	PF10_0063	Plasmodium falciparum (isolate 3D7)	0.991376	0.00694529	58.32	AS(0.991)T(0.008)EEVSQER	2	0.15211	2	0.625	1.206	2.063	1.643	0.831	0.294	0.338	0.871	2.125	1.929	1.711	0.796	0.506
Q8IJZ3	787	T	RNA-binding protein, putative	PF10_0047	Plasmodium falciparum (isolate 3D7)	0.464083	6.43014e-06	52.657	NEEEGYDDDT(0.063)Y(0.009)T(0.464)S(0.464)ERDK	3	-0.59586	0
Q8IJZ3	586	S	RNA-binding protein, putative	PF10_0047	Plasmodium falciparum (isolate 3D7)	1	2.69892e-51	132.83	RDDNEDNKS(1)EVDDSK	3	-0.30376	6	0.656	1.442	2.358	1.474	0.921	0.096	0.053	1.834	6.809	2.196	1.636	0.625	0.625
Q8IJZ3	745	S	RNA-binding protein, putative	PF10_0047	Plasmodium falciparum (isolate 3D7)	1	0.00596621	58.274	LQEGS(1)VCR	2	0.27646	2	0.799	1.267	2.081	1.375	0.774	0.373	0.329	1.133	2.142	1.585	1.642	0.661	0.563
Q8IJZ3	94	S	RNA-binding protein, putative	PF10_0047	Plasmodium falciparum (isolate 3D7)	0.999848	0.00887821	51.979	GS(1)LDNYER	2	1.1173	1
Q8IJZ3	837	T	RNA-binding protein, putative	PF10_0047	Plasmodium falciparum (isolate 3D7)	0.7189	0.0210456	45.825	IT(0.719)RVS(0.281)EESTTK	3	-2.8283	1
Q8IJZ3	425	S	RNA-binding protein, putative	PF10_0047	Plasmodium falciparum (isolate 3D7)	0.912093	0.00120899	43.794	NY(0.006)S(0.912)PPNFS(0.074)NES(0.009)IER	2	0.21607	2	0.37	0.799	1.794	1.089	0.948					2.161	2.246	0.607	0.87
Q8IJZ3	788	S	RNA-binding protein, putative	PF10_0047	Plasmodium falciparum (isolate 3D7)	0.67525	7.07132e-12	64.589	NEEEGYDDDT(0.08)Y(0.003)T(0.242)S(0.675)ERDK	3	-0.33136	1	0.542	1.203	2.164	1.735	0.964	0.164	0.228	0.718	3.314	2.219	1.798	0.802	0.556
Q8IJZ4	941	S	E3 ubiquitin-protein ligase, putative	PF10_0046	Plasmodium falciparum (isolate 3D7)	0.99983	0.0169986	45.829	AS(1)FEINTGK	3	-1.025	1	0.491	1.107	1.512	1.757	1.129	0.476	0.528	0.901	1.032	2.257	1.366	1.162	0.643
Q8IK01	208	S	Inner membrane complex protein 1c, putative	PF10_0039	Plasmodium falciparum (isolate 3D7)	0.999998	1.23331e-62	144.77	S(1)YELLNK	2	0.13793	10	0.089	0.421	1.675	2.993	1.688	0.09	0.044	2.073	0.987	4.728	3.978	1.787	0.564
Q8IK01	146	S	Inner membrane complex protein 1c, putative	PF10_0039	Plasmodium falciparum (isolate 3D7)	1	3.11602e-26	119.54	QIEDS(1)EEIIK	2	0.2408	7	0.203	0.67	1.686	1.906	2.168	0.196	0.171	1.145	1.038	3.3	2.516	1.131	1.137
Q8IK01	267	S	Inner membrane complex protein 1c, putative	PF10_0039	Plasmodium falciparum (isolate 3D7)	0.999857	4.10801e-134	168.64	RLS(1)S(1)EEIKPAGCCSAACT	3	-3.1096	3	0.254	0.782	1.822	2.143	1.505	0.28	0.214	1.31	0.907	3.076	2.33	1.176	0.702
Q8IK01	266	S	Inner membrane complex protein 1c, putative	PF10_0039	Plasmodium falciparum (isolate 3D7)	0.999948	4.41315e-74	143.93	RLS(1)S(1)EEIKPAGCCSAACT	3	-3.1096	5	0.206	0.688	1.634	2.092	1.964	0.248	0.167	1.49	0.83	3.34	2.374	1.28	0.939
Q8IK01	257	S	Inner membrane complex protein 1c, putative	PF10_0039	Plasmodium falciparum (isolate 3D7)	0.791832	1.82612e-19	82.109	SIQASNFEPS(0.792)GS(0.208)MQLK	3	-0.98635	2	0.621	0.971	1.414	1.437	1.301	0.603	0.652	0.924	1.03	1.563	1.456	1.016	0.906
Q8IK07	63	S	Conserved Plasmodium protein	PF10_0033	Plasmodium falciparum (isolate 3D7)	0.990545	0.0114472	50.484	HIES(0.004)LGS(0.991)Y(0.006)K	3	-0.32056	1
Q8IK12	8	S	RNA-binding protein, putative	PF10_0028	Plasmodium falciparum (isolate 3D7)	1	5.4307e-98	160.48	EAHS(1)ES(1)EEPVHK	3	0.77074	30	0.42	0.997	1.887	1.718	1.473	0.274	0.23	1.193	1.532	2.374	1.893	0.91	0.857
Q8IK12	10	S	RNA-binding protein, putative	PF10_0028	Plasmodium falciparum (isolate 3D7)	1	6.18585e-09	89.911	EAHS(1)ES(1)EEPVHK	3	0.77074	11	0.318	0.896	2.019	1.962	1.398	0.216	0.192	1.122	1.474	2.817	2.254	0.972	0.712
Q8IK20	339	S	Alpha/beta hydrolase, putative	PF10_0020	Plasmodium falciparum (isolate 3D7)	0.747494	0.000886412	43.37	NVHS(0.044)ES(0.174)S(0.747)VS(0.034)EMNFK	3	0.12031	1
Q8IK20	313	S	Alpha/beta hydrolase, putative	PF10_0020	Plasmodium falciparum (isolate 3D7)	0.582678	6.52311e-32	124.2	S(0.583)AS(0.417)AHSIMSDTEK	3	0.54975	1
Q8IK27	112	S	Uncharacterized protein	PF10_0013	Plasmodium falciparum (isolate 3D7)	1	5.61615e-10	83.404	HTQQNNLGDS(1)LKR	4	-0.75077	2	1.13	1.502	1.565	1.018	0.71	0.536	0.539	0.994	2.108	1.329	1.042	0.65	0.697
Q8IK89	128	S	Trailer hitch homolog, putative	PF14_0717	Plasmodium falciparum (isolate 3D7)	0.5	0.0167926	43.316	VNNNLIS(0.5)S(0.5)NDR	2	2.59	1
Q8IK89	129	S	Trailer hitch homolog, putative	PF14_0717	Plasmodium falciparum (isolate 3D7)	0.5	0.0167926	43.316	VNNNLIS(0.5)S(0.5)NDR	2	2.59	1
Q8IKC5	83	S	Diacylglycerol kinase	PF14_0681	Plasmodium falciparum (isolate 3D7)	0.939047	0.00109795	81.625	S(0.001)FS(0.939)MT(0.06)NDK	2	-1.303	1	0.234	0.82	2.377	1.975	1.173	0.242	0.179	1.348	0.966	3.511	2.9	0.831	0.594
Q8IKC8	207	S	Exported protein 2	EXP-2	Plasmodium falciparum (isolate 3D7)	0.560413	0.00820977	57.785	HLS(0.56)S(0.43)Y(0.01)MEEK	3	1.0505	2
Q8IKC8	208	S	Exported protein 2	EXP-2	Plasmodium falciparum (isolate 3D7)	0.954385	0.00110975	83.499	HLS(0.045)S(0.954)YMEEK	2	-2.4881	4	0.874	1.411	2.232	1.08	0.561	0.483	0.36	1.342	1.811	1.614	1.582	0.484	0.519
Q8IKC8	235	S	Exported protein 2	EXP-2	Plasmodium falciparum (isolate 3D7)	0.81997	2.5489e-07	60.489	YEFDVDS(0.166)S(0.82)ET(0.012)DS(0.001)TK	3	2.3105	1	0.585	0.923	1.814	1.538	1.451	0.388	0.301	1.291	1.506	1.578	1.965	0.848	0.944
Q8IKE9	246	S	Splicing factor U2AF large subunit, putative	PF14_0656	Plasmodium falciparum (isolate 3D7)	0.999967	6.23713e-24	99.092	TIEVHS(1)NS(1)EENKQEK	4	-0.67737	2	0.623	0.929	1.694	1.664	1.352	0.446	0.292	1.53	1.395	1.492	1.824	0.982	0.812
Q8IKE9	244	S	Splicing factor U2AF large subunit, putative	PF14_0656	Plasmodium falciparum (isolate 3D7)	0.999624	7.96621e-07	56.488	TIEVHS(1)NS(1)EENKQEK	4	-0.67737	1	0.648	0.912	1.408	1.939	1.325	0.43	0.338	1.273	1.505	1.408	1.545	1.377	0.683
Q8IKF0	129	T	Eukaryotic initiation factor 4A	H45	Plasmodium falciparum (isolate 3D7)	1	0.00220633	68.42	CHACVGGT(1)VVR	3	0.22203	1	0.727	1.03	1.42	1.11	1.634	0.543	0.536	1.013	1.339	1.417	1.378	0.782	1.472
Q8IKF6	765	S	Uncharacterized protein	PF14_0649	Plasmodium falciparum (isolate 3D7)	0.658902	0.000755402	58.98	NS(0.659)FS(0.341)DEEEELMK	3	-1.5119	2	0.758	0.887	1.598	1.443	1.367	0.438	0.508	0.862	1.731	1.17	1.802	0.903	0.947
Q8IKF6	2401	S	Uncharacterized protein	PF14_0649	Plasmodium falciparum (isolate 3D7)	0.955679	7.67502e-36	124.63	S(0.044)KNES(0.956)DNDDENDYK	4	-1.2991	9	0.496	0.969	2.027	1.815	1.237	0.25	0.207	1.208	1.983	1.954	2.093	0.895	0.682
Q8IKF6	1720	S	Uncharacterized protein	PF14_0649	Plasmodium falciparum (isolate 3D7)	0.998969	7.37864e-86	134.66	NDEENEDSQLVTNEGS(0.999)DKDAS(0.001)TK	4	0.16314	4	0.466	0.886	1.649	1.609	1.625	0.363	0.402	0.902	1.283	1.902	1.861	0.976	1.01
Q8IKF6	2397	S	Uncharacterized protein	PF14_0649	Plasmodium falciparum (isolate 3D7)	0.51311	6.74523e-08	67.645	S(0.513)KNES(0.487)DNDDENDYK	3	-0.30978	2	0.414	0.965	1.984	1.958	1.333	0.209	0.138	1.516	1.981	2.332	2.057	0.987	0.68
Q8IKF6	2393	S	Uncharacterized protein	PF14_0649	Plasmodium falciparum (isolate 3D7)	0.99947	0.0134662	70.028	SSFS(0.999)FDK	2	-0.41797	2	0.25	0.96	2.382	1.78	1.323	0.223	0.081	2.749	1.12	3.84	2.48	0.747	0.743
Q8IKF8	390	T	Rab GTPase activator, putative	PF14_0647	Plasmodium falciparum (isolate 3D7)	1	1.89289e-05	77.746	NNT(1)EHNIHISNR	3	0.42961	1	0.266	0.698	1.767	1.165	1.525	0.579			0.46	2.62	2.533	0.66	1.308
Q8IKG9	69	T	Uncharacterized protein	PF14_0636	Plasmodium falciparum (isolate 3D7)	0.999999	1.6167e-85	154.49	EIFEGENT(1)DDDTK	2	-2.1473	12	0.316	1.01	2.041	1.996	1.303	0.299	0.035	8.471	1.056	3.197	2.022	0.978	0.653
Q8IKH3	1024	S	26S proteasome regulatory subunit RPN2,putative	PF14_0632	Plasmodium falciparum (isolate 3D7)	0.999991	4.97676e-144	177	TAQDDNSSVLS(1)DGK	2	0.46371	5	0.551	0.86	1.854	1.669	1.338	0.44	0.286	1.536	1.253	1.56	2.155	0.9	0.802
Q8IKH5	873	T	Serine/threonine-protein phosphatase	PF14_0630	Plasmodium falciparum (isolate 3D7)	0.999232	0.00316064	62.357	MT(0.001)ELRPPT(0.999)PPR	3	0.90188	1
Q8IKJ1	737	S	Phosphatase, putative	PF14_0614	Plasmodium falciparum (isolate 3D7)	0.841401	0.00695453	57.225	S(0.1)IS(0.841)S(0.059)VEER	2	0.6634	1	0.826	0.964	1.673	1.576	0.839	0.602	0.521	1.157	1.371	1.167	1.736	0.942	0.532
Q8IKM5	98	S	60S ribosomal protein L27	PF14_0579	Plasmodium falciparum (isolate 3D7)	0.990995	0.0113298	59.198	S(0.009)LAS(0.991)DDVLK	2	-0.81208	1	0.709	0.763	1.237	1.572	1.819	0.528	0.372	1.422	1.341	1.077	1.621	1.271	1.157
Q8IKN7	18	S	Uncharacterized protein	PF14_0567	Plasmodium falciparum (isolate 3D7)	0.74404	6.99724e-08	56.081	EKEDDHS(0.055)S(0.199)S(0.744)NVT(0.001)NEVK	4	0.74348	2
Q8IKQ7	229	T	Uncharacterized protein	PF14_0546	Plasmodium falciparum (isolate 3D7)	1	1.18104e-34	126.71	HT(1)LHEEETGEQK	3	-0.70744	1	0.401	0.738	1.492	1.296	2.23	0.447	0.396	1.13	0.896	1.841	2.022	0.869	1.721
Q8IKS5	530	S	Uncharacterized protein	PF14_0527	Plasmodium falciparum (isolate 3D7)	0.999448	0.0013531	81.92	HYNNIS(0.999)NT(0.001)K	3	-0.74153	3	0.271	0.678	1.955	2.197	1.337	0.299	0.264	1.135	0.904	2.505	2.884	1.124	0.608
Q8IKS5	292	S	Uncharacterized protein	PF14_0527	Plasmodium falciparum (isolate 3D7)	1	0.00409448	52.247	KDS(1)FLDNR	3	0.29791	4	0.346	0.552	1.337	1.217	3.049	0.242	0.257	0.942	1.43	1.598	2.422	0.91	2.504
Q8IKV6	114	S	Rhoptry neck protein 2	PfRON2	Plasmodium falciparum (isolate 3D7)	0.443286	0.000241225	46.156	AHGS(0.443)S(0.443)NDY(0.112)NAS(0.001)NSQDK	3	-0.0012691	0
Q8IKV6	115	S	Rhoptry neck protein 2	PfRON2	Plasmodium falciparum (isolate 3D7)	0.443286	0.000241225	46.156	AHGS(0.443)S(0.443)NDY(0.112)NAS(0.001)NSQDK	3	-0.0012691	0
Q8IKW5	392	S	Elongation factor 2	PF14_0486	Plasmodium falciparum (isolate 3D7)	0.845382	0.00345122	53.448	VFS(0.845)GT(0.155)VATGQK	3	-0.25928	3	0.57	0.979	1.197	1.169	1.703	0.783	0.599	1.306	0.728	1.719	1.222	0.976	1.457
Q8IKW5	48	S	Elongation factor 2	PF14_0486	Plasmodium falciparum (isolate 3D7)	0.875564	0.0056768	80.165	AGIIS(0.124)S(0.876)K	2	-2.0847	1	0.549	0.65	1.233	1	2.251	0.757	0.561	1.35	0.726	1.183	1.899	0.811	2.251
Q8IL16	53	S	Uncharacterized protein	PF14_0434	Plasmodium falciparum (isolate 3D7)	0.946529	0.0137088	46.069	T(0.053)IDNS(0.947)NEVNK	3	0.32859	1
Q8IL42	1828	S	Guanine nucleotide exchange factor, putative	PF14_0407	Plasmodium falciparum (isolate 3D7)	1	2.01395e-08	56.882	HEDRENENHS(1)DGHNAER	4	-0.17116	1		0.884	0.999	1.236	0.881						1.129	1.238	0.712
Q8IL59	221	S	Uncharacterized protein	PF14_0390	Plasmodium falciparum (isolate 3D7)	1	0.00992413	67.997	KGS(1)DDEGFD	3	-1.6758	4	0.36	0.924	1.959	2.096	1.339	0.226	0.096	2.349	1.591	2.569	2.119	1.07	0.639
Q8IL84	247	S	Metacaspase-like protein	PF14_0363	Plasmodium falciparum (isolate 3D7)	1	1.84076e-13	76.378	NINDNNAGS(1)FDNLNK	3	-2.5006	1
Q8IL91	61	S	Uncharacterized protein	PF14_0355	Plasmodium falciparum (isolate 3D7)	1	0.0049057	80.755	GVS(1)FVNK	2	0.10219	2	0.35	1.023	2.632	1.806	0.792	0.256	0.142	1.805	1.368	2.924	2.573	0.686	0.438
Q8IL92	571	S	Pantothenate kinase, putative	PF14_0354	Plasmodium falciparum (isolate 3D7)	0.759123	1.80514e-10	65.924	HS(0.241)LS(0.759)DNEINMYEYHR	3	0.54603	1
Q8IL93	145	S	Uncharacterized protein	PF14_0353	Plasmodium falciparum (isolate 3D7)	0.999459	0.0113298	59.198	ISIYS(0.999)DENK	2	1.2859	1
Q8IL96	398	S	N-acetyltransferase, putative	PF14_0350	Plasmodium falciparum (isolate 3D7)	0.923696	0.0115966	52.372	NVS(0.924)S(0.076)GFNEIR	2	0.38084	1	0.59	0.927	1.654	1.556	1.281	0.621	0.37	1.677	0.951	1.569	1.785	0.941	0.823
Q8ILJ1	1063	S	Uncharacterized protein	PF14_0252	Plasmodium falciparum (isolate 3D7)	1	0.00586672	60.157	IGS(1)NENIGNK	2	0.95664	1	0.445	0.935	2.125	1.543	1.248	0.314	0.391	0.804	1.416	2.103	2.273	0.726	0.809
Q8ILJ7	1109	S	Phosphoenolpyruvate carboxylase	PF14_0246	Plasmodium falciparum (isolate 3D7)	0.998533	1.46395e-31	103.31	IPS(0.999)RNNVS(0.001)TYDEATNK	3	-0.35521	1	0.476	1.166	2.112	1.66	1.059	0.352	0.174	2.025	1.352	2.448	1.812	0.786	0.638
Q8ILL5	1101	S	Uncharacterized protein	PF14_0228	Plasmodium falciparum (isolate 3D7)	1	0.000116678	66.826	DDHHVIS(1)NEVNK	3	0.24677	2
Q8ILQ4	405	S	Uncharacterized protein	PF14_0190	Plasmodium falciparum (isolate 3D7)	1	2.57358e-05	61.265	EIS(1)DDDDDNKGPK	3	-0.088048	1	0.605	0.828	1.823	1.711	1.311	0.426	0.297	1.432	1.421	1.369	2.202	0.939	0.766
Q8ILQ4	425	S	Uncharacterized protein	PF14_0190	Plasmodium falciparum (isolate 3D7)	0.999965	9.53287e-09	76.586	KNS(1)DINCSESNIK	3	-1.0856	1	0.342	1.021	2.006	1.481	1.66	0.281	0.209	1.344	1.217	2.987	1.965	0.738	1.121
Q8ILQ6	398	S	Uncharacterized protein	PF14_0188	Plasmodium falciparum (isolate 3D7)	0.942435	0.00477888	51.726	KLDS(0.942)S(0.058)EVSK	3	-1.9065	1	0.509	0.931	2.294	1.636	1.241	0.226	0.162	1.394	2.256	1.827	2.465	0.713	0.759
Q8ILS7	9	S	Prefoldin subunit 2, putative	PF14_0167	Plasmodium falciparum (isolate 3D7)	0.983064	0.000213993	64.565	S(0.017)NVES(0.983)PNISEPK	3	-0.68612	2
Q8ILV0	485	S	Atypical protein kinase, ABC-1 family, putative	ABCk2	Plasmodium falciparum (isolate 3D7)	1	0.00875855	45.207	ENMS(1)DGLDNMK	3	0.99226	1
Q8ILV2	219	S	60S ribosomal protein L10, putative	PF14_0141	Plasmodium falciparum (isolate 3D7)	0.999999	0.00228056	76.282	DINTVLES(1)	2	3.2286	2	0.492	0.942	1.356	1.129	1.203	1.292	0.585	2.209	0.381	1.913	1.439	0.833	1.065
Q8ILW8	23	S	Deoxyhypusine synthase	PF14_0125	Plasmodium falciparum (isolate 3D7)	1	2.99282e-142	166.74	IRS(1)DDECDADS(1)HNEGDNIEDAK	4	0.011303	6	0.558	1.061	1.847	1.746	1.193	0.352	0.243	1.449	1.587	1.901	1.74	0.946	0.683
Q8ILW8	15	S	Deoxyhypusine synthase	PF14_0125	Plasmodium falciparum (isolate 3D7)	1	8.97075e-143	167.34	IRS(1)DDECDADS(1)HNEGDNIEDAK	4	0.011303	7	0.524	0.991	1.751	1.727	1.303	0.394	0.31	1.27	1.33	1.893	1.766	0.987	0.754
Q8ILZ1	127	S	Rhoptry-associated protein 1	PF14_0102	Plasmodium falciparum (isolate 3D7)	0.99985	0.0129402	71.614	ASPS(1)VVK	2	-1.3279	2	0.788	1.203	1.803	1.331	0.673	0.851	0.351	2.426	0.926	1.527	1.499	0.738	0.505
Q8ILZ1	181	S	Rhoptry-associated protein 1	PF14_0102	Plasmodium falciparum (isolate 3D7)	0.556034	5.56887e-62	126.02	S(0.556)AS(0.444)VAGIVGADEEAPPAPK	3	1.6689	3	0.833	1.187	1.486	1.371	0.829	0.948	0.345	2.748	0.879	1.425	1.252	0.923	0.605
Q8ILZ1	139	T	Rhoptry-associated protein 1	PF14_0102	Plasmodium falciparum (isolate 3D7)	0.693987	1.22047e-08	81.448	TSTPSGT(0.037)QT(0.694)S(0.269)GLK	3	-0.96684	1
Q8ILZ1	183	S	Rhoptry-associated protein 1	PF14_0102	Plasmodium falciparum (isolate 3D7)	0.5	3.82532e-36	93.804	S(0.5)AS(0.5)VAGIVGADEEAPPAPK	3	0.30678	1	0.902	1.267	1.191	1.27	0.964	0.925	0.481	1.923	0.974	1.405	0.94	1.066	0.759
Q8ILZ1	169	S	Rhoptry-associated protein 1	PF14_0102	Plasmodium falciparum (isolate 3D7)	0.986947	8.28203e-74	141.78	SASPHGES(0.005)NS(0.987)S(0.009)EESTTK	3	0.27864	7	0.71	1.196	1.677	2.041	1.027	0.29	0.06	4.853	2.445	1.685	1.402	1.217	0.503
Q8ILZ9	708	S	Uncharacterized protein	PF14_0094	Plasmodium falciparum (isolate 3D7)	0.926765	1.44453e-22	91.238	RNS(0.996)DNS(0.927)Y(0.078)EEEPSNTTK	3	-0.19131	2	0.559	0.895	1.674	1.496	1.389	0.472	0.514	0.919	1.183	1.602	1.87	0.894	0.928
Q8ILZ9	705	S	Uncharacterized protein	PF14_0094	Plasmodium falciparum (isolate 3D7)	0.995695	1.44453e-22	91.238	RNS(0.996)DNS(0.927)Y(0.078)EEEPSNTTK	3	-0.19131	4	0.559	0.895	1.674	1.496	1.389	0.472	0.514	0.919	1.183	1.602	1.87	0.894	0.928
Q8IM73	149	T	Uncharacterized protein	PF14_0018	Plasmodium falciparum (isolate 3D7)	0.93562	2.03757e-142	175.08	S(0.032)S(0.032)T(0.936)LSQGNYSNFK	2	0.80682	5	0.3	0.587	2.769	2.154	0.613	0.302	0.274	1.101	0.994	1.954	4.718	0.778	0.284
Q8IU68	658	S	Transmembrane channel-like protein 8	TMC8	Homo sapiens	0.928508	2.1327e-07	61.962	LLPEPGPS(0.071)DS(0.929)PGPK	3	0.63037	1	0.864	1.007	1.276	0.96	1.071	1.248	0.574	2.174	0.692	1.166	1.267	0.752	1.116
Q8IUI8	332	S	Cytokine receptor-like factor 3	CRLF3	Homo sapiens	1	2.62243e-11	103.66	RDS(1)IGVCAEK	3	-0.51616	9	1.05	1.029	1.012	0.948	0.938	1.007	1.016	0.991	1.043	0.98	0.983	0.937	0.989
Q8IXJ6	372	S	NAD-dependent protein deacetylase sirtuin-2	SIRT2	Homo sapiens	1	0.00216989	60.55	KS(1)PPPAKDEAR	3	0.51243	2	1.058	1.243	1.121	1.136	0.863	0.512	1.067	0.479	2.068	1.175	0.902	1.013	0.76
Q8IXQ3	76	S	Uncharacterized protein C9orf40	C9orf40	Homo sapiens	0.999981	5.60793e-40	125.73	RRDS(1)GDNSAPSGQER	3	-0.82131	27	1.264	1.377	1.145	1.046	0.729	0.295	1.144	0.258	4.281	1.089	0.832	0.913	0.697
Q8IY33	649	S	MICAL-like protein 2	MICALL2	Homo sapiens	0.915715	0.0105204	54.871	PAS(0.916)PGPS(0.084)LPAR	2	-0.11569	1
Q8IY33	143	S	MICAL-like protein 2	MICALL2	Homo sapiens	1	0.00503122	60.342	LPS(1)PAPAR	2	0.83282	2	1.195	1.08	1.115	1.182	1.036	0.776	0.617	1.259	1.539	0.904	1.032	1.06	0.877
Q8IYB3	628	S	Serine/arginine repetitive matrix protein 1	SRRM1	Homo sapiens	1	0.00539785	49.988	RAS(1)PS(1)PPPKR	4	1.7397	2
Q8IYB3	605	S	Serine/arginine repetitive matrix protein 1	SRRM1	Homo sapiens	0.993988	0.0177903	51.726	RY(0.006)S(0.994)PS(1)PPPK	3	-0.79046	6	0.343	1.048	1.185	1.057	1.274	1.009	1.085	0.93	0.34	3.057	1.13	0.892	1.205
Q8IYB3	607	S	Serine/arginine repetitive matrix protein 1	SRRM1	Homo sapiens	0.999565	0.0177903	51.726	RY(0.006)S(0.994)PS(1)PPPK	3	-0.79046	6	0.343	1.048	1.185	1.057	1.274	1.009	1.085	0.93	0.34	3.057	1.13	0.892	1.205
Q8IYB3	626	S	Serine/arginine repetitive matrix protein 1	SRRM1	Homo sapiens	1	0.00539785	49.988	RAS(1)PS(1)PPPKR	4	1.7397	2
Q8IYB7	875	S	DIS3-like exonuclease 2	DIS3L2	Homo sapiens	0.999988	3.15858e-92	122.09	RPGTQGHLGPEKEEEES(1)DGEPEDSSTS	4	-1.4953	5	1.05	1.012	1.005	0.939	1.184	0.952	0.858	1.11	1.103	0.964	0.993	0.935	1.261
Q8IZ21	118	S	Phosphatase and actin regulator 4	PHACTR4	Homo sapiens	0.860001	0.000209183	49.924	S(0.039)S(0.101)S(0.86)PVQVEEEPVR	2	-0.18005	1
Q8N122	721	S	Regulatory-associated protein of mTOR	RPTOR	Homo sapiens	0.49832	0.0173525	50.275	S(0.003)VS(0.498)S(0.498)YGNIR	2	-0.42309	0
Q8N122	863	S	Regulatory-associated protein of mTOR	RPTOR	Homo sapiens	0.707855	2.43395e-15	66.845	VLDTSSLTQSAPAS(0.708)PT(0.292)NK	3	4.0697	1	1.024	1.086	1.449	0.884	1.076	0.698	0.783	0.891	1.468	1.061	1.334	0.61	1.216
Q8N122	722	S	Regulatory-associated protein of mTOR	RPTOR	Homo sapiens	0.49832	0.0173525	50.275	S(0.003)VS(0.498)S(0.498)YGNIR	2	-0.42309	0
Q8N370	274	S	Large neutral amino acids transporter small subunit 4	SLC43A2	Homo sapiens	0.999943	0.000507045	83.204	RLS(1)VGSSMR	3	-0.089653	2	1.037	1.275	1.056	0.926	0.75	0.866	1.091	0.794	1.197	1.229	0.828	0.877	0.809
Q8N3D4	170	S	EH domain-binding protein 1-like protein 1	EHBP1L1	Homo sapiens	0.976135	0.000238082	42.639	AT(0.008)DDDMQS(0.976)LAS(0.014)LMS(0.002)VK	3	-1.0318	1
Q8N3D4	1016	S	EH domain-binding protein 1-like protein 1	EHBP1L1	Homo sapiens	0.555672	0.00181776	61.167	AS(0.556)S(0.444)PEKAEEDR	3	-0.35638	3	1.138	1.106	1.125	1.052	0.911	0.571	1.097	0.521	1.991	0.972	1.017	0.935	0.866
Q8N3D4	1273	S	EH domain-binding protein 1-like protein 1	EHBP1L1	Homo sapiens	0.999969	5.35395e-34	125.74	AHGS(1)FSHVR	3	1.4409	7	1.106	0.954	0.94	0.813	0.851	1.091	1.246	0.875	1.014	0.863	0.985	0.865	1.047
Q8N3D4	1017	S	EH domain-binding protein 1-like protein 1	EHBP1L1	Homo sapiens	0.5	0.0103819	43.761	AS(0.5)S(0.5)PEKAEEDR	3	-0.24536	2	1.081	1.139	1.086	1.063	0.953	0.622	1.056	0.59	1.736	1.054	0.953	0.98	0.896
Q8N4S9	37	S	MARVEL domain-containing protein 2	MARVELD2	Homo sapiens	0.999841	0.00391177	60.157	THPTLHDS(1)ER	3	-1.0375	1	0.862	0.954	1.312	1.09	0.88	0.919	0.982	0.936	0.938	1.107	1.375	0.831	0.807
Q8N4S9	407	S	MARVEL domain-containing protein 2	MARVELD2	Homo sapiens	1	0.0117835	49.448	QRDS(1)EVNFK	3	0.13965	1	1.029	1.049	0.997	0.876	0.835	0.908	1.305	0.696	1.133	1.02	0.95	0.879	0.953
Q8N5C8	103	S	TGF-beta-activated kinase 1 and MAP3K7-binding protein 3	TAB3	Homo sapiens	0.342486	4.31819e-06	44.577	T(0.026)LVHS(0.289)S(0.342)S(0.342)DGHIDPQHAAGK	4	0.88064	0
Q8N5C8	102	S	TGF-beta-activated kinase 1 and MAP3K7-binding protein 3	TAB3	Homo sapiens	0.342486	4.31819e-06	44.577	T(0.026)LVHS(0.289)S(0.342)S(0.342)DGHIDPQHAAGK	4	0.88064	0
Q8N6T3	189	T	ADP-ribosylation factor GTPase-activating protein 1	ARFGAP1	Homo sapiens	0.999017	0.00910568	46.844	Y(0.001)VGFGNT(0.999)PPPQK	3	1.2716	1
Q8N9Z9	382	T	Lamin tail domain-containing protein 1	LMNTD1	Homo sapiens	0.906098	0.0118582	57.047	T(0.906)S(0.094)ESQKQ	2	-3.399	1	0.997	1.1	1.068	0.93	0.945	0.962	0.998	0.964	1.037	1.104	0.971	0.87	1.016
Q8N9Z9	383	S	Lamin tail domain-containing protein 1	LMNTD1	Homo sapiens	0.499735	0.0118582	57.047	T(0.5)S(0.5)ES(0.001)QKQ	2	-3.1071	0
Q8NB49	1108	S	Phospholipid-transporting ATPase IG	ATP11C	Homo sapiens	0.996926	0.015153	72.705	RAS(0.997)DS(0.003)LSAR	2	-0.11711	2	0.831	1.241	1.197	1.005	0.869	0.797	1.059	0.753	1.043	1.492	0.965	0.84	0.864
Q8NBP7	688	S	Proprotein convertase subtilisin/kexin type 9	PCSK9	Homo sapiens	1	8.35442e-11	103.91	HLAQAS(1)QELQ	2	0.46423	9	0.677	0.866	1.385	1.13	1.656	0.643	0.644	0.998	1.053	1.279	1.599	0.816	1.465
Q8NCG5	340	Y	Carbohydrate sulfotransferase 4	CHST4	Homo sapiens	0.993228	0.0270641	40.103	WS(0.007)LPY(0.993)EK	2	1.6494	1
Q8ND56	182	S	Protein LSM14 homolog A	LSM14A	Homo sapiens	0.5	0.00128853	66.486	S(0.5)S(0.5)PQLDPLRK	3	-0.53777	3	0.926	1.115	1.037	1.074	0.973	0.977	0.899	1.087	0.947	1.204	0.931	1.035	0.906
Q8ND56	183	S	Protein LSM14 homolog A	LSM14A	Homo sapiens	0.5	0.00128853	66.486	S(0.5)S(0.5)PQLDPLRK	3	-0.53777	3	0.926	1.115	1.037	1.074	0.973	0.977	0.899	1.087	0.947	1.204	0.931	1.035	0.906
Q8ND76	324	S	Cyclin-Y	CCNY	Homo sapiens	0.537869	0.00764578	40.941	S(0.538)AS(0.462)ADNLTLPR	3	3.275	1
Q8ND76	326	S	Cyclin-Y	CCNY	Homo sapiens	0.977585	0.000177296	66.568	S(0.022)AS(0.978)ADNLTLPR	2	2.5144	1
Q8NDT2	656	S	Putative RNA-binding protein 15B	RBM15B	Homo sapiens	0.333018	0.0114681	46.069	ESSS(0.001)NS(0.333)LS(0.333)NS(0.333)R	2	1.3108	0
Q8NDT2	652	S	Putative RNA-binding protein 15B	RBM15B	Homo sapiens	0.333018	0.0114681	46.069	ESSS(0.001)NS(0.333)LS(0.333)NS(0.333)R	2	1.3108	0
Q8NDT2	654	S	Putative RNA-binding protein 15B	RBM15B	Homo sapiens	0.333018	0.0114681	46.069	ESSS(0.001)NS(0.333)LS(0.333)NS(0.333)R	2	1.3108	0
Q8NE71	228	S	ATP-binding cassette sub-family F member 1	ABCF1	Homo sapiens	1	0	228.3	KAEQGS(1)EEEGEGEEEEEEGGESK	4	-0.68182	14	1.035	0.9	1.065	1.142	0.986	0.828	1.044	0.793	1.249	0.87	1.183	1.072	0.864
Q8NEZ2	12	S	Vacuolar protein sorting-associated protein 37A	VPS37A	Homo sapiens	0.486912	3.02911e-60	118.08	S(0.26)AS(0.487)S(0.11)S(0.139)AAGS(0.004)PGGLTSLQQQK	3	1.811	0
Q8NF50	494	S	Dedicator of cytokinesis protein 8	DOCK8	Homo sapiens	0.955758	0.0129607	43.814	S(0.956)S(0.044)S(0.001)LQRR	2	2.6795	1
Q8NFG4	62	S	Folliculin	FLCN	Homo sapiens	0.999107	7.13796e-28	90.464	AHS(0.999)PAEGAS(0.001)VESSSPGPK	3	3.1866	5	0.704	1.008	1.242	1.381	1.118	0.657	0.89	0.738	1.072	1.431	1.232	1.112	0.81
Q8NHG7	46	S	Small VCP/p97-interacting protein	SVIP	Homo sapiens	1	1.60608e-06	90.707	GILDVQS(1)VQEK	3	-0.79787	3	0.957	0.939	1.192	1.124	1.064	1.337	0.388	3.443	0.716	0.982	1.268	0.943	0.947
Q8TAQ2	306	S	SWI/SNF complex subunit SMARCC2	SMARCC2	Homo sapiens	0.565892	7.53768e-26	116.06	KRS(0.868)PS(0.566)PS(0.566)PT(0.001)PEAK	4	0.087163	9	0.297	1.15	1.117	1.009	1.18	1.123	1.122	1.001	0.265	3.865	0.972	0.903	1.17
Q8TAQ2	304	S	SWI/SNF complex subunit SMARCC2	SMARCC2	Homo sapiens	0.995593	1.5634e-44	132.51	KRS(1)PS(0.996)PS(0.004)PTPEAK	3	0.5069	17	0.253	1.153	1.154	1.036	1.176	1.105	1.124	0.983	0.229	4.565	1	0.897	1.136
Q8TAQ2	302	S	SWI/SNF complex subunit SMARCC2	SMARCC2	Homo sapiens	0.99996	1.5634e-44	132.51	KRS(1)PS(0.996)PS(0.004)PTPEAK	3	0.5069	17	0.253	1.153	1.154	1.036	1.176	1.105	1.124	0.983	0.229	4.565	1	0.897	1.136
Q8TBN0	168	S	Guanine nucleotide exchange factor for Rab-3A	RAB3IL1	Homo sapiens	0.919713	9.88038e-09	79.514	TLVIT(0.001)S(0.056)T(0.024)PAS(0.92)PNR	3	-0.18583	1	0.889	0.86	1.739	1.244	0.875	0.629	0.764	0.824	1.413	0.967	2.022	0.716	0.703
Q8TE77	37	S	Protein phosphatase Slingshot homolog 3	SSH3	Homo sapiens	1	1.75726e-05	89.805	RQS(1)FAVLR	3	1.5824	1
Q8TE77	649	S	Protein phosphatase Slingshot homolog 3	SSH3	Homo sapiens	0.999989	2.32713e-08	78.078	QAS(1)VHDSGEEGEA	2	-0.012458	1	1.226	1.079	1.322	1.537	0.987	0.437	0.413	1.058	2.808	0.88	1.225	1.163	0.642
Q8TEA8	205	S	D-tyrosyl-tRNA(Tyr) deacylase 1	DTD1	Homo sapiens	0.802318	5.68673e-20	85.805	S(0.036)AS(0.166)S(0.797)GAEGDVS(0.198)S(0.802)EREP	2	0.55891	6	1.021	0.922	1.392	1.419	1.052	0.769	0.426	1.803	1.328	0.903	1.51	1.019	0.741
Q8TEA8	197	S	D-tyrosyl-tRNA(Tyr) deacylase 1	DTD1	Homo sapiens	0.797363	5.68673e-20	85.805	S(0.036)AS(0.166)S(0.797)GAEGDVS(0.198)S(0.802)EREP	2	0.55891	5	0.93	0.99	1.378	1.35	1.118	0.813	0.42	1.937	1.144	1.065	1.392	0.98	0.828
Q8TEA8	204	S	D-tyrosyl-tRNA(Tyr) deacylase 1	DTD1	Homo sapiens	0.691535	7.27782e-17	77.668	S(0.04)AS(0.189)S(0.771)GAEGDVS(0.692)S(0.308)EREP	3	0.27671	4	0.728	1.142	1.348	1.197	1.267	0.912	0.405	2.253	0.798	1.569	1.18	0.888	1.059
Q8TEA8	196	S	D-tyrosyl-tRNA(Tyr) deacylase 1	DTD1	Homo sapiens	0.504073	5.65627e-28	100.45	S(0.099)AS(0.504)S(0.397)GAEGDVSSEREP	3	0.38918	1	0.942	1.234	1.083	1.094	0.776	1.051	0.82	1.282	0.896	1.311	0.878	1.01	0.71
Q8TEB1	147	S	DDB1- and CUL4-associated factor 11	DCAF11	Homo sapiens	0.981094	0.00400752	68.168	GS(0.981)FS(0.019)LGEQSR	2	3.4372	1	0.803	0.859	0.76	0.672	0.758	0.899	2.248	0.4	0.893	1.07	0.884	0.884	1.129
Q8TEH3	519	T	DENN domain-containing protein 1A	DENND1A	Homo sapiens	0.577078	6.29899e-21	102.89	RT(0.577)S(0.423)VPSPEQPQPYR	3	-0.25972	1
Q8TEH3	523	S	DENN domain-containing protein 1A	DENND1A	Homo sapiens	0.951961	2.85197e-09	81.448	T(0.024)S(0.024)VPS(0.952)PEQPQPYR	3	-0.42335	7	0.793	0.997	1.559	1.196	1.066	0.775	0.614	1.263	1.023	1.257	1.563	0.767	0.891
Q8TEH3	473	S	DENN domain-containing protein 1A	DENND1A	Homo sapiens	0.998872	0.000395574	82.705	T(0.001)APS(0.999)PLVEAK	2	-0.79941	3	1.007	1.063	1.099	0.963	0.945	1.003	0.919	1.091	1.004	1.055	1.034	0.876	0.982
Q8WUK0	195	T	Phosphatidylglycerophosphatase and protein-tyrosine phosphatase 1	PTPMT1	Homo sapiens	0.9819	0.00732097	71.501	DGT(0.982)FVIS(0.018)K	2	0.82041	2	1.11	1.03	0.981	1.033	0.902	0.835	1.11	0.752	1.329	0.928	0.952	1.053	0.874
Q8WVM8	316	S	Sec1 family domain-containing protein 1	SCFD1	Homo sapiens	0.999556	0.00220929	80.69	S(1)YDLTPVDK	2	3.2771	1
Q8WVT3	182	S	Trafficking protein particle complex subunit 12	TRAPPC12	Homo sapiens	0.744502	0.000226478	49.493	S(0.745)PS(0.254)FGGAS(0.002)EASAR	2	0.48919	1
Q8WW12	87	S	PEST proteolytic signal-containing nuclear protein	PCNP	Homo sapiens	0.999973	0.0108273	76.228	ASAIS(1)IK	2	-0.86092	2	1.416	1.496	0.851	0.493	0.289	1.637	0.816	2.005	0.865	1.056	0.569	0.58	0.586
Q8WX93	1101	S	Palladin	PALLD	Homo sapiens	0.998652	5.79958e-07	56.817	GRS(0.999)PRS(0.989)PS(0.012)GHPHVR	4	-0.010357	1	1.289	0.721	0.71	0.595	1.674	0.885	1.127	0.785	1.457	0.559	0.985	0.838	2.811
Q8WX93	1121	S	Palladin	PALLD	Homo sapiens	1	0.000395417	44.625	S(1)RS(1)RDS(1)GDENEPIQER	3	-1.8884	1	0.845	0.94	1.09	1.098	1.434	0.752	0.84	0.895	1.124	1.111	1.16	1.007	1.307
Q8WX93	1118	S	Palladin	PALLD	Homo sapiens	1	0.000395417	44.625	S(1)RS(1)RDS(1)GDENEPIQER	3	-1.8884	1	0.845	0.94	1.09	1.098	1.434	0.752	0.84	0.895	1.124	1.111	1.16	1.007	1.307
Q8WX93	1104	S	Palladin	PALLD	Homo sapiens	0.989314	5.79958e-07	66.56	GRS(0.999)PRS(0.989)PS(0.012)GHPHVR	4	-0.010357	2	1.021	1.093	0.896	0.637	1.443	0.942	0.968	0.973	1.083	1.071	0.82	0.712	2.264
Q8WX93	1116	S	Palladin	PALLD	Homo sapiens	1	0.000395417	44.625	S(1)RS(1)RDS(1)GDENEPIQER	3	-1.8884	1	0.845	0.94	1.09	1.098	1.434	0.752	0.84	0.895	1.124	1.111	1.16	1.007	1.307
Q8WXG9	536	Y	G-protein coupled receptor 98	GPR98	Homo sapiens	0.609141	0.0237252	52.579	Y(0.609)LS(0.492)LS(0.896)FT(0.003)R	2	-3.6122	2	0.821	1.076	1.303	1.101	1.036	0.885	0.779	1.136	0.929	1.31	1.211	0.845	0.941
Q92508	1621	S	Piezo-type mechanosensitive ion channel component 1	PIEZO1	Homo sapiens	0.937013	1.47588e-25	116.86	S(0.063)GS(0.937)EEAVTDPGER	2	0.14567	4	1.084	1.165	1.166	1.078	1.092	0.58	0.836	0.693	1.869	1.075	1.001	0.925	1.012
Q92508	1646	S	Piezo-type mechanosensitive ion channel component 1	PIEZO1	Homo sapiens	0.999593	5.38163e-97	160.52	TAS(1)ELLLDR	2	0.53296	9	1.062	0.961	1.082	0.98	0.98	0.903	1.032	0.875	1.176	0.905	1.127	0.906	0.999
Q92508	1619	S	Piezo-type mechanosensitive ion channel component 1	PIEZO1	Homo sapiens	0.538017	0.000260773	48.216	S(0.538)GS(0.461)EEAVT(0.001)DPGER	3	0.12801	1
Q92508	1391	S	Piezo-type mechanosensitive ion channel component 1	PIEZO1	Homo sapiens	0.979434	7.14711e-09	57.981	DPGLEPGPDS(0.979)PGGS(0.015)S(0.006)PPR	3	-1.8412	1
Q92508	1644	T	Piezo-type mechanosensitive ion channel component 1	PIEZO1	Homo sapiens	0.864967	0.00881862	41.383	T(0.865)AS(0.135)ELLLDRR	2	0.25632	2	1.044	1.022	0.985	1.011	1.041	0.951	0.947	1.005	1.097	0.979	0.964	1.026	1.03
Q92508	734	T	Piezo-type mechanosensitive ion channel component 1	PIEZO1	Homo sapiens	0.888685	0.0016047	67.846	QDAVS(0.111)GT(0.889)PLLR	2	1.5411	1	1.006	0.942	1.165	0.973	1.12	1.024	0.77	1.33	0.983	0.937	1.236	0.836	1.15
Q92530	152	S	Proteasome inhibitor PI31 subunit	PSMF1	Homo sapiens	0.629078	5.24789e-17	78.674	ANVS(0.629)S(0.371)PHR	2	0.49074	7	0.807	1.025	1.118	1.117	0.965	1.036	0.933	1.11	0.779	1.27	1.09	0.999	0.864
Q92530	153	S	Proteasome inhibitor PI31 subunit	PSMF1	Homo sapiens	0.908599	8.54103e-17	77.031	ANVS(0.091)S(0.909)PHR	2	0.59783	11	1.045	1.041	1.254	1.144	0.865	0.654	0.997	0.656	1.597	0.996	1.205	0.912	0.756
Q92538	1317	T	Golgi-specific brefeldin A-resistance guanine nucleotide exchange factor 1	GBF1	Homo sapiens	0.780718	4.24043e-24	91.589	GY(0.001)T(0.781)S(0.212)DS(0.007)EVYTDHGRPGK	4	0.56645	1
Q92538	1318	S	Golgi-specific brefeldin A-resistance guanine nucleotide exchange factor 1	GBF1	Homo sapiens	0.960647	3.82723e-74	144.27	GYT(0.039)S(0.961)DSEVYTDHGRPGK	3	-1.4136	5	0.769	0.95	1.117	1.107	1.231	0.79	1.036	0.763	0.973	1.236	1.175	0.992	1.112
Q92539	120	T	Phosphatidate phosphatase LPIN2	LPIN2	Homo sapiens	1	0.0109839	64.82	DIDT(1)PLVK	2	0.40677	2	1.146	1.051	1.339	1.115	0.993	0.702	0.653	1.075	1.632	0.917	1.274	0.833	0.89
Q92539	291	T	Phosphatidate phosphatase LPIN2	LPIN2	Homo sapiens	0.999364	1.85615e-31	124.39	TATIT(0.999)PSENTHFR	3	-0.57185	8	0.949	0.995	1.314	1.299	0.923	0.795	0.725	1.097	1.192	1.049	1.321	0.988	0.711
Q92539	287	T	Phosphatidate phosphatase LPIN2	LPIN2	Homo sapiens	0.548149	0.00154581	40.968	T(0.548)AT(0.494)IT(0.914)PS(0.04)ENT(0.004)HFR	3	4.4933	1
Q92598	809	S	Heat shock protein 105 kDa	HSPH1	Homo sapiens	1	0.00387183	66.267	IES(1)PKLER	3	-0.11664	2	0.35	1.217	1.188	1.153	1.068	1.018	1.007	1.011	0.343	3.481	0.976	0.971	0.926
Q92614	2007	S	Unconventional myosin-XVIIIa	MYO18A	Homo sapiens	0.978092	8.35378e-08	100.09	S(0.001)S(0.019)S(0.978)PT(0.002)SYWK	2	0.6265	1	1.147	1.013	0.917	1.041	0.986	0.894	1.003	0.891	1.284	0.883	0.905	1.135	0.948
Q92614	2020	S	Unconventional myosin-XVIIIa	MYO18A	Homo sapiens	0.997979	3.72573e-19	69.845	S(0.002)LAPDRS(0.998)DDEHDPLDNTSRPR	4	-1.9718	1	0.966	0.971	1.02	1.161	1.124	0.782	0.975	0.802	1.236	1.005	1.051	1.138	0.968
Q92614	2041	S	Unconventional myosin-XVIIIa	MYO18A	Homo sapiens	0.992968	1.14945e-05	53.768	YS(0.001)HS(0.001)Y(0.002)LS(0.993)DS(0.894)DT(0.109)EAK	3	-2.0668	1
Q92614	2043	S	Unconventional myosin-XVIIIa	MYO18A	Homo sapiens	0.894124	1.14945e-05	53.768	YS(0.001)HS(0.001)Y(0.002)LS(0.993)DS(0.894)DT(0.109)EAK	3	-2.0668	1
Q92614	140	S	Unconventional myosin-XVIIIa	MYO18A	Homo sapiens	0.999996	1.42427e-21	118.67	RFS(1)FSQR	3	0.97367	2	1.096	0.975	1.122	0.84	0.699	1.038	1.229	0.844	1.056	0.889	1.152	0.748	0.833
Q92616	587	T	eIF-2-alpha kinase activator GCN1	GCN1	Homo sapiens	1	0.0251422	72.138	QAQQT(1)VR	2	2.7221	1	0.706	1.174	1.23	1.16	0.775	0.8	1.154	0.693	0.883	1.662	1.047	0.943	0.668
Q92625	647	S	Ankyrin repeat and SAM domain-containing protein 1A	ANKS1A	Homo sapiens	0.84192	1.20198e-12	107.46	S(0.151)ES(0.842)LS(0.007)NCSIGK	3	-0.54423	1	0.89	0.999	1.094	0.996	1.122	0.889	1.011	0.879	1.001	1.123	1.095	0.91	1.127
Q92688	244	T	Acidic leucine-rich nuclear phosphoprotein 32 family member B	ANP32B	Homo sapiens	1	6.08926e-07	93.237	KRET(1)DDEGEDD	3	-1.4827	6	0.489	1.078	1.189	1.155	1.13	0.858	1.1	0.781	0.57	2.205	1.103	0.971	0.978
Q92835	883	S	Phosphatidylinositol 3,4,5-trisphosphate 5-phosphatase 1	INPP5D	Homo sapiens	0.664204	0.0189332	44.847	S(0.664)LT(0.168)S(0.168)HDPMK	3	-0.96622	1	1.017	1.284	1.437	1.041	0.591	0.905	0.725	1.248	1.124	1.263	1.119	0.724	0.568
Q92882	213	S	Osteoclast-stimulating factor 1	OSTF1	Homo sapiens	1	1.35864e-20	96.447	TLSNAEDYLDDEDS(1)D	2	1.0157	5	1.032	1.118	0.799	0.56	1.896		0.595			1.083	0.715	0.7	3.388
Q92934	99	S	Bcl2-associated agonist of cell death	BAD	Homo sapiens	1	0.000508117	72.681	S(1)APPNLWAAQR	2	-0.16006	1	0.811	1.083	1.271	0.775	1.034	1.068	0.958	1.114	0.76	1.336	1.173	0.61	1.335
Q93008	2563	S	Probable ubiquitin carboxyl-terminal hydrolase FAF-X	USP9X	Homo sapiens	0.999833	6.2433e-29	100.9	AQENYEGSEEVS(1)PPQTK	3	-0.86031	2
Q93100	27	S	Phosphorylase b kinase regulatory subunit beta	PHKB	Homo sapiens	0.995908	1.57908e-11	107.09	S(0.004)GS(0.996)VYEPLK	2	2.2605	1	1.095	1.08	1.005	0.999	0.8	0.826	1.194	0.692	1.325	0.987	0.931	0.994	0.801
Q93100	25	S	Phosphorylase b kinase regulatory subunit beta	PHKB	Homo sapiens	0.499792	0.0104082	52.247	S(0.5)GS(0.5)VYEPLK	2	1.0254	0
Q969E2	194	T	Secretory carrier-associated membrane protein 4	SCAMP4	Homo sapiens	0.948689	2.44218e-05	85.163	AQTEWNT(0.051)GT(0.949)WR	2	-1.1554	2	1.167	1.382	1.013	0.74	0.818	1.134	0.745	1.522	1.029	1.185	0.733	0.73	1.106
Q969R2	765	S	Oxysterol-binding protein 2	OSBP2	Homo sapiens	0.475032	8.89602e-08	66.826	VMHS(0.026)S(0.022)PS(0.475)S(0.475)PS(0.001)SDGK	3	-0.61602	0
Q969R2	766	S	Oxysterol-binding protein 2	OSBP2	Homo sapiens	0.781136	8.89602e-08	66.826	VMHS(0.003)S(0.011)PS(0.191)S(0.781)PS(0.011)S(0.003)DGK	3	-0.9259	3	0.647	1.073	1.421	1.022	1.202	0.767	0.867	0.885	0.844	1.658	1.324	0.719	1.176
Q969R2	287	S	Oxysterol-binding protein 2	OSBP2	Homo sapiens	0.999982	9.52266e-213	190.28	VMNT(0.059)HS(0.941)DDS(1)GDDDEATTPADK	3	0.019104	28	0.898	0.92	1.115	1.1	1.05	0.765	1.151	0.665	1.173	1.025	1.212	0.986	0.955
Q969R2	284	S	Oxysterol-binding protein 2	OSBP2	Homo sapiens	0.954352	5.2751e-196	189.45	VMNT(0.046)HS(0.954)DDS(1)GDDDEATTPADK	3	-0.83884	15	0.889	0.906	1.108	1.115	0.986	0.766	1.23	0.622	1.161	1.019	1.223	1.006	0.884
Q969X1	81	S	Protein lifeguard 3	TMBIM1	Homo sapiens	0.999079	6.45264e-07	58.98	AVS(0.999)DS(0.001)FGPGEWDDR	2	-1.1574	1	0.934	1.15	1.079	1.107	0.778	0.676	1.275	0.531	1.381	1.231	0.938	1.026	0.703
Q969X1	83	S	Protein lifeguard 3	TMBIM1	Homo sapiens	0.992324	4.53014e-29	117.18	AVS(0.008)DS(0.992)FGPGEWDDR	2	0.83968	9	0.943	0.975	1.144	0.998	1.078	0.832	1.03	0.808	1.134	1.034	1.174	0.872	1.08
Q96B23	145	S	Uncharacterized protein C18orf25	C18orf25	Homo sapiens	0.489502	1.51643e-08	78.078	S(0.49)RS(0.49)ES(0.02)ET(0.001)STMAAK	3	-0.075491	0
Q96B23	143	S	Uncharacterized protein C18orf25	C18orf25	Homo sapiens	0.489502	1.51643e-08	78.078	S(0.49)RS(0.49)ES(0.02)ET(0.001)STMAAK	3	-0.075491	0
Q96BH1	450	S	E3 ubiquitin-protein ligase RNF25	RNF25	Homo sapiens	0.999893	0.00780752	45.507	RES(1)LGLESK	3	-0.44201	1
Q96C55	133	S	Zinc finger protein 524	ZNF524	Homo sapiens	0.493269	0.0137413	47.894	HS(0.493)IS(0.493)HS(0.013)ELK	3	0.33288	0
Q96C55	135	S	Zinc finger protein 524	ZNF524	Homo sapiens	0.493269	0.0137413	47.894	HS(0.493)IS(0.493)HS(0.013)ELK	3	0.33288	0
Q96CV9	207	T	Optineurin	OPTN	Homo sapiens	0.380435	0.0262572	55.04	T(0.301)VS(0.301)T(0.38)GT(0.018)ALSK	3	1.072	0
Q96CV9	526	S	Optineurin	OPTN	Homo sapiens	0.810517	2.44886e-177	185.14	T(0.183)S(0.811)DS(0.007)DQQAYLVQR	2	0.92769	3	0.942	0.899	1.113	1.051	1.039	1.03	0.926	1.112	0.915	0.954	1.238	0.944	0.989
Q96CV9	342	S	Optineurin	OPTN	Homo sapiens	0.950247	0.000304466	54.292	KNS(0.95)AIPS(0.05)ELNEK	3	0.66066	1
Q96CV9	198	S	Optineurin	OPTN	Homo sapiens	0.998185	0.00773488	52.101	EIKHS(0.998)PGPT(0.002)R	3	-1.0561	1	1.115	1.075	1.147	1.138	1.089	0.535	0.901	0.594	2.083	0.964	1.066	0.992	0.957
Q96CV9	525	T	Optineurin	OPTN	Homo sapiens	0.499972	1.31441e-09	86.214	T(0.5)S(0.5)DSDQQAYLVQR	2	0.89749	1	0.8	0.952	1.143	0.95	1.005	1.145	1.005	1.139	0.699	1.189	1.202	0.831	1.057
Q96D71	143	S	RalBP1-associated Eps domain-containing protein 1	REPS1	Homo sapiens	0.982868	0.00040568	50.305	KGS(0.983)VS(0.017)HDTVQPR	3	-0.49559	1	1.009	1.273	1.203	0.984	0.936	0.608	0.987	0.616	1.659	1.262	0.945	0.817	0.951
Q96E09	147	S	Protein FAM122A	FAM122A	Homo sapiens	0.763428	7.01373e-10	59.857	RIDFIPVS(0.005)PAPS(0.763)PT(0.231)R	3	-1.0019	1	0.93	1.252	0.909	1.349	1.102	0.554	0.905	0.612	1.68	1.347	0.725	1.485	0.817
Q96E09	76	S	Protein FAM122A	FAM122A	Homo sapiens	1	0.00403941	50.102	HGLLLPAS(1)PVR	3	0.71184	1	0.993	1.114	0.835	1.101	1.081	0.741	1.135	0.653	1.341	1.122	0.749	1.319	0.982
Q96E09	62	S	Protein FAM122A	FAM122A	Homo sapiens	0.9712	0.000673857	78.903	RNS(0.971)T(0.028)T(0.001)FPSR	3	-1.1796	3	0.968	1.069	1.049	1.223	0.84	0.722	1.13	0.639	1.341	1.105	0.981	1.166	0.687
Q96ER3	6	S	Protein SAAL1	SAAL1	Homo sapiens	1	0.00516849	72.846	NPS(1)PPPPGR	2	0.11321	4	1.074	1.153	1.17	1.105	0.981	0.495	1.022	0.485	2.169	1.074	1.015	0.944	0.888
Q96FV2	52	T	Secernin-2	SCRN2	Homo sapiens	0.727117	9.91156e-29	85.376	DEVQEVVFVPAGT(0.088)HT(0.727)PGS(0.185)R	3	0.44219	2	0.897	0.838	1.365	1.273	0.872	0.879	0.875	1.005	1.021	0.934	1.629	0.932	0.685
Q96G03	539	S	Phosphoglucomutase-2	PGM2	Homo sapiens	0.831107	0.014129	66.27	AVLPT(0.169)S(0.831)K	2	1.7153	1	1.015	1.217	1.1	0.972	0.983	0.818	0.894	0.915	1.241	1.199	0.904	0.884	1.011
Q96JH7	747	S	Deubiquitinating protein VCIP135	VCPIP1	Homo sapiens	0.9618	1.32887e-26	123.6	T(0.027)VS(0.962)PS(0.011)TIR	2	-0.015704	2	0.946	1.056	0.893	1.036	0.95	0.703	1.417	0.496	1.346	1.116	0.845	1.161	0.918
Q96K21	354	S	Abscission/NoCut checkpoint regulator	ZFYVE19	Homo sapiens	1	0	297.87	LPDS(1)DDDEDEETAIQR	2	0.23155	15	1.02	1.031	1.006	1.024	0.946	0.865	1.109	0.78	1.18	1.011	0.976	1.017	0.924
Q96K21	463	S	Abscission/NoCut checkpoint regulator	ZFYVE19	Homo sapiens	0.99664	2.4915e-06	87.647	EHQT(0.001)S(0.002)AYS(0.997)PPR	3	0.97262	4	0.854	1.025	1.232	1.04	0.977	0.839	1.032	0.813	1.018	1.199	1.202	0.844	0.94
Q96K21	144	S	Abscission/NoCut checkpoint regulator	ZFYVE19	Homo sapiens	0.999987	0.0105293	51.276	WS(1)PPQNYK	3	0.61005	2	0.949	1.079	0.874	1.019	0.825	1.035	1.22	0.849	0.917	1.137	0.81	1.166	0.809
Q96L94	132	S	Sorting nexin-22	SNX22	Homo sapiens	0.934414	3.06394e-08	69.379	EFLPGDS(0.002)S(0.064)S(0.934)QQHQR	3	-0.024579	1	0.776	0.882	1.173	1.362	1.346	0.803	0.658	1.22	0.966	1.136	1.33	1.161	0.989
Q96NA2	354	S	Rab-interacting lysosomal protein	RILP	Homo sapiens	1	4.6614e-44	119.48	GKAES(1)S(1)EDETSSPAPSK	3	1.264	12	1.035	1.117	1.355	1.279	1.13	0.396	0.689	0.575	2.614	1.079	1.213	0.944	0.883
Q96NA2	355	S	Rab-interacting lysosomal protein	RILP	Homo sapiens	1	4.6614e-44	119.48	GKAES(1)S(1)EDETSSPAPSK	3	1.264	10	1.035	1.19	1.344	1.303	1.012	0.388	0.728	0.533	2.667	1.149	1.13	0.969	0.777
Q96PL5	421	S	Erythroid membrane-associated protein	ERMAP	Homo sapiens	0.552104	7.9473e-05	68.044	S(0.448)EES(0.552)IVPRPEGK	3	1.5191	1	0.968	1.168	0.821	1.06	1.139	0.95	0.894	1.063	1.018	1.207	0.703	1.29	1.075
Q96PL5	443	S	Erythroid membrane-associated protein	ERMAP	Homo sapiens	0.591131	0.0185474	44.847	VNS(0.409)S(0.591)LLPPK	3	1.1437	2	0.916	0.962	1.162	0.767	1.459	0.547	1.186	0.461	1.675	1.05	1.207	0.661	1.902
Q96PL5	418	S	Erythroid membrane-associated protein	ERMAP	Homo sapiens	0.995161	0.000719357	58.658	S(0.995)EES(0.005)IVPRPEGK	3	1.4071	1	1.03	1.029	1.125	1.12	0.915	0.748	1.033	0.724	1.378	0.999	1.093	0.996	0.817
Q96PL5	442	S	Erythroid membrane-associated protein	ERMAP	Homo sapiens	0.5	0.0185474	44.847	VNS(0.5)S(0.5)LLPPK	3	0.27649	1	0.758	0.939	1.135	0.801	1.353	0.359	1.656	0.217	2.109	1.239	1.209	0.706	1.689
Q96PU5	302	T	E3 ubiquitin-protein ligase NEDD4-like	NEDD4L	Homo sapiens	0.5	3.00591e-08	87.519	T(0.5)S(0.5)PQELSEELSR	3	-0.81458	1	0.885	1.264	0.931	1.187	0.922	1.224	0.586	2.089	0.723	1.429	0.736	1.275	0.777
Q96PU5	303	S	E3 ubiquitin-protein ligase NEDD4-like	NEDD4L	Homo sapiens	0.5	3.00591e-08	87.519	T(0.5)S(0.5)PQELSEELSR	3	-0.81458	1	0.885	1.264	0.931	1.187	0.922	1.224	0.586	2.089	0.723	1.429	0.736	1.275	0.777
Q96Q45	49	S	Transmembrane protein 237	TMEM237	Homo sapiens	0.948651	6.76965e-11	61.345	NT(0.002)PAS(0.049)AS(0.949)LEGLAQTAGR	3	-0.90923	1
Q96Q45	97	S	Transmembrane protein 237	TMEM237	Homo sapiens	0.943328	4.79522e-07	81.904	LPLELETS(0.016)S(0.943)T(0.041)QK	3	-0.577	1
Q96Q45	62	S	Transmembrane protein 237	TMEM237	Homo sapiens	0.999973	0.00117151	58.079	RPS(1)EGNEPSTK	3	0.059232	1	1.099	1.203	1.263	1.155	1.022	0.526	0.731	0.72	2.089	1.094	1.051	0.914	0.885
Q96S55	75	S	ATPase WRNIP1	WRNIP1	Homo sapiens	0.991305	0.00987692	42.785	RLS(0.991)ES(0.008)S(0.001)ALK	3	3.0345	1
Q96S55	153	S	ATPase WRNIP1	WRNIP1	Homo sapiens	0.932131	2.66813e-09	71.685	RPAAAAAAGS(0.068)AS(0.932)PR	3	-0.072242	2	0.564	0.926	0.948	1.323	1.337	0.988	0.914	1.082	0.57	1.642	1.023	1.396	1.011
Q96T58	641	T	Msx2-interacting protein	SPEN	Homo sapiens	0.354828	0.00676823	40.496	T(0.355)PGT(0.355)Y(0.29)PEDSRR	3	2.8309	0
Q96T58	638	T	Msx2-interacting protein	SPEN	Homo sapiens	0.354828	0.00676823	40.496	T(0.355)PGT(0.355)Y(0.29)PEDSRR	3	2.8309	0
Q99442	158	T	Translocation protein SEC62	SEC62	Homo sapiens	0.982554	0.00568874	47.712	KEET(0.017)PGT(0.983)PK	3	-1.1026	1	0.19	1.139	1.123	1.332	1.205	0.917	1.094	0.838	0.207	5.997	0.986	1.186	0.904
Q99460	273	T	26S proteasome non-ATPase regulatory subunit 1	PSMD1	Homo sapiens	0.767794	1.32403e-108	148.84	T(0.218)VGT(0.768)PIAS(0.014)VPGSTNTGTVPGSEK	3	0.62179	3	1.07	0.855	1.261	1.281	1.192	0.765	0.576	1.326	1.399	0.799	1.475	1.016	0.93
Q99460	311	T	26S proteasome non-ATPase regulatory subunit 1	PSMD1	Homo sapiens	0.918507	0.00133482	40.137	T(0.012)S(0.012)S(0.012)AFVGKT(0.919)PEAS(0.046)PEPK	3	0.32764	1	0.978	0.995	1.066	1.227	1.228	0.817	0.69	1.184	1.198	1.017	1.072	1.151	1.001
Q99808	273	S	Equilibrative nucleoside transporter 1	SLC29A1	Homo sapiens	0.981278	2.44406e-64	120.63	EES(0.002)GVS(0.008)VS(0.008)NS(0.981)QPTNESHSIK	3	0.22391	1
Q99961	288	S	Endophilin-A2	SH3GL1	Homo sapiens	0.986473	4.75758e-06	94.804	IAAS(0.002)S(0.012)S(0.986)FR	2	0.18413	4	1.077	0.971	0.979	1.01	1.038	0.976	0.949	1.028	1.104	0.901	1.009	1.031	1.028
Q9BQA1	5	T	Methylosome protein 50	WDR77	Homo sapiens	1	7.82068e-14	95.197	KET(1)PPPLVPPAAR	3	0.55603	8	1.05	0.991	1	1.083	1.013	1.039	0.825	1.259	1.01	0.944	1.009	1.083	0.935
Q9BS26	96	S	Endoplasmic reticulum resident protein 44	ERP44	Homo sapiens	1	3.78677e-06	78.326	VDCDQHS(1)DIAQR	3	0.17317	3	0.84	1.198	1.434	1.29	0.977	0.545	0.716	0.76	1.543	1.426	1.196	0.9	0.757
Q9BS40	41	S	Latexin	LXN	Homo sapiens	1	0.00997099	53.981	QAS(1)MEDIPGR	2	1.5823	2	0.986	1.133	1.096	1.167	0.928	0.88	0.812	1.084	1.12	1.149	0.967	1.065	0.795
Q9BSF0	40	S	Small membrane A-kinase anchor protein	C2orf88	Homo sapiens	1	0.00341058	57.785	MAS(1)PVNVK	3	-1.7788	6	1.158	1.008	1.056	1.106	0.961	0.85	0.862	0.986	1.363	0.87	1.048	1.047	0.869
Q9BSJ5	320	T	Uncharacterized protein C17orf80	C17orf80	Homo sapiens	0.816059	0.0169577	52.683	S(0.368)MS(0.816)AT(0.816)EK	3	3.5674	2
Q9BSJ5	318	S	Uncharacterized protein C17orf80	C17orf80	Homo sapiens	0.816059	0.0169577	52.683	S(0.368)MS(0.816)AT(0.816)EK	3	3.5674	2
Q9BSJ5	316	S	Uncharacterized protein C17orf80	C17orf80	Homo sapiens	0.666667	0.0169577	52.683	S(0.667)MS(0.667)AT(0.667)EK	3	2.3242	1
Q9BSL1	98	S	Ubiquitin-associated domain-containing protein 1	UBAC1	Homo sapiens	1	0.000198966	84.507	RAPS(1)PLPK	3	0.53362	33	1.056	1.021	1.032	0.989	1	0.827	1.075	0.769	1.277	0.966	1.011	0.958	1.012
Q9BSL1	332	S	Ubiquitin-associated domain-containing protein 1	UBAC1	Homo sapiens	1	0.000184134	88.101	KPS(1)PEELDK	2	0.87671	3	1.01	1.013	1.071	1.066	1.033	0.89	0.918	0.97	1.134	1.003	1.057	0.996	0.969
Q9BTU6	461	S	Phosphatidylinositol 4-kinase type 2-alpha	PI4K2A	Homo sapiens	0.317009	0.00236845	40.547	S(0.317)S(0.317)S(0.317)ES(0.048)Y(0.001)TQSFQSR	3	1.7477	0
Q9BTU6	462	S	Phosphatidylinositol 4-kinase type 2-alpha	PI4K2A	Homo sapiens	0.951704	4.79002e-05	58.164	S(0.01)S(0.024)S(0.952)ES(0.014)YT(0.001)QSFQSR	2	0.50723	1	1.001	0.995	1.118	1.121	1.017	0.808	0.939	0.861	1.238	0.994	1.123	1.002	0.908
Q9BTU6	51	S	Phosphatidylinositol 4-kinase type 2-alpha	PI4K2A	Homo sapiens	0.869175	2.84852e-26	76.693	VAAAAGSGPS(0.13)PPGS(0.869)PGHDR	3	0.71555	3
Q9BTU6	47	S	Phosphatidylinositol 4-kinase type 2-alpha	PI4K2A	Homo sapiens	0.985493	7.79452e-08	50.202	VAAAAGS(0.007)GPS(0.985)PPGS(0.008)PGHDR	3	1.2796	1
Q9BTU6	460	S	Phosphatidylinositol 4-kinase type 2-alpha	PI4K2A	Homo sapiens	0.317009	0.00236845	40.547	S(0.317)S(0.317)S(0.317)ES(0.048)Y(0.001)TQSFQSR	3	1.7477	0
Q9BUH6	145	T	Protein PAXX	C9orf142	Homo sapiens	0.938911	0.0103951	46.352	LAAAEET(0.939)AVS(0.061)PR	3	0.58501	1
Q9BUH6	148	S	Protein PAXX	C9orf142	Homo sapiens	0.993256	9.96015e-05	67.415	LAAAEET(0.007)AVS(0.993)PR	2	2.652	3	0.925	1.156	1.028	1.074	0.997	0.908	0.913	0.995	1.018	1.25	0.889	1.045	0.928
Q9BVA0	360	S	Katanin p80 WD40 repeat-containing subunit B1	KATNB1	Homo sapiens	0.898076	0.00138195	62.055	RS(0.898)PS(0.051)S(0.051)EDDRDER	3	-0.32772	2	1.071	0.944	0.789	0.583	1.249	0.457	1.906	0.24	2.342	0.881	0.836	0.739	2.141
Q9BXL5	123	S	Hemogen	HEMGN	Homo sapiens	0.968449	0.00266886	65.224	VFPS(0.032)VAS(0.968)PQK	3	1.0613	4	1.129	1.133	0.907	1.351	1.054	1.042	0.383	2.718	1.084	1.003	0.8	1.489	0.781
Q9BZ23	168	S	Pantothenate kinase 2, mitochondrial	PANK2	Homo sapiens	0.986958	3.1591e-50	121.92	AS(0.987)S(0.013)ASVPAVGASAEGTR	2	0.24534	15	0.985	1.025	1.175	1.008	1.203	0.733	0.87	0.843	1.343	1.041	1.146	0.858	1.194
Q9BZE9	500	S	Tether containing UBX domain for GLUT4	ASPSCR1	Homo sapiens	0.960879	5.11909e-43	119.8	AAGS(0.961)PS(0.039)PLPAPDPAPK	2	0.40595	4	0.894	0.967	1.286	1.25	1.084	0.868	0.651	1.333	1.031	1.081	1.331	0.972	0.868
Q9BZI7	169	T	Regulator of nonsense transcripts 3B	UPF3B	Homo sapiens	0.999302	0.00125954	73.877	FLES(0.001)YAT(0.999)DNEK	2	-1.3209	2	1.336	1.079	0.766	1.098	0.432	1.078	1.211	0.89	1.24	0.808	0.71	1.433	0.393
Q9C073	207	S	Protein FAM117A	FAM117A	Homo sapiens	1	0.0136989	60.91	LS(1)PCLHR	3	0.4701	1
Q9C0C7	178	S	Activating molecule in BECN1-regulated autophagy protein 1	AMBRA1	Homo sapiens	1	0.00840893	57.59	T(1)AS(1)EMER	2	1.4055	4	0.885	1.049	1.054	1.112	1.162	0.776	0.962	0.807	1.14	1.186	1.004	1.055	1.044
Q9C0C7	176	T	Activating molecule in BECN1-regulated autophagy protein 1	AMBRA1	Homo sapiens	1	0.00840893	57.59	T(1)AS(1)EMER	2	1.4055	4	0.885	1.049	1.054	1.112	1.162	0.776	0.962	0.807	1.14	1.186	1.004	1.055	1.044
Q9C0C9	1219	T	(E3-independent) E2 ubiquitin-conjugating enzyme	UBE2O	Homo sapiens	0.441418	8.12499e-06	42.923	DHT(0.027)DQT(0.441)S(0.35)ET(0.179)APDAS(0.002)VPPSVKPK	3	1.4069	0
Q9C0C9	519	S	(E3-independent) E2 ubiquitin-conjugating enzyme	UBE2O	Homo sapiens	1	2.06788e-07	99.343	S(1)IPLS(1)IK	2	0.0094588	3	0.97	0.929	1.064	0.992	1.11	1.076	0.859	1.252	0.902	0.957	1.145	0.933	1.119
Q9C0C9	102	S	(E3-independent) E2 ubiquitin-conjugating enzyme	UBE2O	Homo sapiens	0.720866	0.000107401	44.054	GS(0.14)S(0.14)GCS(0.721)EAGGAGHEEGR	3	-0.74906	1	0.616		1.495		0.889
Q9C0C9	115	S	(E3-independent) E2 ubiquitin-conjugating enzyme	UBE2O	Homo sapiens	1	6.91169e-54	98.491	GSSGCSEAGGAGHEEGRAS(1)PLRR	4	0.24534	9	0.636	0.969	1.289	1.123	1.358	0.949	0.676	1.404	0.67	1.524	1.33	0.872	1.209
Q9C0C9	896	S	(E3-independent) E2 ubiquitin-conjugating enzyme	UBE2O	Homo sapiens	1	5.75286e-06	76.82	KEDKPEGQS(1)PVK	3	-0.22629	5	1.194	1.242	1.287	1.177	0.918	0.405	0.776	0.523	2.946	1.04	1.036	0.915	0.78
Q9C0C9	401	S	(E3-independent) E2 ubiquitin-conjugating enzyme	UBE2O	Homo sapiens	0.985731	1.4902e-72	148.7	IMS(0.014)CS(0.986)PDTQCSR	3	3.6203	14	1	0.949	1.073	1.045	1.104	0.875	0.954	0.917	1.144	0.948	1.131	0.973	1.057
Q9C0C9	1220	S	(E3-independent) E2 ubiquitin-conjugating enzyme	UBE2O	Homo sapiens	0.836743	2.07527e-78	126.45	DHT(0.01)DQT(0.15)S(0.837)ET(0.003)APDASVPPSVKPK	4	0.73878	8	0.851	0.802	1.117	0.994	1.11	0.869	1.257	0.691	0.979	0.942	1.392	0.89	1.116
Q9C0C9	87	S	(E3-independent) E2 ubiquitin-conjugating enzyme	UBE2O	Homo sapiens	1	0	225.5	LIHGEDS(1)DS(1)EGEEEGR	2	0.2733	27	0.922	1.017	1.105	1.097	1.156	0.883	0.82	1.077	1.045	1.103	1.086	0.993	1.053
Q9C0C9	89	S	(E3-independent) E2 ubiquitin-conjugating enzyme	UBE2O	Homo sapiens	1	0	225.5	LIHGEDS(1)DS(1)EGEEEGR	2	0.2733	23	0.987	1.028	1.078	0.983	1.071	0.94	0.912	1.03	1.05	1.042	1.049	0.912	1.09
Q9C0C9	73	S	(E3-independent) E2 ubiquitin-conjugating enzyme	UBE2O	Homo sapiens	1	0.00212907	81.525	GS(1)VHFGLVR	2	-1.0673	2	0.943	1.157	1.091	1.067	1.041	0.936	0.765	1.222	1.008	1.227	0.943	0.978	0.975
Q9C0C9	399	S	(E3-independent) E2 ubiquitin-conjugating enzyme	UBE2O	Homo sapiens	0.984006	0.00557327	44.252	IMS(0.984)CS(0.016)PDTQCSR	2	0.62548	1	0.821	1.345	1.611	0.788	0.678	0.829	0.928	0.893	0.991	1.638	1.197	0.489	0.86
Q9C0C9	515	S	(E3-independent) E2 ubiquitin-conjugating enzyme	UBE2O	Homo sapiens	1	2.06788e-07	99.343	S(1)IPLS(1)IK	2	0.0094588	7	0.982	1.002	0.951	0.907	1.007	1.056	1.096	0.964	0.93	1.02	0.949	0.954	1.111
Q9GZV4	46	S	Eukaryotic translation initiation factor 5A-2	EIF5A2	Homo sapiens	0.8961	0.0047066	65.842	IVEMS(0.001)T(0.103)S(0.896)K	3	-1.2671	3	1.078	0.88	1.158	1.085	0.912	1.317	0.57	2.309	0.818	0.817	1.316	0.936	0.84
Q9GZV4	44	S	Eukaryotic translation initiation factor 5A-2	EIF5A2	Homo sapiens	0.937321	0.0132743	49.934	IVEMS(0.937)T(0.049)S(0.013)K	2	0.40699	2	1.031	0.994	1.105	1.219	1.027	0.924	0.7	1.321	1.116	0.964	1.112	1.102	0.842
Q9H0X4	21	S	Protein FAM234A	FAM234A	Homo sapiens	0.999937	0.00141563	55.011	KS(1)QENLGNPSK	3	0.084251	1	1.036	1.362	1.134	1.009	0.985	0.439	1.035	0.424	2.362	1.315	0.833	0.889	0.977
Q9H1K1	14	S	Iron-sulfur cluster assembly enzyme ISCU, mitochondrial	ISCU	Homo sapiens	1	0.000739719	83.499	AAS(1)ALLLR	2	-0.55122	1
Q9H2K8	442	S	Serine/threonine-protein kinase TAO3	TAOK3	Homo sapiens	0.99209	0.00591209	79.986	S(0.003)AS(0.992)LVT(0.005)R	2	1.173	1	0.96	1.003	1.234	1.186	0.931	0.556	1.13	0.492	1.725	1.045	1.231	0.961	0.785
Q9H3N1	270	S	Thioredoxin-related transmembrane protein 1	TMX1	Homo sapiens	0.999648	8.3269e-05	90.861	S(1)LGPSLATDKS	2	-0.78102	3	1.192	1.25	1.459	0.946	0.64	0.834	0.681	1.225	1.43	1.049	1.167	0.648	0.677
Q9H479	33	T	Fructosamine-3-kinase	FN3K	Homo sapiens	0.941874	0.00666746	47.774	AY(0.058)DT(0.942)DAGPVFVK	3	2.4283	1
Q9H479	298	S	Fructosamine-3-kinase	FN3K	Homo sapiens	0.521014	0.00521814	59.067	S(0.521)PS(0.479)LGTMR	2	-0.25784	1	1.194	1.253	0.955	0.73	0.731	1.152	0.987	1.167	1.036	1.049	0.762	0.765	1.001
Q9H4A3	170	S	Serine/threonine-protein kinase WNK1	WNK1	Homo sapiens	0.999829	1.58164e-09	83.758	DRPVSQPS(1)LVGSK	3	0.2133	1	1.021	1.166	1.421	1.001	0.908	0.863	0.62	1.392	1.182	1.142	1.219	0.705	0.907
Q9H4A3	563	S	Serine/threonine-protein kinase WNK1	WNK1	Homo sapiens	1	0.0141249	60.167	DRVS(1)LIK	3	-0.23961	1	1.21	0.977	0.874	0.88	0.928	1.289	0.842	1.53	0.939	0.807	0.895	1.006	1.054
Q9H4A3	1935	S	Serine/threonine-protein kinase WNK1	WNK1	Homo sapiens	0.943748	3.6551e-18	89.468	T(0.007)T(0.007)AS(0.026)EAKS(0.944)DT(0.016)GQPTK	4	-1.5856	4	0.964	1.046	1.363	1.319	0.867	0.502	0.939	0.534	1.921	1.085	1.303	0.967	0.658
Q9H4A3	2027	S	Serine/threonine-protein kinase WNK1	WNK1	Homo sapiens	1	2.0359e-27	87.319	DVDDGS(1)GS(1)PHS(1)PHQLSSK	3	-1.1604	8	0.86	0.817	1.145	1.133	1.168	0.662	1.216	0.545	1.298	0.951	1.4	0.99	1.031
Q9H4A3	167	S	Serine/threonine-protein kinase WNK1	WNK1	Homo sapiens	0.999941	1.42565e-13	94.845	DRPVS(1)QPSLVGSK	3	2.0407	3	1.374	1.126	0.881	0.839	0.773	1.342	0.663	2.024	1.024	0.82	0.783	0.952	0.921
Q9H4A3	2032	S	Serine/threonine-protein kinase WNK1	WNK1	Homo sapiens	0.999912	1.05608e-41	110.4	DVDDGS(1)GS(1)PHS(1)PHQLSSK	3	-1.1604	21	0.892	0.973	1.187	1.137	1.066	0.717	1.028	0.698	1.244	1.091	1.219	0.958	0.938
Q9H4A3	2029	S	Serine/threonine-protein kinase WNK1	WNK1	Homo sapiens	0.999999	2.60099e-30	94.384	DVDDGS(1)GS(1)PHS(1)PHQLSSK	3	-1.1604	12	0.915	0.982	1.17	1.09	1.059	0.74	1.045	0.708	1.236	1.074	1.191	0.932	0.972
Q9H4A3	1261	S	Serine/threonine-protein kinase WNK1	WNK1	Homo sapiens	0.999989	2.59903e-15	112.02	FIVS(1)PVPESR	2	0.028756	9	0.951	0.943	0.966	0.961	1.216	1.039	0.924	1.125	0.915	0.992	1.025	0.995	1.265
Q9H4A3	2372	S	Serine/threonine-protein kinase WNK1	WNK1	Homo sapiens	0.99869	1.5324e-41	130.47	S(0.001)IS(0.999)NPPGSNLR	2	1.1484	2	1.291	1.194	1.032	0.88	0.732	1.384	0.487	2.839	0.933	0.925	0.864	0.852	0.832
Q9H4A3	599	S	Serine/threonine-protein kinase WNK1	WNK1	Homo sapiens	0.998104	2.7607e-41	129.25	QQVEQSS(0.001)AS(0.998)QT(0.001)GIK	3	-2.6462	1	1.5	1.302	0.941	0.819	0.787	1.168	0.484	2.414	1.285	0.868	0.723	0.87	0.961
Q9H4G4	121	S	Golgi-associated plant pathogenesis-related protein 1	GLIPR2	Homo sapiens	0.921496	2.84937e-08	77.191	AS(0.921)AS(0.077)DGSS(0.001)FVVAR	2	0.32484	1	1.093	0.944	1.117	0.865	1.043	1.161	0.777	1.495	0.941	0.864	1.184	0.774	1.206
Q9H6Z4	128	T	Ran-binding protein 3	RANBP3	Homo sapiens	0.27381	0.00697396	40.968	T(0.242)S(0.242)S(0.242)LT(0.274)QFPPSQSEER	3	-1.358	0
Q9H6Z4	124	T	Ran-binding protein 3	RANBP3	Homo sapiens	0.331329	6.46372e-09	60.09	T(0.331)S(0.331)S(0.331)LT(0.006)QFPPSQSEER	3	0.41525	0
Q9H6Z4	125	S	Ran-binding protein 3	RANBP3	Homo sapiens	0.331329	6.46372e-09	60.09	T(0.331)S(0.331)S(0.331)LT(0.006)QFPPSQSEER	3	0.41525	0
Q9H6Z4	126	S	Ran-binding protein 3	RANBP3	Homo sapiens	0.331329	6.46372e-09	60.09	T(0.331)S(0.331)S(0.331)LT(0.006)QFPPSQSEER	3	0.41525	0
Q9H7C9	46	S	Mth938 domain-containing protein	AAMDC	Homo sapiens	0.981961	9.93343e-30	102.98	ET(0.009)GT(0.009)EHS(0.982)PGVQPADVK	3	-0.50706	2
Q9H7D7	121	S	WD repeat-containing protein 26	WDR26	Homo sapiens	0.999547	0.000124315	74.296	RLS(1)QSDEDVIR	3	1.1938	3	0.866	1.041	1.256	1.055	0.995	0.95	0.837	1.134	0.912	1.202	1.206	0.84	0.943
Q9H7P9	1056	T	Pleckstrin homology domain-containing family G member 2	PLEKHG2	Homo sapiens	0.666648	0.000921366	44.252	QEGHLDSES(0.667)PT(0.667)NIPLT(0.667)K	3	2.7811	1	0.336	0.535	1.351	1.227	2.774	0.318	0.459	0.691	1.059	1.591	2.524	0.908	2.261
Q9H7P9	1051	T	Pleckstrin homology domain-containing family G member 2	PLEKHG2	Homo sapiens	0.666651	0.000921366	44.252	QEGHLDSES(0.667)PT(0.667)NIPLT(0.667)K	3	2.7811	1	0.336	0.535	1.351	1.227	2.774	0.318	0.459	0.691	1.059	1.591	2.524	0.908	2.261
Q9H7P9	1049	S	Pleckstrin homology domain-containing family G member 2	PLEKHG2	Homo sapiens	0.666651	0.000921366	44.252	QEGHLDSES(0.667)PT(0.667)NIPLT(0.667)K	3	2.7811	1	0.336	0.535	1.351	1.227	2.774	0.318	0.459	0.691	1.059	1.591	2.524	0.908	2.261
Q9H8W4	224	S	Pleckstrin homology domain-containing family F member 2	PLEKHF2	Homo sapiens	0.57482	0.000365475	88.596	S(0.575)DS(0.415)YS(0.01)QSLK	3	0.15881	3	0.932	1.429	1.684	1.11	0.519	0.932	0.394	2.365	1.001	1.532	1.178	0.659	0.467
Q9H8W4	226	S	Pleckstrin homology domain-containing family F member 2	PLEKHF2	Homo sapiens	0.979496	3.3749e-11	104.07	S(0.014)DS(0.979)Y(0.003)S(0.003)QSLK	2	0.37103	7	0.818	1.297	1.849	1.2	0.598	0.825	0.414	1.993	0.991	1.585	1.426	0.649	0.498
Q9HBL0	1271	S	Tensin-1	TNS1	Homo sapiens	0.583256	0.00108664	53.374	VAT(0.007)T(0.035)PGS(0.375)PS(0.583)LGR	2	2.2003	1
Q9HBL0	1269	S	Tensin-1	TNS1	Homo sapiens	0.979459	0.00108664	53.374	VAT(0.002)T(0.005)PGS(0.979)PS(0.013)LGR	3	0.87028	1
Q9HBL0	1505	S	Tensin-1	TNS1	Homo sapiens	0.501722	2.92137e-07	72.209	VS(0.382)S(0.502)PPPT(0.116)IMQQNK	3	-1.8222	1
Q9HBL0	1381	S	Tensin-1	TNS1	Homo sapiens	0.749566	0.000364876	71.98	QGS(0.75)PT(0.25)PALPEK	2	-0.058424	2	0.983	1.015	1.15	0.99	0.86	0.985	1.018	0.968	0.998	1.033	1.134	0.861	0.868
Q9HBL0	907	S	Tensin-1	TNS1	Homo sapiens	0.999949	2.62869e-55	125.04	AASDGQYENQS(1)PEATSPR	3	0.45342	4
Q9HBL0	1393	S	Tensin-1	TNS1	Homo sapiens	1	0.00454205	64.374	RMS(1)VGDR	3	1.22	3	0.939	1.016	0.789	0.812	0.886	1.094	1.465	0.746	0.858	1.083	0.776	1.029	1.091
Q9HCP0	361	S	Casein kinase I isoform gamma-1	CSNK1G1	Homo sapiens	1	0.00293924	63.662	DRPS(1)QQQPLR	3	0.71148	2	0.834	1.031	1.178	1.194	0.929	0.741	1.092	0.678	1.127	1.236	1.142	1.013	0.779
Q9NP58	61	S	ATP-binding cassette sub-family B member 6, mitochondrial	ABCB6	Homo sapiens	0.988149	4.12624e-06	53.359	ERPAGADS(0.988)LS(0.012)WGAGPR	3	-0.3127	1
Q9NPQ8	436	S	Synembryn-A	RIC8A	Homo sapiens	0.999962	7.7397e-49	91.599	GLMAGGRPEGQYS(1)EDEDT(0.995)DT(0.005)DEYK	4	0.10248	7	1.011	1.008	1.07	0.962	1.069	0.75	1.131	0.663	1.348	0.997	1.061	0.899	1.111
Q9NPQ8	502	S	Synembryn-A	RIC8A	Homo sapiens	1	0.00537707	61.423	VIQPMGMS(1)PR	2	0.031717	1	0.894	0.944	1.08	1.336	1.036	0.922	0.787	1.171	0.97	1.055	1.144	1.238	0.776
Q9NPQ8	441	T	Synembryn-A	RIC8A	Homo sapiens	0.994912	7.65623e-41	84.478	GLMAGGRPEGQYS(1)EDEDT(0.995)DT(0.005)DEYK	4	0.10248	5	1.05	0.965	1.015	1.045	1.035	0.749	1.141	0.656	1.402	0.919	1.052	1.03	0.99
Q9NQP4	125	S	Prefoldin subunit 4	PFDN4	Homo sapiens	0.999999	0.000592036	62.861	FGS(1)NINLEADES	2	-1.1616	1	1.265	0.912	1.5	0.926	0.686	0.712			1.778	0.72	1.645	0.617	0.741
Q9NQX3	305	S	Gephyrin	GPHN	Homo sapiens	0.949215	0.00358528	61.423	AS(0.051)HS(0.949)AVDITK	2	-1.2917	2	0.719	1.159	1.321	1.087	0.825	0.778	1.112	0.699	0.924	1.613	1.14	0.822	0.759
Q9NR19	30	S	Acetyl-coenzyme A synthetase, cytoplasmic	ACSS2	Homo sapiens	0.959613	1.03343e-07	99.732	S(0.04)WS(0.96)PPPEVSR	2	0.065464	2	0.974	0.942	0.975	1.034	1.004	0.938	1.134	0.827	1.038	0.967	1.035	1.061	0.971
Q9NRX5	364	S	Serine incorporator 1	SERINC1	Homo sapiens	0.90249	0.00115982	43.557	S(0.098)DGS(0.902)LEDGDDVHR	3	0.08231	1
Q9NRY5	48	S	Protein FAM114A2	FAM114A2	Homo sapiens	0.896085	0.0182265	50.108	S(0.001)EPVVS(0.896)T(0.103)R	2	0.76944	1
Q9NSK0	519	S	Kinesin light chain 4	KLC4	Homo sapiens	0.5	5.12363e-06	70.41	RT(0.5)S(0.5)QEGPGDSVK	3	0.28841	1	1.466	1.158	1.097	0.867	0.837	0.592	0.983	0.602	2.476	0.79	0.947	0.791	0.965
Q9NSK0	566	S	Kinesin light chain 4	KLC4	Homo sapiens	0.5	0.00225809	56.548	RS(0.5)S(0.5)ELLVR	3	1.6781	1
Q9NSK0	518	T	Kinesin light chain 4	KLC4	Homo sapiens	0.5	5.12363e-06	70.41	RT(0.5)S(0.5)QEGPGDSVK	3	0.28841	1	1.466	1.158	1.097	0.867	0.837	0.592	0.983	0.602	2.476	0.79	0.947	0.791	0.965
Q9NSK0	565	S	Kinesin light chain 4	KLC4	Homo sapiens	0.5	0.00225809	56.548	RS(0.5)S(0.5)ELLVR	3	1.6781	1
Q9NSK0	611	S	Kinesin light chain 4	KLC4	Homo sapiens	0.824736	5.45724e-11	87.083	GLS(0.028)AS(0.825)T(0.148)MDLSSSS	2	-1.8275	2	0.906	1.068	1.199	1.164	1.242	0.904	0.517	1.748	1.002	1.179	1.123	0.971	1.066
Q9NVM6	112	S	DnaJ homolog subfamily C member 17	DNAJC17	Homo sapiens	0.999998	3.3941e-11	79.489	QAQAQES(1)EEEEESR	2	1.6432	3	1.334	1.121	1.16	1.241	0.548	0.616	0.98	0.628	2.165	0.84	1.035	1.069	0.442
Q9NVS9	241	S	Pyridoxine-5'-phosphate oxidase	PNPO	Homo sapiens	0.982085	0.000263513	47.082	GLPT(0.018)GDS(0.982)PLGPMTHR	3	1.3461	1
Q9NWV8	29	S	BRISC and BRCA1-A complex member 1	BABAM1	Homo sapiens	0.800074	0.00151546	62.162	T(0.2)RS(0.8)NPEGAEDR	3	0.86135	1	1.354	1.265	1.085	0.888	1.088	0.479	0.841	0.569	2.827	0.934	0.858	0.818	1.225
Q9NXR1	306	S	Nuclear distribution protein nudE homolog 1	NDE1	Homo sapiens	0.41643	0.00129256	45.587	RPS(0.416)S(0.283)T(0.283)S(0.018)VPLGDK	3	-1.0344	0
Q9NYF8	648	S	Bcl-2-associated transcription factor 1	BCLAF1	Homo sapiens	1	0.00252913	70.942	QKS(1)PEIHR	3	-0.22669	3	0.195	1.115	1.192	1.154	1.412	0.997	0.934	1.067	0.196	5.705	1.069	0.968	1.224
Q9NYF8	285	S	Bcl-2-associated transcription factor 1	BCLAF1	Homo sapiens	0.987102	4.19083e-39	124.31	Y(0.001)S(0.987)PS(0.016)QNS(0.996)PIHHIPSR	3	0.17798	8	0.596	1.08	1.36	1.209	1.063	0.864	0.829	1.042	0.69	1.812	1.26	0.889	0.879
Q9NYF8	290	S	Bcl-2-associated transcription factor 1	BCLAF1	Homo sapiens	0.999014	4.19083e-39	124.31	Y(0.002)S(0.892)PS(0.107)QNS(0.999)PIHHIPSR	3	0.70116	8	0.596	1.08	1.36	1.209	1.063	0.864	0.829	1.042	0.69	1.812	1.26	0.889	0.879
Q9NZ42	7	S	Gamma-secretase subunit PEN-2	PSENEN	Homo sapiens	1	0.00225505	45.28	MNLERVS(1)NEEK	4	-0.81439	1	1.217	1.21	1.092	0.898	1.018	1.135	0.43	2.639	1.073	0.994	0.902	0.822	1.134
Q9NZ52	159	S	ADP-ribosylation factor-binding protein GGA3	GGA3	Homo sapiens	0.990714	0.00352264	52.576	T(0.009)LIPS(0.991)PPPRPK	3	0.44849	2	0.984	1.005	1.191	1.139	0.853	0.946	0.882	1.073	1.04	1.021	1.185	0.956	0.749
Q9NZD4	102	S	Alpha-hemoglobin-stabilizing protein	AHSP	Homo sapiens	0.5	2.1715e-11	97.631	SHELPSHPPPS(0.5)S(0.5)	2	-1.9661	14	0.779	0.917	1.334	1.254	1.088	0.906	0.722	1.255	0.86	1.176	1.455	0.94	0.867
Q9NZD4	101	S	Alpha-hemoglobin-stabilizing protein	AHSP	Homo sapiens	0.87249	5.19204e-85	156.08	SHELPSHPPPS(0.872)S(0.128)	2	-0.38696	20	0.815	0.976	1.404	1.271	1.03	0.838	0.665	1.26	0.973	1.198	1.439	0.905	0.81
Q9NZL4	353	S	Hsp70-binding protein 1	HSPBP1	Homo sapiens	0.499455	3.5069e-08	58.693	LLQT(0.001)CFS(0.499)S(0.499)PADDSMDR	3	-0.64372	0
Q9NZL4	354	S	Hsp70-binding protein 1	HSPBP1	Homo sapiens	0.712135	1.70682e-14	69.747	LLQTCFS(0.287)S(0.712)PADDSMDR	3	-1.1509	1	1.319			0.975	0.896	0.773	1.037	0.745	1.707				0.919
Q9NZN5	637	S	Rho guanine nucleotide exchange factor 12	ARHGEF12	Homo sapiens	0.941022	6.89671e-11	61.276	HLS(0.001)T(0.003)PS(0.01)S(0.045)VS(0.941)PEPQDSAK	3	2.7793	1
Q9NZT2	315	S	Opioid growth factor receptor	OGFR	Homo sapiens	1	4.59905e-35	83.934	KVEEEGS(1)PGDPDHEASTQGR	4	-0.14336	3	1.102	0.819	1.195	1.188	1.167	0.893	0.638	1.399	1.235	0.743	1.459	0.994	0.982
Q9NZT2	378	S	Opioid growth factor receptor	OGFR	Homo sapiens	1	9.23052e-55	111.55	SQGDEAGGHGEDRPEPLS(1)PK	4	-1.7736	2	0.85	0.868	1.586	1.218	0.873	0.693	0.911	0.761	1.227	1.021	1.828	0.768	0.717
Q9P1Z2	563	S	Calcium-binding and coiled-coil domain-containing protein 1	CALCOCO1	Homo sapiens	0.80799	0.00261936	61.532	GDPGS(0.192)S(0.808)PAGPR	2	-0.69896	1	0.98	1.313	1.328	1.319	0.875	0.335	0.85	0.394	2.925	1.34	1.011	0.993	0.663
Q9P227	423	S	Rho GTPase-activating protein 23	ARHGAP23	Homo sapiens	0.891011	0.000666341	83.883	S(0.005)YS(0.891)PS(0.103)FQR	2	0.59021	1
Q9P2Q2	694	S	FERM domain-containing protein 4A	FRMD4A	Homo sapiens	0.938882	0.0051148	59.177	S(0.004)VDIS(0.939)PT(0.058)R	2	-0.10807	1	0.884	0.946	1.187	1.271	1.217	0.616	0.879	0.701	1.435	1.07	1.254	1.071	0.957
Q9P2T1	28	S	GMP reductase 2	GMPR2	Homo sapiens	0.944875	0.0141322	50.088	S(0.053)RS(0.945)EVDLT(0.002)R	2	1.3131	1	0.917	0.936	1.216	0.994	1.036	0.926	0.975	0.949	0.991	1.021	1.299	0.817	1.043
Q9TY94	240	S	ATP-dependent RNA helicase UAP56	UAP56	Plasmodium falciparum (isolate 3D7)	1	0.00200213	75.088	LDMRS(1)DVQK	3	-0.0017919	1	0.622	0.707	0.978	1.086	2.805	0.465	0.336	1.383	1.339	1.135	1.385	1.111	2.582
Q9TY94	54	T	ATP-dependent RNA helicase UAP56	UAP56	Plasmodium falciparum (isolate 3D7)	0.999808	6.26593e-09	91.812	GSYATVHT(1)GGFK	3	-0.29145	2	0.62	0.576	1.26	1.177	2.434	0.482	0.451	1.07	1.287	0.928	2.188	0.934	2.068
Q9TY94	48	S	ATP-dependent RNA helicase UAP56	UAP56	Plasmodium falciparum (isolate 3D7)	0.987935	3.41534e-10	95.854	GS(0.988)Y(0.002)AT(0.01)VHTGGFK	3	-3.2055	1
Q9TY95	172	S	Serine-repeat antigen protein	SERA	Plasmodium falciparum (isolate 3D7)	0.994471	5.72637e-73	142.23	TNNAISFESNS(0.005)GS(0.994)LEK	3	1.1282	2	0.632	1.058	1.793	1.288	0.876	0.601	0.752	0.799	1.052	1.675	1.695	0.718	0.68
Q9TY95	183	S	Serine-repeat antigen protein	SERA	Plasmodium falciparum (isolate 3D7)	0.999079	5.30129e-124	165.85	LPS(0.999)NGT(0.001)TGEQGSSTGTVR	2	-0.9995	10	0.154	1.328	3.356	1.552	0.432	0.09	0.086	1.049	1.71	8.615	2.527	0.463	0.279
Q9TY99	603	S	Knob-associated histidine-rich protein	PFB0100c	Plasmodium falciparum (isolate 3D7)	0.775024	2.22712e-91	136.77	GAS(0.001)T(0.002)T(0.009)AGS(0.775)T(0.173)T(0.04)GATTGANAVQSK	3	0.79891	1	0.749	0.859	1.296	1.681	1.22	0.196			3.83	1.147	1.509	1.298	0.726
Q9U0K3	117	S	Zinc finger, RAN binding protein, putative	PFD0405c	Plasmodium falciparum (isolate 3D7)	1	1.61225e-65	141.13	VHDS(1)EDEEYDEFGR	2	0.084482	6	0.578	0.964	1.782	1.876	1.39	0.163	0.246	0.663	3.544	1.668	1.848	1.053	0.741
Q9U0N1	227	S	Glutamic acid-rich protein	PFA_0620c	Plasmodium falciparum (isolate 3D7)	0.499796	9.62162e-08	49.266	EQGGCGIIS(0.5)S(0.5)VHETSNDTK	3	-0.12064	0
Q9U0N1	226	S	Glutamic acid-rich protein	PFA_0620c	Plasmodium falciparum (isolate 3D7)	0.499796	9.62162e-08	49.266	EQGGCGIIS(0.5)S(0.5)VHETSNDTK	3	-0.12064	0
Q9U0N4	613	S	Multidrug resistance-associated protein 1	PfMRP	Plasmodium falciparum (isolate 3D7)	0.630475	5.76285e-14	79.293	S(0.188)NS(0.63)T(0.173)Y(0.008)NYNSSHIHEK	4	-1.1332	1	0.587	1.01	1.848	1.376	1.099	0.532	0.549	0.968	1.105	1.719	1.83	0.744	0.799
Q9U0N4	1121	S	Multidrug resistance-associated protein 1	PfMRP	Plasmodium falciparum (isolate 3D7)	0.998402	1.93309e-33	128.03	SS(0.002)S(0.998)MPFVK	2	1.4676	2	0.292	0.969	2.425	2.093	1.113	0.042	0.066	0.63	6.973	3.321	2.503	0.863	0.532
Q9U0N4	97	S	Multidrug resistance-associated protein 1	PfMRP	Plasmodium falciparum (isolate 3D7)	0.999999	3.8137e-62	126.47	NSSNEHVLHHCNS(1)NDASEK	4	-0.59151	5	0.171	0.957	1.856	2.168	1.652	0.084	0.112	0.749	2.044	5.59	1.94	1.168	0.762
Q9U0N4	1128	S	Multidrug resistance-associated protein 1	PfMRP	Plasmodium falciparum (isolate 3D7)	0.346484	1.77722e-15	101.9	S(0.346)S(0.346)S(0.307)NMINNPSNFK	3	-0.88258	0
Q9U0N4	1120	S	Multidrug resistance-associated protein 1	PfMRP	Plasmodium falciparum (isolate 3D7)	0.333333	0.00708359	53.756	S(0.333)S(0.333)S(0.333)MPFVK	3	0.2463	0
Q9U0N4	1127	S	Multidrug resistance-associated protein 1	PfMRP	Plasmodium falciparum (isolate 3D7)	0.346484	1.77722e-15	101.9	S(0.346)S(0.346)S(0.307)NMINNPSNFK	3	-0.88258	0
Q9U0N4	1129	S	Multidrug resistance-associated protein 1	PfMRP	Plasmodium falciparum (isolate 3D7)	0.333333	1.77722e-15	101.9	S(0.333)S(0.333)S(0.333)NMINNPSNFK	3	0.26278	0
Q9U0N4	611	S	Multidrug resistance-associated protein 1	PfMRP	Plasmodium falciparum (isolate 3D7)	0.60527	2.54427e-52	134.87	S(0.605)NS(0.378)T(0.017)YNYNSSHIHEK	3	-1.018	1	0.543	0.962	2.459	1.705	0.783	0.283	0.265	1.069	1.919	1.771	2.557	0.693	0.459
Q9U0N4	1119	S	Multidrug resistance-associated protein 1	PfMRP	Plasmodium falciparum (isolate 3D7)	0.333333	0.00708359	53.756	S(0.333)S(0.333)S(0.333)MPFVK	3	0.2463	0
Q9UBC2	593	S	Epidermal growth factor receptor substrate 15-like 1	EPS15L1	Homo sapiens	1	0.00606185	50.088	GS(1)FGAMDDPFK	3	-0.40126	2	0.874	0.733	0.967	0.657	0.746	0.979	2.045	0.479	0.892	0.839	1.318	0.679	1.136
Q9UBC2	255	S	Epidermal growth factor receptor substrate 15-like 1	EPS15L1	Homo sapiens	0.958558	1.04787e-231	200.3	STPSHGSVSSLNSTGS(0.041)LS(0.959)PK	3	1.836	1	0.87	0.998	1.099	1.369	1.41	0.571	0.683	0.836	1.523	1.147	1.102	1.246	1.03
Q9UBW5	259	S	Bridging integrator 2	BIN2	Homo sapiens	0.999964	0.0118613	58.172	S(1)LVISPPVR	2	1.0877	2	1.11	1.077	1.339	0.924	0.89	0.843	0.817	1.031	1.317	0.971	1.243	0.69	0.963
Q9UDX3	403	S	SEC14-like protein 4	SEC14L4	Homo sapiens	0.960775	0.00421596	60.943	AMRPS(0.961)PT(0.039)Q	2	-2.2275	1	1.091	0.974	1.228	1.087	1.303	0.649	0.667	0.972	1.683	0.893	1.261	0.885	1.199
Q9UEY8	42	S	Gamma-adducin	ADD3	Homo sapiens	1	0.0137386	68.484	NMS(1)PDLR	2	-1.0089	1	1.14	0.879	0.907	1.032	1.021	0.925	1.096	0.844	1.233	0.77	1.033	1.138	0.989
Q9UEY8	677	S	Gamma-adducin	ADD3	Homo sapiens	0.897451	9.02777e-05	51.76	IEEVLS(0.006)PEGS(0.897)PS(0.097)K	3	-0.74221	1
Q9UEY8	679	S	Gamma-adducin	ADD3	Homo sapiens	0.296562	0.000128529	42.123	IEEVLS(0.021)PEGS(0.297)PS(0.297)KS(0.297)PS(0.09)K	4	0.66144	0
Q9UEY8	681	S	Gamma-adducin	ADD3	Homo sapiens	0.296562	0.000128529	42.123	IEEVLS(0.021)PEGS(0.297)PS(0.297)KS(0.297)PS(0.09)K	4	0.66144	0
Q9UFE4	474	S	Coiled-coil domain-containing protein 39	CCDC39	Homo sapiens	1	0.00370465	61.962	GEINS(1)EEK	3	-4.1644	1	1.112	1.057	1.081	0.948	0.832	1.135	0.835	1.36	0.98	0.95	1.023	0.877	0.877
Q9UHY1	431	T	Nuclear receptor-binding protein	NRBP1	Homo sapiens	0.893651	1.23662e-17	110.55	T(0.894)PT(0.106)PEPAEVETR	2	1.4337	7	0.955	0.997	1.17	1.053	1.036	0.801	0.987	0.811	1.193	1.044	1.174	0.9	0.983
Q9UHY1	433	T	Nuclear receptor-binding protein	NRBP1	Homo sapiens	0.953175	2.5731e-61	141.82	T(0.047)PT(0.953)PEPAEVETR	2	1.3244	6	0.942	0.978	1.093	1.089	1.048	0.851	1	0.851	1.108	1.038	1.117	0.996	0.962
Q9UJU6	271	T	Drebrin-like protein	DBNL	Homo sapiens	0.65867	0	226.7	AMS(0.095)T(0.246)T(0.659)S(0.001)ISSPQPGK	2	0.059405	1	1.095	0.96	0.565	0.453	0.51	1.063	2.352	0.452	1.03	0.877	0.589	0.801	1.126
Q9UJU6	269	S	Drebrin-like protein	DBNL	Homo sapiens	0.917165	2.89337e-29	117.31	AMS(0.917)T(0.056)T(0.021)S(0.006)IS(0.001)SPQPGK	2	0.67186	10	0.884	0.956	0.964	0.81	0.909	0.901	1.575	0.572	0.981	1.081	1.009	0.84	1.121
Q9UJU6	291	T	Drebrin-like protein	DBNL	Homo sapiens	0.998845	0.025762	47.33	QLT(0.999)QPET(0.001)HFGR	3	-1.5299	1
Q9UJU6	275	S	Drebrin-like protein	DBNL	Homo sapiens	0.756276	8.33944e-07	57.52	AMS(0.003)T(0.003)T(0.011)S(0.033)IS(0.194)S(0.756)PQPGK	3	-1.2996	2	0.852	0.941	1.216	1.19	1.079	0.931	0.791	1.177	0.915	1.105	1.292	0.979	0.907
Q9UJU6	270	T	Drebrin-like protein	DBNL	Homo sapiens	0.546705	5.83286e-10	74.789	AMS(0.439)T(0.547)T(0.014)SISSPQPGK	4	0.21017	2	1.012	0.955	0.721	0.721	0.675	1.067	1.849	0.577	0.949	0.944	0.755	1	0.936
Q9UK58	445	S	Cyclin-L1	CCNL1	Homo sapiens	1	0.00744855	49.448	HHNHGS(1)PHLK	4	1.8993	1	0.348	1.33	0.915	1.237	0.946	1.044	1.179	0.885	0.334	3.817	0.688	1.352	0.765
Q9UK76	87	S	Hematological and neurological expressed 1 protein	HN1	Homo sapiens	0.864067	1.34883e-20	93.776	RNS(0.864)S(0.136)EASSGDFLDLK	3	-0.094882	4	0.981	0.943	0.943	1.103	0.875	0.755	1.401	0.539	1.298	0.961	1.001	1.169	0.793
Q9UK76	88	S	Hematological and neurological expressed 1 protein	HN1	Homo sapiens	0.673117	3.87718e-11	68.481	RNS(0.24)S(0.673)EAS(0.036)S(0.051)GDFLDLK	3	0.87816	2	0.776	1.069	1.039	1.078	1.003	0.737	1.298	0.568	1.053	1.377	0.972	1.037	0.931
Q9UKL6	139	S	Phosphatidylcholine transfer protein	PCTP	Homo sapiens	0.957416	0.00861317	55.896	S(0.013)T(0.03)S(0.957)MPQLGER	2	-0.091439	1
Q9UKT5	12	S	F-box only protein 4	FBXO4	Homo sapiens	0.89173	0.000617326	45.916	S(0.054)GT(0.054)NS(0.892)PPPPFS(0.001)DWGR	2	0.54116	1	1.054	0.968	1.157	1.318	1.149	0.908	0.445	2.039	1.161	0.918	1.195	1.139	0.872
Q9UKV0	201	Y	Histone deacetylase 9	HDAC9	Homo sapiens	1	0.011212	48.568	Y(1)T(1)LPGAQDAK	3	-0.020079	3	1.028	0.924	0.911	0.871	0.969	1.134	1.163	0.975	0.907	0.899	0.986	0.956	1.112
Q9UKV0	202	T	Histone deacetylase 9	HDAC9	Homo sapiens	1	0.011212	48.568	Y(1)T(1)LPGAQDAK	3	-0.020079	3	1.028	0.924	0.911	0.871	0.969	1.134	1.163	0.975	0.907	0.899	0.986	0.956	1.112
Q9UKV3	365	S	Apoptotic chromatin condensation inducer in the nucleus	ACIN1	Homo sapiens	0.950296	0.00400361	65.809	T(0.011)T(0.038)S(0.95)PLEEEER	2	-0.33299	5	0.902	0.98	1.179	1.229	0.988	0.837	0.886	0.944	1.077	1.087	1.203	1.042	0.804
Q9UKV3	710	S	Apoptotic chromatin condensation inducer in the nucleus	ACIN1	Homo sapiens	1	2.56529e-11	103.76	RLS(1)QPESAEK	3	0.51307	1	1.078	1.058	0.982	0.92	0.857	0.817	1.287	0.635	1.319	0.981	0.929	0.937	0.931
Q9UKV3	216	S	Apoptotic chromatin condensation inducer in the nucleus	ACIN1	Homo sapiens	0.999977	4.49594e-26	96.848	SSSISEEKGDS(1)DDEKPR	4	-0.45565	3	1.15	0.998	1.016	1.06	0.908	0.775	1.092	0.709	1.484	0.868	1.018	1.044	0.856
Q9UKV3	561	S	Apoptotic chromatin condensation inducer in the nucleus	ACIN1	Homo sapiens	0.948956	6.82692e-07	88.282	RAS(0.949)HT(0.051)LLPSHR	4	1.5173	1	0.889	1.158	0.699		0.896	1.358			0.655	1.303	0.603
Q9ULH1	910	S	Arf-GAP with SH3 domain, ANK repeat and PH domain-containing protein 1	ASAP1	Homo sapiens	0.998953	0.0130445	49.466	T(0.001)DHLS(0.999)LDK	2	0.55894	2
Q9ULH1	1027	S	Arf-GAP with SH3 domain, ANK repeat and PH domain-containing protein 1	ASAP1	Homo sapiens	0.999996	4.2277e-45	131.4	SHPLDLS(1)PNVQSR	3	-0.22015	4	0.994	1.022	1.126	1.101	1.181	0.757	0.82	0.923	1.313	1.029	1.101	0.978	1.073
Q9ULH1	883	S	Arf-GAP with SH3 domain, ANK repeat and PH domain-containing protein 1	ASAP1	Homo sapiens	0.353607	2.50195e-08	71.781	FEGLSQQS(0.002)S(0.224)T(0.354)S(0.354)S(0.067)AK	3	0.9365	0
Q9ULH1	839	S	Arf-GAP with SH3 domain, ANK repeat and PH domain-containing protein 1	ASAP1	Homo sapiens	0.792304	2.48638e-08	59.163	T(0.21)LS(0.792)DPPS(0.998)PLPHGPPNK	3	0.87229	1
Q9ULH1	837	T	Arf-GAP with SH3 domain, ANK repeat and PH domain-containing protein 1	ASAP1	Homo sapiens	0.546877	8.5623e-17	80.316	T(0.547)LS(0.452)DPPS(0.001)PLPHGPPNK	3	-0.40717	1
Q9ULH1	882	T	Arf-GAP with SH3 domain, ANK repeat and PH domain-containing protein 1	ASAP1	Homo sapiens	0.353607	2.50195e-08	71.781	FEGLSQQS(0.002)S(0.224)T(0.354)S(0.354)S(0.067)AK	3	0.9365	0
Q9ULH1	843	S	Arf-GAP with SH3 domain, ANK repeat and PH domain-containing protein 1	ASAP1	Homo sapiens	0.998011	2.48638e-08	59.163	T(0.21)LS(0.792)DPPS(0.998)PLPHGPPNK	3	0.87229	1
Q9UN37	95	S	Vacuolar protein sorting-associated protein 4A	VPS4A	Homo sapiens	0.995108	1.40718e-54	113.15	ENQS(0.005)EGKGS(0.995)DS(0.996)DS(0.004)EGDNPEK	3	-0.50824	3	1.102	1.211	1.204	1.133	1.005	0.449	0.897	0.5	2.456	1.099	0.994	0.941	0.887
Q9UN37	97	S	Vacuolar protein sorting-associated protein 4A	VPS4A	Homo sapiens	0.997053	1.40718e-54	113.15	ENQS(0.022)EGKGS(0.979)DS(0.997)DS(0.002)EGDNPEK	4	-1.2444	3	1.102	1.211	1.204	1.133	1.005	0.449	0.897	0.5	2.456	1.099	0.994	0.941	0.887
Q9UN79	466	T	Transcription factor SOX-13	SOX13	Homo sapiens	0.668474	0.0124171	46.129	S(0.332)MT(0.668)NQEK	3	3.1889	2
Q9UNF1	327	S	Melanoma-associated antigen D2	MAGED2	Homo sapiens	0.999797	0.014124	66.299	AGYS(1)LEK	2	1.9624	1
Q9UNN5	582	S	FAS-associated factor 1	FAF1	Homo sapiens	0.525996	0.00235055	76.24	T(0.474)PS(0.526)GEFLER	2	-1.9768	1	1.054	0.898	0.963	1.123	1.044	0.87	1.047	0.832	1.211	0.853	1.072	1.166	0.93
Q9UNN5	580	T	FAS-associated factor 1	FAF1	Homo sapiens	0.924695	0.00337553	83.182	T(0.925)PS(0.075)GEFLER	2	1.1733	2	0.934	0.99	1.084	0.976	0.958	0.924	1.134	0.815	1.011	1.06	1.094	0.9	0.982
Q9UPU5	2047	S	Ubiquitin carboxyl-terminal hydrolase 24	USP24	Homo sapiens	0.999994	1.8492e-27	124.25	VSDQNS(1)PVLPK	2	0.51356	2	0.848	0.927	1.024	1.006	1.177	0.627	1.39	0.451	1.354	1.093	1.105	0.982	1.17
Q9UQ35	1986	T	Serine/arginine repetitive matrix protein 2	SRRM2	Homo sapiens	0.83916	0.0013678	61.958	T(0.839)S(0.161)PVT(1)RRR	2	-2.2183	1	1.003	0.981	0.853	1.107	0.973	1.118	0.964	1.159	0.897	0.978	0.87	1.299	0.879
Q9UQ35	1854	S	Serine/arginine repetitive matrix protein 2	SRRM2	Homo sapiens	0.722846	0.0115152	60.161	S(0.723)RT(0.723)S(0.554)PAPWK	3	-1.8065	1	0.271	1.143	1.157	0.974	1.259	1.18	1.016	1.161	0.229	4.223	1.012	0.842	1.293
Q9UQ35	1856	T	Serine/arginine repetitive matrix protein 2	SRRM2	Homo sapiens	0.722846	0.0115152	60.161	S(0.723)RT(0.723)S(0.554)PAPWK	3	-1.8065	1	0.271	1.143	1.157	0.974	1.259	1.18	1.016	1.161	0.229	4.223	1.012	0.842	1.293
Q9UQ35	1990	T	Serine/arginine repetitive matrix protein 2	SRRM2	Homo sapiens	0.999981	0.0013678	61.958	T(0.839)S(0.161)PVT(1)RRR	2	-2.2183	1	1.003	0.981	0.853	1.107	0.973	1.118	0.964	1.159	0.897	0.978	0.87	1.299	0.879
Q9UQ80	361	S	Proliferation-associated protein 2G4	PA2G4	Homo sapiens	0.881982	0.00125155	84.999	ALLQS(0.118)S(0.882)ASR	2	-0.73937	1	0.82	0.999	1.188	1.261	1.15	1.121	0.461	2.434	0.731	1.219	1.189	1.062	0.912
Q9Y2C4	8	S	Nuclease EXOG, mitochondrial	EXOG	Homo sapiens	0.671825	0.0134374	41.48	S(0.148)IAS(0.672)RLRGS(0.181)R	2	-0.71898	1	0.189	1.147	1.087	1.241	1.082	1.186	1.066	1.113	0.16	6.061	0.948	1.142	0.872
Q9Y2V2	52	S	Calcium-regulated heat-stable protein 1	CARHSP1	Homo sapiens	0.969884	4.31448e-05	93.649	T(0.027)FS(0.97)AT(0.003)VR	2	-0.86128	3	1.086	0.832	0.972	0.876	0.728	1.102	1.406	0.784	0.985	0.766	1.168	0.901	0.831
Q9Y2V2	50	T	Calcium-regulated heat-stable protein 1	CARHSP1	Homo sapiens	0.99553	0.0147152	76.345	T(0.996)FS(0.004)ATVR	2	0.39771	4	0.92	1.259	1.526	0.942	0.575	1.077	0.701	1.536	0.855	1.368	1.211	0.617	0.61
Q9Y2V2	32	S	Calcium-regulated heat-stable protein 1	CARHSP1	Homo sapiens	1	0.000146986	86.189	ERS(1)PS(1)PLR	3	1.7873	31	0.992	1.029	1.063	1	0.894	0.962	1.059	0.908	1.031	1.037	1.033	0.941	0.894
Q9Y2V2	30	S	Calcium-regulated heat-stable protein 1	CARHSP1	Homo sapiens	1	0.00313112	70.942	ERS(1)PS(1)PLR	3	1.7873	30	0.982	1.036	1.106	1.005	0.897	0.935	1.038	0.901	1.05	1.055	1.068	0.909	0.892
Q9Y2V2	41	S	Calcium-regulated heat-stable protein 1	CARHSP1	Homo sapiens	0.99733	5.22285e-12	105.58	GNVVPS(0.997)PLPT(0.003)R	2	-1.6122	15	1.174	1.166	1.215	1.088	0.863	0.936	0.558	1.677	1.253	0.993	1.042	0.896	0.793
Q9Y2V2	58	S	Calcium-regulated heat-stable protein 1	CARHSP1	Homo sapiens	0.999998	0.00169504	78.903	AS(1)QGPVYK	2	0.2812	3	1.182	1.048	1.248	1.348	0.926	0.719	0.529	1.36	1.644	0.887	1.19	1.08	0.687
Q9Y2V2	54	T	Calcium-regulated heat-stable protein 1	CARHSP1	Homo sapiens	0.998992	0.00288294	74.941	TFS(0.001)AT(0.999)VR	2	0.34246	1
Q9Y2W1	672	S	Thyroid hormone receptor-associated protein 3	THRAP3	Homo sapiens	1	0.0121196	53.089	KS(1)PEIHR	3	0.68375	1	0.358	0.885	1.04	1.111	1.447	1.217	0.942	1.292	0.294	2.472	1.176	1.069	1.302
Q9Y3Q8	233	S	TSC22 domain family protein 4	TSC22D4	Homo sapiens	0.632023	2.71445e-06	50.752	VEAEAGGS(0.065)GART(0.303)PPLS(0.632)R	4	-1.0563	1	0.837	1.111	1.056	1.228	0.954	1.05	0.764	1.375	0.797	1.327	0.951	1.163	0.776
Q9Y3Q8	190	S	TSC22 domain family protein 4	TSC22D4	Homo sapiens	0.90549	7.09439e-73	99.562	AEKPPLS(0.021)AS(0.073)S(0.905)PQQRPPEPETGESAGTSR	4	1.1423	1	0.973	1.023	0.976	1.102	0.871	1.072	0.983	1.09	0.907	1.052	0.955	1.129	0.79
Q9Y3Q8	189	S	TSC22 domain family protein 4	TSC22D4	Homo sapiens	0.55567	1.77035e-83	106.18	AEKPPLS(0.039)AS(0.556)S(0.405)PQQRPPEPETGESAGTSR	5	0.10332	1
Q9Y3Q8	206	T	TSC22 domain family protein 4	TSC22D4	Homo sapiens	0.489644	6.37392e-42	78.04	AEKPPLSASSPQQRPPEPET(0.002)GES(0.018)AGT(0.49)S(0.49)R	4	0.94339	0
Q9Y3Q8	207	S	TSC22 domain family protein 4	TSC22D4	Homo sapiens	0.489644	6.37392e-42	78.04	AEKPPLSASSPQQRPPEPET(0.002)GES(0.018)AGT(0.49)S(0.49)R	4	0.94339	0
Q9Y3Q8	229	T	TSC22 domain family protein 4	TSC22D4	Homo sapiens	0.99773	2.80388e-35	111.4	VEAEAGGS(0.002)GART(0.998)PPLSR	3	-0.94021	6	0.88	0.908	1.042	1.123	1.072	0.922	1.052	0.876	0.954	1.032	1.147	1.078	0.955
Q9Y3Q8	279	S	TSC22 domain family protein 4	TSC22D4	Homo sapiens	1	6.03645e-09	88.282	S(1)PDPFGAVAAQK	3	-0.48101	5	1.004	0.933	1.116	0.842	1.313	0.799	0.993	0.804	1.257	0.929	1.195	0.755	1.558
Q9Y3Q8	211	T	TSC22 domain family protein 4	TSC22D4	Homo sapiens	0.999681	0.002624	54.267	AAT(1)PLPSLR	2	2.9459	1
Q9Y3S2	27	S	Zinc finger protein 330	ZNF330	Homo sapiens	0.9587	0.0172498	63.076	S(0.959)T(0.041)IDLAK	2	-0.92316	1	0.935	1.084	1.194	0.791	0.843	1.007	1.146	0.879	0.928	1.16	1.102	0.662	1.067
Q9Y463	273	Y	Dual specificity tyrosine-phosphorylation-regulated kinase 1B	DYRK1B	Homo sapiens	0.993705	0.00383356	58.433	IY(0.006)QY(0.994)IQSR	2	0.21447	3	0.965	0.891	1.155	1.025	1.11	0.726	1.129	0.644	1.328	0.924	1.297	0.887	1.083
Q9Y4D8	2080	T	Probable E3 ubiquitin-protein ligase HECTD4	HECTD4	Homo sapiens	0.780663	1.12229e-06	72.615	T(0.219)EGT(0.781)PPPPGQPAK	3	0.36945	3	1.19	1.091	1.274	0.945	0.856	0.615	1.028	0.598	1.935	0.917	1.168	0.742	0.906
Q9Y4E8	237	T	Ubiquitin carboxyl-terminal hydrolase 15	USP15	Homo sapiens	0.944264	1.53598e-05	78.505	SPGASNFS(0.056)T(0.944)LPK	3	0.042561	1	1.049	0.806	0.934	0.565	0.593	1.282	1.771	0.724	0.818	0.768	1.159	0.605	1.05
Q9Y4E8	229	S	Ubiquitin carboxyl-terminal hydrolase 15	USP15	Homo sapiens	0.996166	6.16952e-06	76.156	S(0.996)PGAS(0.004)NFSTLPK	3	-0.53006	9	1.006	0.912	1.127	1.137	1.045	0.923	0.85	1.086	1.091	0.907	1.235	1.009	0.919
Q9Y4G6	1843	T	Talin-2	TLN2	Homo sapiens	1	2.89057e-20	117.93	LDEGT(1)PPEPK	2	1.2374	7	0.98	1.039	1.13	0.991	1.053	0.878	0.93	0.944	1.116	1.061	1.088	0.877	1.063
Q9Y4G8	1022	S	Rap guanine nucleotide exchange factor 2	RAPGEF2	Homo sapiens	0.864023	1.03978e-05	96.113	S(0.052)ET(0.084)S(0.864)PVAPR	2	-0.21249	1	1.207	0.953	1.147	1.191	1.027	0.424	1.051	0.404	2.845	0.79	1.204	1.039	0.862
Q9Y4G8	959	S	Rap guanine nucleotide exchange factor 2	RAPGEF2	Homo sapiens	0.536209	0.0101931	43.419	RS(0.536)S(0.464)FLNAK	3	0.049711	1
Q9Y4G8	1021	T	Rap guanine nucleotide exchange factor 2	RAPGEF2	Homo sapiens	0.817396	6.19299e-05	93.096	S(0.146)ET(0.817)S(0.037)PVAPR	2	2.9818	2	0.921	1.049	1.295	1.237	0.882	0.602	1.013	0.594	1.53	1.138	1.235	0.955	0.712
Q9Y570	243	S	Protein phosphatase methylesterase 1	PPME1	Homo sapiens	0.984822	4.22514e-35	126.63	QCEGIT(0.015)S(0.985)PEGS(0.001)K	3	-1.0009	9	0.94	1.001	1.303	1.161	1.177	0.663	0.756	0.877	1.419	1.065	1.302	0.891	1.014
Q9Y5E9	213	T	Protocadherin beta-14	PCDHB14	Homo sapiens	0.891261	0.00114026	42.314	LT(0.963)LT(0.891)AVDGGS(0.145)PPK	3	-1.6767	1
Q9Y5E9	211	T	Protocadherin beta-14	PCDHB14	Homo sapiens	0.963432	8.63872e-07	73.435	LT(0.963)LT(0.891)AVDGGS(0.145)PPK	3	-1.6767	5	1.02	1.065	1.034	1.047	0.945	0.86	1.029	0.835	1.186	1.045	0.971	1.012	0.903
Q9Y5K6	582	S	CD2-associated protein	CD2AP	Homo sapiens	1	0.0150941	61.11	KNS(1)LDELR	2	-1.2751	1	1.1	1.082	1.134	1.134	1.118	0.862	0.569	1.514	1.275	0.983	1.049	1	0.986
Q9Y5K6	458	S	CD2-associated protein	CD2AP	Homo sapiens	0.996916	0.0105097	53.448	S(0.997)VDFDS(0.002)LT(0.002)VR	2	-1.0538	1	1.241	0.965	0.955	0.755	1.063	1.128	0.893	1.263	1.1	0.778	0.99	0.791	1.407
Q9Y613	510	S	FH1/FH2 domain-containing protein 1	FHOD1	Homo sapiens	1	0.00651651	53.751	S(1)LAPEPK	2	-0.20141	1
Q9Y624	296	S	Junctional adhesion molecule A	F11R	Homo sapiens	0.907523	0.00273774	83.948	QT(0.015)S(0.077)S(0.908)FLV	2	-0.13028	2	1.52	1.672	1.592	0.482	0.563	0.683	0.488	1.398	2.227	1.1	0.952	0.303	1.169
Q9Y624	284	S	Junctional adhesion molecule A	F11R	Homo sapiens	0.999933	4.37885e-11	100.93	VIYSQPS(1)AR	2	-4.3725	5	1.058	1.143	1.446	1.171	0.651	1.068	0.463	2.306	0.991	1.08	1.266	0.809	0.556
Q9Y624	295	S	Junctional adhesion molecule A	F11R	Homo sapiens	0.719141	0.00499272	80.688	QT(0.12)S(0.719)S(0.16)FLV	2	1.4925	1	1.086	1.075	1.079	1.052		0.708			1.534	0.989	1.004	0.974
Q9Y666	997	S	Solute carrier family 12 member 7	SLC12A7	Homo sapiens	0.977477	0.000385046	85.355	DT(0.002)S(0.977)LS(0.021)GFK	2	1.6381	2	1.085	0.974	1.151	1.107	1.01	1.091	0.582	1.876	0.995	0.898	1.181	0.962	0.913
Q9Y6E0	436	S	Serine/threonine-protein kinase 24	STK24	Homo sapiens	0.686873	0.0129937	45.28	YS(0.198)LS(0.687)GGGT(0.051)S(0.061)S(0.003)H	2	-1.8532	1	0.705	0.937	1.38	1.429	0.979	0.9	0.67	1.343	0.784	1.328	1.473	1.036	0.685
Q9Y6E0	441	S	Serine/threonine-protein kinase 24	STK24	Homo sapiens	0.847679	9.57934e-10	102.4	YS(0.005)LS(0.017)GGGT(0.125)S(0.848)S(0.006)H	2	-1.1956	2	0.892	0.84	1.382	1.109	1.155	0.906	0.716	1.265	0.985	0.941	1.646	0.803	1.041
Q9Y6I3	462	T	Epsin-1	EPN1	Homo sapiens	0.617365	1.43263e-14	59.372	GSLAEAVGS(0.001)PPPAAT(0.186)PT(0.617)PT(0.149)PPT(0.047)R	3	-0.72717	1	1.089	0.655	1.068	1.288	1.182	0.896	0.822	1.089	1.216	0.601	1.631	1.206	0.918
Q9Y6I3	460	T	Epsin-1	EPN1	Homo sapiens	0.73149	1.43659e-13	57.845	GSLAEAVGS(0.01)PPPAAT(0.731)PT(0.181)PT(0.058)PPT(0.019)R	3	0.66295	1	0.728	1.037	1.369	1.163	1.133	0.853	0.718	1.188	0.853	1.425	1.32	0.849	0.975
Q9Y6I3	435	S	Epsin-1	EPN1	Homo sapiens	0.999998	0.000862504	67.136	S(1)PGAFDMSGVR	2	-0.49697	1	1.174	0.976	0.989	1.008	1.033	0.893	0.927	0.963	1.316	0.831	1.013	1.02	1.024
Q9Y6I3	454	S	Epsin-1	EPN1	Homo sapiens	0.684416	2.30433e-21	65.184	GSLAEAVGS(0.684)PPPAAT(0.227)PT(0.06)PT(0.021)PPT(0.008)R	3	2.157	1	0.797	0.92	1.476	1.314	1.133	0.653	0.706	0.926	1.22	1.154	1.603	0.89	0.863
Q9Y6M4	344	S	Casein kinase I isoform gamma-3	CSNK1G3	Homo sapiens	0.579728	5.66001e-21	72.399	QLPTPVGAVQQDPALS(0.58)S(0.42)NR	3	-0.52361	2	1.307	1.207	0.773	1.041	0.933	0.984	0.755	1.303	1.327	0.924	0.641	1.347	0.895

## Sheet: Peptide_quant
ID	Sequence	Length	Modifications	Modified sequence	Protein accession	Protein description	Charge	m/z	Mass error [ppm]	PEP	Score	MS/MS Count	16h intensity	24h intensity	32h intensity	40h intensity	48h intensity	8h intensity	control intensity	8h/control Ratio	16h/8h Ratio	24h/16h Ratio	32h/24h Ratio	40h/32h Ratio	48h/40h Ratio
0	AAATLMSER	9	Unmodified	_AAATLMSER_	P02730	Band 3 anion transport protein	2	475.242	3.5983	6.7144e-27	121.8	1	6891.8	6146.4	6576.7	6272.8	5979.1	5797.8	6905.2	0.84	1.189	0.892	1.07	0.954	0.953
1	AAATLMSER	9	Oxidation (M)	_AAATLM(ox)SER_	P02730	Band 3 anion transport protein	2	483.24	3.27	0.030263	47.561	1	2355.5	2988.2	3611.2	2931.4	3301.4	3268.3	2520.3	1.297	0.721	1.269	1.208	0.812	1.126
2	AAATPESQEPQAK	13	Phospho (STY)	_AAAT(ph)PESQEPQAK_	P49006	MARCKS-related protein	3	469.877	4.3561	1.248e-08	81.327	2	2249.4	2206.4	2893.4	2387.5	2310.1	1075.2	1461.7	0.736	2.092	0.981	1.311	0.825	0.968
3	AADAEAEVASLNR	13	Unmodified	_AADAEAEVASLNR_	P06753	Tropomyosin alpha-3 chain	2	658.826	4.4636	1.2784e-08	80.371	1	3547.8	3426.8	4147.1	3830.2	3755.1	2993.7	3430.2	0.873	1.185	0.966	1.21	0.924	0.98
4	AADAEAEVASLNR	13	Unmodified	_AADAEAEVASLNR_	P06753	Tropomyosin alpha-3 chain	3	439.553	3.6788	1.1268e-20	110.38	1	0	0	0	0	0	0	0	NA	NA	NA	NA	NA	NA
5	AADDTWEPFASGK	13	Unmodified	_AADDTWEPFASGK_	P02766	Transthyretin	3	465.546	4.7538	0.0024063	43.761	1	0	0	0	0	0	0	0	NA	NA	NA	NA	NA	NA
6	AADDTWEPFASGK	13	Unmodified	_AADDTWEPFASGK_	P02766	Transthyretin	2	697.815	4.9913	0.0059355	39.006	1	0	257.9	758.59	730.17	1387.9	0	163.16	NA	NA	NA	2.941	0.963	1.901
7	AADIDQEVK	9	Unmodified	_AADIDQEVK_	Q86VP6	Cullin-associated NEDD8-dissociated protein 1	2	494.751	2.4729	0.00071695	88.596	1	0	0	0	0	0	0	0	NA	NA	NA	NA	NA	NA
8	AADPPAENSSAPEAEQGGAE	20	Phospho (STY)	_AADPPAENS(ph)SAPEAEQGGAE_	P67809	Nuclease-sensitive element-binding protein 1	3	659.929	2.2024	3.8805e-06	43.946	1	515.37	979.14	873.82	761	785.79	507.2	480.47	1.056	1.016	1.9	0.892	0.871	1.033
11	AAGDGDCGTTHSR	13	Unmodified	_AAGDGDCGTTHSR_	Q3LXA3	Triokinase/FMN cyclase	3	435.514	1.287	0.00024356	50.897	1	0	0	0	0	0	0	0	NA	NA	NA	NA	NA	NA
12	AAGGAPSPPPPVR	13	Phospho (STY)	_AAGGAPS(ph)PPPPVR_	Q4KMP7	TBC1 domain family member 10B	3	418.539	2.1859	0.00076291	45.614	2	3117	2969	2797.1	2638.5	2283.7	2468.6	2557.7	0.965	1.263	0.953	0.942	0.943	0.866
13	AAGGAPSPPPPVR	13	Phospho (STY)	_AAGGAPS(ph)PPPPVR_	Q4KMP7	TBC1 domain family member 10B	2	627.306	3.1368	6.5844e-05	53.491	1	1379.3	1530.4	2104.1	1900.1	1320	862.41	901.49	0.957	1.599	1.11	1.375	0.903	0.695
14	AAGGDDDDDNDIDLFGDDDDNTK	23	Unmodified	_AAGGDDDDDNDIDLFGDDDDNTK_	Q9Y490		3	809.977	4.3448	1.2566e-84	131.82	1	0	241.27	595.12	804.64	594.7	0	0	NA	NA	NA	2.467	1.352	0.739
15	AAGGDDDDDNDIDLFGDDDDNTK	23	Unmodified	_AAGGDDDDDNDIDLFGDDDDNTK_	Q9BZE9		3	809.977	4.4962	9.9503e-202	188.19	1	451.74	682.8	1378.4	1415.8	1688.3	0	0	NA	NA	1.511	2.019	1.027	1.192
16	AAGGDDDDDNDIDLFGDDDDNTK	23	Unmodified	_AAGGDDDDDNDIDLFGDDDDNTK_	Q9BZE9		4	607.735	3.4265	0.005236	29.333	1	0	0	0	0	0	0	0	NA	NA	NA	NA	NA	NA
17	AAGGDDDDDNDIDLFGDDDDNTK	23	Unmodified	_AAGGDDDDDNDIDLFGDDDDNTK_	P78371		3	809.977	4.7519	4.5699e-74	123.12	1	0	238.94	525.94	392.59	684.58	0	0	NA	NA	NA	2.201	0.746	1.744
18	AAGGDDDDDNDIDLFGDDDDNTK	23	Unmodified	_AAGGDDDDDNDIDLFGDDDDNTK_	O95747		3	809.977	4.456	1.338e-78	125.04	1	0	236.98	331.69	402.78	370.09	0	0	NA	NA	NA	1.4	1.214	0.919
19	AAGGDDDDDNDIDLFGDDDDNTK	23	Unmodified	_AAGGDDDDDNDIDLFGDDDDNTK_	O95747		3	809.977	3.5173	6.6009e-59	108.08	1	0	165.93	428.42	553.71	412.04	0	0	NA	NA	NA	2.582	1.292	0.744
20	AAGGDDDDDNDIDLFGDDDDNTK	23	Unmodified	_AAGGDDDDDNDIDLFGDDDDNTK_	O95747		3	809.977	3.9443	3.9806e-237	198.05	1	314.57	813.07	1652.2	1699.9	1550.9	0	0	NA	NA	2.585	2.032	1.029	0.912
21	AAGGDDDDDNDIDLFGDDDDNTK	23	Unmodified	_AAGGDDDDDNDIDLFGDDDDNTK_	Q5T4S7		3	809.977	4.279	2.5867e-79	129.2	1	0	345.34	686.79	743.8	645.26	0	0	NA	NA	NA	1.989	1.083	0.868
22	AAGHPGDPESQQR	13	Unmodified	_AAGHPGDPESQQR_	P37837	Talin-1	3	450.545	2.6674	0.0071444	38.3	1	0	175.24	165.51	173.98	378.49	0	0	NA	NA	NA	0.944	1.051	2.175
23	AAGSPSPLPAPDPAPK	16	Phospho (STY)	_AAGS(ph)PSPLPAPDPAPK_	P48729	Tether containing UBX domain for GLUT4	3	518.252	2.1474	4.1209e-29	102.84	3	2946.2	3160.5	4414.1	4463.3	3616.8	2583.7	2171.3	1.19	1.14	1.073	1.397	1.011	0.81
24	AAGSPSPLPAPDPAPK	16	Phospho (STY)	_AAGS(ph)PSPLPAPDPAPK_	P48729	Tether containing UBX domain for GLUT4	2	776.874	3.0239	5.1191e-43	119.8	1	1079.9	1192.3	1377.7	1164.6	1265.7	1323	758.98	1.743	0.816	1.104	1.155	0.845	1.087
25	AAHSEGNTTAGLDMR	15	Unmodified	_AAHSEGNTTAGLDMR_	P48729	T-complex protein 1 subunit beta	3	510.904	1.4163	8.6991e-10	64.244	1	478.43	964.67	1287.8	970.14	414.93	499.63	347.29	1.439	0.958	2.016	1.335	0.753	0.428
27	AAISQLRSPR	10	Phospho (STY)	_AAISQLRS(ph)PR_	P48729	Serine/threonine-protein kinase OSR1	3	393.54	5.0559	0.0081724	51.436	3	2393.5	2368.6	2267.1	2423.4	2181	2574.1	1275.3	2.018	0.93	0.99	0.957	1.069	0.9
28	AAISQLRSPR	10	Phospho (STY)	_AAISQLRS(ph)PR_	P48729	Serine/threonine-protein kinase OSR1	2	589.806	3.4972	0.019436	44.311	1	0	0	0	0	0	0	0	NA	NA	NA	NA	NA	NA
29	AAISQLRSPR	10	Phospho (STY)	_AAISQLRS(ph)PR_	Q9H1K1	Serine/threonine-protein kinase OSR1	3	393.54	2.6749	0.014014	45.598	1	1832.2	1871.3	1896.7	1621.8	1751.1	2340.8	1119.5	2.091	0.783	1.021	1.014	0.855	1.08
30	AAPPPPPPPPPLESSPR	17	Phospho (STY)	_AAPPPPPPPPPLES(ph)SPR_	Q9HBL0	E3 ubiquitin-protein ligase UBR4	3	595.297	2.4711	1.4962e-14	66.308	2	2135.4	2125.2	2643.2	2063.2	1878.3	2060	1656.7	1.243	1.037	0.995	1.244	0.781	0.91
31	AAQASDLEK	9	Unmodified	_AAQASDLEK_	Q9HBL0	Transaldolase	2	466.738	3.9779	0.023632	49.466	1	0	0	0	0	0	0	0	NA	NA	NA	NA	NA	NA
32	AAQQAASSSGQGQQAQTPTGK	21	Phospho (STY)	_AAQQAASSSGQGQQAQT(ph)PTGK_	Q9HBL0	Casein kinase I isoform alpha	3	694.646	3.4806	4.4267e-122	157.9	1	685.67	760.49	955.1	981.96	689.97	203.06	542.09	0.375	3.377	1.109	1.256	1.028	0.703
33	AAQQAASSSGQGQQAQTPTGK	21	Phospho (STY)	_AAQQAASSSGQGQQAQT(ph)PTGK_	Q9HBL0	Casein kinase I isoform alpha	4	521.237	2.7828	1.7021e-09	49.765	1	0	0	0	0	0	0	0	NA	NA	NA	NA	NA	NA
34	AAQQAASSSGQGQQAQTPTGK	21	Phospho (STY)	_AAQQAASSSGQGQQAQT(ph)PTGK_	P04114	Casein kinase I isoform alpha	3	694.646	3.1127	2.5994e-22	72.474	1	196.14	177.46	205.91	292.35	274.01	0	135.12	NA	NA	0.905	1.16	1.42	0.937
35	AAQQAASSSGQGQQAQTPTGK	21	Phospho (STY)	_AAQQAASSS(ph)GQGQQAQTPTGK_	Q04637	Casein kinase I isoform alpha	3	694.646	2.7365	1.0959e-64	119.52	2	1014.4	814.07	1098	1252.3	1246.3	483.94	660.28	0.733	2.096	0.803	1.349	1.141	0.995
36	AAQQAASSSGQGQQAQTPTGK	21	Phospho (STY)	_AAQQAASS(ph)SGQGQQAQTPTGK_	O15127	Casein kinase I isoform alpha	4	521.237	1.7949	2.5741e-18	65.022	1	650.32	927.08	616.18	720.66	669.89	313.6	440.42	0.712	2.074	1.426	0.665	1.17	0.93
37	AASALLLR	8	Phospho (STY)	_AAS(ph)ALLLR_	O15127	Iron-sulfur cluster assembly enzyme ISCU, mitochondrial	2	447.744	3.311	0.00073972	83.499	1	0	0	0	0	0	0	0	NA	NA	NA	NA	NA	NA
38	AASDGQYENQSPEATSPR	18	Phospho (STY)	_AASDGQYENQS(ph)PEATSPR_	O15127	Tensin-1	3	663.272	4.1243	2.6287e-55	125.04	1	0	0	0	0	0	0	0	NA	NA	NA	NA	NA	NA
39	AASDGQYENQSPEATSPR	18	Phospho (STY)	_AASDGQYENQS(ph)PEATSPR_	O15127	Tensin-1	3	663.272	3.3447	2.2628e-45	117.35	1	0	0	0	0	0	0	0	NA	NA	NA	NA	NA	NA
40	AASDGQYENQSPEATSPR	18	Phospho (STY)	_AASDGQYENQS(ph)PEATSPR_	O15127	Tensin-1	3	663.272	2.446	1.8277e-06	49.708	1	0	0	0	0	0	0	0	NA	NA	NA	NA	NA	NA
41	AASDGQYENQSPEATSPR	18	Phospho (STY)	_AASDGQYENQS(ph)PEATSPR_	Q9Y3Q8	Tensin-1	3	663.272	1.9838	1.6274e-11	62.203	1	0	0	0	0	0	0	0	NA	NA	NA	NA	NA	NA
42	AASFLIGR	8	Phospho (STY)	_AAS(ph)FLIGR_	P35611		2	457.728	3.721	0.012772	52.725	1	112.9	138.67	516.58	362.38	1020.7	152.68	0	NA	0.739	1.228	3.725	0.701	2.817
43	AASGTTGTYQEWK	13	Phospho (STY)	_AAS(ph)GTTGTYQEWK_	P35611	Apolipoprotein B-100	3	493.877	4.7291	0.0016457	42.242	1	542.46	467.49	1577.1	984.57	838.01	293.13	419.86	0.698	1.851	0.862	3.374	0.624	0.851
44	AASLTEDRDR	10	Phospho (STY)	_AAS(ph)LTEDRDR_	P35611	Eukaryotic translation initiation factor 4 gamma 1	3	405.178	1.833	0.012337	46.88	1	1418.8	2197.3	3085.5	1881	1183.9	1308.8	891.68	1.468	1.084	1.549	1.404	0.61	0.629
45	AASSAAQGAFQGN	13	Phospho (STY)	_AAS(ph)SAAQGAFQGN_	P35611	Secretory carrier-associated membrane protein 2	2	630.256	3.8707	1.9433e-74	150.76	1	1239.3	1690.2	2250.1	1940.4	1854.5	1199	1231.5	0.974	1.034	1.364	1.331	0.862	0.956
46	AASSAAQGAFQGN	13	Phospho (STY)	_AAS(ph)SAAQGAFQGN_	P35611	Secretory carrier-associated membrane protein 2	2	630.256	3.0658	2.7381e-09	83.37	1	1286.3	1394.5	1948.5	1692.3	1500.8	1088.9	1270.2	0.857	1.181	1.084	1.397	0.869	0.887
47	AASSAAQGAFQGN	13	Phospho (STY)	_AASS(ph)AAQGAFQGN_	P35611	Secretory carrier-associated membrane protein 2	2	630.256	2.6334	3.3629e-09	82.59	1	716.89	861.97	1223.8	1287.1	1030.2	590.58	636.14	0.928	1.214	1.202	1.42	1.052	0.8
48	AASSAAQGAFQGN	13	Phospho (STY)	_AAS(ph)SAAQGAFQGN_	P35611	Secretory carrier-associated membrane protein 2	2	630.256	2.513	0.00048146	47.904	1	0	0	0	0	0	0	0	NA	NA	NA	NA	NA	NA
49	AASSAAQGAFQGN	13	Phospho (STY)	_AASS(ph)AAQGAFQGN_	P35611	Secretory carrier-associated membrane protein 2	2	630.256	3.4939	0.00014602	51.495	1	0	0	0	0	0	0	0	NA	NA	NA	NA	NA	NA
50	AATPLPSLR	9	Phospho (STY)	_AAT(ph)PLPSLR_	P35611	TSC22 domain family protein 4	2	503.26		0.002624	54.267	1	0	0	0	0	0	0	0	NA	NA	NA	NA	NA	NA
51	AAVVTSPPPTTAPHK	15	Phospho (STY)	_AAVVTS(ph)PPPTTAPHK_	P35611	Alpha-adducin	3	518.596	3.4999	1.0123e-09	61.962	2	376.93	448.84	414.45	580.11	347.26	348.23	262.57	1.326	1.082	1.191	0.923	1.4	0.599
52	AAVVTSPPPTTAPHK	15	Phospho (STY)	_AAVVTS(ph)PPPTTAPHK_	P35611	Alpha-adducin	3	518.596	4.1547	3.5465e-05	50.188	1	1337.9	1435.8	1547	1324.7	1298.5	1142.9	875.26	1.306	1.171	1.073	1.077	0.856	0.98
53	AAVVTSPPPTTAPHK	15	Phospho (STY)	_AAVVTS(ph)PPPTTAPHK_	P35611	Alpha-adducin	3	518.596	1.9631	6.4705e-21	96.773	1	2041.2	1851	2774.2	2108.4	2162.1	1735.4	1758.3	0.987	1.176	0.907	1.499	0.76	1.025
54	AAVVTSPPPTTAPHK	15	Phospho (STY)	_AAVVTS(ph)PPPTTAPHK_	P35611	Alpha-adducin	4	389.199	2.5233	5.0464e-16	81.346	1	2612.6	2183.2	2615.3	2721.8	2697.6	2551.8	2539.8	1.005	1.024	0.836	1.198	1.041	0.991
55	AAVVTSPPPTTAPHK	15	Phospho (STY)	_AAVVTS(ph)PPPTTAPHK_	P35611	Alpha-adducin	3	518.596	2.4202	2.6412e-12	75.143	1	2179.9	2484	4058.9	3798.5	4247.1	2030	2286.6	0.888	1.074	1.14	1.634	0.936	1.118
56	AAVVTSPPPTTAPHK	15	Phospho (STY)	_AAVVT(ph)SPPPTTAPHK_	P35611	Alpha-adducin	3	518.596		0.012136	42.958	1	0	0	0	0	0	0	0	NA	NA	NA	NA	NA	NA
57	AAVVTSPPPTTAPHK	15	Phospho (STY)	_AAVVTS(ph)PPPTTAPHK_	P35611	Alpha-adducin	3	518.596	2.8419	3.7984e-20	92.8	2	908.55	813.14	884.1	1029.5	627.59	795.58	825.19	0.964	1.142	0.895	1.087	1.164	0.61
58	AAVVTSPPPTTAPHK	15	Phospho (STY)	_AAVVTS(ph)PPPTTAPHK_	P35611	Alpha-adducin	4	389.199	2.3507	2.1534e-21	97.235	9	2985.6	2774.5	2883.5	3272.3	2295.5	2798.1	2809.2	0.996	1.067	0.929	1.039	1.135	0.701
59	AAVVTSPPPTTAPHK	15	Phospho (STY)	_AAVVT(ph)SPPPTTAPHK_	P35611	Alpha-adducin	2	777.39	3.0518	1.4826e-17	90.348	1	908.33	831.2	916.71	1059.9	960.19	652.59	934.3	0.698	1.392	0.915	1.103	1.156	0.906
60	AAVVTSPPPTTAPHK	15	Phospho (STY)	_AAVVTS(ph)PPPTTAPHK_	P35611	Alpha-adducin	3	518.596	2.5381	2.9537e-33	115.38	10	5839.8	6095.8	6519.6	6736.8	6477.8	6294.5	5518.6	1.141	0.928	1.044	1.07	1.033	0.962
61	AAVVTSPPPTTAPHK	15	Phospho (STY)	_AAVVTS(ph)PPPTTAPHK_	P35611	Alpha-adducin	2	777.39	2.5982	7.2562e-26	103.13	2	2879.9	2498.6	2322.3	3331.1	2311.1	2886.3	2474.8	1.166	0.998	0.868	0.929	1.434	0.694
62	AAVVTSPPPTTAPHK	15	Phospho (STY)	_AAVVTS(ph)PPPTTAPHK_	P35611	Alpha-adducin	3	518.596	4.0957	0.00045135	45.614	1	0	0	0	0	0	0	0	NA	NA	NA	NA	NA	NA
63	AAVVTSPPPTTAPHK	15	Phospho (STY)	_AAVVTS(ph)PPPTTAPHK_	P35611	Alpha-adducin	3	518.596	3.5957	5.5344e-05	48.623	1	0	0	0	0	0	0	0	NA	NA	NA	NA	NA	NA
64	AAVVTSPPPTTAPHK	15	Phospho (STY)	_AAVVTS(ph)PPPTTAPHK_	P35611	Alpha-adducin	3	518.596	3.6507	4.0258e-07	55.912	1	0	0	0	0	0	0	0	NA	NA	NA	NA	NA	NA
65	AAVVTSPPPTTAPHK	15	Phospho (STY)	_AAVVTS(ph)PPPTTAPHK_	P35611	Alpha-adducin	3	518.596	4.2909	0.00025406	47.113	1	566.68	795.48	676.07	841.15	821.04	585.03	411.55	1.422	0.969	1.404	0.85	1.244	0.976
66	AAVVTSPPPTTAPHK	15	Phospho (STY)	_AAVVT(ph)SPPPTTAPHK_	P35611	Alpha-adducin	3	518.596	4.2475	0.0072505	40.798	1	0	0	0	0	0	0	0	NA	NA	NA	NA	NA	NA
67	AAVVTSPPPTTAPHK	15	Phospho (STY)	_AAVVTS(ph)PPPTTAPHK_	P35611	Alpha-adducin	3	518.596	3.7086	5.5223e-10	63.691	1	0	0	0	0	0	0	0	NA	NA	NA	NA	NA	NA
68	AAVVTSPPPTTAPHK	15	Phospho (STY)	_AAVVTS(ph)PPPTTAPHK_	P35611	Alpha-adducin	3	518.596	3.3125	1.5136e-16	85.576	1	778.29	875.13	680.43	679.46	665.1	935.29	783.37	1.194	0.832	1.124	0.778	0.999	0.979
69	AAVVTSPPPTTAPHK	15	Phospho (STY)	_AAVVTS(ph)PPPTTAPHK_	P35611	Alpha-adducin	3	518.596	3.8365	5.5223e-10	63.691	1	0	0	0	0	0	0	0	NA	NA	NA	NA	NA	NA
70	AAVVTSPPPTTAPHK	15	Phospho (STY)	_AAVVTS(ph)PPPTTAPHK_	P35611	Alpha-adducin	3	518.596	4.1598	0.0009943	42.633	1	0	0	0	0	0	0	0	NA	NA	NA	NA	NA	NA
71	AAVVTSPPPTTAPHK	15	Phospho (STY)	_AAVVTS(ph)PPPTTAPHK_	P35611	Alpha-adducin	3	518.596	4.6616	0.00077486	43.208	1	0	0	0	0	0	0	0	NA	NA	NA	NA	NA	NA
72	AAVVTSPPPTTAPHK	15	Phospho (STY)	_AAVVT(ph)SPPPTTAPHK_	P35611	Alpha-adducin	3	518.596	4.5239	0.0020608	45.384	1	271.45	207.16	223.62	276.63	272.93	161.86	126.04	1.284	1.677	0.763	1.079	1.237	0.987
73	AAVVTSPPPTTAPHK	15	Phospho (STY)	_AAVVTS(ph)PPPTTAPHK_	P35611	Alpha-adducin	3	518.596	4.3962	1.7902e-07	57.936	1	0	0	0	0	0	0	0	NA	NA	NA	NA	NA	NA
74	AAVVTSPPPTTAPHK	15	Phospho (STY)	_AAVVTS(ph)PPPTTAPHK_	P35611	Alpha-adducin	3	518.596	4.317	4.2308e-17	86.488	1	0	0	0	0	0	0	0	NA	NA	NA	NA	NA	NA
75	AAVVTSPPPTTAPHK	15	Phospho (STY)	_AAVVT(ph)SPPPTTAPHK_	P35611	Alpha-adducin	3	518.596	4.0176	5.9403e-09	60.55	1	0	0	0	0	0	0	0	NA	NA	NA	NA	NA	NA
76	AAVVTSPPPTTAPHK	15	Phospho (STY)	_AAVVTS(ph)PPPTTAPHK_	P35611	Alpha-adducin	3	518.596	3.8757	7.5191e-10	62.94	1	0	0	0	0	0	0	0	NA	NA	NA	NA	NA	NA
77	AAVVTSPPPTTAPHK	15	Phospho (STY)	_AAVVT(ph)SPPPTTAPHK_	P35611	Alpha-adducin	3	518.596	3.7645	1.2951e-06	56.817	1	0	0	0	0	0	0	0	NA	NA	NA	NA	NA	NA
78	AAVVTSPPPTTAPHK	15	Phospho (STY)	_AAVVTS(ph)PPPTTAPHK_	P35611	Alpha-adducin	3	518.596	3.5749	0.0009943	42.633	1	0	0	0	0	0	0	0	NA	NA	NA	NA	NA	NA
79	AAVVTSPPPTTAPHK	15	Phospho (STY)	_AAVVTS(ph)PPPTTAPHK_	P35611	Alpha-adducin	3	518.596	3.4942	0.00054197	44.925	1	0	0	0	0	0	0	0	NA	NA	NA	NA	NA	NA
80	AAVVTSPPPTTAPHK	15	Phospho (STY)	_AAVVTS(ph)PPPTTAPHK_	P35611	Alpha-adducin	3	518.596	3.4292	0.00069088	43.794	1	0	131.94	133.68	0	137.23	0	0	NA	NA	NA	1.013	NA	NA
81	AAVVTSPPPTTAPHK	15	Phospho (STY)	_AAVVT(ph)SPPPTTAPHK_	P35611	Alpha-adducin	3	518.596	3.3275	6.2988e-05	52.52	1	326.52	0	211.14	281.69	269.36	125.47	346.87	0.362	2.602	NA	NA	1.334	0.956
82	AAVVTSPPPTTAPHK	15	Phospho (STY)	_AAVVTS(ph)PPPTTAPHK_	P35611	Alpha-adducin	3	518.596	3.2584	1.5098e-09	60.093	1	245.4	242.29	243.98	283.5	247.82	311.65	208.44	1.495	0.787	0.987	1.007	1.162	0.874
83	AAVVTSPPPTTAPHK	15	Phospho (STY)	_AAVVT(ph)SPPPTTAPHK_	P35611	Alpha-adducin	3	518.596	3.2114	6.3851e-11	71.601	1	161.99	210.93	382.06	274.68	252.51	366.73	288.12	1.273	0.442	1.302	1.811	0.719	0.919
84	AAVVTSPPPTTAPHK	15	Phospho (STY)	_AAVVT(ph)SPPPTTAPHK_	P35611	Alpha-adducin	3	518.596	3.0928	2.9804e-10	68.972	1	473.05	254.31	325.5	276.05	388.85	226.89	364.55	0.622	2.085	0.538	1.28	0.848	1.409
85	AAVVTSPPPTTAPHK	15	Phospho (STY)	_AAVVTS(ph)PPPTTAPHK_	P35611	Alpha-adducin	3	518.596	2.8733	1.1674e-05	52.862	1	0	0	0	0	0	0	0	NA	NA	NA	NA	NA	NA
86	AAVVTSPPPTTAPHK	15	Phospho (STY)	_AAVVT(ph)SPPPTTAPHK_	P35611	Alpha-adducin	3	518.596	2.6404	0.0077486	40.493	1	0	0	0	0	0	0	0	NA	NA	NA	NA	NA	NA
87	AAVVTSPPPTTAPHK	15	Phospho (STY)	_AAVVT(ph)SPPPTTAPHK_	P35611	Alpha-adducin	3	518.596	2.5711	0.00023684	48.623	1	0	0	0	0	0	0	0	NA	NA	NA	NA	NA	NA
88	AAVVTSPPPTTAPHK	15	Phospho (STY)	_AAVVT(ph)SPPPTTAPHK_	P35611	Alpha-adducin	3	518.596	2.5078	8.9774e-14	80.738	1	474.53	424.61	596.76	400.4	472.07	569.5	379.91	1.499	0.833	0.895	1.405	0.671	1.179
89	AAVVTSPPPTTAPHK	15	Phospho (STY)	_AAVVTS(ph)PPPTTAPHK_	P35611	Alpha-adducin	3	518.596	2.3941	5.4267e-10	63.727	1	423.7	358.84	394.19	393.65	407.42	410.09	403.56	1.016	1.033	0.847	1.099	0.999	1.035
90	AAVVTSPPPTTAPHK	15	Phospho (STY)	_AAVVT(ph)SPPPTTAPHK_	P35611	Alpha-adducin	3	518.596	2.2982	2.5496e-08	59.502	1	243.07	181.99	330.52	231.5	0	223.14	216.12	1.032	1.089	0.749	1.816	0.7	NA
91	AAVVTSPPPTTAPHK	15	Phospho (STY)	_AAVVTS(ph)PPPTTAPHK_	P29144	Alpha-adducin	3	518.596	2.2511	0.0009943	42.633	1	98.507	0	215.43	238.51	0	0	132.58	NA	NA	NA	NA	1.107	NA
92	AAVVTSPPPTTAPHK	15	Phospho (STY)	_AAVVTS(ph)PPPTTAPHK_	Q15836	Alpha-adducin	3	518.596	2.1899	9.4822e-10	62.203	1	0	0	0	0	0	0	0	NA	NA	NA	NA	NA	NA
93	AAVVTSPPPTTAPHK	15	Phospho (STY)	_AAVVTS(ph)PPPTTAPHK_	P00441	Alpha-adducin	3	518.596	3.2179	1.5289e-23	98.281	5	5227.9	5466.7	5995	5905.1	5799.1	5493.3	4607.3	1.192	0.952	1.046	1.097	0.985	0.982
94	AAVVTSPPPTTAPHK	15	Phospho (STY)	_AAVVTS(ph)PPPTTAPHK_	P00441	Alpha-adducin	4	389.199	2.9729	1.1456e-11	71.601	2	1852.9	2001	1726.8	2126.1	1619.7	1874.6	1596.7	1.174	0.988	1.08	0.863	1.231	0.762
95	AAVVTSPPPTTAPHK	15	Phospho (STY)	_AAVVT(ph)SPPPTTAPHK_	P00441	Alpha-adducin	3	518.596	2.3886	9.6022e-07	57.525	1	553.75	851.06	1146	1055.2	1443.5	1495	527.7	2.833	0.37	1.537	1.347	0.921	1.368
96	AAVVTSPPPTTAPHK	15	Phospho (STY)	_AAVVTS(ph)PPPTTAPHK_	P49327	Alpha-adducin	3	518.596	3.5684	2.3713e-16	84.859	3	3946.7	4127.5	5361.7	5643.8	4761.7	3784.3	3482.9	1.087	1.043	1.046	1.299	1.053	0.844
97	AAVVTSPPPTTAPHK	15	Phospho (STY)	_AAVVTS(ph)PPPTTAPHK_	Q06830	Alpha-adducin	4	389.199	2.9564	1.1456e-11	71.601	2	1219.6	1457.2	1177.8	1536.4	1379.9	1323.6	951.14	1.392	0.921	1.195	0.808	1.304	0.898
98	AAVVTSPPPTTAPHK	15	Phospho (STY)	_AAVVTS(ph)PPPTTAPHK_	P50502	Alpha-adducin	3	518.596	1.1916	1.5136e-16	85.576	2	1257	1543.2	1397.5	1772	1265.9	1197.1	1154.4	1.037	1.05	1.228	0.906	1.268	0.714
99	AAVVTSPPPTTAPHK	15	Phospho (STY)	_AAVVT(ph)SPPPTTAPHK_	P50502	Alpha-adducin	4	389.199	1.0157	2.7709e-07	54.09	1	0	0	0	0	0	0	0	NA	NA	NA	NA	NA	NA
100	ACIDSNEDGDLSK	13	Unmodified	_ACIDSNEDGDLSK_	P01024	Tripeptidyl-peptidase 2	3	475.205	2.793	4.8576e-05	62.162	1	0	0	0	0	0	0	0	NA	NA	NA	NA	NA	NA
101	ACRLTWR	7	Unmodified	_ACRLTWR_	P01024		2	481.753		0.020106	40.103	1	0	0	0	0	0	0	0	NA	NA	NA	NA	NA	NA
102	ACRLTWR	7	Unmodified	_ACRLTWR_	Q9Y4E8		2	481.753		0.0040435	50.966	1	0	0	0	0	0	0	0	NA	NA	NA	NA	NA	NA
103	ACRLTWR	7	Unmodified	_ACRLTWR_	P04040		2	481.753		0.013842	44.692	1	0	0	0	0	0	0	0	NA	NA	NA	NA	NA	NA
104	ACRLTWR	7	Unmodified	_ACRLTWR_	P04040		2	481.753		0.013842	44.692	1	0	0	0	0	0	0	0	NA	NA	NA	NA	NA	NA
105	ADALQAGASQFETSAAK	17	Phospho (STY)	_ADALQAGAS(ph)QFETSAAK_	P04040	Vesicle-associated membrane protein 3	3	582.596	3.3689	8.0715e-29	100.28	1	877.73	724.47	1019.2	1095.9	1053.3	927.41	751.2	1.235	0.946	0.825	1.407	1.075	0.961
108	ADDLGKGGNEESTK	14	Unmodified	_ADDLGKGGNEESTK_	P04040	Superoxide dismutase [Cu-Zn]	4	355.919	4.7023	3.8675e-29	118.52	2	2730.1	2697.9	2751.7	2275.2	2077.6	1510.4	2345.6	0.644	1.808	0.988	1.02	0.827	0.913
109	ADDLGKGGNEESTK	14	Unmodified	_ADDLGKGGNEESTK_	P04040	Superoxide dismutase [Cu-Zn]	3	474.223	4.2416	7.327e-16	92.38	1	6619.1	6192.4	4869.9	5926	3695.6	4202.3	6320.2	0.665	1.575	0.936	0.786	1.217	0.624
110	ADDLGKGGNEESTKTGNAGSR	21	Unmodified	_ADDLGKGGNEESTKTGNAGSR_	P04040	Superoxide dismutase [Cu-Zn]	4	516.745	0.53319	5.5692e-47	101.6	1	3739.8	4737.7	3465.9	4171.2	3155.4	3671.8	4635.4	0.792	1.019	1.267	0.732	1.203	0.756
111	ADEASELACPTPK	13	Phospho (STY)	_ADEASELACPT(ph)PK_	Q02790	Fatty acid synthase	3	490.206	3.0715	0.0001794	53.565	1	0	0	0	0	0	0	0	NA	NA	NA	NA	NA	NA
112	ADEGISFR	8	Unmodified	_ADEGISFR_	P16157	Peroxiredoxin-1	2	447.719	3.1788	0.00013749	87.639	1	2758.7	3391.3	3160.7	2850.9	2906.6	2738.3	2814.1	0.973	1.007	1.229	0.932	0.902	1.02
113	ADEPSSEESDLEIDK	15	2 Phospho (STY)	_ADEPSS(ph)EES(ph)DLEIDK_	P16157	Hsc70-interacting protein	3	608.555	5.8755	5.4511e-07	56.424	1	764.36	420.39	658.66	669.05	626.15	527.5	564.52	0.934	1.449	0.55	1.567	1.016	0.936
114	ADEPSSEESDLEIDK	15	2 Phospho (STY)	_ADEPSS(ph)EES(ph)DLEIDK_	P16157	Hsc70-interacting protein	3	608.555	4.0311	7.7283e-18	90.385	1	936.26	793.43	1124.7	1125.6	1176.5	737.48	1277.3	0.577	1.27	0.847	1.418	1.001	1.045
115	ADIGCTPGSGK	11	Unmodified	_ADIGCTPGSGK_	P16157	Complement C3	2	531.748	4.3614	0.01295	46.88	1	0	0	0	0	0	0	0	NA	NA	NA	NA	NA	NA
116	ADIGCTPGSGK	11	Unmodified	_ADIGCTPGSGK_	P16157	Complement C3	3	354.834		0.0070512	45.661	1	0	0	0	0	0	0	0	NA	NA	NA	NA	NA	NA
117	ADPFADKSPSPGER	14	2 Phospho (STY)	_ADPFADKS(ph)PS(ph)PGER_	P16157		3	545.215	4.3346	0.0011004	42.639	1	805.31	1273.4	2470.9	2244	784.37	409.78	479.32	0.855	1.965	1.581	1.94	0.908	0.35
118	ADTIDTIEK	9	Unmodified	_ADTIDTIEK_	P16157	Ubiquitin carboxyl-terminal hydrolase 15	2	503.259	2.0994	0.016957	56.043	1	0	0	0	0	0	0	0	NA	NA	NA	NA	NA	NA
119	ADTLKEESDVSDNHHNNR	18	2 Phospho (STY)	_ADTLKEES(ph)DVS(ph)DNHHNNR_	P16157		4	560.971	3.3793	5.0711e-05	45.099	1	0	0	0	0	0	0	0	NA	NA	NA	NA	NA	NA
120	ADVLTTGAGNPVGDK	15	Unmodified	_ADVLTTGAGNPVGDK_	P16157	Catalase	3	472.244	3.5305	3.9697e-13	76.358	2	0	0	0	0	0	0	0	NA	NA	NA	NA	NA	NA
121	ADVLTTGAGNPVGDK	15	Unmodified	_ADVLTTGAGNPVGDK_	P16157	Catalase	2	707.862	4.4574	6.4159e-29	110.12	1	0	0	0	0	0	0	0	NA	NA	NA	NA	NA	NA
122	ADVLTTGAGNPVGDK	15	Unmodified	_ADVLTTGAGNPVGDK_	P16157	Catalase	4	354.435	3.4959	0.00050977	46.318	1	638.84	658.94	673.04	519.71	663.32	792.62	572.12	1.385	0.806	1.031	1.021	0.772	1.276
123	ADVLTTGAGNPVGDK	15	Unmodified	_ADVLTTGAGNPVGDK_	P16157	Catalase	3	472.244	3.3301	1.5919e-07	58.885	1	212.35	233.84	335.05	282.86	452.42	289.51	289.3	1.001	0.733	1.101	1.433	0.844	1.599
124	ADVLTTGAGNPVGDK	15	Unmodified	_ADVLTTGAGNPVGDK_	P16157	Catalase	3	472.244	3.3289	3.4169e-33	117.2	2	1246.8	1241.8	1201.2	1319.7	1211.3	1135.3	981.66	1.157	1.098	0.996	0.967	1.099	0.918
125	ADVLTTGAGNPVGDK	15	Unmodified	_ADVLTTGAGNPVGDK_	P16157	Catalase	2	707.862	4.012	2.6454e-29	112.34	1	895.38	1003.6	1083.7	711.66	712.68	536.97	612.67	0.876	1.667	1.121	1.08	0.657	1.001
126	AEASSGDHPTDTEMKEEQK	19	Phospho (STY)	_AEASSGDHPT(ph)DTEMKEEQK_	P16157	Peptidyl-prolyl cis-trans isomerase FKBP4	4	543.222	4.0163	3.4475e-21	72.316	1	0	0	0	0	0	0	0	NA	NA	NA	NA	NA	NA
127	AEDSDATGHEWK	12	Phospho (STY)	_AEDS(ph)DATGHEWK_	P16157	Ankyrin-1	3	475.849	3.2748	1.2483e-11	99.927	2	4478.1	5036.1	4480.9	4223.2	4056.9	3870.3	3406.6	1.136	1.157	1.125	0.89	0.942	0.961
128	AEDSDATGHEWK	12	Phospho (STY)	_AEDS(ph)DATGHEWK_	P16157	Ankyrin-1	2	713.27	3.8333	0.00032813	64.52	1	1192.3	1061.8	1228.6	1146.6	1076.8	907.66	918.82	0.988	1.314	0.891	1.157	0.933	0.939
129	AEDSDATGHEWK	12	Phospho (STY)	_AEDSDAT(ph)GHEWK_	P16157	Ankyrin-1	3	475.849	4.9424	0.0042556	48.899	1	0	0	0	0	0	0	0	NA	NA	NA	NA	NA	NA
130	AEDSDATGHEWK	12	Phospho (STY)	_AEDS(ph)DATGHEWK_	P16157	Ankyrin-1	3	475.849	4.0736	2.5671e-14	105.14	1	3234.8	3147.1	4005.1	3465	3240.4	2704.7	2517.2	1.074	1.196	0.973	1.273	0.865	0.935
131	AEDSDATGHEWK	12	Phospho (STY)	_AEDS(ph)DATGHEWK_	P16157	Ankyrin-1	2	713.27	4.654	5.092e-43	132.84	1	4042.7	4412.6	4509.7	5329.8	4140.9	4108.2	4155	0.989	0.984	1.091	1.022	1.182	0.777
132	AEDSDATGHEWK	12	Phospho (STY)	_AEDS(ph)DATGHEWK_	P16157	Ankyrin-1	3	475.849	3.8362	1.7063e-28	120.7	1	0	0	0	0	0	0	0	NA	NA	NA	NA	NA	NA
133	AEDSDATGHEWK	12	Phospho (STY)	_AEDS(ph)DATGHEWK_	P16157	Ankyrin-1	3	475.849	1.3097	2.5193e-29	124.16	1	3491.2	3311.6	3226.2	3714.8	2683.9	2925	3513.9	0.832	1.194	0.949	0.974	1.151	0.722
134	AEDSDATGHEWK	12	Phospho (STY)	_AEDS(ph)DATGHEWK_	P16157	Ankyrin-1	2	713.27	2.756	1.4734e-22	114.63	1	3009.8	2739.8	2459	2489.5	2003.4	2436	2458.7	0.991	1.236	0.91	0.898	1.012	0.805
135	AEDSDATGHEWK	12	Phospho (STY)	_AEDS(ph)DATGHEWK_	P16157	Ankyrin-1	3	475.849	1.3754	2.5443e-08	86.539	1	0	0	0	0	0	0	0	NA	NA	NA	NA	NA	NA
136	AEDSDATGHEWK	12	Phospho (STY)	_AEDSDAT(ph)GHEWK_	P16157	Ankyrin-1	3	475.849	3.9251	0.0040759	49.595	1	0	0	0	0	0	0	0	NA	NA	NA	NA	NA	NA
137	AEDSDATGHEWK	12	Phospho (STY)	_AEDS(ph)DATGHEWK_	P16157	Ankyrin-1	2	713.27	5.5789	1.213e-111	166.04	1	5304.3	5254.9	4891.8	4825.6	4533.6	5302.9	4887.9	1.085	1	0.991	0.931	0.986	0.939
138	AEDSDATGHEWK	12	Phospho (STY)	_AEDS(ph)DATGHEWK_	P16157	Ankyrin-1	3	475.849	2.7762	2.9723e-19	113.65	1	2194.9	2709.9	2529.1	2015.6	1793.1	2565.8	1356.2	1.892	0.855	1.235	0.933	0.797	0.89
139	AEDSDATGHEWK	12	Phospho (STY)	_AEDS(ph)DATGHEWK_	P16157	Ankyrin-1	2	713.27	3.9095	9.9961e-62	142.91	1	6189.7	5861.3	6406.8	5510.6	4787.1	5149.5	5251.2	0.981	1.202	0.947	1.093	0.86	0.869
140	AEDSDATGHEWK	12	Phospho (STY)	_AEDS(ph)DATGHEWK_	P16157	Ankyrin-1	3	475.849	3.0152	8.8959e-11	97.223	1	1899.6	2066.3	1774.1	1753.9	1484.9	1698.7	1639.9	1.036	1.118	1.088	0.859	0.989	0.847
141	AEDSDATGHEWK	12	Phospho (STY)	_AEDS(ph)DATGHEWK_	P16157	Ankyrin-1	3	475.849	2.4072	2.6897e-10	96.247	1	0	0	0	0	0	0	0	NA	NA	NA	NA	NA	NA
142	AEDSDATGHEWK	12	Phospho (STY)	_AEDS(ph)DATGHEWK_	P16157	Ankyrin-1	3	475.849	2.7238	5.6743e-09	88.561	1	0	0	0	0	0	0	0	NA	NA	NA	NA	NA	NA
143	AEDSDATGHEWK	12	Phospho (STY)	_AEDS(ph)DATGHEWK_	P16157	Ankyrin-1	2	713.27	3.351	3.4953e-06	79.652	1	603.47	684.08	1023.5	951.01	591.39	565.5	756.61	0.747	1.067	1.134	1.496	0.929	0.622
144	AEDSDATGHEWK	12	Phospho (STY)	_AEDS(ph)DATGHEWK_	P16157	Ankyrin-1	3	475.849	1.8582	6.0473e-52	136.83	2	2285.7	2291.7	2153.3	1900.7	1576.4	1767.5	1558.3	1.134	1.293	1.003	0.94	0.883	0.829
145	AEDSDATGHEWK	12	Phospho (STY)	_AEDS(ph)DATGHEWK_	P16157	Ankyrin-1	2	713.27	3.4629	3.5614e-23	118.19	2	3424.6	3625.8	3876.5	3545.7	3155.5	3276.2	2841.5	1.153	1.045	1.059	1.069	0.915	0.89
146	AEDSDATGHEWK	12	Phospho (STY)	_AEDS(ph)DATGHEWK_	P16157	Ankyrin-1	3	475.849	1.8586	3.9358e-35	125.22	1	2439	3205	2537.7	1935.2	1863.3	2055.7	1403.6	1.465	1.186	1.314	0.792	0.763	0.963
147	AEDSDATGHEWK	12	Phospho (STY)	_AEDS(ph)DATGHEWK_	P16157	Ankyrin-1	3	475.849	1.9767	8.6937e-62	141.82	3	5239.7	5317	5389.9	5062.3	4306.4	5069.1	4378	1.158	1.034	1.015	1.014	0.939	0.851
148	AEDSDATGHEWK	12	Phospho (STY)	_AEDS(ph)DATGHEWK_	P16157	Ankyrin-1	2	713.27	3.3919	1.5712e-11	100.43	2	2066.5	1861.1	1863.2	1926.6	1188.2	1464.5	1544.3	0.948	1.411	0.901	1.001	1.034	0.617
149	AEDSDATGHEWK	12	Phospho (STY)	_AEDS(ph)DATGHEWK_	P27824	Ankyrin-1	3	475.849	1.267	5.5123e-10	94.717	1	0	0	0	0	0	0	0	NA	NA	NA	NA	NA	NA
150	AEDSDATGHEWK	12	2 Phospho (STY)	_AEDS(ph)DAT(ph)GHEWK_	P27824	Ankyrin-1	3	502.504	2.8518	2.9429e-13	104.2	1	1937.3	1702.7	2433.5	2397.1	2319.2	1470.5	2174.3	0.676	1.317	0.879	1.429	0.985	0.968
151	AEDSDATGHEWK	12	2 Phospho (STY)	_AEDS(ph)DAT(ph)GHEWK_	Q9Y3Q8	Ankyrin-1	2	753.253	3.0941	9.0375e-06	78.078	1	2107.7	1797.3	2772.5	2372.8	2652.6	1697.5	1871.9	0.907	1.242	0.853	1.543	0.856	1.118
152	AEDSDATGHEWK	12	2 Phospho (STY)	_AEDS(ph)DAT(ph)GHEWK_	Q9Y3Q8	Ankyrin-1	3	502.504	4.9007	2.6663e-06	83.751	2	1664.3	1752.7	2184.8	2110.9	1996.8	1634.4	1320.2	1.238	1.018	1.053	1.247	0.966	0.946
153	AEDSDATGHEWK	12	2 Phospho (STY)	_AEDS(ph)DAT(ph)GHEWK_	Q9Y3Q8	Ankyrin-1	2	753.253	4.7748	0.0015987	57.173	1	8052.4	7823.9	9871.7	9074.2	9453.3	6975.2	8625.8	0.809	1.154	0.972	1.262	0.919	1.042
154	AEDSDATGHEWK	12	2 Phospho (STY)	_AEDS(ph)DAT(ph)GHEWK_	P02647	Ankyrin-1	3	502.504	3.6555	9.4317e-22	114.27	1	2286.9	1697.4	2092.9	2253.3	2309.4	1569.9	2083.1	0.754	1.457	0.742	1.233	1.077	1.025
155	AEDSDATGHEWK	12	2 Phospho (STY)	_AEDS(ph)DAT(ph)GHEWK_	P22314	Ankyrin-1	2	753.253	4.4697	7.5643e-259	209.89	1	5298	4403.9	5295.3	5458.4	6269.2	4285	5541.2	0.773	1.236	0.831	1.202	1.031	1.149
156	AEDSDATGHEWK	12	2 Phospho (STY)	_AEDS(ph)DAT(ph)GHEWK_	Q8NE71	Ankyrin-1	3	502.504	3.664	1.4522e-13	106.35	1	6051.8	5880.9	6056.9	6418.7	6007.1	5164.5	5591.2	0.924	1.172	0.972	1.03	1.06	0.936
157	AEDSDATGHEWK	12	2 Phospho (STY)	_AEDS(ph)DAT(ph)GHEWK_	P34932	Ankyrin-1	2	753.253	4.1965	1.4568e-237	205.95	1	3913.1	3118.6	4314.9	4372.4	4413.3	2913.4	3854.3	0.756	1.343	0.797	1.384	1.013	1.009
158	AEDSDATGHEWK	12	2 Phospho (STY)	_AEDS(ph)DAT(ph)GHEWK_	P34932	Ankyrin-1	3	502.504	4.7118	1.1307e-13	106.82	2	5321.2	5009.8	5655.8	6142.4	6061.7	4444.8	5049.1	0.88	1.197	0.941	1.129	1.086	0.987
159	AEDSDATGHEWK	12	2 Phospho (STY)	_AEDS(ph)DAT(ph)GHEWK_	P46459	Ankyrin-1	2	753.253	4.5995	1.2788e-28	123.4	1	1782.2	1244.7	1811.5	1900	1963.4	1444.5	2017.7	0.716	1.234	0.698	1.455	1.049	1.033
160	AEDSDATGHEWK	12	2 Phospho (STY)	_AEDS(ph)DAT(ph)GHEWK_	Q7Z6Z7	Ankyrin-1	3	502.504	3.2823	2.8791e-08	90.453	1	2615.5	2567.7	3243.3	3201.2	2504.9	1957.7	1721	1.138	1.336	0.982	1.263	0.987	0.782
161	AEDSDATGHEWK	12	2 Phospho (STY)	_AEDS(ph)DAT(ph)GHEWK_	Q7Z6Z7	Ankyrin-1	2	753.253	3.6524	9.0375e-06	78.078	1	1258.5	1124.2	1600.5	1458.4	1498.7	628.16	1160.2	0.541	2.003	0.893	1.424	0.911	1.028
162	AEDSDATGHEWK	12	2 Phospho (STY)	_AEDS(ph)DAT(ph)GHEWK_	Q7Z6Z7	Ankyrin-1	3	502.504	3.515	5.6124e-05	76.051	1	0	0	0	0	0	0	0	NA	NA	NA	NA	NA	NA
163	AEDSDATGHEWK	12	2 Phospho (STY)	_AEDS(ph)DAT(ph)GHEWK_	Q7Z6Z7	Ankyrin-1	2	753.253	4.4698	8.1149e-30	124.68	1	1488.3	1066.8	1490.2	1517.4	1352.4	1166.5	1414.5	0.825	1.276	0.717	1.397	1.018	0.891
164	AEEDEILNRSPR	12	Phospho (STY)	_AEEDEILNRS(ph)PR_	Q7Z6Z7	Calnexin	3	503.563	2.9287	1.0236e-05	72.315	1	0	0	0	0	0	0	0	NA	NA	NA	NA	NA	NA
165	AEEDEILNRSPR	12	Phospho (STY)	_AEEDEILNRS(ph)PR_	Q7Z6Z7	Calnexin	3	503.563	4.002	0.00056554	61.127	1	1786.3	2464.7	2715.4	2670.4	2015.4	2144.9	2153.7	0.996	0.833	1.38	1.102	0.983	0.755
167	AEKPPLSASSPQQRPPEPETGESAGTSR	28	Phospho (STY)	_AEKPPLSASS(ph)PQQRPPEPETGESAGTSR_	Q7Z6Z7	TSC22 domain family protein 4	4	743.6	3.2089	7.0944e-73	99.562	1	2313.7	2433.2	2322.7	2622.4	2072.2	2550	2339.3	1.09	0.907	1.052	0.955	1.129	0.79
168	AEKPPLSASSPQQRPPEPETGESAGTSR	28	Phospho (STY)	_AEKPPLSAS(ph)SPQQRPPEPETGESAGTSR_	Q7Z6Z7	TSC22 domain family protein 4	5	595.082	2.6923	1.7703e-83	106.18	1	0	0	0	0	0	0	0	NA	NA	NA	NA	NA	NA
169	AEKPPLSASSPQQRPPEPETGESAGTSR	28	Phospho (STY)	_AEKPPLSASSPQQRPPEPETGESAGT(ph)SR_	Q96NA2	TSC22 domain family protein 4	4	743.6	3.806	6.3739e-42	78.04	1	1572.5	1609.1	2002.7	1858.8	1583.8	1286.4	1850	0.695	1.222	1.023	1.245	0.928	0.852
170	AELQEGAR	8	Unmodified	_AELQEGAR_	Q96NA2	Apolipoprotein A-I	2	437.225	2.8922	0.020194	51.445	2	0	0	0	0	0	0	0	NA	NA	NA	NA	NA	NA
171	AENYDIPSADR	11	Unmodified	_AENYDIPSADR_	Q96NA2	Ubiquitin-like modifier-activating enzyme 1	2	625.786	3.9461	0.00092658	69.352	1	0	0	0	0	0	0	0	NA	NA	NA	NA	NA	NA
172	AEQGSEEEGEGEEEEEEGGESK	22	Phospho (STY)	_AEQGS(ph)EEEGEGEEEEEEGGESK_	Q96NA2	ATP-binding cassette sub-family F member 1	3	811.957	4.7719	1.4149e-13	57.845	1	335.19	328.93	376.59	205.67	285.26	126.16	261.16	0.483	2.657	0.981	1.145	0.546	1.387
173	AESEEMETSQAGSK	14	Oxidation (M)	_AESEEM(ox)ETSQAGSK_	Q96NA2	Heat shock 70 kDa protein 4	3	500.544	2.8818	3.919e-07	65.219	1	623.72	762.97	742.42	992.1	750.92	530.98	692.95	0.766	1.175	1.223	0.973	1.336	0.757
174	AESEEMETSQAGSK	14	Unmodified	_AESEEMETSQAGSK_	P53602	Heat shock 70 kDa protein 4	3	495.212	3.9684	7.1656e-11	78.505	1	0	0	0	0	0	0	0	NA	NA	NA	NA	NA	NA
175	AESLQVTR	8	Phospho (STY)	_AES(ph)LQVTR_	Q13464	Vesicle-fusing ATPase	2	492.232	2.1218	0.0001206	86.911	1	0	0	0	0	0	0	0	NA	NA	NA	NA	NA	NA
176	AESPEEVACR	10	Phospho (STY)	_AES(ph)PEEVACR_	P11277	E3 ubiquitin-protein ligase HUWE1	2	614.239	3.0144	1.8523e-51	139.48	2	2625.2	2827.3	2984.9	2903.5	3176.5	2365.9	3518.8	0.672	1.11	1.077	1.056	0.973	1.094
177	AESPEEVACR	10	Phospho (STY)	_AES(ph)PEEVACR_	P23588	E3 ubiquitin-protein ligase HUWE1	2	614.239	1.7732	2.542e-61	141.58	2	2073.9	1722.2	2260.6	2005.2	1886.3	1550.2	2324.9	0.667	1.338	0.83	1.313	0.887	0.941
178	AESPEEVACR	10	Phospho (STY)	_AES(ph)PEEVACR_	P23588	E3 ubiquitin-protein ligase HUWE1	2	614.239	0.40422	6.4682e-11	104.94	1	2357	2526.9	2403.1	2407.5	2370	2161.3	2644.7	0.817	1.091	1.072	0.951	1.002	0.984
179	AESPEEVACR	10	Phospho (STY)	_AES(ph)PEEVACR_	P17987	E3 ubiquitin-protein ligase HUWE1	2	614.239	2.9763	0.00016937	89.038	1	0	0	0	0	0	0	0	NA	NA	NA	NA	NA	NA
180	AESPEEVACR	10	Phospho (STY)	_AES(ph)PEEVACR_	P34932	E3 ubiquitin-protein ligase HUWE1	2	614.239	2.1567	2.0154e-35	130.15	1	1929.3	1549.3	1923.7	1940.9	1777.8	1527.2	1880.5	0.812	1.263	0.803	1.242	1.009	0.916
181	AESPEEVACR	10	Phospho (STY)	_AES(ph)PEEVACR_	P34932	E3 ubiquitin-protein ligase HUWE1	2	614.239	2.7818	1.4614e-07	98.368	2	1443.3	1258	1460.1	1308.1	1505.9	1206.8	1708.7	0.706	1.196	0.872	1.161	0.896	1.151
182	AESPEEVACR	10	Phospho (STY)	_AES(ph)PEEVACR_	P04406	E3 ubiquitin-protein ligase HUWE1	2	614.239	2.4712	1.6181e-84	153.81	2	2054.5	2440.4	2489.3	2278.5	2673.3	1814.4	2668.9	0.68	1.132	1.188	1.02	0.915	1.173
183	AESPEEVACR	10	Phospho (STY)	_AES(ph)PEEVACR_	P63261	E3 ubiquitin-protein ligase HUWE1	2	614.239	3.5153	0.0045106	63.662	2	1080.7	1498.6	1971.1	1721.3	1829.3	1131.9	1520.1	0.745	0.955	1.387	1.315	0.873	1.063
184	AESSEDETSSPAPSK	15	Phospho (STY)	_AES(ph)SEDETSSPAPSK_	P54725	Rab-interacting lysosomal protein	3	534.545	2.2802	1.7628e-13	76.586	1	729.49	924.53	1175.8	1097.7	895.76	240.16	718.16	0.334	3.038	1.267	1.272	0.934	0.816
185	AESSEDETSSPAPSK	15	Phospho (STY)	_AES(ph)SEDETSSPAPSK_	Q7Z6Z7	Rab-interacting lysosomal protein	3	534.545	3.0623	1.0467e-13	78.501	1	1253.9	960.22	1686.8	1760	2690.1	570.37	601.01	0.949	2.198	0.766	1.757	1.043	1.528
186	AESSEDETSSPAPSK	15	Phospho (STY)	_AES(ph)SEDETSSPAPSK_	O95456	Rab-interacting lysosomal protein	3	534.545	2.6462	1.2819e-11	72.207	1	0	0	0	0	0	0	0	NA	NA	NA	NA	NA	NA
187	AESSEDETSSPAPSK	15	Phospho (STY)	_AESS(ph)EDETSSPAPSK_	O95456	Rab-interacting lysosomal protein	3	534.545	3.317	0.0009943	42.633	1	0	0	0	0	0	0	0	NA	NA	NA	NA	NA	NA
188	AESSEDETSSPAPSK	15	Unmodified	_AESSEDETSSPAPSK_	O95456	Rab-interacting lysosomal protein	3	507.89	2.9674	0.027378	29.633	1	0	0	0	0	0	0	0	NA	NA	NA	NA	NA	NA
189	AESVVPAR	8	Phospho (STY)	_AES(ph)VVPAR_	O95456	Diphosphomevalonate decarboxylase	2	454.716	1.582	0.026268	46.64	1	0	0	0	0	0	0	0	NA	NA	NA	NA	NA	NA
190	AETEDDDEDDYTEYK	15	Unmodified	_AETEDDDEDDYTEYK_	O95456	Serine-repeat antigen protein	3	613.231	2.2952	8.9794e-29	109.07	1	0	0	0	0	0	0	0	NA	NA	NA	NA	NA	NA
191	AETEEIPK	8	Phospho (STY)	_AET(ph)EEIPK_	Q9UNF1	Rho-associated protein kinase 1	2	498.718	3.3292	0.0024131	81.017	1	3959.8	3896.1	4783.8	4482.8	5187.3	3689.7	3432.4	1.075	1.073	0.984	1.228	0.937	1.157
192	AFEDDDMDADNTEDDKDEADDASQQK	26	Oxidation (M)	_AFEDDDM(ox)DADNTEDDKDEADDASQQK_	Q8N3D4		4	738.03	4.2043	0	382.9	1	957.65	2853.5	8612.7	9165.9	9362.8	830.47	0	NA	1.153	2.98	3.018	1.064	1.021
193	AFEDDDMDADNTEDDKDEADDASQQK	26	Oxidation (M)	_AFEDDDM(ox)DADNTEDDKDEADDASQQK_	Q8N3D4		4	738.03	3.6392	0	247.34	1	329.38	941.85	2243.5	2435.7	1838.5	191.12	0	NA	1.723	2.859	2.382	1.086	0.755
194	AFEDELR	7	Unmodified	_AFEDELR_	Q8N3D4	Spectrin beta chain, erythrocytic	2	440.214	4.6999	0.017805	69.198	1	3026.1	3006.1	2814.3	2913.6	2558.8	2849	2741.1	1.039	1.062	0.993	0.936	1.035	0.878
195	AFGSGYR	7	Phospho (STY)	_AFGS(ph)GYR_	Q8N3D4	Eukaryotic translation initiation factor 4B	2	419.168	2.7006	0.013913	67.494	1	3171.3	2986.4	1777.7	1092.9	1107.8	3840.6	2219.2	1.731	0.826	0.942	0.595	0.615	1.014
196	AFGSGYR	7	Phospho (STY)	_AFGS(ph)GYR_	Q8N3D4	Eukaryotic translation initiation factor 4B	2	419.168	4.3398	0.015203	64.42	1	3799.9	2898	1807.6	1393.4	1239.5	4107.7	2103.4	1.953	0.925	0.763	0.624	0.771	0.89
197	AFHNEAQVNPER	12	Unmodified	_AFHNEAQVNPER_	Q8N3D4	T-complex protein 1 subunit alpha	3	471.229	0.92768	1.9965e-85	157.03	1	923.17	1337.7	1397.8	1430.3	1368.6	984.25	1379.6	0.713	0.938	1.449	1.045	1.023	0.957
199	AFSDPFVEAEK	11	Phospho (STY)	_AFS(ph)DPFVEAEK_	O00161	Heat shock 70 kDa protein 4	3	440.523	3.4471	0.013108	42.317	1	0	0	0	0	0	0	0	NA	NA	NA	NA	NA	NA
200	AFSDPFVEAEK	11	Phospho (STY)	_AFS(ph)DPFVEAEK_	Q8NFG4	Heat shock 70 kDa protein 4	2	660.281	4.1265	0.017555	43.03	1	303.44	514.15	356.99	221.78	206.01	445.22	401.34	1.109	0.682	1.694	0.694	0.621	0.929
201	AGAHLQGGAK	10	Unmodified	_AGAHLQGGAK_	Q8NFG4	Glyceraldehyde-3-phosphate dehydrogenase	3	303.835	-0.44238	0.011807	56.432	1	658.49	609.51	687.3	652.71	383.84	268.78	651.11	0.413	2.45	0.926	1.128	0.95	0.588
202	AGFAGDDAPR	10	Unmodified	_AGFAGDDAPR_	Q8NFG4	Actin, cytoplasmic 2	2	488.728	2.6003	0.01009	57.203	2	0	0	0	0	0	0	0	NA	NA	NA	NA	NA	NA
203	AGIISSK	7	Phospho (STY)	_AGIISS(ph)K_	Q8NFG4		2	378.189	2.8672	0.0056768	80.165	1	1973.2	2333.5	4430.9	3592	8085.5	2719	2014	1.35	0.726	1.183	1.899	0.811	2.251
204	AGQGTSAPPEASPTAAPESSTSFPPAPTSGMSHPPPAAR	39	Oxidation (M),Phospho (STY)	_AGQGTSAPPEAS(ph)PTAAPESSTSFPPAPTSGM(ox)SHPPPAAR_	Q00610	UV excision repair protein RAD23 homolog A	4	949.679	3.3613	4.37e-32	60.395	1	238.96	343.06	0	349.41	225.66	168.46	0	NA	1.418	1.436	NA	NA	0.646
205	AGSSTPGDAPPAVAEVQGR	19	Phospho (STY)	_AGSST(ph)PGDAPPAVAEVQGR_	O75223	E3 ubiquitin-protein ligase HUWE1	3	616.283	3.0704	9.9007e-13	64.589	1	1693.7	1614	2761.2	2424	2571.4	1487.9	1197.3	1.243	1.138	0.953	1.711	0.878	1.061
206	AGTANQDY	8	Phospho (STY)	_AGT(ph)ANQDY_	Q12846	Histone H2A	2	460.163	4.1906	0.015924	56.043	1	0	0	0	0	0	0	0	NA	NA	NA	NA	NA	NA
207	AGTANQDY	8	Phospho (STY)	_AGT(ph)ANQDY_	Q12846	Histone H2A	2	460.163	3.7269	0.012792	64.82	1	0	0	0	0	0	0	0	NA	NA	NA	NA	NA	NA
208	AGTANQDY	8	Phospho (STY)	_AGT(ph)ANQDY_	P16157	Histone H2A	2	460.163	4.743	0.0018681	82.417	1	627.47	1696.8	2294.9	2105.2	1954	1362.6	1235.6	1.103	0.46	2.704	1.352	0.917	0.928
209	AGTANQDY	8	Unmodified	_AGTANQDY_	P16157	Histone H2A	2	420.18	2.654	0.013319	53.968	1	0	0	0	0	0	0	0	NA	NA	NA	NA	NA	NA
210	AGTANQDY	8	Unmodified	_AGTANQDY_	P53396	Histone H2A	2	420.18	3.6397	0.0066381	67.169	2	0	0	0	0	0	0	0	NA	NA	NA	NA	NA	NA
211	AGTANQDY	8	Unmodified	_AGTANQDY_	P53396	Histone H2A	2	420.18	2.0049	0.0072674	61.962	1	0	0	0	0	0	0	0	NA	NA	NA	NA	NA	NA
212	AGTEDEEEEEEGRR	14	Unmodified	_AGTEDEEEEEEGRR_	P53396	Proteasome assembly chaperone 1	3	545.896	2.3583	0.018804	25.982	1	300.07	152.2	339.54	437.58	179.52	163.77	286.04	0.573	1.832	0.507	2.231	1.289	0.41
213	AGTEDEEEEEEGRR	14	Unmodified	_AGTEDEEEEEEGRR_	P62826	Proteasome assembly chaperone 1	3	545.896	3.4188	0.020189	25.53	1	372.82	239.75	496.3	557.37	359.61	334.97	297.76	1.125	1.113	0.643	2.07	1.123	0.645
214	AGTEDEEEEEEGRR	14	Phospho (STY)	_AGT(ph)EDEEEEEEGRR_	P62826	Proteasome assembly chaperone 1	3	572.551	3.4886	2.7985e-08	67.646	1	575.15	892.39	948.54	644.21	800.26	799.82	513.91	1.556	0.719	1.552	1.063	0.679	1.242
215	AGTEDEEEEEEGRR	14	Phospho (STY)	_AGT(ph)EDEEEEEEGRR_	Q4KMP7	Proteasome assembly chaperone 1	3	572.551	2.0576	4.7451e-08	65.477	1	0	0	0	0	0	0	0	NA	NA	NA	NA	NA	NA
216	AGTEDEEEEEEGRR	14	Phospho (STY)	_AGT(ph)EDEEEEEEGRR_	P31948	Proteasome assembly chaperone 1	3	572.551	1.4671	8.5221e-15	90.379	1	0	0	0	0	0	0	0	NA	NA	NA	NA	NA	NA
217	AGVAGDDAPR	10	Unmodified	_AGVAGDDAPR_	P13798	Actin-1	2	464.728	2.3443	0.006073	63.32	1	0	0	0	0	0	0	0	NA	NA	NA	NA	NA	NA
218	AGYSLEK	7	Phospho (STY)	_AGYS(ph)LEK_	P13798	Melanoma-associated antigen D2	2	424.184	3.3077	0.014124	66.299	1	0	0	0	0	0	0	0	NA	NA	NA	NA	NA	NA
219	AHGSFSHVR	9	Phospho (STY)	_AHGS(ph)FSHVR_	P13798	EH domain-binding protein 1-like protein 1	3	359.826	0.8374	0.010566	51.979	1	573.94	424.77	351.92	348.68	406.26	387.2	611.57	0.633	1.482	0.74	0.828	0.991	1.165
220	AHGSFSHVR	9	Phospho (STY)	_AHGS(ph)FSHVR_	P13798	EH domain-binding protein 1-like protein 1	3	359.826	1.7898	0.0015499	77.062	1	619.2	775.66	683.89	668.53	424.61	973.7	775.58	1.255	0.636	1.253	0.882	0.978	0.635
221	AHGSFSHVR	9	Phospho (STY)	_AHGS(ph)FSHVR_	P13798	EH domain-binding protein 1-like protein 1	3	359.826	0.76305	0.00050055	87.184	1	732.02	851.51	847.49	835.22	820.54	817.73	817.39	1	0.895	1.163	0.995	0.986	0.982
222	AHGSFSHVR	9	Phospho (STY)	_AHGS(ph)FSHVR_	P13798	EH domain-binding protein 1-like protein 1	3	359.826	0.57969	0.0018441	75.416	1	729.1	399.28	559.9	533.93	604.51	426.47	558.17	0.764	1.71	0.548	1.402	0.954	1.132
223	AHGSFSHVR	9	Phospho (STY)	_AHGS(ph)FSHVR_	P13798	EH domain-binding protein 1-like protein 1	3	359.826	-0.96607	2.1988e-05	92.866	1	938.19	639.9	838.12	650.67	872.04	965.14	1436.6	0.672	0.972	0.682	1.31	0.776	1.34
224	AHGSFSHVR	9	Phospho (STY)	_AHGS(ph)FSHVR_	P13798	EH domain-binding protein 1-like protein 1	3	359.826	-0.63504	5.354e-34	125.74	2	2252.3	1951.7	1687.1	1261	1371.1	2195.9	2389.6	0.919	1.026	0.867	0.864	0.747	1.087
225	AHGSSNDYNASNSQDK	16	Phospho (STY)	_AHGS(ph)SNDYNASNSQDK_	P26038		3	592.227	3.4238	0.00024122	46.156	1	425.35	655.14	1137.8	756.09	475.5	292.93	424.83	0.69	1.452	1.54	1.737	0.665	0.629
226	AHQITDESLESTRR	14	2 Phospho (STY)	_AHQITDES(ph)LES(ph)TRR_	P13796	Synaptosomal-associated protein 23	3	601.587	2.9379	2.9344e-06	54.103	1	738.56	1026.9	954.15	1059	1079.9	785.41	716.32	1.096	0.94	1.39	0.929	1.11	1.02
227	AHSPAEGASVESSSPGPK	18	Phospho (STY)	_AHS(ph)PAEGASVESSSPGPK_	Q9UQ80	Folliculin	3	592.26	3.5573	1.8979e-06	49.537	1	630.76	847.87	778	913.85	893.11	646.87	948.5	0.682	0.975	1.344	0.918	1.175	0.977
228	AHSPAEGASVESSSPGPK	18	Phospho (STY)	_AHS(ph)PAEGASVESSSPGPK_	P04075	Folliculin	3	592.26	3.198	7.138e-28	90.464	1	1288.3	1777.1	2311.9	2558.2	2070.9	1195.7	1478.7	0.809	1.077	1.379	1.301	1.107	0.81
229	AHSPAEGASVESSSPGPK	18	Phospho (STY)	_AHS(ph)PAEGASVESSSPGPK_	O75069	Folliculin	3	592.26	2.7477	2.1777e-11	61.265	2	395.01	686.3	990.3	1064.2	709.77	316.82	498.04	0.636	1.247	1.737	1.443	1.075	0.667
230	AHSPAEGASVESSSPGPK	18	Phospho (STY)	_AHS(ph)PAEGASVESSSPGPK_	P02549	Folliculin	3	592.26		1.1351e-06	44.391	1	0	0	0	0	0	0	0	NA	NA	NA	NA	NA	NA
231	AHTMTDDVTFWK	12	Oxidation (M),Phospho (STY)	_AHT(ph)M(ox)TDDVTFWK_	P30626	Clathrin heavy chain 1	3	516.546	4.0823	0.004511	40.941	1	621.53	747.6	491.24	657.32	570	575.21	732.47	0.785	1.081	1.203	0.657	1.338	0.867
232	AIEPNDYTGK	10	Unmodified	_AIEPNDYTGK_	P27105	Gamma-glutamylcyclotransferase	2	554.269	5.2382	0.00039933	85.813	1	0	0	0	0	0	0	0	NA	NA	NA	NA	NA	NA
233	AIEPQKEEADENYNSVNTR	19	Phospho (STY)	_AIEPQKEEADENYNS(ph)VNTR_	P27105	Syntaxin-4	3	763.001	5.6096	2.2244e-84	141.48	1	3073.7	3418.8	3684	4254	3689.1	3475	1250	2.78	0.885	1.112	1.078	1.155	0.867
234	AIEPQKEEADENYNSVNTR	19	Phospho (STY)	_AIEPQKEEADENYNS(ph)VNTR_	Q9UDX3	Syntaxin-4	3	763.001	3.6362	2.4366e-40	102.69	1	2339.4	2253.2	2654.2	2750.6	2279.3	2376	1080.5	2.199	0.985	0.963	1.178	1.036	0.829
235	AITNRPISSNR	11	Phospho (STY)	_AITNRPIS(ph)SNR_	Q6P597		3	436.886	1.1801	2.4435e-05	80.96	1	319.31	1237	3332.8	3156.6	2092.5	145.88	174.41	0.836	2.189	3.874	2.694	0.947	0.663
236	AKDDQTPLHCAAR	13	Unmodified	_AKDDQTPLHCAAR_	Q6P597	Ankyrin-1	4	371.433	1.9991	3.7052e-05	65.043	2	1127.9	1233.6	1643.6	1333.7	1287.7	1153.2	956.5	1.206	0.978	1.094	1.332	0.811	0.966
237	AKDDQTPLHCAAR	13	Unmodified	_AKDDQTPLHCAAR_	Q9UJU6	Ankyrin-1	4	371.433	0.84666	0.00046223	50.088	1	1164.8	1194	1105.1	1063.9	1109.7	1127.5	1034.6	1.09	1.033	1.025	0.926	0.963	1.043
238	AKPAMPQDSVPSPR	14	Phospho (STY)	_AKPAMPQDSVPS(ph)PR_	Q9UJU6	ATP-citrate synthase	3	520.913	3.1372	7.1439e-05	49.773	1	0	0	0	0	0	0	0	NA	NA	NA	NA	NA	NA
239	AKPAMPQDSVPSPR	14	Phospho (STY)	_AKPAMPQDSVPS(ph)PR_	Q9UJU6	ATP-citrate synthase	3	520.913	4.2358	1.0877e-19	101.92	1	1937.5	1503	2061.8	1788.2	1490.6	1980.9	876.85	2.259	0.978	0.776	1.372	0.867	0.834
240	AKPAMPQDSVPSPR	14	Oxidation (M),Phospho (STY)	_AKPAM(ox)PQDSVPS(ph)PR_	Q9UJU6	ATP-citrate synthase	3	526.244	3.1369	4.7978e-11	82.01	3	1308.7	1217.1	1647.1	1693.7	1815.7	1270.6	690.26	1.841	1.03	0.93	1.353	1.028	1.072
241	AKSIVFHR	8	Phospho (STY)	_AKS(ph)IVFHR_	Q9UJU6	GTP-binding nuclear protein Ran	3	346.515	3.2156	0.0038718	66.267	1	4213.8	3479.8	3953.3	4060	4983.4	4836.1	2148.5	2.251	0.871	0.826	1.136	1.027	1.227
242	AKSIVFHR	8	Phospho (STY)	_AKS(ph)IVFHR_	Q9UJU6	GTP-binding nuclear protein Ran	2	519.268	3.6241	0.017435	48.513	1	0	0	0	0	0	0	0	NA	NA	NA	NA	NA	NA
243	ALAAGADSPK	10	Phospho (STY)	_ALAAGADS(ph)PK_	Q9UJU6	TBC1 domain family member 10B	3	327.486	3.0178	0.0051564	57.175	1	0	0	0	0	0	0	0	NA	NA	NA	NA	NA	NA
244	ALDLDSSCK	9	Unmodified	_ALDLDSSCK_	Q9UJU6	Stress-induced-phosphoprotein 1	3	336.827	3.7333	0.019352	54.982	1	0	0	0	0	0	0	0	NA	NA	NA	NA	NA	NA
245	ALDVSASDDEIAR	13	Phospho (STY)	_ALDVSAS(ph)DDEIAR_	Q9UJU6	Acylamino-acid-releasing enzyme	2	721.314	4.2304	0.0011431	45.618	1	0	0	0	0	0	0	0	NA	NA	NA	NA	NA	NA
246	ALDVSASDDEIAR	13	Phospho (STY)	_ALDVSAS(ph)DDEIAR_	Q9UJU6	Acylamino-acid-releasing enzyme	2	721.314	4.2366	3.1648e-09	82.837	1	794.27	1120.5	1292.7	1288.3	1105.8	1098.6	853.04	1.288	0.723	1.411	1.154	0.997	0.858
247	ALDVSASDDEIAR	13	Phospho (STY)	_ALDVSAS(ph)DDEIAR_	Q9UJU6	Acylamino-acid-releasing enzyme	2	721.314	3.8357	1.9229e-13	95.197	1	997.39	1239	1404.4	1276.9	1282.4	1145.3	1213.8	0.944	0.871	1.242	1.133	0.909	1.004
248	ALDVSASDDEIAR	13	Phospho (STY)	_ALDVSAS(ph)DDEIAR_	Q9UJU6	Acylamino-acid-releasing enzyme	2	721.314	4.1921	3.9494e-05	61.265	1	621.05	799.34	769.41	704.22	883.89	831	542.94	1.531	0.747	1.287	0.963	0.915	1.255
249	ALDVSASDDEIAR	13	Phospho (STY)	_ALDVSAS(ph)DDEIAR_	Q9UJU6	Acylamino-acid-releasing enzyme	2	721.314	5.0491	5.9695e-06	68.576	1	462.34	831.54	758.37	632.13	715.86	533.03	719.21	0.741	0.867	1.799	0.912	0.834	1.132
250	ALDVSASDDEIAR	13	Phospho (STY)	_ALDVSAS(ph)DDEIAR_	P0C0L4	Acylamino-acid-releasing enzyme	2	721.314	3.9878	2.3265e-17	105.28	1	902.61	1243.6	1342.7	1370.3	1191.3	965.31	769.47	1.255	0.935	1.378	1.08	1.021	0.869
251	ALDVSASDDEIAR	13	Unmodified	_ALDVSASDDEIAR_	Q92530	Acylamino-acid-releasing enzyme	3	454.556	2.0235	4.1118e-09	83.204	1	1843.9	1872.3	2063.3	1988.5	1734.6	1763.1	1613.1	1.093	1.046	1.015	1.102	0.964	0.872
252	ALDVSASDDEIAR	13	Unmodified	_ALDVSASDDEIAR_	Q92530	Acylamino-acid-releasing enzyme	2	681.331	2.602	4.347e-63	141.54	1	3623.4	3943.9	3820.9	3901.6	4002.6	3529.4	3579.9	0.986	1.027	1.088	0.969	1.021	1.026
253	ALELEQER	8	Unmodified	_ALELEQER_	Q92530	Moesin	2	494.259		0.0078426	52.725	1	0	0	0	0	0	0	0	NA	NA	NA	NA	NA	NA
254	ALENDPDCR	9	Unmodified	_ALENDPDCR_	Q92530	Plastin-2	2	545.235	2.8579	0.020137	52.49	1	1129.5	1205.9	1504.4	1245.1	1491.3	1210.5	1267.4	0.955	0.933	1.068	1.248	0.828	1.198
255	ALLQSSASR	9	Phospho (STY)	_ALLQSS(ph)ASR_	Q92530	Proliferation-associated protein 2G4	2	506.745	3.4512	0.0012515	84.999	1	1466.6	1787.4	2124.4	2255.5	2056.1	2005.4	824.07	2.434	0.731	1.219	1.189	1.062	0.912
256	ALQASALK	8	Unmodified	_ALQASALK_	Q92530	Fructose-bisphosphate aldolase A	2	401.245	1.5013	3.025e-08	101.65	1	8806	9202.2	9026.2	8910.8	9012.2	8467.8	9034.7	0.937	1.04	1.045	0.981	0.987	1.011
257	ALSGSATLVSSPK	13	Phospho (STY)	_ALSGS(ph)ATLVSSPK_	Q92530	Transmembrane and coiled-coil domains protein 2	2	649.324	5.8965	0.00058463	47.548	1	786.62	801.16	620.33	946.48	786.69	472.4	420.8	1.123	1.665	1.018	0.774	1.526	0.831
258	ALSNAANLQR	10	Phospho (STY)	_ALS(ph)NAANLQR_	Q92530	Spectrin alpha chain, erythrocytic 1	2	569.274	3.2874	0.03655	40.008	1	0	0	0	0	0	0	0	NA	NA	NA	NA	NA	NA
259	ALTDSFRR	8	Phospho (STY)	_ALTDS(ph)FRR_	Q92530	Sorcin	3	349.166	1.9648	0.00061773	77.192	1	2344.1	1781.2	1126.3	1065.1	594.97	2191.6	1274.9	1.719	1.07	0.76	0.632	0.946	0.559
260	AMAAEAEASR	10	Oxidation (M)	_AM(ox)AAEAEASR_	Q92530	Erythrocyte band 7 integral membrane protein	2	511.732	1.7684	0.013265	54.784	1	1589.5	1467.8	1634.8	1789.6	1644.3	1365.9	1530.7	0.892	1.164	0.923	1.114	1.095	0.919
261	AMAAEAEASR	10	Oxidation (M)	_AM(ox)AAEAEASR_	Q92530	Erythrocyte band 7 integral membrane protein	2	511.732	2.1225	0.0056647	66.55	1	2901.2	3264.3	3699.7	3414.7	3052.6	3161.3	2765.4	1.143	0.918	1.125	1.133	0.923	0.894
262	AMRPSPTQ	8	Phospho (STY)	_AMRPS(ph)PTQ_	Q92530	SEC14-like protein 4	2	484.207	2.1413	0.004216	60.943	1	3848.1	3435.3	4330.5	3833.5	4594.8	2287.1	2352.8	0.972	1.683	0.893	1.261	0.885	1.199
263	AMSLNTLNVDAPR	13	Phospho (STY)	_AMS(ph)LNTLNVDAPR_	Q92530	Kinesin light chain 3	2	741.345	4.4023	3.0521e-05	62.709	1	627.86	669.2	683.03	576.8	772.15	814.04	502.32	1.621	0.771	1.066	1.021	0.844	1.339
264	AMSLNTLNVDAPR	13	Phospho (STY)	_AMS(ph)LNTLNVDAPR_	Q92530	Kinesin light chain 3	3	494.565	3.8904	3.0805e-05	57.148	1	224.86	292.56	438.24	297.55	413.38	206.87	215.86	0.958	1.087	1.301	1.498	0.679	1.389
265	AMSTTSISSPQPGK	14	Oxidation (M),Phospho (STY)	_AM(ox)S(ph)TTSISSPQPGK_	Q92530	Drebrin-like protein	3	496.553	4.3065	2.8934e-29	117.31	1	2038.4	2028.6	1536.6	1284	1516.2	1893.9	3779.5	0.501	1.076	0.995	0.757	0.836	1.181
266	AMSTTSISSPQPGK	14	Oxidation (M),Phospho (STY)	_AM(ox)S(ph)TTSISSPQPGK_	Q562E7	Drebrin-like protein	2	744.326	4.5098	0.0003267	51.495	1	689.74	904.78	519.06	600.28	692.74	737.9	1737.8	0.425	0.935	1.312	0.574	1.156	1.154
267	AMSTTSISSPQPGK	14	Oxidation (M),Phospho (STY)	_AM(ox)S(ph)TTSISSPQPGK_	P52566	Drebrin-like protein	3	496.553	6.3238	1.7883e-07	63.31	1	0	0	0	0	0	0	0	NA	NA	NA	NA	NA	NA
268	AMSTTSISSPQPGK	14	Oxidation (M),Phospho (STY)	_AM(ox)STTSISS(ph)PQPGK_	P52566	Drebrin-like protein	3	496.553	4.5772	8.3394e-07	57.52	1	800.13	950.52	1218.9	1259.5	1134.1	983.47	1011	0.973	0.814	1.188	1.282	1.033	0.9
269	AMSTTSISSPQPGK	14	Oxidation (M),Phospho (STY)	_AM(ox)S(ph)TTSISSPQPGK_	P52566	Drebrin-like protein	3	496.553	3.098	8.8129e-25	110.97	1	0	0	0	0	0	0	0	NA	NA	NA	NA	NA	NA
270	AMSTTSISSPQPGK	14	Oxidation (M),Phospho (STY)	_AM(ox)S(ph)TTSISSPQPGK_	P52566	Drebrin-like protein	2	744.326	3.946	0.0065653	43.208	1	1329.1	1593.6	2211.1	1953.6	1658.7	1147.9	2381.2	0.482	1.158	1.199	1.387	0.884	0.849
271	AMSTTSISSPQPGK	14	Oxidation (M),Phospho (STY)	_AM(ox)STTSISS(ph)PQPGK_	P52566	Drebrin-like protein	3	496.553	3.5971	0.00062989	45.084	1	771.58	785.64	1024.2	935.74	855.89	733.91	448.73	1.636	1.051	1.018	1.304	0.914	0.915
272	AMSTTSISSPQPGK	14	Oxidation (M),Phospho (STY)	_AM(ox)S(ph)TTSISSPQPGK_	P52566	Drebrin-like protein	3	496.553	1.512	5.6193e-25	112.03	1	1093.4	1139.6	1230.3	850.77	1176.5	1356.8	2078.8	0.653	0.806	1.042	1.08	0.692	1.383
273	AMSTTSISSPQPGK	14	Phospho (STY)	_AMS(ph)TTSISSPQPGK_	P52566	Drebrin-like protein	3	491.221	4.394	2.1871e-22	108.06	2	1019.1	1042.6	864.04	853.29	978.56	1134.8	1837.7	0.618	0.898	1.023	0.829	0.988	1.147
274	AMSTTSISSPQPGK	14	Phospho (STY)	_AMST(ph)TSISSPQPGK_	P52566	Drebrin-like protein	4	368.668	3.8767	5.8329e-10	74.789	2	4502.3	4248.3	3206.3	3206.6	3001.4	4744.3	8225.1	0.577	0.949	0.944	0.755	1	0.936
275	AMSTTSISSPQPGK	14	Phospho (STY)	_AMSTT(ph)SISSPQPGK_	P52566	Drebrin-like protein	2	736.329	5.3657	0	226.7	1	7476.2	6554.7	3858.9	3092.1	3482.9	7257.5	16052	0.452	1.03	0.877	0.589	0.801	1.126
276	AMSTTSISSPQPGK	14	Phospho (STY)	_AMS(ph)TTSISSPQPGK_	P46379	Drebrin-like protein	3	491.221	3.7087	6.1511e-09	71.567	1	0	0	0	0	0	0	0	NA	NA	NA	NA	NA	NA
277	AMSTTSISSPQPGK	14	Oxidation (M),2 Phospho (STY)	_AM(ox)S(ph)TT(ph)SISSPQPGK_	P46379	Drebrin-like protein	3	523.209	2.4709	6.1521e-06	53.565	1	1757.6	1860	2286.7	1725.8	2127.9	1810.1	2311.3	0.783	0.971	1.058	1.229	0.755	1.233
278	ANSFLGEK	8	Phospho (STY)	_ANS(ph)FLGEK_	P46379	Complement C4-A	2	473.208	3.5345	0.0018244	78.324	2	1475.6	2347.4	12695	3011.1	3404.1	786.7	870.57	0.904	1.876	1.591	5.408	0.237	1.131
279	ANVSSPHR	8	Phospho (STY)	_ANVSS(ph)PHR_	P46379	Proteasome inhibitor PI31 subunit	3	316.475	0.8955	0.0025698	71.03	2	846.84	836.93	889.19	955.96	274.46	221.97	793.27	0.28	3.815	0.988	1.062	1.075	0.287
280	ANVSSPHR	8	Phospho (STY)	_ANVSS(ph)PHR_	P46379	Proteasome inhibitor PI31 subunit	2	474.208	3.1284	0.0024919	75.474	1	1952.6	1858.2	2595.5	2315.8	1395.1	817.23	1853.4	0.441	2.389	0.952	1.397	0.892	0.602
281	ANVSSPHR	8	Phospho (STY)	_ANVSS(ph)PHR_	P46379	Proteasome inhibitor PI31 subunit	2	474.208	2.2886	0.0061172	63.694	1	2001.7	2149.7	2473.3	2300.3	1690.6	703.09	2130.2	0.33	2.847	1.074	1.151	0.93	0.735
282	ANVSSPHR	8	Phospho (STY)	_ANVSS(ph)PHR_	P46379	Proteasome inhibitor PI31 subunit	3	316.475	-1.1127	0.0035229	67.704	1	559.88	666.05	429.22	403.24	279.28	167.17	442.49	0.378	3.349	1.19	0.644	0.939	0.693
283	ANVSSPHR	8	Phospho (STY)	_ANVS(ph)SPHR_	O75387	Proteasome inhibitor PI31 subunit	3	316.475	-1.8061	0.02046	44.863	1	0	253.23	365.97	404.37	344.66	0	297.03	NA	NA	NA	1.445	1.105	0.852
284	ANVSSPHR	8	Phospho (STY)	_ANVS(ph)SPHR_	O75387	Proteasome inhibitor PI31 subunit	2	474.208	2.5144	0.0055658	58.699	1	916.58	1358.6	1099.6	1251.4	898.61	433.06	1029.2	0.421	2.117	1.482	0.809	1.138	0.718
285	ANVSSPHR	8	Phospho (STY)	_ANVSS(ph)PHR_	O75387	Proteasome inhibitor PI31 subunit	2	474.208	1.1426	0.0059609	63.212	1	2060.7	1839	2317.3	1700.3	1244.2	806.57	1423.6	0.567	2.555	0.892	1.26	0.734	0.732
286	ANVSSPHR	8	Phospho (STY)	_ANVSS(ph)PHR_	Q9BSL1	Proteasome inhibitor PI31 subunit	3	316.475	-2.4566	0.008516	52.725	1	0	0	0	0	0	0	0	NA	NA	NA	NA	NA	NA
287	ANVSSPHREFPPATAR	16	Phospho (STY)	_ANVSS(ph)PHREFPPATAR_	Q9BSL1	Proteasome inhibitor PI31 subunit	3	606.288	3.1255	8.541e-17	77.031	1	1204.7	1325	1947.4	2095.3	1998.6	1555.4	1670.5	0.931	0.775	1.1	1.47	1.076	0.954
288	ANVSSPHREFPPATAR	16	Phospho (STY)	_ANVS(ph)SPHREFPPATAR_	Q9BSL1	Proteasome inhibitor PI31 subunit	4	454.968	3.2122	0.00022059	43.696	1	295.11	302	205.85	251.07	275.32	320.49	218.4	1.467	0.921	1.023	0.682	1.22	1.097
289	ANVSSPHREFPPATAR	16	Phospho (STY)	_ANVS(ph)SPHREFPPATAR_	Q9BSL1	Proteasome inhibitor PI31 subunit	3	606.288	2.5896	5.2479e-17	78.674	1	1823.1	2296.9	2625.5	2607.5	2198.7	3416.2	2397.5	1.425	0.534	1.26	1.143	0.993	0.843
290	ANVSSPHREFPPATAR	16	Phospho (STY)	_ANVS(ph)SPHREFPPATAR_	Q9BSL1	Proteasome inhibitor PI31 subunit	4	454.968	2.4055	4.002e-05	48.053	1	0	0	0	0	0	0	0	NA	NA	NA	NA	NA	NA
291	ANVSSPHREFPPATAR	16	Phospho (STY)	_ANVS(ph)SPHREFPPATAR_	P16452	Proteasome inhibitor PI31 subunit	4	454.968	2.3442	1.306e-05	49.188	1	835.38	797.57	1112	882.85	910.61	834.38	660.21	1.264	1.001	0.955	1.394	0.794	1.031
292	ANVSSPHREFPPATAR	16	Phospho (STY)	_ANVSS(ph)PHREFPPATAR_	O95747	Proteasome inhibitor PI31 subunit	3	606.288	2.7516	8.301e-14	65.423	1	1155.5	1081.5	1237.3	971.58	1088.4	1584.5	1162	1.364	0.729	0.936	1.144	0.785	1.12
293	ANVSSPHREFPPATAR	16	Phospho (STY)	_ANVS(ph)SPHREFPPATAR_	O95747	Proteasome inhibitor PI31 subunit	4	454.968	2.7483	0.00010465	46.494	1	258.44	236.75	310.57	318.21	310.99	294.68	169.78	1.736	0.877	0.916	1.312	1.025	0.977
294	APDEGGAPVDKSSLR	15	Phospho (STY)	_APDEGGAPVDKS(ph)SLR_	Q13200	WD repeat-containing protein 81	3	526.91	3.4224	5.4472e-07	54.511	1	3232.3	3920.8	5597.4	5250.5	4472.2	3126.8	3499.3	0.894	1.034	1.213	1.428	0.938	0.852
295	APEPHVEEDDDDELDSK	17	Unmodified	_APEPHVEEDDDDELDSK_	Q7Z6Z7	Rho GDP-dissociation inhibitor 2	3	647.273	5.2461	4.623e-65	139.88	1	0	0	0	0	0	0	0	NA	NA	NA	NA	NA	NA
296	APEPHVEEDDDDELDSK	17	Unmodified	_APEPHVEEDDDDELDSK_	Q7Z6Z7	Rho GDP-dissociation inhibitor 2	3	647.273	5.2105	0	230.82	1	2852.5	3138.5	2909.1	3012.7	2622.1	2722.1	2920.8	0.932	1.048	1.1	0.927	1.036	0.87
297	APEPHVEEDDDDELDSK	17	Unmodified	_APEPHVEEDDDDELDSK_	Q93008	Rho GDP-dissociation inhibitor 2	3	647.273	4.6994	1.7492e-149	177.67	1	1308.4	1411.2	1714.4	1612.8	1482.2	1315.2	1360.6	0.967	0.995	1.079	1.215	0.941	0.919
298	APEPHVEEDDDDELDSK	17	Unmodified	_APEPHVEEDDDDELDSK_	Q93008	Rho GDP-dissociation inhibitor 2	3	647.273	3.8861	6.0855e-26	97.095	1	1567.8	2114.5	3664.8	3048.8	2452.6	1330.8	1393.8	0.955	1.178	1.349	1.733	0.832	0.804
299	APEPHVEEDDDDELDSK	17	Unmodified	_APEPHVEEDDDDELDSK_	P25786	Rho GDP-dissociation inhibitor 2	3	647.273	4.7693	7.0629e-183	188.27	1	1571.1	1640.5	1699.5	1672.6	1736.4	1402.5	1624.2	0.864	1.12	1.044	1.036	0.984	1.038
300	APEPHVEEDDDDELDSK	17	Unmodified	_APEPHVEEDDDDELDSK_	P25786	Rho GDP-dissociation inhibitor 2	3	647.273	3.3015	9.0832e-201	191.93	1	1955.9	2054.3	2619.4	2249.6	1973.8	1465.2	1965.2	0.746	1.335	1.05	1.275	0.859	0.877
301	APEPHVEEDDDDELDSK	17	Unmodified	_APEPHVEEDDDDELDSK_	O00231	Rho GDP-dissociation inhibitor 2	3	647.273	3.3657	3.6824e-107	161.19	1	922.59	1278.1	1232.7	1079.6	934.52	911.23	1152.2	0.791	1.012	1.385	0.964	0.876	0.866
302	APEPHVEEDDDDELDSK	17	Unmodified	_APEPHVEEDDDDELDSK_	O00231	Rho GDP-dissociation inhibitor 2	3	647.273	2.8224	0	229.16	1	2778.7	2995.6	3117.2	3081.8	2358.5	2417	2388.2	1.012	1.15	1.078	1.041	0.989	0.765
303	APEPHVEEDDDDELDSK	17	Unmodified	_APEPHVEEDDDDELDSK_	Q15276	Rho GDP-dissociation inhibitor 2	3	647.273	3.9784	2.5166e-28	99.044	1	0	0	0	0	0	0	0	NA	NA	NA	NA	NA	NA
304	APPQTHLPSGASSGTGSASATHGGGSPPGTR	31	Phospho (STY)	_APPQTHLPSGASSGTGSASATHGGGS(ph)PPGTR_	Q15276	Large proline-rich protein BAG6	4	717.078	3.4123	8.6403e-26	61.577	2	349.35	757.28	736.67	807.41	636.91	343.36	541.04	0.635	1.017	2.168	0.973	1.096	0.789
305	APPQTHLPSGASSGTGSASATHGGGSPPGTR	31	Phospho (STY)	_APPQTHLPSGASSGTGSASATHGGGS(ph)PPGTR_	Q15276	Large proline-rich protein BAG6	4	717.078	3.9638	1.3406e-99	112.25	2	716.36	1152.4	1216.3	1177.5	1015.9	395.58	750.26	0.527	1.811	1.609	1.055	0.968	0.863
306	APPQTHLPSGASSGTGSASATHGGGSPPGTR	31	Phospho (STY)	_APPQTHLPSGASSGTGSASATHGGGS(ph)PPGTR_	Q969E2	Large proline-rich protein BAG6	4	717.078	3.458	2.2113e-127	133.07	1	470.3	469.12	738.28	648.38	609.92	201.83	570.7	0.354	2.33	0.997	1.574	0.878	0.941
307	APPQTHLPSGASSGTGSASATHGGGSPPGTR	31	Phospho (STY)	_APPQTHLPSGASSGTGSASATHGGGS(ph)PPGTR_	Q969E2	Large proline-rich protein BAG6	4	717.078	3.3024	7.5577e-89	105.36	2	232.34	280.56	265.74	324.3	311.19	0	291.46	NA	NA	1.208	0.947	1.22	0.96
308	APPQTHLPSGASSGTGSASATHGGGSPPGTR	31	Phospho (STY)	_APPQTHLPSGASSGTGSASATHGGGS(ph)PPGTR_	P05455	Large proline-rich protein BAG6	4	717.078	2.9258	0	217.28	1	630	1140.7	1086.5	1004.1	1174	686.99	1055.1	0.651	0.917	1.811	0.952	0.924	1.169
[truncated: 7,731 more rows]

## Sheet: Statistics
Peptide length	Number of peptides	Number of modification sites per protein	Number of proteins
7	464	1	483
8	811	2	194
9	650	3	68
10	573	4	35
11	490	5	21
12	642	6	13
13	1073	7	8
[truncated: 22 more rows]

## Sheet: Protein Ratio
-2.5	1	-2.6	1	-0.8	1	-1.2	3	-2	1	-2.8	1
[truncated: 51 more rows]
