# Supplementary material for: Protein Modification Characteristics of the Malaria Parasite Plasmodium falciparum and the Infected Erythrocytes
Source: Mol Cell Proteomics. 2020 Nov 24;20:100001. doi: 10.1074/mcp.RA120.002375 (PMC7857547; doi:10.1074/mcp.RA120.002375)
Supplement: Supplemental Dataset 6 [file mmc6.xlsx]

## Sheet: Summary
Header line description of table 1			Table 1. MS/MS spectrum database search analysis summary
Total spectrum	Number of spectrum produced by mass spectrometer
Matched spectrum	Number of spectrum matched with alignment protein		Total spectrum	Matched spectrum	Peptides	Modified peptides	Identified proteins	Quantifiable proteins	Identified sites	Quantifiable sites
Peptides	Number of peptides which spectrum hit		238670	12747 (5.3%)	2052	1566	859 (792)	662 (622)	1743 (1343)	1249 (1072)
Modified peptides	Total number of modified peptides identified
Identified proteins	Number of proteins detected by spectrum search analysis
Quantifiable proteins	Number of proteins quantifiable		Table 2. Differentially modified modification sites (modified proteins) summary (Filtered with threshold value of expression fold change)
Identified sites	Number of modification sites detected by spectrum search analysis
Quantifiable sites	Number of modification sites quantifiable		Compare group	Regulated type	fold change >1.2	fold change >1.3	fold change >1.5	fold change >2
			8h/control	up-regulated	433 (309)	367 (266)	260 (191)	128 (98)
Header line description of worksheet "Site_quant"				down-regulated	219 (155)	161 (117)	102 (79)	37 (34)
Protein accession	Protein accession number of database used for search		16h/8h	up-regulated	441 (324)	332 (247)	221 (163)	94 (75)
Position	Modification site localization in protein			down-regulated	118 (88)	80 (58)	47 (34)	27 (18)
Amino acid	The amino acid that modification site modified		24h/16h	up-regulated	542 (371)	481 (330)	392 (268)	218 (157)
Protein description	Protein functional description			down-regulated	57 (50)	27 (25)	6 (6)	1 (1)
Gene name	Indicates the name of the gene that code for the protein sequence		32h/24h	up-regulated	580 (398)	493 (347)	396 (276)	233 (179)
Localization probability	Probability of a certain amino acid containing this modification in this peptide			down-regulated	46 (37)	28 (25)	12 (10)	1 (1)
PEP	The maximal posterior error probability for peptides		40h/32h	up-regulated	43 (39)	25 (22)	7 (5)	1 (1)
Score	A simple rule to be used to judge whether a result is significant or not			down-regulated	263 (205)	172 (139)	88 (73)	18 (16)
Modified sequence	Identified peptide sequence marked with modification sites localization probabilities		48h/40h	up-regulated	131 (110)	98 (84)	66 (54)	40 (36)
Charge	Carried charge of peptide			down-regulated	397 (283)	295 (215)	183 (134)	62 (50)
Mass error [ppm]	Parts per million ratio of peptide mass error between the theory and practice
MS/MS Count	Number of spectrum matched with peptide
Header line description of worksheet "peptide_quant"
ID	Identified peptide index number
Sequence	Identified peptide amino acid sequence
Length	Identified peptide amino acid length
Modifications	identified peptide with modification markers
Modified sequence	Identified peptide sequence marked with modification sites localization probabilities
Protein accession	Protein accession number of database used for search
Protein description	Protein functional description
Charge	Carried charge of peptide
m/z	Mass-to-charge ratio of peptide
Mass error [ppm]	Parts per million ratio of peptide mass error between the theory and practice
PEP	The maximal posterior error probability for peptides
Score	A simple rule to be used to judge whether a result is significant or not
MS/MS Count	Number of spectrum matched with peptide

## Sheet: Site_quant
Protein accession	Position	Amino acid	Protein description	Gene name	Species	Localization probability	PEP	Score	Modified sequence	Charge	Mass error [ppm]	MS/MS Count	16h	24h	32h	40h	48h	8h	control	8h/control Ratio	16h/8h Ratio	24h/16h Ratio	32h/24h Ratio	40h/32h Ratio	48h/40h Ratio
A0A143ZVA4	981	S	Uncharacterized protein	PF3D7_0529400.1	Plasmodium falciparum (isolate 3D7)	0.997581	0.00376753	42.633	S(0.223)KES(0.78)LS(0.998)GGENDK	3	-1.2682	1	0.505	0.898	1.624	1.54	1.507	0.487	0.438	1.112	1.036	1.78	1.808	0.948	0.979
A0A143ZVA4	1474	S	Uncharacterized protein	PF3D7_0529400.1	Plasmodium falciparum (isolate 3D7)	0.99874	6.71162e-11	78.708	DMNET(0.001)NS(0.999)NADIKDDEK	4	0.44203	3	0.371	0.878	1.99	1.941	1.34	0.252	0.228	1.108	1.474	2.364	2.267	0.976	0.69
A0A143ZVA4	1472	T	Uncharacterized protein	PF3D7_0529400.1	Plasmodium falciparum (isolate 3D7)	0.5	6.71162e-11	78.708	DMNET(0.5)NS(0.5)NADIKDDEK	3	-0.5319	1	0.324	0.818	2.07	2.052	1.372	0.186	0.179	1.037	1.741	2.527	2.532	0.991	0.669
A0A143ZVA4	979	S	Uncharacterized protein	PF3D7_0529400.1	Plasmodium falciparum (isolate 3D7)	0.779705	0.00376753	42.633	S(0.223)KES(0.78)LS(0.998)GGENDK	3	-1.2682	1	0.505	0.898	1.624	1.54	1.507	0.487	0.438	1.112	1.036	1.78	1.808	0.948	0.979
A0A143ZVW7	212	S	Uncharacterized protein	PF3D7_0704300	Plasmodium falciparum (isolate 3D7)	0.986338	2.99523e-11	98.062	KT(0.015)DY(0.005)S(0.986)S(0.994)EDEIYAK	3	2.9212	3	0.35	0.775	1.999	1.818	1.407	0.334	0.318	1.05	1.049	2.217	2.578	0.91	0.774
A0A143ZVW7	213	S	Uncharacterized protein	PF3D7_0704300	Plasmodium falciparum (isolate 3D7)	0.99845	2.99523e-11	98.062	KT(0.031)DYS(0.97)S(0.998)EDEIYAK	3	1.3606	3	0.35	0.775	1.999	1.818	1.407	0.334	0.318	1.05	1.049	2.217	2.578	0.91	0.774
A0A146LZZ4	97	S	Uncharacterized protein	PF3D7_0420600	Plasmodium falciparum (isolate 3D7)	0.997484	0.0171404	43.502	S(0.997)LNEY(0.002)EEY(0.001)K	3	-0.71398	1	0.993	0.923	1.044	1.001	0.957	0.954	1.129	0.846	1.04	0.93	1.131	0.959	0.956
B2RUZ4	27	S	Small integral membrane protein 1	SMIM1	Homo sapiens	0.953994	3.93716e-18	99.078	DGVSLGAVS(0.954)S(0.044)T(0.002)EEASR	2	0.17693	13	0.99	0.976	1.088	1.144	1.155	0.776	0.87	0.892	1.276	0.986	1.115	1.051	1.01
B2RUZ4	22	S	Small integral membrane protein 1	SMIM1	Homo sapiens	1	3.93716e-18	99.078	DGVS(1)LGAVS(0.926)S(0.048)T(0.026)EEASR	2	0.078155	13	1.016	0.947	1.037	1.14	1.118	0.761	0.98	0.777	1.335	0.932	1.095	1.099	0.981
B2RUZ4	28	S	Small integral membrane protein 1	SMIM1	Homo sapiens	0.467453	4.9763e-07	55.705	DGVS(0.998)LGAVS(0.417)S(0.467)T(0.117)EEAS(0.001)R	3	1.3615	0
C0H4A5	25	S	Armadillo-domain containing rhoptry protein	PFD0720w	Plasmodium falciparum (isolate 3D7)	1	6.19708e-05	83.692	LQEFGIEGS(1)K	2	-0.65252	2	0.217	0.412	1.276	1.206	3.662	0.125	0.102	1.219	1.745	1.897	3.094	0.946	3.035
C0H4C4	2786	S	Uncharacterized protein	PFE0235c	Plasmodium falciparum (isolate 3D7)	0.999285	0.0155407	53.448	DLHQY(0.001)S(0.999)NER	2	0.079071	1	0.492	0.731	1.696	1.787	1.389	0.477	0.428	1.115	1.032	1.485	2.321	1.053	0.777
C0H4F1	77	S	Uncharacterized protein	PFE0990w	Plasmodium falciparum (isolate 3D7)	0.99609	0.0278229	45.433	GGNS(0.996)FFS(0.004)K	2	0.53641	1	0.453	1.16	2.506	1.334	0.829	0.566	0.151	3.746	0.8	2.562	2.16	0.532	0.622
C0H4F8	4201	S	Uncharacterized protein	PFE1120w	Plasmodium falciparum (isolate 3D7)	0.829729	0.0120976	58.172	S(0.17)FS(0.83)DSIYTK	2	1.2484	1	0.256	0.556	1.951	1.922	1.909	0.179	0.228	0.784	1.434	2.169	3.512	0.985	0.993
C0H4K6	1630	S	E3 ubiquitin-protein ligase	MAL7P1.19	Plasmodium falciparum (isolate 3D7)	1	0.000104289	84.508	NEVNLIS(1)DHEK	3	0.94998	2	0.516	0.953	1.859	1.87	1.139	0.406	0.257	1.582	1.269	1.847	1.951	1.006	0.609
C0H4L6	652	S	Uncharacterized protein	MAL7P1.204	Plasmodium falciparum (isolate 3D7)	0.949222	0.00248955	68.481	KES(0.051)AS(0.949)DIDTIK	3	1.6762	1	0.642	0.962	1.475	1.61	1.331	0.569	0.412	1.381	1.13	1.498	1.532	1.092	0.827
C0H4L9	471	S	Uncharacterized protein	MAL7P1.207	Plasmodium falciparum (isolate 3D7)	1	0.00142614	53.565	NQNS(1)DHNDDCIK	3	1.5672	1
C0H4M0	405	S	Rhoptry-associated membrane antigen	RAMA	Plasmodium falciparum (isolate 3D7)	0.947814	5.2043e-06	87.083	NNT(0.032)S(0.948)NS(0.021)FLEK	2	0.37274	1	0.257	1.665	3.06	1.433	0.332	0.109	0.145	0.75	2.363	6.489	1.837	0.468	0.232
C0H4M0	417	S	Rhoptry-associated membrane antigen	RAMA	Plasmodium falciparum (isolate 3D7)	1	1.46017e-170	181.81	DLQGDS(1)DDELHSTFYSK	3	-1.4866	3	0.267	1.017	2.078	2.064	1.181	0.243	0.15	1.622	1.1	3.806	2.043	0.993	0.572
C0H4M6	190	S	Regulator of chromosome condensation, putative	MAL7P1.38	Plasmodium falciparum (isolate 3D7)	0.948889	1.63819e-05	76.378	S(0.051)NNS(0.949)IDLKDEDIK	3	1.9714	1	0.385	0.731	1.649	1.471	2.206	0.377	0.182	2.07	1.022	1.901	2.255	0.892	1.5
C0H4M6	178	S	Regulator of chromosome condensation, putative	MAL7P1.38	Plasmodium falciparum (isolate 3D7)	0.983812	3.26018e-41	125.98	S(0.016)QDS(0.984)YENHTYDK	3	1.3828	12	0.423	0.977	2.006	1.626	1.4	0.333	0.236	1.411	1.27	2.309	2.054	0.811	0.861
C0H4M6	676	S	Regulator of chromosome condensation, putative	MAL7P1.38	Plasmodium falciparum (isolate 3D7)	0.85122	0.00644773	66.989	ES(0.002)LS(0.851)APIS(0.147)K	2	1.06	1	0.268	0.996	2.493	2.342	0.563	0.18	0.157	1.148	1.491	3.713	2.503	0.939	0.24
C0H4M6	674	S	Regulator of chromosome condensation, putative	MAL7P1.38	Plasmodium falciparum (isolate 3D7)	0.99692	6.1194e-06	88.282	RES(0.997)LS(0.003)APISK	2	-2.0989	1	0.847	1.264	1.579	1.126	1.151	0.678	0.356	1.903	1.249	1.492	1.249	0.713	1.022
C0H4N1	213	S	Uncharacterized protein	MAL7P1.83	Plasmodium falciparum (isolate 3D7)	1	0.0120376	58.32	NS(1)PEQAIIK	2	1.0362	1
C0H4P4	3609	S	Uncharacterized protein	MAL7P1.146	Plasmodium falciparum (isolate 3D7)	1	1.57596e-16	100.97	INYNS(1)DGDHDVVQHK	4	-0.95579	2
C0H4S8	1230	S	Uncharacterized protein	MAL8P1.127	Plasmodium falciparum (isolate 3D7)	1	0.00104076	64.121	RREES(1)HEMNR	4	2.0099	1	0.404	0.98	1.588	1.455	0.574					2.427	1.621	0.917	0.394
C0H4U4	245	S	Uncharacterized protein	MAL8P1.95	Plasmodium falciparum (isolate 3D7)	0.998844	0.00449993	53.3	S(0.001)LDNKS(0.999)DGPLK	3	0.37794	1	0.405	1.742	2.108	1.38	1.115	0.179	0.071	2.515	2.265	4.302	1.21	0.655	0.808
C0H4U5	650	S	Uncharacterized protein	PF08_0081	Plasmodium falciparum (isolate 3D7)	0.998913	0.00286427	61.11	S(0.999)REAHQYGT(0.001)Y	3	-0.13585	1	0.578	1.235	1.242	1.336	1.004	0.773	0.833	0.928	0.747	2.137	1.006	1.076	0.751
C0H4V6	77	S	14-3-3 protein	MAL8P1.69	Plasmodium falciparum (isolate 3D7)	0.974789	2.63826e-23	113.69	IIS(0.025)S(0.975)VEQK	2	0.35652	1	0.425	0.64	1.578	1.038	2.977	0.218	0.124	1.766	1.947	1.507	2.465	0.658	2.868
C0H4Z7	153	S	Uncharacterized protein	MAL8P1.206	Plasmodium falciparum (isolate 3D7)	0.99943	0.0186169	48.981	Y(0.001)FDS(0.999)NIMR	2	-1.5259	1	0.503	1.518	2.511	1.286	0.417	0.414	0.35	1.182	1.214	3.019	1.655	0.512	0.324
C0H564	275	S	Monocarboxylate transporter, putative	PFI1295c	Plasmodium falciparum (isolate 3D7)	0.982561	7.61464e-35	122.96	YNT(0.001)NT(0.017)DS(0.983)NNIDIK	3	1.101	4	0.286	0.819	2.126	2.056	1.261	0.293	0.159	1.845	0.978	2.863	2.595	0.967	0.613
C0H583	30	S	Uncharacterized protein	PFI1555w	Plasmodium falciparum (isolate 3D7)	0.999997	0.00950555	63.662	S(1)AEILSESK	2	-0.15792	1	0.37	0.599	2.378	2.046	0.748	0.447	0.411	1.09	0.827	1.62	3.969	0.86	0.366
C0H5B1	174	S	Eukaryotic translation initation factor 4 gamma	MAL13P1.63	Plasmodium falciparum (isolate 3D7)	0.997752	0.00178333	71.085	NNS(0.998)VT(0.002)GNIK	3	-0.43526	1
C0H5C2	139	S	40S ribosomal protein S15	MAL13P1.92	Plasmodium falciparum (isolate 3D7)	0.579182	0.00015291	60.307	HGKPGIGAT(0.02)HS(0.401)S(0.579)R	4	-0.19426	1
C0H5C2	138	S	40S ribosomal protein S15	MAL13P1.92	Plasmodium falciparum (isolate 3D7)	0.809391	5.69278e-06	76.378	PGIGAT(0.013)HS(0.809)S(0.177)R	3	1.5518	4
C0H5G9	496	S	Krox-like protein, putative	MAL13P1.395	Plasmodium falciparum (isolate 3D7)	0.935434	3.01319e-26	115.87	QS(0.065)AS(0.935)IIELQNSSK	3	0.29261	2	0.552	0.828	1.626	1.429	1.899	0.442	0.224	1.974	1.248	1.501	1.963	0.879	1.328
C0H5J0	1905	S	Uncharacterized protein	MAL13P1.293	Plasmodium falciparum (isolate 3D7)	0.99998	5.5617e-08	63.869	ENDDNS(1)DHLDTPVEQAK	3	3.9044	1	0.82	0.777	1.485	1.275	1.183	0.919	0.541	1.698	0.892	0.947	1.911	0.859	0.927
C0H5J2	1380	T	Uncharacterized protein	MAL13P1.295	Plasmodium falciparum (isolate 3D7)	0.872245	3.34487e-14	106.14	S(0.128)GT(0.872)DDEEQVFK	2	1.1244	4	0.246	0.855	2.103	1.971	1.595	0.098	0.131	0.748	2.506	3.476	2.459	0.937	0.809
C0H5J2	1378	S	Uncharacterized protein	MAL13P1.295	Plasmodium falciparum (isolate 3D7)	0.5	0.00454398	52.101	S(0.5)GT(0.5)DDEEQVFK	2	-0.44689	2		0.783	1.508	1.376	1.15		0.183				1.927	0.912	0.836
C0H5J4	699	S	E3 SUMO-protein ligase PIAS, putative	MAL13P1.302	Plasmodium falciparum (isolate 3D7)	0.831946	0.0090837	64.121	NIAS(0.832)S(0.168)NFNK	2	3.7435	1	0.424	1.082	2.074	1.12	1.584	0.457	0.259	1.765	0.929	2.549	1.917	0.54	1.414
C0H5J9	1496	S	Uncharacterized protein	MAL13P1.308	Plasmodium falciparum (isolate 3D7)	0.999964	0.00285388	45.618	INS(1)LVAEENLSK	3	-0.65204	1
C6KSL9	119	S	Uncharacterized protein	PFF0090w	Plasmodium falciparum (isolate 3D7)	0.859847	1.06969e-06	58.755	S(0.017)HS(0.044)S(0.11)S(0.276)S(0.679)S(0.86)VY(0.013)ASANAEN	2	-0.28578	1		0.822	1.178								1.433
C6KSL9	118	S	Uncharacterized protein	PFF0090w	Plasmodium falciparum (isolate 3D7)	0.754903	1.2844e-95	150.68	S(0.002)HS(0.012)S(0.012)S(0.093)S(0.755)S(0.125)VYASANAEN	2	-0.34709	3	0.512	0.973	2.106	1.453	0.711	0.245			2.091	1.901	2.163	0.69	0.49
C6KSL9	115	S	Uncharacterized protein	PFF0090w	Plasmodium falciparum (isolate 3D7)	0.771799	1.00052e-205	191.64	S(0.106)HS(0.772)S(0.106)S(0.015)S(0.002)SVYASANAEN	2	-0.064303	3	0.642	1.051	1.954	1.918	0.995	0.292	0.148	1.968	2.202	1.638	1.858	0.982	0.519
C6KSL9	96	S	Uncharacterized protein	PFF0090w	Plasmodium falciparum (isolate 3D7)	0.995223	2.37959e-07	94.692	HS(0.005)S(0.995)LPNER	2	-0.80028	15	0.678	1.307	2.254	1.535	0.812	0.261	0.154	1.698	2.597	1.926	1.725	0.681	0.529
C6KSL9	113	S	Uncharacterized protein	PFF0090w	Plasmodium falciparum (isolate 3D7)	0.548882	2.13715e-187	187.39	S(0.549)HS(0.385)S(0.057)S(0.009)SSVYASANAEN	2	-1.9377	1	0.529	0.826	1.408	1.301	0.936					1.562	1.704	0.924	0.719
C6KSN3	17	S	Cation/H+ antiporter	PFF0170w	Plasmodium falciparum (isolate 3D7)	0.987389	0.0206564	47.894	T(0.013)IS(0.987)QPLNK	2	-1.1113	1
C6KSP1	572	T	Uncharacterized protein	PFF0210w	Plasmodium falciparum (isolate 3D7)	0.998888	0.0025503	42.029	QNT(0.999)DNDHDENT(0.001)YDNIK	3	-1.2631	1
C6KSP3	1602	S	Uncharacterized protein	PFF0220w	Plasmodium falciparum (isolate 3D7)	1	7.92943e-05	81.709	ELS(1)QEEDTNK	3	0.51756	2	0.978	0.99	1.598	1.172	0.881	0.857	0.524	1.637	1.141	1.012	1.615	0.733	0.752
C6KSP3	813	S	Uncharacterized protein	PFF0220w	Plasmodium falciparum (isolate 3D7)	0.999998	2.93481e-20	110.12	SNTPSHHS(1)FDNAK	3	0.97086	5	0.535	0.99	1.883	1.579	1.079	0.553	0.38	1.455	0.968	1.851	1.902	0.839	0.683
C6KSP9	474	S	RNA-binding protein, putative	PFF0250w	Plasmodium falciparum (isolate 3D7)	1	0.0202864	48.091	AAS(1)FLIGR	2	-0.47278	1		0.376	0.842	0.963	2.441	0.378					2.236	1.144	2.534
C6KSQ8	443	S	Uncharacterized protein	PFF0295c	Plasmodium falciparum (isolate 3D7)	0.54525	0.0157138	42.031	S(0.545)FLS(0.455)GEHNYK	3	0.005873	2
C6KSR5	1032	S	Coatomer alpha subunit, putative	PFF0330w	Plasmodium falciparum (isolate 3D7)	0.764039	0.0271543	44.511	IDDT(0.053)LNT(0.183)S(0.764)QK	2	2.3402	1	0.524	0.8	2.237	1.414	1.196	0.44	0.388	1.136	1.191	1.526	2.798	0.632	0.846
C6KST3	32	S	Proteasome endopeptidase complex	PFF0420c	Plasmodium falciparum (isolate 3D7)	0.456869	9.07296e-05	85.864	VS(0.112)S(0.124)S(0.457)S(0.308)PALGIR	2	0.058597	0
C6KST7	4476	S	Uncharacterized protein	PFF0445w	Plasmodium falciparum (isolate 3D7)	0.999943	2.36798e-05	81.01	VEEDEIDS(1)IGDSR	2	-1.0341	1	0.424	0.79	1.586	1.64	1.601	0.495	0.465	1.065	0.855	1.865	2.007	1.034	0.976
C6KSU8	108	T	Pre-mRNA-splicing factor SLU7, putative	PFF0500c	Plasmodium falciparum (isolate 3D7)	1	0.0300766	42.474	DCLERT(1)R	2	3.5995	1
C6KSV0	33	S	Histone H3	PFF0510w	Plasmodium falciparum (isolate 3D7)	1	3.78227e-47	132.32	SAPIS(1)AGIK	2	-0.075273	8	0.272	0.832	2.613	2.15	0.786	0.188	0.159	1.186	1.446	3.057	3.14	0.823	0.366
C6KSV0	29	S	Histone H3	PFF0510w	Plasmodium falciparum (isolate 3D7)	0.999994	2.95584e-19	108.9	S(1)APISAGIK	2	-1.2854	6	0.758	0.983	1.281	1.101	1.464	1.196	0.217	5.51	0.634	1.297	1.303	0.86	1.329
C6KSV4	42	S	Transcription elongation factor SPT5	PFF0535c	Plasmodium falciparum (isolate 3D7)	1	5.25092e-05	47.774	KNDNNNDDIS(1)EHDAK	3	-0.33314	3
C6KSW1	339	S	Uncharacterized protein	PFF0570c	Plasmodium falciparum (isolate 3D7)	0.977733	2.2048e-07	94.767	S(0.978)IT(0.022)IMQDK	2	0.85986	1	0.339	0.932	2.314	2.049	0.922	0.22	0.224	0.98	1.545	2.748	2.482	0.886	0.45
C6KSW1	357	S	Uncharacterized protein	PFF0570c	Plasmodium falciparum (isolate 3D7)	0.99436	0.0239892	67.207	S(0.001)YS(0.994)LDS(0.004)K	2	0.32137	1	0.222	0.835	2.42	2.048	1.215	0.132	0.128	1.028	1.683	3.768	2.897	0.846	0.594
C6KSX7	1360	S	AP-3 complex subunit beta, putative	PFF0655c	Plasmodium falciparum (isolate 3D7)	0.993579	0.0238296	67.277	FFFS(0.994)DT(0.006)D	2	-0.94098	1
C6KSY0	697	S	Transcription factor with AP2 domain(S)	ApiAP2	Plasmodium falciparum (isolate 3D7)	1	5.60964e-10	91.589	NRIS(1)S(1)DEFNDEHNK	3	0.54193	3	0.418	0.835	1.724	1.754	1.579	0.381	0.31	1.228	1.096	1.999	2.065	1.017	0.9
C6KSY0	761	S	Transcription factor with AP2 domain(S)	ApiAP2	Plasmodium falciparum (isolate 3D7)	1	0.00287607	58.32	DDDIQS(1)DQLNK	3	-0.88364	1
C6KSY0	698	S	Transcription factor with AP2 domain(S)	ApiAP2	Plasmodium falciparum (isolate 3D7)	1	5.60964e-10	91.589	NRIS(1)S(1)DEFNDEHNK	3	0.54193	3	0.418	0.835	1.724	1.754	1.579	0.381	0.31	1.228	1.096	1.999	2.065	1.017	0.9
C6KSY1	153	S	Myosin E, putative	MyoE	Plasmodium falciparum (isolate 3D7)	0.768088	0.00432647	64.64	YS(0.001)HS(0.768)S(0.231)DDIK	3	-1.07	1
C6KSY4	398	S	Organic anion transporter	PFF0690c	Plasmodium falciparum (isolate 3D7)	0.949331	0.0011737	81.632	T(0.009)NT(0.042)S(0.949)YEHPLNK	2	0.38496	1	0.227	0.621	1.395	1.583	2.823	0.214	0.138	1.544	1.061	2.737	2.246	1.135	1.783
C6KSY4	12	S	Organic anion transporter	PFF0690c	Plasmodium falciparum (isolate 3D7)	0.999644	0.00176397	70.373	NEVINS(1)NDTR	2	0.15596	4	0.407	0.976	1.995	1.818	1.105	0.403	0.296	1.362	1.009	2.401	2.043	0.912	0.607
C6KSY4	435	S	Organic anion transporter	PFF0690c	Plasmodium falciparum (isolate 3D7)	0.985753	7.14901e-62	135.64	NIS(0.249)S(0.754)GKS(0.986)IDDS(0.005)T(0.004)DNS(0.002)K	3	-0.7737	4	0.435	1.038	2.414	1.947	0.724	0.257	0.185	1.392	1.691	2.388	2.326	0.807	0.372
C6KSY4	397	T	Organic anion transporter	PFF0690c	Plasmodium falciparum (isolate 3D7)	0.524035	0.0127358	56.569	T(0.118)NT(0.524)S(0.357)Y(0.002)EHPLNK	3	-0.023925	1	0.462	0.748	1.449	1.292	2.404	0.331	0.315	1.052	1.396	1.618	1.938	0.891	1.861
C6KSY4	431	S	Organic anion transporter	PFF0690c	Plasmodium falciparum (isolate 3D7)	0.386986	2.25369e-07	60.621	NIS(0.387)S(0.288)GKS(0.325)IDDSTDNSK	4	1.3159	0
C6KSY4	395	T	Organic anion transporter	PFF0690c	Plasmodium falciparum (isolate 3D7)	0.446127	0.033964	43.761	T(0.446)NT(0.32)S(0.233)Y(0.001)EHPLNK	3	1.899	0
C6KSY4	530	S	Organic anion transporter	PFF0690c	Plasmodium falciparum (isolate 3D7)	0.894625	1.18056e-05	67.645	HS(0.063)GNNS(0.895)Y(0.042)INNNLDK	3	1.7832	4
C6KSY4	494	S	Organic anion transporter	PFF0690c	Plasmodium falciparum (isolate 3D7)	0.983956	1.77928e-05	69.979	NDS(0.007)NNLS(0.984)FS(0.008)S(0.001)SQK	3	-0.91681	1
C6KSY4	432	S	Organic anion transporter	PFF0690c	Plasmodium falciparum (isolate 3D7)	0.75395	0.000967087	40.533	NIS(0.249)S(0.754)GKS(0.986)IDDS(0.005)T(0.004)DNS(0.002)K	3	-0.7737	1	0.454	1.523	1.946	1.098	1.256	0.466	0.258	1.809	0.974	3.357	1.278	0.564	1.143
C6KSY4	321	S	Organic anion transporter	PFF0690c	Plasmodium falciparum (isolate 3D7)	0.999982	1.57063e-05	66.977	SKQDDPHVS(1)NDFK	4	-0.60532	2	0.291	0.696	1.736	1.696	2.121	0.265	0.195	1.359	1.096	2.393	2.496	0.977	1.25
C6KSY4	490	S	Organic anion transporter	PFF0690c	Plasmodium falciparum (isolate 3D7)	0.99814	2.96431e-06	84.653	NDS(0.998)NNLS(0.002)FSSSQK	3	-0.78042	1
C6KSZ5	891	S	Ribonuclease, putative	PFF0745c	Plasmodium falciparum (isolate 3D7)	0.888807	3.14474e-07	69.188	EHS(0.096)PY(0.016)DDNS(0.889)LEEPSK	3	3.7069	1	0.631	1.02	1.35	1.355	1.254	0.764	0.625	1.222	0.826	1.616	1.324	1.003	0.926
C6KT14	10	T	Uncharacterized protein	PFF0840w	Plasmodium falciparum (isolate 3D7)	1	0.0186337	67.08	LRT(1)VELQK	3	0.96294	1
C6KT18	127	T	Histone H2A	PFF0860c	Plasmodium falciparum (isolate 3D7)	0.999997	1.15804e-05	93.096	AGT(1)ANQDY	2	0.71027	1	0.816	1.011	1.452	1.259	0.988	0.8	0.674	1.187	1.02	1.239	1.436	0.867	0.785
C6KT19	33	S	Histone H3	PFF0865w	Plasmodium falciparum (isolate 3D7)	0.774795	0.000910163	67.214	S(0.142)APVS(0.775)T(0.083)GIK	2	-1.8816	2
C6KT19	29	S	Histone H3	PFF0865w	Plasmodium falciparum (isolate 3D7)	0.999927	1.50288e-31	122.33	KS(1)APVSTGIK	3	-0.64828	3	0.813	1.018	1.54	1.31	1.642	0.588	0.089	6.632	1.381	1.253	1.513	0.85	1.254
C6KT19	58	S	Histone H3	PFF0510w	Plasmodium falciparum (isolate 3D7)	0.978617	9.81887e-19	111.46	S(0.979)T(0.021)DLLIR	2	-1.5395	1	0.196	0.39	0.875	0.9	4.346	0.199	0.094	2.111	0.985	1.992	2.243	1.028	4.83
C6KT20	793	S	Uncharacterized protein	PFF0870w	Plasmodium falciparum (isolate 3D7)	0.999078	0.0118656	58.743	SHT(0.001)IEGS(0.999)MV	2	0.52997	2
C6KT20	99	S	Uncharacterized protein	PFF0870w	Plasmodium falciparum (isolate 3D7)	0.65556	9.01252e-08	81.643	SNNENPNMLS(0.656)NS(0.344)LK	3	0.82898	1	0.794	0.823	1.852	1.856	0.758	0.569	0.348	1.631	1.397	1.036	2.25	1.002	0.408
C6KT20	450	T	Uncharacterized protein	PFF0870w	Plasmodium falciparum (isolate 3D7)	0.944695	0.00637238	42.633	NIS(0.03)QIT(0.025)IKT(0.945)NDDEK	3	0.61587	1
C6KT34	775	S	Cell division cycle protein 48 homologue,putative	PFF0940c	Plasmodium falciparum (isolate 3D7)	0.997435	0.00128723	76.357	S(0.003)VS(0.997)QADLIK	2	0.50266	2
C6KT34	773	S	Cell division cycle protein 48 homologue,putative	PFF0940c	Plasmodium falciparum (isolate 3D7)	0.945323	0.00909991	64.104	S(0.945)VS(0.055)QADLIK	2	0.447	1
C6KT56	345	S	Signal recognition particle subunit SRP68,putative	PFF1055c	Plasmodium falciparum (isolate 3D7)	0.997268	0.0216983	40.767	HRLS(0.997)Y(0.003)INEK	3	0.59354	1	0.623	0.984	1.403	1.155	2.088	0.505	0.243	2.074	1.234	1.58	1.425	0.823	1.808
C6KT67	260	S	Nuclear polyadenylated RNA-binding protein NAB2,putative	PFF1110c	Plasmodium falciparum (isolate 3D7)	0.563632	0.000873595	49.595	IS(0.564)DS(0.427)ADEY(0.009)NNSEK	3	4.3503	1
C6KT67	262	S	Nuclear polyadenylated RNA-binding protein NAB2,putative	PFF1110c	Plasmodium falciparum (isolate 3D7)	0.998585	1.69443e-25	112.82	IS(0.001)DS(0.999)ADEYNNSEK	2	0.23229	6	0.691	1.067	1.967	1.736	1.076	0.382	0.081	4.7	1.808	1.544	1.843	0.883	0.62
C6KT82	1327	S	SNF2 helicase, putative	PFF1185w	Plasmodium falciparum (isolate 3D7)	1	3.23357e-44	125.23	NDEDDDDDDDNS(1)VDAK	3	-1.8626	2	0.341	0.654	2.052	1.62	1.114	0.219			1.558	1.915	3.138	0.789	0.688
C6KT82	1790	S	SNF2 helicase, putative	PFF1185w	Plasmodium falciparum (isolate 3D7)	0.63379	0.00619683	52.49	IMNS(0.634)S(0.366)PHK	3	1.5355	1
C6KT82	1898	S	SNF2 helicase, putative	PFF1185w	Plasmodium falciparum (isolate 3D7)	0.873082	3.0838e-05	72.898	GVGTTFLS(0.127)DGS(0.873)MR	2	0.83053	1	0.546	1.2	2.094	1.396	1.088	0.447	0.229	1.948	1.223	2.198	1.744	0.667	0.779
C6KTA0	439	S	Sec14 domain containing protein	PFF1280w	Plasmodium falciparum (isolate 3D7)	1	1.45299e-06	90.149	HIGS(1)DNFK	3	-0.3959	3	0.396	1.073	2.425	1.631	0.808	0.349	0.319	1.096	1.135	2.708	2.26	0.672	0.495
C6KTA0	406	S	Sec14 domain containing protein	PFF1280w	Plasmodium falciparum (isolate 3D7)	0.963885	0.00417496	64.374	YIS(0.964)S(0.036)DNLK	2	3.1211	1	0.513	1.044	2.367	1.7	0.656	0.398	0.322	1.237	1.288	2.037	2.266	0.718	0.386
C6KTA4	461	S	Pyruvate kinase	PFF1300w	Plasmodium falciparum (isolate 3D7)	0.999846	4.8345e-07	91.616	VGS(1)FQGTDIVIR	2	0.32345	2	0.18	0.952	2.487	1.7	1.374	0.135	0.172	0.787	1.327	5.3	2.612	0.683	0.808
C6KTA7	888	S	Ankyrin-repeat protein, putative	PFF1315w	Plasmodium falciparum (isolate 3D7)	0.999416	0.00545195	40.624	NNS(0.999)NNNIGSNYK	3	0.048221	1
C6KTB3	324	S	Transportin	PFF1345w	Plasmodium falciparum (isolate 3D7)	0.492112	0.00216223	48.216	S(0.492)DS(0.492)NY(0.016)IDENVYK	3	0.69354	0
C6KTB3	326	S	Transportin	PFF1345w	Plasmodium falciparum (isolate 3D7)	0.951783	0.00212126	57.288	S(0.047)DS(0.952)NY(0.001)IDENVYK	2	1.4826	1		0.298	1.292	0.82	2.379	0.212					4.341	0.635	2.902
C6KTB4	9	S	Acetyl-CoA synthetase, putative	PFF1350c	Plasmodium falciparum (isolate 3D7)	0.855425	0.00260884	79.16	SYGS(0.855)LS(0.144)K	2	1.1832	1	0.625	1.03	2.222	1.604	0.872	0.451	0.196	2.304	1.387	1.646	2.158	0.722	0.544
C6KTB7	7116	S	Putative E3 ubiquitin-protein ligase protein PFF1365c	PFF1365c	Plasmodium falciparum (isolate 3D7)	1	0.0186169	48.981	LLLS(1)NECK	2	-1.352	1
C6KTB8	2345	S	Eukaryotic translation initiation factor 2-alpha kinase	PfPK4	Plasmodium falciparum (isolate 3D7)	0.996868	0.0278229	45.433	NFS(0.997)DS(0.003)IYK	2	-1.3127	1	0.49	1.006	1.725	1.709	1.262	0.431	0.376	1.145	1.137	2.055	1.714	0.991	0.738
C6KTD8	1329	T	DNA polymerase epsilon catalytic subunit A,putative	PFF1470c	Plasmodium falciparum (isolate 3D7)	0.333265	0.000411545	46.318	KEDT(0.333)T(0.333)S(0.333)PLHSADVK	3	0.83676	0
C6KTD8	1330	T	DNA polymerase epsilon catalytic subunit A,putative	PFF1470c	Plasmodium falciparum (isolate 3D7)	0.333265	0.000411545	46.318	KEDT(0.333)T(0.333)S(0.333)PLHSADVK	3	0.83676	0
C6KTD8	1331	S	DNA polymerase epsilon catalytic subunit A,putative	PFF1470c	Plasmodium falciparum (isolate 3D7)	0.333265	0.000411545	46.318	KEDT(0.333)T(0.333)S(0.333)PLHSADVK	3	0.83676	0
C6KTE1	499	S	Uncharacterized protein	PFF1485w	Plasmodium falciparum (isolate 3D7)	0.970141	0.0171414	43.501	GNS(0.97)FS(0.03)NDEK	3	0.82191	1
C6S3C8	231	S	Golgi re-assembly stacking protein 1	PF10_0168	Plasmodium falciparum (isolate 3D7)	0.510424	0.0123651	48.284	ES(0.51)FS(0.407)S(0.07)S(0.013)HIK	3	0.71568	1
C6S3C9	833	S	Serine/threonine-protein phosphatase	PF10_0177a	Plasmodium falciparum (isolate 3D7)	1	8.70906e-97	154.46	EVVHS(1)ENEQAEK	3	0.50133	7	0.286	0.849	2.098	1.965	1.252	0.276	0.273	1.01	1.034	2.974	2.47	0.936	0.637
C6S3C9	1986	T	Serine/threonine-protein phosphatase	PF10_0177a	Plasmodium falciparum (isolate 3D7)	0.999964	0.00566739	66.393	KDT(1)NDELYK	3	2.1274	1	0.35	1.005	2.599	1.691	0.8	0.285	0.27	1.055	1.227	2.874	2.585	0.651	0.473
K7NTP5	108	S	Heat shock protein 70	PF3D7_0831700	Plasmodium falciparum (isolate 3D7)	0.940236	0.000344756	66.809	KFS(0.94)ET(0.045)T(0.015)VQSDMK	3	0.60211	1	0.816	0.975	1.47	0.982	1.395	0.877	0.485	1.808	0.931	1.195	1.507	0.668	1.42
K7NTP5	110	T	Heat shock protein 70	PF3D7_0831700	Plasmodium falciparum (isolate 3D7)	0.839142	1.66965e-41	125.5	KFS(0.16)ET(0.839)T(0.001)VQSDMK	3	0.57433	1	0.661	1.227	1.398	1.197	1.455	0.848	0.213	3.975	0.779	1.857	1.139	0.856	1.216
O00231	14	S	26S proteasome non-ATPase regulatory subunit 11	PSMD11	Homo sapiens	0.987247	6.63311e-08	94.507	AQS(0.987)LLS(0.007)T(0.006)DR	2	0.59506	2	0.802	1.234	1.538	1.075	0.905	0.921	0.526	1.752	0.87	1.539	1.246	0.699	0.841
O00233	127	S	26S proteasome non-ATPase regulatory subunit 9	PSMD9	Homo sapiens	0.887689	0.00286894	51.235	KLGQS(0.888)ES(0.112)QGPPR	3	-0.85663	1	0.849	1.102	1.318	1.231	1.067	0.803	0.63	1.275	1.057	1.299	1.195	0.934	0.867
O00264	181	S	Membrane-associated progesterone receptor component 1	PGRMC1	Homo sapiens	0.997051	6.49931e-21	83.059	EGEEPTVYS(0.997)DEEEPKDES(0.003)AR	3	0.38574	10	0.373	1.105	1.171	1.206	1.183	1.022	0.939	1.088	0.365	2.966	1.059	1.03	0.981
O00421	341	S	C-C chemokine receptor-like 2	CCRL2	Homo sapiens	0.981412	0.00613048	67.334	EEPDHS(0.981)T(0.019)EV	2	0.53238	4	0.777	1.091	1.326	1.15	1.252	0.673	0.73	0.921	1.155	1.403	1.216	0.867	1.089
O00505	60	S	Importin subunit alpha-4	KPNA3	Homo sapiens	0.999996	9.43401e-26	104.18	NVPQEESLEDS(1)DVDADFK	3	1.2538	4	1.084	0.969	0.971	1.029	0.995	0.869	1.085	0.801	1.248	0.894	1.002	1.06	0.967
O00629	60	S	Importin subunit alpha-3	KPNA4	Homo sapiens	1	5.23761e-291	214.16	NVPHEDICEDS(1)DIDGDYR	3	0.10395	6	0.742	0.989	1.44	1.261	1.111	0.752	0.704	1.067	0.986	1.334	1.456	0.876	0.881
O14523	59	S	C2 domain-containing protein 2-like	C2CD2L	Homo sapiens	1	3.2162e-07	69.081	GPGPALAGEPAGS(1)LR	2	0.70653	5	0.936	0.988	1.155	1.138	1.124	0.889	0.77	1.155	1.053	1.055	1.169	0.986	0.987
O14523	426	S	C2 domain-containing protein 2-like	C2CD2L	Homo sapiens	0.874749	0.000452415	40.319	NLGT(0.001)PT(0.009)S(0.009)S(0.009)T(0.009)PRPS(0.875)IT(0.063)PT(0.025)K	3	-1.2321	1	1.025	1.094	1.051	1.034	0.791	1	1.004	0.996	1.025	1.067	0.96	0.984	0.765
O14523	662	S	C2 domain-containing protein 2-like	C2CD2L	Homo sapiens	0.955418	0	216.51	EAGLS(0.043)QS(0.955)HDDLS(0.001)NATATPSVR	3	-0.83152	5	0.825	1.131	1.307	1.189	1.003	0.662	0.883	0.75	1.246	1.371	1.156	0.91	0.843
O14618	267	S	Copper chaperone for superoxide dismutase	CCS	Homo sapiens	1	3.52962e-11	96.059	KES(1)AQPPAHL	2	0.056912	19	0.944	1.013	0.884	0.781	0.862	1.124	1.391	0.808	0.839	1.074	0.873	0.883	1.103
O14737	119	S	Programmed cell death protein 5	PDCD5	Homo sapiens	1	2.54283e-104	157.38	VMDS(1)DEDDDY	2	0.83814	72	0.98	0.989	1.1	1.046	1.014	0.915	0.954	0.959	1.071	1.009	1.112	0.951	0.969
O14737	125	Y	Programmed cell death protein 5	PDCD5	Homo sapiens	0.995622	1.11312e-19	107.06	KVMDS(0.004)DEDDDY(0.996)	2	0.43625	7	1.078	1.055	0.964	1.011	0.937	0.917	1.039	0.883	1.176	0.979	0.913	1.05	0.927
O14791	314	S	Apolipoprotein L1	APOL1	Homo sapiens	1	0	232.29	VTEPIS(1)AES(1)GEQVER	3	0.68982	42	0.355	0.448	1.24	1.116	3.254	0.337	0.25	1.352	1.053	1.26	2.77	0.9	2.917
O14791	311	S	Apolipoprotein L1	APOL1	Homo sapiens	1	0	232.29	VTEPIS(1)AES(1)GEQVER	2	1.015	19	0.275	0.397	1.283	1.146	3.516	0.237	0.146	1.632	1.159	1.44	3.237	0.893	3.069
O14828	76	S	Secretory carrier-associated membrane protein 3	SCAMP3	Homo sapiens	0.719173	0.00562532	57.164	KLS(0.719)PT(0.281)EPK	3	-0.99647	1	1.074	1.084	1.078	1.043	0.9	0.848	0.972	0.872	1.266	1.01	0.994	0.968	0.863
O15061	262	Y	Synemin	SYNM	Homo sapiens	1	0.00328185	44.511	MREEY(1)GIQAEER	2	3.8366	2	1.173	1.133	1.437	1.225	0.94	0.649	0.443	1.464	1.807	0.966	1.269	0.853	0.767
O15127	319	S	Secretory carrier-associated membrane protein 2	SCAMP2	Homo sapiens	0.884423	4.94356e-95	150.39	AAS(0.884)S(0.116)AAQGAFQGN	2	0.8816	4	1.036	1.092	1.434	1.319	0.717	0.673	0.731	0.921	1.541	1.054	1.313	0.92	0.543
O15400	131	S	Syntaxin-7	STX7	Homo sapiens	0.499913	0.00702451	45.433	VS(0.5)GS(0.5)FPEDSSK	3	-1.6341	1
O15400	129	S	Syntaxin-7	STX7	Homo sapiens	0.996411	0.00114971	81.703	VS(0.996)GS(0.004)FPEDSSK	2	-2.2524	4	0.99	0.868	1.274	1.202	0.956	0.964	0.747	1.291	1.027	0.877	1.467	0.943	0.796
O15439	646	T	Multidrug resistance-associated protein 4	ABCC4	Homo sapiens	0.951801	1.53594e-16	80.786	KDNEESEQPPVPGT(0.952)PT(0.048)LR	3	-1.1119	1
O43149	2444	S	Zinc finger ZZ-type and EF-hand domain-containing protein 1	ZZEF1	Homo sapiens	0.793097	6.35723e-18	75.539	GDREEEVERPVS(0.207)S(0.793)PGDPEQK	4	0.55465	5	0.885	0.887	1.138	1.028	1.312	0.661	1.088	0.608	1.338	1.002	1.282	0.904	1.276
O43149	2443	S	Zinc finger ZZ-type and EF-hand domain-containing protein 1	ZZEF1	Homo sapiens	0.5	2.27436e-05	41.446	GDREEEVERPVS(0.5)S(0.5)PGDPEQK	4	2.2165	1
O43312	294	S	Metastasis suppressor protein 1	MTSS1	Homo sapiens	0.935925	0.000142937	45.618	S(0.002)S(0.002)GS(0.005)HS(0.018)HS(0.936)PS(0.028)S(0.01)HY(0.001)R	4	0.86739	1	0.846	0.973		1.01	1.489	0.609	1.073	0.567	1.39	1.15			1.474
O43312	292	S	Metastasis suppressor protein 1	MTSS1	Homo sapiens	0.481205	0.000271942	43.03	S(0.002)S(0.002)GS(0.024)HS(0.481)HS(0.481)PS(0.008)S(0.003)HYR	4	2.6776	0
O43318	439	S	Mitogen-activated protein kinase kinase kinase 7	MAP3K7	Homo sapiens	0.923	0.000350408	40.759	S(0.923)IQDLT(0.074)VT(0.003)GTEPGQVSSR	3	-0.2274	1
O43396	113	S	Thioredoxin-like protein 1	TXNL1	Homo sapiens	0.999997	1.19262e-84	148.75	QHLENDPGS(1)NEDTDIPK	3	3.6161	3	0.841	0.854	1.159	1.046	1.506	0.653	0.94	0.694	1.288	1.015	1.358	0.902	1.439
O43426	1220	T	Synaptojanin-1	SYNJ1	Homo sapiens	0.974661	0.00834884	45.618	AS(0.024)AGRLT(0.975)PES(0.001)QSK	3	-0.045839	1	1.15	1.066	1.157	1.164	0.79	0.619	1.055	0.587	1.857	0.927	1.086	1.006	0.679
O43426	1565	S	Synaptojanin-1	SYNJ1	Homo sapiens	0.955043	4.21476e-05	84.102	AS(0.955)PT(0.045)LDFTER	2	-0.054659	2	0.842	0.99	0.973	0.989	0.862	0.985	1.359	0.725	0.855	1.176	0.983	1.017	0.872
O43491	87	S	Band 4.1-like protein 2	EPB41L2	Homo sapiens	0.992308	0.006109	57.785	S(0.992)Y(0.006)T(0.002)LVVAK	2	0.5719	1	0.813	1.412	1.388	0.966	0.728	1.168	0.526	2.221	0.696	1.737	0.983	0.696	0.753
O43491	57	S	Band 4.1-like protein 2	EPB41L2	Homo sapiens	0.446524	6.56276e-14	80.236	GSQPPPAAES(0.107)QS(0.447)S(0.447)LRR	3	-0.82955	0
O43491	58	S	Band 4.1-like protein 2	EPB41L2	Homo sapiens	0.446524	6.56276e-14	80.236	GSQPPPAAES(0.107)QS(0.447)S(0.447)LRR	3	-0.82955	0
O43583	81	S	Density-regulated protein	DENR	Homo sapiens	0.984488	5.23186e-10	59.539	QEAGIS(0.984)EGQGT(0.016)AGEEEEK	3	2.6451	2	0.89	1.066	1.502	1.022	1.198	0.708	0.615	1.152	1.256	1.198	1.409	0.68	1.172
O43583	86	T	Density-regulated protein	DENR	Homo sapiens	0.999994	4.39715e-34	114.75	QEAGISEGQGT(1)AGEEEEK	3	-0.92943	2	0.981	1.155	1.255	0.963	0.98	1.024	0.642	1.595	0.958	1.178	1.086	0.768	1.017
O43598	173	T	2'-deoxynucleoside 5'-phosphate N-hydrolase 1	DNPH1	Homo sapiens	0.513024	7.01029e-11	70.452	YFEADPPGQVAAS(0.39)PDPT(0.513)T(0.097)	3	-1.1981	1	1.072	1.026	1.16	0.915	1.261	0.983	0.584	1.684	1.091	0.957	1.13	0.789	1.377
O43598	169	S	2'-deoxynucleoside 5'-phosphate N-hydrolase 1	DNPH1	Homo sapiens	0.982932	2.19087e-14	79.029	YFEADPPGQVAAS(0.983)PDPT(0.009)T(0.009)	2	-2.4783	9	0.829	0.766	1.358	1.16	1.011	1.157	0.72	1.608	0.716	0.924	1.774	0.854	0.872
O43602	14	T	Neuronal migration protein doublecortin	DCX	Homo sapiens	0.894349	3.24286e-05	87.789	T(0.894)S(0.106)RNMRGSR	2	0.73514	9	1.091	1.088	1.008	0.963	0.875	0.94	1.035	0.908	1.16	0.998	0.926	0.956	0.908
O43602	15	S	Neuronal migration protein doublecortin	DCX	Homo sapiens	0.843533	1.32402e-08	89.171	T(0.156)S(0.844)RNMRGSR	2	-4.2633	11	1.098	1.093	0.973	0.922	0.88	0.949	1.086	0.874	1.158	0.995	0.89	0.947	0.955
O43765	81	T	Small glutamine-rich tetratricopeptide repeat-containing protein alpha	SGTA	Homo sapiens	0.995274	9.61326e-63	139.04	S(0.003)PART(0.995)PPS(0.002)EEDSAEAER	3	0.54367	14	0.878	0.961	1.138	1.098	1.074	0.911	0.94	0.969	0.964	1.094	1.184	0.965	0.979
O43765	84	S	Small glutamine-rich tetratricopeptide repeat-containing protein alpha	SGTA	Homo sapiens	0.905422	0.00394364	40.493	T(0.092)PPS(0.905)EEDS(0.002)AEAER	2	-0.47155	1	0.851	1.025	1.192	1.161	0.917	1.158	0.696	1.664	0.736	1.204	1.163	0.973	0.79
O43765	77	S	Small glutamine-rich tetratricopeptide repeat-containing protein alpha	SGTA	Homo sapiens	1	2.88917e-31	78.079	EMPQDLRS(1)PAR	3	0.32424	11	0.749	0.905	1.258	1.337	1.187	0.777	0.786	0.989	0.963	1.209	1.389	1.063	0.888
O43765	303	T	Small glutamine-rich tetratricopeptide repeat-containing protein alpha	SGTA	Homo sapiens	0.490681	0.0160254	41.695	S(0.491)RT(0.491)PS(0.009)AS(0.009)NDDQQE	2	-1.149	0
O43765	301	S	Small glutamine-rich tetratricopeptide repeat-containing protein alpha	SGTA	Homo sapiens	0.490681	0.0160254	41.695	S(0.491)RT(0.491)PS(0.009)AS(0.009)NDDQQE	2	-1.149	0
O43847	94	S	Nardilysin	NRDC	Homo sapiens	0.995394	7.82485e-10	92.671	RGS(0.995)LS(0.005)NAGDPEIVK	2	-0.19325	3	0.969	1.004	1.069	1.125	1.026	0.711	1.096	0.649	1.363	1.036	1.065	1.052	0.912
O60256	227	S	Phosphoribosyl pyrophosphate synthase-associated protein 2	PRPSAP2	Homo sapiens	1	0.000131578	87.476	HS(1)PPMVR	3	1.3831	8	1.111	1.063	1.044	1.045	1.039	0.736	0.962	0.765	1.511	0.957	0.982	1	0.995
O60271	226	T	C-Jun-amino-terminal kinase-interacting protein 4	SPAG9	Homo sapiens	0.998946	0.00341467	79.886	GGET(0.999)PGS(0.001)EQWK	3	-1.5386	2
O60282	811	T	Kinesin heavy chain isoform 5C	KIF5C	Homo sapiens	1	0.0215886	46.462	LFVQDLT(1)T(1)R	2	-1.1591	2	0.956	0.984	1.175	1.031	1.124	0.906	0.825	1.098	1.056	1.029	1.194	0.877	1.09
O60282	810	T	Kinesin heavy chain isoform 5C	KIF5C	Homo sapiens	1	0.0215886	46.462	LFVQDLT(1)T(1)R	2	-1.1591	2	0.956	0.984	1.175	1.031	1.124	0.906	0.825	1.098	1.056	1.029	1.194	0.877	1.09
O60361	84	S	Putative nucleoside diphosphate kinase	NME2P1	Homo sapiens	0.950436	2.11649e-09	69.98	VMLGET(1)NPADS(0.95)KPGT(0.05)IR	3	-2.1495	1	1.064	1.345	0.913	0.764	0.956	0.962	0.996	0.966	1.106	1.264	0.679	0.837	1.252
O60361	79	T	Putative nucleoside diphosphate kinase	NME2P1	Homo sapiens	1	1.95457e-52	131.09	VMLGET(1)NPADSKPGTIR	3	0.97757	9	1.001	1.344	0.949	0.86	0.928	0.969	0.95	1.02	1.033	1.344	0.706	0.906	1.079
O60361	107	S	Putative nucleoside diphosphate kinase	NME2P1	Homo sapiens	0.997896	1.9982e-33	121.45	NIIHGS(0.002)DS(0.998)VK	3	1.006	2
O60610	36	S	Protein diaphanous homolog 1	DIAPH1	Homo sapiens	0.993755	8.91158e-06	50.358	SPDELPS(0.006)AGGDGGKS(0.994)K	3	3.1295	1	1.093	0.904	1.078	0.946	1.225	0.898	0.856	1.05	1.217	0.827	1.192	0.877	1.294
O60716	349	S	Catenin delta-1	CTNND1	Homo sapiens	0.988952	0.00658544	57.288	GS(0.011)LAS(0.989)LDS(1)LRK	2	1.2757	1	0.383	1.227	1.331	1.207	0.782	1.149	0.921	1.248	0.333	3.209	1.085	0.907	0.648
O60716	352	S	Catenin delta-1	CTNND1	Homo sapiens	0.999971	0.00658544	57.288	GS(0.011)LAS(0.989)LDS(1)LRK	2	1.2757	1	0.383	1.227	1.331	1.207	0.782	1.149	0.921	1.248	0.333	3.209	1.085	0.907	0.648
O75061	570	S	Putative tyrosine-protein phosphatase auxilin	DNAJC6	Homo sapiens	0.743358	0.00500254	46.362	S(0.001)AT(0.006)S(0.029)T(0.075)S(0.075)AS(0.743)PT(0.07)LR	2	-3.1393	1
O75131	243	S	Copine-3	CPNE3	Homo sapiens	0.5	1.04272e-05	88.706	S(0.5)S(0.5)PVEFECINEK	3	-0.65865	6	0.97	0.942	1.163	0.9	0.972	1.078	0.975	1.105	0.9	0.972	1.234	0.774	1.08
O75131	242	S	Copine-3	CPNE3	Homo sapiens	0.5	1.04272e-05	88.706	S(0.5)S(0.5)PVEFECINEK	3	-0.65865	6	0.97	0.942	1.163	0.9	0.972	1.078	0.975	1.105	0.9	0.972	1.234	0.774	1.08
O75190	277	S	DnaJ homolog subfamily B member 6	DNAJB6	Homo sapiens	1	8.97666e-32	113.86	HAPHCLS(1)EEEGEQDRPR	4	0.38377	1	1.255	1.046	1.084	1.179	0.791	0.808	0.838	0.965	1.552	0.833	1.036	1.088	0.671
O75200	374	S	Nuclear pore complex-interacting protein family member B7	NPIPB7	Homo sapiens	1	0.00267616	41.621	VDEVEQS(1)PKPKR	4	-1.0844	1	0.18	1.273	0.962	1.155	1.122	1.113	1.194	0.932	0.162	7.063	0.756	1.2	0.972
O75368	13	S	SH3 domain-binding glutamic acid-rich-like protein	SH3BGRL	Homo sapiens	0.49815	0.00054248	59.198	VYIASSS(0.003)GS(0.498)T(0.498)AIK	3	1.5407	0
O75368	14	T	SH3 domain-binding glutamic acid-rich-like protein	SH3BGRL	Homo sapiens	0.49815	0.00054248	59.198	VYIASSS(0.003)GS(0.498)T(0.498)AIK	3	1.5407	0
O75387	267	S	Large neutral amino acids transporter small subunit 3	SLC43A1	Homo sapiens	0.999707	4.67117e-11	68.42	APS(1)LEDGSDAFMSPQDVR	3	-1.1909	4
O75822	109	T	Eukaryotic translation initiation factor 3 subunit J	EIF3J	Homo sapiens	1	0.0206831	48.527	VLT(1)PEEQLADK	3	-0.35917	1
O75822	127	S	Eukaryotic translation initiation factor 3 subunit J	EIF3J	Homo sapiens	1	0.0107167	48.405	LQEES(1)DLELAK	3	1.4866	2	1.071	1.009	1.115	0.82	0.844	1.181	0.959	1.232	0.906	0.943	1.105	0.735	1.03
O77310	1398	S	Cytoadherence linked asexual protein 3.1	RhopH1(3.1)	Plasmodium falciparum (isolate 3D7)	0.999851	6.26897e-161	166.74	MNEADSADS(1)DDEKDSDTPDDELMISR	4	0.66482	17	0.39	0.791	2.052	2.045	1.116	0.278	0.329	0.846	1.403	2.026	2.595	0.997	0.546
O77310	1382	S	Cytoadherence linked asexual protein 3.1	RhopH1(3.1)	Plasmodium falciparum (isolate 3D7)	0.979441	5.60985e-33	118.21	QT(0.006)S(0.979)T(0.014)YIDTEK	2	-0.0057525	12	0.329	1.171	2.815	1.733	0.511	0.302	0.138	2.191	1.088	3.56	2.404	0.616	0.295
O77310	1381	T	Cytoadherence linked asexual protein 3.1	RhopH1(3.1)	Plasmodium falciparum (isolate 3D7)	0.605892	1.18636e-08	94.781	QT(0.606)S(0.299)T(0.095)YIDTEK	3	0.95711	4	0.475	1.153	2.422	1.521	0.701	0.436	0.292	1.493	1.091	2.426	2.1	0.628	0.461
O77310	1195	S	Cytoadherence linked asexual protein 3.1	RhopH1(3.1)	Plasmodium falciparum (isolate 3D7)	0.861007	0.0018918	58.274	KPS(0.139)VHS(0.861)FNR	4	0.81273	1	0.232	1.591	2.906	1.277	0.498	0.381	0.114	3.335	0.608	6.869	1.826	0.44	0.39
O77310	1383	T	Cytoadherence linked asexual protein 3.1	RhopH1(3.1)	Plasmodium falciparum (isolate 3D7)	0.5742	9.23733e-11	99.344	KQT(0.072)S(0.353)T(0.574)YIDTEK	3	1.0742	2	0.296	1.03	3.252	1.633	0.414	0.258	0.118	2.187	1.148	3.478	3.158	0.502	0.253
O77315	50	S	DNA-directed RNA polymerases I, II, and III subunit RPABC2, putative	PFC0155c	Plasmodium falciparum (isolate 3D7)	0.999124	3.63321e-10	67.496	KDNKS(0.999)DY(0.004)ENS(0.997)EANEDNIR	3	-1.4208	4	0.475	1.121	1.995	1.796	1.086	0.369	0.159	2.318	1.289	2.359	1.78	0.9	0.604
O77315	55	S	DNA-directed RNA polymerases I, II, and III subunit RPABC2, putative	PFC0155c	Plasmodium falciparum (isolate 3D7)	0.997246	3.63321e-10	67.496	KDNKS(0.999)DY(0.004)ENS(0.997)EANEDNIR	3	-1.4208	3	0.467	1.124	2.012	1.858	1.075	0.334	0.129	2.579	1.399	2.405	1.79	0.924	0.579
O77317	1161	S	HAD superfamily protein, putative	PFC0150w	Plasmodium falciparum (isolate 3D7)	0.499909	0.0107876	53.751	YMNVSDS(0.5)S(0.5)	2	0.18634	1	0.781	0.808	1.206	1.184	1.049	0.912	1.061	0.86	0.857	1.035	1.493	0.981	0.886
O77317	264	S	HAD superfamily protein, putative	PFC0150w	Plasmodium falciparum (isolate 3D7)	0.999082	7.13812e-56	131.56	T(0.001)HDAVS(0.999)DNNNSINSSVNK	3	-1.8921	5	0.419	0.789	1.894	1.682	1.62	0.292	0.304	0.96	1.437	1.883	2.399	0.888	0.963
O77317	314	S	HAD superfamily protein, putative	PFC0150w	Plasmodium falciparum (isolate 3D7)	0.993465	0.00511093	59.198	NLS(0.993)ES(0.007)HVR	3	-0.30567	4	0.569	1.064	1.801	1.675	0.969	0.589	0.334	1.762	0.965	1.872	1.693	0.93	0.578
O77317	1162	S	HAD superfamily protein, putative	PFC0150w	Plasmodium falciparum (isolate 3D7)	0.499909	0.0107876	53.751	YMNVSDS(0.5)S(0.5)	2	0.18634	1	0.781	0.808	1.206	1.184	1.049	0.912	1.061	0.86	0.857	1.035	1.493	0.981	0.886
O77344	229	Y	Glycogen synthase kinase 3	PfGSK-3	Plasmodium falciparum (isolate 3D7)	0.96578	5.24475e-18	111.46	SVS(0.034)Y(0.966)ICSR	2	-1.0427	6	0.475	0.919	2.174	1.646	1.186	0.341	0.259	1.318	1.393	1.934	2.366	0.757	0.721
O77344	62	S	Glycogen synthase kinase 3	PfGSK-3	Plasmodium falciparum (isolate 3D7)	0.999372	0.00358913	44.511	T(0.001)IDNEINRS(0.999)PNK	3	-1.3027	1	0.531	1.086	2.147	1.421	1.067	0.362	0.385	0.94	1.466	2.045	1.976	0.662	0.751
O77353	564	S	Phosphatidylinositol 3-and 4-kinase, putative	PFC0475c	Plasmodium falciparum (isolate 3D7)	1	1.83959e-10	97.463	NVS(1)NNNLIK	2	-2.2079	1	0.472	0.928	1.621	1.227	1.886	0.523	0.343	1.525	0.901	1.969	1.746	0.757	1.537
O77375	1720	S	DNA-directed RNA polymerase	PFC0805w	Plasmodium falciparum (isolate 3D7)	0.909866	0.000485906	55.912	GGGDS(0.91)NT(0.081)S(0.01)ALFGNK	3	1.4097	1	0.469	0.808	1.762	1.934	1.379	0.434	0.213	2.034	1.081	1.721	2.181	1.097	0.713
O77380	1740	S	CPSF (Cleavage and polyadenylation specific factor), subunit A, putative	PFC0780w	Plasmodium falciparum (isolate 3D7)	1	0.00103851	68.515	FLES(1)DNEINK	3	-0.47376	4	0.498	0.885	1.71	1.676	1.669	0.38	0.184	2.067	1.312	1.777	1.933	0.98	0.996
O77385	999	S	Cdc2-related protein kinase 4	Pfcrk-4	Plasmodium falciparum (isolate 3D7)	0.498182	0.00092379	71.354	NQY(0.001)S(0.498)PS(0.498)LET(0.003)VQR	2	-0.60567	0
O77385	997	S	Cdc2-related protein kinase 4	Pfcrk-4	Plasmodium falciparum (isolate 3D7)	0.498182	0.00092379	71.354	NQY(0.001)S(0.498)PS(0.498)LET(0.003)VQR	2	-0.60567	0
O77387	397	S	E3 ubiquitin-protein ligase, putative	PFC0740c	Plasmodium falciparum (isolate 3D7)	1	0.00419865	72.2	VFLQNDS(1)K	2	1.0162	1	0.579	0.857	1.612	0.947	1.454	0.55			1.053	1.48	1.881	0.587	1.535
O77388	28	S	HVA22/TB2/DP1 family protein, putative	PFC0730w	Plasmodium falciparum (isolate 3D7)	0.980255	9.95577e-11	99.161	IS(0.02)S(0.98)NVFGEK	2	-0.57682	2	0.298	0.85	2.384	1.771	1.386	0.239	0.072	3.33	1.247	2.855	2.805	0.743	0.782
O77389	304	S	Formate-nitrite transporter	PFC0725c	Plasmodium falciparum (isolate 3D7)	0.996007	1.35902e-06	93.598	S(0.004)LS(0.996)IELR	2	-0.52589	2	0.519	0.976	2.236	1.713	1.143	0.352	0.062	5.647	1.474	1.881	2.291	0.766	0.667
O94973	610	S	AP-2 complex subunit alpha-2	AP2A2	Homo sapiens	0.993702	0.021364	68.371	ES(0.006)S(0.994)ILAK	2	-0.66015	1
O94979	799	S	Protein transport protein Sec31A	SEC31A	Homo sapiens	1	4.86236e-12	71.418	AQGEPVAGHES(1)PK	3	1.2333	2
O95456	18	T	Proteasome assembly chaperone 1	PSMG1	Homo sapiens	1	2.13267e-60	138.91	AGT(1)EDEEEEEEGRR	3	-2.074	3	0.862	1.073	1.134	1.089	0.964	1.05	0.827	1.269	0.821	1.245	1.057	0.96	0.885
O95562	9	S	Vesicle transport protein SFT2B	SFT2D2	Homo sapiens	0.982224	0.0108521	55.724	VLS(0.982)GQDT(0.018)EDR	2	0.15632	1	0.937	1.172	1.081	0.984	0.555	1.262	1.009	1.25	0.742	1.252	0.922	0.911	0.564
O95747	427	S	Serine/threonine-protein kinase OSR1	OXSR1	Homo sapiens	0.995674	1.47275e-34	117.84	TAQALSSGS(0.004)GS(0.996)QETK	3	0.63636	2	0.915	1.161	1.319	1.181	1.008	0.707	0.71	0.997	1.293	1.269	1.136	0.895	0.853
O95747	324	S	Serine/threonine-protein kinase OSR1	OXSR1	Homo sapiens	1	0.00590088	59.418	RVPGS(1)S(1)GR	2	-0.30102	5	1.409	1.569	1.275	0.873	0.69	0.58	0.604	0.96	2.431	1.114	0.812	0.685	0.791
O95747	359	S	Serine/threonine-protein kinase OSR1	OXSR1	Homo sapiens	0.993273	0.00644759	55.04	AAIS(0.007)QLRS(0.993)PR	3	0.47379	3	1.097	1.09	0.971	1.036	0.938	1.241	0.627	1.98	0.884	0.993	0.89	1.067	0.905
O95747	312	S	Serine/threonine-protein kinase OSR1	OXSR1	Homo sapiens	0.542241	1.44271e-06	93.467	APT(0.458)IS(0.542)ER	2	0.34906	1	1.254	1.306	1.709	0.923	0.594	0.687	0.528	1.3	1.826	1.041	1.309	0.54	0.643
O95747	310	T	Serine/threonine-protein kinase OSR1	OXSR1	Homo sapiens	0.999087	0.0215096	82.645	APT(0.999)IS(0.001)ER	2	0.14375	1	1.153	1.354	1.565	1.072	0.578	0.608	0.668	0.91	1.896	1.174	1.156	0.685	0.539
O95747	425	S	Serine/threonine-protein kinase OSR1	OXSR1	Homo sapiens	0.988035	8.28719e-83	148.06	TAQALSSGS(0.988)GS(0.012)QETK	3	-0.3135	2	1.51	1.289	1.372	1.072	0.875	0.535	0.347	1.544	2.821	0.854	1.064	0.782	0.816
O95747	325	S	Serine/threonine-protein kinase OSR1	OXSR1	Homo sapiens	1	0.00590088	59.418	RVPGS(1)S(1)GR	2	-0.30102	3	1.484	1.753	1.183	0.789	0.677	0.681	0.433	1.572	2.18	1.181	0.675	0.667	0.858
O95747	422	S	Serine/threonine-protein kinase OSR1	OXSR1	Homo sapiens	0.813733	5.47515e-71	141.6	T(0.001)AQALS(0.814)S(0.185)GSGSQETK	3	0.49816	1
O95819	639	S	Mitogen-activated protein kinase kinase kinase kinase 4	MAP4K4	Homo sapiens	0.997765	1.11189e-05	48.623	RDS(0.998)PLQGS(0.002)GQQNSQAGQR	3	-0.76609	1
O95819	631	S	Mitogen-activated protein kinase kinase kinase kinase 4	MAP4K4	Homo sapiens	0.927964	1.5822e-05	84.365	T(0.008)T(0.008)S(0.056)RS(0.928)PVLSR	3	-0.39988	2	0.87	0.981	1.001	1.005	0.952	0.738	1.452	0.509	1.178	1.128	1.02	1.004	0.948
O96128	98	S	Early transcribed membrane protein 2	SEP2	Plasmodium falciparum (isolate 3D7)	0.929153	0.00423804	48.423	AVNPS(0.929)IS(0.048)S(0.017)T(0.006)MYR	2	-0.79214	1
O96128	101	S	Early transcribed membrane protein 2	SEP2	Plasmodium falciparum (isolate 3D7)	0.452579	0.0311698	49.325	AVNPS(0.075)IS(0.453)S(0.453)T(0.02)MYR	2	-0.07549	0
O96128	100	S	Early transcribed membrane protein 2	SEP2	Plasmodium falciparum (isolate 3D7)	0.913305	9.59453e-61	138.81	AVNPS(0.011)IS(0.913)S(0.07)T(0.005)MYR	2	0.57787	7	1.138	0.81	0.923	1.108	0.775	1.763	0.483	3.649	0.645	0.712	1.14	1.2	0.7
O96191	253	T	Conserved Plasmodium protein	PFB0490c	Plasmodium falciparum (isolate 3D7)	0.639439	0.0271755	81.915	IVT(0.639)S(0.361)LNK	2	0.17099	2	0.464	1.323	1.816	1.256	1.237	0.742	0.162	4.579	0.625	2.85	1.372	0.692	0.985
O96191	111	S	Conserved Plasmodium protein	PFB0490c	Plasmodium falciparum (isolate 3D7)	0.903987	0.0106373	72.325	T(0.096)GS(0.904)FGSR	2	-0.24857	1	0.298	1.133	2.86	1.722	0.708	0.198	0.081	2.441	1.5	3.805	2.526	0.602	0.411
O96205	3172	S	Conserved Plasmodium protein	PFB0560w	Plasmodium falciparum (isolate 3D7)	0.996317	0.00142088	42.469	EGGS(0.996)DNIY(0.003)T(0.001)SNIK	3	1.7727	1
O96271	190	S	Replication factor C subunit 1, putative	PFB0895c	Plasmodium falciparum (isolate 3D7)	1	0.0228404	46.73	NVLIS(1)PAK	2	-3.5591	1
O96271	10	S	Replication factor C subunit 1, putative	PFB0895c	Plasmodium falciparum (isolate 3D7)	1	0.000825524	47.68	NLFS(1)DDES(1)DDGRK	3	-1.7527	1	0.597	1.017	1.685	1.584	0.961	0.725	0.431	1.682	0.823	1.705	1.657	0.94	0.607
O96271	14	S	Replication factor C subunit 1, putative	PFB0895c	Plasmodium falciparum (isolate 3D7)	1	0.000825524	47.68	NLFS(1)DDES(1)DDGRK	3	-1.7527	1	0.597	1.017	1.685	1.584	0.961	0.725	0.431	1.682	0.823	1.705	1.657	0.94	0.607
O96279	1389	S	Cytoadherence linked asexual protein 2	PFB0935w	Plasmodium falciparum (isolate 3D7)	0.750397	1.89065e-27	117.2	EYQPHT(0.25)S(0.75)NIQK	3	0.60855	1	0.374	1.659	2.548	1.221	0.646	0.332	0.22	1.511	1.124	4.441	1.536	0.479	0.529
O97239	3616	S	Protein dopey homolog PFC0245c	PFC0245c	Plasmodium falciparum (isolate 3D7)	0.747895	0.00423858	63.32	YVS(0.748)S(0.252)EELK	2	-0.066908	1	0.615	0.864	1.459	1.366	1.789	0.55	0.356	1.545	1.119	1.405	1.688	0.936	1.31
O97239	990	S	Protein dopey homolog PFC0245c	PFC0245c	Plasmodium falciparum (isolate 3D7)	0.99638	0.000805829	60.489	YDNNEY(0.001)S(0.996)ES(0.002)EIK	3	1.09	2	0.725	0.87	1.582	1.555	0.935	0.798	0.534	1.493	0.909	1.2	1.818	0.983	0.601
O97243	472	S	Uncharacterized protein	PFC0265c	Plasmodium falciparum (isolate 3D7)	0.983914	0.00151029	46.925	EFDS(0.984)NDIT(0.015)NY(0.001)NDR	2	0.19045	1
O97255	1680	S	Uncharacterized protein	PFC0325c	Plasmodium falciparum (isolate 3D7)	0.952317	0.0107028	48.568	DIEQY(0.048)S(0.952)NEFK	2	1.7516	2	0.254	0.809	2.168	2.26	1.006	0.235	0.269	0.873	1.082	3.186	2.68	1.042	0.445
O97266	223	S	Eukaryotic translation initiation factor 4E	PFC0635c	Plasmodium falciparum (isolate 3D7)	0.574592	0.0228561	51.346	S(0.425)LS(0.575)HIHR	3	0.74356	1
O97313	249	S	40S ribosomal protein S3a	MAL3P7.35	Plasmodium falciparum (isolate 3D7)	1	0.0105065	62.088	NVNALPES(1)K	2	-0.75266	1	0.544	0.763	2.094	1.435	1.51	0.327	0.326	1.002	1.665	1.402	2.743	0.686	1.052
O97336	149	T	Uncharacterized protein	PFC0085c	Plasmodium falciparum (isolate 3D7)	0.999904	9.3098e-23	88.976	VTVLEPQT(1)ENS(1)EDEENYEK	3	-1.2957	3	0.33	0.731	1.291	1.687	0.961					2.212	1.765	1.307	0.57
O97336	152	S	Uncharacterized protein	PFC0085c	Plasmodium falciparum (isolate 3D7)	1	1.13958e-247	201.12	VTVLEPQTENS(1)EDEENYEK	3	-0.084664	19	0.379	1.012	1.861	2.077	1.56	0.08	0.031	2.559	4.76	2.672	1.838	1.116	0.751
P00736	541	S	Complement C1r subcomponent	C1R	Homo sapiens	0.999999	8.35974e-05	84.169	RVS(1)VHPDYR	3	0.20601	1	0.774	1.085	1.535	0.945	2.287	0.204	0.17	1.196	3.798	1.403	1.414	0.616	2.42
P00747	45	S	Plasminogen	PLG	Homo sapiens	1	3.05787e-08	93.381	QLGAGS(1)IEECAAK	3	0.24374	5	0.361	0.461	1.393	1.273	2.94	0.281	0.291	0.967	1.284	1.279	3.019	0.914	2.309
P00915	137	S	Carbonic anhydrase 1	CA1	Homo sapiens	0.9998	0.0204969	49.216	YSSLAEAAS(1)K	2	0.77552	1	1.136	0.884	1.059	1.155	0.985	0.856	0.925	0.925	1.327	0.778	1.198	1.09	0.853
P00915	130	S	Carbonic anhydrase 1	CA1	Homo sapiens	0.802311	1.44118e-09	95.273	YS(0.802)S(0.198)LAEAASK	3	0.33321	2	1.046	1.225	1.198	0.863	0.676	1.171	0.82	1.429	0.893	1.171	0.978	0.721	0.783
P00915	221	S	Carbonic anhydrase 1	CA1	Homo sapiens	0.878538	4.24459e-07	72.315	ESIS(0.001)VS(0.12)S(0.879)EQLAQFR	3	-0.75704	1
P00915	88	S	Carbonic anhydrase 1	CA1	Homo sapiens	0.985135	4.0221e-14	101.3	GGPFS(0.015)DS(0.985)YR	2	0.18468	12	1.027	1.042	1.078	1.015	0.964	0.96	0.913	1.051	1.07	1.015	1.034	0.942	0.949
P00915	86	S	Carbonic anhydrase 1	CA1	Homo sapiens	0.896264	5.31447e-31	120.63	GGPFS(0.896)DS(0.104)YR	2	-0.2009	5	1.076	1.016	1.038	1.034	0.935	0.912	0.988	0.923	1.18	0.944	1.021	0.996	0.905
P00918	172	S	Carbonic anhydrase 2	CA2	Homo sapiens	0.999333	1.91516e-20	107.93	GKS(0.999)ADFT(0.001)NFDPR	2	-0.29945	4	1.018	1.497	1.194	0.79	0.734	1.279	0.487	2.625	0.796	1.471	0.797	0.662	0.929
P00918	165	S	Carbonic anhydrase 2	CA2	Homo sapiens	1	0.0202156	50.354	VVDVLDS(1)IK	2	0.67764	1	1.143	0.693	0.975	1.164	0.773	1.329	0.922	1.442	0.86	0.606	1.406	1.195	0.664
P00918	37	T	Carbonic anhydrase 2	CA2	Homo sapiens	0.991549	2.01972e-11	101.05	QSPVDIDT(0.008)HT(0.992)AK	3	3.8707	2	0.941	0.829	1.16	0.953	1.33	1.108	0.678	1.635	0.849	0.881	1.4	0.822	1.395
P00918	151	S	Carbonic anhydrase 2	CA2	Homo sapiens	1	0.0132039	46.069	VGS(1)AKPGLQK	3	-2.5274	2	1.177	1.211	1.136	1.013	0.911	0.517	1.035	0.5	2.275	1.029	0.938	0.892	0.899
P00918	29	S	Carbonic anhydrase 2	CA2	Homo sapiens	1	8.32451e-97	154.51	GERQS(1)PVDIDTHTAK	3	-0.82326	29	1.042	1.035	1	0.951	0.968	1.239	0.766	1.618	0.841	0.993	0.966	0.952	1.018
P01008	68	S	Antithrombin-III	SERPINC1	Homo sapiens	1	2.90835e-206	190.64	ATEDEGS(1)EQKIPEATNR	3	-0.10148	10	0.165	0.261	1.311	1.044	3.989	0.097	0.132	0.738	1.704	1.58	5.015	0.797	3.82
P01009	38	S	Alpha-1-antitrypsin	SERPINA1	Homo sapiens	0.854739	4.32565e-23	108.71	T(0.002)DT(0.144)S(0.855)HHDQDHPTFNK	4	0.40031	3	0.386	0.526	1.254	1.041	3.202	0.309	0.282	1.097	1.249	1.364	2.383	0.83	3.075
P01009	37	T	Alpha-1-antitrypsin	SERPINA1	Homo sapiens	0.483943	2.49286e-10	76.378	T(0.032)DT(0.484)S(0.484)HHDQDHPTFNK	4	-0.02911	0
P01024	1064	S	Complement C3	C3	Homo sapiens	0.5	0.0120272	40.941	QPS(0.5)S(0.5)AFAAFVK	3	0.013743	1		0.424	1.947	1.029	0.6						4.595	0.529	0.583
P01024	1063	S	Complement C3	C3	Homo sapiens	0.5	0.0120272	40.941	QPS(0.5)S(0.5)AFAAFVK	3	0.013743	1		0.424	1.947	1.029	0.6						4.595	0.529	0.583
P01042	332	S	Kininogen-1	KNG1	Homo sapiens	0.999821	0	272.1	ETTCSKES(1)NEELTESCETK	3	0.46576	28	0.152	0.253	1.444	1.166	3.846	0.064	0.075	0.854	2.381	1.666	5.71	0.808	3.298
P02042	124	T	Hemoglobin subunit delta	HBD	Homo sapiens	0.999964	0.00630848	51.643	EFT(1)PQMQAAYQK	3	-0.38177	2
P02042	87	S	Hemoglobin subunit delta	HBD	Homo sapiens	0.980083	6.81341e-71	142.39	GT(0.02)FS(0.98)QLSELHCDK	3	1.0716	2	1.08	1.036	1.06	1.016	0.878	0.902	1.029	0.876	1.198	0.959	1.023	0.958	0.864
P02545	392	S	Prelamin-A/C	LMNA	Homo sapiens	0.930881	0.00213292	52.372	LRLS(0.993)PS(0.931)PT(0.062)S(0.015)QR	2	0.47364	2	0.713	1.072	1.043	1.091	1.44	0.726	0.916	0.793	0.982	1.505	0.973	1.046	1.32
P02545	390	S	Prelamin-A/C	LMNA	Homo sapiens	0.992793	0.00213292	52.372	LRLS(0.993)PS(0.931)PT(0.062)S(0.015)QR	2	0.47364	2	0.713	1.072	1.043	1.091	1.44	0.726	0.916	0.793	0.982	1.505	0.973	1.046	1.32
P02549	883	S	Spectrin alpha chain, erythrocytic 1	SPTA1	Homo sapiens	0.999983	0.0135954	54.09	SLNQNMES(1)LR	2	2.9846	1	1.006	0.919	1.438	1.16	0.935	0.826	0.716	1.153	1.219	0.913	1.565	0.806	0.806
P02549	1284	S	Spectrin alpha chain, erythrocytic 1	SPTA1	Homo sapiens	1	4.42522e-39	127.71	KES(1)LNEAQK	4	0.61161	26	1.247	1.335	1.209	1.059	0.824	0.558	0.769	0.725	2.236	1.071	0.905	0.876	0.778
P02549	2288	T	Spectrin alpha chain, erythrocytic 1	SPTA1	Homo sapiens	1	4.01012e-07	91.961	HFDENLT(1)GR	3	0.6376	3	1.088	1.066	1.111	1.025	1.129	0.96	0.621	1.547	1.133	0.979	1.042	0.923	1.101
P02549	2269	S	Spectrin alpha chain, erythrocytic 1	SPTA1	Homo sapiens	0.999999	3.15353e-56	134.57	GVS(1)EETLK	2	0.2976	10	1.005	1.029	1.056	1.067	0.961	0.9	0.981	0.917	1.117	1.024	1.026	1.011	0.901
P02549	13	S	Spectrin alpha chain, erythrocytic 1	SPTA1	Homo sapiens	0.609705	0.0153441	42.475	ET(0.002)VVES(0.388)S(0.61)GPK	3	0.44172	1
P02549	1976	S	Spectrin alpha chain, erythrocytic 1	SPTA1	Homo sapiens	0.999944	8.48985e-23	109.28	QDTLDAS(1)LQSFQQER	3	1.2986	2	0.713	1.137	1.317	1.233	1.392	0.656	0.553	1.186	1.087	1.595	1.158	0.936	1.129
P02549	96	S	Spectrin alpha chain, erythrocytic 1	SPTA1	Homo sapiens	1	1.28869e-10	97.073	HQS(1)LEAEVQTK	3	-3.653	4
P02649	147	S	Apolipoprotein E	APOE	Homo sapiens	0.79741	4.49697e-12	90.442	GEVQAMLGQS(0.797)T(0.203)EELR	3	-2.4121	5	0.978	1.01	1.115	1.079	1.043	0.969	0.804	1.206	1.009	1.033	1.104	0.968	0.967
P02652	54	S	Apolipoprotein A-II	APOA2	Homo sapiens	1	4.31987e-05	86.367	VKS(1)PELQAEAK	3	0.16203	1	0.247	0.31	1.407	1.211	2.931	0.159	0.735	0.217	1.55	1.258	4.531	0.861	2.42
P02671	364	S	Fibrinogen alpha chain	FGA	Homo sapiens	0.931885	0.00069808	50.178	PGSTGTWNPGS(0.932)S(0.067)ER	2	-0.24616	1	0.57	0.522	0.994	0.99	2.483	0.353	1.088	0.325	1.613	0.916	1.904	0.997	2.507
P02724	139	S	Glycophorin-A	GYPA	Homo sapiens	0.437418	9.47776e-11	45.983	S(0.001)PS(0.001)DVKPLPS(0.006)PDT(0.045)DVPLS(0.437)S(0.437)VEIENPET(0.053)S(0.02)DQ	4	1.2717	0
P02724	138	S	Glycophorin-A	GYPA	Homo sapiens	0.437418	9.47776e-11	45.983	S(0.001)PS(0.001)DVKPLPS(0.006)PDT(0.045)DVPLS(0.437)S(0.437)VEIENPET(0.053)S(0.02)DQ	4	1.2717	0
P02730	350	S	Band 3 anion transport protein	SLC4A1	Homo sapiens	0.906533	4.43964e-188	186.56	YQS(0.093)S(0.907)PAKPDS(0.671)S(0.329)FYK	3	0.24549	28	1.082	0.908	0.987	0.99	1.041	0.977	1.015	0.962	1.108	0.839	1.086	1.003	1.052
P02730	356	S	Band 3 anion transport protein	SLC4A1	Homo sapiens	1	4.43964e-188	186.56	YQSSPAKPDS(1)S(1)FYK	4	-0.10728	142	1.077	0.925	0.962	0.987	1.02	0.971	1.059	0.917	1.109	0.859	1.04	1.026	1.034
P02730	349	S	Band 3 anion transport protein	SLC4A1	Homo sapiens	0.572411	1.84051e-10	92.679	RY(0.013)QS(0.572)S(0.386)PAKPDS(0.025)S(0.003)FYK	3	0.46725	3	1.043	0.944	0.942	0.903	0.897	1.176	1.094	1.075	0.887	0.905	0.998	0.958	0.994
P02730	745	S	Band 3 anion transport protein	SLC4A1	Homo sapiens	0.992052	8.78993e-21	106.93	AS(0.992)T(0.008)PGAAAQIQEVK	2	0.48293	2	0.938	0.933	1.212	1.064	1.115	1.038	0.699	1.485	0.904	0.994	1.299	0.877	1.048
P02730	357	S	Band 3 anion transport protein	SLC4A1	Homo sapiens	1	8.05987e-170	178.72	YQSSPAKPDS(1)S(1)FYK	4	0.53652	121	1.056	0.901	0.966	1.004	1.047	0.936	1.09	0.859	1.128	0.854	1.072	1.039	1.042
P02730	746	T	Band 3 anion transport protein	SLC4A1	Homo sapiens	0.982405	1.61118e-59	137.91	AS(0.018)T(0.982)PGAAAQIQEVK	2	-0.35867	3	1.06	1.051	1.008	0.883	0.934	1.078	0.986	1.093	0.983	0.992	0.958	0.876	1.058
P02748	260	S	Complement component C9	C9	Homo sapiens	0.891636	1.55233e-16	91.565	AEQCCEET(0.006)AS(0.892)S(0.102)ISLHGK	3	-0.68704	2
P02794	179	S	Ferritin heavy chain	FTH1	Homo sapiens	0.99955	0.000865984	75.819	HTLGDS(1)DNES	2	1.8802	6	0.95	1.11	1.225	1.175	0.911	0.819	0.809	1.013	1.16	1.168	1.104	0.959	0.775
P04040	120	S	Catalase	CAT	Homo sapiens	0.712468	9.47303e-05	54.875	FSTVAGES(0.712)GS(0.284)ADT(0.003)VR	2	-1.8995	1	0.949	1.099	1.054	0.953	1.158	0.832	0.955	0.872	1.14	1.158	0.96	0.904	1.216
P04040	517	S	Catalase	CAT	Homo sapiens	0.655337	5.27514e-44	123.19	NAIHTFVQS(0.345)GS(0.655)HLAAR	3	1.6641	1	0.952	1.224	1.318	1.223	0.772	1.137	0.374	3.043	0.838	1.285	1.077	0.928	0.631
P04040	515	S	Catalase	CAT	Homo sapiens	0.701319	2.83325e-16	92.563	NAIHTFVQS(0.701)GS(0.298)HLAAR	3	-0.043295	2	1.043	1.046	1.267	0.91	0.855	1.155	0.724	1.596	0.903	1.003	1.212	0.718	0.939
P04075	39	S	Fructose-bisphosphate aldolase A	ALDOA	Homo sapiens	0.995679	4.90584e-137	170.11	GILAADEST(0.004)GS(0.996)IAK	2	0.46655	7	1.151	1.057	0.985	0.966	0.973	0.989	0.879	1.126	1.164	0.918	0.932	0.981	1.008
P04075	46	S	Fructose-bisphosphate aldolase A	ALDOA	Homo sapiens	0.999928	7.44089e-41	123.58	LQS(1)IGTENTEENRR	3	1.7206	13	0.914	1.044	1.339	1.163	1.031	1	0.509	1.965	0.914	1.142	1.282	0.869	0.886
P04075	36	S	Fructose-bisphosphate aldolase A	ALDOA	Homo sapiens	0.983026	0	226.22	GILAADES(0.983)T(0.017)GSIAK	2	0.56769	9	1.105	1.044	1.027	0.938	0.86	0.961	1.064	0.903	1.15	0.944	0.984	0.914	0.917
P04075	37	T	Fructose-bisphosphate aldolase A	ALDOA	Homo sapiens	0.825903	1.18649e-12	99.344	GILAADES(0.005)T(0.826)GS(0.17)IAK	3	-0.17593	1
P04075	9	T	Fructose-bisphosphate aldolase A	ALDOA	Homo sapiens	0.999464	0.00439896	56.527	PYQYPALT(0.999)PEQK	3	0.25238	1
P04114	644	S	Apolipoprotein B-100	APOB	Homo sapiens	0.48237	0.00157333	41.542	S(0.482)VS(0.482)LPS(0.035)LDPASAK	3	1.0885	0
P04114	4048	S	Apolipoprotein B-100	APOB	Homo sapiens	0.999996	3.63763e-95	155.57	VRES(1)DEETQIK	3	-0.27898	14	0.255	0.312	1.207	1.045	3.862	0.191	0.128	1.493	1.335	1.226	3.865	0.866	3.695
P04114	642	S	Apolipoprotein B-100	APOB	Homo sapiens	0.48237	0.00157333	41.542	S(0.482)VS(0.482)LPS(0.035)LDPASAK	3	1.0885	0
P04114	4135	S	Apolipoprotein B-100	APOB	Homo sapiens	0.94375	1.50961e-05	73.415	AAS(0.944)GT(0.053)T(0.003)GTYQEWK	3	-1.8165	1
P04406	153	T	Glyceraldehyde-3-phosphate dehydrogenase	GAPDH	Homo sapiens	0.552144	0.00114725	43.696	IIS(0.05)NAS(0.05)CT(0.552)T(0.348)NCLAPLAK	3	0.024358	1	0.753	1.003	0.958	0.947	1.579	1.136	0.623	1.823	0.663	1.331	0.955	0.988	1.668
P04632	88	S	Calpain small subunit 1	CAPNS1	Homo sapiens	0.957378	1.19182e-05	63.936	T(0.04)HY(0.003)S(0.957)NIEANESEEVR	3	-2.2416	2
P04792	82	S	Heat shock protein beta-1	HSPB1	Homo sapiens	0.859856	0.00270437	66.674	QLS(0.86)S(0.105)GVS(0.035)EIR	2	-3.2204	3	0.979	1.201	1.223	0.986	0.926	0.777	0.909	0.854	1.26	1.227	1.019	0.806	0.939
P04921	104	S	Glycophorin-C	GYPC	Homo sapiens	0.995128	1.3287e-37	79.782	GT(0.005)EFAES(0.995)ADAALQGDPALQDAGDSSR	3	-0.68484	3		0.871	1.806	0.766	0.922		0.636				2.074	0.424	1.204
P04921	121	S	Glycophorin-C	GYPC	Homo sapiens	0.53775	3.46179e-30	76.423	GTEFAESADAALQGDPALQDAGDS(0.538)S(0.462)R	3	-0.47073	1					1.103		0.897
P05386	104	S	60S acidic ribosomal protein P1	RPLP1	Homo sapiens	1	5.67773e-189	188.23	KEES(1)EES(1)DDDMGFGLFD	3	0.26966	3	0.546	1.035	0.948	1.044	1.019	1.028	1.38	0.745	0.531	1.895	0.916	1.101	0.976
P05386	101	S	60S acidic ribosomal protein P1	RPLP1	Homo sapiens	1	5.67773e-189	188.23	KEES(1)EES(1)DDDMGFGLFD	3	0.26966	3	0.546	1.035	0.948	1.044	1.019	1.028	1.38	0.745	0.531	1.895	0.916	1.101	0.976
P05455	389	T	Lupus La protein	SSB	Homo sapiens	0.999994	0.00105787	55.437	AREET(1)DKEEPASK	4	-1.0575	1	0.99	1.308	1.305	1.206	0.992	0.534	0.666	0.802	1.853	1.321	0.998	0.924	0.823
P06132	61	S	Uroporphyrinogen decarboxylase	UROD	Homo sapiens	0.999994	7.30478e-05	63.185	S(1)PEACCELTLQPLR	3	0.52318	2	0.933	1.173	1.216	0.882	0.986	1.246	0.565	2.207	0.748	1.258	1.036	0.726	1.118
P06702	113	T	Protein S100-A9	S100A9	Homo sapiens	1	6.70883e-37	105.32	MHEGDEGPGHHHKPGLGEGT(1)P	4	-0.066082	5	0.841	0.872	1.133	1.026	1.496	0.837	0.795	1.052	1.005	1.037	1.299	0.905	1.458
P07451	29	S	Carbonic anhydrase 3	CA3	Homo sapiens	1	1.05867e-25	113.33	GENQS(1)PVELHTK	3	-1.2835	2	1.016	1.03	1.143	0.942	0.982	1.394	0.493	2.828	0.729	1.013	1.109	0.824	1.043
P07741	66	S	Adenine phosphoribosyltransferase	APRT	Homo sapiens	1	0.000246335	79.875	IDYIAGLDS(1)R	2	-0.084673	2	1.119	0.979	1.027	0.939	1.073	0.91	0.952	0.957	1.229	0.875	1.049	0.914	1.142
P07900	231	S	Heat shock protein HSP 90-alpha	HSP90AA1	Homo sapiens	1	3.24994e-170	180.31	ERDKEVS(1)DDEAEEK	4	-0.83346	23	1.113	1.123	1.237	1.08	0.948	0.525	0.974	0.539	2.118	1.009	1.101	0.873	0.878
P07900	263	S	Heat shock protein HSP 90-alpha	HSP90AA1	Homo sapiens	1	0	233.22	ESEDKPEIEDVGS(1)DEEEEKK	4	-1.1346	18	1.127	1.023	1.071	0.996	1.015	0.718	1.05	0.684	1.57	0.908	1.046	0.93	1.02
P08034	233	S	Gap junction beta-1 protein	GJB1	Homo sapiens	1	0.00978744	72.638	GS(1)GFGHR	2	-1.5132	2	0.192	1.022	1.202	1.252	1.309	1.004	1.019	0.985	0.191	5.317	1.176	1.042	1.046
P08034	266	S	Gap junction beta-1 protein	GJB1	Homo sapiens	0.999842	0.0031625	71.279	S(1)PGTGAGLAEK	2	-1.3975	1
P08238	255	S	Heat shock protein HSP 90-beta	HSP90AB1	Homo sapiens	1	0	223.11	IEDVGS(1)DEEDDSGKDKK	4	-1.6157	77	0.92	1.008	1.053	1.037	1.057	0.899	1.026	0.876	1.024	1.096	1.045	0.985	1.019
P08238	226	S	Heat shock protein HSP 90-beta	HSP90AB1	Homo sapiens	1	1.24468e-49	129.2	EKEIS(1)DDEAEEEK	3	0.38009	5	0.833	0.967	1.202	1.184	1.237	0.769	0.808	0.952	1.083	1.16	1.243	0.985	1.044
P08397	147	S	Porphobilinogen deaminase	HMBS	Homo sapiens	0.906783	0.00750209	65.842	SVVGT(0.051)S(0.042)S(0.907)LRR	2	1.2287	1	1.128	0.841	0.95	1.078	1.003	1.304	0.696	1.872	0.865	0.746	1.129	1.134	0.931
P08397	146	S	Porphobilinogen deaminase	HMBS	Homo sapiens	0.618588	0.00175241	68.536	SVVGT(0.015)S(0.619)S(0.367)LRR	3	2.0795	1	1.159	1.253	1.029	1.01	0.733	1.094	0.721	1.517	1.059	1.082	0.821	0.982	0.726
P08913	232	S	Alpha-2A adrenergic receptor	ADRA2A	Homo sapiens	1	0.000648392	78.548	T(1)RVPPS(1)RR	2	0.40549	16	1.086	1.083	0.97	0.947	0.923	0.922	1.069	0.863	1.178	0.997	0.895	0.976	0.975
P08913	227	T	Alpha-2A adrenergic receptor	ADRA2A	Homo sapiens	1	0.000648392	78.548	T(1)RVPPS(1)RR	2	0.40549	16	1.086	1.083	0.97	0.947	0.923	0.922	1.069	0.863	1.178	0.997	0.895	0.976	0.975
P09651	4	S	Heterogeneous nuclear ribonucleoprotein A1	HNRNPA1	Homo sapiens	0.541335	0.00609027	47.037	S(0.541)ES(0.459)PKEPEQLR	3	1.4414	1
P0C0L4	1177	S	Complement C4-A	C4A	Homo sapiens	1	0.000995853	81.709	ANS(1)FLGEK	2	1.6159	1	0.354	0.564	3.826	0.886	1.088	0.148	0.134	1.098	2.403	1.591	6.783	0.231	1.228
P0DMV9	631	S	Heat shock 70 kDa protein 1B	HSPA1B	Homo sapiens	0.924855	7.04817e-10	95.659	GGS(0.925)GS(0.075)GPTIEEVD	2	-0.062205	1
P10398	582	S	Serine/threonine-protein kinase A-Raf	ARAF	Homo sapiens	0.739792	0.0126977	47.971	S(0.259)AS(0.74)EPS(0.001)LHR	3	0.87785	1
P10398	580	S	Serine/threonine-protein kinase A-Raf	ARAF	Homo sapiens	0.829567	0.0172211	43.419	S(0.83)AS(0.17)EPS(0.001)LHR	3	1.7444	1
P10644	77	S	cAMP-dependent protein kinase type I-alpha regulatory subunit	PRKAR1A	Homo sapiens	0.965487	6.70257e-75	141.45	T(0.034)DS(0.965)REDEISPPPPNPVVK	3	1.682	2	0.94	0.967	1.051	1.169	1.084	0.891	0.898	0.992	1.054	1.029	1.087	1.112	0.928
P11166	238	T	Solute carrier family 2, facilitated glucose transporter member 1	SLC2A1	Homo sapiens	0.999997	7.00749e-20	107.98	GTADVT(1)HDLQEMK	2	-2.7332	16	0.348	0.906	1.974	1.774	1.561	0.252	0.186	1.355	1.384	2.603	2.178	0.899	0.88
P11166	234	T	Solute carrier family 2, facilitated glucose transporter member 1	SLC2A1	Homo sapiens	0.99665	6.76481e-11	88.09	LRGT(0.997)ADVT(0.003)HDLQEMK	3	-1.988	3	0.924	1.057	1.135	1.093	1.091	0.934	0.767	1.218	0.99	1.143	1.074	0.963	0.998
P11166	490	S	Solute carrier family 2, facilitated glucose transporter member 1	SLC2A1	Homo sapiens	1	5.19441e-51	132.74	TPEELFHPLGADS(1)QV	2	0.42635	4	1.055	0.77	1.137	0.998	1.097	0.81	1.132	0.715	1.302	0.73	1.477	0.878	1.098
P11171	559	T	Protein 4.1	EPB41	Homo sapiens	0.316142	1.32729e-05	43.416	S(0.316)PRPT(0.316)S(0.316)APAIT(0.052)QGQVAEGGVLDASAK	4	0.38403	0
P11171	849	S	Protein 4.1	EPB41	Homo sapiens	0.999309	1.50892e-26	115.91	EQHPDMS(0.999)VT(0.001)K	3	-0.61981	30	0.969	1.255	1.809	1.499	0.579	0.653	0.235	2.786	1.484	1.295	1.442	0.829	0.386
P11171	492	T	Protein 4.1	EPB41	Homo sapiens	0.49357	6.65947e-47	131.12	LT(0.012)S(0.494)T(0.494)DT(0.001)IPK	2	-1.0071	0
P11171	762	T	Protein 4.1	EPB41	Homo sapiens	0.990068	3.13623e-11	96.756	DVPIVHT(0.01)ET(0.99)K	3	0.99725	2
P11171	267	S	Protein 4.1	EPB41	Homo sapiens	0.998624	0.0168033	70.056	T(0.001)WLDS(0.999)AK	2	1.8267	1	1.128	0.913	1.049	0.97	1.076	1.544	0.319	4.848	0.73	0.81	1.149	0.925	1.109
P11171	734	T	Protein 4.1	EPB41	Homo sapiens	0.813377	7.93028e-70	139.74	T(0.813)QT(0.18)VT(0.007)ISDNANAVK	3	0.45841	8	0.898	1.923	1.727	0.76	0.35	1.173	0.17	6.898	0.766	2.14	0.898	0.44	0.46
P11171	491	S	Protein 4.1	EPB41	Homo sapiens	0.49357	6.65947e-47	131.12	LT(0.012)S(0.494)T(0.494)DT(0.001)IPK	2	-1.0071	0
P11171	521	S	Protein 4.1	EPB41	Homo sapiens	1	2.2218e-42	125.79	QAS(1)ALIDRPAPHFER	4	-0.77339	3	1.132	1.051	1.098	0.866	0.876	1.287	0.689	1.867	0.88	0.928	1.044	0.789	1.011
P11171	560	S	Protein 4.1	EPB41	Homo sapiens	0.316142	1.32729e-05	43.416	S(0.316)PRPT(0.316)S(0.316)APAIT(0.052)QGQVAEGGVLDASAK	4	0.38403	0
P11171	859	T	Protein 4.1	EPB41	Homo sapiens	1	0.00872562	81.632	VVVHQET(1)EIADE	2	2.0289	2
P11171	494	T	Protein 4.1	EPB41	Homo sapiens	0.999795	2.77713e-30	122.34	LTSTDT(1)IPK	2	1.1287	15	0.981	0.897	1.217	1.253	1.2	1.162	0.29	4.004	0.845	0.914	1.357	1.03	0.958
P11171	709	S	Protein 4.1	EPB41	Homo sapiens	0.964213	0.00046942	79.492	RLS(0.964)T(0.036)HSPFR	3	-0.34973	10	1.057	0.97	1.107	1.096	0.961	1.242	0.567	2.19	0.851	0.918	1.141	0.991	0.877
P11171	542	S	Protein 4.1	EPB41	Homo sapiens	1	1.70055e-223	195.89	S(1)LDGAAAVDSADRSPR	3	-0.48439	170	0.983	0.962	1.1	1.094	1.018	0.955	0.888	1.075	1.03	0.978	1.144	0.995	0.93
P11171	710	T	Protein 4.1	EPB41	Homo sapiens	0.640054	0.00260427	61.03	RLS(0.369)T(0.64)HS(0.991)PFR	3	-0.68324	1	1.031	0.969	0.954	1.017	0.629	1.824	0.576	3.165	0.565	0.941	0.984	1.066	0.619
P11171	712	S	Protein 4.1	EPB41	Homo sapiens	0.999843	5.60768e-47	131.82	LSTHS(1)PFR	3	0.76471	27	1.05	0.938	1.039	1.051	0.97	1.242	0.71	1.75	0.845	0.893	1.108	1.011	0.923
P11171	95	S	Protein 4.1	EPB41	Homo sapiens	0.995217	1.25649e-15	85.376	S(0.005)QVS(0.995)EEEGKEVESDKEK	4	-2.0249	6	0.97	0.978	1.06	1.057	0.999	0.858	1.077	0.797	1.13	1.009	1.083	0.998	0.945
P11171	540	S	Protein 4.1	EPB41	Homo sapiens	1	6.56123e-26	110.89	RAS(1)RS(1)LDGAAAVDSADR	3	-0.19382	57	1.043	0.957	1.065	1.08	1.06	1.113	0.683	1.629	0.937	0.918	1.113	1.014	0.981
P11171	555	S	Protein 4.1	EPB41	Homo sapiens	0.940918	2.61644e-11	77.221	SLDGAAAVDS(0.059)ADRS(0.941)PR	3	-0.60606	3
P11171	684	S	Protein 4.1	EPB41	Homo sapiens	0.99976	8.1124e-31	119.39	HHAS(1)ISELK	2	-1.1082	14	0.934	0.93	1.058	1.114	1.172	0.974	0.819	1.19	0.959	0.995	1.138	1.053	1.052
P11171	664	S	Protein 4.1	EPB41	Homo sapiens	1	4.61714e-05	87.519	HS(1)NLMLEDLDK	3	1.387	4	0.799	0.865	1.037	1.446	1.172	1.061	0.62	1.711	0.753	1.083	1.198	1.395	0.81
P11171	498	S	Protein 4.1	EPB41	Homo sapiens	0.99897	0.0139179	54.281	LT(0.148)S(0.127)T(0.127)DT(0.598)IPKS(0.999)K	3	-1.7323	1	1.068	1.026	1.181	1.068	1.24	1.022	0.395	2.584	1.046	0.96	1.151	0.905	1.161
P11171	551	S	Protein 4.1	EPB41	Homo sapiens	1	1.81678e-29	112.82	SLDGAAAVDS(1)ADR	2	-0.10071	14	1.005	0.986	1.241	1.152	0.983	0.934	0.699	1.337	1.075	0.981	1.258	0.929	0.853
P11171	736	T	Protein 4.1	EPB41	Homo sapiens	0.975524	0	218.14	T(0.003)QT(0.976)VT(0.021)ISDNANAVK	2	-1.7432	11	0.875	2.001	1.726	0.799	0.385	1.133	0.082	13.876	0.772	2.287	0.863	0.463	0.482
P11171	490	T	Protein 4.1	EPB41	Homo sapiens	0.99455	0.00602128	81.92	LT(0.995)S(0.004)T(0.001)DTIPK	2	0.94573	2
P11277	35	S	Spectrin beta chain, erythrocytic	SPTB	Homo sapiens	0.595669	4.09349e-15	89.859	WDAPDDELDNDNS(0.596)S(0.404)AR	2	1.5857	7	1.189	0.82	0.959	0.97	1.183	0.889	0.99	0.899	1.337	0.69	1.17	1.012	1.22
P11277	2105	S	Spectrin beta chain, erythrocytic	SPTB	Homo sapiens	1	0	257.37	QIAERPAEETGPQEEEGETAGEAPVS(1)HHAAT(1)ER	4	-1.148	61	0.744	0.682	1.128	1.119	1.18	0.59	1.556	0.379	1.262	0.917	1.654	0.992	1.054
P11277	2124	S	Spectrin beta chain, erythrocytic	SPTB	Homo sapiens	0.449566	1.09864e-14	86.005	LS(0.101)S(0.45)S(0.45)WESLQPEPSHPY	3	-0.26228	0
P11277	2110	T	Spectrin beta chain, erythrocytic	SPTB	Homo sapiens	1	0	263.55	QIAERPAEETGPQEEEGETAGEAPVS(1)HHAAT(1)ER	4	-1.148	28	0.732	0.851	1.302	1.138	1.341	0.54	1.095	0.493	1.355	1.162	1.531	0.874	1.179
P11277	1226	S	Spectrin beta chain, erythrocytic	SPTB	Homo sapiens	0.999992	1.23951e-15	102.87	VLS(1)PVDSGNK	3	0.7201	8	0.971	1.015	1.064	1.028	0.969	1.091	0.863	1.264	0.891	1.045	1.048	0.966	0.943
P11277	36	S	Spectrin beta chain, erythrocytic	SPTB	Homo sapiens	0.991347	0	312.58	WDAPDDELDNDNS(0.009)S(0.991)AR	2	-2.6053	66	1.018	0.92	1.042	1.065	1.033	0.955	0.966	0.989	1.065	0.904	1.133	1.022	0.97
P11277	2117	S	Spectrin beta chain, erythrocytic	SPTB	Homo sapiens	0.999998	1.09917e-46	131.36	T(0.484)S(0.516)PVS(1)LWSR	2	-0.36255	8	0.919	0.983	1.082	1.253	1.141	0.857	0.766	1.119	1.072	1.071	1.1	1.158	0.911
P11277	2114	S	Spectrin beta chain, erythrocytic	SPTB	Homo sapiens	0.972029	7.28065e-200	189.17	T(0.028)S(0.972)PVSLWSR	2	-0.40402	44	1.025	1.061	0.969	0.973	0.949	1.03	0.992	1.038	0.996	1.034	0.914	1.004	0.975
P11277	998	S	Spectrin beta chain, erythrocytic	SPTB	Homo sapiens	1	0.0304447	58.699	KLS(1)GLER	3	1.3285	1
P11277	1230	S	Spectrin beta chain, erythrocytic	SPTB	Homo sapiens	0.95063	0.0161381	52.576	VLS(0.049)PVDS(0.951)GNK	2	0.88415	1
P11277	2060	S	Spectrin beta chain, erythrocytic	SPTB	Homo sapiens	0.999809	7.10006e-05	86.014	STAS(1)WAER	2	-0.26791	9	1.065	0.975	1.08	1.019	0.969	0.994	0.899	1.105	1.071	0.915	1.108	0.943	0.951
P11277	2120	S	Spectrin beta chain, erythrocytic	SPTB	Homo sapiens	0.949057	0.00541294	65.295	T(0.132)S(0.868)PVS(0.051)LWS(0.949)R	2	0.12894	1	0.724	2.223	1.4	0.76	0.582	0.831	0.479	1.735	0.871	3.069	0.63	0.543	0.765
P11277	1301	S	Spectrin beta chain, erythrocytic	SPTB	Homo sapiens	1	9.95732e-171	181.72	LLTSQDVS(1)YDEAR	2	-0.64961	66	0.626	0.87	1.345	1.824	1.246	0.865	0.224	3.867	0.723	1.391	1.546	1.356	0.683
P11277	2125	S	Spectrin beta chain, erythrocytic	SPTB	Homo sapiens	0.834011	1.07708e-53	133.78	LS(0.025)S(0.141)S(0.834)WESLQPEPSHPY	2	-0.11736	1	0.936	0.944	1.014	0.773	0.909	0.859	1.565	0.549	1.09	1.008	1.075	0.762	1.175
P11277	382	T	Spectrin beta chain, erythrocytic	SPTB	Homo sapiens	0.999976	0.00765907	73.499	VYT(1)PHDGK	3	-0.59502	10	0.963	1.019	1.053	1.005	1.023	0.908	1.029	0.882	1.061	1.057	1.034	0.954	1.018
P11277	2113	T	Spectrin beta chain, erythrocytic	SPTB	Homo sapiens	0.989767	4.15221e-146	174.87	T(0.99)S(0.01)PVSLWSR	2	-3.0461	44	1.107	1.068	0.93	0.923	0.885	1.033	1.053	0.981	1.072	0.965	0.87	0.993	0.959
P11277	1531	T	Spectrin beta chain, erythrocytic	SPTB	Homo sapiens	0.999979	0.0015379	51.524	NQTLQNEILGHT(1)PR	3	2.926	1	0.698	1.224	1.265	1.242	1.044	0.69	0.838	0.823	1.012	1.755	1.033	0.982	0.84
P12694	337	S	2-oxoisovalerate dehydrogenase subunit alpha, mitochondrial	BCKDHA	Homo sapiens	0.971794	6.65296e-34	121.82	IGHHS(0.972)T(0.023)S(0.005)DDSSAYR	3	-0.77111	5
P12694	338	T	2-oxoisovalerate dehydrogenase subunit alpha, mitochondrial	BCKDHA	Homo sapiens	0.499455	6.65296e-34	121.82	IGHHS(0.499)T(0.499)S(0.001)DDSSAYR	3	0.49142	0
P13716	215	S	Delta-aminolevulinic acid dehydratase	ALAD	Homo sapiens	0.940257	9.6424e-106	160.75	S(0.06)S(0.94)PAFGDRR	2	-0.5743	30	0.973	0.97	0.964	1.001	0.952	1.029	1.11	0.927	0.945	0.997	0.994	1.038	0.951
P13716	214	S	Delta-aminolevulinic acid dehydratase	ALAD	Homo sapiens	0.935825	6.47859e-134	171.5	S(0.936)S(0.064)PAFGDR	2	0.76626	28	1.043	0.975	1.006	1.007	0.921	0.97	1.08	0.898	1.075	0.936	1.031	1.001	0.914
P13796	257	S	Plastin-2	LCP1	Homo sapiens	1	0.000823187	76.073	EGES(1)LEDLMK	2	1.101	1	1.201	0.945	1.095	0.962	1.051	0.536	1.21	0.443	2.242	0.786	1.159	0.879	1.093
P13796	5	S	Plastin-2	LCP1	Homo sapiens	0.999382	0.000765609	75.998	GS(0.999)VS(0.001)DEEMMELR	2	-1.5819	2	0.807	0.833	1.233	1.169	1.355	0.786	0.817	0.962	1.028	1.032	1.479	0.948	1.16
P13798	187	S	Acylamino-acid-releasing enzyme	APEH	Homo sapiens	0.824774	2.31163e-82	146.2	ALDVS(0.175)AS(0.825)DDEIAR	2	-2.1377	3	1.013	1.13	1.086	1.062	0.936	0.98	0.794	1.234	1.034	1.116	0.961	0.978	0.881
P13861	99	S	cAMP-dependent protein kinase type II-alpha regulatory subunit	PRKAR2A	Homo sapiens	0.998114	6.48042e-32	93.596	RVS(0.998)VCAET(0.002)YNPDEEEEDTDPR	3	0.19766	1	0.847	1.048	1.093	1.088	1.202	1.063	0.66	1.612	0.797	1.237	1.043	0.995	1.106
P14209	168	S	CD99 antigen	CD99	Homo sapiens	1	0.000302733	45.916	ENAEQGEVDMES(1)HR	3	-0.23499	3	0.998	1.322	0.921	1.161	1.014	0.504	1.08	0.467	1.979	1.324	0.697	1.26	0.873
P15259	92	Y	Phosphoglycerate mutase 2	PGAM2	Homo sapiens	0.997768	0.0323529	55.461	HY(0.998)GGLT(0.002)GLNK	3	-0.92315	1
P15374	130	S	Ubiquitin carboxyl-terminal hydrolase isozyme L3	UCHL3	Homo sapiens	0.996985	2.54791e-05	78.078	FLEESVS(0.003)MS(0.997)PEER	3	-1.1204	6	1.095	0.939	1.23	0.994	0.996	0.771	0.975	0.791	1.42	0.858	1.311	0.808	1.002
P15531	122	S	Nucleoside diphosphate kinase A	NME1	Homo sapiens	0.98391	5.15344e-09	89.604	NIIHGS(0.016)DS(0.984)VESAEK	3	-0.98438	1
P16070	706	S	CD44 antigen	CD44	Homo sapiens	1	0.0147922	53.377	S(1)QEMVHLVNK	2	0.54444	1
P16157	1169	S	Ankyrin-1	ANK1	Homo sapiens	0.661528	0.00750534	54.871	DS(0.001)GEGDT(0.073)T(0.265)S(0.662)LR	2	0.05217	1	1.051	1.28	1.312	1.121	0.916	0.583	0.738	0.79	1.804	1.218	1.025	0.855	0.817
P16157	1690	S	Ankyrin-1	ANK1	Homo sapiens	0.999983	4.81918e-123	165.3	IT(0.054)HS(0.95)PT(0.997)VS(1)QVT(1)ERS(1)QDR	3	0.076111	70	0.955	0.957	1.133	1.086	1.05	0.945	0.875	1.08	1.01	1.003	1.183	0.959	0.967
P16157	1674	S	Ankyrin-1	ANK1	Homo sapiens	1	8.58243e-218	191.62	RQDDATGAGQDS(1)ENEVS(1)LVS(1)GHQR	3	-0.73758	11	0.85	0.896	1.157	1.191	1.215	0.891	0.8	1.113	0.954	1.054	1.292	1.03	1.019
P16157	1428	S	Ankyrin-1	ANK1	Homo sapiens	1	0.00343365	65.467	ELQFS(1)VEDINR	2	1.867	3	1.054	1.13	0.947	0.828	0.932	0.886	1.223	0.725	1.19	1.072	0.838	0.874	1.126
P16157	1671	S	Ankyrin-1	ANK1	Homo sapiens	1	8.58243e-218	191.62	RQDDATGAGQDS(1)ENEVS(1)LVS(1)GHQR	3	-0.73758	10	0.854	0.885	1.117	1.2	1.245	0.948	0.751	1.263	0.9	1.036	1.263	1.074	1.038
P16157	1082	S	Ankyrin-1	ANK1	Homo sapiens	1	3.93473e-14	80.142	LCQDYDTIGPEGGS(1)LK	3	-2.1664	2	0.746	0.988	1.113	1.015	1.046	1.193	0.898	1.328	0.626	1.324	1.127	0.912	1.031
P16157	1380	T	Ankyrin-1	ANK1	Homo sapiens	1	0.000514056	85.154	T(1)PT(1)PLALR	2	0.11532	14	1.103	1.003	1.03	1.035	0.999	1.058	0.771	1.371	1.043	0.909	1.027	1.004	0.966
P16157	759	S	Ankyrin-1	ANK1	Homo sapiens	0.999991	2.37315e-40	115.79	NGAS(1)PNEVSSDGTTPLAIAK	3	0.36506	2	1.157	1.034	1.119	1.001	1.135	0.558	0.997	0.56	2.072	0.893	1.083	0.894	1.134
P16157	1696	S	Ankyrin-1	ANK1	Homo sapiens	1	0	229.78	IT(0.033)HS(0.936)PT(0.67)VS(0.361)QVT(1)ERS(1)QDR	3	-0.4986	72	0.964	0.826	1.011	1.029	0.982	0.862	1.326	0.65	1.118	0.857	1.224	1.017	0.955
P16157	1872	S	Ankyrin-1	ANK1	Homo sapiens	0.966242	0.00495109	51.726	HS(0.966)KDHT(0.012)S(0.011)T(0.011)PNP	3	0.16292	3	1.01	1.825	1.756	1.014	0.544	0.389	0.462	0.842	2.597	1.807	0.962	0.578	0.536
P16157	1666	S	Ankyrin-1	ANK1	Homo sapiens	1	0	335.37	RQDDATGAGQDS(1)ENEVSLVSGHQR	3	-1.4061	91	0.929	0.999	1.096	1.068	1.035	0.966	0.907	1.065	0.962	1.075	1.097	0.974	0.97
P16157	1398	S	Ankyrin-1	ANK1	Homo sapiens	0.43044	2.00797e-11	57.41	YSILSES(0.002)T(0.007)PGS(0.43)LS(0.43)GT(0.129)EQAEMK	4	0.20549	0
P16157	1646	S	Ankyrin-1	ANK1	Homo sapiens	0.99897	0.0150133	46.704	S(0.999)EEKLPGS(0.001)K	3	-0.85788	1	1.12	1.062	1.107	1.004	1.019	0.783	0.905	0.866	1.43	0.949	1.042	0.907	1.014
P16157	1490	S	Ankyrin-1	ANK1	Homo sapiens	0.997085	7.44936e-06	65.855	GEIVNMLEGS(0.003)GRQS(0.997)R	2	-1.2039	5	1.023	0.805	0.926	1.036	1.077	1.478	0.656	2.253	0.692	0.787	1.15	1.119	1.04
P16157	1378	T	Ankyrin-1	ANK1	Homo sapiens	1	3.34517e-22	114.97	T(1)PT(1)PLALR	2	0.11532	45	1.123	1.015	1.002	1.031	0.982	1.002	0.846	1.185	1.121	0.904	0.988	1.028	0.952
P16157	961	T	Ankyrin-1	ANK1	Homo sapiens	0.99326	6.04705e-225	195.96	LS(0.007)T(0.993)PPPLAEEEGLASR	2	0.63226	32	1.07	1.031	1.011	0.942	0.932	0.957	1.058	0.904	1.118	0.964	0.981	0.931	0.989
P16157	1693	T	Ankyrin-1	ANK1	Homo sapiens	0.999999	1.07503e-267	207.16	IT(0.054)HS(0.95)PT(0.997)VS(1)QVT(1)ERS(1)QDR	3	0.076111	43	0.841	0.886	1.226	1.159	1.143	0.817	0.928	0.881	1.03	1.053	1.384	0.946	0.986
P16157	429	S	Ankyrin-1	ANK1	Homo sapiens	1	5.83908e-49	132.97	GAS(1)PNVSNVK	2	0.74928	8	1.264	1.237	1.219	1.081	0.891	0.467	0.841	0.556	2.704	0.979	0.985	0.887	0.824
P16157	1486	S	Ankyrin-1	ANK1	Homo sapiens	1	4.88955e-05	81.448	GEIVNMLEGS(1)GR	2	1.1443	3	0.905	0.817	1.007	1.078	1.318	1.26	0.615	2.05	0.718	0.903	1.232	1.07	1.223
P16157	1686	S	Ankyrin-1	ANK1	Homo sapiens	0.998902	1.07503e-267	207.16	IT(0.001)HS(0.999)PT(0.171)VS(0.828)QVT(0.001)ER	3	0.27344	214	0.938	0.932	1.109	1.09	1.05	0.885	0.996	0.888	1.06	0.994	1.19	0.983	0.963
P16157	856	S	Ankyrin-1	ANK1	Homo sapiens	1	6.70817e-33	119.45	LDQVVES(1)PAIPR	3	0.82337	3	1.436	1.031	1.218	0.968	0.673	1.214	0.461	2.635	1.182	0.718	1.181	0.794	0.695
P16157	15	S	Ankyrin-1	ANK1	Homo sapiens	0.991021	1.71627e-15	101.43	EADAAT(0.009)S(0.991)FLR	2	-0.53262	2	1.095	0.948	0.948	1.109	1.096	0.917	0.888	1.033	1.195	0.865	1	1.17	0.988
P16157	881	S	Ankyrin-1	ANK1	Homo sapiens	1	0.00357484	66.267	SEEQEQAS(1)K	3	-0.24988	2
P16157	1312	S	Ankyrin-1	ANK1	Homo sapiens	0.999997	1.53219e-13	104.43	S(1)FHFQSFR	3	2.1177	2	0.881	1.078	1.103	0.958	0.721	1.148	1.11	1.034	0.768	1.223	1.023	0.869	0.753
P16157	4	S	Ankyrin-1	ANK1	Homo sapiens	1	1.2525e-38	124.98	PYS(1)VGFR	2	-0.64074	11	0.887	0.822	0.849	1.013	1.038	0.884	1.507	0.586	1.004	0.926	1.033	1.193	1.025
P16157	1878	T	Ankyrin-1	ANK1	Homo sapiens	0.981976	0.00145732	85.67	DHT(0.002)S(0.016)T(0.982)PNP	2	0.20613	1
P16157	1607	S	Ankyrin-1	ANK1	Homo sapiens	1	4.70376e-27	117.03	LEGALS(1)EEPR	2	1.5114	23	0.932	0.744	1.023	1.13	1.322	0.904	0.944	0.958	1.031	0.798	1.376	1.105	1.17
P16157	960	S	Ankyrin-1	ANK1	Homo sapiens	0.580905	3.43848e-96	153.04	LS(0.581)T(0.419)PPPLAEEEGLASR	3	-1.6289	7	0.943	1.093	1.277	0.999	1.045	0.704	0.939	0.75	1.338	1.16	1.168	0.783	1.045
P16157	834	S	Ankyrin-1	ANK1	Homo sapiens	1	3.95577e-33	121.24	RDS(1)RDVDEEK	3	0.34441	49	1.228	1.28	1.269	1.002	0.769	0.448	1.004	0.446	2.742	1.043	0.991	0.789	0.768
P16157	1596	T	Ankyrin-1	ANK1	Homo sapiens	1	1.95984e-49	131.56	AEDS(1)DAT(1)GHEWK	2	0.43013	17	1.023	0.86	1.106	1.099	1.093	0.829	0.991	0.837	1.234	0.841	1.286	0.994	0.995
P16157	1593	S	Ankyrin-1	ANK1	Homo sapiens	1	4.59147e-184	184	AEDS(1)DAT(1)GHEWK	2	0.43013	40	1.052	0.98	1.126	1.044	0.981	0.878	0.938	0.936	1.197	0.931	1.15	0.927	0.94
P16157	1396	S	Ankyrin-1	ANK1	Homo sapiens	0.998403	1.84144e-56	124.19	YSILSESTPGS(0.998)LS(0.001)GTEQAEMK	3	0.69131	5	0.71	1.045	0.857	1.056	1.496	0.883	0.952	0.928	0.804	1.472	0.82	1.233	1.416
P16157	1688	T	Ankyrin-1	ANK1	Homo sapiens	0.998989	3.32836e-95	153.75	IT(0.008)HS(0.992)PT(0.999)VS(0.001)QVTER	3	-1.0345	34	0.876	0.967	1.174	1.134	1.186	0.883	0.78	1.133	0.992	1.104	1.213	0.966	1.045
P16383	180	S	GC-rich sequence DNA-binding factor 2	GCFC2	Homo sapiens	1	6.30894e-07	53.998	RES(1)EDDPES(1)EPDDHEK	3	0.15607	1	0.731	0.76	1.383	1.156	0.947	0.606	1.417	0.428	1.206	1.04	1.82	0.835	0.819
P16383	174	S	GC-rich sequence DNA-binding factor 2	GCFC2	Homo sapiens	1	6.30894e-07	53.998	RES(1)EDDPES(1)EPDDHEK	3	0.15607	1	0.731	0.76	1.383	1.156	0.947	0.606	1.417	0.428	1.206	1.04	1.82	0.835	0.819
P16452	690	S	Erythrocyte membrane protein band 4.2	EPB42	Homo sapiens	1	0.00299715	67.997	SVTVVAPELS(1)A	2	1.9168	1	1.434	1.364	0.56	1.016	0.979	0.911	0.736	1.238	1.575	0.951	0.411	1.812	0.964
P16452	683	T	Erythrocyte membrane protein band 4.2	EPB42	Homo sapiens	0.5	0.0042145	62.088	S(0.5)VT(0.5)VVAPELSA	2	0.56099	1	0.754	0.753	1.079	1.283	1.01	1.015	1.105	0.919	0.743	0.999	1.433	1.189	0.788
P16452	248	S	Erythrocyte membrane protein band 4.2	EPB42	Homo sapiens	1	2.05891e-30	121.36	RGS(1)VPILR	3	1.361	11	1.259	1.776	0.94	0.653	0.613	0.929	0.829	1.12	1.355	1.411	0.529	0.695	0.939
P16452	681	S	Erythrocyte membrane protein band 4.2	EPB42	Homo sapiens	0.5	0.0042145	62.088	S(0.5)VT(0.5)VVAPELSA	2	0.56099	1	0.754	0.753	1.079	1.283	1.01	1.015	1.105	0.919	0.743	0.999	1.433	1.189	0.788
P16949	38	S	Stathmin	STMN1	Homo sapiens	1	0.000403278	77.42	ESVPEFPLS(1)PPK	3	-0.12954	6	1.162	1.074	1.201	1.129	0.95	0.742	0.742	1	1.565	0.925	1.118	0.94	0.841
P16949	63	S	Stathmin	STMN1	Homo sapiens	1	2.72141e-16	103.76	RKS(1)HEAEVLK	4	-0.033638	3	1.086	1.183	0.976	0.972	0.834	0.936	1.012	0.924	1.161	1.089	0.825	0.996	0.858
P16989	370	S	Y-box-binding protein 3	YBX3	Homo sapiens	0.437705	3.45073e-13	62.847	AGEAPTENPAPPT(0.125)QQS(0.438)S(0.438)AE	3	0.16471	0
P16989	369	S	Y-box-binding protein 3	YBX3	Homo sapiens	0.437705	3.45073e-13	62.847	AGEAPTENPAPPT(0.125)QQS(0.438)S(0.438)AE	3	0.16471	0
P17812	562	S	CTP synthase 1	CTPS1	Homo sapiens	1	0.030294	48.423	GCRLS(1)PR	3	0.43523	2	0.685	0.815	1.123	0.944	1.276	0.824	1.333	0.618	0.832	1.189	1.379	0.841	1.351
P17812	575	S	CTP synthase 1	CTPS1	Homo sapiens	0.972484	2.86612e-288	210.91	SGS(0.001)S(0.027)S(0.972)PDSEITELK	2	1.2815	7	1.137	1.085	1.078	1.15	1.046	0.587	0.917	0.641	1.935	0.955	0.994	1.067	0.909
P17812	574	S	CTP synthase 1	CTPS1	Homo sapiens	0.62167	1.34053e-12	97.073	S(0.146)GS(0.146)S(0.622)S(0.087)PDSEITELK	3	0.84845	2	1.058	0.957	1.301	1.072	1.122	0.667	0.823	0.81	1.586	0.904	1.36	0.824	1.047
P17858	775	S	ATP-dependent 6-phosphofructokinase, liver type	PFKL	Homo sapiens	0.999976	2.97169e-12	102.52	TLS(1)MDKGF	2	0.59817	1	1.012	1.365	1.241	0.915	0.67	1.225	0.572	2.143	0.826	1.348	0.909	0.737	0.733
P17861	68	S	X-box-binding protein 1	XBP1	Homo sapiens	0.5	0.016537	64.73	LT(0.5)HLS(0.5)PEEK	3	0.58801	2	1.069	1.082	0.923	0.93	0.866	1.199	0.931	1.287	0.892	1.012	0.853	1.007	0.931
P17861	65	T	X-box-binding protein 1	XBP1	Homo sapiens	0.5	0.016537	64.73	LT(0.5)HLS(0.5)PEEK	3	0.58801	2	1.069	1.082	0.923	0.93	0.866	1.199	0.931	1.287	0.892	1.012	0.853	1.007	0.931
P17987	551	S	T-complex protein 1 subunit alpha	TCP1	Homo sapiens	0.999989	1.0845e-10	80.361	HGSYEDAVHS(1)GALND	3	-0.38154	2	0.832	0.983	1.259	1.094	1.259	0.804	0.769	1.046	1.035	1.181	1.28	0.869	1.152
P17987	544	S	T-complex protein 1 subunit alpha	TCP1	Homo sapiens	1	0	240.26	DDKHGS(1)YEDAVHSGALND	3	-0.35356	19	0.891	0.977	1.164	1.148	1.175	0.949	0.696	1.364	0.939	1.096	1.192	0.987	1.023
P18206	345	S	Vinculin	VCL	Homo sapiens	0.5	0.0104166	45.992	GQGS(0.5)S(0.5)PVAMQK	3	0.041386	1	0.979	1.131	1.491	1.105	0.914	0.455	0.925	0.492	2.154	1.154	1.319	0.741	0.827
P18206	346	S	Vinculin	VCL	Homo sapiens	0.5	0.0104166	45.992	GQGS(0.5)S(0.5)PVAMQK	3	0.041386	1	0.979	1.131	1.491	1.105	0.914	0.455	0.925	0.492	2.154	1.154	1.319	0.741	0.827
P20810	560	T	Calpastatin	CAST	Homo sapiens	0.479975	9.18114e-05	64.705	DT(0.48)S(0.418)QS(0.102)DKDLDDALDK	3	1.3019	0
P20810	563	S	Calpastatin	CAST	Homo sapiens	0.924271	2.87541e-60	134.86	DT(0.042)S(0.034)QS(0.924)DKDLDDALDK	3	-0.25022	3	1.002	0.869	0.957	0.995	0.929	0.856	1.391	0.615	1.171	0.867	1.102	1.04	0.933
P20810	577	S	Calpastatin	CAST	Homo sapiens	0.880151	0.0199244	48.284	LS(0.12)DS(0.88)LGQR	2	0.56051	1
P20810	561	S	Calpastatin	CAST	Homo sapiens	0.333333	9.18114e-05	64.705	DT(0.333)S(0.333)QS(0.333)DKDLDDALDK	3	0.2271	0
P20810	311	S	Calpastatin	CAST	Homo sapiens	1	6.77677e-07	93.348	S(1)IKEVDEAK	3	-0.19612	3	0.761	0.709	1.094	1.261	1.545	0.808	0.821	0.984	0.942	0.932	1.543	1.152	1.225
P21980	215	S	Protein-glutamine gamma-glutamyltransferase 2	TGM2	Homo sapiens	0.931133	0.022073	59.13	RS(0.931)S(0.069)PVYVGR	2	-1.5048	1	0.98	1.248	1.061	0.99	0.825	1.276	0.619	2.06	0.768	1.273	0.85	0.933	0.833
P23193	58	T	Transcription elongation factor A protein 1	TCEA1	Homo sapiens	0.566314	0.00193904	43.794	KQS(0.433)T(0.566)DEEVTSLAK	3	-0.40606	1
P23193	100	S	Transcription elongation factor A protein 1	TCEA1	Homo sapiens	0.999986	2.75097e-28	112.55	KKEPAITSQNS(1)PEAR	4	0.010241	1
P23276	28	S	Kell blood group glycoprotein	KEL	Homo sapiens	0.960585	2.76205e-59	130.16	SQAGGMGTLWS(0.086)QES(0.961)T(0.953)PEER	3	1.5375	25	0.829	0.77	1.616	0.97	1.275	0.623	0.917	0.68	1.33	0.929	2.099	0.601	1.314
P23276	29	T	Kell blood group glycoprotein	KEL	Homo sapiens	0.95258	1.76117e-07	52.674	SQAGGMGTLWS(0.086)QES(0.961)T(0.953)PEER	3	1.5375	1
P23276	15	S	Kell blood group glycoprotein	KEL	Homo sapiens	0.999858	4.71056e-35	111.5	S(1)QAGGMGTLWS(0.001)QES(0.795)T(0.203)PEER	3	0.44266	12	0.835	0.982	1.608	1.009	1.287	0.528	0.751	0.703	1.583	1.176	1.636	0.628	1.275
P23396	221	T	40S ribosomal protein S3	RPS3	Homo sapiens	0.909017	0.00328163	55.011	DEILPT(0.068)T(0.909)PIS(0.023)EQK	3	0.20066	1
P23528	24	S	Cofilin-1	CFL1	Homo sapiens	0.858525	0.00807597	63.662	KS(0.1)S(0.859)T(0.041)PEEVK	3	0.76117	1	1.247	1.801	1.067	0.686	0.612	0.739	0.849	0.871	1.688	1.444	0.593	0.643	0.892
P23588	498	S	Eukaryotic translation initiation factor 4B	EIF4B	Homo sapiens	0.70076	9.82301e-139	171.39	S(0.069)QS(0.219)S(0.701)DT(0.011)EQQSPTSGGGK	3	0.69779	2	1.133	1.279	1.323	1.053	0.794	0.373	1.045	0.357	3.039	1.129	1.035	0.796	0.754
P23588	497	S	Eukaryotic translation initiation factor 4B	EIF4B	Homo sapiens	0.393017	3.12749e-15	84.107	S(0.107)QS(0.393)S(0.393)DT(0.107)EQQSPTSGGGK	3	1.5906	0
P23588	500	T	Eukaryotic translation initiation factor 4B	EIF4B	Homo sapiens	0.348175	6.16752e-07	56.488	S(0.259)QS(0.196)S(0.196)DT(0.348)EQQSPTSGGGK	3	-0.30932	0
P23588	406	S	Eukaryotic translation initiation factor 4B	EIF4B	Homo sapiens	1	0.0157811	64.82	ERHPS(1)WR	3	-0.71092	6	1.337	0.91	0.848	0.686	0.648	1.264	1.307	0.967	1.058	0.681	0.932	0.809	0.944
P23588	504	S	Eukaryotic translation initiation factor 4B	EIF4B	Homo sapiens	0.993778	6.30702e-08	63.225	SQSSDT(0.001)EQQS(0.994)PT(0.004)S(0.001)GGGK	3	-0.038631	2	1.013	0.956	1.331	1.167	0.995	0.502	1.036	0.484	2.018	0.943	1.393	0.876	0.853
P25788	250	S	Proteasome subunit alpha type-3	PSMA3	Homo sapiens	1	1.20878e-152	173.21	ESLKEEDES(1)DDDNM	2	-0.43162	133	1.093	1.041	0.983	0.974	0.909	0.988	1.012	0.977	1.106	0.953	0.944	0.99	0.934
P26447	60	S	Protein S100-A4	S100A4	Homo sapiens	0.999469	0.0144782	54.806	LMS(0.999)NLDS(0.001)NR	2	-4.2139	2
P27105	18	S	Erythrocyte band 7 integral membrane protein	STOM	Homo sapiens	0.999861	0.000988061	79.652	LPDS(1)FKDSPSK	3	0.58962	5	0.964	0.889	1.166	1.094	0.954	0.977	0.955	1.024	0.987	0.922	1.312	0.938	0.872
P27105	10	S	Erythrocyte band 7 integral membrane protein	STOM	Homo sapiens	0.999997	8.84759e-24	111.57	DS(1)EAQRLPDSFK	3	-2.846	5	0.945	0.83	0.876	1.132	0.993	1.482	0.743	1.993	0.638	0.878	1.056	1.292	0.877
P27448	564	T	MAP/microtubule affinity-regulating kinase 3	MARK3	Homo sapiens	0.5	0.0117817	52.937	S(0.5)T(0.5)FHGQPR	3	1.1502	4
P27448	391	S	MAP/microtubule affinity-regulating kinase 3	MARK3	Homo sapiens	0.499998	5.6444e-21	90.464	VRPS(0.5)S(0.5)DLNNSTGQSPHHK	4	-1.1003	1	0.618	1.087	1.048	1.271	1.22	0.772	0.984	0.785	0.8	1.76	0.964	1.213	0.959
P27448	563	S	MAP/microtubule affinity-regulating kinase 3	MARK3	Homo sapiens	0.5	0.0117817	52.937	S(0.5)T(0.5)FHGQPR	3	1.1502	4
P27448	390	S	MAP/microtubule affinity-regulating kinase 3	MARK3	Homo sapiens	0.499998	5.6444e-21	90.464	VRPS(0.5)S(0.5)DLNNSTGQSPHHK	4	-1.1003	1	0.618	1.087	1.048	1.271	1.22	0.772	0.984	0.785	0.8	1.76	0.964	1.213	0.959
P27448	540	S	MAP/microtubule affinity-regulating kinase 3	MARK3	Homo sapiens	0.96649	6.35683e-97	153.04	T(0.009)PVAS(0.966)T(0.025)HSISSAATPDR	3	0.53494	4	0.88	0.997	1.234	1.063	1.011	0.926	0.889	1.043	0.95	1.133	1.238	0.862	0.951
P27448	541	T	MAP/microtubule affinity-regulating kinase 3	MARK3	Homo sapiens	0.53127	2.73659e-15	89.011	T(0.04)PVAS(0.428)T(0.531)HSISSAATPDR	3	-0.58608	1	0.776	1.005	1.283	1.129	1.039	1.009	0.759	1.329	0.77	1.294	1.277	0.88	0.92
P27448	601	S	MAP/microtubule affinity-regulating kinase 3	MARK3	Homo sapiens	0.928801	9.98231e-05	81.128	S(0.037)RGS(0.929)T(0.034)NLFSK	3	-0.0080331	3	1.201	0.927	1.01	0.981	0.846	0.92	1.115	0.825	1.306	0.772	1.089	0.971	0.862
P27797	53	S	Calreticulin	CALR	Homo sapiens	0.97533	0.00307424	78.516	FVLS(0.025)S(0.975)GK	2	-0.34329	1	1.053	1.205	1.465	0.939	0.685	1.068	0.586	1.824	0.986	1.145	1.215	0.641	0.729
P27824	564	S	Calnexin	CANX	Homo sapiens	0.980053	2.83134e-14	67.911	SDAEEDGGT(0.02)VS(0.98)QEEEDR	3	-1.9419	3	0.86	0.95	1.086	1.103	1.265	0.695	1.042	0.667	1.237	1.105	1.144	1.015	1.147
P27824	562	T	Calnexin	CANX	Homo sapiens	0.617151	5.58353e-13	63.095	QKS(0.999)DAEEDGGT(0.617)VS(0.384)QEEEDR	3	1.4361	4	0.979	0.911	1.188	1.148	1.008	0.922	0.845	1.092	1.062	0.93	1.304	0.966	0.878
P27824	554	S	Calnexin	CANX	Homo sapiens	0.999998	2.51392e-30	103.12	QKS(1)DAEEDGGT(0.273)VS(0.727)QEEEDR	3	1.2223	9	0.996	0.992	1.122	1.036	1.034	0.882	0.938	0.941	1.128	0.996	1.131	0.924	0.998
P27824	583	S	Calnexin	CANX	Homo sapiens	1	0.000495606	71.781	AEEDEILNRS(1)PR	3	0.91481	5	0.704	0.99	1.141	1.176	1.14	0.961	0.889	1.081	0.733	1.405	1.153	1.031	0.969
P28066	56	S	Proteasome subunit alpha type-5	PSMA5	Homo sapiens	0.934931	9.5392e-33	120.21	IT(0.064)S(0.935)PLMEPSSIEK	2	2.5393	14	0.965	0.997	1.167	1.114	1.152	0.886	0.719	1.233	1.089	1.034	1.17	0.955	1.035
P28066	55	T	Proteasome subunit alpha type-5	PSMA5	Homo sapiens	0.745166	1.0783e-05	80.632	RIT(0.745)S(0.254)PLMEPSSIEK	3	-1.3327	6	1.047	1.054	1.092	1.16	1.036	0.857	0.753	1.138	1.221	1.007	1.036	1.063	0.893
P29590	36	S	Protein PML	PML	Homo sapiens	0.85723	0.00656487	56.569	QPS(0.857)PS(0.135)PS(0.008)PTER	2	0.28699	1	0.76	1.013	1.487	1.587	1.045	0.49	0.618	0.793	1.55	1.333	1.467	1.067	0.659
P29692	133	S	Elongation factor 1-delta	EEF1D	Homo sapiens	0.999977	1.90186e-11	99.11	ATAPQTQHVS(1)PMR	3	0.18251	6	0.54	0.878	1.353	1.285	1.344	0.741	0.859	0.863	0.728	1.625	1.542	0.949	1.046
P29803	298	S	Pyruvate dehydrogenase E1 component subunit alpha, testis-specific form, mitochondrial	PDHA2	Homo sapiens	0.999807	9.78329e-17	104.84	YHGHS(0.856)MS(0.144)DPGVS(1)YR	3	-0.79858	10	0.553	1.194	1.053	1.029	1.053	1.005	1.114	0.902	0.551	2.16	0.881	0.977	1.024
P29803	291	S	Pyruvate dehydrogenase E1 component subunit alpha, testis-specific form, mitochondrial	PDHA2	Homo sapiens	0.999481	1.6975e-71	144.41	YHGHS(0.999)MS(0.001)DPGVS(0.999)YR	3	0.39427	23	0.606	1.214	1.066	1.033	1.072	1.019	0.99	1.029	0.595	2.002	0.878	0.969	1.038
P29803	293	S	Pyruvate dehydrogenase E1 component subunit alpha, testis-specific form, mitochondrial	PDHA2	Homo sapiens	0.710097	0.000489306	42.149	Y(0.002)HGHS(0.314)MS(0.71)DPGVS(0.886)Y(0.088)R	3	-0.34978	1
P30041	177	T	Peroxiredoxin-6	PRDX6	Homo sapiens	1	0.00345744	79.148	VAT(1)PVDWK	3	0.95085	1	1.099	1.103	1.017	1.037	0.942	1.46	0.342	4.273	0.753	1.003	0.922	1.02	0.908
P30043	82	S	Flavin reductase (NADPH)	BLVRB	Homo sapiens	0.998771	4.40875e-188	187.63	NDLS(0.999)PT(0.001)TVMSEGAR	2	-1.125	8	1.024	0.958	1.069	1.017	1.025	1.17	0.737	1.589	0.875	0.935	1.116	0.952	1.008
P31323	114	S	cAMP-dependent protein kinase type II-beta regulatory subunit	PRKAR2B	Homo sapiens	1	3.26212e-160	176.78	RAS(1)VCAEAYNPDEEEDDAESR	3	-0.56592	4	0.894	0.964	1.141	1.096	1.336	0.637	0.932	0.684	1.403	1.078	1.184	0.961	1.218
P32119	112	S	Peroxiredoxin-2	PRDX2	Homo sapiens	1	1.17779e-20	109.07	RLS(1)EDYGVLK	3	0.1328	6	1.136	1.614	1.057	0.732	0.809	1.332	0.32	4.161	0.852	1.421	0.655	0.692	1.105
P32119	151	S	Peroxiredoxin-2	PRDX2	Homo sapiens	1	0.0206068	68.657	S(1)VDEALR	2	-0.044424	1
P32119	31	S	Peroxiredoxin-2	PRDX2	Homo sapiens	0.991192	0.0169055	44.543	EVKLS(0.991)DY(0.009)K	3	0.67641	1	1.06	0.949	1.055	0.912	1.017	1.131	0.876	1.291	0.938	0.895	1.111	0.864	1.116
P33176	933	S	Kinesin-1 heavy chain	KIF5B	Homo sapiens	0.917759	0.000276407	44.788	PGQHPAAS(0.918)PT(0.08)HPS(0.003)AIR	3	0.77766	1	0.933	0.996	1.566	1.115	1.206	0.744	0.439	1.694	1.254	1.067	1.572	0.712	1.081
P34932	76	S	Heat shock 70 kDa protein 4	HSPA4	Homo sapiens	1	0.0190524	43.03	AFS(1)DPFVEAEK	2	2.4743	1	1.031	0.882	0.989	0.773	1.035	1.276	1.014	1.258	0.808	0.856	1.122	0.782	1.339
P35236	63	S	Tyrosine-protein phosphatase non-receptor type 7	PTPN7	Homo sapiens	0.562989	0.000505007	42.068	SLGAVEPICS(0.563)VNT(0.437)PR	3	-1.017	1	0.949	0.892	1.286	1.274	0.697	0.901	1.001	0.9	1.053	0.94	1.442	0.99	0.547
P35579	1943	S	Myosin-9	MYH9	Homo sapiens	1	8.31388e-07	64.52	KGAGDGS(1)DEEVDGKADGAEAK	4	2.04	4	1.017	1.063	1.315	1.324	0.982	0.456	0.842	0.542	2.229	1.046	1.237	1.006	0.742
P35611	11	T	Alpha-adducin	ADD1	Homo sapiens	0.752132	3.75785e-07	72.433	AAVVT(0.752)S(0.246)PPPT(0.001)T(0.001)APHK	3	0.00050689	9	0.946	1.032	1.161	1.177	0.928	0.926	0.829	1.117	1.021	1.091	1.125	1.013	0.789
P35611	540	T	Alpha-adducin	ADD1	Homo sapiens	0.935503	0.00834458	48.216	SLVQGELVT(0.936)AS(0.064)K	3	-0.28955	1	1.115	1.257	1.32	1.494	0.577	0.834	0.402	2.076	1.337	1.127	1.05	1.132	0.386
P35611	12	S	Alpha-adducin	ADD1	Homo sapiens	0.989311	9.14196e-109	160.43	AAVVT(0.01)S(0.989)PPPTTAPHK	3	0.15487	46	0.991	0.959	1.125	1.109	1.022	0.929	0.865	1.074	1.067	0.968	1.172	0.986	0.921
P35611	358	S	Alpha-adducin	ADD1	Homo sapiens	0.999992	4.98557e-268	205.65	SPGS(1)PVGEGTGSPPK	2	-0.2677	120	1.046	1.04	1.072	1.048	0.962	0.862	0.969	0.89	1.213	0.994	1.03	0.978	0.918
P35611	353	S	Alpha-adducin	ADD1	Homo sapiens	0.827781	6.66631e-110	156.47	S(0.828)RS(0.173)PGS(1)PVGEGTGSPPK	3	0.73582	32	1.037	1.053	1.049	1.037	0.966	0.899	0.959	0.937	1.153	1.015	0.996	0.989	0.931
P35611	366	S	Alpha-adducin	ADD1	Homo sapiens	0.802506	3.95509e-42	123.4	S(0.446)PGS(0.554)PVGEGT(0.197)GS(0.803)PPK	3	-0.057969	3	1.062	1.051	1.144	1.165	0.934	0.753	0.891	0.845	1.411	0.99	1.088	1.019	0.802
P35611	532	S	Alpha-adducin	ADD1	Homo sapiens	1	2.03427e-25	113.47	S(1)LVQGELVTASK	2	-0.44547	2	1.117	0.693	0.952	0.912	1.204	1.129	0.992	1.139	0.989	0.62	1.375	0.958	1.32
P35611	364	T	Alpha-adducin	ADD1	Homo sapiens	0.996488	1.73533e-45	128.45	S(0.786)PGS(0.214)PVGEGT(0.996)GS(0.004)PPK	3	0.053536	30	0.998	1.011	1.167	1.027	0.973	0.91	0.914	0.995	1.097	1.013	1.154	0.88	0.947
P35611	355	S	Alpha-adducin	ADD1	Homo sapiens	0.998903	6.66631e-110	156.47	S(0.999)PGS(0.986)PVGEGT(0.011)GS(0.004)PPK	2	2.1663	95	1.009	1.041	1.109	1.041	0.988	0.874	0.938	0.932	1.154	1.032	1.065	0.939	0.949
P35612	613	S	Beta-adducin	ADD2	Homo sapiens	0.49934	0.00726169	47.548	EAET(0.499)KS(0.499)PLVS(0.001)PSK	3	0.23813	0
P35612	697	S	Beta-adducin	ADD2	Homo sapiens	0.998771	2.17487e-293	214.44	TESVTSGPMSPEGS(0.999)PS(0.001)K	3	-0.73661	23	0.99	0.989	1.057	1.046	0.997	0.875	1.046	0.836	1.132	0.999	1.069	0.989	0.953
P35612	621	S	Beta-adducin	ADD2	Homo sapiens	0.959329	3.62994e-18	102.07	SPLVS(0.002)PS(0.039)KS(0.959)LEEGTK	3	1.7238	6	1.054	1.052	1.086	0.993	0.806	1.19	0.82	1.45	0.886	0.999	1.032	0.915	0.812
P35612	693	S	Beta-adducin	ADD2	Homo sapiens	0.990899	2.01125e-141	168.54	DKTESVT(0.001)S(0.005)GPMS(0.991)PEGS(0.003)PSK	4	3.2678	12	0.918	0.948	1.036	1.014	1.02	0.78	1.285	0.607	1.177	1.033	1.093	0.979	1.007
P35612	455	S	Beta-adducin	ADD2	Homo sapiens	0.999509	0.000272184	87.149	SMGS(1)PRPK	2	-0.015897	7	1.391	1.168	1.172	1.077	0.94	0.556	0.696	0.8	2.5	0.84	1.004	0.918	0.873
P35612	600	S	Beta-adducin	ADD2	Homo sapiens	0.999993	2.27208e-60	138.05	S(1)APAS(1)PVQSPAK	3	3.7751	15	1.192	1.221	1.258	1.179	1.02	0.532	0.598	0.889	2.24	1.025	1.03	0.938	0.865
P35612	703	S	Beta-adducin	ADD2	Homo sapiens	0.374678	1.39342e-09	52.465	TESVTSGPMSPEGS(0.012)PS(0.375)KS(0.239)PS(0.375)K	5	-1.342	0
P35612	535	S	Beta-adducin	ADD2	Homo sapiens	0.999935	3.78072e-27	116.06	S(0.095)PS(0.883)T(0.021)ES(1)QLMSK	2	-1.0505	58	1.016	1.016	1.117	1.078	0.985	0.878	0.909	0.966	1.157	1	1.099	0.965	0.914
P35612	701	S	Beta-adducin	ADD2	Homo sapiens	0.933726	9.841e-250	201.21	TESVTSGPMSPEGS(0.002)PS(0.061)KS(0.934)PS(0.003)K	3	-1.7056	18	1.072	0.984	1.058	1.075	0.951	0.867	0.993	0.873	1.237	0.918	1.075	1.016	0.885
P35612	672	S	Beta-adducin	ADD2	Homo sapiens	0.328668	7.40416e-08	59.975	GLS(0.005)QMT(0.087)T(0.329)S(0.329)ADT(0.246)DVDT(0.003)S(0.001)K	4	1.5002	0
P35612	532	S	Beta-adducin	ADD2	Homo sapiens	0.98742	1.30015e-60	135.04	S(0.004)PS(0.987)T(0.009)ES(1)QLMSK	2	0.24047	29	1.041	1.054	1.103	1.067	0.963	0.88	0.892	0.987	1.182	1.013	1.046	0.968	0.903
P35612	592	S	Beta-adducin	ADD2	Homo sapiens	1	3.79318e-60	137.17	ETAPEEPGS(1)PAK	2	-0.17938	22	1.229	1.19	1.193	1.114	0.947	0.71	0.617	1.15	1.732	0.968	1.003	0.934	0.85
P35612	667	S	Beta-adducin	ADD2	Homo sapiens	0.9769	1.82259e-37	119.97	GLS(0.977)QMT(0.023)TSADTDVDTSK	3	-2.3473	3
P35612	533	T	Beta-adducin	ADD2	Homo sapiens	0.598913	8.29316e-27	116.63	S(0.013)PS(0.387)T(0.599)ES(0.001)QLMSK	2	-1.3429	2	1.073	1.031	1.175	1.143	1.019	0.84	0.718	1.17	1.276	0.961	1.14	0.972	0.892
P35612	675	T	Beta-adducin	ADD2	Homo sapiens	0.999711	6.70353e-249	204.65	GLSQMTTSADT(1)DVDTSK	3	1.6718	29	1.199	1.222	0.951	0.903	0.735	1.08	0.91	1.187	1.11	1.019	0.778	0.95	0.815
P35612	471	S	Beta-adducin	ADD2	Homo sapiens	0.803471	1.15609e-06	75.548	ADEVEKS(0.803)S(0.186)S(0.011)GMPIR	2	0.48293	2	0.957	0.791	0.937	1.165	1.055	1.074	1.023	1.049	0.891	0.826	1.185	1.243	0.906
P35612	684	T	Beta-adducin	ADD2	Homo sapiens	0.779388	4.21928e-23	87.196	DKT(0.779)ES(0.201)VT(0.019)SGPMSPEGSPSK	3	2.3406	3	0.953	0.859	1.095	1.216	1.19	0.629	1.057	0.595	1.514	0.901	1.276	1.11	0.979
P35612	472	S	Beta-adducin	ADD2	Homo sapiens	0.819014	8.10808e-10	99.34	ADEVEKS(0.167)S(0.819)S(0.014)GMPIR	3	1.8071	4	0.951	0.845	1.024	1.101	1.16	0.956	0.962	0.994	0.994	0.889	1.212	1.075	1.054
P35612	688	T	Beta-adducin	ADD2	Homo sapiens	0.962724	5.12959e-208	188.98	DKT(0.003)ES(0.013)VT(0.963)S(0.021)GPMS(0.001)PEGSPSK	4	-0.037351	13	0.932	0.879	1.054	1.094	1.074	0.715	1.252	0.571	1.303	0.943	1.199	1.038	0.982
P35612	699	S	Beta-adducin	ADD2	Homo sapiens	0.488009	9.27387e-177	182.02	TESVTSGPMSPEGS(0.162)PS(0.488)KS(0.292)PS(0.058)K	4	0.82157	0
P35612	596	S	Beta-adducin	ADD2	Homo sapiens	1	1.84554e-123	166.04	S(1)APAS(1)PVQSPAK	3	3.7751	13	0.998	1.025	1.232	1.239	1.144	0.537	0.825	0.65	1.86	1.027	1.202	1.005	0.924
P35612	689	S	Beta-adducin	ADD2	Homo sapiens	0.963171	4.12824e-78	174.25	DKT(0.409)ES(0.56)VT(0.067)S(0.963)GPMSPEGSPSK	3	-1.7204	4	0.974	0.984	1.15	1.201	1.007	0.91	0.773	1.177	1.07	1.011	1.168	1.045	0.838
P35612	528	S	Beta-adducin	ADD2	Homo sapiens	0.725814	4.82175e-15	103.13	S(0.726)RS(0.327)PS(0.933)T(0.038)ES(0.975)QLMSK	3	-0.14159	4	1.159	0.97	1.155	1.052	0.914	0.712	1.038	0.686	1.628	0.837	1.19	0.911	0.869
P35612	530	S	Beta-adducin	ADD2	Homo sapiens	0.736294	1.30015e-60	135.04	S(0.265)RS(0.736)PS(0.944)T(0.24)ES(0.815)QLMSK	3	0.18996	9	1.012	1.042	1.186	1.077	0.99	0.74	0.953	0.777	1.367	1.03	1.139	0.908	0.919
P35612	619	S	Beta-adducin	ADD2	Homo sapiens	0.499883	1.41117e-07	68.41	SPLVSPS(0.5)KS(0.5)LEEGTK	4	-1.2167	0
P35612	611	T	Beta-adducin	ADD2	Homo sapiens	0.49934	0.00726169	47.548	EAET(0.499)KS(0.499)PLVS(0.001)PSK	3	0.23813	0
P35612	31	Y	Beta-adducin	ADD2	Homo sapiens	0.999972	0.0281569	55.806	FSEDDPEY(1)MR	2	0.80889	1
P35612	686	S	Beta-adducin	ADD2	Homo sapiens	0.7594	5.13124e-228	198.48	DKT(0.234)ES(0.759)VT(0.094)S(0.913)GPMSPEGSPSK	3	-0.337	9	0.882	0.854	1.128	1.165	1.097	0.71	1.166	0.608	1.243	0.968	1.321	1.033	0.942
P35612	671	T	Beta-adducin	ADD2	Homo sapiens	0.328668	7.40416e-08	59.975	GLS(0.005)QMT(0.087)T(0.329)S(0.329)ADT(0.246)DVDT(0.003)S(0.001)K	4	1.5002	0
P35658	430	S	Nuclear pore complex protein Nup214	NUP214	Homo sapiens	0.691837	5.74796e-15	81.526	S(0.692)PGS(0.15)T(0.15)PT(0.006)T(0.002)PTSSQAPQK	3	-0.079428	2	1.103	1.103	1.161	1.049	0.82	0.542	1.222	0.444	2.033	1	1.053	0.904	0.782
P36507	394	T	Dual specificity mitogen-activated protein kinase kinase 2	MAP2K2	Homo sapiens	0.983635	4.53505e-13	103.46	LNQPGT(0.984)PT(0.016)R	2	-0.59402	3	1.168	1.191	1.324	1.158	1.042	0.311	0.806	0.386	3.752	1.02	1.111	0.875	0.9
P36915	50	T	Guanine nucleotide-binding protein-like 1	GNL1	Homo sapiens	0.999727	2.09276e-86	145.04	REEQT(1)DT(1)S(0.999)DGES(0.001)VT(0.001)HHIR	3	1.5739	9	0.88	0.96	1.289	1.211	1.138	0.772	0.75	1.03	1.139	1.091	1.343	0.94	0.939
P36915	51	S	Guanine nucleotide-binding protein-like 1	GNL1	Homo sapiens	0.998928	1.23631e-123	163.62	REEQT(1)DT(1)S(0.999)DGES(0.001)VT(0.001)HHIR	3	1.5739	22	0.746	0.891	1.343	1.321	1.208	0.707	0.784	0.902	1.054	1.195	1.507	0.984	0.914
P36915	48	T	Guanine nucleotide-binding protein-like 1	GNL1	Homo sapiens	0.999799	5.52674e-12	70.316	REEQT(1)DT(1)S(0.999)DGES(0.001)VT(0.001)HHIR	3	1.5739	7	0.949	0.979	1.349	1.27	1.018	0.777	0.659	1.178	1.221	1.032	1.378	0.941	0.802
P36959	345	S	GMP reductase 1	GMPR	Homo sapiens	0.999783	0.00970946	56.404	VTQQHNTVFS(1)	2	0.57582	2	0.854	1.169	1.073	1.092	1.077	1.03	0.704	1.462	0.829	1.369	0.917	1.018	0.986
P37802	163	S	Transgelin-2	TAGLN2	Homo sapiens	1	0.00399018	58.079	NFS(1)DNQLQEGK	3	1.9851	5	0.688	0.789	0.795	0.798	1.26	0.77	1.9	0.405	0.893	1.148	1.007	1.004	1.578
P37837	237	S	Transaldolase	TALDO1	Homo sapiens	1	1.30392e-07	93.345	TIVMGAS(1)FR	2	-1.217	4	1.058	1.022	1.073	0.972	0.901	1.078	0.895	1.204	0.982	0.966	1.05	0.905	0.928
P40227	246	S	T-complex protein 1 subunit zeta	CCT6A	Homo sapiens	0.999235	0.014674	53.448	T(0.001)EVNS(0.999)GFFYK	2	-0.15378	1	1.153	0.849	1.075	1.149	1.007	1.133	0.633	1.79	1.018	0.736	1.267	1.069	0.877
P40925	241	S	Malate dehydrogenase, cytoplasmic	MDH1	Homo sapiens	0.952663	5.62704e-06	86.214	KLS(0.953)S(0.047)AMSAAK	3	-0.093028	5	0.996	1.064	0.993	0.968	0.916	1.064	0.999	1.065	0.936	1.068	0.933	0.975	0.946
P40925	242	S	Malate dehydrogenase, cytoplasmic	MDH1	Homo sapiens	0.744882	0.00725366	48.527	KLS(0.224)S(0.745)AMS(0.031)AAK	3	-0.39909	1	1.07	1.019	1.02	1.011	0.89	1.062	0.928	1.145	1.007	0.952	1.001	0.991	0.88
P43243	596	S	Matrin-3	MATR3	Homo sapiens	0.517183	0.000103812	63.447	S(0.517)Y(0.017)S(0.466)PDGKES(0.774)PS(0.225)DKK	4	-0.092578	2	0.381	1.162	1.176	1.166	1.156	0.965	0.993	0.971	0.395	3.053	1.012	0.991	0.992
P43243	598	S	Matrin-3	MATR3	Homo sapiens	0.812087	8.41435e-08	83.666	S(0.172)Y(0.016)S(0.812)PDGKES(0.925)PS(0.075)DKK	4	-0.23845	2	0.257	1.129	1.022	1.364	1.223	1.04	0.965	1.078	0.247	4.398	0.906	1.335	0.896
P43243	604	S	Matrin-3	MATR3	Homo sapiens	0.924685	8.41435e-08	83.666	S(0.172)Y(0.016)S(0.812)PDGKES(0.925)PS(0.075)DKK	4	-0.23845	4	0.316	1.145	1.096	1.27	1.191	1.004	0.979	1.026	0.315	3.623	0.958	1.158	0.938
P43487	60	S	Ran-specific GTPase-activating protein	RANBP1	Homo sapiens	1	0.0110746	41.621	FAS(1)ENDLPEWK	3	0.02807	1
P45974	787	S	Ubiquitin carboxyl-terminal hydrolase 5	USP5	Homo sapiens	0.958205	5.47031e-06	66.436	SAADS(0.002)IS(0.039)ES(0.958)VPVGPK	3	0.47284	1	0.827	0.967	0.782	0.787	0.686	0.992	1.96	0.506	0.833	1.17	0.809	1.006	0.872
P45974	779	S	Ubiquitin carboxyl-terminal hydrolase 5	USP5	Homo sapiens	0.993969	2.73189e-07	69.805	S(0.994)AADS(0.954)IS(0.049)ES(0.003)VPVGPK	3	1.8567	3	0.787	0.946	1.09	0.967	1.21	0.875	1.125	0.778	0.899	1.203	1.151	0.888	1.251
P45974	785	S	Ubiquitin carboxyl-terminal hydrolase 5	USP5	Homo sapiens	0.991586	1.60936e-50	130.27	SAADS(0.007)IS(0.992)ES(0.001)VPVGPK	2	0.56754	7	0.992	0.88	1.013	0.99	1.006	0.853	1.266	0.674	1.163	0.887	1.152	0.977	1.016
P45974	783	S	Ubiquitin carboxyl-terminal hydrolase 5	USP5	Homo sapiens	0.95444	3.59327e-18	101.8	S(0.994)AADS(0.954)IS(0.049)ES(0.003)VPVGPK	3	1.8567	5	0.897	0.959	1.168	1.026	0.975	0.849	1.125	0.755	1.057	1.069	1.217	0.878	0.951
P46019	1044	S	Phosphorylase b kinase regulatory subunit alpha, liver isoform	PHKA2	Homo sapiens	0.365727	0.000187779	40.849	S(0.037)S(0.037)T(0.037)PS(0.118)S(0.366)PT(0.127)GT(0.127)S(0.101)S(0.035)S(0.011)DS(0.004)GGHHIGWGER	3	-1.1784	0
P46108	42	T	Adapter molecule crk	CRK	Homo sapiens	0.347736	9.92328e-05	44.848	DS(0.094)S(0.348)T(0.348)S(0.209)PGDY(0.001)VLSVSENSR	3	0.75486	0
P46108	41	S	Adapter molecule crk	CRK	Homo sapiens	0.347736	9.92328e-05	44.848	DS(0.094)S(0.348)T(0.348)S(0.209)PGDY(0.001)VLSVSENSR	3	0.75486	0
P46379	1081	S	Large proline-rich protein BAG6	BAG6	Homo sapiens	0.967664	1.99544e-48	130.69	PLT(0.032)S(0.968)PESLSR	2	-2.278	3	0.954	0.987	1.264	1.257	0.856	0.678	1.004	0.676	1.406	1.035	1.28	0.995	0.681
P46379	113	S	Large proline-rich protein BAG6	BAG6	Homo sapiens	0.99732	4.25225e-191	173.78	APPQTHLPSGASSGTGSASAT(0.001)HGGGS(0.997)PPGT(0.002)R	3	0.6123	8	0.82	0.976	1.406	1.208	1.039	0.627	0.923	0.679	1.308	1.19	1.44	0.859	0.86
P46459	472	S	Vesicle-fusing ATPase	NSF	Homo sapiens	0.999989	0.00342051	75.739	AES(1)LQVTR	2	-4.4931	2	1.116	1.079	1.082	0.891	1.069	0.913	0.849	1.075	1.222	0.966	1.003	0.823	1.2
P46459	739	S	Vesicle-fusing ATPase	NSF	Homo sapiens	1	0.0302692	42.629	EEGAS(1)PLDFD	2	0.13785	1	1.174	1.054	1.164	1.034	0.814	0.995	0.765	1.301	1.181	0.898	1.104	0.888	0.788
P48729	312	S	Casein kinase I isoform alpha	CSNK1A1	Homo sapiens	0.636319	2.21972e-19	68.952	AAQQAAS(0.181)S(0.636)S(0.181)GQGQQAQT(0.002)PTGK	4	0.15247	1	1.052	1.372	1.163	1.099	1.106	0.35	0.858	0.408	3.008	1.303	0.848	0.945	1.007
P48729	321	T	Casein kinase I isoform alpha	CSNK1A1	Homo sapiens	0.953421	6.59278e-34	100.04	AAQQAASSSGQGQQAQT(0.953)PT(0.047)GK	3	1.2446	4	0.936	1.033	1.142	1.35	1.23	0.653	0.657	0.994	1.434	1.103	1.106	1.183	0.911
P48729	313	S	Casein kinase I isoform alpha	CSNK1A1	Homo sapiens	0.859527	5.42163e-176	180.84	AAQQAAS(0.018)S(0.122)S(0.86)GQGQQAQTPTGK	3	-0.35155	1	0.931	1.13	1.022	1.352	1.327	0.388	0.85	0.457	2.399	1.214	0.904	1.324	0.981
P49006	148	T	MARCKS-related protein	MARCKSL1	Homo sapiens	0.916451	5.91312e-05	76.358	AAAT(0.916)PES(0.084)QEPQAK	3	0.5972	1
P49327	2204	T	Fatty acid synthase	FASN	Homo sapiens	0.999974	0.000792787	62.055	ADEASELACPT(1)PK	3	0.49201	1
P49368	252	S	T-complex protein 1 subunit gamma	CCT3	Homo sapiens	0.99691	0.000962719	64.454	KGES(0.997)QT(0.003)DIEITR	3	-0.76806	3	0.96	1.168	1.29	1.093	0.938	0.8	0.75	1.067	1.2	1.217	1.104	0.848	0.857
P49908	266	S	Selenoprotein P	SEPP1	Homo sapiens	1	0.000904036	50.305	DMPAS(1)EDLQDLQK	3	0.47671	1
P49915	332	S	GMP synthase [glutamine-hydrolyzing]	GMPS	Homo sapiens	0.795865	0.00207845	62.287	TLNMT(0.028)T(0.176)S(0.796)PEEK	3	0.71037	3
P50502	156	S	Hsc70-interacting protein	ST13	Homo sapiens	1	0.0034568	77.14	RAS(1)VFVK	3	0.3393	1
P50502	76	S	Hsc70-interacting protein	ST13	Homo sapiens	0.890594	4.60716e-11	84.653	ADEPS(0.11)S(0.891)EES(1)DLEIDK	3	2.5011	3	1.033	1.095	1.231	1.017	1.008	0.663	0.953	0.696	1.558	1.06	1.125	0.826	0.991
P50502	79	S	Hsc70-interacting protein	ST13	Homo sapiens	0.999747	4.60716e-11	84.653	ADEPS(0.11)S(0.891)EES(1)DLEIDK	3	2.5011	3	1.033	1.095	1.231	1.017	1.008	0.663	0.953	0.696	1.558	1.06	1.125	0.826	0.991
P50552	239	S	Vasodilator-stimulated phosphoprotein	VASP	Homo sapiens	0.566623	4.09055e-07	55.208	KVS(0.567)KQEEAS(0.43)GGPT(0.004)APK	4	-0.31101	1
P50570	109	T	Dynamin-2	DNM2	Homo sapiens	0.889239	0.00492277	41.798	QEIEAET(0.001)DRVT(0.889)GT(0.109)NK	3	1.9679	1	0.804	0.94	1.227	1.127	1.012	0.703	1.188	0.592	1.145	1.168	1.306	0.918	0.899
P51811	416	S	Membrane transport protein XK	XK	Homo sapiens	0.931571	1.95616e-27	111.97	EDLQS(0.067)S(0.932)RDRDET(0.001)PSSSK	3	0.050327	4	0.943	0.911	0.988	0.961	1.322	0.883	0.99	0.892	1.068	0.966	1.084	0.973	1.376
P51811	415	S	Membrane transport protein XK	XK	Homo sapiens	0.499999	1.95616e-27	111.97	EDLQS(0.5)S(0.5)RDRDETPSSSK	3	0.62423	3	0.908	0.884	0.96	0.94	1.318	0.906	1.085	0.835	1.002	0.974	1.086	0.979	1.403
P51812	715	S	Ribosomal protein S6 kinase alpha-3	RPS6KA3	Homo sapiens	1	1.89078e-07	94.007	NQS(1)PVLEPVGR	2	0.67143	2	0.914	1.033	1.231	1.008	1.081	1.017	0.715	1.423	0.898	1.131	1.191	0.819	1.072
P51858	132	S	Hepatoma-derived growth factor	HDGF	Homo sapiens	1	2.10556e-129	165.31	GNAEGS(1)S(1)DEEGKLVIDEPAK	4	-0.13501	12	0.948	0.968	1.093	1.086	0.999	0.887	1.02	0.869	1.069	1.021	1.129	0.994	0.92
P51858	133	S	Hepatoma-derived growth factor	HDGF	Homo sapiens	1	2.10556e-129	165.31	GNAEGS(1)S(1)DEEGKLVIDEPAK	4	-0.13501	10	0.948	0.968	1.093	1.086	0.999	0.887	1.02	0.869	1.069	1.021	1.129	0.994	0.92
P51991	356	S	Heterogeneous nuclear ribonucleoprotein A3	HNRNPA3	Homo sapiens	0.331245	1.81465e-06	49.094	S(0.331)S(0.331)GS(0.331)PY(0.006)GGGYGSGGGSGGYGSR	3	0.94761	0
P51991	358	S	Heterogeneous nuclear ribonucleoprotein A3	HNRNPA3	Homo sapiens	0.98611	8.27317e-56	120.31	S(0.003)S(0.011)GS(0.986)PYGGGYGSGGGSGGYGSR	2	1.269	3	0.252	1.032	1.222	1.682	1.148	0.88	0.784	1.123	0.286	4.098	1.184	1.377	0.682
P51991	355	S	Heterogeneous nuclear ribonucleoprotein A3	HNRNPA3	Homo sapiens	0.331245	1.81465e-06	49.094	S(0.331)S(0.331)GS(0.331)PY(0.006)GGGYGSGGGSGGYGSR	3	0.94761	0
P52209	57	S	6-phosphogluconate dehydrogenase, decarboxylating	PGD	Homo sapiens	1	0.0042797	73.951	VVGAQS(1)LK	2	1.0521	1
P52594	181	S	Arf-GAP domain and FG repeat-containing protein 1	AGFG1	Homo sapiens	0.98651	2.32759e-10	97.45	GT(0.001)PS(0.013)QS(0.987)PVVGR	2	-0.67544	1	1.416	0.975	1.054	1.101	0.664	0.597	1.192	0.501	2.373	0.689	1.08	1.046	0.603
P52594	293	S	Arf-GAP domain and FG repeat-containing protein 1	AGFG1	Homo sapiens	0.696161	1.15101e-41	99.536	S(0.152)S(0.152)S(0.696)ADFGTFNTSQSHQTASAVSK	3	-0.92964	1
P53396	457	S	ATP-citrate synthase	ACLY	Homo sapiens	0.842311	5.55988e-07	93.325	TAS(0.156)FS(0.842)ES(0.001)R	2	0.68802	1	0.901	1.259	1.295	0.808	0.682	0.795	1.26	0.631	1.133	1.398	1.028	0.624	0.844
P53396	481	S	ATP-citrate synthase	ACLY	Homo sapiens	0.99986	1.94257e-16	104.45	AKPAMPQDSVPS(1)PR	3	-0.61085	5	1.045	0.969	1.091	1.137	1.21	1.107	0.441	2.509	0.944	0.927	1.126	1.042	1.064
P53396	455	S	ATP-citrate synthase	ACLY	Homo sapiens	0.998445	7.82049e-38	125.74	T(0.001)AS(0.998)FS(0.001)ESR	2	0.94309	14	1.042	1.217	1.297	0.882	0.777	0.807	0.978	0.825	1.292	1.167	1.066	0.68	0.88
P53602	231	S	Diphosphomevalonate decarboxylase	MVD	Homo sapiens	1	0.00414803	64.82	AES(1)VVPAR	2	1.5602	1	0.922	1.309	1.048	1.044	1.039	0.745	0.893	0.835	1.237	1.42	0.801	0.996	0.996
P53602	96	S	Diphosphomevalonate decarboxylase	MVD	Homo sapiens	1	2.74703e-37	120.9	NS(1)RDGDPLPSSLSCK	3	0.23115	4	0.868	0.946	1.063	1.088	1.022	0.895	1.119	0.8	0.97	1.09	1.124	1.024	0.939
P53602	211	S	Diphosphomevalonate decarboxylase	MVD	Homo sapiens	0.735828	0.0120563	58.274	LT(0.231)GS(0.736)T(0.033)VGMR	2	1.8643	1
P54105	102	S	Methylosome subunit pICln	CLNS1A	Homo sapiens	0.999999	6.65178e-41	98.543	EPVADEEEEDS(1)DDDVEPITEFR	3	0.32324	2	0.651	1.023	0.836	0.775	1.615		1.1			1.571	0.818	0.927	2.083
P54577	6	S	Tyrosine--tRNA ligase, cytoplasmic	YARS	Homo sapiens	1	0.00614537	57.859	GDAPS(1)PEEK	3	-3.7509	5	0.991	1.04	1.021	0.922	1.218	1.118	0.689	1.623	0.886	1.05	0.982	0.903	1.32
P54725	128	S	UV excision repair protein RAD23 homolog A	RAD23A	Homo sapiens	0.570479	3.17898e-11	46.76	EDKS(0.152)PS(0.178)EES(0.57)APT(0.068)T(0.013)S(0.013)PES(0.005)VS(0.001)GSVPSSGSSGR	4	-0.25388	1
P54725	123	S	UV excision repair protein RAD23 homolog A	RAD23A	Homo sapiens	0.976027	0	332.65	EDKS(0.976)PS(0.024)EESAPTTSPESVSGSVPSSGSSGR	3	0.30564	97	1.018	1.041	1.109	1.145	1.012	0.957	0.719	1.331	1.064	1.023	1.065	1.033	0.884
P54725	131	T	UV excision repair protein RAD23 homolog A	RAD23A	Homo sapiens	0.499332	2.44251e-67	98.095	EDKS(0.71)PS(0.278)EES(0.031)APT(0.499)T(0.447)S(0.034)PES(0.001)VSGSVPSSGSSGR	4	-0.75613	0
P54725	136	S	UV excision repair protein RAD23 homolog A	RAD23A	Homo sapiens	0.983905	1.25982e-136	161.15	SPSEESAPTTS(0.002)PES(0.984)VS(0.01)GS(0.003)VPSSGSSGR	3	-0.12359	4	0.867	1.037	1.239	1.426	1.057	0.716	0.658	1.089	1.21	1.197	1.195	1.15	0.742
P54725	132	T	UV excision repair protein RAD23 homolog A	RAD23A	Homo sapiens	0.908777	2.71079e-118	139.81	EDKS(0.7)PS(0.265)EES(0.036)APT(0.03)T(0.909)S(0.06)PESVSGSVPSSGSSGR	4	0.51854	11	0.867	0.951	1.195	1.282	1.27	0.878	0.558	1.573	0.988	1.097	1.256	1.073	0.991
P54725	125	S	UV excision repair protein RAD23 homolog A	RAD23A	Homo sapiens	0.832878	0	302.42	EDKS(0.166)PS(0.833)EES(0.001)APTTSPESVSGSVPSSGSSGR	3	-1.585	9	1.019	1.059	1.044	1.137	1.03	0.97	0.742	1.308	1.051	1.039	0.986	1.089	0.906
P54725	133	S	UV excision repair protein RAD23 homolog A	RAD23A	Homo sapiens	0.895976	3.73608e-151	158.99	EDKS(0.701)PS(0.295)EES(0.004)APT(0.027)T(0.074)S(0.896)PES(0.003)VSGSVPSSGSSGR	3	0.90318	13	0.904	1.072	1.211	1.24	1.11	0.858	0.605	1.417	1.054	1.185	1.13	1.024	0.895
P54727	159	T	UV excision repair protein RAD23 homolog B	RAD23B	Homo sapiens	0.44912	8.16165e-12	55.527	QEKPAEKPAET(0.021)PVAT(0.449)S(0.412)PT(0.114)AT(0.002)DSTSGDSSR	5	-0.2658	0
P54727	160	S	UV excision repair protein RAD23 homolog B	RAD23B	Homo sapiens	0.985034	1.25666e-130	152	QEKPAEKPAETPVAT(0.013)S(0.985)PT(0.002)ATDSTSGDSSR	4	0.39968	10	1.035	1.056	1.215	1.235	1.071	0.783	0.606	1.292	1.322	1.02	1.151	1.016	0.867
P55056	114	S	Apolipoprotein C-IV	APOC4	Homo sapiens	0.94368	0.0175498	47.894	KT(0.056)HS(0.944)LCPR	3	-1.6561	1	0.425	0.869	3.14	0.984	1.151	0.158	0.274	0.575	2.691	2.045	3.614	0.313	1.17
P55196	1182	S	Afadin	AFDN	Homo sapiens	0.997498	0.000499901	42.118	S(0.001)S(0.001)PNVANQPPS(0.997)PGGK	3	0.38783	1	0.793	1.011	1.332	1.189	1.16	0.761	0.754	1.01	1.041	1.275	1.319	0.892	0.976
P55795	104	S	Heterogeneous nuclear ribonucleoprotein H2	HNRNPH2	Homo sapiens	0.999575	5.95625e-15	88.176	HTGPNS(1)PDTANDGFVR	3	0.77079	3
P57081	391	S	tRNA (guanine-N(7)-)-methyltransferase non-catalytic subunit WDR4	WDR4	Homo sapiens	1	9.42052e-06	71.685	RRS(1)PPPGPDGHAK	4	1.3677	4	0.854	0.977	1.091	1.031	0.918	0.693	1.436	0.483	1.232	1.143	1.117	0.945	0.891
P57737	21	S	Coronin-7	CORO7	Homo sapiens	0.999885	0.0126465	59.116	RES(1)WISDIR	3	0.027711	2	1.012	0.913	0.998	1.036	0.859	0.796	1.386	0.574	1.271	0.903	1.093	1.039	0.829
P57737	879	S	Coronin-7	CORO7	Homo sapiens	0.922575	4.51648e-41	126.42	RAPS(0.923)S(0.077)AQYLEEK	3	1.9845	1	1.028	1.453	1.389	0.873	0.525	1.201	0.531	2.259	0.856	1.413	0.956	0.629	0.601
P57737	462	S	Coronin-7	CORO7	Homo sapiens	0.614248	0.00683221	45.614	S(0.614)LQS(0.386)LLGPSSK	3	0.55969	1	0.406	1.175	2.126	0.793		0.5			0.813	2.89	1.81	0.373
P57737	465	S	Coronin-7	CORO7	Homo sapiens	0.977608	0.0107167	48.405	S(0.022)LQS(0.978)LLGPSSK	2	1.0137	1	0.817	1.55	1.475	0.834	0.349	0.974			0.839	1.897	0.951	0.565	0.419
P60174	249	S	Triosephosphate isomerase	TPI1	Homo sapiens	0.983753	0.000795091	56.29	IIYGGS(0.984)VT(0.016)GATCK	3	1.247	2
P60842	78	S	Eukaryotic initiation factor 4A-I	EIF4A1	Homo sapiens	0.971051	1.11571e-07	80.361	GYDVIAQAQS(0.971)GT(0.029)GK	3	0.23745	4	1.087	1.181	1.047	0.884	1.103	0.814	0.883	0.922	1.334	1.087	0.887	0.845	1.247
P61006	185	S	Ras-related protein Rab-8A	RAB8A	Homo sapiens	0.998582	4.60121e-08	71.685	KLEGNS(0.001)PQGS(0.999)NQGVK	4	1.6284	1	0.853	1.145	1.245	0.961	1.208	0.73	0.857	0.852	1.168	1.342	1.088	0.772	1.257
P61074	190	T	Proliferating cell nuclear antigen	PCNA	Plasmodium falciparum (isolate 3D7)	0.519692	1.20305e-10	97.797	DS(0.079)T(0.52)S(0.401)EDDIGVTIK	3	-0.15916	1	0.554	1.204	1.753	1.495	1.099	0.556	0.34	1.634	0.997	2.174	1.456	0.853	0.735
P61074	191	S	Proliferating cell nuclear antigen	PCNA	Plasmodium falciparum (isolate 3D7)	0.736575	0.000195972	66.246	DS(0.074)T(0.189)S(0.737)EDDIGVTIK	2	0.050867	1	0.362	0.864	1.523	1.652	1.265	0.334			1.083	2.389	1.762	1.085	0.766
P62158	82	S	Calmodulin	CALM1	#N/A	0.993608	2.04636e-20	110.97	DT(0.006)DS(0.994)EEEIR	2	1.0455	18	1.076	1.009	1.115	1.078	0.961	1.004	0.757	1.326	1.072	0.938	1.105	0.967	0.891
P62191	53	T	26S protease regulatory subunit 4	PSMC1	Homo sapiens	0.663557	0.00951395	60.364	LPLVT(0.664)PHT(0.336)QCR	3	1.4123	1	0.798	0.994	1.182	1.024	1.069	1.2	0.732	1.639	0.665	1.246	1.189	0.867	1.044
P62191	56	T	26S protease regulatory subunit 4	PSMC1	Homo sapiens	0.989396	0.0222821	46.704	LPLVT(0.011)PHT(0.989)QCR	3	-0.066788	1
P62191	97	S	26S protease regulatory subunit 4	PSMC1	Homo sapiens	1	0.0097523	40.493	QEEERS(1)KVDDLR	3	-0.70497	1	0.865	1.033	1.183	1.063	1.14	1.046	0.67	1.562	0.827	1.194	1.146	0.898	1.073
P62195	120	S	26S protease regulatory subunit 8	PSMC5	Homo sapiens	0.716422	0.0113739	46.844	NDS(0.716)Y(0.007)T(0.277)LHK	3	-0.75319	1
P62203	102	S	Calmodulin	PF14_0323	Plasmodium falciparum (isolate 3D7)	0.999999	3.62256e-05	87.519	DGDGYIS(1)ADELR	2	0.059995	2	0.554	0.984	1.832	1.514	1.218	0.454	0.443	1.024	1.221	1.776	1.861	0.827	0.805
P62258	233	S	14-3-3 protein epsilon	YWHAE	Homo sapiens	0.497792	0.000162953	40.432	DNLT(0.004)LWT(0.498)S(0.498)DMQGDGEEQNK	3	1.7919	0
P62258	232	T	14-3-3 protein epsilon	YWHAE	Homo sapiens	0.497792	0.000162953	40.432	DNLT(0.004)LWT(0.498)S(0.498)DMQGDGEEQNK	3	1.7919	0
P62333	244	S	26S protease regulatory subunit 10B	PSMC6	Homo sapiens	0.999454	0.0137485	58.32	RFS(0.999)EGTSADR	2	0.12809	2	1.093	0.964	1.2	1.161	0.842	1.032	0.709	1.456	1.059	0.882	1.246	0.967	0.725
P62820	188	S	Ras-related protein Rab-1A	RAB1A	Homo sapiens	0.999999	3.38681e-16	91.414	MGPGATAGGAEKS(1)NVK	4	-1.3288	4	1.106	1.098	1.498	1.314	0.738	0.819	0.427	1.918	1.351	0.992	1.364	0.878	0.561
P62826	32	T	GTP-binding nuclear protein Ran	RAN	Homo sapiens	1	5.43244e-12	101.38	RHLT(1)GEFEK	3	-0.39581	9	0.665	0.725	1.113	0.91	2.239	0.684	0.665	1.029	0.972	1.09	1.536	0.818	2.459
P62826	135	S	GTP-binding nuclear protein Ran	RAN	Homo sapiens	1	0.000695849	80.69	AKS(1)IVFHR	3	-0.79385	1	1.027	0.988	0.995	0.981	1.15	1.399	0.46	3.042	0.734	0.962	1.006	0.986	1.173
P62995	99	S	Transformer-2 protein homolog beta	TRA2B	Homo sapiens	0.985825	0.000703171	61.477	RHS(1)HS(1)HS(0.986)PMS(0.011)T(0.003)R	3	0.29684	4		1.101	0.723	1.352	1.069	0.837	0.918	0.912			0.656	1.871	0.791
P62995	201	T	Transformer-2 protein homolog beta	TRA2B	Homo sapiens	0.997122	9.8528e-06	83.37	RPHT(0.997)PT(0.003)PGIYMGR	3	-0.44353	2	0.318	0.966	1.031	1.506	0.999	1.003	1.177	0.852	0.317	3.041	1.067	1.46	0.663
P62995	95	S	Transformer-2 protein homolog beta	TRA2B	Homo sapiens	0.999986	0.000703171	61.477	RHS(1)HS(1)HS(0.986)PMS(0.011)T(0.003)R	3	0.29684	4		1.101	0.723	1.352	1.069	0.837	0.918	0.912			0.656	1.871	0.791
P62995	97	S	Transformer-2 protein homolog beta	TRA2B	Homo sapiens	0.999892	0.00372856	61.477	RHS(1)HS(1)HS(0.986)PMS(0.011)T(0.003)R	3	0.29684	3		1.039	0.84	1.262	1.047	0.973	0.838	1.16			0.808	1.502	0.83
P62995	266	S	Transformer-2 protein homolog beta	TRA2B	Homo sapiens	0.999957	4.31063e-13	94.538	S(1)PS(1)PYYSR	2	-1.0233	10	0.274	1.111	1.227	1.119	1.303	0.975	0.991	0.985	0.28	4.061	1.105	0.912	1.164
P62995	264	S	Transformer-2 protein homolog beta	TRA2B	Homo sapiens	0.999999	4.31063e-13	94.538	S(1)PS(1)PYYSR	2	-1.0233	10	0.274	1.111	1.227	1.119	1.303	0.975	0.991	0.985	0.28	4.061	1.105	0.912	1.164
P63104	232	T	14-3-3 protein zeta/delta	YWHAZ	Homo sapiens	0.977284	1.42928e-08	54.559	DNLTLWT(0.002)S(0.021)DT(0.977)QGDEAEAGEGGEN	3	0.95619	2	0.989				1.011
P63208	131	T	S-phase kinase-associated protein 1	SKP1	Homo sapiens	1	0.024562	41.242	GKT(1)PEEIRK	4	1.329	1
P63261	324	T	Actin, cytoplasmic 2	ACTG1	Homo sapiens	0.753715	0.0175363	52.101	EITALAPS(0.246)T(0.754)MK	3	-2.3443	1
P63261	60	S	Actin, cytoplasmic 2	ACTG1	Homo sapiens	0.999928	0.003111	50.305	DSYVGDEAQS(1)KR	3	1.4288	2
P67775	304	T	Serine/threonine-protein phosphatase 2A catalytic subunit alpha isoform	PPP2CA	Homo sapiens	0.999368	0.0116272	52.549	RT(0.999)PDY(0.001)FL	2	-0.17868	1
P67809	314	S	Nuclease-sensitive element-binding protein 1	YBX1	Homo sapiens	0.757287	5.0373e-07	48.5	AADPPAENS(0.243)S(0.757)APEAEQGGAE	3	-0.093647	2	0.817	0.914	1.286	1.257	1.334	0.656	0.736	0.891	1.246	1.119	1.406	0.977	1.062
P67809	176	S	Nuclease-sensitive element-binding protein 1	YBX1	Homo sapiens	0.909849	3.70375e-05	49.036	NEGS(0.09)ES(0.91)APEGQAQQR	3	-0.85844	1	0.714	1.331	1.219		0.911	0.978	0.848	1.154	0.73	1.864	0.916
P68871	124	T	Hemoglobin subunit beta	HBB	Homo sapiens	1	7.92315e-50	132.08	EFT(1)PPVQAAYQK	3	-0.012075	17	1.161	0.947	0.975	1.045	1.004	0.959	0.908	1.056	1.211	0.816	1.029	1.072	0.961
P68871	131	Y	Hemoglobin subunit beta	HBB	Homo sapiens	1	3.59915e-19	110.08	EFTPPVQAAY(1)QK	3	-0.46016	5	1.16	0.974	1.089	1.16	0.991	0.773	0.853	0.906	1.5	0.84	1.118	1.065	0.854
P68871	88	T	Hemoglobin subunit beta	HBB	Homo sapiens	0.961753	1.34766e-40	126.77	GT(0.007)FAT(0.962)LS(0.031)ELHCDK	3	0.24915	7	1.073	0.853	0.997	1.05	1.122	0.921	0.984	0.936	1.165	0.795	1.169	1.052	1.069
P68871	90	S	Hemoglobin subunit beta	HBB	Homo sapiens	0.991562	2.24271e-40	123.02	GT(0.001)FAT(0.008)LS(0.992)ELHCDK	3	-1.0321	3	1.03	0.972	1.061	1.131	0.94	0.989	0.876	1.129	1.042	0.943	1.092	1.066	0.831
P68871	13	T	Hemoglobin subunit beta	HBB	Homo sapiens	1	5.41104e-37	124.42	S(1)AVT(1)ALWGK	2	0.40138	3	1.039	1.028	0.944	1.09	1.058	1.045	0.796	1.312	0.995	0.989	0.918	1.155	0.97
P68871	10	S	Hemoglobin subunit beta	HBB	Homo sapiens	1	4.35871e-78	146.16	S(1)AVT(1)ALWGK	2	0.40138	7	1.2	1.011	0.987	0.964	0.959	0.994	0.885	1.124	1.206	0.843	0.977	0.976	0.996
P68871	5	T	Hemoglobin subunit beta	HBB	Homo sapiens	1	1.49537e-36	125.72	VHLT(1)PEEK	2	-0.54342	58	1.055	1.034	1.04	0.964	0.957	1.067	0.883	1.209	0.989	0.981	1.006	0.927	0.993
P69891	140	S	Hemoglobin subunit gamma-1	HBG1	Homo sapiens	0.99999	4.39944e-60	136.81	MVTAVAS(1)ALSSR	2	-1.4531	7	1.082	0.993	1.02	1.04	0.922	1.035	0.908	1.14	1.044	0.918	1.026	1.02	0.886
P69891	143	S	Hemoglobin subunit gamma-1	HBG1	Homo sapiens	0.792853	0.00127805	55.097	MVTAVAS(0.037)ALS(0.793)S(0.171)R	3	-1.5865	1
P69892	140	S	Hemoglobin subunit gamma-2	HBG2	Homo sapiens	0.98198	0.00901181	64.21	MVT(0.017)GVAS(0.982)ALS(0.001)SR	2	1.2046	1	1.043	0.935	1.11	0.938	1.082	0.981	0.911	1.078	1.062	0.897	1.186	0.846	1.153
P69905	25	Y	Hemoglobin subunit alpha	HBA1	Homo sapiens	1	6.77916e-82	147.1	VGAHAGEY(1)GAEALER	2	-3.7972	15	1.024	1.056	1.212	1.244	0.985	0.664	0.814	0.816	1.542	1.031	1.147	1.026	0.792
P69905	4	S	Hemoglobin subunit alpha	HBA1	Homo sapiens	1	8.06224e-48	131.45	VLS(1)PADK	2	-0.84394	101	1.186	1.16	1.16	0.997	0.919	0.688	0.89	0.773	1.723	0.978	1	0.859	0.922
P69905	9	T	Hemoglobin subunit alpha	HBA1	Homo sapiens	1	6.97051e-14	102.52	VLSPADKT(1)NVK	4	-0.49607	5	1.118	0.997	0.954	1.048	0.946	1.067	0.87	1.227	1.048	0.892	0.956	1.099	0.903
P78417	23	S	Glutathione S-transferase omega-1	GSTO1	Homo sapiens	0.999999	8.94359e-05	65.231	GSAPPGPVPEGS(1)IR	2	2.2709	3	1.019	0.915	1.294	1.249	1.266	0.805	0.452	1.78	1.266	0.898	1.414	0.966	1.013
P98175	89	S	RNA-binding protein 10	RBM10	Homo sapiens	0.942444	0.000359113	51.771	HRHS(0.942)PT(0.058)GPPGFPR	4	0.59464	1	0.806	1.298	1.184	1.166	0.899	0.963	0.684	1.409	0.837	1.611	0.912	0.985	0.771
Q00013	365	T	55 kDa erythrocyte membrane protein	MPP1	Homo sapiens	1	1.39169e-05	84.507	FET(1)VHQIHK	3	-0.36247	2	1.015	0.969	1.008	1.129	1.404	1.079	0.395	2.729	0.942	0.955	1.04	1.121	1.244
Q00610	105	T	Clathrin heavy chain 1	CLTC	Homo sapiens	0.792441	0.000823492	58.32	AHT(0.207)MT(0.792)DDVTFWK	3	-0.3277	1	1.06	0.962	1.333	0.858	0.84	0.924	1.021	0.905	1.147	0.908	1.386	0.644	0.979
Q01082	2102	S	Spectrin beta chain, non-erythrocytic 1	SPTBN1	Homo sapiens	0.994047	0.013711	52.576	RPPS(0.994)PEPS(0.004)T(0.002)K	3	-0.92682	1	0.872	0.891	1.251	0.914	1.734	0.575	0.763	0.753	1.517	1.023	1.403	0.731	1.897
Q01130	25	T	Serine/arginine-rich splicing factor 2	SRSF2	Homo sapiens	0.871	0.00331156	52.725	T(0.871)S(0.129)PDTLRR	2	4.2129	1
Q01433	190	S	AMP deaminase 2	AMPD2	Homo sapiens	0.967054	0.00208223	78.814	T(0.033)DS(0.967)DSDLQLYK	2	0.52828	2	0.878	0.741	1.022	0.985	0.942	0.825	1.608	0.513	1.064	0.844	1.38	0.964	0.956
Q01814	589	S	Plasma membrane calcium-transporting ATPase 2	ATP2B2	Homo sapiens	1	0.0171867	57.281	S(1)QMPEEK	3	3.4233	6
Q02790	436	T	Peptidyl-prolyl cis-trans isomerase FKBP4	FKBP4	Homo sapiens	0.828357	2.48226e-06	48.077	AEAS(0.07)S(0.078)GDHPT(0.828)DT(0.023)EMKEEQK	4	0.094723	1	0.982	1.475	1.275	1.134	0.759	0.953	0.423	2.254	1.031	1.501	0.864	0.889	0.669
Q03393	19	S	6-pyruvoyl tetrahydrobiopterin synthase	PTS	Homo sapiens	0.998845	0.0259518	45.357	RIS(0.999)FS(0.001)ASHR	3	-0.60784	1	0.876	1.047	1.153	1.057	0.934	1.043	0.891	1.17	0.84	1.195	1.102	0.917	0.884
Q03400	562	S	S-antigen protein	PF10_0343	Plasmodium falciparum (isolate 3D7)	0.621901	3.35665e-05	45.237	GGAGT(0.039)DGELS(0.622)HNS(0.139)ES(0.139)HT(0.061)K	4	-1.7885	1	0.668	1.228	2.012	1.467	0.845	0.336	0.444	0.758	1.985	1.84	1.638	0.729	0.576
Q03400	557	T	S-antigen protein	PF10_0343	Plasmodium falciparum (isolate 3D7)	1	0	218.25	GGAGT(1)DGELSHNSESHTK	4	-1.6022	6	0.265	0.927	2.194	2.272	1.068	0.111	0.164	0.679	2.385	3.496	2.368	1.035	0.47
Q04637	1209	S	Eukaryotic translation initiation factor 4 gamma 1	EIF4G1	Homo sapiens	0.983052	0.00903381	49.298	KAAS(0.983)LT(0.017)EDRDR	3	1.2903	2	0.998	1.247	1.749	1.138	0.467	1.025	0.376	2.726	0.974	1.249	1.403	0.651	0.41
Q04656	327	T	Copper-transporting ATPase 1	ATP7A	Homo sapiens	0.979501	1.91468e-31	120.32	YNAS(0.002)S(0.015)VT(0.98)PES(0.004)LR	2	-3.0076	1	1.006	0.884	1.041	0.952	0.974	0.933	1.21	0.771	1.078	0.879	1.177	0.915	1.023
Q06830	32	S	Peroxiredoxin-1	PRDX1	Homo sapiens	0.938079	0.0226262	46.844	DIS(0.058)LS(0.938)DY(0.004)K	2	1.2743	1	1.1	1.068	1.049	0.963	0.902	0.978	0.94	1.041	1.125	0.971	0.982	0.918	0.936
Q07960	27	S	Rho GTPase-activating protein 1	ARHGAP1	Homo sapiens	1	0.00221792	79.986	LAS(1)IDEK	2	0.37835	1
Q07960	50	S	Rho GTPase-activating protein 1	ARHGAP1	Homo sapiens	0.374502	2.18242e-26	113.69	S(0.375)S(0.375)S(0.251)PELVTHLK	3	1.8997	0
Q07960	49	S	Rho GTPase-activating protein 1	ARHGAP1	Homo sapiens	0.374502	2.18242e-26	113.69	S(0.375)S(0.375)S(0.251)PELVTHLK	3	1.8997	0
Q07960	51	S	Rho GTPase-activating protein 1	ARHGAP1	Homo sapiens	0.996382	1.10219e-239	203.74	SS(0.003)S(0.996)PELVTHLK	2	-0.92272	2	1.046	0.871	1.105	0.975	1.109	0.748	1.145	0.653	1.399	0.833	1.268	0.883	1.137
Q08211	449	S	ATP-dependent RNA helicase A	DHX9	Homo sapiens	0.999841	0.00701807	57.267	RIS(1)AVSVAER	3	1.9793	1
Q08357	346	T	Sodium-dependent phosphate transporter 2	SLC20A2	Homo sapiens	0.932538	0.00371946	43.761	SDGHVY(0.067)HT(0.933)VHK	4	1.1815	1
Q08495	274	T	Dematin	DMTN	Homo sapiens	0.504811	0.00360882	51.03	T(0.505)PFHT(0.427)S(0.068)LHQGTSK	3	3.5053	2	0.782	0.924	0.99	0.978	1.074	0.812	1.44	0.564	0.962	1.183	1.072	0.988	1.097
Q08495	152	S	Dematin	DMTN	Homo sapiens	0.999998	9.47653e-26	114.01	QRES(1)VGGSPQTK	3	-0.39968	15	1.388	1.296	1.2	1.163	0.854	0.468	0.632	0.741	2.964	0.934	0.926	0.97	0.734
Q08495	90	S	Dematin	DMTN	Homo sapiens	0.483778	5.49204e-23	109.32	S(0.484)T(0.484)S(0.032)PPPSPEVWADSR	3	0.54622	0
Q08495	289	S	Dematin	DMTN	Homo sapiens	0.998056	6.11197e-104	157.97	SS(0.002)S(0.998)LPAYGR	2	0.79278	14	1.001	0.986	1.08	0.967	0.964	1.012	0.99	1.023	0.988	0.985	1.096	0.895	0.997
Q08495	91	T	Dematin	DMTN	Homo sapiens	0.810972	5.49204e-23	109.32	S(0.188)T(0.811)S(0.002)PPPSPEVWADSR	2	-0.03605	1	0.912	0.678	1.226	1.235	0.749	1.421	0.78	1.821	0.642	0.744	1.808	1.008	0.607
Q08495	287	S	Dematin	DMTN	Homo sapiens	0.989057	5.66944e-164	180.66	S(0.989)S(0.01)SLPAYGR	2	0.93788	12	1.019	0.945	1.089	1.042	1.018	1.119	0.767	1.46	0.91	0.927	1.153	0.957	0.977
Q08495	26	S	Dematin	DMTN	Homo sapiens	0.999515	0	222.51	DSSVPGS(1)PSSIVAK	3	0.56234	19	1.124	1.039	1.033	1.036	0.963	1.272	0.533	2.386	0.884	0.924	0.994	1.003	0.93
Q08495	288	S	Dematin	DMTN	Homo sapiens	0.489446	1.40437e-66	139.98	S(0.021)S(0.489)S(0.489)LPAYGR	2	0.78762	0
Q08495	269	S	Dematin	DMTN	Homo sapiens	0.972264	0.000823666	86.898	T(0.028)RS(0.972)LPDR	2	-0.86701	9	0.975	0.946	0.944	1.001	1.018	0.925	1.191	0.777	1.054	0.971	0.997	1.061	1.016
Q08495	22	S	Dematin	DMTN	Homo sapiens	0.910544	0	224.36	DS(0.052)S(0.911)VPGS(0.036)PS(0.001)S(0.001)IVAK	2	0.84427	3	1.024	0.813	0.966	1.116	1.022	1.084	0.975	1.112	0.944	0.794	1.188	1.156	0.916
Q08495	87	S	Dematin	DMTN	Homo sapiens	1	0.0109629	51.286	ERS(1)LS(1)PK	2	-3.1792	1	1.135	1.364	1.339	0.745	0.797	1.221	0.399	3.063	0.93	1.201	0.982	0.556	1.07
Q08495	16	S	Dematin	DMTN	Homo sapiens	0.790312	1.7385e-08	94.387	QPLTS(0.002)PGS(0.198)VS(0.79)PS(0.009)R	2	-0.10588	1	0.976	0.969	1.082	0.975	1.243	0.916	0.839	1.092	1.065	0.993	1.116	0.901	1.275
Q08495	96	S	Dematin	DMTN	Homo sapiens	1	2.58001e-169	180.68	S(0.001)T(0.002)S(0.997)PPPS(1)PEVWADSR	2	0.71186	49	1.039	1.024	1.057	1.075	0.945	1.195	0.666	1.795	0.869	0.986	1.032	1.017	0.879
Q08495	105	S	Dematin	DMTN	Homo sapiens	1	6.29357e-41	123.67	S(1)PGIIS(1)QAS(1)APR	2	-0.1327	8	1.164	1.005	1.076	1.038	0.969	1.228	0.52	2.361	0.948	0.863	1.07	0.965	0.934
Q08495	29	S	Dematin	DMTN	Homo sapiens	0.939596	1.95531e-10	93.753	DSSVPGS(0.995)PS(0.065)S(0.94)IVAK	3	-0.60055	5	1.051	0.733	0.911	0.948	0.991	1.366			0.77	0.697	1.242	1.04	1.046
Q08495	110	S	Dematin	DMTN	Homo sapiens	1	0.000741581	79.317	S(1)PGIIS(1)QAS(1)APR	2	-0.1327	4	0.938	0.865	1.076	1.117	1.137	1.092	0.775	1.409	0.859	0.923	1.244	1.038	1.018
Q08495	333	S	Dematin	DMTN	Homo sapiens	1	1.32801e-81	145.46	GNS(1)LPCVLEQK	3	1.2084	8	1.084	0.933	0.991	0.885	0.774	0.971	1.363	0.713	1.116	0.861	1.062	0.893	0.875
Q08495	28	S	Dematin	DMTN	Homo sapiens	0.846312	7.85655e-08	83.54	DS(0.03)S(0.033)VPGS(0.938)PS(0.846)S(0.152)IVAK	3	-0.30106	6	1.003	0.984	1.152	1.171	1.148	1.169	0.373	3.135	0.859	0.98	1.171	1.017	0.98
Q08495	85	S	Dematin	DMTN	Homo sapiens	1	9.15208e-14	105.2	ERS(1)LS(1)PK	2	-3.1792	24	1.059	1.017	1.288	1.202	0.904	0.517	1.013	0.511	2.047	0.961	1.266	0.933	0.752
Q08495	156	S	Dematin	DMTN	Homo sapiens	0.999079	1.68267e-15	101.53	ESVGGS(0.999)PQT(0.001)K	2	-0.016633	7	1.101	1.145	1.315	1.15	0.977	0.642	0.671	0.957	1.713	1.04	1.149	0.874	0.849
Q08495	303	S	Dematin	DMTN	Homo sapiens	0.563984	1.6583e-19	68.368	LQS(0.564)T(0.191)EFS(0.217)PS(0.021)GS(0.007)ET(0.001)GSPGLQNGEGQR	3	-0.84291	1	0.769	1.07	1.291	0.902	0.969					1.392	1.207	0.698	1.074
Q08495	279	S	Dematin	DMTN	Homo sapiens	0.566886	2.98742e-33	119.65	T(0.027)PFHT(0.406)S(0.567)LHQGTSK	4	-0.77301	2	0.958	0.746	0.782	0.978	0.812	0.939	1.786	0.526	1.02	0.779	1.049	1.251	0.831
Q08495	226	S	Dematin	DMTN	Homo sapiens	1	0	301.36	RGAEEEEEEEDDDS(1)GEEMK	3	3.2014	260	1.085	1.033	1.044	1.061	0.935	0.849	0.993	0.855	1.278	0.952	1.01	1.017	0.881
Q08495	14	S	Dematin	DMTN	Homo sapiens	0.877574	1.97913e-08	94.203	QPLT(0.033)S(0.01)PGS(0.878)VS(0.059)PS(0.02)R	3	-2.2036	2	1.079	1.072	1.072	0.959	1.065	1.026	0.727	1.412	1.052	0.993	1	0.895	1.11
Q08495	92	S	Dematin	DMTN	Homo sapiens	0.996574	1.64053e-206	193.27	S(0.001)T(0.002)S(0.997)PPPS(1)PEVWADSR	2	0.71186	39	1.059	0.958	1.063	1.082	0.925	1.169	0.745	1.569	0.905	0.905	1.109	1.018	0.854
Q08495	278	T	Dematin	DMTN	Homo sapiens	0.853008	4.4687e-60	135.72	T(0.008)PFHT(0.853)S(0.139)LHQGTSK	3	1.6942	6	0.742	0.785	1.145	1.003	1.169	0.822	1.333	0.617	0.903	1.058	1.459	0.876	1.165
Q08495	284	T	Dematin	DMTN	Homo sapiens	0.985559	1.40547e-82	149	TPFHTSLHQGT(0.986)S(0.014)K	4	-0.81313	6	0.964	1.001	1.118	1.025	0.891	1.043	0.958	1.089	0.925	1.038	1.117	0.917	0.87
Q08495	260	S	Dematin	DMTN	Homo sapiens	1	0.00838612	52.891	EEMEKS(1)LPIR	3	-0.77357	1	1.035	0.923	0.942	1.111	0.876	0.968	1.145	0.846	1.069	0.892	1.02	1.179	0.788
Q08495	372	S	Dematin	DMTN	Homo sapiens	1	3.05802e-38	124.12	HLS(1)AEDFSR	3	-0.32828	21	0.976	0.839	1.009	1.129	1.098	1.035	0.915	1.132	0.943	0.859	1.203	1.119	0.973
Q08495	285	S	Dematin	DMTN	Homo sapiens	0.771405	1.71812e-08	93.106	TPFHTSLHQGT(0.229)S(0.771)K	3	-0.72108	2	0.812	1.026	1.21	0.967	0.992	1.142	0.852	1.341	0.711	1.263	1.179	0.799	1.026
Q08495	113	S	Dematin	DMTN	Homo sapiens	1	0.000510236	70.038	S(1)PGIIS(1)QAS(1)APR	2	-0.1327	6	0.953	1.079	1.183	1.111	0.95	0.968	0.756	1.28	0.985	1.132	1.097	0.939	0.854
Q0JRZ9	403	S	F-BAR domain only protein 2	FCHO2	Homo sapiens	1	9.11269e-25	116.19	NLS(1)NEELTK	2	0.34458	4	0.999	0.864	0.918	0.956	1.019	0.846	1.398	0.605	1.181	0.864	1.062	1.042	1.065
Q0JRZ9	394	S	F-BAR domain only protein 2	FCHO2	Homo sapiens	1	3.57326e-05	88.155	HS(1)PVQMNR	2	1.0618	6	1.036	1.053	1.062	1.043	0.954	0.587	1.266	0.464	1.763	1.017	1.009	0.982	0.915
Q12846	117	S	Syntaxin-4	STX4	Homo sapiens	0.999251	3.67977e-45	121.94	AIEPQKEEADENYNS(0.999)VNT(0.001)R	3	-0.44208	3	1.025	1.035	1.311	1.197	1.127	0.848	0.457	1.854	1.21	1.009	1.266	0.913	0.942
Q12857	287	S	Nuclear factor 1 A-type	NFIA	Homo sapiens	0.999865	1.99199e-35	110.57	SVEDEMDS(1)PGEEPFYTGQGR	3	-0.3986	4	0.934	0.982	0.994	1.101	1.026	1.058	0.905	1.169	0.883	1.051	1.013	1.107	0.932
Q12894	7	S	Interferon-related developmental regulator 2	IFRD2	Homo sapiens	0.996002	0.026381	51.445	AWNS(0.004)PS(0.996)RR	2	-0.22646	2	1.041	1.033	1	1.09	0.969	0.872	0.995	0.877	1.193	0.992	0.968	1.09	0.889
Q12983	66	S	BCL2/adenovirus E1B 19 kDa protein-interacting protein 3	BNIP3	Homo sapiens	0.987575	3.43016e-05	84.479	S(0.006)S(0.006)HCDS(0.988)PPR	3	0.7179	1	0.3	1.229	1.192	1.022	0.757	1.02	1.48	0.689	0.294	4.095	0.97	0.858	0.74
Q13057	178	S	Bifunctional coenzyme A synthase	COASY	Homo sapiens	0.999983	0.000497472	75.088	PAS(1)PVAGSPK	3	0.93708	2	1.085	1.048	1.002	1.133	1.139	0.553	1.04	0.532	1.963	0.966	0.956	1.132	1.005
Q13098	468	S	COP9 signalosome complex subunit 1	GPS1	Homo sapiens	1	0.00380827	53.448	NQIHVKS(1)PPR	3	-1.1706	3	0.935	0.948	0.93	0.992	0.989	1.155	1.052	1.098	0.809	1.014	0.981	1.066	0.997
Q13103	96	S	Secreted phosphoprotein 24	SPP2	Homo sapiens	0.999672	0.000717186	52.464	KDS(1)GEDPATCAFQR	3	-1.6492	1	0.902	1.095	1.106	1.055	1.528	0.903	0.412	2.191	0.999	1.213	1.01	0.954	1.448
Q13177	141	S	Serine/threonine-protein kinase PAK 2	PAK2	Homo sapiens	0.993992	3.10435e-05	85.813	YLS(0.994)FT(0.006)PPEK	2	-0.39118	1	1.148	0.814	1.122	1.169	1.242	1.029	0.476	2.163	1.116	0.708	1.379	1.042	1.062
Q13177	19	S	Serine/threonine-protein kinase PAK 2	PAK2	Homo sapiens	0.447942	0.00377284	54.871	MS(0.448)S(0.448)T(0.104)IFSTGGK	3	0.25309	0
Q13177	20	S	Serine/threonine-protein kinase PAK 2	PAK2	Homo sapiens	0.447942	0.00377284	54.871	MS(0.448)S(0.448)T(0.104)IFSTGGK	3	0.25309	0
Q13185	93	S	Chromobox protein homolog 3	CBX3	Homo sapiens	0.970905	1.91158e-171	182.15	RKS(0.971)LS(0.029)DSESDDSK	4	0.42265	7	1.068	1.159	1.236	1.156	1.102	0.447	0.831	0.538	2.387	1.085	1.066	0.936	0.953
Q13185	95	S	Chromobox protein homolog 3	CBX3	Homo sapiens	0.995095	0.000831127	82.651	S(0.005)LS(0.995)DSESDDSK	2	2.7428	3	0.93	1.283	1.37	1.369	0.725	0.541	0.783	0.69	1.719	1.38	1.068	0.999	0.53
Q13200	16	S	26S proteasome non-ATPase regulatory subunit 2	PSMD2	Homo sapiens	1	9.6879e-52	114.68	APVQPQQS(1)PAAAPGGTDEKPSGK	4	-0.22604	1	0.999	0.942	1.225	1.315	0.986	1.04	0.493	2.109	0.961	0.943	1.301	1.073	0.75
Q13336	12	S	Urea transporter 1	SLC14A1	Homo sapiens	0.994654	1.58202e-56	136.96	VDS(0.995)PT(0.005)MVR	2	0.94319	21	1.074	0.966	1.164	1.055	0.972	1.075	0.694	1.55	0.998	0.899	1.205	0.906	0.922
Q13336	14	T	Urea transporter 1	SLC14A1	Homo sapiens	0.787	0.00115632	75.652	VDS(0.213)PT(0.787)MVR	2	1.6998	4	0.918	0.8	1.343	1.166	1.376	0.863	0.534	1.618	1.064	0.871	1.678	0.869	1.18
Q13404	106	S	Ubiquitin-conjugating enzyme E2 variant 1	UBE2V1	Homo sapiens	1	0.00127792	82.287	AIS(1)VLAK	2	0.74306	1	0.897	1.05	1.083	1.245	0.976	0.788	0.96	0.821	1.139	1.17	1.032	1.15	0.784
Q13404	146	S	Ubiquitin-conjugating enzyme E2 variant 1	UBE2V1	Homo sapiens	1	1.40317e-136	167.92	LPQPPEGQCYS(1)N	2	-0.045539	13	0.994	1.033	1.134	1.136	0.885	0.876	0.941	0.931	1.135	1.038	1.098	1.002	0.779
Q13442	60	S	28 kDa heat- and acid-stable phosphoprotein	PDAP1	Homo sapiens	0.994559	0	247.89	S(0.005)LDS(0.995)DES(1)EDEEDDYQQK	2	-0.45227	13	0.956	0.887	0.942	1.003	0.864	0.742	1.606	0.462	1.289	0.928	1.062	1.064	0.862
Q13442	63	S	28 kDa heat- and acid-stable phosphoprotein	PDAP1	Homo sapiens	1	0	247.89	S(0.005)LDS(0.995)DES(1)EDEEDDYQQK	2	-0.45227	14	0.946	0.89	0.952	1.022	0.872	0.736	1.582	0.465	1.285	0.941	1.069	1.074	0.853
Q13442	176	S	28 kDa heat- and acid-stable phosphoprotein	PDAP1	Homo sapiens	0.98484	0.00415889	64.64	MQS(0.985)LS(0.015)LNK	3	0.23158	2	1.242	1.701	2.009	1.004	0.252	0.707	0.085	8.305	1.757	1.37	1.181	0.5	0.251
Q13459	1353	T	Unconventional myosin-IXb	MYO9B	Homo sapiens	0.66324	0.00238803	68.283	RT(0.663)S(0.332)FS(0.005)TSDVSK	3	0.32316	2	1.036	0.94	0.726	0.84	0.801	0.905	1.752	0.517	1.145	0.907	0.773	1.156	0.955
Q13459	1290	S	Unconventional myosin-IXb	MYO9B	Homo sapiens	0.997197	2.34242e-18	99.603	VQEKPDS(0.997)PGGS(0.002)T(0.001)QIQR	3	-0.39077	2	0.964	0.967	0.93	1.012	1.022	0.801	1.304	0.614	1.203	1.004	0.961	1.088	1.01
Q13459	1346	T	Unconventional myosin-IXb	MYO9B	Homo sapiens	0.971248	0.0198199	66.246	AT(0.001)GAALT(0.971)PT(0.028)EER	2	2.0289	1	1.04	0.906	1.033	1.145	0.878	0.885	1.112	0.796	1.175	0.871	1.14	1.108	0.767
Q13480	266	S	GRB2-associated-binding protein 1	GAB1	Homo sapiens	0.497907	0.00828432	52.247	S(0.498)Y(0.004)S(0.498)HDVLPK	3	0.16802	0
Q13480	264	S	GRB2-associated-binding protein 1	GAB1	Homo sapiens	0.497907	0.00828432	52.247	S(0.498)Y(0.004)S(0.498)HDVLPK	3	0.16802	0
Q13501	266	S	Sequestosome-1	SQSTM1	Homo sapiens	0.790874	3.40188e-11	76.586	S(0.791)RLT(0.209)PVSPESSSTEEK	3	-1.182	1
Q13576	16	S	Ras GTPase-activating-like protein IQGAP2	IQGAP2	Homo sapiens	0.999377	0.0207187	50.116	Y(0.001)GS(0.999)IVDDER	2	-3.2534	2
Q13591	956	S	Semaphorin-5A	SEMA5A	Homo sapiens	0.333333	0.0253072	50.04	S(0.333)S(0.333)S(0.333)VEEK	3	-4.4582	0
Q13591	957	S	Semaphorin-5A	SEMA5A	Homo sapiens	0.333333	0.0253072	50.04	S(0.333)S(0.333)S(0.333)VEEK	3	-4.4582	0
Q13591	955	S	Semaphorin-5A	SEMA5A	Homo sapiens	0.333333	0.0253072	50.04	S(0.333)S(0.333)S(0.333)VEEK	3	-4.4582	0
Q13614	631	S	Myotubularin-related protein 2	MTMR2	Homo sapiens	0.499914	6.68467e-05	51.089	AS(0.5)S(0.5)PAQCVTPVQTVV	2	-0.68978	1		1.003	1.047	0.801	1.034	0.882	1.233	0.716			1.043	0.765	1.29
Q13614	630	S	Myotubularin-related protein 2	MTMR2	Homo sapiens	0.499914	6.68467e-05	51.089	AS(0.5)S(0.5)PAQCVTPVQTVV	2	-0.68978	1		1.003	1.047	0.801	1.034	0.882	1.233	0.716			1.043	0.765	1.29
Q13838	172	T	Spliceosome RNA helicase DDX39B	DDX39B	Homo sapiens	1	0.0023896	62.813	NCPHIVVGT(1)PGR	3	0.56308	1
Q14155	694	S	Rho guanine nucleotide exchange factor 7	ARHGEF7	Homo sapiens	0.999678	0.0252544	42.958	KPS(1)DEEFASR	3	0.24955	1	1.068	0.996	1.137	0.956	1.118	1.105	0.62	1.783	0.966	0.933	1.141	0.84	1.169
Q14166	426	S	Tubulin--tyrosine ligase-like protein 12	TTLL12	Homo sapiens	0.953276	0.000849249	64.374	S(0.953)LDT(0.047)HVTK	3	1.8306	2
Q14247	401	T	Src substrate cortactin	CTTN	Homo sapiens	0.849757	1.31209e-21	106.23	T(0.141)QT(0.85)PPVS(0.009)PAPQPTEER	2	0.62121	9	0.885	1.142	1.247	1.255	1.021	0.724	0.726	0.998	1.223	1.29	1.092	1.006	0.813
Q14247	418	S	Src substrate cortactin	CTTN	Homo sapiens	0.795041	0.000438461	53.255	LPS(0.198)S(0.795)PVY(0.007)EDAASFK	3	0.016514	1
Q14247	405	S	Src substrate cortactin	CTTN	Homo sapiens	0.999363	1.92171e-07	68.771	T(0.255)QT(0.746)PPVS(0.999)PAPQPTEER	3	0.24884	7	0.896	0.933	1.285	0.981	1.258	0.882	0.765	1.154	1.016	1.041	1.377	0.763	1.283
Q14254	424	T	Flotillin-2	FLOT2	Homo sapiens	1	0.00967952	59.908	KAT(1)GVQV	2	0.36193	1	1.095	1.842	1.734	0.846	0.587	0.598	0.299	1.999	1.833	1.682	0.941	0.488	0.693
Q14410	147	T	Glycerol kinase 2	GK2	Homo sapiens	0.500453	0.00325489	40.983	T(0.034)GLPLS(0.474)T(0.5)Y(0.586)FS(0.405)AVK	2	3.4029	1	0.869	1.627	1.571	0.576	0.155	1.202			0.723	1.872	0.965	0.367	0.269
Q14410	148	Y	Glycerol kinase 2	GK2	Homo sapiens	0.586056	0.00325489	40.983	T(0.034)GLPLS(0.474)T(0.5)Y(0.586)FS(0.405)AVK	2	3.4029	1	0.869	1.627	1.571	0.576	0.155	1.202			0.723	1.872	0.965	0.367	0.269
Q14410	146	S	Glycerol kinase 2	GK2	Homo sapiens	0.474189	0.00325489	40.983	T(0.034)GLPLS(0.474)T(0.5)Y(0.586)FS(0.405)AVK	2	3.4029	0
Q14498	97	S	RNA-binding protein 39	RBM39	Homo sapiens	0.925502	0.00901328	51.979	Y(0.074)RS(0.926)PYSGPK	3	-1.1322	1	0.461	1.007	1.169	1.133	1.12	1.069	1.041	1.027	0.432	2.182	1.161	0.969	0.988
Q14677	166	S	Clathrin interactor 1	CLINT1	Homo sapiens	0.933231	0.0003378	62.357	YVGVS(0.013)S(0.054)DS(0.933)VGGFR	2	0.23809	1	0.86	0.714	0.489	1.062	0.512	0.881	2.482	0.355	0.977	0.83	0.685	2.172	0.482
Q14738	60	S	Serine/threonine-protein phosphatase 2A 56 kDa regulatory subunit delta isoform	PPP2R5D	Homo sapiens	0.431621	0.000611897	50.493	RPS(0.432)NS(0.284)T(0.284)PPPTQLSK	3	0.72162	0
Q14738	598	S	Serine/threonine-protein phosphatase 2A 56 kDa regulatory subunit delta isoform	PPP2R5D	Homo sapiens	0.99196	0.00225951	56.569	AEEFLT(0.008)AS(0.992)QEAL	2	0.37413	1
Q14847	146	S	LIM and SH3 domain protein 1	LASP1	Homo sapiens	1	1.9176e-79	148.62	RDS(1)QDGSSYR	3	0.85561	20	1.114	1.167	1.058	0.835	0.614	0.74	1.47	0.504	1.505	1.047	0.907	0.789	0.736
Q14C86	790	S	GTPase-activating protein and VPS9 domain-containing protein 1	GAPVD1	Homo sapiens	0.972699	8.783e-06	84.892	SECS(0.973)S(0.027)DFGGK	2	-0.17497	4	0.945	1.313	1.567	1.005	0.713	0.731	0.727	1.005	1.293	1.389	1.194	0.641	0.709
Q14C86	892	S	GTPase-activating protein and VPS9 domain-containing protein 1	GAPVD1	Homo sapiens	0.997734	0.00355106	57.174	QRHS(0.998)Y(0.002)PER	3	1.4554	3	1.155	1.124	1.003	0.95	0.939	1.337	0.493	2.71	0.864	0.973	0.892	0.947	0.988
Q14C86	1013	T	GTPase-activating protein and VPS9 domain-containing protein 1	GAPVD1	Homo sapiens	0.412116	0.0221593	41.56	FS(0.412)T(0.412)LT(0.173)DDPS(0.003)PR	2	0.24331	0
Q14C86	902	S	GTPase-activating protein and VPS9 domain-containing protein 1	GAPVD1	Homo sapiens	0.96373	3.21822e-26	112.24	S(0.964)S(0.036)DIVSSVR	2	0.26313	8	1.127	1.279	1.067	0.846	0.712	1.073	0.897	1.197	1.05	1.135	0.834	0.793	0.842
Q14C86	1019	S	GTPase-activating protein and VPS9 domain-containing protein 1	GAPVD1	Homo sapiens	1	1.21287e-41	125.29	FSTLTDDPS(1)PR	2	-1.3319	5	1.005	0.836	0.867	1.008	1.082	0.99	1.213	0.816	1.015	0.832	1.037	1.163	1.073
Q14C86	1012	S	GTPase-activating protein and VPS9 domain-containing protein 1	GAPVD1	Homo sapiens	0.455507	0.000593759	83.358	FS(0.456)T(0.318)LT(0.226)DDPSPR	2	1.6964	0
Q14C86	1015	T	GTPase-activating protein and VPS9 domain-containing protein 1	GAPVD1	Homo sapiens	0.997079	1.78079e-69	141.37	FST(0.002)LT(0.997)DDPSPR	2	0.51392	1	1.002	0.944	1.043	1.371	1.011	0.899	0.731	1.23	1.114	0.943	1.104	1.314	0.737
Q14C86	908	S	GTPase-activating protein and VPS9 domain-containing protein 1	GAPVD1	Homo sapiens	0.83318	0.0135106	56.043	S(0.001)S(0.001)DIVS(0.165)S(0.833)VR	2	3.0626	1	1.218	1.021	1.06	0.915	0.786	1.055	0.946	1.116	1.154	0.839	1.038	0.863	0.859
Q14C86	900	S	GTPase-activating protein and VPS9 domain-containing protein 1	GAPVD1	Homo sapiens	0.581091	0.00165372	70.26	S(0.581)RS(0.404)S(0.015)DIVSSVR	3	0.12549	1	0.913	1.227	1.188	0.962	0.895	1.036	0.78	1.329	0.881	1.344	0.968	0.81	0.93
Q14C86	907	S	GTPase-activating protein and VPS9 domain-containing protein 1	GAPVD1	Homo sapiens	0.49902	0.0278891	46.73	S(0.001)S(0.001)DIVS(0.499)S(0.499)VR	2	0.76232	0
Q14C86	791	S	GTPase-activating protein and VPS9 domain-containing protein 1	GAPVD1	Homo sapiens	0.55094	0.00371838	58.172	S(0.011)ECS(0.438)S(0.551)DFGGK	3	0.94801	1
Q14C86	914	S	GTPase-activating protein and VPS9 domain-containing protein 1	GAPVD1	Homo sapiens	0.999832	0.00301407	64.313	RPMS(1)DPSWNR	3	-0.38939	4	0.905	0.87	1.06	1.071	1.236	0.973	0.884	1.1	0.931	0.962	1.218	1.01	1.154
Q14C86	903	S	GTPase-activating protein and VPS9 domain-containing protein 1	GAPVD1	Homo sapiens	0.958659	5.41026e-19	109.16	S(0.041)S(0.959)DIVSSVR	2	-0.26665	3	1.004	0.994	1.095	1.084	1.036	0.94	0.847	1.11	1.067	0.99	1.101	0.99	0.957
Q15003	87	S	Condensin complex subunit 2	NCAPH	Homo sapiens	0.881824	0.00117506	81.099	LLAS(0.882)PS(0.118)SR	2	0.66095	1	0.962	0.903	1.243	1.161	1.101	0.808	0.822	0.983	1.19	0.939	1.377	0.934	0.948
Q15018	285	S	BRISC complex subunit Abro1	FAM175B	Homo sapiens	0.891169	0.00347757	65.212	MPS(0.891)S(0.109)GFAAEGR	2	-0.92272	1	0.921	1.449	1.541	0.86	0.763	1.124	0.342	3.286	0.819	1.573	1.063	0.558	0.887
Q15121	116	S	Astrocytic phosphoprotein PEA-15	PEA15	Homo sapiens	1	0.0120585	58.268	QPS(1)EEEIIK	2	1.4381	1	0.959	1.144	1.396	1.127	0.902	0.939	0.532	1.765	1.021	1.193	1.22	0.807	0.801
Q15185	113	S	Prostaglandin E synthase 3	PTGES3	Homo sapiens	1	2.95458e-42	155.49	DWEDDS(1)DEDMSNFDR	3	0.92107	13	0.961	1.075	0.797	0.892	1.138	1.054	1.082	0.975	0.912	1.119	0.742	1.119	1.275
Q15276	408	T	Rab GTPase-binding effector protein 1	RABEP1	Homo sapiens	0.611862	1.20992e-08	66.467	RAQS(0.402)T(0.612)DS(0.985)LGT(0.001)SGSLQSK	3	0.79637	1	0.856	0.984	1.186	1.198	1.117	0.729	0.931	0.784	1.174	1.149	1.206	1.01	0.932
Q15276	410	S	Rab GTPase-binding effector protein 1	RABEP1	Homo sapiens	0.98676	4.94558e-15	82.517	RAQS(0.756)T(0.256)DS(0.987)LGT(0.001)SGSLQSK	3	2.7384	3	0.813	0.995	1.172	1.048	1.234	0.822	0.916	0.898	0.988	1.223	1.178	0.894	1.178
Q15276	407	S	Rab GTPase-binding effector protein 1	RABEP1	Homo sapiens	0.943678	5.1038e-72	139.5	AQS(0.944)T(0.056)DSLGTSGSLQSK	2	-0.09519	5	0.888	1.082	1.137	0.981	1.045	0.942	0.926	1.017	0.942	1.219	1.051	0.863	1.065
Q15287	155	S	RNA-binding protein with serine-rich domain 1	RNPS1	Homo sapiens	0.99993	0.008717	48.568	RS(1)PS(0.999)PKPT(0.002)K	4	-0.12108	5	0.289	1.019	1.292	1.2	1.265	1.03	0.904	1.139	0.281	3.523	1.268	0.929	1.054
Q15287	157	S	RNA-binding protein with serine-rich domain 1	RNPS1	Homo sapiens	0.999188	0.008717	48.568	S(1)PS(0.999)PKPT(0.001)K	3	-0.33739	5	0.289	1.019	1.292	1.2	1.265	1.03	0.904	1.139	0.281	3.523	1.268	0.929	1.054
Q15366	189	S	Poly(rC)-binding protein 2	PCBP2	Homo sapiens	0.963153	1.42756e-33	121.72	PSS(0.037)S(0.963)PVIFAGGQDR	2	0.089497	3	1.022	1.008	1.086	1.005	1.163	0.823	0.893	0.922	1.241	0.986	1.077	0.925	1.157
Q15435	27	S	Protein phosphatase 1 regulatory subunit 7	PPP1R7	Homo sapiens	1	7.32168e-153	174.2	VES(1)EES(1)GDEEGKK	3	1.8335	41	1.132	1.128	1.195	1.122	0.904	0.519	0.999	0.52	2.18	0.996	1.06	0.939	0.805
Q15435	24	S	Protein phosphatase 1 regulatory subunit 7	PPP1R7	Homo sapiens	1	7.32168e-153	174.2	VES(1)EES(1)GDEEGKK	3	1.8335	53	1.114	1.12	1.168	1.093	0.902	0.519	1.084	0.479	2.146	1.005	1.043	0.935	0.825
Q15746	16	S	Myosin light chain kinase, smooth muscle	MYLK	Homo sapiens	0.732122	0.0185051	51.162	T(0.259)S(0.732)LS(0.009)VDPSR	2	-2.0422	1	0.898	0.979	1.233	1.141	1.135	0.798	0.816	0.978	1.126	1.09	1.259	0.925	0.995
Q15811	1144	T	Intersectin-1	ITSN1	Homo sapiens	0.842852	0.0209153	53.756	IT(0.843)PT(0.157)EPPK	3	2.0009	1
Q15831	32	T	Serine/threonine-protein kinase STK11	STK11	Homo sapiens	0.559195	0.00577312	69.03	IDS(0.441)T(0.559)EVIYQPR	3	0.007226	1
Q15831	31	S	Serine/threonine-protein kinase STK11	STK11	Homo sapiens	0.974665	1.8585e-20	111.12	IDS(0.975)T(0.025)EVIYQPR	2	1.5336	6	0.912	0.935	1.188	1.06	0.934	0.736	1.234	0.596	1.239	1.025	1.271	0.892	0.881
Q15836	58	S	Vesicle-associated membrane protein 3	VAMP3	Homo sapiens	0.999739	5.3179e-12	76.817	ADALQAGAS(1)QFETSAAK	3	2.2138	3	0.966	0.876	1.026	1.248	1.065	0.966	0.854	1.131	1	0.907	1.172	1.216	0.854
Q16143	42	S	Beta-synuclein	SNCB	Homo sapiens	0.999996	0.0028299	72.29	EGVLYVGS(1)K	2	0.67531	2	1.423	1.056	0.895	0.916	0.733	1.107	0.869	1.274	1.285	0.742	0.847	1.023	0.801
Q16204	352	S	Coiled-coil domain-containing protein 6	CCDC6	Homo sapiens	0.664908	2.4627e-05	46.89	T(0.062)VS(0.268)S(0.665)PIPY(0.004)T(0.001)PSPSSSR	3	-1.5029	1
Q16658	239	T	Fascin	FSCN1	Homo sapiens	0.935573	0.00349469	59.248	YLAPSGPS(0.064)GT(0.936)LK	3	0.64426	1
Q2M2I8	623	S	AP2-associated protein kinase 1	AAK1	Homo sapiens	0.605385	0.00536953	68.972	VGS(0.032)LT(0.963)PPS(0.605)S(0.399)PK	2	-1.3566	1
Q2M2I8	620	T	AP2-associated protein kinase 1	AAK1	Homo sapiens	0.963474	0.00536953	68.972	VGS(0.032)LT(0.963)PPS(0.605)S(0.399)PK	2	-1.3566	3
Q2M2I8	624	S	AP2-associated protein kinase 1	AAK1	Homo sapiens	0.776075	0.0261447	62.104	VGS(0.181)LT(0.818)PPS(0.225)S(0.776)PK	3	-1.5195	2
Q2TAZ0	403	S	Autophagy-related protein 2 homolog A	ATG2A	Homo sapiens	1	0.00172639	47.774	RLS(1)AQAHPAGK	4	0.32797	2	1.289	1.228	0.775	0.659	0.768	0.787	1.493	0.527	1.637	0.953	0.631	0.851	1.166
Q3YEC7	492	S	Rab-like protein 6	RABL6	Homo sapiens	0.998552	5.04491e-05	56.347	GPAPAPQQCS(0.999)EPET(0.001)K	3	-1.5224	2	0.925	1.165	1.168	1.134	0.89	0.837	0.881	0.95	1.105	1.26	1.003	0.971	0.784
Q4G0F5	304	S	Vacuolar protein sorting-associated protein 26B	VPS26B	Homo sapiens	0.499975	0.00587312	40.242	S(0.5)MS(0.5)HQAAIASQR	3	1.0256	1
Q4G0F5	302	S	Vacuolar protein sorting-associated protein 26B	VPS26B	Homo sapiens	0.499975	0.00587312	40.242	S(0.5)MS(0.5)HQAAIASQR	3	1.0256	1
Q4KMP7	132	S	TBC1 domain family member 10B	TBC1D10B	Homo sapiens	1	0.00960283	50.354	ALAAGADS(1)PK	3	0.92355	1	0.86	1.185	1.105	1.304	0.932	0.708	0.907	0.781	1.214	1.378	0.932	1.18	0.715
Q4KMP7	678	S	TBC1 domain family member 10B	TBC1D10B	Homo sapiens	1	0.00263945	43.042	AAGGAPS(1)PPPPVR	2	0.47116	1
Q53TN4	248	S	Cytochrome b reductase 1	CYBRD1	Homo sapiens	0.984512	0.000938332	42.947	GS(0.985)MPAY(0.014)S(0.002)GNNMDK	3	-1.6953	1
Q53TN4	284	S	Cytochrome b reductase 1	CYBRD1	Homo sapiens	1	4.96411e-26	114.96	NLALDEAGQRS(1)T(1)M	3	0.64159	16	0.914	0.829	1.066	1.09	1.096	0.847	1.158	0.732	1.079	0.907	1.286	1.023	1.006
Q53TN4	260	S	Cytochrome b reductase 1	CYBRD1	Homo sapiens	0.938778	1.04554e-64	120.52	GSMPAYSGNNMDKS(0.939)DS(0.061)ELNSEVAAR	4	-2.1783	6	0.89	0.972	1.179	1.211	0.92	0.779	1.047	0.744	1.142	1.092	1.213	1.027	0.759
Q53TN4	285	T	Cytochrome b reductase 1	CYBRD1	Homo sapiens	1	2.73357e-14	101.49	NLALDEAGQRS(1)T(1)M	3	0.64159	14	0.918	0.748	1.094	1.077	1.119	0.773	1.272	0.608	1.187	0.816	1.461	0.985	1.039
Q58WW2	18	S	DDB1- and CUL4-associated factor 6	DCAF6	Homo sapiens	0.998942	0.0151048	54.005	S(0.999)LGLEDPS(0.001)R	2	1.9901	1
Q58WW2	657	S	DDB1- and CUL4-associated factor 6	DCAF6	Homo sapiens	0.999826	1.34569e-23	81.315	DS(0.009)ALQDT(0.991)DDS(1)DDDPVLIPGAR	3	-0.62646	11	0.808	1.021	1.253	1.296	0.976	0.817	0.829	0.986	0.988	1.264	1.228	1.034	0.753
Q58WW2	654	T	DDB1- and CUL4-associated factor 6	DCAF6	Homo sapiens	0.995473	2.76069e-16	65.428	DS(0.005)ALQDT(0.995)DDS(1)DDDPVLIPGAR	3	-0.6592	5		1.032	1.376	0.771			0.821				1.333	0.561
Q5JSH3	403	S	WD repeat-containing protein 44	WDR44	Homo sapiens	0.999992	3.78208e-102	139.41	EYVSNDAAQS(1)DDEEKLQSQPTDTDGGR	4	1.2731	4	0.928	0.951	1.289	1.203	1.005	0.74	0.883	0.838	1.254	1.025	1.355	0.934	0.835
Q5JSH3	556	T	WD repeat-containing protein 44	WDR44	Homo sapiens	0.474468	1.40372e-09	55.051	Y(0.013)NT(0.474)EGRVS(0.474)PS(0.035)PS(0.004)QESLSSSK	4	0.098534	0
Q5JSH3	563	S	WD repeat-containing protein 44	WDR44	Homo sapiens	0.483778	0.000565043	43.69	VS(0.484)PS(0.484)PS(0.032)QESLSSSK	3	0.40422	0
Q5JSH3	561	S	WD repeat-containing protein 44	WDR44	Homo sapiens	0.835043	1.54674e-59	133.96	VS(0.835)PS(0.165)PSQESLSSSK	3	1.1411	7	0.961	1.009	1.011	0.975	1.027	0.849	1.167	0.728	1.131	1.05	1.002	0.965	1.053
Q5JSH3	96	S	WD repeat-containing protein 44	WDR44	Homo sapiens	0.999141	8.61287e-207	192.6	ELSDQAT(0.001)AS(0.999)PIVAR	2	-0.91786	1	0.779	1.018	1.18	1.118	1.259	0.861	0.784	1.098	0.904	1.308	1.159	0.948	1.126
Q5T0T0	75	S	E3 ubiquitin-protein ligase MARCH8	MARCH8	Homo sapiens	0.882353	0.00306634	52.372	T(0.001)S(0.001)IT(0.053)PS(0.882)S(0.062)QDICR	2	2.613	1	0.824	0.912	1.104	1.035	1.132	0.86	1.133	0.76	0.958	1.106	1.211	0.937	1.094
Q5T4S7	2885	S	E3 ubiquitin-protein ligase UBR4	UBR4	Homo sapiens	0.5	0	309.46	T(0.5)S(0.5)PADHGGSVGSESGGSAVDSVAGEHSVSGR	3	-0.13532	15	0.851	1.018	1.265	1.104	1.158	0.8	0.804	0.996	1.064	1.196	1.242	0.873	1.049
Q5T4S7	905	T	E3 ubiquitin-protein ligase UBR4	UBR4	Homo sapiens	0.80216	0.00330986	70.728	AT(0.197)T(0.802)PLYHGFK	3	-0.095607	1	0.889	1.092	1.045	1.324	1.092	0.705	0.855	0.825	1.261	1.228	0.957	1.267	0.825
Q5T4S7	181	S	E3 ubiquitin-protein ligase UBR4	UBR4	Homo sapiens	0.999805	1.52325e-26	116.19	ELASPVS(1)PELR	2	0.22851	5	0.898	1	1.187	0.983	1.054	0.843	1.036	0.814	1.065	1.113	1.187	0.829	1.072
Q5T4S7	620	S	E3 ubiquitin-protein ligase UBR4	UBR4	Homo sapiens	0.5	4.06758e-08	65.16	AAPPPPPPPPPLES(0.5)S(0.5)PR	3	-2.1524	4	0.907	1.081	1.294	1.082	1.079	0.849	0.708	1.2	1.068	1.192	1.197	0.836	0.998
Q5T4S7	2719	S	E3 ubiquitin-protein ligase UBR4	UBR4	Homo sapiens	0.992168	3.68032e-68	144.7	HVTLPS(0.008)S(0.992)PR	2	0.20261	16	0.969	0.972	1.103	0.955	1.086	0.84	1.077	0.78	1.153	1.003	1.135	0.866	1.137
Q5T4S7	619	S	E3 ubiquitin-protein ligase UBR4	UBR4	Homo sapiens	0.5	4.06758e-08	65.16	AAPPPPPPPPPLES(0.5)S(0.5)PR	3	-2.1524	4	0.907	1.081	1.294	1.082	1.079	0.849	0.708	1.2	1.068	1.192	1.197	0.836	0.998
Q5T4S7	178	S	E3 ubiquitin-protein ligase UBR4	UBR4	Homo sapiens	0.959722	1.58292e-05	89.507	ELAS(0.96)PVS(0.04)PELR	2	-1.3508	2
Q5T4S7	2884	T	E3 ubiquitin-protein ligase UBR4	UBR4	Homo sapiens	0.5	0	309.46	T(0.5)S(0.5)PADHGGSVGSESGGSAVDSVAGEHSVSGR	3	-0.13532	15	0.851	1.018	1.265	1.104	1.158	0.8	0.804	0.996	1.064	1.196	1.242	0.873	1.049
Q5T4S7	2718	S	E3 ubiquitin-protein ligase UBR4	UBR4	Homo sapiens	0.617531	0.000159242	81.92	HVTLPS(0.618)S(0.382)PR	3	0.50387	3	1.11	1.042	0.92	0.951	0.895	0.902	1.18	0.764	1.231	0.939	0.883	1.033	0.941
Q5T4S7	2724	T	E3 ubiquitin-protein ligase UBR4	UBR4	Homo sapiens	0.990037	2.2707e-226	194.66	S(0.01)NT(0.99)PMGDKDDDDDDDADEK	3	-0.49304	25	1.006	0.938	1.076	1.104	1.058	0.738	1.08	0.683	1.363	0.933	1.147	1.026	0.959
Q5T7N3	10	S	KN motif and ankyrin repeat domain-containing protein 4	KANK4	Homo sapiens	0.832528	0.0102516	49.3	DQS(0.833)S(0.167)QGDEEK	3	0.54873	4	0.702	1.002	1.777	1.301	1.355	0.454	0.408	1.112	1.547	1.427	1.773	0.732	1.042
Q5TAQ9	99	S	DDB1- and CUL4-associated factor 8	DCAF8	Homo sapiens	1	4.31417e-07	50.87	VHDRS(1)EEEEEEEEEEEEEQPR	3	0.21172	1	0.777	1.081	1.039	1.174	1.143	0.443	1.344	0.33	1.752	1.392	0.961	1.13	0.974
Q5TDH0	104	T	Protein DDI1 homolog 2	DDI2	Homo sapiens	0.333333	2.23031e-08	76.378	IDFSSIAVPGT(0.333)S(0.333)S(0.333)PR	2	1.1118	0
Q5TDH0	128	S	Protein DDI1 homolog 2	DDI2	Homo sapiens	0.654895	3.46905e-07	41.936	QPPGT(0.001)QQS(0.001)HS(0.002)S(0.002)PGEIT(0.098)S(0.241)S(0.655)PQGLDNPALLR	3	-0.075371	1			0.89	1.443		0.99	0.677	1.463				1.62
Q5TDH0	60	S	Protein DDI1 homolog 2	DDI2	Homo sapiens	0.999932	0.00887927	55.314	S(1)LASYGLK	2	-0.69586	1
Q5TDH0	127	S	Protein DDI1 homolog 2	DDI2	Homo sapiens	0.560079	2.95682e-47	85.615	QPPGTQQSHSSPGEIT(0.009)S(0.56)S(0.431)PQGLDNPALLR	4	-0.11798	1	0.907		1.292	0.64	1.281	1.184	0.697	1.699	0.766			0.495	2.002
Q5TDH0	106	S	Protein DDI1 homolog 2	DDI2	Homo sapiens	0.4545	2.23031e-08	76.378	IDFSSIAVPGT(0.091)S(0.454)S(0.454)PR	2	0.28153	0
Q5TDH0	105	S	Protein DDI1 homolog 2	DDI2	Homo sapiens	0.4545	2.23031e-08	76.378	IDFSSIAVPGT(0.091)S(0.454)S(0.454)PR	2	0.28153	0
Q5TDH0	121	S	Protein DDI1 homolog 2	DDI2	Homo sapiens	0.80933	1.94754e-182	173.81	QPPGTQQSHS(0.191)S(0.809)PGEITSSPQGLDNPALLR	3	-0.09053	3	1.026	1.075	0.868	1.282	1.124	0.872	0.752	1.159	1.177	1.048	0.807	1.477	0.877
Q5VVQ6	130	S	Ubiquitin thioesterase OTU1	YOD1	Homo sapiens	0.81443	9.12665e-14	105.1	S(0.186)S(0.814)PAFTK	2	1.9389	3	1.018	1.001	1.244	1.203	0.982	0.724	0.828	0.874	1.405	0.984	1.243	0.967	0.816
Q5VVQ6	129	S	Ubiquitin thioesterase OTU1	YOD1	Homo sapiens	0.9243	9.04835e-31	120.31	S(0.924)S(0.076)PAFTK	2	0.036345	5	1.031	1.009	1.224	1.139	1.032	0.671	0.894	0.75	1.538	0.979	1.212	0.93	0.906
Q5VVQ6	140	S	Ubiquitin thioesterase OTU1	YOD1	Homo sapiens	0.753439	0.00193281	80.684	GAS(0.246)S(0.753)YVR	2	0.24741	1	1.521	1.219	1.231	0.589	0.437	1.592	0.411	3.875	0.955	0.802	1.009	0.479	0.742
Q5VZ46	955	S	Uncharacterized protein KIAA1614	KIAA1614	Homo sapiens	0.769637	0.015157	44.863	ES(0.77)EGS(0.23)LQR	3	-1.556	1
Q5XPI4	11	S	E3 ubiquitin-protein ligase RNF123	RNF123	Homo sapiens	0.820015	0.000108193	67.136	MASKGAGMS(0.18)FS(0.82)R	2	-2.8519	4	0.338	0.936	2.116	2.137	1.153	0.144	0.176	0.818	2.344	2.774	2.26	1.01	0.539
Q5XPI4	9	S	E3 ubiquitin-protein ligase RNF123	RNF123	Homo sapiens	0.991751	0.000211382	67.207	GAGMS(0.992)FS(0.008)R	2	-0.53524	5	1.066	1.021	1.214	1.056	0.833	1.105	0.705	1.569	0.964	0.958	1.189	0.869	0.789
Q66K74	759	S	Microtubule-associated protein 1S	MAP1S	Homo sapiens	0.996201	1.64702e-20	80.102	AVPMAPAPAS(0.996)PGS(0.003)S(0.001)NDSSAR	3	-1.3271	1
Q68EM7	676	S	Rho GTPase-activating protein 17	ARHGAP17	Homo sapiens	0.424019	1.86093e-05	42.652	S(0.424)PS(0.424)PPT(0.127)QHT(0.025)GQPPGQPSAPSQLSAPR	4	-0.9288	0
Q68EM7	674	S	Rho GTPase-activating protein 17	ARHGAP17	Homo sapiens	0.511108	6.54129e-24	72.633	S(0.511)PS(0.444)PPT(0.043)QHT(0.001)GQPPGQPSAPSQLSAPR	3	-0.32893	1	0.986	0.938	0.94	1.246	1.19	0.796	0.904	0.881	1.238	0.951	1.003	1.325	0.955
Q6EEV6	28	S	Small ubiquitin-related modifier 4	SUMO4	Homo sapiens	1	2.876e-19	107.5	VAGQDGS(1)VVQFK	3	0.79651	2	1.093	0.952	1.12	1.162	1.179	1.06	0.433	2.446	1.031	0.872	1.176	1.038	1.015
Q6FI81	20	S	Anamorsin	CIAPIN1	Homo sapiens	0.97334	0.0143108	51.276	S(0.027)S(0.973)PVEALK	2	0.35451	1	1.042	0.851	1.114	1.107	0.927	1.098	0.861	1.275	0.949	0.817	1.308	0.994	0.838
Q6GYQ0	611	T	Ral GTPase-activating protein subunit alpha-1	RALGAPA1	Homo sapiens	1	0.0235622	53.493	NMT(1)LAGR	2	-2.5712	2	1.078	1.086	1.041	1.033	0.988	0.868	0.907	0.958	1.241	1.007	0.958	0.992	0.956
Q6LFN2	608	S	RING finger protein PFF0165c	PFF0165c	Plasmodium falciparum (isolate 3D7)	1	0.00335627	63.185	KDS(1)LNEDDVK	3	0.84988	1
Q6NSI3	6	T	Protein FAM53A	FAM53A	Homo sapiens	1	0.0165404	40.268	MVT(1)LIT(1)EK	2	3.5176	1
Q6NSI3	3	T	Protein FAM53A	FAM53A	Homo sapiens	1	0.0165404	40.268	MVT(1)LIT(1)EK	2	3.5176	1
Q6NXT1	63	S	Ankyrin repeat domain-containing protein 54	ANKRD54	Homo sapiens	0.999992	9.11762e-05	83.087	ASGGAQS(1)PLR	2	1.5361	3	1.242	1.064	1.189	1.104	0.848	0.553	1.001	0.553	2.247	0.856	1.118	0.929	0.767
Q6P597	466	S	Kinesin light chain 3	KLC3	Homo sapiens	0.991293	4.79942e-05	66.436	AMS(0.991)LNT(0.009)LNVDAPR	3	0.19663	2	0.923	0.706	1.468	1.116	1.075	1.011	0.7	1.446	0.913	0.765	2.078	0.76	0.963
Q6P597	497	S	Kinesin light chain 3	KLC3	Homo sapiens	0.41171	8.10755e-41	125.36	T(0.018)LS(0.285)AS(0.412)T(0.285)QDLSPH	2	-2.09	0
Q6PCE3	175	S	Glucose 1,6-bisphosphate synthase	PGM2L1	Homo sapiens	0.99913	7.6979e-34	122.63	AVAGVMIT(0.001)AS(0.999)HNR	3	-0.74456	17	0.908	0.998	1.052	1.053	1.034	0.91	1.045	0.871	0.997	1.099	1.055	1	0.982
Q6XQN6	500	S	Nicotinate phosphoribosyltransferase	NAPRT	Homo sapiens	0.996906	0.0211041	49.934	ALAQLS(0.997)LS(0.003)R	2	4.192	1
Q6Y7W6	236	S	PERQ amino acid-rich with GYF domain-containing protein 2	GIGYF2	Homo sapiens	1	0.0161251	42.785	WRPHS(1)PDGPR	3	-0.7596	1
Q6ZRV2	914	S	Protein FAM83H	FAM83H	Homo sapiens	1	0.0056035	56.514	RGS(1)PVPPVPER	3	-1.2708	2	0.563	1.263	1.113	1.204	1.17	0.917	0.77	1.191	0.613	2.245	0.881	1.082	0.972
Q6ZWT7	474	T	Lysophospholipid acyltransferase 2	MBOAT2	Homo sapiens	1	2.17115e-12	95.954	KNT(1)HENIQLSQSK	4	-0.82689	5	0.963	0.857	1.156	1.15	1.117	0.823	0.935	0.881	1.17	0.89	1.349	0.995	0.971
Q76NM4	42	S	Ras-related protein Rab-11A	Rab11a	Plasmodium falciparum (isolate 3D7)	0.94182	0.0194289	50.088	S(0.942)T(0.058)IGVEFATK	2	-0.40362	1	0.292	0.567	1.461	1.268	2.904	0.24	0.268	0.897	1.217	1.944	2.575	0.868	2.289
Q76NM4	190	S	Ras-related protein Rab-11A	Rab11a	Plasmodium falciparum (isolate 3D7)	1	0.0173666	51.771	NDDNLS(1)IQPR	2	2.0292	1	0.725	1.039	1.417	1.197	1.53	0.678	0.413	1.641	1.069	1.433	1.364	0.845	1.278
Q76NN6	270	S	Ran binding protein 1, putative	PFD0950w	Plasmodium falciparum (isolate 3D7)	0.999987	1.05949e-49	131.45	SDDKKS(1)DEEENIK	3	0.96538	10	0.4	0.921	2.028	2.077	1.235	0.21	0.128	1.641	1.903	2.302	2.201	1.024	0.594
Q76NN7	89	S	Peptidyl-prolyl cis-trans isomerase	PfCyP19	Plasmodium falciparum (isolate 3D7)	0.549105	0.0173385	48.568	S(0.549)FT(0.451)DENFNMK	3	-1.4363	1	0.573	0.904	1.05	1.574	1.879	0.632	0.388	1.627	0.907	1.577	1.161	1.499	1.194
Q76NN7	91	T	Peptidyl-prolyl cis-trans isomerase	PfCyP19	Plasmodium falciparum (isolate 3D7)	0.805491	0.0279704	53.6	S(0.195)FT(0.805)DENFNMK	3	-2.0411	1
Q76NN8	482	S	Calcium-transporting ATPase	PFA_0310c	Plasmodium falciparum (isolate 3D7)	0.999988	1.69656e-14	102.65	EMKS(1)NENTIISR	3	-0.248	6	0.403	0.912	2.223	1.517	1.509	0.331	0.104	3.175	1.217	2.262	2.437	0.683	0.995
Q7K6A0	18	S	cAMP-dependent protein kinase catalytic subunit	PfPKAc	Plasmodium falciparum (isolate 3D7)	0.506169	0.000559766	64.842	DS(0.1)DS(0.394)S(0.506)EQVLTNK	3	0.73553	1
Q7K6A0	17	S	cAMP-dependent protein kinase catalytic subunit	PfPKAc	Plasmodium falciparum (isolate 3D7)	0.968902	1.16799e-51	133.86	DS(0.004)DS(0.969)S(0.027)EQVLTNK	2	1.1059	9	0.452	0.797	1.85	2.067	1.107	0.396	0.331	1.197	1.141	1.766	2.32	1.118	0.536
Q7K6A0	15	S	cAMP-dependent protein kinase catalytic subunit	PfPKAc	Plasmodium falciparum (isolate 3D7)	0.965102	1.84006e-32	117.84	KKDS(0.965)DS(0.017)S(0.017)EQVLTNK	4	1.7598	4	0.468	0.666	1.372	1.496	2.274	0.511	0.213	2.403	0.916	1.423	2.061	1.09	1.52
Q7K6A4	186	S	S-adenosylmethionine synthase	PfSAMS	Plasmodium falciparum (isolate 3D7)	1	1.69022e-05	78.441	NKGS(1)CGGHLEPLR	3	-0.65458	1	0.464	0.554	1.254	1.313	2.701	0.488	0.226	2.163	0.95	1.194	2.265	1.047	2.057
Q7K6A5	28	T	Multidrug resistance protein 1	PfMDR1	Plasmodium falciparum (isolate 3D7)	0.752311	9.2559e-12	102.55	KS(0.248)T(0.752)AELFR	3	-1.7267	2	0.403	0.429	0.92	0.91	3.539	0.479	0.321	1.49	0.841	1.065	2.145	0.99	3.89
Q7KQK0	114	S	cAMP-dependent protein kinase regulatory subunit	PKAr	Plasmodium falciparum (isolate 3D7)	1	7.82524e-122	156.92	NILNDDGS(1)S(1)DGNDTDVHSMFDR	3	-0.62946	4	0.269	0.471	1.803	1.901	1.435		0.122			1.751	3.828	1.055	0.755
Q7KQK0	113	S	cAMP-dependent protein kinase regulatory subunit	PKAr	Plasmodium falciparum (isolate 3D7)	1	7.82524e-122	156.92	NILNDDGS(1)S(1)DGNDTDVHSMFDR	3	-0.62946	4	0.269	0.471	1.803	1.901	1.435		0.122			1.751	3.828	1.055	0.755
Q7KZI7	595	S	Serine/threonine-protein kinase MARK2	MARK2	Homo sapiens	0.5	0.0184467	40.727	S(0.5)T(0.5)FHAGQLR	3	1.1715	2
Q7KZI7	596	T	Serine/threonine-protein kinase MARK2	MARK2	Homo sapiens	0.5	0.0184467	40.727	S(0.5)T(0.5)FHAGQLR	3	1.1715	2
Q7KZI7	571	S	Serine/threonine-protein kinase MARK2	MARK2	Homo sapiens	0.933769	5.38696e-15	66.017	VPVAS(0.066)PS(0.934)AHNISSSGGAPDR	3	-1.8513	2
Q7L2H7	337	S	Eukaryotic translation initiation factor 3 subunit M	EIF3M	Homo sapiens	0.633899	0.0121971	48.442	VVVS(0.019)HS(0.634)T(0.347)HR	3	2.242	1	0.922	0.937	1.28	0.847	1.265	0.421	1.327	0.317	2.19	1.015	1.367	0.662	1.492
Q7RTP6	977	S	Protein-methionine sulfoxide oxidase MICAL3	MICAL3	Homo sapiens	1	6.86099e-15	103.13	GKS(1)EEELEASK	3	1.1388	3	1.044	0.949	1.063	1.085	0.961	0.822	1.077	0.763	1.27	0.909	1.121	1.02	0.886
Q7Z2W4	387	S	Zinc finger CCCH-type antiviral protein 1	ZC3HAV1	Homo sapiens	0.469402	4.60058e-05	59.342	S(0.469)S(0.469)LGS(0.061)LQTPEAVTTR	3	2.6505	0
Q7Z2W4	273	T	Zinc finger CCCH-type antiviral protein 1	ZC3HAV1	Homo sapiens	0.764165	0.0017803	73.245	S(0.207)CT(0.764)PS(0.029)PDQISHR	3	0.083143	1	0.834	0.981	0.938	1.342	1.354	0.638	0.913	0.699	1.308	1.175	0.956	1.431	1.009
Q7Z2W4	386	S	Zinc finger CCCH-type antiviral protein 1	ZC3HAV1	Homo sapiens	0.469402	4.60058e-05	59.342	S(0.469)S(0.469)LGS(0.061)LQTPEAVTTR	3	2.6505	0
Q7Z2W4	284	S	Zinc finger CCCH-type antiviral protein 1	ZC3HAV1	Homo sapiens	1	6.75602e-08	90.561	AS(1)LEDAPVDDLTR	2	0.2498	1	0.703	1.324	0.948	1.051	1.032	0.696	1.245	0.559	1.011	1.882	0.716	1.109	0.982
Q7Z2W4	378	S	Zinc finger CCCH-type antiviral protein 1	ZC3HAV1	Homo sapiens	0.975717	1.34099e-33	120.84	T(0.021)VFS(0.976)PT(0.003)LPAAR	2	0.37609	1	0.912	0.743	0.819	0.828	0.729	1.044	1.925	0.542	0.874	0.814	1.102	1.011	0.881
Q7Z309	119	S	Protein FAM122B	FAM122B	Homo sapiens	0.803257	0.000228875	44.848	RIDFT(0.008)PVS(0.991)PAPS(0.803)PT(0.198)R	3	0.205	1	0.898	1.005	1.087	1.157	0.947	1.19	0.715	1.664	0.755	1.119	1.081	1.064	0.818
Q7Z309	115	S	Protein FAM122B	FAM122B	Homo sapiens	0.991233	0.000228875	44.848	RIDFT(0.008)PVS(0.991)PAPS(0.803)PT(0.198)R	3	0.205	1	0.898	1.005	1.087	1.157	0.947	1.19	0.715	1.664	0.755	1.119	1.081	1.064	0.818
Q7Z3C6	735	S	Autophagy-related protein 9A	ATG9A	Homo sapiens	0.967532	1.02972e-11	59.372	RES(0.968)DES(0.032)GESAPDEGGEGAR	3	0.56219	2	0.902	1.402	0.813	0.951	1.25	0.419	1.263	0.332	2.15	1.555	0.58	1.169	1.315
Q7Z408	1088	S	CUB and sushi domain-containing protein 2	CSMD2	Homo sapiens	0.998069	0.00208395	71.451	LWS(0.998)S(0.002)PLPR	3	-2.5489	5	1.116	1.137	1.323	0.951	0.814	0.888	0.77	1.153	1.257	1.018	1.164	0.719	0.855
Q7Z408	1089	S	CUB and sushi domain-containing protein 2	CSMD2	Homo sapiens	0.832457	0.0180175	49.3	LWS(0.168)S(0.832)PLPR	2	-4.1564	1	1.039	1.16	1.201	1.065	0.852	0.873	0.81	1.078	1.19	1.117	1.035	0.887	0.8
Q7Z5R6	528	T	Amyloid beta A4 precursor protein-binding family B member 1-interacting protein	APBB1IP	Homo sapiens	0.276365	0.000517963	49.343	RS(0.145)S(0.145)DT(0.276)S(0.276)GS(0.157)PATPLK	3	-0.26474	0
Q7Z5R6	526	S	Amyloid beta A4 precursor protein-binding family B member 1-interacting protein	APBB1IP	Homo sapiens	0.498599	5.52149e-08	85.51	S(0.499)S(0.499)DT(0.001)S(0.001)GS(0.001)PATPLK	2	-2.0589	0
Q7Z5R6	529	S	Amyloid beta A4 precursor protein-binding family B member 1-interacting protein	APBB1IP	Homo sapiens	0.276365	0.000517963	49.343	RS(0.145)S(0.145)DT(0.276)S(0.276)GS(0.157)PATPLK	3	-0.26474	0
Q7Z5R6	525	S	Amyloid beta A4 precursor protein-binding family B member 1-interacting protein	APBB1IP	Homo sapiens	0.498599	5.52149e-08	85.51	S(0.499)S(0.499)DT(0.001)S(0.001)GS(0.001)PATPLK	2	-2.0589	0
Q7Z6Z7	2527	S	E3 ubiquitin-protein ligase HUWE1	HUWE1	Homo sapiens	0.948739	7.15378e-15	80.142	HADHS(0.05)S(0.949)LT(0.001)LGSGSSTTR	3	-0.97606	1	0.819	1.25	1.397	0.874	0.901	0.933	0.825	1.132	0.878	1.526	1.118	0.626	1.03
Q7Z6Z7	1907	S	E3 ubiquitin-protein ligase HUWE1	HUWE1	Homo sapiens	0.999668	2.00136e-169	178.22	GSGTAS(1)DDEFENLR	2	-0.73366	7	1.001	0.927	1.037	1.007	1.023	0.886	1.117	0.793	1.13	0.926	1.118	0.971	1.016
Q7Z6Z7	3662	S	E3 ubiquitin-protein ligase HUWE1	HUWE1	Homo sapiens	0.953424	2.25348e-32	106.11	AQCET(0.047)LS(0.953)PDGLPEEQPQTTK	3	2.5036	5	0.96	0.937	1.154	1.13	1.266	0.749	0.804	0.931	1.282	0.975	1.232	0.979	1.121
Q7Z6Z7	2889	T	E3 ubiquitin-protein ligase HUWE1	HUWE1	Homo sapiens	0.813036	1.8253e-16	78.272	AGS(0.035)S(0.152)T(0.813)PGDAPPAVAEVQGR	3	-2.4125	2	0.71	1.099	1.361	1.263	1.385	0.59	0.593	0.995	1.203	1.549	1.238	0.928	1.096
Q7Z6Z7	1084	S	E3 ubiquitin-protein ligase HUWE1	HUWE1	Homo sapiens	0.999841	3.39018e-07	63.447	S(1)HHAASTTTAPTPAAR	3	-1.06	3	1.634	0.771			0.713		0.881			0.472
Q7Z6Z7	2534	S	E3 ubiquitin-protein ligase HUWE1	HUWE1	Homo sapiens	0.553071	4.81181e-63	137.87	HADHSSLTLGS(0.016)GS(0.553)S(0.308)T(0.094)T(0.029)R	3	-1.1192	3	0.659	0.964	1.102	1.18	0.784	0.909	1.402	0.648	0.725	1.463	1.143	1.071	0.664
Q7Z6Z7	1395	S	E3 ubiquitin-protein ligase HUWE1	HUWE1	Homo sapiens	1	1.58329e-58	138.89	AES(1)PEEVACR	2	-2.3726	11	0.886	0.93	1.019	1.076	1.08	0.854	1.155	0.739	1.037	1.05	1.096	1.056	1.004
Q7Z6Z7	2535	S	E3 ubiquitin-protein ligase HUWE1	HUWE1	Homo sapiens	0.394232	1.13736e-15	87.963	HADHSSLT(0.001)LGS(0.044)GS(0.394)S(0.394)T(0.084)T(0.084)R	3	-0.40624	0
Q7Z6Z7	2537	T	E3 ubiquitin-protein ligase HUWE1	HUWE1	Homo sapiens	0.382431	1.67917e-18	99.407	HADHSSLTLGS(0.01)GS(0.175)S(0.175)T(0.258)T(0.382)R	3	-1.8141	0
Q86SQ7	94	S	Serologically defined colon cancer antigen 8	SDCCAG8	Homo sapiens	0.998188	0.017156	64.103	ESEVS(0.001)PS(0.998)RR	2	0.27333	1	1.17	1.085	0.94	0.922	0.836	1.013	1.034	0.979	1.155	0.928	0.866	0.982	0.906
Q86TP1	319	S	Protein prune homolog	PRUNE	Homo sapiens	0.5	0.0175491	60.436	S(0.5)HS(0.5)PPLK	3	-0.40307	1
Q86TP1	321	S	Protein prune homolog	PRUNE	Homo sapiens	0.942292	0.0175491	60.436	S(0.058)HS(0.942)PPLK	3	-0.062371	2
Q86VP6	1220	S	Cullin-associated NEDD8-dissociated protein 1	CAND1	Homo sapiens	0.432219	3.29503e-05	71.545	DS(0.432)S(0.432)S(0.108)T(0.028)NLESMDTS	2	-1.1626	0
Q86VP6	1219	S	Cullin-associated NEDD8-dissociated protein 1	CAND1	Homo sapiens	0.432219	3.29503e-05	71.545	DS(0.432)S(0.432)S(0.108)T(0.028)NLESMDTS	2	-1.1626	0
Q86VP6	1229	T	Cullin-associated NEDD8-dissociated protein 1	CAND1	Homo sapiens	0.563927	0.000593168	72.662	DSSSTNLESMDT(0.564)S(0.436)	2	1.7248	1
Q86XE3	414	S	Calcium uptake protein 3, mitochondrial	MICU3	Homo sapiens	0.586052	0.0265873	49.358	Y(0.414)S(0.586)IPEEK	3	3.7261	1
Q86YS7	661	S	C2 domain-containing protein 5	C2CD5	Homo sapiens	0.249887	4.83228e-06	49.537	S(0.25)QS(0.25)ES(0.25)S(0.25)DEVTELDLSHGK	3	0.73979	0
Q86YS7	662	S	C2 domain-containing protein 5	C2CD5	Homo sapiens	0.249887	4.83228e-06	49.537	S(0.25)QS(0.25)ES(0.25)S(0.25)DEVTELDLSHGK	3	0.73979	0
Q86YS7	657	S	C2 domain-containing protein 5	C2CD5	Homo sapiens	0.249887	4.83228e-06	49.537	S(0.25)QS(0.25)ES(0.25)S(0.25)DEVTELDLSHGK	3	0.73979	0
Q86YS7	659	S	C2 domain-containing protein 5	C2CD5	Homo sapiens	0.820673	1.46518e-86	149.07	S(0.173)QS(0.821)ES(0.002)S(0.004)DEVTELDLSHGK	3	1.3194	1	0.907	1.138	1.37	1.009	0.871	0.849	0.856	0.992	1.069	1.254	1.204	0.736	0.863
Q86YS7	307	S	C2 domain-containing protein 5	C2CD5	Homo sapiens	0.720116	1.55431e-16	104.76	QS(0.106)S(0.066)S(0.106)S(0.72)DT(0.002)DLSLTPK	3	-1.2586	2	1.164	1.305	1.483	1.033	0.559	0.996	0.461	2.162	1.17	1.121	1.136	0.697	0.541
Q86YS7	305	S	C2 domain-containing protein 5	C2CD5	Homo sapiens	0.649783	8.26589e-07	72.359	QS(0.156)S(0.65)S(0.156)S(0.038)DT(0.001)DLSLTPK	2	1.1742	1	1.158	1.804	1.119	1.045	0.671	0.907	0.295	3.071	1.277	1.558	0.62	0.934	0.642
Q8I0P6	363	S	Elongation factor 1-alpha	PF3D7_1357000	Plasmodium falciparum (isolate 3D7)	1	0.0239892	67.207	FLNIDS(1)K	2	-0.5025	1	0.143	0.155	0.883	0.658	4.08	0.08			1.799	1.084	5.682	0.745	6.201
Q8I0P6	385	S	Elongation factor 1-alpha	PF3D7_1357000	Plasmodium falciparum (isolate 3D7)	0.989812	2.72978e-20	111.64	S(0.01)GDS(0.99)ALVSLEPK	2	-0.11732	4	0.307	0.178	1.035	1.251	3.131	0.097			3.151	0.582	5.806	1.208	2.502
Q8I0P6	382	S	Elongation factor 1-alpha	PF3D7_1357000	Plasmodium falciparum (isolate 3D7)	0.545563	0.00253498	46.318	S(0.546)GDS(0.454)ALVSLEPK	3	-0.0027496	2	0.525	0.527	0.783	1.088	2.935	0.142			3.69	1.004	1.486	1.39	2.698
Q8I0P6	313	S	Elongation factor 1-alpha	PF3D7_1357000	Plasmodium falciparum (isolate 3D7)	0.959887	1.80941e-05	71.08	GYVAS(0.96)DT(0.04)KNEPAK	3	1.1469	1
Q8I0U6	556	S	Ring-infected erythrocyte surface antigen	RESA	Plasmodium falciparum (isolate 3D7)	0.513166	0.0172213	40.861	S(0.513)GS(0.331)T(0.156)VFHNFR	3	1.6832	1
Q8I0U6	558	S	Ring-infected erythrocyte surface antigen	RESA	Plasmodium falciparum (isolate 3D7)	0.902279	3.45012e-12	100.22	S(0.003)GS(0.902)T(0.094)VFHNFR	2	3.1516	1	1.055	0.997	1.254	1.195	1.127	0.965	0.406	2.374	1.094	0.945	1.258	0.953	0.943
Q8I0U8	124	S	Merozoite surface protein 1	MSP1	Plasmodium falciparum (isolate 3D7)	0.415073	1.71296e-09	56.131	S(0.076)NT(0.254)S(0.254)S(0.415)GAS(0.001)PPADASDSDAK	4	-0.85354	0
Q8I0U8	120	S	Merozoite surface protein 1	MSP1	Plasmodium falciparum (isolate 3D7)	0.490656	8.3879e-26	90.694	S(0.491)NT(0.354)S(0.123)S(0.031)GAS(0.001)PPADASDSDAK	3	0.55304	0
Q8I0U8	122	T	Merozoite surface protein 1	MSP1	Plasmodium falciparum (isolate 3D7)	0.812484	6.25158e-208	192.33	S(0.177)NT(0.812)S(0.009)S(0.002)GASPPADASDSDAK	2	-0.66349	39	0.165	1.284	3.127	1.828	0.386	0.107	0.102	1.048	1.547	7.759	2.436	0.585	0.211
Q8I0W8	1094	S	Deoxyribodipyrimidine photo-lyase, putative	PFE0675c	Plasmodium falciparum (isolate 3D7)	0.992596	0.0243593	43.594	KNS(0.993)NIS(0.007)IEEK	3	1.9596	1
Q8I1N6	1874	S	AP2/ERF domain-containing protein PFD0985w	PFD0985w	Plasmodium falciparum (isolate 3D7)	0.95064	0.00344963	65.374	NT(0.049)S(0.951)DNDLTSLK	2	0.88626	1	0.619	0.865	1.615	1.783	1.466	0.524	0.127	4.115	1.182	1.396	1.868	1.104	0.823
Q8I1N6	1849	S	AP2/ERF domain-containing protein PFD0985w	PFD0985w	Plasmodium falciparum (isolate 3D7)	0.888874	0.0199915	50.46	S(0.016)VS(0.889)NT(0.095)NFGR	2	-0.18313	1	0.734	1.076	1.672	1.342	1.142	0.584	0.449	1.298	1.259	1.465	1.554	0.802	0.851
Q8I1Q1	925	S	Regulator of chromosome condensation, putative	PFD0900w	Plasmodium falciparum (isolate 3D7)	0.98925	0.000499103	67.234	LY(0.01)FS(0.989)DACS(0.001)SNEK	3	1.2176	1
Q8I1Q1	1688	S	Regulator of chromosome condensation, putative	PFD0900w	Plasmodium falciparum (isolate 3D7)	1	0.00198107	68.557	MGS(1)EPIHK	3	0.15996	1	0.363	0.681	1.609	1.869	1.828	0.404	0.246	1.645	0.898	1.878	2.361	1.162	0.978
Q8I1Q9	691	S	Cdc2-related protein kinase 1	Pfcrk-1	Plasmodium falciparum (isolate 3D7)	0.999935	0.0098574	50.305	LNS(1)QNNIQFHS	2	-1.4268	1
Q8I1S0	138	S	Small GTP-binding protein sar1	sar1	Plasmodium falciparum (isolate 3D7)	1	0.000698608	65.105	IDKPDAAS(1)EDELR	2	0.61195	1	0.429	0.728	1.3	1.334	2.149	0.71	0.351	2.023	0.604	1.699	1.786	1.026	1.611
Q8I1T4	778	T	Cdc2-related protein kinase 3	Pfcrk-3	Plasmodium falciparum (isolate 3D7)	0.913146	0.00308677	46.249	FHSDINAS(0.087)NMT(0.913)NR	3	1.7335	1
Q8I1X1	1740	S	Lysine decarboxylase, putative	PFD0285c	Plasmodium falciparum (isolate 3D7)	0.853254	0.0273797	42.336	T(0.147)S(0.853)VCS(1)NHK	2	4.1028	1	0.955	1.096	0.964	0.921	0.947	1.16	0.957	1.212	0.823	1.148	0.88	0.956	1.028
Q8I1X1	1743	S	Lysine decarboxylase, putative	PFD0285c	Plasmodium falciparum (isolate 3D7)	0.999676	0.0273797	42.336	T(0.147)S(0.853)VCS(1)NHK	2	4.1028	1	0.955	1.096	0.964	0.921	0.947	1.16	0.957	1.212	0.823	1.148	0.88	0.956	1.028
Q8I1X5	888	S	Pre-mRNA-processing-splicing factor 8, putative	PFD0265w	Plasmodium falciparum (isolate 3D7)	1	3.6025e-29	98.491	NKS(1)DDDDNYKGDDNNDNNNK	4	1.0357	1
Q8I1Y6	130	T	Uncharacterized protein	PFD0207c	Plasmodium falciparum (isolate 3D7)	0.5	0.00991965	42.475	KVT(0.5)S(0.5)DENVR	2	0.6637	1	0.239	0.78	2.125	1.922	1.395	0.228	0.312	0.731	1.051	3.26	2.725	0.905	0.725
Q8I1Y6	131	S	Uncharacterized protein	PFD0207c	Plasmodium falciparum (isolate 3D7)	0.951448	2.0542e-05	86.803	KVT(0.049)S(0.951)DENVR	3	0.68823	2	0.239	0.78	2.125	1.922	1.395	0.228	0.312	0.731	1.051	3.26	2.725	0.905	0.725
Q8I205	124	S	Uncharacterized protein	PFD0095c	Plasmodium falciparum (isolate 3D7)	0.5	0.0023667	60.255	S(0.5)GS(0.5)MVLNEK	3	0.80632	1
Q8I205	126	S	Uncharacterized protein	PFD0095c	Plasmodium falciparum (isolate 3D7)	0.961607	0.00129482	76.326	S(0.038)GS(0.962)MVLNEK	2	-1.4339	3	0.791	1.263	1.64	1.322	1.023	0.552	0.409	1.351	1.432	1.597	1.299	0.806	0.774
Q8I207	60	S	Uncharacterized protein	PFD0080c	Plasmodium falciparum (isolate 3D7)	0.274197	0.00249278	46.41	S(0.274)S(0.274)S(0.274)CS(0.134)S(0.043)LASTTK	3	1.2447	0
Q8I207	291	S	Uncharacterized protein	PFD0080c	Plasmodium falciparum (isolate 3D7)	0.879132	0.00419131	64.103	FPS(0.096)T(0.016)GS(0.879)S(0.009)R	2	0.3552	1	0.381	0.756	1.653	1.58	2.131	0.269	0.229	1.175	1.418	1.981	2.186	0.956	1.349
Q8I207	61	S	Uncharacterized protein	PFD0080c	Plasmodium falciparum (isolate 3D7)	0.274197	0.00249278	46.41	S(0.274)S(0.274)S(0.274)CS(0.134)S(0.043)LASTTK	3	1.2447	0
Q8I207	183	S	Uncharacterized protein	PFD0080c	Plasmodium falciparum (isolate 3D7)	0.612145	1.41147e-29	108.7	SASTASTASAAS(0.015)AAS(0.612)T(0.261)T(0.112)R	3	0.57592	1	0.795	0.767	1.342	1.329	1.405	0.508	0.853	0.595	1.566	0.964	1.75	0.99	1.057
Q8I207	62	S	Uncharacterized protein	PFD0080c	Plasmodium falciparum (isolate 3D7)	0.274197	0.00249278	46.41	S(0.274)S(0.274)S(0.274)CS(0.134)S(0.043)LASTTK	3	1.2447	0
Q8I207	279	S	Uncharacterized protein	PFD0080c	Plasmodium falciparum (isolate 3D7)	0.824568	0.00349337	71.176	LPS(0.825)T(0.162)GS(0.011)T(0.002)IR	2	-0.063632	2	0.531	0.906	1.649	1.597	1.769	0.302	0.246	1.229	1.758	1.704	1.821	0.969	1.108
Q8I239	1012	S	Phosphatidylinositol-4-phosphate 5-kinase	PfPIP5K/NCS	Plasmodium falciparum (isolate 3D7)	0.92718	0.0224509	47.621	DDDT(0.073)LS(0.927)ALEK	2	-4.0486	1	0.826	0.789	1.414	1.914	1.408	0.34	0.309	1.102	2.427	0.956	1.792	1.353	0.736
Q8I259	2019	S	Uncharacterized protein	PFA_0410w	Plasmodium falciparum (isolate 3D7)	1	0.00472774	76.228	GVS(1)LNEK	2	0.72273	1	0.728	1.496	1.564	1.12	1.388	0.463	0.241	1.922	1.574	2.055	1.045	0.716	1.238
Q8I266	774	S	Lipid/sterol:H+ symporter	PFA_0375c	Plasmodium falciparum (isolate 3D7)	1	0.0310682	44.639	IVS(1)MEDVK	2	0.94255	1
Q8I283	209	S	Cyclin-dependent kinases regulatory subunit	PFA_0285c	Plasmodium falciparum (isolate 3D7)	0.999946	0.00422936	63.473	INS(1)LITNR	2	1.4285	1	0.534	1.18	2.394	1.356	0.69	0.489	0.356	1.372	1.093	2.208	2.029	0.566	0.509
Q8I289	567	S	RAP protein, putative	PFA_0255c	Plasmodium falciparum (isolate 3D7)	0.999817	0.0271475	45.598	LTISEQS(1)E	2	0.67208	1
Q8I296	3047	S	Ubiquitin carboxyl-terminal hydrolase 1,putative	PFA_0220w	Plasmodium falciparum (isolate 3D7)	0.991597	0.000679822	42.716	YFEQEY(0.008)GS(0.992)DQHDQR	3	1.0058	1
Q8I2A8	231	S	Nucleoside transporter 4	PFA_0160c	Plasmodium falciparum (isolate 3D7)	0.962742	4.51348e-170	179.5	NKS(0.963)S(0.037)ENIQSNNVSMISK	3	-0.017789	6	0.429	0.871	2.053	1.661	1.596	0.222	0.168	1.318	1.935	2.033	2.356	0.809	0.961
Q8I2A8	232	S	Nucleoside transporter 4	PFA_0160c	Plasmodium falciparum (isolate 3D7)	0.49864	1.53598e-11	73.722	S(0.499)S(0.499)ENIQS(0.003)NNVSMISK	3	-0.10819	0
Q8I2G0	77	S	Ring-exported protein 2	REX2	Plasmodium falciparum (isolate 3D7)	0.999268	0.00268671	71.781	LTNMNDS(0.999)Y(0.001)DAK	2	1.3667	3	0.696	1.09	1.549	1.601	1.206	0.61	0.248	2.46	1.141	1.568	1.421	1.033	0.754
Q8I2G2	198	T	Cytoadherence linked asexual protein 9	CLAG9	Plasmodium falciparum (isolate 3D7)	0.999037	0.0130621	59.116	IFNT(0.001)NNLT(0.999)HR	3	0.66101	1
Q8I2G4	348	S	Gametocytogenesis-implicated protein	PFI1720w	Plasmodium falciparum (isolate 3D7)	0.745415	0.00793147	52.79	LHS(0.254)S(0.745)IETTPR	3	-0.72642	1	1.177	0.809	1.129	1.218	1.248	0.72	0.699	1.029	1.635	0.687	1.396	1.078	1.025
Q8I2S2	189	S	Uncharacterized protein	PFI1150w	Plasmodium falciparum (isolate 3D7)	0.97062	0.00922083	61.235	KYS(0.971)PY(0.029)DNER	3	1.513	2	0.495	0.828	1.888	1.901	1.518	0.234	0.136	1.725	2.114	1.673	2.281	1.007	0.798
Q8I2T2	357	S	Ubiquitin-like protein, putative	PFI1085w	Plasmodium falciparum (isolate 3D7)	1	1.10103e-06	84.653	DNFHNKNS(1)VDLHR	4	-2.7611	1	0.715	1.011	1.526	1.522	1.131	0.587	0.507	1.158	1.218	1.415	1.509	0.997	0.743
Q8I2T2	374	S	Ubiquitin-like protein, putative	PFI1085w	Plasmodium falciparum (isolate 3D7)	0.926018	0.00167447	58.079	DDT(0.073)KY(0.001)ES(0.926)DEKK	4	-1.2567	2	0.48	0.922	2.236	1.869	1.188	0.203	0.102	1.988	2.363	1.919	2.426	0.836	0.635
Q8I2T2	1073	S	Ubiquitin-like protein, putative	PFI1085w	Plasmodium falciparum (isolate 3D7)	0.98832	0.00175916	78.548	RDYS(0.988)VS(0.012)HK	3	0.86385	1	0.637	1.139	2.378	1.405	0.917	0.388	0.137	2.837	1.639	1.789	2.089	0.591	0.653
Q8I2T2	616	S	Ubiquitin-like protein, putative	PFI1085w	Plasmodium falciparum (isolate 3D7)	1	2.28398e-07	91.62	DDVS(1)EICDNEK	3	-0.18222	7	0.641	1.111	1.692	1.528	1.104	0.548	0.377	1.455	1.168	1.734	1.523	0.903	0.723
Q8I2U5	399	S	Inosine-5'-monophosphate dehydrogenase	PFI1020c	Plasmodium falciparum (isolate 3D7)	0.999449	0.00565781	44.426	GMGS(0.999)MEAMY(0.001)NK	3	0.70266	1
Q8I2V4	3094	S	Regulator of chromosome condensation, putative	PFI0975c	Plasmodium falciparum (isolate 3D7)	0.884839	0.00119922	81.017	ELS(0.115)S(0.885)YDIK	2	1.3828	3	0.346	0.715	2.336	2.128	0.861	0.347	0.267	1.3	0.996	2.067	3.269	0.911	0.405
Q8I2V5	971	S	TLD domain-containing protein	PFI0970c	Plasmodium falciparum (isolate 3D7)	0.795685	0.00510326	40.941	NMPS(0.796)NES(0.204)CLFNK	3	1.924	1	0.88	0.708	1.809	1.386	1.144	0.581	0.492	1.182	1.514	0.804	2.555	0.766	0.825
Q8I2W3	6	S	Nucleosome assembly protein	PFI0930c	Plasmodium falciparum (isolate 3D7)	1	2.12148e-205	189.11	RDRS(1)ENS(1)VENTDPK	3	0.51607	70	0.47	1	2.139	1.887	1.163	0.258	0.083	3.113	1.82	2.13	2.139	0.882	0.617
Q8I2W3	9	S	Nucleosome assembly protein	PFI0930c	Plasmodium falciparum (isolate 3D7)	1	2.12148e-205	189.11	DRS(1)ENS(1)VENTDPK	3	1.0939	101	0.463	0.97	2.17	1.897	1.147	0.249	0.105	2.378	1.856	2.096	2.238	0.874	0.605
Q8I2X4	514	T	Heat shock protein 70	PFI0875w	Plasmodium falciparum (isolate 3D7)	1	8.25597e-43	127.32	NGILHVEAEDKGT(1)GK	4	1.4348	1	0.558	1.14	2.171	1.503	0.873	0.438	0.317	1.381	1.275	2.041	1.904	0.693	0.58
Q8I2Y3	1818	T	Uncharacterized protein	PFI0830c	Plasmodium falciparum (isolate 3D7)	0.489529	0.00463793	60.55	RT(0.49)S(0.49)Y(0.012)T(0.009)NVVSK	3	-0.61055	0
Q8I2Y3	1819	S	Uncharacterized protein	PFI0830c	Plasmodium falciparum (isolate 3D7)	0.489529	0.00463793	60.55	RT(0.49)S(0.49)Y(0.012)T(0.009)NVVSK	3	-0.61055	0
Q8I2Y5	42	S	RNA-binding protein musashi, putative	PFI0820c	Plasmodium falciparum (isolate 3D7)	0.999957	0.00534092	57.414	SLRDEDNKS(1)IK	3	0.39104	1	0.5	0.952	2.238	1.834	0.884	0.453	0.139	3.272	1.102	1.906	2.35	0.82	0.482
Q8I2Y5	34	S	RNA-binding protein musashi, putative	PFI0820c	Plasmodium falciparum (isolate 3D7)	0.99999	8.7714e-12	70.994	SVEEHNIDDKS(1)LRDEDNK	4	0.19914	2	0.486	1.023	1.653	1.971	1.38	0.34	0.147	2.313	1.427	2.105	1.617	1.192	0.7
Q8I2Y5	24	S	RNA-binding protein musashi, putative	PFI0820c	Plasmodium falciparum (isolate 3D7)	1	4.7266e-16	105.19	S(1)VEEHNIDDK	2	0.87395	7	0.798	1.156	1.732	1.488	1.087	0.324	0.414	0.782	2.465	1.449	1.498	0.859	0.73
Q8I2Y5	89	S	RNA-binding protein musashi, putative	PFI0820c	Plasmodium falciparum (isolate 3D7)	0.923323	3.24375e-10	58.373	S(0.077)LGEDNKS(0.923)VKDDESEAEK	4	-1.5757	1	0.728	0.869	1.819	1.768	1.273	0.419	0.125	3.365	1.737	1.193	2.094	0.972	0.72
Q8I2Y5	82	S	RNA-binding protein musashi, putative	PFI0820c	Plasmodium falciparum (isolate 3D7)	1	5.5561e-31	113.51	GDEEEHDEKS(1)LGEDNK	4	0.99497	3	0.836	1.041	1.059	1.181	1.955	0.601	0.327	1.837	1.391	1.244	1.018	1.115	1.656
Q8I2Z2	1138	T	Sugar transporter, putative	PFI0785c	Plasmodium falciparum (isolate 3D7)	0.785926	0.0214264	43.083	S(0.079)AT(0.786)Y(0.135)IMEK	2	-1.7984	1	0.457	0.851	1.992	1.75	0.946	0.517	0.486	1.064	0.884	1.863	2.34	0.879	0.54
Q8I305	6	S	Transporter, putative	PFI0720w	Plasmodium falciparum (isolate 3D7)	0.995479	1.70212e-05	72.359	AS(0.004)DVS(0.995)KENISQLK	3	0.71015	1	0.341	0.719	1.879	1.715	1.843	0.284	0.219	1.294	1.202	2.111	2.611	0.913	1.075
Q8I305	294	S	Transporter, putative	PFI0720w	Plasmodium falciparum (isolate 3D7)	0.749987	0.013465	51.727	S(0.25)S(0.75)INISDR	2	1.9187	1	0.86	1.109	1.298	1.104	1.291	0.77	0.567	1.358	1.117	1.289	1.17	0.85	1.169
Q8I305	298	S	Transporter, putative	PFI0720w	Plasmodium falciparum (isolate 3D7)	0.999449	0.0119029	52.837	SSINIS(0.999)DR	2	1.3554	1	0.661	0.796	1.514	1.249	1.76	0.557	0.464	1.2	1.187	1.204	1.902	0.825	1.409
Q8I305	293	S	Transporter, putative	PFI0720w	Plasmodium falciparum (isolate 3D7)	0.969192	6.59663e-13	101.89	S(0.969)S(0.031)INISDR	2	0.75329	3	0.921	1.216	1.82	1.115	0.803	0.807	0.319	2.533	1.141	1.321	1.497	0.613	0.72
Q8I308	126	S	Uncharacterized protein	PFI0705w	Plasmodium falciparum (isolate 3D7)	0.839956	1.17981e-05	67.646	Y(0.08)Y(0.08)S(0.84)ADDLLQTTAPR	3	0.61013	2	0.462	0.808	1.193	1.42	1.118					1.749	1.477	1.19	0.787
Q8I320	164	S	Elongation factor 1-beta	PfEF-1beta	Plasmodium falciparum (isolate 3D7)	0.999356	0.00393458	68.355	S(0.999)IDT(0.001)DIAK	2	-0.72941	1
Q8I365	373	S	Putative tRNA (cytidine(32)/guanosine(34)-2'-O)-methyltransferase	PFI0415c	Plasmodium falciparum (isolate 3D7)	0.997579	0.0109038	61.11	NIS(0.998)DEIET(0.002)K	2	0.28619	1	0.961	1	1.067	0.947	1.037	1.097	0.891	1.232	0.876	1.041	1.066	0.888	1.094
Q8I374	104	S	Subunit of proteaseome activator complex,putative	PFI0370c	Plasmodium falciparum (isolate 3D7)	1	0.00210013	56.205	KDS(1)LDGHVK	4	1.808	2
Q8I374	92	S	Subunit of proteaseome activator complex,putative	PFI0370c	Plasmodium falciparum (isolate 3D7)	1	1.08037e-07	94.007	GNNS(1)S(1)DFDEREK	3	-0.2998	5	0.46	0.929	1.92	1.871	1.272	0.366	0.182	2.015	1.256	2.02	2.067	0.975	0.68
Q8I374	93	S	Subunit of proteaseome activator complex,putative	PFI0370c	Plasmodium falciparum (isolate 3D7)	1	4.48212e-12	99.941	GNNS(1)S(1)DFDEREK	3	-0.2998	10	0.483	0.987	1.934	1.713	1.237	0.414	0.232	1.786	1.166	2.043	1.96	0.885	0.722
Q8I378	170	S	Uncharacterized protein	PFI0350c	Plasmodium falciparum (isolate 3D7)	0.968106	1.72302e-07	52.09	EEY(0.037)HS(0.968)S(0.995)DEENNKHNVK	4	-0.8797	1
Q8I378	171	S	Uncharacterized protein	PFI0350c	Plasmodium falciparum (isolate 3D7)	0.994551	1.72302e-07	52.09	EEY(0.037)HS(0.968)S(0.995)DEENNKHNVK	4	-0.8797	1
Q8I395	804	S	High molecular weight rhoptry protein 3	PFI0265c	Plasmodium falciparum (isolate 3D7)	0.991591	5.22576e-206	181.18	STSAASTSDEIS(0.992)GS(0.008)EGPSTESTSTGNQGEDK	4	0.033249	23	0.238	0.668	2.177	2.241	1.346	0.222	0.107	2.076	1.072	2.8	3.261	1.03	0.6
Q8I395	754	S	High molecular weight rhoptry protein 3	PFI0265c	Plasmodium falciparum (isolate 3D7)	1	2.13519e-08	92.474	QHS(1)AHFLDAIAEK	3	-0.47448	1	0.782	1.235	1.658	1.439	0.844	0.733	0.31	2.366	1.066	1.58	1.342	0.868	0.587
Q8I395	893	S	High molecular weight rhoptry protein 3	PFI0265c	Plasmodium falciparum (isolate 3D7)	0.906173	0.00414562	71.451	T(0.009)FT(0.085)S(0.906)ENEL	2	1.1895	2
Q8I3A1	263	S	Replication protein A1, small	PFI0235w	Plasmodium falciparum (isolate 3D7)	0.999951	4.51119e-15	103.13	NILS(1)NDVTQTPDK	2	0.85195	6	0.316	0.562	1.693	1.597	2.356	0.279	0.198	1.405	1.134	1.78	3.011	0.943	1.476
Q8I3F0	310	S	Lysine-rich membrane-associated PHISTb protein	PFE1605w	Plasmodium falciparum (isolate 3D7)	1	4.52069e-07	89.992	RKS(1)NPNNEISLR	4	-0.513	10	0.691	1.574	1.84	1.47	0.861	0.333	0.232	1.439	2.072	2.279	1.169	0.799	0.586
Q8I3K7	274	S	Inner membrane complex protein 1g, putative	PFE1285w	Plasmodium falciparum (isolate 3D7)	0.990231	0.00212252	63.185	S(0.99)KDS(0.01)GFPSIR	3	0.13965	1
Q8I3K7	191	S	Inner membrane complex protein 1g, putative	PFE1285w	Plasmodium falciparum (isolate 3D7)	0.998495	1.32801e-81	145.46	ENQT(0.002)IS(0.998)LADEK	3	0.23722	6	0.298	0.723	1.988	2.202	1.33	0.22	0.238	0.924	1.355	2.425	2.751	1.108	0.604
Q8I3N0	416	S	DnaJ protein, putative	PFE1170w	Plasmodium falciparum (isolate 3D7)	0.69577	1.15453e-30	117.86	T(0.152)S(0.152)S(0.696)LANQIR	2	0.49089	1	0.405	0.812	1.933	1.539	1.764	0.353	0.194	1.824	1.147	2.004	2.38	0.796	1.146
Q8I3P4	401	S	Uncharacterized protein	PFE1095w	Plasmodium falciparum (isolate 3D7)	0.682735	0.0156672	44.377	Y(0.548)S(0.683)S(0.452)MY(0.317)EK	2	-4.2357	1	0.866	1.014	1.152	1.001	0.96	1.019	0.988	1.032	0.85	1.171	1.135	0.87	0.959
Q8I3P4	400	Y	Uncharacterized protein	PFE1095w	Plasmodium falciparum (isolate 3D7)	0.547531	0.0156672	44.377	Y(0.548)S(0.683)S(0.452)MY(0.317)EK	2	-4.2357	1	0.866	1.014	1.152	1.001	0.96	1.019	0.988	1.032	0.85	1.171	1.135	0.87	0.959
Q8I3Q8	548	S	Uncharacterized protein	PFE1015c	Plasmodium falciparum (isolate 3D7)	0.705991	8.77216e-11	83.404	S(0.147)S(0.147)IS(0.706)EDENTSSGHNK	3	1.0566	1
Q8I3T4	1125	S	FACT complex subunit SPT16, putative	PFE0870w	Plasmodium falciparum (isolate 3D7)	1	1.28154e-59	135.18	FAYKS(1)DEDDEGYNK	3	1.1378	9	0.363	0.899	2.051	1.988	1.34	0.249	0.11	2.258	1.46	2.475	2.281	0.97	0.674
Q8I3T5	265	S	Serine/arginine-rich splicing factor 1	PFE0865c	Plasmodium falciparum (isolate 3D7)	0.996887	0.0209647	68.525	S(1)LS(0.997)Y(0.003)QER	2	1.8979	2	0.63	0.928	1.599	1.481	1.516	0.504	0.342	1.476	1.25	1.473	1.724	0.926	1.024
Q8I3T5	263	S	Serine/arginine-rich splicing factor 1	PFE0865c	Plasmodium falciparum (isolate 3D7)	0.999837	0.0254166	56.548	S(1)LS(0.997)Y(0.003)QER	2	1.8979	1	0.64	0.953	1.449	1.36	1.502	0.692	0.404	1.714	0.926	1.488	1.521	0.939	1.104
Q8I3U4	267	S	Phosducin-like protein, putative	PFE0820c	Plasmodium falciparum (isolate 3D7)	1	1.22769e-122	163.18	DNNS(1)DNYDDEDELNKK	3	0.7327	4	0.309	0.788	2.228	2.146	1.258	0.187	0.085	2.188	1.654	2.551	2.828	0.963	0.586
Q8I3U6	17	S	40S ribosomal protein S11	PFE0810c	Plasmodium falciparum (isolate 3D7)	0.999859	1.4218e-05	63.044	TPQPETAIVS(1)GPQPK	3	-1.6416	1
Q8I3V1	445	S	Glideosome-associated protein 40, putative	PFE0785c	Plasmodium falciparum (isolate 3D7)	1	3.53291e-41	124.08	NYS(1)S(1)KQHEMLDSQA	3	1.1066	7	0.569	0.968	1.714	1.42	1.293	0.558	0.479	1.166	1.02	1.699	1.771	0.828	0.91
Q8I3V1	446	S	Glideosome-associated protein 40, putative	PFE0785c	Plasmodium falciparum (isolate 3D7)	0.999999	3.53291e-41	124.08	NYS(1)S(1)KQHEMLDSQA	3	1.1066	6	0.569	0.968	1.714	1.42	1.293	0.558	0.479	1.166	1.02	1.699	1.771	0.828	0.91
Q8I3V1	414	T	Glideosome-associated protein 40, putative	PFE0785c	Plasmodium falciparum (isolate 3D7)	0.358647	6.52456e-18	64.422	GT(0.004)S(0.014)HMDS(0.055)S(0.272)S(0.272)NQT(0.359)S(0.024)HGVISADEGR	3	0.25834	0
Q8I3V1	411	S	Glideosome-associated protein 40, putative	PFE0785c	Plasmodium falciparum (isolate 3D7)	0.409877	2.30199e-32	88.872	GT(0.002)S(0.008)HMDS(0.082)S(0.41)S(0.41)NQT(0.082)S(0.005)HGVISADEGR	3	0.57884	0
Q8I3V1	409	S	Glideosome-associated protein 40, putative	PFE0785c	Plasmodium falciparum (isolate 3D7)	0.909411	1.38172e-136	166.03	GT(0.003)S(0.013)HMDS(0.909)S(0.059)S(0.015)NQTSHGVISADEGR	3	0.025046	3	0.187	0.743	1.638	1.556	1.633	0.242			0.773	3.967	2.203	0.95	1.049
Q8I3V1	420	S	Glideosome-associated protein 40, putative	PFE0785c	Plasmodium falciparum (isolate 3D7)	0.999972	1.05334e-78	136.49	GTSHMDSSSNQTSHGVIS(1)ADEGR	3	-0.87675	3	0.153	0.797	1.856	1.574	1.825	0.319	0.475	0.672	0.477	5.227	2.329	0.848	1.16
Q8I3V1	410	S	Glideosome-associated protein 40, putative	PFE0785c	Plasmodium falciparum (isolate 3D7)	0.409877	2.30199e-32	88.872	GT(0.002)S(0.008)HMDS(0.082)S(0.41)S(0.41)NQT(0.082)S(0.005)HGVISADEGR	3	0.57884	0
Q8I3V5	1452	S	Phosphatidylinositol 3-kinase	PFE0765w	Plasmodium falciparum (isolate 3D7)	1	0.0152305	50.786	NIFS(1)DDNK	2	1.2159	1	0.639	0.739	2.094	1.619	1.077	0.472	0.36	1.311	1.355	1.156	2.834	0.773	0.665
Q8I3Z1	6882	S	MATH and LRR domain-containing protein PFE0570w	PFE0570w	Plasmodium falciparum (isolate 3D7)	0.999831	0.0202156	50.354	LSDQPLS(1)AK	2	-1.0537	1
Q8I3Z1	6836	S	MATH and LRR domain-containing protein PFE0570w	PFE0570w	Plasmodium falciparum (isolate 3D7)	0.651403	0.000962024	67.846	TSVGLNS(0.651)PT(0.248)S(0.1)NR	2	0.84759	2	0.733	1.049	1.825	1.505	0.921	0.556	0.411	1.352	1.319	1.431	1.74	0.824	0.612
Q8I414	2286	S	Uncharacterized protein	PFE0440w	Plasmodium falciparum (isolate 3D7)	0.980222	0.00706306	59.731	S(0.007)T(0.007)IDS(0.98)PS(0.006)IK	3	-1.3811	2
Q8I416	36	S	Pre-mRNA-processing ATP-dependent RNA helicase PRP5, putative	PFE0430w	Plasmodium falciparum (isolate 3D7)	1	0.000423625	57.525	KQDHDDS(1)DDVLKR	4	0.52571	1
Q8I431	318	S	60S ribosomal protein L4	PFE0350c	Plasmodium falciparum (isolate 3D7)	0.993704	1.08256e-46	129.37	NS(0.994)LT(0.006)NFAVR	2	-1.4095	1	0.582	0.528	1.588	1.377	2.265	0.554	0.105	5.276	1.05	0.906	3.008	0.867	1.646
Q8I433	205	S	Rhomboid protease ROM4	ROM4	Plasmodium falciparum (isolate 3D7)	0.987446	0.00515841	59.728	NS(0.005)IY(0.001)S(0.987)DT(0.005)QSSK	2	-0.87727	1	0.396	0.903	1.946	1.79	1.362	0.319	0.283	1.128	1.241	2.277	2.156	0.92	0.761
Q8I465	16	S	Myosin B	PFE0175c	Plasmodium falciparum (isolate 3D7)	0.958096	0.0199244	48.284	INS(0.958)T(0.042)FINK	2	-0.32565	1	0.231	0.705	1.787	1.642	2.241	0.212	0.182	1.166	1.088	3.053	2.536	0.919	1.365
Q8I468	23	T	Serine/arginine-rich splicing factor 12	PFE0160c	Plasmodium falciparum (isolate 3D7)	0.60699	4.36646e-18	110.84	FDT(0.607)S(0.389)PS(0.004)IVR	2	-1.3843	2	0.363	0.866	1.94	2.016	1.389	0.273	0.154	1.775	1.329	2.389	2.24	1.04	0.689
Q8I468	26	S	Serine/arginine-rich splicing factor 12	PFE0160c	Plasmodium falciparum (isolate 3D7)	0.447468	0.000479422	80.245	FDT(0.391)S(0.162)PS(0.447)IVR	2	-2.2338	0
Q8I468	150	S	Serine/arginine-rich splicing factor 12	PFE0160c	Plasmodium falciparum (isolate 3D7)	0.913525	0.00017574	84.615	YRS(0.914)S(0.086)YDR	3	0.42162	1	0.472	0.943	2.072	1.697	1.008	0.406	0.402	1.01	1.164	1.997	2.196	0.819	0.594
Q8I469	583	S	Uncharacterized protein	PFE0155w	Plasmodium falciparum (isolate 3D7)	0.755511	0.000587824	58.814	YHNNCNT(0.051)S(0.756)PS(0.068)NT(0.125)R	3	0.44253	2
Q8I487	324	S	Skeleton-binding protein 1	PfSBP1	Plasmodium falciparum (isolate 3D7)	0.758083	0	252.28	TQQNPQQNAQQNTQQNTQQQS(0.758)T(0.193)T(0.049)K	3	0.29656	8	0.468	0.892	1.636	1.215	0.789					1.906	1.833	0.743	0.65
Q8I488	79	T	Parasite-infected erythrocyte surface protein	PFE0060w	Plasmodium falciparum (isolate 3D7)	0.916545	4.06372e-19	67.496	NEQDT(0.007)NNT(0.076)HT(0.917)PNHDEYSHNLPK	4	-2.3727	1
Q8I492	448	T	Mature parasite-infected erythrocyte surface antigen	MESA	Plasmodium falciparum (isolate 3D7)	1	5.78235e-170	182.31	NIET(1)DDEEETLVVK	3	-1.0999	22	0.337	1.073	2.092	2.088	1.228	0.096	0.086	1.115	3.517	3.182	1.951	0.998	0.588
Q8I492	1276	S	Mature parasite-infected erythrocyte surface antigen	MESA	Plasmodium falciparum (isolate 3D7)	0.956635	0.00478849	61.48	NT(0.043)S(0.957)GLVHR	2	0.36639	1	0.442	0.91	2.061	1.733	1.133	0.352	0.369	0.953	1.258	2.057	2.265	0.841	0.654
Q8I492	354	T	Mature parasite-infected erythrocyte surface antigen	MESA	Plasmodium falciparum (isolate 3D7)	0.491093	2.09577e-19	68.291	VSGPYENSENS(0.004)NVT(0.491)S(0.491)ES(0.013)EET(0.001)KK	3	1.2428	0
Q8I492	383	S	Mature parasite-infected erythrocyte surface antigen	MESA	Plasmodium falciparum (isolate 3D7)	1	7.90921e-42	122.51	LGENVNDGAS(1)ENS(1)EDPKK	3	1.9804	15	0.46	0.997	1.811	1.971	1.228	0.267	0.265	1.008	1.719	2.171	1.816	1.088	0.623
Q8I492	177	S	Mature parasite-infected erythrocyte surface antigen	MESA	Plasmodium falciparum (isolate 3D7)	1	4.40459e-95	151.59	ELEEMDES(1)DVEK	3	0.89206	31	0.517	1.271	2.006	1.882	0.914	0.24	0.17	1.416	2.148	2.461	1.578	0.938	0.485
Q8I492	386	S	Mature parasite-infected erythrocyte surface antigen	MESA	Plasmodium falciparum (isolate 3D7)	1	7.90921e-42	122.51	LGENVNDGAS(1)ENS(1)EDPKK	3	1.9804	9	0.328	0.865	1.842	2.211	1.361	0.181	0.211	0.861	1.811	2.634	2.129	1.201	0.616
Q8I492	355	S	Mature parasite-infected erythrocyte surface antigen	MESA	Plasmodium falciparum (isolate 3D7)	0.951176	0	228.33	VSGPYENSENSNVT(0.038)S(0.951)ES(0.011)EETK	3	-0.0093049	12	0.681	1.432	1.791	1.539	0.8	0.399	0.358	1.115	1.709	2.102	1.251	0.86	0.52
Q8I4S2	571	S	Coronin	PFL2460w	Plasmodium falciparum (isolate 3D7)	0.893228	1.44765e-71	142.38	HIS(0.107)S(0.893)IHEENNFK	3	-0.22588	2	0.342	0.76	2.034	1.594	1.644	0.307	0.319	0.961	1.113	2.224	2.677	0.784	1.031
Q8I4S2	570	S	Coronin	PFL2460w	Plasmodium falciparum (isolate 3D7)	0.5	0.000275548	80.905	HIS(0.5)S(0.5)IHEENNFK	3	0.46174	1	0.411	0.798	1.964	1.575	1.513	0.28	0.458	0.612	1.469	1.939	2.462	0.802	0.96
Q8I4T6	1379	S	THO complex subunit 2, putative	PFL2390c	Plasmodium falciparum (isolate 3D7)	0.999939	0.00214872	73.435	LYS(1)DEEIIK	2	0.19301	1	0.314	0.619	1.802	1.708	1.262	0.295			1.061	1.973	2.912	0.948	0.739
Q8I4U3	84	S	Conserved Plasmodium protein	PFL2355w	Plasmodium falciparum (isolate 3D7)	0.999842	8.0518e-05	47.548	EAATDDHDNDS(1)DRK	4	-0.0055676	1
Q8I4U3	392	S	Conserved Plasmodium protein	PFL2355w	Plasmodium falciparum (isolate 3D7)	0.999642	0.0234039	46.844	FNISSFNEDS(1)	2	0.36829	1			0.953	1.082	0.965							1.136	0.892
Q8I4U7	308	S	Uncharacterized protein	PFL2335w	Plasmodium falciparum (isolate 3D7)	0.99299	0.0293715	64.82	S(0.007)NS(0.993)LELK	2	1.5854	1	0.366	1.13	2.511	1.52	0.986	0.278	0.21	1.324	1.318	3.087	2.222	0.605	0.648
Q8I4X0	234	S	Actin-1	PFL2215w	Plasmodium falciparum (isolate 3D7)	0.73728	0.000148336	81.904	TSEQS(0.737)S(0.263)DIEK	2	-1.0946	6	0.491	0.738	1.317	1.48	2.156	0.485	0.333	1.457	1.013	1.503	1.785	1.124	1.456
Q8I4X0	235	S	Actin-1	PFL2215w	Plasmodium falciparum (isolate 3D7)	0.945282	0.000258944	79.614	TSEQS(0.055)S(0.945)DIEK	2	0.10277	2	0.542	0.735	1.363	1.434	2.002	0.502	0.421	1.192	1.08	1.355	1.855	1.052	1.396
Q8I517	445	S	Uncharacterized protein	PFL1980c	Plasmodium falciparum (isolate 3D7)	1	2.91575e-20	109.07	NS(1)PNHEDFLNK	3	1.2385	2
Q8I531	1941	S	Transcription factor with AP2 domain(S)	ApiAP2	Plasmodium falciparum (isolate 3D7)	0.993949	0.00711147	66.267	VSS(0.005)FS(0.994)DYNK	2	1.3966	1	0.677	0.958	2.105	1.626	1.166	0.297	0.171	1.731	2.282	1.416	2.196	0.772	0.717
Q8I542	106	T	Calcyclin binding protein, putative	PFL1845c	Plasmodium falciparum (isolate 3D7)	0.5	0.0139937	51.445	IS(0.5)T(0.5)VFEER	2	0.20509	1	1.04	1.038	1.12	0.978	0.925	0.909	0.991	0.917	1.144	0.998	1.079	0.873	0.946
Q8I542	105	S	Calcyclin binding protein, putative	PFL1845c	Plasmodium falciparum (isolate 3D7)	0.5	0.0139937	51.445	IS(0.5)T(0.5)VFEER	2	0.20509	1	1.04	1.038	1.12	0.978	0.925	0.909	0.991	0.917	1.144	0.998	1.079	0.873	0.946
Q8I551	1396	S	Uncharacterized protein	PFL1800w	Plasmodium falciparum (isolate 3D7)	0.997765	4.58708e-07	89.358	IHNHS(0.002)NS(0.998)LDDDER	3	0.38463	5	0.7	0.984	1.971	1.278	1.11	0.551	0.405	1.362	1.27	1.406	2.003	0.649	0.868
Q8I551	1370	S	Uncharacterized protein	PFL1800w	Plasmodium falciparum (isolate 3D7)	1	9.83942e-51	132.84	IHNHRNS(1)LDDDER	4	0.56119	4	0.795	1.614	1.95	1.241	0.891	0.341	0.169	2.018	2.331	2.031	1.208	0.637	0.717
Q8I569	74	S	CCR4-NOT transcription complex subunit 4,putative	PFL1705w	Plasmodium falciparum (isolate 3D7)	0.5	0.00156336	47.548	AVCDMNS(0.5)S(0.5)DIEER	2	-0.10988	1	0.63	1.167	1.456	1.46	1.248	0.514	0.525	0.979	1.227	1.852	1.247	1.003	0.855
Q8I569	73	S	CCR4-NOT transcription complex subunit 4,putative	PFL1705w	Plasmodium falciparum (isolate 3D7)	0.5	0.00156336	47.548	AVCDMNS(0.5)S(0.5)DIEER	2	-0.10988	1	0.63	1.167	1.456	1.46	1.248	0.514	0.525	0.979	1.227	1.852	1.247	1.003	0.855
Q8I574	210	S	Splicing factor 3B subunit 3, putative	PFL1680w	Plasmodium falciparum (isolate 3D7)	1	2.21997e-192	188.29	QINEELENENDDEDKS(1)DEER	3	0.70649	2	0.317	0.735	1.539	1.849	1.469	0.091			3.484	2.321	2.092	1.202	0.795
Q8I5A4	208	S	Pre-mRNA splicing factor RNA helicase, putative	PFL1525c	Plasmodium falciparum (isolate 3D7)	1	0.00222385	79.148	RES(1)FEEK	3	-0.021549	3
Q8I5C7	6	S	Multidrug resistance-associated protein 2	PFL1410c	Plasmodium falciparum (isolate 3D7)	0.968034	0.0202162	50.353	S(0.968)VY(0.032)NFDQGK	2	1.3219	1	0.81	1.422	1.801	1.183	0.892	0.5	0.391	1.281	1.62	1.755	1.266	0.657	0.754
Q8I5D0	2381	S	WD repeat-containing protein, putative	PFL1395c	Plasmodium falciparum (isolate 3D7)	0.556493	0.0106088	49.934	S(0.556)HS(0.443)PLFGTK	3	1.2314	1
Q8I5F0	55	S	Ataxin-3, putative	PFL1295w	Plasmodium falciparum (isolate 3D7)	0.751563	2.12875e-05	89.032	S(0.069)S(0.179)S(0.752)NDLVR	2	-1.2077	1	0.309	1.136	2.323	1.308	1.537	0.203	0.184	1.109	1.517	3.681	2.045	0.563	1.175
Q8I5H4	408	S	Polyadenylate-binding protein	PFL1170w	Plasmodium falciparum (isolate 3D7)	0.919128	3.41198e-85	134.64	KDET(0.081)AAS(0.919)DCADTPNILYVGPHQSR	3	1.1673	3	0.495	1.022	1.578	1.523	1.177	0.603	0.602	1.002	0.821	2.065	1.544	0.965	0.773
Q8I5H4	276	S	Polyadenylate-binding protein	PFL1170w	Plasmodium falciparum (isolate 3D7)	0.751718	2.35835e-87	140.9	KEEAT(0.039)AS(0.752)T(0.17)S(0.039)GAANQTTGTDADK	3	-0.60553	2	0.432	0.826	2.07	2.118	1.312	0.1	0.143	0.702	4.319	1.912	2.506	1.023	0.619
Q8I5H4	101	S	Polyadenylate-binding protein	PFL1170w	Plasmodium falciparum (isolate 3D7)	0.993052	0.0112325	60.301	S(0.993)GT(0.007)GNIFVK	2	1.1324	1	0.836	0.891	1.108	1.093	1.919	0.697	0.456	1.527	1.199	1.066	1.243	0.987	1.755
Q8I5H4	114	S	Polyadenylate-binding protein 4-like	PFL1170w	Plasmodium falciparum (isolate 3D7)	1	0.00646771	58.32	NLDKS(1)IDNK	3	0.37742	1	0.357	0.482	1.416	1.087	3.282	0.23	0.145	1.589	1.555	1.35	2.935	0.768	3.019
Q8I5I0	140	S	Iron transporter, putative	PFL1140w	Plasmodium falciparum (isolate 3D7)	1	7.24629e-05	88.282	FDS(1)EDAR	2	1.0331	4	0.346	0.806	1.734	1.709	1.885	0.271	0.248	1.096	1.274	2.33	2.152	0.986	1.103
Q8I5I5	66	S	Conserved Plasmodium protein	PFL1105c	Plasmodium falciparum (isolate 3D7)	0.983863	0.0132733	49.448	S(0.016)NFS(0.984)GIIK	2	-3.1606	1
Q8I5I8	103	S	Glideosome-associated protein 45	GAP45	Plasmodium falciparum (isolate 3D7)	0.991444	8.876e-15	104.2	S(0.009)NS(0.991)DIYSESQK	2	0.76687	6	0.278	0.675	1.962	2.219	1.44	0.223	0.204	1.095	1.248	2.426	2.907	1.131	0.649
Q8I5I8	156	S	Glideosome-associated protein 45	GAP45	Plasmodium falciparum (isolate 3D7)	0.99873	0.000653782	76.302	S(0.999)VT(0.001)PCDMNK	2	0.59628	5	0.34	1.08	2.112	1.851	1.093	0.234	0.29	0.807	1.452	3.178	1.955	0.877	0.59
Q8I5I8	101	S	Glideosome-associated protein 45	GAP45	Plasmodium falciparum (isolate 3D7)	0.613974	0.00276244	58.885	S(0.614)NS(0.377)DIY(0.007)S(0.002)ESQK	3	-0.87037	2
Q8I5I8	89	S	Glideosome-associated protein 45	GAP45	Plasmodium falciparum (isolate 3D7)	0.934905	5.06015e-07	61.942	EEIDYAT(0.065)QENKS(0.935)FEEK	3	0.5363	1	0.203	0.755	2.388	2.178	1.22	0.118	0.138	0.855	1.728	3.712	3.164	0.912	0.56
Q8I5M3	1056	S	Uncharacterized protein	PFL0895c	Plasmodium falciparum (isolate 3D7)	0.892314	0.0122189	52.579	T(0.106)DS(0.892)Y(0.002)EEED	2	0.58013	4
Q8I5M9	215	S	PPPDE peptidase domain-containing protein,putative	PFL0865w	Plasmodium falciparum (isolate 3D7)	0.333333	0.00498699	54.951	T(0.333)S(0.333)S(0.333)IDGNMNNIK	3	1.1899	0
Q8I5M9	214	T	PPPDE peptidase domain-containing protein,putative	PFL0865w	Plasmodium falciparum (isolate 3D7)	0.333333	0.00498699	54.951	T(0.333)S(0.333)S(0.333)IDGNMNNIK	3	1.1899	0
Q8I5M9	216	S	PPPDE peptidase domain-containing protein,putative	PFL0865w	Plasmodium falciparum (isolate 3D7)	0.929144	0.00145057	61.444	T(0.016)S(0.055)S(0.929)IDGNMNNIK	2	-0.47647	1
Q8I5R7	237	S	Proline--tRNA ligase	proRS	Plasmodium falciparum (isolate 3D7)	1	0.00187698	63.727	LLS(1)NNEVEDNK	3	-0.19057	2
Q8I5S4	406	S	Bromodomain protein 2, putative	PFL0635c	Plasmodium falciparum (isolate 3D7)	0.537097	0.00403622	43.592	S(0.537)AS(0.463)NKFDDFDNK	3	1.7109	1	0.442	1.162	2.03	1.572	1.144	0.4	0.25	1.605	1.104	2.628	1.747	0.774	0.727
Q8I5S6	1355	S	Eukaryotic translation initiation factor 3 subunit A	PFL0625c	Plasmodium falciparum (isolate 3D7)	0.999998	3.3461e-26	110.26	KNDDEEAS(1)DGGDFTVFK	3	-0.36205	6	0.418	0.899	1.995	1.868	1.465	0.279	0.077	3.623	1.5	2.152	2.219	0.936	0.784
Q8I5T3	103	S	p-type ATPase, putative	ATPase4	Plasmodium falciparum (isolate 3D7)	1	4.02339e-11	87.352	NDDNNS(1)IVKVEESPK	3	0.56525	4	0.556	0.848	1.738	1.677	1.345	0.483	0.353	1.369	1.151	1.525	2.051	0.965	0.802
Q8I5V5	492	S	Probable cytosolic iron-sulfur protein assembly protein CIAO1 homolog	PFL0470w	Plasmodium falciparum (isolate 3D7)	0.499997	9.42078e-13	96.143	S(0.5)RS(0.5)KENINNTDINK	4	-0.62705	1
Q8I5V5	494	S	Probable cytosolic iron-sulfur protein assembly protein CIAO1 homolog	PFL0470w	Plasmodium falciparum (isolate 3D7)	0.999304	9.42078e-13	96.143	S(0.999)KENINNT(0.001)DINK	3	0.98924	2
Q8I5X4	37	S	Small subunit rRNA processing factor, putative	PFL0355c	Plasmodium falciparum (isolate 3D7)	1	3.81121e-35	118.72	KHEHDDENS(1)NDEIVK	4	-1.4292	2	0.61	1.069	1.813	1.52	1.319	0.403	0.266	1.516	1.513	1.752	1.696	0.838	0.868
Q8I5X5	80	S	Uncharacterized protein	PFL0350c	Plasmodium falciparum (isolate 3D7)	0.826379	0.0283951	43.761	IS(0.172)S(0.826)DIS(0.001)VT(0.001)SK	2	0.31337	1	0.554	1.016	2.202	1.734	0.756	0.37	0.368	1.005	1.496	1.835	2.167	0.787	0.436
Q8I5Y3	564	S	Eukaryotic translation initiation factor 3 subunit C	PFL0310c	Plasmodium falciparum (isolate 3D7)	0.985604	0.00051932	41.115	EMLS(0.07)DS(0.936)LNNS(0.986)NNIAS(0.009)K	3	-1.1681	1		0.56	1.443	1.747	0.7	0.549					2.576	1.211	0.401
Q8I5Y3	560	S	Eukaryotic translation initiation factor 3 subunit C	PFL0310c	Plasmodium falciparum (isolate 3D7)	0.964984	2.35901e-85	150.23	EMLS(0.035)DS(0.965)LNNSNNIASK	3	0.089907	3	0.374	0.789	1.766	1.887	1.365	0.516	0.304	1.699	0.724	2.112	2.239	1.068	0.724
Q8I608	237	S	Nucleosome assembly protein	PFL0185c	Plasmodium falciparum (isolate 3D7)	1	9.90849e-18	108.98	VPNS(1)NVIK	2	0.36943	1	0.296	0.717	1.925	2.098	1.234	0.355	0.375	0.946	0.835	2.42	2.683	1.09	0.588
Q8I619	1570	S	Uncharacterized protein	PFL0130c	Plasmodium falciparum (isolate 3D7)	0.867387	1.53581e-52	130.27	STTT(0.002)YT(0.129)S(0.867)EDEYNISSK	3	1.7929	3	0.692	0.952	1.524	1.545	1.394	0.441	0.452	0.977	1.568	1.375	1.601	1.014	0.902
Q8I655	50	S	Ribosome associated membrane protein RAMP4, putative	PFB0888w	Plasmodium falciparum (isolate 3D7)	0.999875	0.00183756	69.92	VEAFDS(1)NVTK	2	0.96604	1	0.69	1.01	1.635	1.242	1.095	1.042	0.286	3.648	0.662	1.463	1.619	0.76	0.881
Q8I665	131	S	Conserved Plasmodium protein	PFB0194w	Plasmodium falciparum (isolate 3D7)	1	5.16245e-11	99.941	KLS(1)NEDVVK	3	-1.2359	1	0.36	0.435	1.086	0.965	3.706	0.299	0.148	2.012	1.206	1.207	2.496	0.888	3.841
Q8I6U8	259	T	Glycophorin-binding protein	GBP	Plasmodium falciparum (isolate 3D7)	0.797846	1.72963e-58	137.79	ILT(0.202)NT(0.798)DPNDEVER	2	-0.10024	2	0.243	1.544	3.222	1.134	0.427	0.228	0.202	1.13	1.062	6.363	2.087	0.352	0.377
Q8I6U8	291	S	Glycophorin-binding protein	GBP	Plasmodium falciparum (isolate 3D7)	0.999343	0.0116122	59.367	EY(0.001)AS(0.999)DPEYR	2	-1.5228	3
Q8I6U8	257	T	Glycophorin-binding protein	GBP	Plasmodium falciparum (isolate 3D7)	0.998666	1.85733e-222	197.38	ILT(0.999)NT(0.001)DPNDEVER	2	-0.37373	10	0.337	1.469	3.16	1.093	0.47	0.263	0.208	1.262	1.284	4.358	2.15	0.346	0.43
Q8I6U8	135	S	Glycophorin-binding protein	GBP	Plasmodium falciparum (isolate 3D7)	0.999745	1.03991e-207	193.72	SVVTEEQKVES(1)DSEK	4	1.7047	24	0.456	1.175	2.062	2.044	0.807	0.261	0.195	1.341	1.748	2.575	1.755	0.991	0.395
Q8I6V3	17	S	Plasmepsin II	PF14_0077	Plasmodium falciparum (isolate 3D7)	0.558321	6.49511e-14	100.97	S(0.558)NS(0.363)T(0.079)FDGLNIDNSK	3	-0.70927	1
Q8I6Z4	343	S	ABC transporter E family member 1, putative	MAL13P1.344	Plasmodium falciparum (isolate 3D7)	1	0.00843834	53.237	IREES(1)LNFK	3	0.31232	1	0.648	0.69	1.435	1.244	2.343	0.434	0.206	2.105	1.495	1.064	2.08	0.867	1.883
Q8I6Z7	30	S	Phosphodiesterase	PDEbeta	Plasmodium falciparum (isolate 3D7)	0.698898	2.64716e-11	88.282	S(0.227)NS(0.699)NT(0.074)INDQNENINK	3	-3.0754	1	0.497	1.058	1.909	1.739	0.942	0.48	0.375	1.278	1.035	2.131	1.803	0.911	0.542
Q8I6Z7	245	S	Phosphodiesterase	PDEbeta	Plasmodium falciparum (isolate 3D7)	0.905812	0.00530701	55.899	NS(0.094)IS(0.906)FNDNIK	3	-0.72597	1
Q8I6Z8	413	S	U4/U6.U5 tri-snRNP-associated protein 2,putative	PF13_0096	Plasmodium falciparum (isolate 3D7)	0.994893	0.00128601	43.794	FNES(0.995)DNDS(0.004)KDY(0.001)LK	3	0.48054	1	0.296	0.852	2.065	1.863	1.504	0.316	0.104	3.046	0.934	2.884	2.423	0.903	0.807
Q8I6Z8	29	S	U4/U6.U5 tri-snRNP-associated protein 2,putative	PF13_0096	Plasmodium falciparum (isolate 3D7)	1	1.16128e-18	103.9	KKDDDMS(1)EPEEDEQK	4	-0.59958	1
Q8IAK9	966	S	Uncharacterized protein	PF08_0137	Plasmodium falciparum (isolate 3D7)	0.99104	0.00406069	66.267	S(0.009)NS(0.991)IPEGR	2	-0.7959	3	0.801	1.561	2.173	1.127	0.673	0.377	0.289	1.301	2.126	1.95	1.392	0.519	0.597
Q8IAL6	628	S	Mannose-6-phosphate isomerase, putative	MAL8P1.156	Plasmodium falciparum (isolate 3D7)	0.999516	0.0107252	52.247	KVS(1)LEYEK	3	-0.50773	1
Q8IAL6	608	S	Mannose-6-phosphate isomerase, putative	MAL8P1.156	Plasmodium falciparum (isolate 3D7)	0.996105	7.17344e-83	148.36	T(0.004)IS(0.996)DDGVVDSYDVSK	2	-0.93133	7	0.423	1.009	1.949	1.886	1.475	0.153	0.106	1.451	2.758	2.386	1.931	0.968	0.782
Q8IAL6	606	T	Mannose-6-phosphate isomerase, putative	MAL8P1.156	Plasmodium falciparum (isolate 3D7)	0.5	1.98055e-10	86.213	T(0.5)IS(0.5)DDGVVDSYDVSK	3	0.60012	2	0.532	0.894	1.825	1.598	1.488	0.31	0.353	0.879	1.717	1.678	2.042	0.876	0.931
Q8IAM0	1205	S	Glutamate dehydrogenase, putative	PF08_0132	Plasmodium falciparum (isolate 3D7)	0.922743	0.0227639	41.164	MNHS(0.077)LS(0.923)FK	3	-1.2692	1
Q8IAM0	773	S	Glutamate dehydrogenase, putative	PF08_0132	Plasmodium falciparum (isolate 3D7)	0.563266	9.6508e-05	57.788	IVS(0.04)NS(0.563)S(0.377)GT(0.02)NNMNAQK	3	-1.049	1	0.785	0.9	1.97	1.523	0.907	0.432	0.482	0.895	1.819	1.147	2.188	0.773	0.596
Q8IAP4	384	S	GTPase-activating protein, putative	PF08_0120	Plasmodium falciparum (isolate 3D7)	0.431228	5.51932e-05	58.29	S(0.431)S(0.431)FS(0.138)NNNFNVTTDSK	3	1.5183	0
Q8IAP4	383	S	GTPase-activating protein, putative	PF08_0120	Plasmodium falciparum (isolate 3D7)	0.431228	5.51932e-05	58.29	S(0.431)S(0.431)FS(0.138)NNNFNVTTDSK	3	1.5183	0
Q8IAQ8	819	S	Vacuolar proton translocating ATPase subunit A,putative	PF08_0113	Plasmodium falciparum (isolate 3D7)	0.914709	0.00608446	46.318	TGGILLS(0.007)T(0.079)NS(0.915)K	3	0.26657	1
Q8IAQ8	272	T	Vacuolar proton translocating ATPase subunit A,putative	PF08_0113	Plasmodium falciparum (isolate 3D7)	0.997983	0.0108716	59.198	QHDT(0.998)FS(0.002)DK	3	1.5074	1
Q8IAW1	302	S	RNA-binding protein, putative	PF08_0086	Plasmodium falciparum (isolate 3D7)	0.996305	2.46376e-05	66.826	Y(0.004)ES(0.996)DHNTKEPNNDR	3	-0.72473	1	0.375	0.827	1.906	1.535	1.194	0.162			2.305	2.209	2.304	0.805	0.777
Q8IAW1	416	T	RNA-binding protein, putative	PF08_0086	Plasmodium falciparum (isolate 3D7)	0.646555	4.1756e-09	96.745	NYS(0.353)PT(0.647)DMIK	2	-0.32758	2	0.397	0.661	1.582	1.859	1.241	0.26			1.524	1.667	2.391	1.175	0.668
Q8IAW1	851	S	RNA-binding protein, putative	PF08_0086	Plasmodium falciparum (isolate 3D7)	0.999993	0.00253367	52.527	DRS(1)LDHEKDYK	4	-0.67279	1	0.498	0.92	1.769	1.87	1.369	0.45	0.124	3.62	1.106	1.849	1.923	1.057	0.732
Q8IAW1	414	S	RNA-binding protein, putative	PF08_0086	Plasmodium falciparum (isolate 3D7)	0.945832	4.69207e-05	89.43	NY(0.007)S(0.946)PT(0.047)DMIK	3	-0.91296	2	0.617	0.82	1.716	1.691	1.457	0.456	0.243	1.873	1.352	1.33	2.092	0.986	0.861
Q8IAW1	921	S	RNA-binding protein, putative	PF08_0086	Plasmodium falciparum (isolate 3D7)	0.996648	0.0160415	50.354	NHDS(0.997)PY(0.003)ER	2	-0.33651	2	0.136	0.542	1.77	1.512	1.04					3.997	3.267	0.854	0.688
Q8IAX1	62	S	Uncharacterized protein	PF08_0080	Plasmodium falciparum (isolate 3D7)	0.999786	0.00583365	40.278	YQQNEQNDGS(1)PK	3	2.9084	1
Q8IAX2	29	S	Translation initiation factor SUI1, putative	PF08_0079	Plasmodium falciparum (isolate 3D7)	0.999841	1.71548e-28	78.128	KNEQQS(1)AEDEEEYDEEDDNEEK	3	1.5259	1		0.517	1.308	1.211	0.964						2.532	0.926	0.796
Q8IAX8	129	T	DNA/RNA-binding protein Alba 1	PF08_0074	Plasmodium falciparum (isolate 3D7)	1	9.59534e-83	150.26	EMT(1)PEEIVNSR	2	0.4286	6	0.456	0.554	1.399	1.328	2.672	0.35	0.242	1.445	1.301	1.216	2.524	0.949	2.012
Q8IAZ5	1282	S	Vacuolar protein sorting-associated protein 9,putative	MAL8P1.82	Plasmodium falciparum (isolate 3D7)	0.996548	0.0114147	53.237	MDS(0.997)Y(0.001)EIS(0.002)K	2	-0.18236	1
Q8IAZ5	258	S	Vacuolar protein sorting-associated protein 9,putative	MAL8P1.82	Plasmodium falciparum (isolate 3D7)	0.99981	0.00160704	65.295	SYHAGS(1)PINK	3	-0.087047	2	0.637	0.976	1.931	1.559	1.17	0.415	0.312	1.33	1.537	1.532	1.979	0.807	0.751
Q8IAZ7	40	S	Ribosome assembly protein RRB1, putative	PF08_0065	Plasmodium falciparum (isolate 3D7)	1	1.2187e-07	91.313	HDALS(1)EEEK	3	-1.769	7	0.699	0.9	1.685	1.585	1.49	0.381	0.261	1.46	1.837	1.286	1.873	0.94	0.94
Q8IB24	90	T	Heat shock protein 70	PF08_0054	Plasmodium falciparum (isolate 3D7)	0.978399	0.000190038	74.993	KFT(0.978)ES(0.021)SVQSDMK	3	0.99831	3	0.689	0.907	1.275	1.102	1.728	0.989	0.31	3.185	0.697	1.317	1.405	0.864	1.569
Q8IB24	524	S	Heat shock protein 70	PF08_0054	Plasmodium falciparum (isolate 3D7)	1	9.54708e-58	134.06	GRLS(1)QDEIDR	3	-0.13424	11	0.53	0.734	1.401	1.351	2.205	0.465	0.314	1.478	1.141	1.384	1.91	0.964	1.633
Q8IB24	56	T	Heat shock cognate 71 kDa protein	HSPA8	Plasmodium falciparum (isolate 3D7)	0.940088	0.00340326	54.281	TTPSYVAFT(0.94)DT(0.06)ER	3	-1.3237	1
Q8IB31	196	S	Uncharacterized protein	MAL8P1.62	Plasmodium falciparum (isolate 3D7)	1	0	220.28	KKEES(1)DEDEDENEEK	4	0.14432	18	0.367	0.842	2.157	2.013	1.38	0.167	0.074	2.247	2.203	2.295	2.561	0.933	0.686
Q8IB44	20	S	Uncharacterized protein	MAL8P1.53	Plasmodium falciparum (isolate 3D7)	0.910063	0.0116833	49.632	S(0.09)KES(0.91)NNICR	3	-1.2921	1
Q8IB63	1114	S	Uncharacterized protein	PF08_0035	Plasmodium falciparum (isolate 3D7)	0.999954	0.0044362	62.466	DIS(1)YDNVK	2	0.60752	2	0.593	0.669	1.041	1.139	2.491	0.662	0.405	1.635	0.895	1.128	1.557	1.095	2.186
Q8IB63	986	S	Uncharacterized protein	PF08_0035	Plasmodium falciparum (isolate 3D7)	0.48872	0.00358899	55.531	QS(0.489)S(0.489)MT(0.021)NS(0.002)INSK	3	1.9877	0
Q8IB63	551	S	Uncharacterized protein	PF08_0035	Plasmodium falciparum (isolate 3D7)	0.999984	1.52166e-05	75.911	YINDGS(1)DDLETYK	3	0.45945	5	0.399	0.73	1.549	1.74	2.134	0.237	0.211	1.121	1.683	1.831	2.122	1.124	1.226
Q8IB63	1004	S	Uncharacterized protein	PF08_0035	Plasmodium falciparum (isolate 3D7)	0.946613	4.94457e-05	85.493	SNIYNNS(0.001)S(0.052)S(0.947)HK	3	-0.5688	2	0.403	0.946	2.416	1.532	1.01	0.359	0.335	1.072	1.123	2.346	2.555	0.634	0.66
Q8IB63	924	S	Uncharacterized protein	PF08_0035	Plasmodium falciparum (isolate 3D7)	0.99994	0.00483729	61.344	FLNS(1)CYEK	2	-1.2142	1	0.19	0.367	1.019	1.117	3.963	0.171	0.173	0.992	1.107	1.938	2.774	1.096	3.548
Q8IB63	1003	S	Uncharacterized protein	PF08_0035	Plasmodium falciparum (isolate 3D7)	0.554	0.0110746	41.621	SNIY(0.001)NNS(0.038)S(0.554)S(0.407)HK	3	3.255	1	0.46	0.914	1.835	1.667	1.045	0.574	0.504	1.139	0.801	1.988	2.007	0.908	0.627
Q8IB63	987	S	Uncharacterized protein	PF08_0035	Plasmodium falciparum (isolate 3D7)	0.48872	0.00358899	55.531	QS(0.489)S(0.489)MT(0.021)NS(0.002)INSK	3	1.9877	0
Q8IB67	666	S	Histone acetyltransferase GCN5	gcn5	Plasmodium falciparum (isolate 3D7)	0.9996	2.99485e-06	67.396	MNS(1)NENNNTTTTIIK	3	1.2449	1	0.442	0.975	1.544	1.594	1.459	0.548	0.438	1.252	0.807	2.205	1.584	1.032	0.915
Q8IB72	13	S	DnaJ protein, putative	PF08_0032	Plasmodium falciparum (isolate 3D7)	0.996524	8.59697e-19	97.69	ASNDS(0.003)YENS(0.997)DVNGAVSK	3	-0.030892	3	0.646	0.981	1.743	1.587	1.205	0.449	0.389	1.155	1.438	1.518	1.777	0.911	0.759
Q8IB78	333	S	Nucleoside transporter 2	MAL8P1.32	Plasmodium falciparum (isolate 3D7)	0.687574	2.02456e-40	118.51	S(0.125)S(0.125)S(0.688)NNT(0.062)NNMTSNEIGDHK	3	-0.81745	1	0.56	1.084	1.8	1.636	1.221	0.387	0.313	1.238	1.446	1.937	1.66	0.909	0.746
Q8IB78	370	T	Nucleoside transporter 2	MAL8P1.32	Plasmodium falciparum (isolate 3D7)	0.479158	0.00765907	68.657	T(0.479)LS(0.385)LT(0.136)HSK	3	0.41492	0
Q8IB78	286	S	Nucleoside transporter 2	MAL8P1.32	Plasmodium falciparum (isolate 3D7)	0.991642	0.0041096	70.942	YYES(0.992)IT(0.008)EK	2	-0.67549	1	0.327	0.944	2.597	1.362	1.346	0.24	0.184	1.307	1.36	2.891	2.75	0.525	0.988
Q8IB78	374	T	Nucleoside transporter 2	MAL8P1.32	Plasmodium falciparum (isolate 3D7)	0.472522	1.51439e-05	88.495	T(0.055)LS(0.473)LT(0.473)HSK	3	0.98006	0
Q8IB78	332	S	Nucleoside transporter 2	MAL8P1.32	Plasmodium falciparum (isolate 3D7)	0.249819	1.35746e-05	47.68	S(0.25)S(0.25)S(0.25)NNT(0.25)NNMT(0.001)SNEIGDHK	3	-0.8664	0
Q8IB78	326	S	Nucleoside transporter 2	MAL8P1.32	Plasmodium falciparum (isolate 3D7)	0.739069	0.000859322	74.611	NDS(0.261)NS(0.739)VGIK	3	-0.33426	1	0.676	1.208	2.189	1.341	0.775	0.378	0.432	0.876	1.786	1.787	1.812	0.612	0.578
Q8IB78	336	T	Nucleoside transporter 2	MAL8P1.32	Plasmodium falciparum (isolate 3D7)	0.249819	1.35746e-05	47.68	S(0.25)S(0.25)S(0.25)NNT(0.25)NNMT(0.001)SNEIGDHK	3	-0.8664	0
Q8IB78	331	S	Nucleoside transporter 2	MAL8P1.32	Plasmodium falciparum (isolate 3D7)	0.249819	1.35746e-05	47.68	S(0.25)S(0.25)S(0.25)NNT(0.25)NNMT(0.001)SNEIGDHK	3	-0.8664	0
Q8IB78	324	S	Nucleoside transporter 2	MAL8P1.32	Plasmodium falciparum (isolate 3D7)	0.994044	0.00103018	77.42	NDS(0.994)NS(0.006)VGIK	2	0.16613	3	0.598	1.254	2.548	1.394	0.925	0.125	0.155	0.81	4.766	2.098	2.031	0.547	0.664
Q8IB78	376	S	Nucleoside transporter 2	MAL8P1.32	Plasmodium falciparum (isolate 3D7)	0.837212	0.00202069	69.672	TLSLT(0.162)HS(0.837)K	3	0.388	1
Q8IB78	318	S	Nucleoside transporter 2	MAL8P1.32	Plasmodium falciparum (isolate 3D7)	0.994794	0.000487386	74.141	TENTES(0.003)KYS(0.995)LT(0.002)K	3	-0.93134	2	0.511	1.044	1.87	1.721	1.361	0.272	0.221	1.231	1.877	2.045	1.791	0.92	0.791
Q8IB78	372	S	Nucleoside transporter 2	MAL8P1.32	Plasmodium falciparum (isolate 3D7)	0.992008	1.51439e-05	88.495	T(0.006)LS(0.992)LT(0.002)HSK	2	0.16688	1
Q8IB78	355	S	Nucleoside transporter 2	MAL8P1.32	Plasmodium falciparum (isolate 3D7)	0.999877	7.21784e-19	111.63	ILQESHS(1)K	3	0.44304	7	0.58	1.158	2.552	1.265	0.987	0.244	0.213	1.145	2.375	1.996	2.204	0.496	0.78
Q8IBE9	78	S	Uncharacterized protein	MAL7P1.174	Plasmodium falciparum (isolate 3D7)	0.984614	1.79722e-293	214.55	DGNDS(0.985)S(0.014)S(0.001)EELDNTNVPTSKPK	3	1.0454	3	0.495	1.023	1.918	2.08	1.155	0.236	0.094	2.518	2.096	2.067	1.875	1.085	0.556
Q8IBE9	79	S	Uncharacterized protein	MAL7P1.174	Plasmodium falciparum (isolate 3D7)	0.526762	1.61953e-73	137.03	DGNDS(0.354)S(0.527)S(0.119)EELDNTNVPTSKPK	4	-1.0618	1	0.598	0.754	1.664	2.166	1.165	0.405	0.247	1.637	1.478	1.261	2.207	1.301	0.538
Q8IBF2	174	S	EMP1-trafficking protein	MAL7P1.171	Plasmodium falciparum (isolate 3D7)	0.962623	0.00530797	61.958	SHGMS(0.037)S(0.963)VLK	3	0.10241	2
Q8IBF2	1178	S	EMP1-trafficking protein	MAL7P1.171	Plasmodium falciparum (isolate 3D7)	1	0.00543349	61.344	EMS(1)IHDGMK	3	1.047	7	0.718	1.303	1.99	1.347	0.651	0.612	0.378	1.619	1.172	1.816	1.527	0.677	0.483
Q8IBF2	1195	S	EMP1-trafficking protein	MAL7P1.171	Plasmodium falciparum (isolate 3D7)	0.995889	5.70076e-13	102.53	S(0.996)FS(0.003)S(0.001)QGIR	2	1.5478	2	0.859	1.682	2.073	1.042	0.544	0.556	0.243	2.287	1.543	1.96	1.232	0.503	0.522
Q8IBF2	1142	S	EMP1-trafficking protein	MAL7P1.171	Plasmodium falciparum (isolate 3D7)	0.999889	0	223.89	RAS(1)VSEINENVEETKK	4	1.347	15	0.96	1.664	1.74	1.174	0.827	0.467	0.168	2.784	2.056	1.732	1.046	0.674	0.705
Q8IBF2	1167	T	EMP1-trafficking protein	MAL7P1.171	Plasmodium falciparum (isolate 3D7)	1	1.43765e-07	92.939	HLT(1)DEENKVEK	4	0.70599	1
Q8IBF4	677	S	Uncharacterized protein	MAL7P1.167	Plasmodium falciparum (isolate 3D7)	0.491084	0.0113974	46.819	S(0.491)S(0.491)S(0.017)Y(0.001)IDIK	3	-0.20252	0
Q8IBF4	1137	S	Uncharacterized protein	MAL7P1.167	Plasmodium falciparum (isolate 3D7)	0.775735	0.000889203	55.437	S(0.199)KS(0.776)CCDT(0.025)LENDSK	3	2.8577	1	0.33	1.088	2.134	1.869	0.999	0.261	0.319	0.82	1.263	3.294	1.961	0.876	0.535
Q8IBF4	676	S	Uncharacterized protein	MAL7P1.167	Plasmodium falciparum (isolate 3D7)	0.491084	0.0113974	46.819	S(0.491)S(0.491)S(0.017)Y(0.001)IDIK	3	-0.20252	0
Q8IBJ1	1398	S	Ubiquitin carboxyl-terminal hydrolase	MAL7P1.147	Plasmodium falciparum (isolate 3D7)	1	6.22047e-09	56.29	KEES(1)EENEENADNNKDER	4	-0.13295	4	0.254	0.675	1.859	1.686	1.444		0.082			2.654	2.753	0.907	0.856
Q8IBL1	451	S	Uncharacterized protein	MAL7P1.129	Plasmodium falciparum (isolate 3D7)	0.98085	0.0110817	45.873	KLHS(0.981)NDT(0.019)EALR	3	1.7075	1
Q8IBN1	274	S	Rhoptry-associated leucine zipper-like protein 1	MAL7P1.119	Plasmodium falciparum (isolate 3D7)	0.995093	0.005738	53.237	S(0.995)LGNNT(0.005)FK	3	-1.3441	1
Q8IBN1	623	S	Rhoptry-associated leucine zipper-like protein 1	MAL7P1.119	Plasmodium falciparum (isolate 3D7)	0.714381	0.00158975	71.279	S(0.141)T(0.141)S(0.714)VNT(0.003)TFTPK	3	-0.69235	2	0.316	1.305	2.834	1.32	0.607	0.32	0.297	1.079	0.986	4.133	2.172	0.466	0.46
Q8IBR1	11	S	Uncharacterized protein	MAL7P1.98	Plasmodium falciparum (isolate 3D7)	0.957097	0.0105065	62.088	SVNS(0.957)S(0.043)CEFK	2	0.89572	1
Q8IBS3	282	S	Serine--tRNA ligase, putative	PF07_0073	Plasmodium falciparum (isolate 3D7)	0.810083	3.06363e-10	72.383	IS(0.19)S(0.81)QADIKDDTTCNSQK	3	1.2921	2
Q8IBT2	293	S	Eukaryotic translation initiation factor 3 subunit I	MAL7P1.81	Plasmodium falciparum (isolate 3D7)	1	0.0114043	47.429	GHFGPVHS(1)IK	3	-1.3737	1
Q8IBU0	135	S	RNA-binding protein, putative	PF07_0066	Plasmodium falciparum (isolate 3D7)	1	2.00463e-07	77.08	IIDDPNNS(1)DNDIKR	3	2.21	4	0.488	0.911	1.789	1.669	1.461	0.394	0.288	1.366	1.238	1.867	1.964	0.933	0.875
Q8IBV1	62	S	Uncharacterized protein	PF07_0058	Plasmodium falciparum (isolate 3D7)	0.998932	0.00426488	54.09	LYT(0.001)NDS(0.999)EKENK	3	1.8162	1	0.542	0.984	1.799	1.697	1.413	0.339	0.226	1.5	1.598	1.816	1.828	0.944	0.832
Q8IBX6	62	S	Histone deacetylase complex subunit SAP18,putative	MAL7P1.37	Plasmodium falciparum (isolate 3D7)	0.948632	1.20049e-07	80.316	VEKDT(0.051)YS(0.949)EDDDNNK	3	1.4465	1	0.471	0.954	2.048	1.482	1.555	0.283	0.207	1.364	1.664	2.027	2.147	0.723	1.049
Q8IBZ2	30	S	Lysophospholipase, putative	PF07_0040	Plasmodium falciparum (isolate 3D7)	1	0.0190651	56.258	LDS(1)FHNK	3	-0.36802	1	0.233	0.336	1.144	1.042	3.97	0.19	0.086	2.207	1.226	1.444	3.403	0.911	3.811
Q8IBZ9	411	S	Putative chloroquine resistance transporter	CG10	Plasmodium falciparum (isolate 3D7)	0.999997	3.53415e-35	107.75	NEENEDS(1)EGELTNVDSIITQ	3	-0.05953	1			1.07	0.844	1.085							0.789	1.285
Q8IC01	589	S	Heat shock protein 110	PF07_0033	Plasmodium falciparum (isolate 3D7)	0.999969	4.70966e-138	166.92	NNETNS(1)PNKTELK	4	-0.7306	14	0.238	1.008	2.668	2.013	0.811	0.154	0.108	1.417	1.548	4.242	2.647	0.755	0.403
Q8IC01	862	S	Heat shock protein 110	PF07_0033	Plasmodium falciparum (isolate 3D7)	0.938119	4.31279e-24	88.976	NNEEKENS(0.938)T(0.062)KNENSANPEE	3	-0.48218	2	0.276	0.79	1.93	2.016	1.705	0.2	0.084	2.383	1.383	2.862	2.444	1.044	0.846
Q8IC04	116	S	Heat shock protein 86 family protein	PF07_0030	Plasmodium falciparum (isolate 3D7)	1	1.10821e-62	138.75	IYDGDES(1)EDDEGHDNK	3	0.66071	2	0.603	0.924	1.654	1.653	1.433	0.421	0.312	1.347	1.433	1.534	1.789	0.999	0.867
Q8IC05	49	S	Heat shock protein 90	PF07_0029	Plasmodium falciparum (isolate 3D7)	0.999437	0.000194187	83.182	YES(0.999)IT(0.001)DTQK	2	1.3274	1	0.611	0.71	1.297	1.203	1.819	1.03	0.33	3.121	0.593	1.163	1.826	0.927	1.512
Q8IC05	489	S	Heat shock protein 90	PF07_0029	Plasmodium falciparum (isolate 3D7)	1	0.0128119	56.936	S(1)GDEMIGLK	2	0.75123	2	0.726	0.755	1.272	1.191	2.027	0.62	0.409	1.515	1.171	1.041	1.685	0.936	1.702
Q8IC05	218	T	Heat shock protein 90	PF07_0029	Plasmodium falciparum (isolate 3D7)	1	4.46835e-228	196.3	QNEKEIT(1)AS(1)EEEEGEGEGEREGEEEEEK	4	0.19735	11	0.431	1.047	2.19	1.685	1.424	0.184	0.038	4.866	2.343	2.43	2.091	0.769	0.845
Q8IC05	220	S	Heat shock protein 90	PF07_0029	Plasmodium falciparum (isolate 3D7)	1	4.46835e-228	196.3	QNEKEIT(1)AS(1)EEEEGEGEGEREGEEEEEK	4	0.19735	16	0.429	0.973	2.004	1.693	1.627	0.222	0.052	4.287	1.938	2.266	2.059	0.845	0.961
Q8IC15	2646	S	Inositol-phosphate phosphatase, putative	PF07_0024	Plasmodium falciparum (isolate 3D7)	0.999339	0.018506	42.083	NIS(0.999)IDQT(0.001)NK	3	-0.043175	1
Q8IC35	719	S	Erythrocyte membrane-associated antigen	MAL7P1.12	Plasmodium falciparum (isolate 3D7)	0.99053	0.0017428	79.23	S(0.002)S(0.008)S(0.991)NMFTK	2	-0.62466	1	0.51	1.163	2.484	1.362	1.08	0.34	0.062	5.45	1.501	2.281	2.136	0.548	0.793
Q8IC42	161	S	Uncharacterized protein	PF07_0008	Plasmodium falciparum (isolate 3D7)	0.502345	1.61053e-10	68.074	NS(0.502)S(0.502)QHS(0.995)VGS(0.001)HSVSSQEHK	4	-1.2968	1	0.475	0.974	1.689	1.189	0.673					2.049	1.734	0.704	0.566
Q8IC42	155	S	Uncharacterized protein	PF07_0008	Plasmodium falciparum (isolate 3D7)	0.432734	7.23485e-09	55.051	NNSDGSTENHLS(0.134)GS(0.433)NS(0.433)DGR	3	-0.50994	0
Q8IC42	181	T	Uncharacterized protein	PF07_0008	Plasmodium falciparum (isolate 3D7)	0.761209	4.02541e-11	98.654	KEHS(0.239)T(0.761)HDLPAGR	4	0.64691	3	0.346	1.335	2.525	1.837	0.756	0.136	0.064	2.137	2.539	3.859	1.891	0.728	0.412
Q8IC42	204	S	Uncharacterized protein	PF07_0008	Plasmodium falciparum (isolate 3D7)	0.83368	8.88817e-129	164.39	NYSLGNLSTGTTSQGS(0.834)T(0.126)S(0.032)S(0.008)R	3	0.32153	5	0.797	1.141	1.611	1.361	1.054	0.671	0.365	1.84	1.186	1.432	1.412	0.845	0.775
Q8IC42	217	S	Uncharacterized protein	PF07_0008	Plasmodium falciparum (isolate 3D7)	0.877251	6.20934e-15	104.21	HYS(0.046)LGGQPS(0.877)S(0.057)S(0.02)GR	2	0.18033	8	0.675	1.214	1.82	1.497	0.938	0.479	0.376	1.273	1.41	1.798	1.499	0.823	0.627
Q8IC42	206	S	Uncharacterized protein	PF07_0008	Plasmodium falciparum (isolate 3D7)	0.418675	1.81105e-12	62.57	NYSLGNLSTGT(0.001)T(0.032)S(0.076)QGS(0.709)T(0.419)S(0.419)S(0.344)R	3	-0.077554	0
Q8IC42	160	S	Uncharacterized protein	PF07_0008	Plasmodium falciparum (isolate 3D7)	0.502315	1.61053e-10	68.074	NS(0.502)S(0.502)QHS(0.995)VGS(0.001)HSVSSQEHK	4	-1.2968	1	0.475	0.974	1.689	1.189	0.673					2.049	1.734	0.704	0.566
Q8IC42	153	S	Uncharacterized protein	PF07_0008	Plasmodium falciparum (isolate 3D7)	0.432734	7.23485e-09	55.051	NNSDGSTENHLS(0.134)GS(0.433)NS(0.433)DGR	3	-0.50994	0
Q8IC42	205	T	Uncharacterized protein	PF07_0008	Plasmodium falciparum (isolate 3D7)	0.418675	1.81105e-12	62.57	NYSLGNLSTGT(0.001)T(0.032)S(0.076)QGS(0.709)T(0.419)S(0.419)S(0.344)R	3	-0.077554	0
Q8IC42	191	S	Uncharacterized protein	PF07_0008	Plasmodium falciparum (isolate 3D7)	0.99804	5.96566e-15	63.881	NY(0.002)S(0.998)LGNLSTGTTSQGSTSSR	2	0.42941	3	0.168	1.017	1.511	1.544	0.76					6.055	1.486	1.022	0.493
Q8IC42	180	S	Uncharacterized protein	PF07_0008	Plasmodium falciparum (isolate 3D7)	0.942924	7.69037e-06	86.539	KEHS(0.943)T(0.057)HDLPAGR	3	0.19695	6	0.449	1.214	2.185	1.76	0.827	0.351	0.214	1.639	1.28	2.704	1.8	0.806	0.47
Q8IC42	169	S	Uncharacterized protein	PF07_0008	Plasmodium falciparum (isolate 3D7)	0.819491	6.00572e-26	106.12	NSSQHS(0.939)VGS(0.239)HS(0.819)VS(0.002)SQEHK	4	-0.38588	2	0.515	0.959	1.966	1.06	0.501					1.861	2.051	0.539	0.472
Q8IC42	151	S	Uncharacterized protein	PF07_0008	Plasmodium falciparum (isolate 3D7)	0.333318	7.23485e-09	55.051	NNSDGSTENHLS(0.333)GS(0.333)NS(0.333)DGR	3	-0.31704	0
Q8IC42	164	S	Uncharacterized protein	PF07_0008	Plasmodium falciparum (isolate 3D7)	0.994707	3.1182e-155	175.69	NS(0.502)S(0.502)QHS(0.995)VGS(0.001)HSVSSQEHK	4	-1.2968	8	0.482	1.115	1.972	1.627	0.75	0.054			8.887	2.311	1.768	0.825	0.461
Q8IC43	33	S	Small exported membrane protein 1	PF07_0007	Plasmodium falciparum (isolate 3D7)	0.966043	2.81022e-07	90.614	NPS(0.034)QS(0.966)GPYR	2	0.84913	3	0.496	1.243	2.222	1.574	1.103	0.245	0.117	2.086	2.026	2.506	1.787	0.708	0.701
Q8IC43	31	S	Small exported membrane protein 1	PF07_0007	Plasmodium falciparum (isolate 3D7)	0.989622	2.36535e-19	110.8	NPS(0.99)QS(0.01)GPYR	2	0.050848	11	0.55	1.293	2.073	1.62	0.967	0.349	0.148	2.354	1.576	2.352	1.603	0.781	0.597
Q8IC44	143	S	Sporozoite threonine and asparagine-rich protein	PF07_0006	Plasmodium falciparum (isolate 3D7)	0.88521	3.33629e-32	93.876	LTGNNSTTINTNSTENT(0.057)S(0.885)AT(0.057)K	3	0.049946	1	0.712	1.388	1.669	1.381	0.992	0.516	0.343	1.504	1.381	1.949	1.203	0.827	0.718
Q8ID39	162	S	Uncharacterized protein MAL13P1.336	MAL13P1.336	Plasmodium falciparum (isolate 3D7)	0.933881	2.87679e-05	85.909	TTDGNS(0.934)T(0.066)EFNDK	2	-0.89929	5	0.661	1.044	1.75	1.511	1.029	0.576	0.428	1.347	1.147	1.58	1.676	0.863	0.681
Q8ID42	254	S	Signal recognition particle receptor alpha subunit	PF13_0350	Plasmodium falciparum (isolate 3D7)	0.998583	5.32309e-07	56.882	YEGDY(0.001)DDS(0.999)S(0.999)DGAIES(0.002)K	3	0.89663	2	0.489	0.835	1.609	1.511	1.375	0.816	0.365	2.236	0.599	1.708	1.926	0.939	0.91
Q8ID42	255	S	Signal recognition particle receptor alpha subunit	PF13_0350	Plasmodium falciparum (isolate 3D7)	0.998583	1.63542e-07	66.152	YEGDY(0.001)DDS(0.999)S(0.999)DGAIES(0.002)K	3	0.89663	3	0.489	0.835	1.609	1.511	1.375	0.816	0.365	2.236	0.599	1.708	1.926	0.939	0.91
Q8ID44	219	S	Rhoptry protein RHOP148	PfRhop148	Plasmodium falciparum (isolate 3D7)	0.963688	2.31015e-07	93.753	YNS(0.964)DS(0.036)GIGVTAK	2	0.58229	2	0.498	1.033	2.472	1.647	0.907	0.268	0.175	1.534	1.861	2.072	2.393	0.667	0.551
Q8ID46	3540	T	Uncharacterized protein	MAL13P1.333	Plasmodium falciparum (isolate 3D7)	1	0.00111577	59.709	KNDDT(1)DNEMEK	3	-0.83766	1	0.477	1.142	1.991	1.649	1.326	0.253	0.161	1.577	1.884	2.393	1.744	0.828	0.804
Q8ID50	57	S	Ubiquitin-60S ribosomal protein L40	PF13_0346	Plasmodium falciparum (isolate 3D7)	0.968065	0.0112513	60.255	T(0.032)LS(0.968)DYNIQK	2	0.73421	1	0.933	0.876	1.387	1.074	1.246	0.666	0.818	0.815	1.4	0.939	1.583	0.774	1.16
Q8IDB0	147	S	40S ribosomal protein S15	PF13_0316	Plasmodium falciparum (isolate 3D7)	0.911906	0.0127914	45.992	YQS(0.007)S(0.006)T(0.075)AS(0.912)ALIA	2	1.9895	1	0.802	1.041	1.195	1.164	1.339	0.957	0.501	1.912	0.838	1.298	1.148	0.974	1.15
Q8IDB0	13	S	40S ribosomal protein S15	PF13_0316	Plasmodium falciparum (isolate 3D7)	0.781714	0.0285298	43.68	GIS(0.147)S(0.782)S(0.035)T(0.035)LPY(0.001)K	2	0.58314	1	0.326	0.906	2.536	1.831	0.777	0.336	0.287	1.172	0.971	2.775	2.8	0.722	0.425
Q8IDB0	143	S	40S ribosomal protein S15	PF13_0316	Plasmodium falciparum (isolate 3D7)	0.540215	0.00617817	57.267	Y(0.008)QS(0.54)S(0.379)T(0.071)AS(0.002)ALIA	2	-2.8387	2	0.995	0.914	1.161	1.076	1.085	0.868	0.9	0.964	1.146	0.919	1.27	0.926	1.008
Q8IDB7	135	S	CUGBP Elav-like family member 1	PF13_0315	Plasmodium falciparum (isolate 3D7)	0.996471	0.0032128	51.771	MAS(0.996)IS(0.004)EADNAIR	2	0.61114	1	0.387	0.561	1.144	1.059	3.216	0.36	0.272	1.323	1.076	1.45	2.038	0.926	3.037
Q8IDF2	107	S	Uncharacterized protein	PF13_0290	Plasmodium falciparum (isolate 3D7)	1	2.51073e-23	113.22	KVS(1)FDEPK	3	-0.5187	1	0.596	1.08	2.261	1.841	0.839	0.295	0.087	3.387	2.02	1.812	2.093	0.814	0.456
Q8IDG8	125	S	Membrane associated histidine-rich protein	PF13_0276	Plasmodium falciparum (isolate 3D7)	0.367888	1.32172e-70	142.45	S(0.368)T(0.368)S(0.264)DS(0.001)STSTQQTL	2	-1.6387	0
Q8IDG8	126	T	Membrane associated histidine-rich protein	PF13_0276	Plasmodium falciparum (isolate 3D7)	0.367888	1.32172e-70	142.45	S(0.368)T(0.368)S(0.264)DS(0.001)STSTQQTL	2	-1.6387	0
Q8IDG9	123	S	Uncharacterized protein	PF13_0275	Plasmodium falciparum (isolate 3D7)	0.688461	5.82241e-269	209.23	S(0.15)S(0.15)S(0.688)NS(0.011)HVESNTFQNK	2	0.069488	2	0.45	0.948	2.08	1.484	0.857	0.181			2.487	2.105	2.195	0.714	0.577
Q8IDG9	273	S	Uncharacterized protein	PF13_0275	Plasmodium falciparum (isolate 3D7)	0.834579	8.8202e-11	83.37	YGS(0.835)GS(0.165)HDHEEEVVEA	3	-0.71297	8	0.596	1.026	1.63	1.608	1.411	0.587	0.142	4.129	1.015	1.722	1.589	0.986	0.878
Q8IDG9	125	S	Uncharacterized protein	PF13_0275	Plasmodium falciparum (isolate 3D7)	0.298202	6.37554e-11	85.177	RS(0.234)S(0.234)S(0.234)NS(0.298)HVESNTFQNK	3	1.9211	0
Q8IDG9	250	S	Uncharacterized protein	PF13_0275	Plasmodium falciparum (isolate 3D7)	1	0.000134983	82.417	FAHMES(1)HGK	3	-0.23259	4	0.577	1.684	2.6	0.927	0.38	0.707	0.126	5.618	0.816	2.919	1.544	0.357	0.41
Q8IDG9	122	S	Uncharacterized protein	PF13_0275	Plasmodium falciparum (isolate 3D7)	0.371859	0	222.6	S(0.372)S(0.372)S(0.247)NS(0.009)HVESNTFQNK	3	-0.98226	0
Q8IDG9	121	S	Uncharacterized protein	PF13_0275	Plasmodium falciparum (isolate 3D7)	0.371859	0	222.6	S(0.372)S(0.372)S(0.247)NS(0.009)HVESNTFQNK	3	-0.98226	0
Q8IDI3	102	S	Inner membrane complex protein 1f, putative	MAL13P1.260	Plasmodium falciparum (isolate 3D7)	0.984437	2.93402e-05	73.928	S(0.014)NS(0.984)LNQT(0.002)NEEIIR	2	-0.7141	1	0.251	0.841	2.647	1.993	0.697	0.361	0.211	1.71	0.696	3.349	3.147	0.753	0.35
Q8IDI5	163	S	60S ribosomal protein L17, putative	PF13_0268	Plasmodium falciparum (isolate 3D7)	0.999992	0.000563171	83.182	SLLS(1)NAEK	2	0.5874	2	0.38	0.709	1.866	1.951	1.454	0.385	0.255	1.513	0.988	1.863	2.633	1.045	0.745
Q8IDM3	119	S	DNA/RNA-binding protein Alba 4	MAL13P1.237	Plasmodium falciparum (isolate 3D7)	0.986885	0.00927331	43.316	IS(0.013)PGYVS(0.987)FHEK	3	-0.26666	1	0.543	0.854	1.657	1.326	1.966	0.424	0.229	1.851	1.28	1.573	1.94	0.8	1.483
Q8IDM6	8	S	Nucleoside transporter 1	nt1	Plasmodium falciparum (isolate 3D7)	0.49999	0.000499854	69.331	ES(0.5)S(0.5)KAYADIESR	3	0.45731	1	0.585	0.787	1.408	1.2	2.316	0.391	0.314	1.244	1.498	1.345	1.79	0.852	1.931
Q8IDM6	7	S	Nucleoside transporter 1	nt1	Plasmodium falciparum (isolate 3D7)	0.531156	0.000499854	69.331	ES(0.531)S(0.464)KAY(0.004)ADIES(0.001)R	3	-0.37635	2	0.602	0.754	1.459	1.275	2.191	0.399	0.32	1.246	1.507	1.253	1.935	0.874	1.719
Q8IDM6	16	S	Nucleoside transporter 1	nt1	Plasmodium falciparum (isolate 3D7)	0.999997	0.00660916	57.174	AYADIES(1)R	2	1.3657	4	0.661	0.958	1.635	1.175	1.624	0.561	0.385	1.457	1.177	1.45	1.706	0.719	1.382
Q8IDN4	4	S	DNA/RNA-binding protein Alba 2	MAL13P1.233	Plasmodium falciparum (isolate 3D7)	0.978084	3.52288e-14	96.467	PGS(0.978)T(0.035)KS(0.981)DT(0.007)KLENEIR	3	-0.17713	3	0.521	1.043	2.131	1.957	0.903	0.327	0.117	2.787	1.594	2	2.043	0.918	0.462
Q8IDN4	98	S	DNA/RNA-binding protein Alba 2	MAL13P1.233	Plasmodium falciparum (isolate 3D7)	1	0	407.4	NEDKKS(1)GDEEEEEEEEEEDEENNK	4	0.25421	11	0.379	0.903	2.027	1.936	1.498	0.223	0.035	6.413	1.701	2.379	2.246	0.955	0.774
Q8IDN4	7	S	DNA/RNA-binding protein Alba 2	MAL13P1.233	Plasmodium falciparum (isolate 3D7)	0.982128	3.52288e-14	96.467	S(0.982)DT(0.018)KLENEIR	3	0.10331	6	0.488	0.964	1.841	1.826	1.27	0.373	0.239	1.561	1.309	1.976	1.91	0.992	0.696
Q8IDN4	9	T	DNA/RNA-binding protein Alba 2	MAL13P1.233	Plasmodium falciparum (isolate 3D7)	0.788025	1.42832e-07	72.968	PGS(0.962)T(0.05)KS(0.2)DT(0.788)KLENEIR	3	-1.4297	1	0.562	1.051	2.057	1.951	0.93	0.323	0.126	2.554	1.742	1.868	1.958	0.948	0.476
Q8IDQ9	2	T	Phosphoethanolamine N-methyltransferase	PfPMT	Plasmodium falciparum (isolate 3D7)	1	1.24925e-77	145.43	T(1)LIENLNSDK	2	0.12971	1	0.187	0.609	1.923	1.427	1.719	0.135			1.386	3.255	3.161	0.742	1.205
Q8IDR3	19	S	Myosin-A	PF13_0233	Plasmodium falciparum (isolate 3D7)	1	9.27194e-16	103.32	RVS(1)NVEAFDK	2	-0.83391	5	0.235	0.665	2.116	2.053	1.508	0.246	0.178	1.381	0.954	2.831	3.183	0.97	0.734
Q8IDS6	128	S	60S ribosomal protein L18a	PF13_0224	Plasmodium falciparum (isolate 3D7)	0.5	0.0116887	53.013	AS(0.5)S(0.5)INIIR	2	1.5682	1	0.851	0.895	1.428	1.166	1.315	0.922	0.422	2.185	0.923	1.051	1.595	0.817	1.128
Q8IDS6	129	S	60S ribosomal protein L18a	PF13_0224	Plasmodium falciparum (isolate 3D7)	0.5	0.0116887	53.013	AS(0.5)S(0.5)INIIR	2	1.5682	1	0.851	0.895	1.428	1.166	1.315	0.922	0.422	2.185	0.923	1.051	1.595	0.817	1.128
Q8IDS7	359	T	Phosphate transporter	MAL13P1.206	Plasmodium falciparum (isolate 3D7)	0.5	0.000476721	44.252	T(0.5)GS(0.5)VEAHHVVHIK	4	-0.51897	1
Q8IDS7	361	S	Phosphate transporter	MAL13P1.206	Plasmodium falciparum (isolate 3D7)	0.5	0.000476721	44.252	T(0.5)GS(0.5)VEAHHVVHIK	4	-0.51897	1
Q8IDV0	240	S	Elongation factor 1-gamma, putative	PF13_0214	Plasmodium falciparum (isolate 3D7)	1	2.61761e-162	171.03	KDDNNNNNNNDADNQHADLLS(1)DDLAEK	4	0.26889	15	0.44	0.923	1.956	1.862	1.413	0.271	0.134	2.016	1.625	2.098	2.12	0.952	0.759
Q8IDZ9	346	S	Isoleucine--tRNA ligase, putative	PF13_0179	Plasmodium falciparum (isolate 3D7)	0.998996	1.5304e-07	71.601	HADEDIY(0.001)S(0.999)DHINVNK	3	-0.29595	1	0.6	0.88	1.309	1.556	1.649	0.573	0.432	1.327	1.048	1.467	1.487	1.189	1.059
Q8IE18	40	S	RNA-binding protein, putative	PF13_0165	Plasmodium falciparum (isolate 3D7)	0.997373	0.0050569	40.983	AT(0.001)ES(0.001)T(0.001)AVDS(0.997)EAK	3	3.4705	1
Q8IE31	654	S	Uncharacterized protein	PF13_0162	Plasmodium falciparum (isolate 3D7)	0.755602	0.000376814	43.316	DVEPGY(0.244)NS(0.756)DNNILY(0.001)R	3	-2.2723	1
Q8IE45	260	S	Alpha/beta-hydrolase, putative	PF13_0153	Plasmodium falciparum (isolate 3D7)	0.851618	1.53148e-14	104.59	YTST(0.006)S(0.142)S(0.852)LNK	2	1.9538	1	0.514	1.027	1.941	1.706	1.158	0.354	0.299	1.182	1.453	1.997	1.89	0.879	0.679
Q8IE57	7	T	RNA-binding protein, putative	PF13_0147	Plasmodium falciparum (isolate 3D7)	0.999932	0.000132629	44.863	KKDT(1)DENIS(0.869)DEHS(0.132)R	4	-0.21936	1
Q8IE57	12	S	RNA-binding protein, putative	PF13_0147	Plasmodium falciparum (isolate 3D7)	0.999349	0.000132629	58.814	DTDENIS(0.999)DEHSR	3	-0.081515	7	0.399	0.974	1.86	1.653	1.637	0.297	0.18	1.645	1.343	2.442	1.91	0.889	0.99
Q8IE80	261	S	Glideosome associated protein with multiple membrane spans 1	MAL13P1.130	Plasmodium falciparum (isolate 3D7)	0.998999	0.0237023	67.334	LT(0.001)QS(0.999)AMR	2	0.33354	1	0.257	0.498	1.293	0.908	3.705	0.245	0.093	2.627	1.049	1.937	2.593	0.703	4.08
Q8IE82	175	S	60S ribosomal protein L23	PF13_0132	Plasmodium falciparum (isolate 3D7)	1	0.000873595	49.595	LS(1)GEHDALEVANK	3	2.0904	1
Q8IE99	172	S	Splicing factor 1	MAL13P1.120	Plasmodium falciparum (isolate 3D7)	0.95014	7.4058e-05	43.156	ADT(0.051)LKEES(0.95)DVS(0.999)DNHHNNR	4	0.05873	1
Q8IE99	175	S	Splicing factor 1	MAL13P1.120	Plasmodium falciparum (isolate 3D7)	0.999082	7.4058e-05	43.156	ADT(0.051)LKEES(0.95)DVS(0.999)DNHHNNR	4	0.05873	1
Q8IEC3	255	S	N2,N2-dimethylguanosine tRNA methyltransferase,putative	PF13_0109	Plasmodium falciparum (isolate 3D7)	0.99791	7.58377e-13	94.281	IDNS(0.998)GEDET(0.002)YIYEEK	3	0.6471	2	0.547	0.959	2.01	1.39	1.246	0.454	0.394	1.151	1.205	1.755	2.095	0.691	0.897
Q8IEC8	605	S	Translocation protein SEC63	PF13_0102	Plasmodium falciparum (isolate 3D7)	1	0	277.07	RVS(1)S(1)DDEDDDDNEQGK	3	0.38194	22	0.404	0.898	1.925	1.891	1.496	0.223	0.163	1.371	1.811	2.22	2.144	0.982	0.791
Q8IEC8	648	S	Translocation protein SEC63	PF13_0102	Plasmodium falciparum (isolate 3D7)	0.999964	2.38279e-16	57.971	ASADQENYVPEDDANDES(1)DDD	3	0.68628	1
Q8IEC8	604	S	Translocation protein SEC63	PF13_0102	Plasmodium falciparum (isolate 3D7)	1	0	277.07	RVS(1)S(1)DDEDDDDNEQGK	3	0.38194	24	0.398	0.904	1.945	1.89	1.482	0.227	0.154	1.476	1.758	2.269	2.152	0.972	0.784
Q8IED3	196	S	Uncharacterized protein	PF13_0101	Plasmodium falciparum (isolate 3D7)	1	0.0200292	46.704	KNS(1)QDLEVHK	3	-1.4844	1	0.801	1.067	1.735	1.424	1.085	0.514	0.375	1.37	1.559	1.332	1.626	0.821	0.762
Q8IEG8	274	S	Uncharacterized protein	MAL13P1.75	Plasmodium falciparum (isolate 3D7)	0.5	0.00114116	56.514	S(0.5)AS(0.5)HHNDDLEEK	3	0.91658	1	0.499	0.953	1.707	1.37	1.46	0.506	0.505	1.001	0.986	1.912	1.791	0.802	1.066
Q8IEG8	276	S	Uncharacterized protein	MAL13P1.75	Plasmodium falciparum (isolate 3D7)	0.5	0.00114116	56.514	S(0.5)AS(0.5)HHNDDLEEK	3	0.91658	1	0.499	0.953	1.707	1.37	1.46	0.506	0.505	1.001	0.986	1.912	1.791	0.802	1.066
Q8IEM3	106	S	60S ribosomal protein L24, putative	PF13_0049	Plasmodium falciparum (isolate 3D7)	0.998296	0.01393	44.349	AY(0.002)VQS(0.998)IEAK	3	3.0526	1
Q8IEN2	76	S	40S ribosomal protein S27-like	PF13_0045	Plasmodium falciparum (isolate 3D7)	0.999016	0.0140112	51.436	LT(0.001)EGCS(0.999)FR	2	-0.78887	1	0.866	1.238	1.311	1.538	0.99	0.567	0.49	1.158	1.527	1.429	1.059	1.173	0.644
Q8IES0	71	S	Small heat shock protein, putative	PF13_0021	Plasmodium falciparum (isolate 3D7)	0.989841	5.59751e-67	142.89	S(0.99)LT(0.01)DYDINR	2	1.7949	1	0.454	0.638	1.254	1.3	2.762	0.425	0.166	2.553	1.069	1.406	1.964	1.037	2.124
Q8IFM9	86	S	Early transcribed membrane protein 4	ETRAMP4	Plasmodium falciparum (isolate 3D7)	0.999572	0.000575572	44.998	KPEVS(1)GDEKDESK	4	-0.78991	1
Q8IFN1	272	S	Glideosome associated protein with multiple membrane spans 2	PFD1110w	Plasmodium falciparum (isolate 3D7)	0.999996	0.00245521	61.213	WSPELHS(1)R	3	0.48887	2
Q8IFP1	572	S	Pre-mRNA-splicing helicase BRR2, putative	PFD1060w	Plasmodium falciparum (isolate 3D7)	0.9996	0.000287662	50.232	LY(0.013)NS(0.987)DS(1)QGEDANKK	3	-1.2989	2	0.495	0.964	2.063	1.702	1.185	0.336	0.255	1.318	1.473	1.949	2.14	0.825	0.696
Q8IFP1	570	S	Pre-mRNA-splicing helicase BRR2, putative	PFD1060w	Plasmodium falciparum (isolate 3D7)	0.987083	0.000287662	50.232	LY(0.013)NS(0.987)DS(1)QGEDANKK	3	-1.2989	2	0.495	0.964	2.063	1.702	1.185	0.336	0.255	1.318	1.473	1.949	2.14	0.825	0.696
Q8IFP1	603	S	Pre-mRNA-splicing helicase BRR2, putative	PFD1060w	Plasmodium falciparum (isolate 3D7)	0.999999	1.00486e-33	95.652	GVKEEDNDGGS(1)GKEDNEPTQK	4	-1.4251	3	0.472	0.915	1.911	1.979	1.414	0.245	0.062	3.945	1.922	1.94	2.088	1.036	0.715
Q8IHN2	414	T	Plasmodium exported protein	PF11_0508	Plasmodium falciparum (isolate 3D7)	0.46684	0.00697278	61.127	LS(0.114)T(0.097)KNS(0.321)T(0.467)NDS(0.001)IK	3	-2.2773	0
Q8IHN2	417	S	Plasmodium exported protein	PF11_0508	Plasmodium falciparum (isolate 3D7)	0.627689	0.00650333	46.318	NS(0.213)T(0.156)NDS(0.628)IKT(0.003)PK	3	-0.021791	1	0.76	1.79	1.965	1.353	0.614	0.273	0.246	1.109	2.789	2.355	1.098	0.688	0.454
Q8IHN4	757	S	Antigen 332, DBL-like protein	PF11_0506	Plasmodium falciparum (isolate 3D7)	0.55278	0.00368232	55.196	S(0.553)VS(0.447)EEIPVEEK	3	-0.78627	1
Q8IHN4	759	S	Antigen 332, DBL-like protein	PF11_0506	Plasmodium falciparum (isolate 3D7)	0.997305	4.27032e-26	113.76	S(0.003)VS(0.997)EEIPVEEK	2	1.1135	1	0.352	0.831	2.402	1.857	1.209	0.186	0.163	1.136	1.896	2.363	2.889	0.773	0.651
Q8IHN4	1379	S	Antigen 332, DBL-like protein	PF11_0506	Plasmodium falciparum (isolate 3D7)	1	8.04486e-33	119.87	EGS(1)INEDIVK	2	-2.8684	4	0.419	1	2.309	1.907	0.869	0.222	0.273	0.813	1.884	2.386	2.308	0.826	0.455
Q8IHN4	2583	S	Antigen 332, DBL-like protein	PF11_0506	Plasmodium falciparum (isolate 3D7)	0.737286	2.54175e-11	69.071	VIEQEGS(0.737)NT(0.263)EVAEDVEEK	3	-1.2543	1
Q8IHR4	560	S	Dynamin-like protein	dyn1	Plasmodium falciparum (isolate 3D7)	0.97562	1.11268e-60	133.76	QQS(0.024)NIS(0.976)NS(0.001)NQDTLLSTSSK	3	0.19832	3	0.452	0.814	1.633	1.73	1.393	0.575	0.403	1.427	0.786	1.801	2.006	1.06	0.805
Q8IHR6	734	S	Coatomer subunit gamma	PF11_0463	Plasmodium falciparum (isolate 3D7)	1	0.000870835	59.68	EQIIAS(1)NDLNNK	3	-1.2075	1
Q8IHU0	98	S	60S ribosomal protein L28	PF11_0437	Plasmodium falciparum (isolate 3D7)	1	0.00100118	68.972	LLQQHGS(1)FEK	3	-0.28226	3	0.474	0.528	1.308	1.356	2.649	0.467	0.22	2.127	1.014	1.114	2.477	1.037	1.953
Q8IHU0	45	S	60S ribosomal protein L28	PF11_0437	Plasmodium falciparum (isolate 3D7)	0.829557	0.0222645	47.774	NT(0.051)PS(0.83)S(0.051)S(0.069)GLVK	2	-0.41902	1	0.501	0.663	1.493	1.3	2.14	0.522	0.381	1.371	0.959	1.324	2.251	0.87	1.647
Q8IHU0	54	S	60S ribosomal protein L28	PF11_0437	Plasmodium falciparum (isolate 3D7)	0.934563	0.0021777	73.386	S(0.009)NS(0.935)T(0.056)NVTLK	2	-0.98461	1	0.357	0.55	2.159	1.821	1.585	0.283	0.244	1.162	1.263	1.539	3.925	0.844	0.87
Q8IHU4	538	S	Uncharacterized protein	PF11_0433	Plasmodium falciparum (isolate 3D7)	0.75557	0.0027401	58.996	AT(0.243)S(0.756)DLS(0.001)SIHNK	3	-0.16891	1
Q8IHU4	379	S	Uncharacterized protein	PF11_0433	Plasmodium falciparum (isolate 3D7)	0.5	1.58669e-05	72.433	S(0.5)AS(0.5)ANMMDNQNVK	3	-0.60323	1	1.052	1.286	1.509	1.132	0.965	0.673	0.382	1.762	1.564	1.223	1.173	0.75	0.853
Q8IHU4	381	S	Uncharacterized protein	PF11_0433	Plasmodium falciparum (isolate 3D7)	0.5	1.58669e-05	72.433	S(0.5)AS(0.5)ANMMDNQNVK	3	-0.60323	1	1.052	1.286	1.509	1.132	0.965	0.673	0.382	1.762	1.564	1.223	1.173	0.75	0.853
Q8IHV2	312	S	Uncharacterized protein	PF11_0424	Plasmodium falciparum (isolate 3D7)	1	1.18648e-06	90.614	NNS(1)DIIIR	2	1.5639	1	0.436	0.784	1.987	1.765	1.117	0.517	0.393	1.316	0.843	1.8	2.533	0.888	0.633
Q8IHW1	30	S	Conserved Plasmodium protein	PF11_0415	Plasmodium falciparum (isolate 3D7)	1	2.68563e-109	158	DAHMNS(1)LHENYNVSTK	3	1.4827	6	0.251	1.033	2.29	1.761	1.153	0.24	0.272	0.883	1.045	4.116	2.217	0.769	0.654
Q8IHW1	17	S	Conserved Plasmodium protein	PF11_0415	Plasmodium falciparum (isolate 3D7)	0.992583	8.2138e-08	82.121	T(0.004)AS(0.003)VNGS(0.993)EENVYLK	3	-0.39444	3
Q8IHX8	200	T	Conserved Plasmodium protein	PF11_0398	Plasmodium falciparum (isolate 3D7)	0.999897	0.0168488	43.083	RDT(1)FMYK	3	0.097553	1
Q8IHY4	1963	T	Uncharacterized protein	PF11_0392	Plasmodium falciparum (isolate 3D7)	0.565172	0.00387964	44.998	INY(0.001)DELNDS(0.428)T(0.565)QT(0.006)K	3	-0.80244	1
Q8IHY4	1620	S	Uncharacterized protein	PF11_0392	Plasmodium falciparum (isolate 3D7)	0.999992	0.000530753	58.98	RES(1)NKIDDSNIK	4	0.82099	2	0.426	1.099	2.243	1.586	0.869	0.341	0.435	0.784	1.249	2.58	2.04	0.707	0.548
Q8II16	139	S	Coatomer subunit delta	PF11_0359	Plasmodium falciparum (isolate 3D7)	0.997305	0.0110746	41.621	T(0.002)Y(0.001)IEMES(0.997)HEEK	3	0.37211	1
Q8II32	718	S	Uncharacterized protein	PF11_0342	Plasmodium falciparum (isolate 3D7)	0.981487	0.000419125	52.172	S(0.019)NENNS(0.981)EEVIHLLR	3	1.5961	1
Q8II42	246	S	Conserved Plasmodium protein	PF11_0332	Plasmodium falciparum (isolate 3D7)	0.994622	0.00260156	60.398	Y(0.005)HS(0.995)EFNIK	3	1.8401	1	0.56	0.468	1.277	1.224	2.681	0.431	0.359	1.201	1.299	0.836	2.727	0.959	2.191
Q8II42	33	S	Conserved Plasmodium protein	PF11_0332	Plasmodium falciparum (isolate 3D7)	1	0.0165033	50.108	GS(1)PEGLAK	2	1.9436	1	0.517	0.772	1.951	1.586	1.317	0.456	0.4	1.139	1.134	1.494	2.526	0.813	0.83
Q8II61	283	S	60S acidic ribosomal protein P0	PF11_0313	Plasmodium falciparum (isolate 3D7)	1	8.30025e-07	51.301	MVENPEAFAAVAAPAS(1)AAK	3	-1.0363	1	0.931	1.237	1.243	1.435	0.866	0.672	0.617	1.089	1.385	1.329	1.005	1.154	0.604
Q8II64	391	S	Transporter, putative	PF11_0310	Plasmodium falciparum (isolate 3D7)	0.804191	1.15743e-15	90.475	KDEYAAS(0.804)T(0.196)NNS(0.968)S(0.032)NLVK	3	2.0509	1
Q8II64	35	S	Transporter, putative	PF11_0310	Plasmodium falciparum (isolate 3D7)	0.551153	3.06075e-05	68.576	EMS(0.449)S(0.551)NDNVNNNEK	3	-2.5996	1
Q8II64	395	S	Transporter, putative	PF11_0310	Plasmodium falciparum (isolate 3D7)	0.995801	7.67562e-187	183.87	KDEYAASTNNS(0.996)S(0.004)NLVK	4	-0.19012	4	0.539	0.953	2.111	1.697	1.348	0.221	0.131	1.696	2.434	1.768	2.215	0.804	0.794
Q8II64	34	S	Transporter, putative	PF11_0310	Plasmodium falciparum (isolate 3D7)	0.819829	1.64537e-05	71.685	EMS(0.82)S(0.18)NDNVNNNEK	3	-0.35806	1
Q8II64	608	S	Transporter, putative	PF11_0310	Plasmodium falciparum (isolate 3D7)	0.954927	1.72366e-11	96.464	VTYGDDAS(0.045)S(0.955)K	2	-1.2412	3	0.425	0.896	1.949	1.686	1.589	0.245	0.21	1.164	1.734	2.11	2.175	0.865	0.942
Q8II64	607	S	Transporter, putative	PF11_0310	Plasmodium falciparum (isolate 3D7)	0.966104	0.00223173	67.997	VTYGDDAS(0.966)S(0.034)K	2	-0.8891	1
Q8II94	2	S	Small nuclear ribonucleoprotein F	PF11_0280	Plasmodium falciparum (isolate 3D7)	1	0.0299151	42.843	S(1)VGIAPLNPK	2	-0.74217	1	0.697	1.166	1.719	1.388	0.877	0.71	0.444	1.599	0.982	1.673	1.474	0.808	0.631
Q8IIB7	11	S	Ethanolamine kinase	PF11_0257	Plasmodium falciparum (isolate 3D7)	1	1.50663e-82	145.33	EIDES(1)EKEITQQR	3	0.6636	8	0.339	0.58	1.705	1.832	2.006	0.351	0.187	1.874	0.965	1.713	2.94	1.074	1.095
Q8IIC8	99	S	Uncharacterized protein	PF11_0246	Plasmodium falciparum (isolate 3D7)	0.424349	0.00530696	44.691	ES(0.424)S(0.424)GS(0.151)NINTLMK	3	1.217	0
Q8IIC8	98	S	Uncharacterized protein	PF11_0246	Plasmodium falciparum (isolate 3D7)	0.424349	0.00530696	44.691	ES(0.424)S(0.424)GS(0.151)NINTLMK	3	1.217	0
Q8IIF6	233	S	Conserved Plasmodium protein	PF11_0218	Plasmodium falciparum (isolate 3D7)	0.999722	0.000954929	59.728	VYS(1)NENIIDTPNK	2	-0.4544	1		0.469	1.287	1.357	0.888						2.746	1.055	0.654
Q8IIG7	1050	S	Uncharacterized protein PF11_0207	PF11_0207	Plasmodium falciparum (isolate 3D7)	1	0.0135466	49.595	NIS(1)DVS(1)DIEK	2	1.3506	2	0.496	0.872	1.584	1.502	1.772	0.527	0.246	2.145	0.94	1.758	1.817	0.948	1.18
Q8IIG7	1047	S	Uncharacterized protein PF11_0207	PF11_0207	Plasmodium falciparum (isolate 3D7)	1	0.0135466	49.595	NIS(1)DVS(1)DIEK	2	1.3506	1	0.417	0.871	1.832	1.417	1.156	0.308			1.352	2.09	2.104	0.774	0.815
Q8IIG7	755	S	Uncharacterized protein PF11_0207	PF11_0207	Plasmodium falciparum (isolate 3D7)	1	0.00834993	53.448	HLES(1)LKEEK	3	2.2124	1	0.506	1.185	2.251	1.449	0.819	0.524	0.266	1.971	0.967	2.341	1.9	0.644	0.565
Q8IIG8	1697	S	Uncharacterized protein	PF11_0206	Plasmodium falciparum (isolate 3D7)	0.805491	0.00774661	53.6	GVT(0.195)S(0.805)DEEKER	3	-0.092422	1	0.406	0.888	2.01	1.831	1.497	0.246	0.122	2.025	1.648	2.186	2.264	0.911	0.818
Q8IIH4	240	S	Splicing factor U2AF small subunit, putative	PF11_0200	Plasmodium falciparum (isolate 3D7)	1	3.26295e-108	156.67	NRS(1)DNEDDDDDEER	3	0.48118	13	0.289	0.93	1.915	1.702	1.108	0.056			5.157	3.215	2.059	0.889	0.651
Q8III3	476	S	Nucleolar protein 56, putative	PF11_0191	Plasmodium falciparum (isolate 3D7)	1	7.55844e-09	52.721	KHDEDQHS(1)EHS(1)HQDQDEQEEK	5	0.17649	1	0.582	1.076	1.488	1.054	0.8					1.851	1.383	0.709	0.758
Q8III3	473	S	Nucleolar protein 56, putative	PF11_0191	Plasmodium falciparum (isolate 3D7)	1	7.55844e-09	52.721	KHDEDQHS(1)EHS(1)HQDQDEQEEK	5	0.17649	1	0.582	1.076	1.488	1.054	0.8					1.851	1.383	0.709	0.758
Q8IIL5	38	S	Ser/Thr protein kinase	PF11_0156	Plasmodium falciparum (isolate 3D7)	0.997716	0.000121924	49.537	HEENS(0.998)PDGDS(0.002)Y(0.001)K	3	0.017523	2	0.704	0.825	1.946	1.219	1.246	0.493	0.566	0.872	1.427	1.171	2.359	0.626	1.023
Q8IIQ7	1387	S	Asparagine-rich antigen	PF11_0111	Plasmodium falciparum (isolate 3D7)	0.998265	0.0192642	50.222	YFS(0.001)NNYNS(0.998)LR	2	0.3975	2	0.769	1.279	2.068	1.055	0.819	0.825	0.186	4.435	0.932	1.664	1.617	0.51	0.776
Q8IIQ7	1328	S	Asparagine-rich antigen	PF11_0111	Plasmodium falciparum (isolate 3D7)	0.999437	0.000978225	77.062	S(0.001)YIS(0.999)DDKRK	3	-1.0712	3	0.562	0.99	2.023	1.888	1.017	0.387	0.132	2.935	1.452	1.761	2.042	0.934	0.539
Q8IIQ7	1345	S	Asparagine-rich antigen	PF11_0111	Plasmodium falciparum (isolate 3D7)	0.999987	0.000688429	80.737	SFRNS(1)HDR	3	1.7362	5	0.646	0.921	2.016	1.593	1.052	0.477	0.295	1.617	1.354	1.424	2.19	0.79	0.66
Q8IIQ7	1284	S	Asparagine-rich antigen	PF11_0111	Plasmodium falciparum (isolate 3D7)	0.739392	0.0120001	55.04	GGS(0.201)S(0.739)Y(0.043)DY(0.017)NNR	2	-1.8576	2	0.657	0.973	1.654	1.693	1.239	0.48	0.303	1.583	1.369	1.482	1.699	1.024	0.732
Q8IIQ7	1369	S	Asparagine-rich antigen	PF11_0111	Plasmodium falciparum (isolate 3D7)	0.998979	0.0177405	49.448	NS(0.999)Y(0.001)IDYDK	2	-2.133	1	0.624	1.105	1.281	1.474	1.439	0.667	0.41	1.626	0.935	1.773	1.159	1.151	0.976
Q8IIQ7	1257	S	Asparagine-rich antigen	PF11_0111	Plasmodium falciparum (isolate 3D7)	0.993612	7.92061e-06	49.188	KDDHADS(0.994)VT(0.005)T(0.001)K	4	-0.45219	2	0.778	0.826	2.247	1.5	1.166	0.238	0.245	0.971	3.265	1.062	2.72	0.668	0.777
Q8IIQ7	1481	S	Asparagine-rich antigen	PF11_0111	Plasmodium falciparum (isolate 3D7)	1	5.31675e-96	151.8	YECLGDADES(1)DK	2	-0.4176	9	0.792	0.973	1.427	1.206	2.03	0.476	0.096	4.945	1.663	1.229	1.467	0.845	1.684
Q8IIR7	309	S	Endoplasmic reticulum-resident calcium binding protein	ERC	Plasmodium falciparum (isolate 3D7)	0.999995	6.24198e-19	64.221	S(1)RAFEDDDMDADNTEDDKDEADDASQQK	4	-1.5771	1
Q8IIR7	322	T	Endoplasmic reticulum-resident calcium binding protein	ERC	Plasmodium falciparum (isolate 3D7)	1	1.93146e-261	202.69	AFEDDDMDADNT(1)EDDKDEADDASQQK	4	0.24209	1	0.362	1.27	1.56	1.895	1.388	0.347	0.178	1.946	1.044	3.511	1.229	1.215	0.732
Q8IIS4	128	S	Transcription factor with AP2 domain(S)	PF11_0091	Plasmodium falciparum (isolate 3D7)	1	1.16949e-06	87.863	GLIS(1)EDNNNNNNK	3	2.0731	1	0.653	0.985	1.547	1.496	0.966	0.705	0.648	1.088	0.926	1.508	1.572	0.967	0.646
Q8IIS4	1347	S	Transcription factor with AP2 domain(S)	PF11_0091	Plasmodium falciparum (isolate 3D7)	0.998748	7.62449e-15	103.13	KNS(0.999)Y(0.001)DYNTDYNSK	3	1.0667	1	0.231	1.049	2.595	1.831	1.003	0.123	0.167	0.735	1.88	4.539	2.473	0.705	0.548
Q8IIS4	889	S	Transcription factor with AP2 domain(S)	PF11_0091	Plasmodium falciparum (isolate 3D7)	0.74918	0.000398041	77.746	S(0.25)CNY(0.001)S(0.749)DENILNK	3	2.1762	2	0.616	0.786	1.569	1.818	1.102	0.602	0.507	1.188	1.022	1.276	1.997	1.159	0.606
Q8IIS9	1659	S	Polyadenylate-binding protein-interacting protein 1, putative	PF11_0086	Plasmodium falciparum (isolate 3D7)	1	1.65373e-108	158.44	TSVTNVHNS(1)NDEGTK	3	1.3307	5	0.642	1.043	2.06	1.797	1.049	0.241	0.168	1.433	2.663	1.625	1.976	0.872	0.584
Q8IIS9	1970	S	Polyadenylate-binding protein-interacting protein 1, putative	PF11_0086	Plasmodium falciparum (isolate 3D7)	0.996733	1.5993e-14	79.467	NDHKDESSVHS(0.997)FNS(0.002)S(0.001)R	4	1.8256	3	0.66	0.895	1.664	1.665	0.974	0.568	0.574	0.991	1.161	1.357	1.858	1.001	0.585
Q8IIS9	151	S	Polyadenylate-binding protein-interacting protein 1, putative	PF11_0086	Plasmodium falciparum (isolate 3D7)	0.999816	1.21495e-49	128.99	NNS(1)QDVHSSSILK	3	-1.1583	5	0.722	1.255	2.043	1.557	0.773	0.448	0.202	2.214	1.61	1.738	1.628	0.762	0.496
Q8IIS9	1508	S	Polyadenylate-binding protein-interacting protein 1, putative	PF11_0086	Plasmodium falciparum (isolate 3D7)	1	0.00146197	48.216	RLS(1)GNVNNENMK	3	0.12772	1	0.807	1.379	1.549	1.289	0.861	0.682	0.433	1.574	1.183	1.71	1.123	0.832	0.668
Q8IIW1	151	S	Qa-SNARE protein, putative	Syn13	Plasmodium falciparum (isolate 3D7)	0.995205	2.45439e-60	137.69	KS(0.995)NS(0.005)NYDTNIDK	3	1.2881	1	0.607	1.108	1.87	1.435	1.203	0.481	0.296	1.624	1.264	1.824	1.688	0.767	0.839
Q8IJ40	339	S	Acetyl-CoA transporter, putative	PF10_0360	Plasmodium falciparum (isolate 3D7)	0.632282	0.000552904	65.113	QS(0.632)S(0.368)EINEFANAK	3	-0.32403	1
Q8IJ76	334	S	Early transcribed membrane protein 10.2	ETRAMP10.2	Plasmodium falciparum (isolate 3D7)	0.91608	2.98787e-06	91.064	GPS(0.084)S(0.916)PLR	2	0.6282	1	0.566	1.617	2.321	1.495	0.441	0.319	0.242	1.321	1.771	2.856	1.436	0.644	0.295
Q8IJ76	136	S	Early transcribed membrane protein 10.2	ETRAMP10.2	Plasmodium falciparum (isolate 3D7)	0.999042	0.000514241	79.886	TVNS(0.999)EVS(0.001)PK	2	-0.25343	4	0.986	1.59	2.178	0.981	0.583	0.34	0.342	0.995	2.896	1.612	1.37	0.45	0.595
Q8IJ76	329	S	Early transcribed membrane protein 10.2	ETRAMP10.2	Plasmodium falciparum (isolate 3D7)	0.996264	0.00724077	56.087	S(0.996)KGPS(0.003)SPLR	3	0.20076	2	0.666	1.698	2.408	1.38	0.429	0.254	0.167	1.521	2.625	2.551	1.418	0.573	0.311
Q8IJ91	298	S	OTU-like cysteine protease, putative	PF10_0308	Plasmodium falciparum (isolate 3D7)	1	0.0142921	51.286	S(1)MPNINDK	2	3.6155	1
Q8IJ91	806	S	OTU-like cysteine protease, putative	PF10_0308	Plasmodium falciparum (isolate 3D7)	0.999204	0.00966597	42.947	DQQT(0.001)ILHLNS(0.999)R	3	-1.1298	1
Q8IJB1	480	S	LEM3/CDC50 family protein, putative	PF10_0287	Plasmodium falciparum (isolate 3D7)	0.772595	2.82507e-05	46.569	AS(0.773)S(0.227)DPNNLAGADHSQK	3	-0.61977	1
Q8IJC6	13	S	60S ribosomal protein L3	PF10_0272	Plasmodium falciparum (isolate 3D7)	1	0.0304012	45.433	HGS(1)LGFLPR	2	0.46874	1
Q8IJC7	22	S	Centrin-3	PF10_0271	Plasmodium falciparum (isolate 3D7)	0.499997	0.000751952	80.96	AITNRPIS(0.5)S(0.5)NR	3	0.38542	1	0.099	0.938	2.51	1.846	1.374	0.08	0.155	0.517	1.234	9.508	2.676	0.735	0.744
Q8IJC7	23	S	Centrin-3	PF10_0271	Plasmodium falciparum (isolate 3D7)	0.499997	0.000751952	80.96	AITNRPIS(0.5)S(0.5)NR	3	0.38542	1	0.099	0.938	2.51	1.846	1.374	0.08	0.155	0.517	1.234	9.508	2.676	0.735	0.744
Q8IJD0	229	S	Merozoite capping protein 1	PF10_0268	Plasmodium falciparum (isolate 3D7)	0.748993	0.00110189	77.124	GSVS(0.061)S(0.749)T(0.189)ISK	2	0.27195	1	0.562	0.889	1.595	1.601	1.343	0.525	0.484	1.084	1.07	1.583	1.793	1.003	0.839
Q8IJI0	197	S	Pre-mRNA splicing factor, putative	PF10_0217	Plasmodium falciparum (isolate 3D7)	0.967381	0.023143	41.704	Y(0.009)RNDY(0.024)S(0.967)PK	3	1.3424	1	0.41	0.855	1.583	2.082	1.741	0.23	0.1	2.306	1.785	2.086	1.851	1.315	0.836
Q8IJI0	392	S	Pre-mRNA splicing factor, putative	PF10_0217	Plasmodium falciparum (isolate 3D7)	0.635969	4.49153e-05	88.092	S(0.003)YS(0.346)AS(0.636)PGS(0.014)AY(0.001)K	2	-1.6848	1	0.471	0.671	1.013	1.546	2.615	0.489	0.195	2.51	0.963	1.424	1.511	1.525	1.692
Q8IJI0	369	S	Pre-mRNA splicing factor, putative	PF10_0217	Plasmodium falciparum (isolate 3D7)	1	1.09328e-06	91.313	NAS(1)S(1)DFKR	2	0.77654	5	0.464	1.011	2.125	1.92	0.997	0.293	0.19	1.542	1.581	2.181	2.101	0.904	0.519
Q8IJI0	213	S	Pre-mRNA splicing factor, putative	PF10_0217	Plasmodium falciparum (isolate 3D7)	0.989112	0.00335177	44.998	YSNES(0.011)GLS(0.989)DRDR	3	-0.2046	1
Q8IJI0	368	S	Pre-mRNA splicing factor, putative	PF10_0217	Plasmodium falciparum (isolate 3D7)	1	1.09328e-06	91.313	NAS(1)S(1)DFKR	2	0.77654	5	0.464	1.011	2.125	1.92	0.997	0.293	0.19	1.542	1.581	2.181	2.101	0.904	0.519
Q8IJL2	1440	S	Eukaryotic translation initiation factor subunit eIF2A, putative	PF10_0183	Plasmodium falciparum (isolate 3D7)	0.999967	0.00681653	55.98	HDS(1)FNHPYK	3	0.31581	2
Q8IJL2	1024	S	Eukaryotic translation initiation factor subunit eIF2A, putative	PF10_0183	Plasmodium falciparum (isolate 3D7)	0.99394	0.00214872	73.435	T(0.006)IS(0.994)LDDINK	2	1.2838	1	0.348	0.564	1.964	2.149	1.274	0.419	0.282	1.484	0.831	1.621	3.483	1.094	0.593
Q8IJM3	266	S	Uncharacterized protein	PF10_0171	Plasmodium falciparum (isolate 3D7)	0.999308	0.00732932	43.794	NNIIS(0.999)EGEEES(0.001)R	2	-0.47545	1	0.727	0.929	1.469	1.422	1.273	0.769	0.411	1.872	0.945	1.279	1.58	0.968	0.895
Q8IJQ4	966	T	Uncharacterized protein	PF10_0138	Plasmodium falciparum (isolate 3D7)	0.995797	6.00426e-09	87.676	KHHT(0.996)NVY(0.004)EPNDEEK	4	-0.27976	2	0.359	1.017	3.07	1.421	0.531	0.274	0.328	0.836	1.309	2.834	3.019	0.463	0.374
Q8IJR6	376	S	Autophagy-related protein 18, putative	PF10_0126	Plasmodium falciparum (isolate 3D7)	0.871515	0.00699688	73.665	IS(0.125)S(0.872)HS(0.003)FD	2	0.25112	1
Q8IJS7	797	T	PRE-binding protein	PF10_0115	Plasmodium falciparum (isolate 3D7)	1	0.0195753	46.318	KCT(1)QVDINEK	3	1.3233	1	0.597	0.624	1.509	1.421	2.249	0.398	0.203	1.962	1.502	1.046	2.416	0.942	1.582
Q8IJS7	644	S	PRE-binding protein	PF10_0115	Plasmodium falciparum (isolate 3D7)	0.641202	8.93245e-07	88.565	GS(0.641)KNS(0.359)DIEEAEEK	3	-2.3416	2	0.487	0.771	1.392	1.5	1.991	0.529	0.329	1.606	0.92	1.584	1.806	1.078	1.327
Q8IJS7	320	S	PRE-binding protein	PF10_0115	Plasmodium falciparum (isolate 3D7)	0.965251	3.3062e-05	85.522	LS(0.035)S(0.965)ADMENK	2	0.51265	1	0.402	0.6	1.173	0.882	3.254	0.385	0.304	1.268	1.043	1.492	1.957	0.752	3.69
Q8IJU2	104	S	Conserved Plasmodium protein	PF10_0100	Plasmodium falciparum (isolate 3D7)	0.980955	0.00779212	56.205	S(0.981)NS(0.019)PLDVK	2	0.78939	2
Q8IJU2	106	S	Conserved Plasmodium protein	PF10_0100	Plasmodium falciparum (isolate 3D7)	0.789595	0.0223606	46.985	S(0.21)NS(0.79)PLDVK	2	0.85269	1
Q8IJW2	1345	S	Uncharacterized protein	PF10_0079	Plasmodium falciparum (isolate 3D7)	0.371029	2.39357e-60	136.6	S(0.371)S(0.371)S(0.258)LCNNNIQNK	3	1.2288	0
Q8IJW2	1586	T	Uncharacterized protein	PF10_0079	Plasmodium falciparum (isolate 3D7)	0.5	1.31755e-64	135.64	KET(0.5)T(0.5)DDEDEQQDQHLQQK	4	-0.082801	2	0.351	0.905	1.777	1.564	1.769	0.406	0.228	1.782	0.865	2.577	1.964	0.88	1.131
Q8IJW2	1346	S	Uncharacterized protein	PF10_0079	Plasmodium falciparum (isolate 3D7)	0.371029	2.39357e-60	136.6	S(0.371)S(0.371)S(0.258)LCNNNIQNK	3	1.2288	0
Q8IJW2	1585	T	Uncharacterized protein	PF10_0079	Plasmodium falciparum (isolate 3D7)	0.5	1.31755e-64	135.64	KET(0.5)T(0.5)DDEDEQQDQHLQQK	4	-0.082801	2	0.351	0.905	1.777	1.564	1.769	0.406	0.228	1.782	0.865	2.577	1.964	0.88	1.131
Q8IJW3	151	S	Histone deacetylase	PF10_0078	Plasmodium falciparum (isolate 3D7)	0.999973	0.00201272	49.188	QNNS(1)DVVIIGYK	3	1.0466	1
Q8IJW4	542	S	Eukaryotic translation initiation factor 3 subunit D	PF10_0077	Plasmodium falciparum (isolate 3D7)	0.999995	0.00506448	68.536	LYCTHEDS(1)N	2	-2.496	2	0.633	0.904	1.488	1.365	1.347	0.687	0.577	1.189	0.922	1.428	1.646	0.917	0.987
Q8IJW6	913	S	Asparagine-rich antigen	ApiAP2	Plasmodium falciparum (isolate 3D7)	0.997831	1.18699e-11	71.651	LLNS(0.002)DAGQDS(0.998)ENEFSPTK	3	-0.13267	2	0.453	1.021	1.519	1.469	1.672	0.476	0.391	1.218	0.952	2.253	1.488	0.967	1.138
Q8IJX1	239	S	Conserved Plasmodium membrane protein	PF10_0070	Plasmodium falciparum (isolate 3D7)	0.991806	9.5955e-83	148.52	NAT(0.008)YS(0.992)DDEIYQVNK	2	0.54948	11	0.394	0.795	1.712	1.797	1.859	0.253	0.189	1.335	1.559	2.018	2.152	1.05	1.035
Q8IJX3	92	S	RNA binding protein, putative	PF10_0068	Plasmodium falciparum (isolate 3D7)	1	5.91076e-41	124.25	EDREENS(1)GNFEK	3	0.74082	8	0.362	0.573	1.324	1.385	2.821	0.344	0.191	1.796	1.054	1.583	2.31	1.047	2.036
Q8IJX8	8	S	DNA/RNA-binding protein Alba 3	PF10_0063	Plasmodium falciparum (isolate 3D7)	0.998834	5.43084e-06	86.944	AST(0.001)EEVS(0.999)QER	2	-0.27374	2	0.579	1.175	2.198	1.652	0.937	0.245	0.213	1.151	2.36	2.027	1.871	0.752	0.567
Q8IJX8	4	T	DNA/RNA-binding protein Alba 3	PF10_0063	Plasmodium falciparum (isolate 3D7)	0.97464	6.55789e-11	100.22	AS(0.025)T(0.975)EEVSQER	2	0.7446	1	0.516	1.295	2.311	1.494	0.728	0.399	0.258	1.544	1.295	2.51	1.785	0.646	0.487
Q8IJX8	3	S	DNA/RNA-binding protein Alba 3	PF10_0063	Plasmodium falciparum (isolate 3D7)	0.992081	0.000258944	79.614	AS(0.992)T(0.008)EEVSQER	2	-0.80708	4	0.672	1.29	2.28	1.497	0.773	0.294	0.193	1.525	2.286	1.919	1.767	0.657	0.516
Q8IJZ3	586	S	RNA-binding protein, putative	PF10_0047	Plasmodium falciparum (isolate 3D7)	1	5.16381e-28	114.46	RDDNEDNKS(1)EVDDSK	3	0.07647	7	0.602	1.262	2.507	1.49	0.876	0.149	0.115	1.293	4.046	2.097	1.987	0.594	0.588
Q8IJZ3	685	S	RNA-binding protein, putative	PF10_0047	Plasmodium falciparum (isolate 3D7)	1	0.00546893	65.295	GGDENIS(1)LK	2	2.9785	5	0.768	1.27	2.17	1.437	0.764	0.342	0.248	1.378	2.248	1.652	1.71	0.662	0.532
Q8IJZ3	745	S	RNA-binding protein, putative	PF10_0047	Plasmodium falciparum (isolate 3D7)	1	0.0041096	70.942	LQEGS(1)VCR	2	1.2669	3	0.8	1.145	1.963	1.379	0.828	0.475	0.41	1.16	1.683	1.431	1.714	0.703	0.6
Q8IJZ3	840	S	RNA-binding protein, putative	PF10_0047	Plasmodium falciparum (isolate 3D7)	0.735937	0.0115906	41.838	IT(0.263)RVS(0.736)EES(0.001)TTK	3	-2.6011	1
Q8IJZ3	13	S	RNA-binding protein, putative	PF10_0047	Plasmodium falciparum (isolate 3D7)	0.999798	0.0178393	47.712	KGEYS(1)AER	3	-1.6595	1	0.533	1.052	2.527	1.58	0.916	0.189	0.203	0.931	2.816	1.975	2.402	0.625	0.579
Q8IJZ3	425	S	RNA-binding protein, putative	PF10_0047	Plasmodium falciparum (isolate 3D7)	0.9916	1.13319e-07	75.91	NY(0.001)S(0.992)PPNFS(0.006)NES(0.001)IER	2	-0.68051	2	0.546	0.931	1.991	1.491	1.485	0.305	0.251	1.216	1.791	1.705	2.139	0.749	0.996
Q8IJZ4	941	S	E3 ubiquitin-protein ligase, putative	PF10_0046	Plasmodium falciparum (isolate 3D7)	0.999788	0.0268294	41.838	RAS(1)FEINTGK	3	0.68659	1
Q8IK01	259	S	Inner membrane complex protein 1c, putative	PF10_0039	Plasmodium falciparum (isolate 3D7)	0.933926	5.40588e-07	61.276	SIQASNFEPS(0.066)GS(0.934)MQLK	3	0.87093	5	0.516	0.89	1.707	1.627	1.254	0.508	0.499	1.017	1.017	1.724	1.918	0.953	0.771
Q8IK01	248	S	Inner membrane complex protein 1c, putative	PF10_0039	Plasmodium falciparum (isolate 3D7)	0.963934	7.10853e-07	53.998	S(0.964)IQAS(0.036)NFEPS(0.27)GS(0.73)MQLK	3	-1.9845	2	0.581	0.824	2.094	1.723	1.117	0.301	0.36	0.836	1.931	1.419	2.54	0.823	0.649
Q8IK01	208	S	Inner membrane complex protein 1c, putative	PF10_0039	Plasmodium falciparum (isolate 3D7)	0.999998	6.23604e-48	132.01	S(1)YELLNK	2	1.0436	8	0.121	0.409	1.695	2.937	1.659	0.099	0.08	1.24	1.231	3.367	4.145	1.732	0.565
Q8IK01	146	S	Inner membrane complex protein 1c, putative	PF10_0039	Plasmodium falciparum (isolate 3D7)	1	2.80787e-12	100.4	QIEDS(1)EEIIK	3	2.1333	3	0.241	0.625	1.693	1.739	2.32	0.239	0.143	1.666	1.007	2.597	2.708	1.027	1.334
Q8IK01	267	S	Inner membrane complex protein 1c, putative	PF10_0039	Plasmodium falciparum (isolate 3D7)	1	2.53632e-188	187.51	RLS(1)S(1)EEIKPAGCCSAACT	3	-2.5918	4	0.243	0.683	1.91	2.196	1.647	0.157	0.164	0.962	1.544	2.813	2.796	1.149	0.75
Q8IK01	266	S	Inner membrane complex protein 1c, putative	PF10_0039	Plasmodium falciparum (isolate 3D7)	1	2.53632e-188	187.51	RLS(1)S(1)EEIKPAGCCSAACT	3	-2.5918	4	0.241	0.655	1.739	2.144	1.915	0.152	0.154	0.983	1.59	2.715	2.655	1.233	0.893
Q8IK12	8	S	RNA-binding protein, putative	PF10_0028	Plasmodium falciparum (isolate 3D7)	1	2.40537e-83	145.1	EAHS(1)ES(1)EEPVHK	3	-0.00564	26	0.439	1.037	1.839	1.676	1.449	0.306	0.253	1.207	1.435	2.365	1.773	0.912	0.865
Q8IK12	10	S	RNA-binding protein, putative	PF10_0028	Plasmodium falciparum (isolate 3D7)	1	8.89044e-08	93.424	EAHS(1)ES(1)EEPVHK	3	-0.00564	15	0.421	0.969	1.844	1.77	1.39	0.318	0.287	1.111	1.321	2.303	1.903	0.96	0.785
Q8IK20	315	S	Alpha/beta hydrolase, putative	PF10_0020	Plasmodium falciparum (isolate 3D7)	0.49872	0.000859897	53.008	S(0.499)AS(0.499)AHS(0.003)IMSDTEK	3	-0.48791	0
Q8IK20	313	S	Alpha/beta hydrolase, putative	PF10_0020	Plasmodium falciparum (isolate 3D7)	0.812373	4.35877e-05	66.738	S(0.812)AS(0.179)AHS(0.009)IMSDTEK	3	-0.5371	1
Q8IK27	112	S	Uncharacterized protein	PF10_0013	Plasmodium falciparum (isolate 3D7)	1	1.05687e-26	115.66	HTQQNNLGDS(1)LKR	4	-0.28465	3	1.272	2.051	1.543	0.899	0.476	0.436	0.323	1.35	2.914	1.613	0.752	0.583	0.529
Q8IKA6	94	S	DnaJ protein, Putative	PF14_0700	Plasmodium falciparum (isolate 3D7)	0.99708	1.31538e-20	82.479	MENQNTGNDVNS(0.003)GNS(0.997)ENAEK	3	1.2375	1		0.364	1.197	1.381	1.058						3.289	1.153	0.766
Q8IKC5	81	S	Diacylglycerol kinase	PF14_0681	Plasmodium falciparum (isolate 3D7)	0.995962	0.0168288	49.934	S(0.996)FS(0.004)MTNDK	2	-0.74266	1	0.488	0.903	1.869	1.719	1.205	0.516	0.3	1.718	0.946	1.851	2.069	0.92	0.701
Q8IKC5	83	S	Diacylglycerol kinase	PF14_0681	Plasmodium falciparum (isolate 3D7)	0.998582	0.00216982	78.342	S(0.001)FS(0.999)MT(0.001)NDK	2	0.081166	1	0.291	0.948	2.28	2.049	1.055	0.24	0.136	1.77	1.213	3.253	2.405	0.899	0.515
Q8IKC5	76	S	Diacylglycerol kinase	PF14_0681	Plasmodium falciparum (isolate 3D7)	0.765582	0.0024024	67.519	GFS(0.002)AS(0.232)S(0.766)LNNK	2	0.4429	1	0.435	0.789	1.967	1.446	1.565	0.497	0.301	1.648	0.875	1.815	2.492	0.735	1.083
Q8IKC8	207	S	Exported protein 2	EXP-2	Plasmodium falciparum (isolate 3D7)	0.580129	0.00755801	54.094	HLS(0.58)S(0.411)Y(0.009)MEEK	3	-0.23653	2	0.776	1.609	2.356	1.232	0.281	0.324	0.422	0.769	2.393	2.075	1.464	0.523	0.228
Q8IKC8	208	S	Exported protein 2	EXP-2	Plasmodium falciparum (isolate 3D7)	0.948617	0.00239898	72.096	HLS(0.051)S(0.949)YMEEK	2	1.2623	4	0.797	1.488	2.108	1.041	0.6	0.53	0.436	1.217	1.502	1.867	1.417	0.494	0.577
Q8IKC8	235	S	Exported protein 2	EXP-2	Plasmodium falciparum (isolate 3D7)	0.806809	0.000292562	53.395	YEFDVDS(0.18)S(0.807)ET(0.012)DS(0.001)TK	3	1.7389	2	0.497	0.884	1.624	1.921	1.384	0.241	0.45	0.535	2.064	1.78	1.838	1.183	0.721
Q8IKE8	184	S	Uncharacterized protein	PF14_0657	Plasmodium falciparum (isolate 3D7)	1	2.87358e-15	89.507	NNIEDDDDIES(1)GDNIK	3	-0.51225	1	0.6	0.995	1.482	1.066	1.378	0.747	0.733	1.019	0.804	1.657	1.49	0.719	1.293
Q8IKE9	246	S	Splicing factor U2AF large subunit, putative	PF14_0656	Plasmodium falciparum (isolate 3D7)	0.999957	5.7056e-08	71.592	T(0.003)IEVHS(0.997)NS(1)EENKQEK	4	-0.028459	2	0.562	0.828	1.697	1.599	1.523	0.463	0.327	1.416	1.213	1.474	2.049	0.942	0.953
Q8IKE9	244	S	Splicing factor U2AF large subunit, putative	PF14_0656	Plasmodium falciparum (isolate 3D7)	0.997195	9.22104e-06	61.963	T(0.003)IEVHS(0.997)NS(1)EENKQEK	4	-0.028459	1	0.535	0.86	1.591	1.641	1.594	0.458	0.321	1.426	1.168	1.607	1.85	1.031	0.971
Q8IKF0	129	T	Eukaryotic initiation factor 4A	H45	Plasmodium falciparum (isolate 3D7)	1	0.028036	45.207	CHACVGGT(1)VVR	3	-0.19875	1	0.707	0.873	1.216	1.15	1.341	0.95	0.764	1.243	0.744	1.235	1.394	0.946	1.166
Q8IKF6	765	S	Uncharacterized protein	PF14_0649	Plasmodium falciparum (isolate 3D7)	0.678794	0.000759838	68.481	NS(0.679)FS(0.321)DEEEELMK	3	-0.75834	2
Q8IKF6	2401	S	Uncharacterized protein	PF14_0649	Plasmodium falciparum (isolate 3D7)	0.993112	1.28741e-50	133.16	S(0.007)KNES(0.993)DNDDENDYK	3	-0.62082	9	0.364	0.944	2.139	1.936	1.281	0.187	0.148	1.266	1.948	2.59	2.267	0.905	0.662
Q8IKF6	1720	S	Uncharacterized protein	PF14_0649	Plasmodium falciparum (isolate 3D7)	0.99957	7.67068e-234	197.73	NDEENEDSQLVTNEGS(1)DKDASTK	4	0.86348	6	0.492	0.887	1.713	1.641	1.6	0.351	0.316	1.111	1.404	1.802	1.931	0.958	0.975
Q8IKF6	2397	S	Uncharacterized protein	PF14_0649	Plasmodium falciparum (isolate 3D7)	0.5	0.000168772	58.246	S(0.5)KNES(0.5)DNDDENDYK	4	0.45957	2	0.454	0.835	2.235	1.486	0.699	0.292			1.555	1.839	2.677	0.665	0.47
Q8IKF8	390	T	Rab GTPase activator, putative	PF14_0647	Plasmodium falciparum (isolate 3D7)	0.999997	0.00218742	64.565	NNT(1)EHNIHISNR	3	2.428	2	0.486	0.887	1.632	1.071	1.378	0.546			0.891	1.823	1.841	0.656	1.286
Q8IKG9	69	T	Uncharacterized protein	PF14_0636	Plasmodium falciparum (isolate 3D7)	1	2.1897e-94	154.49	EIFEGENT(1)DDDTK	2	-0.078798	13	0.329	0.814	1.767	1.59	1.286	0.214			1.539	2.471	2.173	0.9	0.809
Q8IKH3	1020	S	26S proteasome regulatory subunit RPN2,putative	PF14_0632	Plasmodium falciparum (isolate 3D7)	0.500045	0.00035479	60.621	T(0.001)AQDDNS(0.5)S(0.5)VLS(0.999)DGK	2	0.094576	1	0.453	0.957	1.867	1.823	1.124	0.558	0.218	2.552	0.813	2.112	1.95	0.977	0.616
Q8IKH3	1024	S	26S proteasome regulatory subunit RPN2,putative	PF14_0632	Plasmodium falciparum (isolate 3D7)	0.999991	3.57556e-82	146.97	TAQDDNSSVLS(1)DGK	2	1.1183	4	0.484	0.877	1.889	1.726	1.368	0.404	0.251	1.608	1.198	1.81	2.153	0.914	0.792
Q8IKH3	1021	S	26S proteasome regulatory subunit RPN2,putative	PF14_0632	Plasmodium falciparum (isolate 3D7)	0.500045	0.00035479	60.621	T(0.001)AQDDNS(0.5)S(0.5)VLS(0.999)DGK	2	0.094576	1	0.453	0.957	1.867	1.823	1.124	0.558	0.218	2.552	0.813	2.112	1.95	0.977	0.616
Q8IKH8	84	S	40S ribosomal protein S3	PF14_0627	Plasmodium falciparum (isolate 3D7)	0.934174	0.00298378	75.376	S(0.014)T(0.052)NS(0.934)VELFAER	2	-0.66535	1	0.505	0.51	1.31	1.197	2.845	0.35	0.283	1.237	1.443	1.011	2.566	0.914	2.377
Q8IKI6	316	S	Uncharacterized protein	PF14_0619	Plasmodium falciparum (isolate 3D7)	0.997582	3.6103e-05	49.595	SYEVQDDS(0.998)DEDILT(0.002)K	3	1.4963	3	0.612	0.819	1.162	1.43	0.978					1.339	1.418	1.231	0.684
Q8IKJ2	272	T	Uncharacterized protein	PF14_0613	Plasmodium falciparum (isolate 3D7)	0.998374	0.00856572	58.98	NKY(0.002)DT(0.998)DENVTEK	3	1.0311	1
Q8IKN7	18	S	Uncharacterized protein	PF14_0567	Plasmodium falciparum (isolate 3D7)	0.756221	1.29424e-07	63.302	EKEDDHS(0.051)S(0.193)S(0.756)NVTNEVK	4	0.27113	1	0.859	0.97	1.336	1.172	1.697	0.578	0.386	1.498	1.485	1.129	1.377	0.877	1.447
Q8IKQ7	229	T	Uncharacterized protein	PF14_0546	Plasmodium falciparum (isolate 3D7)	1	0.000890567	81.632	HT(1)LHEEETGEQK	3	0.39146	2	0.452	0.606	1.57	1.01	2.317	0.626	0.419	1.495	0.722	1.34	2.592	0.643	2.294
Q8IKR4	2278	S	Uncharacterized protein	PF14_0538	Plasmodium falciparum (isolate 3D7)	0.822699	2.74561e-07	88.768	SHYDMNS(0.177)S(0.823)PKPVR	4	0.35316	2	0.563	1.165	2.001	1.4	0.814	0.6	0.457	1.312	0.937	2.07	1.718	0.7	0.581
Q8IKS5	530	S	Uncharacterized protein	PF14_0527	Plasmodium falciparum (isolate 3D7)	0.998875	0.00504222	67.997	HYNNIS(0.999)NT(0.001)K	3	0.45703	2	0.122	0.703	2.106	2.386	1.439	0.142	0.103	1.384	0.856	5.772	2.996	1.133	0.603
Q8IKS5	292	S	Uncharacterized protein	PF14_0527	Plasmodium falciparum (isolate 3D7)	1	3.2242e-05	88.021	KDS(1)FLDNR	3	0.31337	3	0.298	0.468	1.36	1.265	3.111	0.232	0.265	0.876	1.285	1.57	2.907	0.93	2.459
Q8IKV6	114	S	Rhoptry neck protein 2	PfRON2	Plasmodium falciparum (isolate 3D7)	0.455627	3.80583e-07	62.861	AHGS(0.456)S(0.456)NDY(0.089)NASNSQDK	3	0.39316	0
Q8IKV6	115	S	Rhoptry neck protein 2	PfRON2	Plasmodium falciparum (isolate 3D7)	0.846974	2.05738e-44	126.4	AHGS(0.153)S(0.847)NDYNASNSQDK	3	-2.1048	1	0.214	1.434	2.777	1.507	0.584	0.186	0.299	0.622	1.147	6.718	1.936	0.543	0.387
Q8IKW5	392	S	Elongation factor 2	PF14_0486	Plasmodium falciparum (isolate 3D7)	0.972263	8.70598e-15	101.89	VFS(0.972)GT(0.028)VATGQK	3	-1.5345	3	0.403	0.581	1.064	1.098	3.17	0.377	0.306	1.231	1.068	1.441	1.83	1.033	2.886
Q8IKW5	476	S	Elongation factor 2	PF14_0486	Plasmodium falciparum (isolate 3D7)	0.944828	0.00429055	73.499	YS(0.055)VS(0.945)PVVR	2	3.1121	1	0.56	1.04	1.508	1.283	1.423	0.681	0.504	1.35	0.823	1.855	1.451	0.851	1.109
Q8IKW5	48	S	Elongation factor 2	PF14_0486	Plasmodium falciparum (isolate 3D7)	0.82945	0.025172	65.465	AGIIS(0.171)S(0.829)K	2	-1.1962	1
Q8IL16	53	S	Uncharacterized protein	PF14_0434	Plasmodium falciparum (isolate 3D7)	0.999967	0.000133127	79.492	TIDNS(1)NEVNK	2	-0.16313	2	0.454	0.985	1.822	1.618	0.962	0.653	0.505	1.293	0.696	2.168	1.85	0.888	0.595
Q8IL58	14	S	60S ribosomal protein L1, putative	PF14_0391	Plasmodium falciparum (isolate 3D7)	0.998722	0.0258813	45.28	AIS(0.999)DVFEGT(0.001)K	2	-0.62919	1	0.439	0.677	1.094	1.259	1.962	0.569			0.771	1.543	1.615	1.151	1.558
Q8IL59	221	S	Uncharacterized protein	PF14_0390	Plasmodium falciparum (isolate 3D7)	1	0.0212861	60.157	KGS(1)DDEGFD	2	-0.39748	6	0.561	0.98	1.801	1.795	1.242	0.361	0.26	1.386	1.557	1.746	1.838	0.997	0.692
Q8IL84	286	S	Metacaspase-like protein	PF14_0363	Plasmodium falciparum (isolate 3D7)	0.678473	0.00564938	60.657	NS(0.322)S(0.678)FDNIYTR	2	-1.5203	1	0.531	0.861	1.392	1.607	2.037	0.28	0.291	0.962	1.895	1.62	1.617	1.155	1.268
Q8IL84	247	S	Metacaspase-like protein	PF14_0363	Plasmodium falciparum (isolate 3D7)	1	2.10333e-05	62.203	NINDNNAGS(1)FDNLNK	3	2.392	1
Q8IL91	61	S	Uncharacterized protein	PF14_0355	Plasmodium falciparum (isolate 3D7)	1	2.81448e-09	97.431	GVS(1)FVNK	2	0.4905	1	0.319	0.939	2.694	1.802	0.867	0.223	0.156	1.433	1.431	2.942	2.869	0.669	0.481
Q8IL93	145	S	Uncharacterized protein	PF14_0353	Plasmodium falciparum (isolate 3D7)	0.999242	0.000671772	78.903	ISIYS(0.999)DENK	2	0.8517	1	0.234	0.868	2.623	2.109	0.909	0.134	0.123	1.087	1.741	3.711	3.024	0.804	0.431
Q8IL96	398	S	N-acetyltransferase, putative	PF14_0350	Plasmodium falciparum (isolate 3D7)	0.838178	0.00881519	56.937	NVS(0.838)S(0.162)GFNEIR	2	-1.1302	2	0.562	0.91	1.65	1.577	1.329	0.623	0.349	1.787	0.902	1.619	1.814	0.956	0.843
Q8IL96	399	S	N-acetyltransferase, putative	PF14_0350	Plasmodium falciparum (isolate 3D7)	0.5	0.0102535	56.08	NVS(0.5)S(0.5)GFNEIR	2	-1.3862	1
Q8ILA9	120	S	Clathrin light chain	PF14_0336	Plasmodium falciparum (isolate 3D7)	0.792792	0.022279	41.399	S(0.038)NLS(0.793)S(0.169)PIK	3	1.6581	1
Q8ILC8	1325	S	DNA topoisomerase 2	PF14_0316	Plasmodium falciparum (isolate 3D7)	1	5.2747e-07	58.658	LNDENNEFS(1)S(1)NNVDNK	3	1.3921	1
Q8ILC8	1326	S	DNA topoisomerase 2	PF14_0316	Plasmodium falciparum (isolate 3D7)	1	5.2747e-07	58.658	LNDENNEFS(1)S(1)NNVDNK	3	1.3921	2
Q8ILJ1	6	S	Uncharacterized protein	PF14_0252	Plasmodium falciparum (isolate 3D7)	0.936132	0.000743693	75.764	RDS(0.936)LS(0.064)NLHSK	3	-0.74208	1
Q8ILJ7	1109	S	Phosphoenolpyruvate carboxylase	PF14_0246	Plasmodium falciparum (isolate 3D7)	0.9956	2.63976e-08	68.291	IPS(0.996)RNNVS(0.003)T(0.001)YDEATNK	3	-1.3358	3	0.481	1.083	1.992	1.537	1.179	0.404	0.325	1.243	1.19	2.254	1.838	0.772	0.767
Q8ILL5	1101	S	Uncharacterized protein	PF14_0228	Plasmodium falciparum (isolate 3D7)	1	2.33164e-11	100.68	DDHHVIS(1)NEVNK	3	1.2041	1	0.32	0.662	2.199	1.957	1.05	0.441	0.372	1.186	0.725	2.073	3.319	0.89	0.537
Q8ILL5	1248	S	Uncharacterized protein	PF14_0228	Plasmodium falciparum (isolate 3D7)	0.999958	0.00659542	56.514	EQNNS(1)NDILSK	2	-1.2522	1	0.277	0.774	1.75	2.033	1.534	0.274	0.358	0.766	1.01	2.797	2.261	1.161	0.755
Q8ILQ4	405	S	Uncharacterized protein	PF14_0190	Plasmodium falciparum (isolate 3D7)	1	1.00298e-25	112.34	EIS(1)DDDDDNKGPK	3	-0.84778	6	0.509	0.88	1.848	1.641	1.531	0.316	0.276	1.144	1.611	1.729	2.101	0.888	0.933
Q8ILQ4	425	S	Uncharacterized protein	PF14_0190	Plasmodium falciparum (isolate 3D7)	0.999684	0.00130474	47.223	KNS(1)DINCSESNIK	3	-1.6183	1
Q8ILQ6	398	S	Uncharacterized protein	PF14_0188	Plasmodium falciparum (isolate 3D7)	0.930851	0.0141182	52.071	KLDS(0.931)S(0.069)EVSK	3	-0.7381	1	0.434	0.926	2.378	1.776	1.147	0.217	0.122	1.781	2.002	2.132	2.569	0.747	0.646
Q8ILR8	125	S	Uncharacterized protein	PF14_0176	Plasmodium falciparum (isolate 3D7)	0.996801	2.05043e-14	66.613	KDNNS(0.997)DDQT(0.003)VCSQTDAVDK	4	-1.3002	1
Q8ILS7	9	S	Prefoldin subunit 2, putative	PF14_0167	Plasmodium falciparum (isolate 3D7)	0.921888	0.00128642	55.011	S(0.077)NVES(0.922)PNIS(0.001)EPK	3	1.5161	1	0.676	1.033	1.753	1.689	1.024	0.425	0.4	1.061	1.59	1.529	1.697	0.964	0.606
Q8ILT5	649	S	Protein SEY1 homolog	PF14_0159	Plasmodium falciparum (isolate 3D7)	1	1.77551e-12	92.563	NDDANLS(1)KDENYNNK	3	0.58504	1	0.353	0.908	1.823	1.59	1.847	0.309	0.17	1.815	1.142	2.575	2.008	0.872	1.162
Q8ILV0	1287	S	Atypical protein kinase, ABC-1 family, putative	ABCk2	Plasmodium falciparum (isolate 3D7)	0.999253	0.00353342	64.64	KQS(0.999)Y(0.001)IDEK	3	1.9455	1
Q8ILV2	219	S	60S ribosomal protein L10, putative	PF14_0141	Plasmodium falciparum (isolate 3D7)	0.999902	0.0189836	48.785	DINTVLES(1)	2	2.7675	2	0.619	0.87	1.103	1.245	1.081	0.699	1.385	0.504	0.885	1.406	1.268	1.129	0.868
Q8ILW8	23	S	Deoxyhypusine synthase	PF14_0125	Plasmodium falciparum (isolate 3D7)	1	8.44179e-63	124.98	IRS(1)DDECDADS(1)HNEGDNIEDAK	3	0.25802	3	0.615	1.017	1.904	1.687	1.237	0.345	0.196	1.761	1.782	1.654	1.872	0.886	0.733
Q8ILW8	15	S	Deoxyhypusine synthase	PF14_0125	Plasmodium falciparum (isolate 3D7)	1	1.74863e-149	168.17	IRS(1)DDECDADS(1)HNEGDNIEDAK	3	0.25802	5	0.546	1.019	1.858	1.7	1.27	0.344	0.263	1.311	1.586	1.865	1.824	0.915	0.747
Q8ILZ1	137	T	Rhoptry-associated protein 1	PF14_0102	Plasmodium falciparum (isolate 3D7)	0.63991	0.00314541	46.156	T(0.058)S(0.058)T(0.05)PS(0.189)GT(0.64)QT(0.004)S(0.002)GLK	3	2.2598	1
Q8ILZ1	294	S	Rhoptry-associated protein 1	PF14_0102	Plasmodium falciparum (isolate 3D7)	0.998772	0.0110121	53.567	NVAGS(0.999)FS(0.001)R	2	2.3158	1
Q8ILZ1	181	S	Rhoptry-associated protein 1	PF14_0102	Plasmodium falciparum (isolate 3D7)	0.556868	1.5382e-59	131.82	S(0.557)AS(0.443)VAGIVGADEEAPPAPK	3	0.78362	6	0.727	1.083	1.495	1.283	0.971	1.134	0.308	3.688	0.641	1.489	1.381	0.858	0.757
Q8ILZ1	139	T	Rhoptry-associated protein 1	PF14_0102	Plasmodium falciparum (isolate 3D7)	0.604615	0.00298458	56.793	TSTPSGT(0.008)QT(0.605)S(0.387)GLK	3	-0.59353	1
Q8ILZ1	169	S	Rhoptry-associated protein 1	PF14_0102	Plasmodium falciparum (isolate 3D7)	0.978275	6.85631e-63	137.23	SASPHGES(0.009)NS(0.978)S(0.013)EESTTK	3	-1.0614	6	0.531	1.076	1.607	1.708	0.824	0.254			2.092	2.025	1.494	1.062	0.482
Q8ILZ1	135	S	Rhoptry-associated protein 1	PF14_0102	Plasmodium falciparum (isolate 3D7)	0.723887	0.000776229	60.489	T(0.008)S(0.032)T(0.043)PS(0.724)GT(0.147)QT(0.037)S(0.01)GLK	2	2.5207	1	0.833	1.215	1.265	1.312	1.124	1.067	0.184	5.797	0.781	1.458	1.041	1.037	0.857
Q8ILZ2	3397	S	WD repeat-containing protein, putative	PF14_0101	Plasmodium falciparum (isolate 3D7)	0.999772	0.00553064	54.09	DINES(1)DEEYIK	2	0.27314	2	0.539	0.783	1.572	2.186	1.515	0.252	0.154	1.635	2.141	1.454	2.008	1.39	0.693
Q8ILZ9	708	S	Uncharacterized protein	PF14_0094	Plasmodium falciparum (isolate 3D7)	0.760883	7.57528e-12	78.708	RNS(0.941)DNS(0.761)Y(0.298)EEEPSNTTK	3	-1.0629	1	0.36	0.773	2.065	1.484	1.48	0.552	0.286	1.93	0.653	2.144	2.673	0.719	0.997
Q8ILZ9	705	S	Uncharacterized protein	PF14_0094	Plasmodium falciparum (isolate 3D7)	0.996196	1.19878e-36	119.62	RNS(0.996)DNS(0.004)YEEEPSNTTK	3	-0.2969	5	0.541	1.197	1.827	1.452	1.277	0.368	0.338	1.091	1.47	2.211	1.526	0.795	0.88
Q8IM11	185	S	Uncharacterized protein	PF14_0082	Plasmodium falciparum (isolate 3D7)	0.933492	0.0182264	49.189	LS(0.067)S(0.933)EVINK	2	1.446	1
Q8IM73	149	T	Uncharacterized protein	PF14_0018	Plasmodium falciparum (isolate 3D7)	0.967877	4.31668e-108	157.07	S(0.016)S(0.016)T(0.968)LS(0.001)QGNYSNFK	2	0.49421	4	0.294	0.653	2.658	2.073	0.704	0.328	0.291	1.129	0.896	2.221	4.072	0.78	0.34
Q8IM76	164	S	Uncharacterized protein	PF14_0014	Plasmodium falciparum (isolate 3D7)	0.999974	0.0101672	54.259	LLS(1)DNYEK	2	0.3629	1
Q8IU68	658	S	Transmembrane channel-like protein 8	TMC8	Homo sapiens	0.988183	1.09442e-07	80.488	LLPEPGPS(0.012)DS(0.988)PGPK	3	1.5195	1	1.143	0.82	1.213	0.98	0.886	0.958			1.193	0.717	1.479	0.808	0.904
Q8IUI8	332	S	Cytokine receptor-like factor 3	CRLF3	Homo sapiens	1	7.04866e-09	94.45	RDS(1)IGVCAEK	3	0.3126	8	1.055	1.133	1.013	0.903	0.868	1.047	0.982	1.067	1.008	1.073	0.894	0.892	0.961
Q8IXQ3	76	S	Uncharacterized protein C9orf40	C9orf40	Homo sapiens	0.999992	6.61293e-42	123.6	RDS(1)GDNSAPSGQER	3	-1.5409	33	1.278	1.355	1.159	1.087	0.698	0.273	1.15	0.238	4.68	1.06	0.855	0.938	0.642
Q8IY33	143	S	MICAL-like protein 2	MICALL2	Homo sapiens	1	0.0052111	60.298	LPS(1)PAPAR	2	1.3102	1	1.226	1.147	1.26	0.973	1.036	0.795	0.564	1.411	1.541	0.935	1.099	0.773	1.065
Q8IYB3	628	S	Serine/arginine repetitive matrix protein 1	SRRM1	Homo sapiens	1	0.000821382	74.475	RAS(1)PS(1)PPPKR	4	1.5404	2		1.033	0.988	1.064	1.108	0.882	0.925	0.954			0.956	1.077	1.042
Q8IYB3	605	S	Serine/arginine repetitive matrix protein 1	SRRM1	Homo sapiens	0.99459	0.00631086	58.32	RY(0.006)S(0.995)PS(1)PPPK	3	-1.9343	8	0.322	1.227	1	1.149	1.132	0.976	1.195	0.817	0.33	3.805	0.815	1.15	0.985
Q8IYB3	450	S	Serine/arginine repetitive matrix protein 1	SRRM1	Homo sapiens	0.999422	0.00119001	62.287	RES(0.999)PS(0.001)PAPKPR	4	0.68505	2	0.228	1.472	0.849	1.23	1.039	1.035	1.146	0.903	0.221	6.45	0.577	1.448	0.845
Q8IYB3	607	S	Serine/arginine repetitive matrix protein 1	SRRM1	Homo sapiens	0.999659	0.00631086	58.32	RY(0.006)S(0.995)PS(1)PPPK	3	-1.9343	8	0.322	1.227	1	1.149	1.132	0.976	1.195	0.817	0.33	3.805	0.815	1.15	0.985
Q8IYB3	626	S	Serine/arginine repetitive matrix protein 1	SRRM1	Homo sapiens	1	0.000821382	74.475	RAS(1)PS(1)PPPKR	4	1.5404	2		1.033	0.988	1.064	1.108	0.882	0.925	0.954			0.956	1.077	1.042
Q8IYB7	875	S	DIS3-like exonuclease 2	DIS3L2	Homo sapiens	0.999989	2.26632e-67	113.65	RPGTQGHLGPEKEEEES(1)DGEPEDSSTS	4	-1.6036	5	0.926	0.999	1.195	1.188	1.217	0.755	0.72	1.049	1.228	1.079	1.196	0.994	1.025
Q8N122	722	S	Regulatory-associated protein of mTOR	RPTOR	Homo sapiens	0.956261	8.76775e-19	107.34	SVS(0.044)S(0.956)YGNIR	2	-0.29447	1	1.009	1.14	1.341	1.054	0.873	0.738	0.843	0.876	1.367	1.13	1.176	0.786	0.829
Q8N2U9	110	S	PQ-loop repeat-containing protein 1	PQLC1	Homo sapiens	0.969476	0.000902249	48.907	S(0.969)FT(0.03)AADSKDEEVK	3	0.0753	1
Q8N370	274	S	Large neutral amino acids transporter small subunit 4	SLC43A2	Homo sapiens	0.99941	0.00771757	64.121	RLS(0.999)VGSSMR	3	-0.13673	2
Q8N3D4	1273	S	EH domain-binding protein 1-like protein 1	EHBP1L1	Homo sapiens	0.999491	4.81793e-47	129.89	AHGS(0.999)FS(0.001)HVR	3	0.091626	9	1.119	0.95	0.922	0.889	0.76	1.074	1.287	0.834	1.042	0.849	0.971	0.965	0.855
Q8N3D4	1017	S	EH domain-binding protein 1-like protein 1	EHBP1L1	Homo sapiens	0.841208	0.00173009	74.475	AS(0.159)S(0.841)PEKAEEDR	3	-0.45797	1	1.143	1.168	1.319	1.003	0.873	0.345	1.149	0.3	3.316	1.022	1.129	0.76	0.87
Q8N4B1	179	S	Sesquipedalian-1	FAM109A	Homo sapiens	1	0.00240482	50.194	RPS(1)ALPPK	3	-0.16976	2
Q8N4S9	37	S	MARVEL domain-containing protein 2	MARVELD2	Homo sapiens	0.997197	0.00253063	61.532	THPT(0.003)LHDS(0.997)ER	3	-0.17181	2
Q8N4S9	407	S	MARVEL domain-containing protein 2	MARVELD2	Homo sapiens	1	0.0188619	42.976	QRDS(1)EVNFK	3	0.50501	1
Q8N6T3	189	T	ADP-ribosylation factor GTPase-activating protein 1	ARFGAP1	Homo sapiens	0.99993	0.00378216	58.32	YVGFGNT(1)PPPQK	3	1.105	4	1.049	0.922	0.912	0.971	1.095	1.083	0.967	1.12	0.969	0.879	0.989	1.065	1.127
Q8NB49	1108	S	Phospholipid-transporting ATPase IG	ATP11C	Homo sapiens	0.966578	0.0249238	56.414	RAS(0.967)DS(0.031)LS(0.002)AR	2	-1.6322	1	0.88	1.166	1.304	1.038	1.015	0.69	0.906	0.761	1.275	1.325	1.118	0.796	0.978
Q8NB49	1126	S	Phospholipid-transporting ATPase IG	ATP11C	Homo sapiens	0.849411	0.0266775	47.302	T(0.145)FS(0.849)DES(0.006)NVL	2	-0.054661	1	1.236	1.354	0.747	1.437	0.751	0.891	0.584	1.526	1.387	1.095	0.552	1.922	0.523
Q8NBP7	688	S	Proprotein convertase subtilisin/kexin type 9	PCSK9	Homo sapiens	1	1.12179e-11	98.105	HLAQAS(1)QELQ	2	1.03	6	0.67	0.909	1.344	1.17	1.51	0.743	0.654	1.136	0.901	1.358	1.478	0.87	1.291
Q8NC44	385	S	Protein FAM134A	FAM134A	Homo sapiens	1	7.59503e-11	84.249	QALDS(1)EEEEEDVAAK	3	2.1767	1	1.011	1.189	1.158	0.927	0.887	0.691	1.137	0.608	1.463	1.176	0.974	0.801	0.957
Q8ND76	324	S	Cyclin-Y	CCNY	Homo sapiens	0.797926	0.00712909	45.334	S(0.798)AS(0.202)ADNLTLPR	3	2.1155	1	1.15	0.898	1.218	0.968	0.906	0.83	1.031	0.805	1.386	0.781	1.357	0.794	0.936
Q8ND76	326	S	Cyclin-Y	CCNY	Homo sapiens	0.907025	0.0022745	78.081	S(0.093)AS(0.907)ADNLTLPR	2	2.3605	1
Q8NE71	228	S	ATP-binding cassette sub-family F member 1	ABCF1	Homo sapiens	1	0	235.99	KAEQGS(1)EEEGEGEEEEEEGGESK	3	1.52	18	1.039	0.928	1.097	1.054	0.959	0.803	1.121	0.716	1.294	0.893	1.183	0.96	0.911
Q8NFG4	62	S	Folliculin	FLCN	Homo sapiens	0.999706	1.64962e-17	84.1	AHS(1)PAEGASVESSSPGPK	3	2.7578	8	0.739	0.886	1.159	1.264	1.24	0.552	1.16	0.476	1.34	1.198	1.309	1.09	0.981
Q8NFH8	493	S	RalBP1-associated Eps domain-containing protein 2	REPS2	Homo sapiens	0.988795	0.00660916	57.174	AS(0.011)S(0.989)LDLNK	2	0.16296	1
Q8NHG7	46	S	Small VCP/p97-interacting protein	SVIP	Homo sapiens	1	2.70848e-07	90.861	GILDVQS(1)VQEK	3	-0.63755	1	1.25	0.749	1.28	1.199	0.885	1.202	0.436	2.756	1.04	0.599	1.709	0.936	0.738
Q8TAQ2	306	S	SWI/SNF complex subunit SMARCC2	SMARCC2	Homo sapiens	0.815691	3.40824e-32	118.96	KRS(0.956)PS(0.229)PS(0.816)PTPEAK	3	0.70155	8	0.249	1.164	1.124	1.045	1.188	1.077	1.151	0.936	0.231	4.676	0.966	0.93	1.137
Q8TAQ2	304	S	SWI/SNF complex subunit SMARCC2	SMARCC2	Homo sapiens	0.936055	3.58781e-15	104.76	KRS(0.978)PS(0.936)PS(0.081)PT(0.005)PEAK	4	0.38275	14	0.227	1.159	1.118	1.053	1.2	1.128	1.116	1.011	0.202	5.097	0.965	0.942	1.139
Q8TAQ2	302	S	SWI/SNF complex subunit SMARCC2	SMARCC2	Homo sapiens	0.998015	3.40824e-32	118.96	KRS(0.998)PS(0.853)PS(0.148)PTPEAK	3	-0.19663	16	0.22	1.168	1.12	1.048	1.2	1.116	1.127	0.99	0.197	5.303	0.959	0.935	1.146
Q8TBZ3	465	S	WD repeat-containing protein 20	WDR20	Homo sapiens	0.990729	0.0120628	48.568	FAT(0.009)LS(0.991)LHDR	3	-0.0047036	3
Q8TE77	649	S	Protein phosphatase Slingshot homolog 3	SSH3	Homo sapiens	0.999857	2.99015e-05	76.82	QAS(1)VHDSGEEGEA	2	-0.45242	2	0.994	1.076	1.388	1.281	0.909	0.615	0.737	0.835	1.615	1.083	1.29	0.923	0.71
Q8TEA8	205	S	D-tyrosyl-tRNA(Tyr) deacylase 1	DTD1	Homo sapiens	0.884613	2.00284e-18	99.569	S(0.07)AS(0.465)S(0.465)GAEGDVS(0.115)S(0.885)EREP	3	0.45418	9	0.773	0.972	1.384	1.22	1.272	0.725	0.654	1.108	1.066	1.258	1.425	0.881	1.042
Q8TEA8	197	S	D-tyrosyl-tRNA(Tyr) deacylase 1	DTD1	Homo sapiens	0.819795	4.95628e-37	118.05	S(0.027)AS(0.153)S(0.82)GAEGDVS(0.54)S(0.46)EREP	2	0.24487	6	1.058	1.338	1.237	1.077	0.742	1.007	0.54	1.863	1.051	1.265	0.924	0.871	0.688
Q8TEA8	204	S	D-tyrosyl-tRNA(Tyr) deacylase 1	DTD1	Homo sapiens	0.563113	4.95628e-37	118.05	S(0.007)AS(0.179)S(0.814)GAEGDVS(0.563)S(0.437)EREP	2	0.22097	4	1.065	1.331	1.257	1.085	0.788	0.953	0.522	1.827	1.118	1.249	0.944	0.863	0.727
Q8TEA8	196	S	D-tyrosyl-tRNA(Tyr) deacylase 1	DTD1	Homo sapiens	0.46514	2.00284e-18	99.569	S(0.07)AS(0.465)S(0.465)GAEGDVS(0.115)S(0.885)EREP	3	0.45418	0
Q8TEB1	147	S	DDB1- and CUL4-associated factor 11	DCAF11	Homo sapiens	0.998089	0.0010302	74.848	GS(0.998)FS(0.002)LGEQSR	2	0.47919	1	0.706	0.899	0.672	0.732	0.745	0.831	2.414	0.344	0.85	1.272	0.748	1.088	1.019
Q8TEH3	519	T	DENN domain-containing protein 1A	DENND1A	Homo sapiens	0.499994	5.03742e-34	122.44	RT(0.5)S(0.5)VPSPEQPQPYR	3	-0.69972	2	0.95	0.871	1.103	1.111	1.201	0.821	0.944	0.869	1.157	0.917	1.266	1.007	1.081
Q8TEH3	523	S	DENN domain-containing protein 1A	DENND1A	Homo sapiens	0.99954	1.36953e-09	90.385	RTSVPS(1)PEQPQPYR	3	0.012475	5	0.892	1.037	1.141	1.297	1.165	0.729	0.74	0.985	1.224	1.163	1.1	1.137	0.898
Q8TEH3	473	S	DENN domain-containing protein 1A	DENND1A	Homo sapiens	0.998359	4.70376e-27	117.03	T(0.002)APS(0.998)PLVEAK	2	0.0136	3	1.099	1.073	0.954	0.923	0.837	1.101	1.013	1.087	0.998	0.976	0.889	0.967	0.907
Q8TEH3	520	S	DENN domain-containing protein 1A	DENND1A	Homo sapiens	0.499994	5.03742e-34	122.44	RT(0.5)S(0.5)VPSPEQPQPYR	3	-0.69972	2	0.95	0.871	1.103	1.111	1.201	0.821	0.944	0.869	1.157	0.917	1.266	1.007	1.081
Q8WVM8	316	S	Sec1 family domain-containing protein 1	SCFD1	Homo sapiens	0.999517	0.00214872	73.435	S(1)YDLTPVDK	2	3.4003	2
Q8WX93	1101	S	Palladin	PALLD	Homo sapiens	0.985588	0.000662056	53.504	GRS(0.986)PRS(0.926)PS(0.088)GHPHVR	4	0.88034	1	0.746	0.999	1.03		1.228	1.134	0.863	1.314	0.658	1.34	1.031
Q8WX93	1121	S	Palladin	PALLD	Homo sapiens	1	0.000159577	45.579	S(1)RS(1)RDS(1)GDENEPIQER	3	-1.4424	1	0.624	1.058	1.388	0.917	1.391	0.577	1.045	0.552	1.082	1.696	1.312	0.661	1.517
Q8WX93	1118	S	Palladin	PALLD	Homo sapiens	1	0.000159577	45.579	S(1)RS(1)RDS(1)GDENEPIQER	3	-1.4424	1	0.624	1.058	1.388	0.917	1.391	0.577	1.045	0.552	1.082	1.696	1.312	0.661	1.517
Q8WX93	1104	S	Palladin	PALLD	Homo sapiens	0.926293	0.000662056	53.504	GRS(0.986)PRS(0.926)PS(0.088)GHPHVR	4	0.88034	1	0.746	0.999	1.03		1.228	1.134	0.863	1.314	0.658	1.34	1.031
Q8WX93	1116	S	Palladin	PALLD	Homo sapiens	1	0.000159577	45.579	S(1)RS(1)RDS(1)GDENEPIQER	3	-1.4424	1	0.624	1.058	1.388	0.917	1.391	0.577	1.045	0.552	1.082	1.696	1.312	0.661	1.517
Q8WXG9	536	Y	G-protein coupled receptor 98	GPR98	Homo sapiens	0.688191	0.0102702	53.751	Y(0.688)LS(0.449)LS(0.862)FT(0.001)R	2	-3.0771	2	0.838	0.969	1.531	1.258	1.03	0.697	0.676	1.032	1.201	1.157	1.579	0.822	0.819
Q8WXG9	540	S	G-protein coupled receptor 98	GPR98	Homo sapiens	0.862305	0.0102702	53.751	Y(0.688)LS(0.449)LS(0.862)FT(0.001)R	2	-3.0771	2	0.838	0.969	1.531	1.258	1.03	0.697	0.676	1.032	1.201	1.157	1.579	0.822	0.819
Q92508	1621	S	Piezo-type mechanosensitive ion channel component 1	PIEZO1	Homo sapiens	0.886664	1.79113e-82	147.12	S(0.113)GS(0.887)EEAVTDPGER	2	0.58817	5	1.032	1.055	1.222	1.098	1.054	0.723	0.816	0.886	1.428	1.022	1.159	0.898	0.96
Q92508	1646	S	Piezo-type mechanosensitive ion channel component 1	PIEZO1	Homo sapiens	0.997532	5.63287e-132	170.04	T(0.002)AS(0.998)ELLLDR	2	2.2831	7	1.081	1.063	1.016	0.983	0.914	0.947	0.996	0.951	1.142	0.983	0.955	0.968	0.93
Q92508	1619	S	Piezo-type mechanosensitive ion channel component 1	PIEZO1	Homo sapiens	0.556198	2.55274e-05	80.632	S(0.556)GS(0.444)EEAVTDPGER	2	0.78481	2	0.851	0.967	1.08	1.293	1.288	0.828	0.694	1.193	1.027	1.137	1.117	1.197	0.996
Q92508	1391	S	Piezo-type mechanosensitive ion channel component 1	PIEZO1	Homo sapiens	0.905623	7.3896e-06	48.198	DPGLEPGPDS(0.906)PGGS(0.082)S(0.012)PPR	3	1.4487	1
Q92508	1644	T	Piezo-type mechanosensitive ion channel component 1	PIEZO1	Homo sapiens	0.612094	0.00322756	63.091	T(0.612)AS(0.388)ELLLDRR	3	0.25125	1	1.023	0.961	0.96	1.227	0.751	1.233	0.844	1.461	0.83	0.94	0.999	1.278	0.612
Q92508	734	T	Piezo-type mechanosensitive ion channel component 1	PIEZO1	Homo sapiens	0.5	0.0239258	40.941	QDAVS(0.5)GT(0.5)PLLR	2	1.2271	1	1.005	0.953	1.087	0.985	1.146	0.911	0.914	0.997	1.103	0.949	1.14	0.906	1.164
Q92508	732	S	Piezo-type mechanosensitive ion channel component 1	PIEZO1	Homo sapiens	0.5	0.0239258	40.941	QDAVS(0.5)GT(0.5)PLLR	2	1.2271	1	1.005	0.953	1.087	0.985	1.146	0.911	0.914	0.997	1.103	0.949	1.14	0.906	1.164
Q92530	152	S	Proteasome inhibitor PI31 subunit	PSMF1	Homo sapiens	0.577862	2.94708e-07	56.081	ANVS(0.578)S(0.422)PHREFPPATAR	3	0.32603	8	0.884	0.876	1.073	1.217	0.965	1.101	0.884	1.245	0.803	0.991	1.224	1.135	0.793
Q92530	153	S	Proteasome inhibitor PI31 subunit	PSMF1	Homo sapiens	0.963568	7.60665e-07	92.445	ANVS(0.036)S(0.964)PHR	3	0.53869	13	1.044	1.01	1.289	1.16	0.86	0.624	1.013	0.616	1.673	0.968	1.276	0.901	0.741
Q92538	1317	T	Golgi-specific brefeldin A-resistance guanine nucleotide exchange factor 1	GBF1	Homo sapiens	0.551189	1.83441e-12	78.401	GYT(0.551)S(0.326)DS(0.123)EVYTDHGRPGK	4	0.085824	2
Q92538	1318	S	Golgi-specific brefeldin A-resistance guanine nucleotide exchange factor 1	GBF1	Homo sapiens	0.955986	1.12279e-15	88.176	GYT(0.044)S(0.956)DSEVYTDHGRPGK	3	-1.0035	4	0.843	0.897	1.133	1.118	1.155	0.745	1.109	0.672	1.132	1.065	1.263	0.987	1.033
Q92539	243	S	Phosphatidate phosphatase LPIN2	LPIN2	Homo sapiens	0.960337	1.74743e-05	62.739	S(0.96)DS(0.04)ELEVKPAESLLR	3	1.1729	1	1.001	1.062	0.949	0.998	1.009	0.913	1.068	0.855	1.097	1.06	0.894	1.051	1.011
Q92539	291	T	Phosphatidate phosphatase LPIN2	LPIN2	Homo sapiens	0.998179	5.76677e-108	160.64	TAT(0.001)IT(0.998)PS(0.001)ENTHFR	3	-0.36072	7	0.893	0.995	1.206	1.151	1.123	0.8	0.831	0.962	1.117	1.114	1.212	0.955	0.976
Q92598	809	S	Heat shock protein 105 kDa	HSPH1	Homo sapiens	1	0.0169055	44.543	IES(1)PKLER	3	-1.1122	2	0.577	1.277	0.954	1.31	1.06	0.953	0.869	1.097	0.605	2.213	0.747	1.374	0.809
Q92614	2007	S	Unconventional myosin-XVIIIa	MYO18A	Homo sapiens	0.981332	2.63448e-20	111.94	S(0.009)S(0.01)S(0.981)PTSYWK	2	0.26598	1	1.08	1.071	0.971	0.959	0.929	0.996	0.995	1.001	1.084	0.992	0.906	0.988	0.968
Q92614	2041	S	Unconventional myosin-XVIIIa	MYO18A	Homo sapiens	0.998135	7.772e-08	77.08	YSHSYLS(0.998)DS(0.931)DT(0.071)EAK	3	0.16481	2	1.067	0.81	0.941	1.011	1.084	0.995	1.092	0.911	1.073	0.759	1.162	1.074	1.073
Q92614	2043	S	Unconventional myosin-XVIIIa	MYO18A	Homo sapiens	0.930655	7.772e-08	77.08	YSHSYLS(0.998)DS(0.931)DT(0.071)EAK	3	0.16481	2	1.067	0.81	0.941	1.011	1.084	0.995	1.092	0.911	1.073	0.759	1.162	1.074	1.073
Q92688	244	T	Acidic leucine-rich nuclear phosphoprotein 32 family member B	ANP32B	Homo sapiens	1	6.17272e-08	94.09	KRET(1)DDEGEDD	3	-0.84659	2	1.064	0.802	1.426	1.202	1.001	0.749	0.757	0.989	1.421	0.754	1.779	0.842	0.833
Q92783	156	S	Signal transducing adapter molecule 1	STAM	Homo sapiens	1	0.00580719	58.63	AS(1)PALVAK	2	1.8781	1
Q92835	243	S	Phosphatidylinositol 3,4,5-trisphosphate 5-phosphatase 1	INPP5D	Homo sapiens	1	0.000809948	46.892	LFDQQLS(1)PGLRPR	3	0.40229	1
Q92882	213	S	Osteoclast-stimulating factor 1	OSTF1	Homo sapiens	0.999999	1.89125e-10	82.877	TLSNAEDYLDDEDS(1)D	2	0.6261	3				1.234	0.79	0.585	1.391	0.42					0.64
Q92890	299	S	Ubiquitin fusion degradation protein 1 homolog	UFD1L	Homo sapiens	0.997337	0.000581651	80.632	FVAFS(0.003)GEGQS(0.997)LR	2	-0.89453	1	1.128	1.394	1.049	1.021	0.438	0.659	1.311	0.503	1.713	1.236	0.752	0.974	0.429
Q92934	118	S	Bcl2-associated agonist of cell death	BAD	Homo sapiens	0.999876	0.00620665	43.405	RMS(1)DEFVDSFK	3	-0.35954	1
Q93008	2563	S	Probable ubiquitin carboxyl-terminal hydrolase FAF-X	USP9X	Homo sapiens	0.99986	5.99855e-23	106.23	AQENYEGSEEVS(1)PPQTK	3	1.2381	1	0.852	0.98	1.011	1.092	1.254	0.755	1.057	0.714	1.128	1.151	1.031	1.08	1.148
Q93100	27	S	Phosphorylase b kinase regulatory subunit beta	PHKB	Homo sapiens	0.987211	2.4026e-14	103.44	S(0.013)GS(0.987)VYEPLK	2	1.9982	2	1.011	0.973	1.026	0.925	0.914	0.932	1.22	0.764	1.085	0.963	1.054	0.902	0.987
Q969R2	765	S	Oxysterol-binding protein 2	OSBP2	Homo sapiens	0.764319	0.000148634	62.055	VMHS(0.099)S(0.087)PS(0.764)S(0.042)PS(0.006)S(0.002)DGK	3	-0.70623	1	0.829	1.187	1.397	1.069	1.197	0.541	0.78	0.693	1.534	1.431	1.177	0.765	1.12
Q969R2	766	S	Oxysterol-binding protein 2	OSBP2	Homo sapiens	0.972962	1.53078e-12	98.281	VMHSSPS(0.026)S(0.973)PSSDGK	3	-0.3254	2	0.997	1.269	1.316	1.125	1.051	0.485	0.758	0.639	2.056	1.273	1.037	0.855	0.934
Q969R2	287	S	Oxysterol-binding protein 2	OSBP2	Homo sapiens	0.999968	6.25166e-293	214.19	VMNT(0.028)HS(0.972)DDS(1)GDDDEATTPADK	3	-0.46905	26	0.937	0.966	1.101	1.034	1.068	0.796	1.099	0.725	1.176	1.031	1.14	0.939	1.033
Q969R2	284	S	Oxysterol-binding protein 2	OSBP2	Homo sapiens	0.972306	4.63142e-230	197.01	VMNT(0.028)HS(0.972)DDS(1)GDDDEATTPADK	3	-0.46905	13	0.936	0.914	1.12	1.049	1.01	0.817	1.155	0.707	1.146	0.977	1.225	0.937	0.962
Q969R2	762	S	Oxysterol-binding protein 2	OSBP2	Homo sapiens	0.734632	0.000410869	44.998	VMHS(0.735)S(0.155)PS(0.085)S(0.023)PS(0.002)S(0.001)DGK	3	-1.3397	1
Q969R2	781	S	Oxysterol-binding protein 2	OSBP2	Homo sapiens	0.937908	0.0055209	67.997	TVYQT(0.062)LS(0.938)AK	2	1.588	1	0.767	0.986	1.137	1.069	1.196	0.75	1.095	0.685	1.023	1.286	1.153	0.939	1.12
Q969X1	81	S	Protein lifeguard 3	TMBIM1	Homo sapiens	1	4.30906e-82	146.3	AVS(1)DS(1)FGPGEWDDR	2	0.83364	6	0.878	0.944	1.097	1.209	0.994	0.86	1.018	0.845	1.021	1.075	1.163	1.102	0.822
Q969X1	83	S	Protein lifeguard 3	TMBIM1	Homo sapiens	1	3.23106e-12	96.208	AVS(1)DS(1)FGPGEWDDR	2	0.83364	9	0.99	0.887	1.182	1.07	1.001	0.905	0.965	0.938	1.094	0.896	1.333	0.905	0.936
Q96B23	147	S	Uncharacterized protein C18orf25	C18orf25	Homo sapiens	0.332755	0.0009397	54.343	S(0.333)RS(0.333)ES(0.333)ET(0.001)STMAAK	3	-0.37644	0
Q96B23	145	S	Uncharacterized protein C18orf25	C18orf25	Homo sapiens	0.499294	2.49524e-71	143.99	S(0.499)RS(0.499)ES(0.001)ETSTMAAK	3	1.2794	0
Q96B23	66	S	Uncharacterized protein C18orf25	C18orf25	Homo sapiens	0.843975	3.20095e-09	54.521	RDS(0.844)S(0.078)ES(0.078)QLASTESDKPTTGR	3	2.1743	2
Q96B23	143	S	Uncharacterized protein C18orf25	C18orf25	Homo sapiens	0.499294	2.49524e-71	143.99	S(0.499)RS(0.499)ES(0.001)ETSTMAAK	3	1.2794	0
Q96BH1	450	S	E3 ubiquitin-protein ligase RNF25	RNF25	Homo sapiens	0.999999	0.00547802	66.989	RES(1)LGLESK	3	0.46206	1
Q96C55	133	S	Zinc finger protein 524	ZNF524	Homo sapiens	0.493539	0.00659315	56.548	HS(0.494)IS(0.494)HS(0.013)ELK	3	-1.4258	0
Q96C55	135	S	Zinc finger protein 524	ZNF524	Homo sapiens	0.493539	0.00659315	56.548	HS(0.494)IS(0.494)HS(0.013)ELK	3	-1.4258	0
Q96CM4	6	S	Nucleoredoxin-like protein 1	NXNL1	Homo sapiens	1	0.0113959	42.718	MAS(1)LFS(1)GR	2	3.2073	1
Q96CM4	3	S	Nucleoredoxin-like protein 1	NXNL1	Homo sapiens	1	0.0113959	42.718	MAS(1)LFS(1)GR	2	3.2073	1
Q96CV9	204	T	Optineurin	OPTN	Homo sapiens	0.352721	0.0101717	61.235	T(0.353)VS(0.275)T(0.353)GT(0.019)ALSK	3	1.0539	0
Q96CV9	207	T	Optineurin	OPTN	Homo sapiens	0.352721	0.0101717	61.235	T(0.353)VS(0.275)T(0.353)GT(0.019)ALSK	3	1.0539	0
Q96CV9	206	S	Optineurin	OPTN	Homo sapiens	0.924495	0.00628775	59.75	T(0.007)VS(0.924)T(0.057)GT(0.012)ALSK	2	0.31938	1
Q96CV9	526	S	Optineurin	OPTN	Homo sapiens	0.837013	6.80571e-60	138.19	T(0.162)S(0.837)DS(0.001)DQQAYLVQR	2	-1.1046	5	0.873	0.989	1.14	1.142	1.028	1.043	0.786	1.327	0.837	1.133	1.153	1.001	0.9
Q96CV9	525	T	Optineurin	OPTN	Homo sapiens	0.471129	0.00179441	59.855	T(0.471)S(0.471)DS(0.058)DQQAYLVQR	3	-1.9605	0
Q96E09	76	S	Protein FAM122A	FAM122A	Homo sapiens	1	0.023421	41.051	HGLLLPAS(1)PVR	2	-0.53663	1
Q96E09	62	S	Protein FAM122A	FAM122A	Homo sapiens	0.996385	9.1688e-06	88.734	RNS(0.996)T(0.004)TFPSR	3	-0.49262	4	0.867	0.982	0.997	1.047	1.222	0.792	1.093	0.725	1.093	1.133	1.016	1.05	1.167
Q96ER3	6	S	Protein SAAL1	SAAL1	Homo sapiens	1	0.000579785	79.283	NPS(1)PPPPGR	2	0.17177	4	1.04	1.181	1.264	1.162	0.981	0.374	0.997	0.375	2.777	1.136	1.071	0.919	0.844
Q96F85	95	T	CB1 cannabinoid receptor-interacting protein 1	CNRIP1	Homo sapiens	0.958624	4.69478e-14	85.496	VVYTGTYDTEGVT(0.959)PT(0.041)K	3	0.31408	1	0.828	1.202	1.093	1.118	1.021	1.014	0.724	1.399	0.817	1.451	0.909	1.024	0.913
Q96FS4	1036	S	Signal-induced proliferation-associated protein 1	SIPA1	Homo sapiens	0.951115	0.0212912	48.568	QLGS(0.951)PT(0.049)ADLA	2	0.028523	1
Q96FV2	52	T	Secernin-2	SCRN2	Homo sapiens	0.585374	1.34653e-14	72.899	DEVQEVVFVPAGT(0.138)HT(0.585)PGS(0.277)R	3	0.84334	1	0.858	0.921	0.921	0.935	1.019	0.886	1.461	0.606	0.969	1.074	1	1.015	1.09
Q96FV2	50	T	Secernin-2	SCRN2	Homo sapiens	0.432358	9.07257e-05	45.579	DEVQEVVFVPAGT(0.432)HT(0.432)PGS(0.135)R	3	0.54277	0
Q96GX9	87	S	Methylthioribulose-1-phosphate dehydratase	APIP	Homo sapiens	0.929654	0.00800485	65.295	DIS(0.001)GPS(0.93)PS(0.069)K	2	1.1582	1	0.827	0.953	1.414	1.302	0.998	0.56	0.946	0.592	1.476	1.152	1.484	0.921	0.766
Q96JH7	747	S	Deubiquitinating protein VCIP135	VCPIP1	Homo sapiens	0.858782	3.04324e-23	113.1	T(0.001)VS(0.859)PS(0.139)T(0.001)IR	2	-0.070398	3	0.994	1	0.94	0.88	1.001	0.692	1.493	0.463	1.437	1.006	0.94	0.937	1.137
Q96K21	354	S	Abscission/NoCut checkpoint regulator	ZFYVE19	Homo sapiens	1	0	220.34	LPDS(1)DDDEDEETAIQR	2	1.5316	13	1.037	0.911	1.057	1.026	0.982	0.903	1.085	0.833	1.148	0.879	1.16	0.971	0.957
Q96K21	463	S	Abscission/NoCut checkpoint regulator	ZFYVE19	Homo sapiens	0.971966	2.71778e-05	87.647	EHQT(0.006)S(0.022)AYS(0.972)PPR	3	1.2579	2	0.905	0.934	1.194	1.164	1.04	0.767	0.996	0.77	1.181	1.031	1.278	0.975	0.893
Q96K21	144	S	Abscission/NoCut checkpoint regulator	ZFYVE19	Homo sapiens	1	0.00160139	76.228	WS(1)PPQNYK	3	0.86518	2	1.007	0.84	0.981	1.157	0.864	0.998	1.154	0.864	1.009	0.834	1.168	1.18	0.747
Q96L94	132	S	Sorting nexin-22	SNX22	Homo sapiens	0.792295	6.72869e-21	108.14	EFLPGDS(0.001)S(0.206)S(0.792)QQHQR	3	-2.3543	1
Q96NA2	354	S	Rab-interacting lysosomal protein	RILP	Homo sapiens	0.999999	8.25679e-23	109.36	GKAES(1)S(1)EDETSSPAPSK	3	1.3829	8	1.013	1.143	1.371	1.241	1.104	0.411	0.717	0.574	2.462	1.129	1.199	0.905	0.889
Q96NA2	355	S	Rab-interacting lysosomal protein	RILP	Homo sapiens	0.999999	9.71228e-97	151.89	GKAES(1)S(1)EDETSSPAPSK	3	1.3829	8	1.034	1.176	1.367	1.182	1.063	0.39	0.787	0.496	2.651	1.137	1.163	0.865	0.899
Q96PL5	421	S	Erythroid membrane-associated protein	ERMAP	Homo sapiens	0.978686	0.000498833	69.92	S(0.021)EES(0.979)IVPRPEGK	3	1.7901	2	0.936	0.959	1.141	1.03	1.18	0.877	0.877	1	1.068	1.024	1.189	0.903	1.146
Q96PL5	442	S	Erythroid membrane-associated protein	ERMAP	Homo sapiens	0.606076	0.0158461	44.847	VNS(0.606)S(0.394)LLPPK	3	-1.0753	2	0.911	0.782	0.545	1.266	0.836	1.096	1.564	0.701	0.831	0.859	0.697	2.321	0.66
Q96PS1	97	S	FANCD2 opposite strand protein	FANCD2OS	Homo sapiens	0.999886	0.0136236	44.543	LS(1)GVDSVFGR	3	1.3734	1	0.86	1.21	0.747	0.895	1.111	0.96	1.217	0.789	0.897	1.407	0.617	1.199	1.241
Q96PU5	302	T	E3 ubiquitin-protein ligase NEDD4-like	NEDD4L	Homo sapiens	0.499982	0.00523679	54.281	T(0.5)S(0.5)PQELSEELSR	3	-1.1848	2	0.842	1.035	1.34	1.196	1.104	0.687	0.795	0.865	1.226	1.229	1.295	0.892	0.923
Q96PU5	303	S	E3 ubiquitin-protein ligase NEDD4-like	NEDD4L	Homo sapiens	0.792174	0.00100777	66.939	T(0.206)S(0.792)PQELS(0.001)EELSR	2	1.1991	5	1.1	1.114	1.274	0.991	0.882	0.801	0.837	0.957	1.374	1.013	1.143	0.778	0.89
Q96Q45	97	S	Transmembrane protein 237	TMEM237	Homo sapiens	0.649796	0.00275926	45.825	LPLELET(0.006)S(0.054)S(0.65)T(0.29)QK	3	0.2458	1
Q96Q45	62	S	Transmembrane protein 237	TMEM237	Homo sapiens	0.999875	0.00835617	50.354	RPS(1)EGNEPSTK	3	0.27605	2	1.123	1.072	1.08	1.122	1.271	0.461	0.872	0.529	2.434	0.954	1.007	1.04	1.132
Q96S55	75	S	ATPase WRNIP1	WRNIP1	Homo sapiens	0.998317	0.00929175	61.03	RLS(0.998)ES(0.002)SALK	3	1.8041	1
Q99442	158	T	Translocation protein SEC62	SEC62	Homo sapiens	0.994934	0.00152781	73.881	KEET(0.005)PGT(0.995)PK	3	-1.1323	3	0.257	1.056	1.284	1.219	1.189	1.102	0.893	1.235	0.234	4.101	1.216	0.95	0.976
Q99460	315	S	26S proteasome non-ATPase regulatory subunit 1	PSMD1	Homo sapiens	0.999254	2.3429e-12	52.97	T(0.009)S(0.009)S(0.028)AFVGKT(0.955)PEAS(0.999)PEPK	3	-0.065724	2
Q99460	273	T	26S proteasome non-ATPase regulatory subunit 1	PSMD1	Homo sapiens	0.793527	3.20078e-46	108.19	T(0.203)VGT(0.794)PIAS(0.003)VPGSTNTGTVPGSEK	3	0.74122	2	1.076	0.944	1.069	1.165	1.218	0.841	0.687	1.225	1.279	0.877	1.132	1.09	1.046
Q99460	311	T	26S proteasome non-ATPase regulatory subunit 1	PSMD1	Homo sapiens	0.998316	4.33791e-26	107.78	TSSAFVGKT(0.998)PEASPEPK	4	3.1112	3
Q99613	39	S	Eukaryotic translation initiation factor 3 subunit C	EIF3C	Homo sapiens	0.999941	0.000443864	47.68	QPLLLS(1)EDEEDTKR	3	1.345	1
Q99808	271	S	Equilibrative nucleoside transporter 1	SLC29A1	Homo sapiens	0.398233	1.49549e-17	74.222	EES(0.122)GVS(0.079)VS(0.398)NS(0.398)QPT(0.002)NESHSIK	3	-1.7834	0
Q99808	273	S	Equilibrative nucleoside transporter 1	SLC29A1	Homo sapiens	0.957138	2.03053e-24	85.013	EES(0.003)GVS(0.007)VS(0.032)NS(0.957)QPTNESHSIK	3	0.47464	1	0.806	0.659	1.281	1.58	1.178	0.749	0.746	1.004	1.076	0.818	1.945	1.233	0.745
Q99933	223	S	BAG family molecular chaperone regulator 1	BAG1	Homo sapiens	1	0.0188597	41.542	KNS(1)PQEEVELK	3	1.0978	1
Q99961	287	S	Endophilin-A2	SH3GL1	Homo sapiens	0.731096	6.08631e-07	93.098	IAAS(0.134)S(0.731)S(0.134)FR	2	0.71141	2	1.229	0.912	1	1.05	0.903	0.986	0.92	1.072	1.247	0.742	1.096	1.05	0.86
Q99961	288	S	Endophilin-A2	SH3GL1	Homo sapiens	0.825585	0.00453081	62.201	IAAS(0.037)S(0.138)S(0.826)FR	2	-1.4667	1	1.075	0.881	1.029	0.94	0.988	1.067	1.02	1.047	1.007	0.819	1.168	0.914	1.051
Q9BQA1	5	T	Methylosome protein 50	WDR77	Homo sapiens	1	1.66311e-05	81.656	KET(1)PPPLVPPAAR	3	-2.0244	7	1.01	0.994	1.096	1.045	1.06	1.012	0.783	1.291	0.998	0.984	1.102	0.953	1.014
Q9BS26	96	S	Endoplasmic reticulum resident protein 44	ERP44	Homo sapiens	1	0.000445572	74.789	VDCDQHS(1)DIAQR	3	-0.5474	2	0.959	1.234	1.278	1.093	0.949	0.814	0.674	1.207	1.179	1.287	1.036	0.855	0.868
Q9BS40	41	S	Latexin	LXN	Homo sapiens	1	0.0137783	53.981	QAS(1)MEDIPGR	2	1.6742	2	0.852	1.124	1.118	1.165	0.983	0.938	0.819	1.145	0.908	1.319	0.995	1.042	0.844
Q9BSF0	40	S	Small membrane A-kinase anchor protein	C2orf88	Homo sapiens	1	0.00424224	72.817	MAS(1)PVNVK	3	0.0064811	5	1.194	0.965	1.092	1.079	0.967	0.865	0.838	1.032	1.38	0.809	1.131	0.988	0.896
Q9BSL1	98	S	Ubiquitin-associated domain-containing protein 1	UBAC1	Homo sapiens	1	6.27701e-07	92.538	RAPS(1)PLPK	3	0.64147	22	1.069	0.981	1.013	0.954	0.939	0.966	1.079	0.895	1.107	0.918	1.032	0.942	0.985
Q9BSL1	332	S	Ubiquitin-associated domain-containing protein 1	UBAC1	Homo sapiens	1	1.33702e-05	88.021	KPS(1)PEELDK	3	0.90795	3	0.945	0.984	1.156	1.025	1.088	0.864	0.938	0.921	1.094	1.041	1.176	0.887	1.061
Q9BTU6	461	S	Phosphatidylinositol 4-kinase type 2-alpha	PI4K2A	Homo sapiens	0.357963	7.00966e-15	101.2	S(0.358)S(0.358)S(0.28)ES(0.004)YTQSFQSR	3	1.3005	0
Q9BTU6	51	S	Phosphatidylinositol 4-kinase type 2-alpha	PI4K2A	Homo sapiens	0.983008	1.90041e-19	81.224	VAAAAGS(0.001)GPS(0.015)PPGS(0.983)PGHDR	3	0.19099	5
Q9BTU6	47	S	Phosphatidylinositol 4-kinase type 2-alpha	PI4K2A	Homo sapiens	0.989448	5.69322e-12	59.614	VAAAAGS(0.003)GPS(0.989)PPGS(0.008)PGHDR	3	1.1685	3	0.746	1.136	1.362	1.181	1.051	0.788	0.736	1.07	0.947	1.523	1.199	0.867	0.889
Q9BTU6	460	S	Phosphatidylinositol 4-kinase type 2-alpha	PI4K2A	Homo sapiens	0.357963	7.00966e-15	101.2	S(0.358)S(0.358)S(0.28)ES(0.004)YTQSFQSR	3	1.3005	0
Q9BUH6	145	T	Protein PAXX	C9orf142	Homo sapiens	0.976866	0.0180387	41.621	LAAAEET(0.977)AVS(0.023)PR	3	1.7272	1
Q9BUH6	148	S	Protein PAXX	C9orf142	Homo sapiens	0.999265	3.28918e-05	85.28	LAAAEET(0.001)AVS(0.999)PR	3	1.4609	3
Q9BV20	142	S	Methylthioribose-1-phosphate isomerase	MRI1	Homo sapiens	1	0.00441135	62.536	S(1)IGDLGAR	2	0.64237	1	0.925	1.004	0.996	0.878	1.038	1.254	0.904	1.387	0.737	1.085	0.992	0.881	1.183
Q9BV73	867	S	Centrosome-associated protein CEP250	CEP250	Homo sapiens	1	0.00591618	58.981	S(1)WHQQELAK	3	-3.6618	2
Q9BXL5	123	S	Hemogen	HEMGN	Homo sapiens	0.996023	0.000636432	73.435	VFPS(0.004)VAS(0.996)PQK	3	1.4529	3	1.109	1.087	1.302	1.13	1.046	1.047	0.278	3.765	1.058	0.981	1.197	0.868	0.926
Q9BZ23	189	S	Pantothenate kinase 2, mitochondrial	PANK2	Homo sapiens	0.709853	0.0009261	70.638	LGS(0.71)YS(0.284)GPT(0.002)S(0.004)VSR	2	-2.6189	1	1.039	1.13	1.081	0.934	0.887	0.903	1.025	0.88	1.152	1.087	0.957	0.864	0.95
Q9BZ23	169	S	Pantothenate kinase 2, mitochondrial	PANK2	Homo sapiens	0.589721	6.89356e-11	68.238	RAS(0.405)S(0.59)AS(0.005)VPAVGASAEGTR	3	-1.5718	1	0.782	1.093	1.139	1.28	1.482	0.57	0.654	0.872	1.372	1.397	1.042	1.124	1.157
Q9BZ23	168	S	Pantothenate kinase 2, mitochondrial	PANK2	Homo sapiens	0.996779	2.14076e-47	125.35	RAS(0.997)S(0.003)ASVPAVGASAEGTR	3	0.78991	9	0.935	0.991	1.086	1.057	1.354	0.761	0.816	0.932	1.228	1.06	1.096	0.974	1.28
Q9BZE9	274	S	Tether containing UBX domain for GLUT4	ASPSCR1	Homo sapiens	0.558086	0.000110918	83.692	S(0.003)LS(0.558)S(0.439)PGGPSKPK	3	0.2926	1	1.146	1.096	1.005	0.877	0.986	0.819	1.071	0.765	1.399	0.956	0.918	0.872	1.125
Q9BZE9	502	S	Tether containing UBX domain for GLUT4	ASPSCR1	Homo sapiens	0.956517	7.63664e-14	80.316	AAGS(0.043)PS(0.957)PLPAPDPAPK	2	-0.14205	4	0.915	0.941	1.179	1.067	1.063	0.85	0.985	0.863	1.076	1.029	1.252	0.905	0.997
Q9BZE9	500	S	Tether containing UBX domain for GLUT4	ASPSCR1	Homo sapiens	0.988107	1.11912e-25	110.26	AAGS(0.988)PS(0.012)PLPAPDPAPK	3	-3.1041	3	0.999	0.991	1.224	1.085	1.01	0.96	0.732	1.311	1.04	0.992	1.236	0.886	0.931
Q9BZI7	169	T	Regulator of nonsense transcripts 3B	UPF3B	Homo sapiens	0.981313	0.00707713	64.224	FLES(0.001)Y(0.018)AT(0.981)DNEK	3	-1.3626	1
Q9C0C7	178	S	Activating molecule in BECN1-regulated autophagy protein 1	AMBRA1	Homo sapiens	1	0.0110697	63.419	T(1)AS(1)EMER	2	-0.17609	1	0.713	1.229	1.085	1.179	1.067	0.894	0.834	1.072	0.798	1.723	0.883	1.086	0.905
Q9C0C7	176	T	Activating molecule in BECN1-regulated autophagy protein 1	AMBRA1	Homo sapiens	1	0.0110697	63.419	T(1)AS(1)EMER	2	-0.17609	1	0.713	1.229	1.085	1.179	1.067	0.894	0.834	1.072	0.798	1.723	0.883	1.086	0.905
Q9C0C9	1219	T	(E3-independent) E2 ubiquitin-conjugating enzyme	UBE2O	Homo sapiens	0.448843	2.94347e-05	46.862	DHT(0.047)DQT(0.449)S(0.367)ET(0.136)APDAS(0.001)VPPSVKPK	4	0.40069	0
Q9C0C9	519	S	(E3-independent) E2 ubiquitin-conjugating enzyme	UBE2O	Homo sapiens	1	5.86314e-07	94.363	S(1)IPLS(1)IK	2	0.81205	3	0.998	0.885	0.913	0.998	1.197	1.113	0.896	1.242	0.896	0.887	1.032	1.093	1.199
Q9C0C9	1222	T	(E3-independent) E2 ubiquitin-conjugating enzyme	UBE2O	Homo sapiens	0.450916	5.70717e-14	60.735	DHT(0.009)DQT(0.089)S(0.451)ET(0.451)APDASVPPSVKPK	4	0.97657	0
Q9C0C9	102	S	(E3-independent) E2 ubiquitin-conjugating enzyme	UBE2O	Homo sapiens	0.959078	1.81795e-05	46.953	GS(0.02)S(0.02)GCS(0.959)EAGGAGHEEGR	3	-1.285	1
Q9C0C9	896	S	(E3-independent) E2 ubiquitin-conjugating enzyme	UBE2O	Homo sapiens	1	7.077e-05	83.37	KEDKPEGQS(1)PVK	3	-0.074305	3	1.187	1.337	1.332	1.22	0.9	0.283	0.742	0.381	4.196	1.126	0.996	0.916	0.738
Q9C0C9	115	S	(E3-independent) E2 ubiquitin-conjugating enzyme	UBE2O	Homo sapiens	1	2.20935e-70	128.89	GSSGCSEAGGAGHEEGRAS(1)PLRR	4	0.10167	6	0.932	0.828	1.041	1.305	1.158	0.943	0.793	1.189	0.988	0.889	1.258	1.253	0.888
Q9C0C9	401	S	(E3-independent) E2 ubiquitin-conjugating enzyme	UBE2O	Homo sapiens	0.998701	4.43997e-71	141.06	IMS(0.001)CS(0.999)PDTQCSR	2	-0.86384	9	0.953	0.977	0.97	1.045	1.148	0.919	0.988	0.931	1.037	1.025	0.992	1.078	1.098
Q9C0C9	1220	S	(E3-independent) E2 ubiquitin-conjugating enzyme	UBE2O	Homo sapiens	0.838767	5.22742e-51	116.05	DHT(0.01)DQT(0.15)S(0.839)ET(0.001)APDASVPPSVKPK	4	-0.64262	8	0.804	0.796	1.096	1.077	1.142	0.847	1.238	0.684	0.95	0.99	1.377	0.982	1.061
Q9C0C9	87	S	(E3-independent) E2 ubiquitin-conjugating enzyme	UBE2O	Homo sapiens	1	0	249.06	LIHGEDS(1)DS(1)EGEEEGR	2	0.35394	28	0.924	1.053	1.114	1.178	1.098	0.903	0.73	1.237	1.024	1.14	1.058	1.058	0.932
Q9C0C9	73	S	(E3-independent) E2 ubiquitin-conjugating enzyme	UBE2O	Homo sapiens	1	0.00530797	61.958	GS(1)VHFGLVR	3	-0.77189	2	1.039	1.034	1.311	1.02	0.839	0.957	0.8	1.196	1.085	0.996	1.268	0.778	0.823
Q9C0C9	89	S	(E3-independent) E2 ubiquitin-conjugating enzyme	UBE2O	Homo sapiens	1	0	249.06	LIHGEDS(1)DS(1)EGEEEGR	2	0.35394	18	0.976	1.08	1.041	1.093	1.008	0.958	0.845	1.134	1.019	1.107	0.964	1.049	0.922
Q9C0C9	515	S	(E3-independent) E2 ubiquitin-conjugating enzyme	UBE2O	Homo sapiens	1	6.16722e-13	101.46	S(1)IPLS(1)IK	2	0.81205	6	1.11	1.006	0.796	0.843	0.937	1.063	1.245	0.854	1.044	0.906	0.791	1.059	1.112
Q9GZV4	46	S	Eukaryotic translation initiation factor 5A-2	EIF5A2	Homo sapiens	0.843572	0.0110119	47.228	IVEMS(0.002)T(0.154)S(0.844)K	3	-0.25715	1
Q9GZV4	45	T	Eukaryotic translation initiation factor 5A-2	EIF5A2	Homo sapiens	0.650182	0.0156989	43.149	IVEMS(0.017)T(0.65)S(0.333)K	3	-0.17925	1	0.905	0.782	1.095	1.155	1.623	0.757	0.682	1.111	1.195	0.864	1.4	1.054	1.406
Q9GZV4	44	S	Eukaryotic translation initiation factor 5A-2	EIF5A2	Homo sapiens	0.951007	0.00307092	57.785	IVEMS(0.951)T(0.036)S(0.013)K	3	0.5752	2	0.878	1.061	1.19	1.165	1.193	0.856	0.657	1.304	1.025	1.209	1.121	0.979	1.023
Q9H0D6	501	S	5'-3' exoribonuclease 2	XRN2	Homo sapiens	1	5.13448e-07	52.754	KAEDS(1)DS(1)EPEPEDNVR	3	0.12039	1
Q9H0D6	499	S	5'-3' exoribonuclease 2	XRN2	Homo sapiens	1	5.13448e-07	52.754	KAEDS(1)DS(1)EPEPEDNVR	3	0.12039	1
Q9H0X4	21	S	Protein FAM234A	FAM234A	Homo sapiens	0.999993	0.00438261	59.728	KS(1)QENLGNPSK	3	0.65656	1
Q9H1K1	14	S	Iron-sulfur cluster assembly enzyme ISCU, mitochondrial	ISCU	Homo sapiens	1	0.000833821	82.261	AAS(1)ALLLR	2	-0.15207	1
Q9H2G2	779	S	STE20-like serine/threonine-protein kinase	SLK	Homo sapiens	0.763707	0.00669224	56.339	DS(0.215)GS(0.764)IS(0.022)LQETR	2	-2.193	1	0.954	0.973	1.488	1.262	0.904	0.858	0.562	1.527	1.112	1.02	1.529	0.848	0.716
Q9H2G2	777	S	STE20-like serine/threonine-protein kinase	SLK	Homo sapiens	0.787296	0.00952944	51.03	DS(0.787)GS(0.183)IS(0.028)LQET(0.001)R	2	-0.90987	1	0.896	1.143	1.254	1.051	1.077	0.897	0.683	1.315	0.999	1.275	1.097	0.839	1.024
Q9H2K8	442	S	Serine/threonine-protein kinase TAO3	TAOK3	Homo sapiens	0.976792	0.0130139	71.451	S(0.022)AS(0.977)LVT(0.001)R	2	-0.67449	1	1.003	0.982	1.493	1.06	1.036	0.629	0.796	0.79	1.594	0.979	1.521	0.709	0.978
Q9H3N1	270	S	Thioredoxin-related transmembrane protein 1	TMX1	Homo sapiens	0.999375	1.42189e-17	106.58	S(0.999)LGPS(0.001)LATDK	2	-1.0894	4	1.043	1.157	1.293	1.008	0.648	1.269	0.584	2.174	0.822	1.109	1.118	0.78	0.643
Q9H425	175	S	Uncharacterized protein C1orf198	C1orf198	Homo sapiens	0.890935	7.94519e-05	86.413	S(0.029)S(0.08)S(0.891)LDALGPTR	2	1.1279	1	0.855	1.043	1.226	1.316	1.086	0.815	0.659	1.237	1.049	1.22	1.175	1.074	0.826
Q9H479	298	S	Fructosamine-3-kinase	FN3K	Homo sapiens	0.499935	0.00414803	64.82	S(0.5)PS(0.5)LGTMR	2	-0.86312	2	1.062	1.302	0.973	0.743	0.855	1.203	0.863	1.393	0.883	1.226	0.747	0.764	1.152
Q9H479	300	S	Fructosamine-3-kinase	FN3K	Homo sapiens	0.499935	0.00414803	64.82	S(0.5)PS(0.5)LGTMR	2	-0.86312	2	1.062	1.302	0.973	0.743	0.855	1.203	0.863	1.393	0.883	1.226	0.747	0.764	1.152
Q9H4A3	563	S	Serine/threonine-protein kinase WNK1	WNK1	Homo sapiens	1	0.0199635	56.916	DRVS(1)LIK	2	1.7911	2	1.164	0.966	1	0.877	0.911	1.165	0.918	1.269	0.999	0.83	1.035	0.877	1.039
Q9H4A3	1261	S	Serine/threonine-protein kinase WNK1	WNK1	Homo sapiens	0.999962	6.22656e-33	120.57	FIVS(1)PVPESR	3	-0.27498	6	1.008	0.944	0.898	0.915	1.241	1.014	0.98	1.034	0.994	0.937	0.952	1.018	1.357
Q9H4A3	2372	S	Serine/threonine-protein kinase WNK1	WNK1	Homo sapiens	0.999382	6.04084e-15	104.97	SIS(0.999)NPPGSNLR	2	1.375	3	1.257	1.108	1.064	0.846	0.762	1.484	0.479	3.098	0.847	0.882	0.96	0.795	0.901
Q9H4A3	599	S	Serine/threonine-protein kinase WNK1	WNK1	Homo sapiens	0.997829	2.94027e-33	117.78	QQVEQSSAS(0.998)QT(0.002)GIK	3	-2.6532	1	1.446	1.138	0.946	0.795	1.066	1.067	0.542	1.968	1.356	0.787	0.831	0.841	1.34
Q9H4A3	2027	S	Serine/threonine-protein kinase WNK1	WNK1	Homo sapiens	0.999997	5.39759e-20	88.09	DVDDGS(1)GS(1)PHS(1)PHQLSSK	3	-1.5473	8	0.826	0.933	1.193	1.133	1.141	0.678	1.096	0.619	1.218	1.129	1.279	0.95	1.006
Q9H4A3	167	S	Serine/threonine-protein kinase WNK1	WNK1	Homo sapiens	0.999991	2.30643e-08	92.439	DRPVS(1)QPSLVGSK	3	1.1787	2	1.177	1.226	0.931	0.775	0.877	1.385	0.628	2.204	0.85	1.041	0.76	0.832	1.132
Q9H4A3	2032	S	Serine/threonine-protein kinase WNK1	WNK1	Homo sapiens	0.999534	4.22099e-21	92.289	DVDDGS(1)GS(1)PHS(1)PHQLSSK	3	-1.5473	16	0.802	0.986	1.215	1.24	1.069	0.633	1.056	0.599	1.268	1.23	1.232	1.02	0.862
Q9H4A3	2029	S	Serine/threonine-protein kinase WNK1	WNK1	Homo sapiens	0.999996	1.13148e-10	66.017	DVDDGS(1)GS(1)PHS(1)PHQLSSK	3	-1.5473	8	0.765	0.97	1.173	1.228	1.075	0.665	1.124	0.592	1.15	1.267	1.209	1.048	0.875
Q9H6Z4	124	T	Ran-binding protein 3	RANBP3	Homo sapiens	0.274058	0.000452294	45.844	T(0.274)S(0.274)S(0.274)LT(0.178)QFPPSQSEER	3	-0.39947	0
Q9H6Z4	125	S	Ran-binding protein 3	RANBP3	Homo sapiens	0.274058	0.000452294	45.844	T(0.274)S(0.274)S(0.274)LT(0.178)QFPPSQSEER	3	-0.39947	0
Q9H6Z4	126	S	Ran-binding protein 3	RANBP3	Homo sapiens	0.274058	0.000452294	45.844	T(0.274)S(0.274)S(0.274)LT(0.178)QFPPSQSEER	3	-0.39947	0
Q9H7C9	46	S	Mth938 domain-containing protein	AAMDC	Homo sapiens	0.996575	3.95013e-21	102.07	ET(0.002)GT(0.002)EHS(0.997)PGVQPADVK	3	0.72215	4
Q9H7C9	43	T	Mth938 domain-containing protein	AAMDC	Homo sapiens	0.350821	3.21768e-05	50.358	ET(0.351)GT(0.351)EHS(0.298)PGVQPADVK	3	-0.93651	0
Q9H7C9	41	T	Mth938 domain-containing protein	AAMDC	Homo sapiens	0.350821	3.21768e-05	50.358	ET(0.351)GT(0.351)EHS(0.298)PGVQPADVK	3	-0.93651	0
Q9H7D7	121	S	WD repeat-containing protein 26	WDR26	Homo sapiens	0.981654	0.00358491	53.981	KRLS(0.982)QS(0.018)DEDVIR	3	-0.19835	2	0.869	1.011	1.221	1.247	0.999	0.853	0.8	1.066	1.018	1.164	1.207	1.021	0.801
Q9H8W4	224	S	Pleckstrin homology domain-containing family F member 2	PLEKHF2	Homo sapiens	0.548366	0.0140195	46.73	S(0.548)DS(0.428)YS(0.023)QSLK	3	1.0081	1	0.983	1.268	1.281	1.242	0.746	0.874	0.606	1.443	1.125	1.29	1.01	0.969	0.601
Q9H8W4	226	S	Pleckstrin homology domain-containing family F member 2	PLEKHF2	Homo sapiens	0.97891	1.14453e-38	126.83	S(0.019)DS(0.979)YS(0.002)QSLK	2	-0.097228	4	0.793	1.331	1.767	1.128	0.578	0.921	0.48	1.92	0.861	1.679	1.328	0.638	0.513
Q9H992	399	S	E3 ubiquitin-protein ligase MARCH7	MARCH7	Homo sapiens	0.989406	0.00762943	70.056	CT(0.011)PLFS(0.989)RR	2	3.6993	1	0.943	1.27	0.95	1.007	0.935	0.831	1.063	0.781	1.135	1.347	0.747	1.06	0.929
Q9HBL0	1504	S	Tensin-1	TNS1	Homo sapiens	0.461191	0.000950515	45.332	VS(0.461)S(0.236)PPPT(0.303)IMQQNK	3	-0.37022	0
Q9HBL0	1269	S	Tensin-1	TNS1	Homo sapiens	0.954138	3.98589e-109	156.96	VATT(0.001)PGS(0.954)PS(0.044)LGR	2	1.605	3	1.134	1.069	1.294	1.16	0.947	0.9	0.495	1.817	1.26	0.943	1.21	0.897	0.817
Q9HBL0	1124	S	Tensin-1	TNS1	Homo sapiens	0.676211	0.000876367	60.062	S(0.002)GS(0.001)LGQPS(0.676)PS(0.32)AQR	2	-0.067146	1	1.093	0.922	1.269	1.395	1.102	0.514	0.706	0.728	2.126	0.843	1.377	1.099	0.79
Q9HBL0	1381	S	Tensin-1	TNS1	Homo sapiens	0.798679	3.6987e-07	92.38	QGS(0.799)PT(0.201)PALPEK	3	-0.93117	2	1.02	0.99	1.09	1.047	0.993	0.932	0.929	1.003	1.095	0.97	1.102	0.96	0.949
Q9HBL0	907	S	Tensin-1	TNS1	Homo sapiens	0.999949	1.39275e-47	125.04	AASDGQYENQS(1)PEATSPR	3	0.39765	3	1.004	1.079	1.221	1.14	0.992	0.703	0.861	0.817	1.427	1.075	1.132	0.934	0.87
Q9HBL0	1393	S	Tensin-1	TNS1	Homo sapiens	1	0.00767039	77.14	RMS(1)VGDR	3	0.71767	2	1.082	0.938	0.863	0.777	0.847	0.931	1.561	0.596	1.162	0.867	0.92	0.9	1.09
Q9NP58	61	S	ATP-binding cassette sub-family B member 6, mitochondrial	ABCB6	Homo sapiens	0.998961	2.43612e-07	65.16	ERPAGADS(0.999)LS(0.001)WGAGPR	3	0.32062	1
Q9NP59	569	S	Solute carrier family 40 member 1	SLC40A1	Homo sapiens	0.95703	0.0026106	72.705	KENQANT(0.043)S(0.957)VV	2	0.64578	1	1.013	0.861	1.258	1.222	0.962	0.479	1.205	0.397	2.117	0.85	1.461	0.971	0.787
Q9NPQ8	436	S	Synembryn-A	RIC8A	Homo sapiens	0.999943	2.37766e-34	80.729	GLMAGGRPEGQYS(1)EDEDT(0.998)DT(0.002)DEYK	4	0.62958	10	0.941	1.082	1.052	1.149	1.046	0.707	1.024	0.691	1.33	1.15	0.972	1.093	0.91
Q9NPQ8	441	T	Synembryn-A	RIC8A	Homo sapiens	0.99832	1.91954e-31	79.071	GLMAGGRPEGQYS(1)EDEDT(0.998)DT(0.002)DEYK	4	0.62958	6	0.953	1.054	1.146	1.185	1.06	0.716	0.886	0.807	1.331	1.107	1.087	1.033	0.895
Q9NQP4	125	S	Prefoldin subunit 4	PFDN4	Homo sapiens	0.999999	0.00105406	66.022	FGS(1)NINLEADES	2	-1.0307	5	1.11	1.13	1.026	1.152	1.042	0.984	0.556	1.769	1.128	1.018	0.908	1.122	0.904
Q9NQX3	305	S	Gephyrin	GPHN	Homo sapiens	0.984216	0.00109058	68.171	AS(0.016)HS(0.984)AVDITK	3	1.3586	3
Q9NR19	30	S	Acetyl-coenzyme A synthetase, cytoplasmic	ACSS2	Homo sapiens	0.972758	5.89194e-21	110.8	S(0.027)WS(0.973)PPPEVSR	2	-0.46969	2	0.895	0.904	1.009	1.056	1.144	0.834	1.158	0.72	1.072	1.01	1.117	1.046	1.084
Q9NRY5	209	S	Protein FAM114A2	FAM114A2	Homo sapiens	0.943183	1.5737e-05	88.021	NAT(0.057)LS(0.943)QVLR	2	1.2161	1	1.265	1.254	1.001	0.611	0.471	1.402	0.996	1.408	0.902	0.992	0.798	0.61	0.772
Q9NSK0	519	S	Kinesin light chain 4	KLC4	Homo sapiens	0.5	9.59063e-05	84.41	RT(0.5)S(0.5)QEGPGDSVK	3	0.77237	2	1.174	1.1	1.173	1.281	0.932	0.471	0.87	0.542	2.49	0.937	1.066	1.092	0.728
Q9NSK0	518	T	Kinesin light chain 4	KLC4	Homo sapiens	0.5	9.59063e-05	84.41	RT(0.5)S(0.5)QEGPGDSVK	3	0.77237	2	1.174	1.1	1.173	1.281	0.932	0.471	0.87	0.542	2.49	0.937	1.066	1.092	0.728
Q9NSK0	611	S	Kinesin light chain 4	KLC4	Homo sapiens	0.93416	2.24728e-187	185.2	GLS(0.015)AS(0.934)T(0.051)MDLSSSS	2	-1.0325	2	1.166	0.96	0.835	0.792	1.008	1.397	0.842	1.66	0.834	0.823	0.87	0.948	1.273
Q9NVM6	112	S	DnaJ homolog subfamily C member 17	DNAJC17	Homo sapiens	1	2.23882e-50	133.21	QAQAQES(1)EEEEESR	2	0.29931	6	1.325	1.169	1.141	1.199	0.732	0.453	0.981	0.462	2.926	0.882	0.975	1.051	0.61
Q9NYF8	648	S	Bcl-2-associated transcription factor 1	BCLAF1	Homo sapiens	1	0.00216166	70.942	QKS(1)PEIHR	3	-0.5495	3	0.189	1.136	1.195	1.229	1.298	0.933	1.02	0.914	0.203	6.007	1.052	1.028	1.056
Q9NYF8	287	S	Bcl-2-associated transcription factor 1	BCLAF1	Homo sapiens	0.728249	2.45391e-18	101.6	Y(0.004)S(0.984)PS(0.728)QNS(0.284)PIHHIPSR	3	0.11019	1	0.586	1.007	1.595	1.265	1.164	0.705	0.676	1.042	0.832	1.718	1.583	0.793	0.92
Q9NYF8	285	S	Bcl-2-associated transcription factor 1	BCLAF1	Homo sapiens	0.983801	3.76494e-51	131.33	Y(0.004)S(0.984)PS(0.728)QNS(0.284)PIHHIPSR	3	0.11019	5	0.581	1.108	1.49	1.292	1.065	0.758	0.705	1.075	0.766	1.907	1.346	0.867	0.824
Q9NYF8	290	S	Bcl-2-associated transcription factor 1	BCLAF1	Homo sapiens	0.995992	3.76494e-51	131.33	YS(0.849)PS(0.155)QNS(0.996)PIHHIPSR	3	-1.5797	4	0.578	1.156	1.44	1.305	1.017	0.785	0.72	1.09	0.737	1.999	1.245	0.907	0.779
Q9NZ42	7	S	Gamma-secretase subunit PEN-2	PSENEN	Homo sapiens	1	0.00224644	45.28	MNLERVS(1)NEEK	4	1.651	1	1.054	1.065	1.276	1.052	0.93	1.06	0.563	1.883	0.994	1.01	1.198	0.825	0.884
Q9NZ52	159	S	ADP-ribosylation factor-binding protein GGA3	GGA3	Homo sapiens	0.996619	0.007682	45.28	T(0.003)LIPS(0.997)PPPRPK	3	0.2767	1	0.986	0.975	1.041	1.065	1.007	0.784	1.142	0.686	1.258	0.989	1.068	1.023	0.945
Q9NZD4	102	S	Alpha-hemoglobin-stabilizing protein	AHSP	Homo sapiens	0.5	1.28695e-25	112.42	SHELPSHPPPS(0.5)S(0.5)	3	-1.289	21	0.964	1.04	1.264	1.212	0.934	0.922	0.663	1.391	1.045	1.079	1.216	0.958	0.771
Q9NZD4	101	S	Alpha-hemoglobin-stabilizing protein	AHSP	Homo sapiens	0.886694	4.11623e-60	134.61	SHELPSHPPPS(0.887)S(0.113)	2	-1.1599	34	0.931	1.003	1.278	1.263	0.946	0.908	0.671	1.352	1.026	1.077	1.274	0.988	0.75
Q9NZL4	354	S	Hsp70-binding protein 1	HSPBP1	Homo sapiens	0.799042	2.57434e-07	64.705	LLQT(0.001)CFS(0.2)S(0.799)PADDSMDR	3	0.034901	3	0.5	0.938	1.115	0.879	1.09		1.477			1.875	1.189	0.788	1.239
Q9NZT2	315	S	Opioid growth factor receptor	OGFR	Homo sapiens	0.999949	4.71491e-10	55.051	KVEEEGS(1)PGDPDHEASTQGR	4	-1.6592	3	0.557	1.233	1.555	1.123	1.236	0.696	0.6	1.159	0.8	2.215	1.261	0.722	1.101
Q9NZT2	378	S	Opioid growth factor receptor	OGFR	Homo sapiens	0.999998	1.24526e-13	62.032	SQGDEAGGHGEDRPEPLS(1)PK	4	-1.058	1	0.666	0.69	1.129	1.546	1.197	0.823	0.948	0.868	0.809	1.036	1.637	1.369	0.775
Q9P0J7	145	S	E3 ubiquitin-protein ligase KCMF1	KCMF1	Homo sapiens	0.5	0.00805407	65.241	DLDES(0.5)S(0.5)GVR	2	0.44797	2	0.858	0.942	1.222	1.031	1.143	0.848	0.957	0.886	1.011	1.099	1.297	0.843	1.109
Q9P0J7	146	S	E3 ubiquitin-protein ligase KCMF1	KCMF1	Homo sapiens	0.5	0.00805407	65.241	DLDES(0.5)S(0.5)GVR	2	0.44797	2	0.858	0.942	1.222	1.031	1.143	0.848	0.957	0.886	1.011	1.099	1.297	0.843	1.109
Q9P227	425	S	Rho GTPase-activating protein 23	ARHGAP23	Homo sapiens	0.60339	0.0193286	48.602	S(0.012)YS(0.384)PS(0.603)FQR	2	0.059307	1	0.92	1.005	1.215	1.004	1.104	0.872	0.879	0.991	1.056	1.092	1.209	0.826	1.1
Q9P2Q2	694	S	FERM domain-containing protein 4A	FRMD4A	Homo sapiens	0.803113	0.0269228	45.653	S(0.016)VDIS(0.803)PT(0.181)R	2	-0.41272	1	0.876	0.903	1.347	1.31	1.226	0.634	0.704	0.901	1.383	1.031	1.491	0.973	0.936
Q9P2T1	28	S	GMP reductase 2	GMPR2	Homo sapiens	0.786829	0.00453214	64.827	S(0.213)RS(0.787)EVDLTR	3	0.30476	1
Q9TY94	240	S	ATP-dependent RNA helicase UAP56	UAP56	Plasmodium falciparum (isolate 3D7)	1	0.00649999	58.172	LDMRS(1)DVQK	3	-0.70485	1	0.557	0.749	0.969	1.15	2.773	0.427	0.376	1.138	1.302	1.345	1.294	1.187	2.411
Q9TY94	54	T	ATP-dependent RNA helicase UAP56	UAP56	Plasmodium falciparum (isolate 3D7)	0.999809	7.89177e-07	92.265	GSYATVHT(1)GGFK	3	-1.4964	2	0.498	0.551	1.271	1.116	2.688	0.451	0.424	1.063	1.104	1.107	2.305	0.878	2.409
Q9TY94	48	S	ATP-dependent RNA helicase UAP56	UAP56	Plasmodium falciparum (isolate 3D7)	0.998607	9.0056e-60	134.14	GS(0.999)YAT(0.001)VHTGGFK	2	-0.44779	3	0.709	0.945	1.328	1.207	1.893	0.705	0.211	3.337	1.006	1.332	1.406	0.909	1.568
Q9TY95	172	S	Serine-repeat antigen protein	SERA	Plasmodium falciparum (isolate 3D7)	0.97789	4.08174e-16	93.804	TNNAISFES(0.003)NS(0.019)GS(0.978)LEK	3	0.79704	2	0.606	1.354	1.621	1.459	0.897	0.481	0.582	0.826	1.26	2.234	1.197	0.9	0.615
Q9TY95	183	S	Serine-repeat antigen protein	SERA	Plasmodium falciparum (isolate 3D7)	0.999072	1.14824e-171	182.67	LPS(0.999)NGT(0.001)TGEQGSSTGTVR	2	-0.75917	8	0.133	1.431	3.424	1.512	0.33	0.112	0.058	1.94	1.185	10.787	2.392	0.442	0.218
Q9TY99	598	S	Knob-associated histidine-rich protein	PFB0100c	Plasmodium falciparum (isolate 3D7)	0.638152	2.40941e-28	82.627	GAS(0.638)T(0.192)T(0.167)AGS(0.002)TTGATTGANAVQSK	3	0.92388	1	0.488	0.877	1.572	1.783	1.451	0.457	0.37	1.236	1.068	1.796	1.793	1.134	0.814
Q9TY99	603	S	Knob-associated histidine-rich protein	PFB0100c	Plasmodium falciparum (isolate 3D7)	0.799142	2.20042e-46	109.23	GAS(0.002)T(0.001)T(0.007)AGS(0.799)T(0.159)T(0.032)GATTGANAVQSK	3	0.31121	1	0.34	0.941	1.453	1.93	1.085	0.25			1.358	2.769	1.544	1.328	0.562
Q9U0J0	393	S	Replication protein A1, large subunit	PFD0470c	Plasmodium falciparum (isolate 3D7)	0.99965	9.62959e-12	74.776	NNMCYENNS(1)PGNEAYNK	3	0.80593	1
Q9U0K3	117	S	Zinc finger, RAN binding protein, putative	PFD0405c	Plasmodium falciparum (isolate 3D7)	1	1.94669e-246	202.18	VHDS(1)EDEEYDEFGR	2	1.6291	12	0.654	1.059	1.694	1.631	1.195	0.445	0.324	1.373	1.471	1.62	1.6	0.963	0.733
Q9U0K8	390	S	Uncharacterized protein	PFD0385w	Plasmodium falciparum (isolate 3D7)	1	2.5207e-06	85.362	QKS(1)DDNQNNMVGK	3	1.008	1	0.255	0.648	1.62	1.517	2.529	0.268	0.163	1.645	0.949	2.543	2.502	0.936	1.667
Q9U0N1	226	S	Glutamic acid-rich protein	PFA_0620c	Plasmodium falciparum (isolate 3D7)	0.810408	6.38789e-34	106.93	EQGGCGIIS(0.81)S(0.19)VHETSNDTK	3	1.3644	1	0.518	1.126	2.209	2.05	0.558	0.303	0.236	1.286	1.71	2.175	1.961	0.928	0.272
Q9U0N4	613	S	Multidrug resistance-associated protein 1	PfMRP	Plasmodium falciparum (isolate 3D7)	0.456914	3.58051e-05	52.731	S(0.457)NS(0.457)T(0.08)Y(0.003)NY(0.001)NS(0.002)SHIHEK	3	-1.0981	0
Q9U0N4	1127	S	Multidrug resistance-associated protein 1	PfMRP	Plasmodium falciparum (isolate 3D7)	0.333333	1.64537e-05	71.685	S(0.333)S(0.333)S(0.333)NMINNPSNFK	3	-0.70494	0
Q9U0N4	1121	S	Multidrug resistance-associated protein 1	PfMRP	Plasmodium falciparum (isolate 3D7)	0.978921	1.16795e-17	108.43	SS(0.021)S(0.979)MPFVK	2	-0.020686	3	0.241	0.799	2.219	1.745	0.929	0.068			3.541	3.318	2.779	0.787	0.532
Q9U0N4	97	S	Multidrug resistance-associated protein 1	PfMRP	Plasmodium falciparum (isolate 3D7)	0.999997	4.17458e-52	126.27	NSSNEHVLHHCNS(1)NDASEK	4	-1.7332	2	0.141	0.514	1.692	1.422	1.23					3.641	3.291	0.84	0.866
Q9U0N4	1129	S	Multidrug resistance-associated protein 1	PfMRP	Plasmodium falciparum (isolate 3D7)	0.708205	6.25476e-15	101.78	S(0.146)S(0.146)S(0.708)NMINNPSNFK	3	0.94478	1
Q9U0N4	611	S	Multidrug resistance-associated protein 1	PfMRP	Plasmodium falciparum (isolate 3D7)	0.456914	3.58051e-05	52.731	S(0.457)NS(0.457)T(0.08)Y(0.003)NY(0.001)NS(0.002)SHIHEK	3	-1.0981	0
Q9U0N4	1128	S	Multidrug resistance-associated protein 1	PfMRP	Plasmodium falciparum (isolate 3D7)	0.333333	1.64537e-05	71.685	S(0.333)S(0.333)S(0.333)NMINNPSNFK	3	-0.70494	0
Q9UBC2	366	T	Epidermal growth factor receptor substrate 15-like 1	EPS15L1	Homo sapiens	0.946698	2.28894e-26	90.308	GT(0.947)PGPDS(0.042)S(0.009)GS(0.002)LGSGEFTGVK	3	-0.69925	1
Q9UBC2	593	S	Epidermal growth factor receptor substrate 15-like 1	EPS15L1	Homo sapiens	1	0.0023545	77.776	GS(1)FGAMDDPFK	3	-0.69142	4	0.875	0.85	0.812	0.66	0.827	0.789	2.188	0.361	1.108	0.972	0.955	0.813	1.252
Q9UBC2	255	S	Epidermal growth factor receptor substrate 15-like 1	EPS15L1	Homo sapiens	0.501797	4.20739e-191	184.57	STPSHGSVSSLNSTGS(0.498)LS(0.502)PK	3	0.99622	1	0.835	1.004	1.17	1.08	1.14	0.876	0.895	0.978	0.954	1.202	1.166	0.923	1.055
Q9UBW5	259	S	Bridging integrator 2	BIN2	Homo sapiens	0.999931	0.0108089	61.344	S(1)LVISPPVR	2	0.15555	3	0.992	0.932	1.031	1.01	1.094	0.964	0.978	0.986	1.029	0.94	1.106	0.98	1.083
Q9UDX3	403	S	SEC14-like protein 4	SEC14L4	Homo sapiens	0.964353	0.0211893	70.412	AMRPS(0.964)PT(0.036)Q	2	-1.0431	3	1.122	1.046	1.264	1.229	1.048	0.616	0.675	0.913	1.82	0.933	1.209	0.972	0.853
Q9UEW8	371	S	STE20/SPS1-related proline-alanine-rich protein kinase	STK39	Homo sapiens	0.5	0.00289466	43.316	RVPGS(0.5)S(0.5)GHLHK	4	0.79088	1
Q9UEW8	370	S	STE20/SPS1-related proline-alanine-rich protein kinase	STK39	Homo sapiens	0.5	0.00289466	43.316	RVPGS(0.5)S(0.5)GHLHK	4	0.79088	1
Q9UEY8	42	S	Gamma-adducin	ADD3	Homo sapiens	1	0.0105289	72.365	NMS(1)PDLR	2	-1.1957	1	1.104	0.989	1.069	0.995	1.094	0.925	0.824	1.122	1.193	0.896	1.081	0.93	1.099
Q9UEY8	677	S	Gamma-adducin	ADD3	Homo sapiens	0.383857	0.000110416	43.696	IEEVLS(0.005)PEGS(0.384)PS(0.301)KS(0.238)PS(0.072)K	4	0.56809	0
Q9UHD1	110	S	Cysteine and histidine-rich domain-containing protein 1	CHORDC1	Homo sapiens	0.998888	0.00116557	42.633	RPS(0.999)PDEPMT(0.001)NLELK	3	-0.066399	1
Q9UHY1	431	T	Nuclear receptor-binding protein	NRBP1	Homo sapiens	0.894066	1.35629e-39	125.73	T(0.894)PT(0.106)PEPAEVETR	2	0.074581	5	0.936	1.036	1.126	0.991	1.017	0.88	1.015	0.866	1.064	1.107	1.087	0.88	1.026
Q9UHY1	433	T	Nuclear receptor-binding protein	NRBP1	Homo sapiens	0.958237	2.20866e-48	128.71	T(0.042)PT(0.958)PEPAEVETR	2	1.5357	5	0.998	1.028	1.146	0.966	0.996	0.879	0.987	0.891	1.135	1.03	1.115	0.843	1.031
Q9UHY1	422	S	Nuclear receptor-binding protein	NRBP1	Homo sapiens	0.831161	1.41323e-14	69.704	PQQPQQEEVT(0.169)S(0.831)PVVPPSVK	3	2.6344	1
Q9UJ70	76	S	N-acetyl-D-glucosamine kinase	NAGK	Homo sapiens	0.973803	2.43299e-05	46.953	S(0.001)LGLS(0.025)LS(0.974)GGDQEDAGR	3	0.17544	1
Q9UJU6	274	S	Drebrin-like protein	DBNL	Homo sapiens	0.499146	0.000826974	57.288	AMSTTS(0.001)IS(0.499)S(0.499)PQPGK	3	0.80172	0
Q9UJU6	269	S	Drebrin-like protein	DBNL	Homo sapiens	0.943565	7.31016e-95	151.49	AMS(0.944)T(0.052)T(0.003)S(0.001)ISSPQPGK	2	-0.42568	10	0.914	1.036	0.823	0.625	0.705	1.023	1.874	0.546	0.893	1.134	0.795	0.76	1.127
Q9UJU6	291	T	Drebrin-like protein	DBNL	Homo sapiens	0.998854	0.000177088	85.837	QLT(0.999)QPET(0.001)HFGR	3	-0.76113	2	0.75	1.549	1.785	1.168	0.495	0.804	0.448	1.794	0.933	2.064	1.152	0.654	0.423
Q9UJU6	275	S	Drebrin-like protein	DBNL	Homo sapiens	0.727404	2.05773e-06	68.413	AMSTT(0.001)S(0.005)IS(0.266)S(0.727)PQPGK	3	0.054171	1	0.955	1.007	1.209	1.017	1.386	0.818	0.609	1.344	1.168	1.054	1.2	0.841	1.362
Q9UK76	87	S	Hematological and neurological expressed 1 protein	HN1	Homo sapiens	0.991874	3.9689e-247	204.12	RNS(0.992)S(0.008)EASSGDFLDLK	3	0.68954	5	1.031	0.919	1.039	1.031	0.869	0.695	1.416	0.49	1.485	0.891	1.131	0.992	0.843
Q9UK76	88	S	Hematological and neurological expressed 1 protein	HN1	Homo sapiens	0.694218	1.34349e-09	75.018	RNS(0.279)S(0.694)EAS(0.013)S(0.013)GDFLDLK	3	1.95	2	0.87	0.86	1.205	1.087	0.97	1.012	0.996	1.016	0.86	0.989	1.401	0.902	0.893
Q9UKT5	12	S	F-box only protein 4	FBXO4	Homo sapiens	0.957711	8.0184e-05	47.082	S(0.021)GT(0.021)NS(0.958)PPPPFSDWGR	2	-0.3518	3	0.985	0.51	0.758	1.132	1.552	1.05	1.015	1.035	0.938	0.518	1.487	1.493	1.371
Q9UKV0	201	Y	Histone deacetylase 9	HDAC9	Homo sapiens	1	0.00974129	41.399	Y(1)T(1)LPGAQDAK	3	1.8339	2
Q9UKV0	202	T	Histone deacetylase 9	HDAC9	Homo sapiens	1	0.00974129	41.399	Y(1)T(1)LPGAQDAK	3	1.8339	2
Q9UKV3	365	S	Apoptotic chromatin condensation inducer in the nucleus	ACIN1	Homo sapiens	0.957586	0.0017224	70.628	T(0.008)T(0.035)S(0.958)PLEEEER	2	1.3481	4	0.779	1.128	1.268	1.17	1.068	0.704	0.884	0.797	1.105	1.448	1.124	0.923	0.913
Q9UKV3	710	S	Apoptotic chromatin condensation inducer in the nucleus	ACIN1	Homo sapiens	1	1.40828e-15	101.61	RLS(1)QPESAEK	3	1.617	2	1.142	1.065	0.872	0.894	0.818	0.756	1.453	0.52	1.511	0.933	0.819	1.024	0.915
Q9UKV3	216	S	Apoptotic chromatin condensation inducer in the nucleus	ACIN1	Homo sapiens	0.999983	5.74993e-20	100.76	SSSISEEKGDS(1)DDEKPR	4	0.38531	3	1.067	1.025	1.106	1.116	0.943	0.749	0.994	0.754	1.424	0.961	1.08	1.009	0.845
Q9UKV3	561	S	Apoptotic chromatin condensation inducer in the nucleus	ACIN1	Homo sapiens	0.969198	1.8182e-27	116.51	RAS(0.969)HT(0.031)LLPSHR	4	1.035	3	1.024	1.246	0.873	0.893	0.879	1	1.086	0.921	1.024	1.217	0.7	1.023	0.985
Q9ULE0	317	T	Protein WWC3	WWC3	Homo sapiens	0.995914	0.0237	45.507	ARAT(0.996)S(0.996)AQGAT(0.008)ER	2	1.6552	1
Q9ULE0	318	S	Protein WWC3	WWC3	Homo sapiens	0.995914	0.0237	45.507	ARAT(0.996)S(0.996)AQGAT(0.008)ER	2	1.6552	1
Q9ULH1	910	S	Arf-GAP with SH3 domain, ANK repeat and PH domain-containing protein 1	ASAP1	Homo sapiens	0.996885	0.0262033	45.829	T(0.003)DHLS(0.997)LDK	2	-0.21153	1
Q9ULH1	1027	S	Arf-GAP with SH3 domain, ANK repeat and PH domain-containing protein 1	ASAP1	Homo sapiens	0.999779	8.83918e-41	124.2	SHPLDLS(1)PNVQSR	3	1.8371	3	0.912	1.112	1.204	1.138	1.114	0.775	0.745	1.04	1.177	1.22	1.082	0.945	0.979
Q9ULH1	881	S	Arf-GAP with SH3 domain, ANK repeat and PH domain-containing protein 1	ASAP1	Homo sapiens	0.331803	0.000383209	51.092	FEGLSQQS(0.332)S(0.332)T(0.263)S(0.056)S(0.017)AK	3	1.1287	0
Q9ULH1	839	S	Arf-GAP with SH3 domain, ANK repeat and PH domain-containing protein 1	ASAP1	Homo sapiens	0.567191	3.39291e-07	63.443	T(0.385)LS(0.567)DPPS(0.048)PLPHGPPNK	3	-0.60422	1	1.132	1.052	1.108	0.921	0.934	1.063	0.79	1.345	1.065	0.93	1.054	0.831	1.014
Q9ULH1	880	S	Arf-GAP with SH3 domain, ANK repeat and PH domain-containing protein 1	ASAP1	Homo sapiens	0.331803	0.000383209	51.092	FEGLSQQS(0.332)S(0.332)T(0.263)S(0.056)S(0.017)AK	3	1.1287	0
Q9ULS5	216	S	Transmembrane and coiled-coil domains protein 3	TMCC3	Homo sapiens	1	0.00553064	47.774	FGS(1)ADNIAHLK	3	0.89235	1	1.107	0.87	1.128	0.994	1.114	0.807	0.979	0.825	1.37	0.786	1.297	0.881	1.121
Q9UN37	95	S	Vacuolar protein sorting-associated protein 4A	VPS4A	Homo sapiens	0.99254	7.17179e-21	79.67	ENQS(0.008)EGKGS(0.993)DS(0.998)DS(0.002)EGDNPEK	3	-0.81315	2	1.186	1.078	1.064	1.142	0.996	0.526	1.008	0.522	2.254	0.909	0.988	1.073	0.872
Q9UN37	97	S	Vacuolar protein sorting-associated protein 4A	VPS4A	Homo sapiens	0.998302	7.17179e-21	79.67	ENQS(0.008)EGKGS(0.993)DS(0.998)DS(0.002)EGDNPEK	3	-0.81315	2	1.186	1.078	1.064	1.142	0.996	0.526	1.008	0.522	2.254	0.909	0.988	1.073	0.872
Q9UNF1	327	S	Melanoma-associated antigen D2	MAGED2	Homo sapiens	0.999994	0.000214783	85.676	AGYS(1)LEK	2	-0.41452	1	0.503	0.941	2.052	1.809	1.067	0.357	0.272	1.315	1.407	1.871	2.181	0.882	0.59
Q9UNN5	582	S	FAS-associated factor 1	FAF1	Homo sapiens	0.798595	0.00690439	66.492	T(0.201)PS(0.799)GEFLER	2	3.3129	1	1.067	0.912	1.096	1.014	0.904	0.893	1.115	0.801	1.195	0.855	1.201	0.925	0.892
Q9UNN5	580	T	FAS-associated factor 1	FAF1	Homo sapiens	0.664922	0.0184135	77.674	T(0.665)PS(0.335)GEFLER	2	0.71183	1	0.953	0.946	1.065	1.056	1.049	0.925	1.006	0.919	1.031	0.992	1.126	0.991	0.993
Q9UPS8	630	S	Ankyrin repeat domain-containing protein 26	ANKRD26	Homo sapiens	0.999376	0.0291456	43.308	ES(0.001)VNS(0.999)PVFGK	2	1.3925	1	1.207	0.982	0.923	1.056	0.768	0.972	1.093	0.889	1.243	0.813	0.94	1.145	0.727
Q9UPU5	2047	S	Ubiquitin carboxyl-terminal hydrolase 24	USP24	Homo sapiens	0.999991	2.14582e-33	119.54	VSDQNS(1)PVLPK	2	0.13084	2	0.854	0.901	1.037	1.003	1.112	0.711	1.383	0.514	1.202	1.055	1.15	0.968	1.109
Q9UPU5	1285	S	Ubiquitin carboxyl-terminal hydrolase 24	USP24	Homo sapiens	0.998806	0.00631643	59.709	QMS(0.999)LCGT(0.001)PEK	2	-2.1903	2	0.908	0.89	1.145	0.908	1.027	0.938	1.183	0.793	0.968	0.98	1.287	0.794	1.131
Q9UQ35	2694	S	Serine/arginine repetitive matrix protein 2	SRRM2	Homo sapiens	0.967756	0.0107277	53.034	S(0.04)LS(0.939)Y(0.053)S(0.968)PVER	2	-0.7708	1
Q9UQ35	1857	S	Serine/arginine repetitive matrix protein 2	SRRM2	Homo sapiens	0.957376	0.00648549	54.871	S(0.521)RT(0.521)S(0.957)PAPWK	3	0.55121	1	0.318	1.271	1.101	1.1	1.204	0.997	1.009	0.989	0.319	3.999	0.867	0.999	1.094
Q9UQ35	2692	S	Serine/arginine repetitive matrix protein 2	SRRM2	Homo sapiens	0.939334	0.0107277	53.034	S(0.04)LS(0.939)Y(0.053)S(0.968)PVER	2	-0.7708	1
Q9UQ35	2409	T	Serine/arginine repetitive matrix protein 2	SRRM2	Homo sapiens	0.68487	0.00502356	65.477	S(0.315)RT(0.685)PPSAPSQSR	3	0.42068	1	0.376	0.907	1.348	0.843	1.112	1.134	1.28	0.885	0.332	2.408	1.487	0.625	1.319
Q9UQ35	1986	T	Serine/arginine repetitive matrix protein 2	SRRM2	Homo sapiens	0.864914	0.000893718	59.35	T(0.865)S(0.135)PVT(1)RRR	2	1.0084	1	0.951	1.215	1.016	0.994	0.916	0.854	1.054	0.81	1.113	1.278	0.836	0.978	0.922
Q9UQ35	1854	S	Serine/arginine repetitive matrix protein 2	SRRM2	Homo sapiens	0.521312	0.00648549	54.871	S(0.521)RT(0.521)S(0.957)PAPWK	3	0.55121	1	0.318	1.271	1.101	1.1	1.204	0.997	1.009	0.989	0.319	3.999	0.867	0.999	1.094
Q9UQ35	1856	T	Serine/arginine repetitive matrix protein 2	SRRM2	Homo sapiens	0.521312	0.00648549	54.871	S(0.521)RT(0.521)S(0.957)PAPWK	3	0.55121	1	0.318	1.271	1.101	1.1	1.204	0.997	1.009	0.989	0.319	3.999	0.867	0.999	1.094
Q9UQ35	1990	T	Serine/arginine repetitive matrix protein 2	SRRM2	Homo sapiens	0.999982	0.000893718	59.35	T(0.865)S(0.135)PVT(1)RRR	2	1.0084	1	0.951	1.215	1.016	0.994	0.916	0.854	1.054	0.81	1.113	1.278	0.836	0.978	0.922
Q9UQ80	361	S	Proliferation-associated protein 2G4	PA2G4	Homo sapiens	0.97375	1.15552e-07	93.614	ALLQS(0.026)S(0.974)ASR	2	1.7842	1	1.299	0.923	1.086	0.948	0.984	1.073	0.686	1.565	1.21	0.711	1.177	0.873	1.038
Q9Y2C4	8	S	Nuclease EXOG, mitochondrial	EXOG	Homo sapiens	0.937315	0.0133496	62.338	S(0.035)IAS(0.937)RLRGS(0.028)R	2	-1.1815	1	0.161	1.371	0.959	1.187	1.161	1.202	0.959	1.253	0.134	8.503	0.699	1.238	0.978
Q9Y2V2	52	S	Calcium-regulated heat-stable protein 1	CARHSP1	Homo sapiens	0.885821	0.00307417	78.516	T(0.114)FS(0.886)AT(0.001)VR	2	-0.93489	3	1.071	0.785	1.104	0.824	0.817	1.136	1.263	0.899	0.943	0.733	1.406	0.746	0.992
Q9Y2V2	50	T	Calcium-regulated heat-stable protein 1	CARHSP1	Homo sapiens	0.717473	0.0212874	69.345	T(0.282)RT(0.717)FSATVR	3	0.060052	2	0.926	1.416	1.674	0.934	0.474	1.081	0.494	2.188	0.857	1.529	1.182	0.558	0.508
Q9Y2V2	32	S	Calcium-regulated heat-stable protein 1	CARHSP1	Homo sapiens	1	3.04939e-05	86.879	ERS(1)PS(1)PLR	3	1.6223	20	1.039	1.036	1.05	0.966	0.866	0.969	1.074	0.902	1.072	0.997	1.014	0.92	0.897
Q9Y2V2	30	S	Calcium-regulated heat-stable protein 1	CARHSP1	Homo sapiens	1	0.00149613	77.062	ERS(1)PS(1)PLR	3	1.6223	18	1.034	1.041	1.048	1.029	0.888	0.946	1.014	0.933	1.094	1.006	1.007	0.982	0.863
Q9Y2V2	41	S	Calcium-regulated heat-stable protein 1	CARHSP1	Homo sapiens	0.999473	3.82676e-07	92.265	GNVVPS(0.999)PLPT(0.001)R	2	-1.2527	14	1.207	1.129	1.249	1.114	0.868	0.864	0.568	1.521	1.397	0.936	1.106	0.892	0.779
Q9Y2V2	58	S	Calcium-regulated heat-stable protein 1	CARHSP1	Homo sapiens	0.999996	0.00801747	56.02	AS(1)QGPVYK	2	1.423	1
Q9Y2V2	48	T	Calcium-regulated heat-stable protein 1	CARHSP1	Homo sapiens	0.499958	0.0234893	68.548	T(0.5)RT(0.5)FSATVR	3	-0.061641	1	0.964	1.427	1.619	0.907	0.468	1.071	0.544	1.967	0.9	1.48	1.135	0.56	0.516
Q9Y2W1	248	S	Thyroid hormone receptor-associated protein 3	THRAP3	Homo sapiens	1	0.0177246	63.216	ERS(1)PALK	3	1.4736	1	0.15	1.372	1.06	0.994	1.137	1.19	1.098	1.084	0.126	9.175	0.773	0.938	1.143
Q9Y3Q8	190	S	TSC22 domain family protein 4	TSC22D4	Homo sapiens	0.844195	3.14709e-66	104.29	AEKPPLS(0.011)AS(0.145)S(0.844)PQQRPPEPETGESAGTSR	4	0.75809	1	1.11	1.006	0.859	1.066	1.067	1.014	0.878	1.155	1.095	0.906	0.854	1.24	1.001
Q9Y3Q8	189	S	TSC22 domain family protein 4	TSC22D4	Homo sapiens	0.557331	3.46232e-38	80.166	AEKPPLS(0.01)AS(0.557)S(0.433)PQQRPPEPETGESAGTSR	4	-0.18776	2	1.042	0.833	0.996	1.082	1.002	1.045	0.999	1.047	0.997	0.8	1.195	1.087	0.926
Q9Y3Q8	229	T	TSC22 domain family protein 4	TSC22D4	Homo sapiens	0.999856	7.40867e-21	101.38	VEAEAGGSGART(1)PPLSR	3	-0.17433	5	0.871	1.027	1.068	1.144	1.072	0.816	1.002	0.814	1.068	1.18	1.039	1.072	0.937
Q9Y3Q8	279	S	TSC22 domain family protein 4	TSC22D4	Homo sapiens	1	0.000468949	68.536	S(1)PDPFGAVAAQK	2	0.87269	6	0.958	0.908	0.992	0.888	1.038	0.988	1.228	0.804	0.97	0.948	1.093	0.895	1.17
Q9Y3Q8	211	T	TSC22 domain family protein 4	TSC22D4	Homo sapiens	0.99974	0.0104601	50.484	AAT(1)PLPSLR	2	1.8022	2
Q9Y463	273	Y	Dual specificity tyrosine-phosphorylation-regulated kinase 1B	DYRK1B	Homo sapiens	0.998557	0.0105427	67.081	IY(0.001)QY(0.999)IQSR	2	-0.67175	1
Q9Y4D8	2080	T	Probable E3 ubiquitin-protein ligase HECTD4	HECTD4	Homo sapiens	0.753305	7.97487e-06	85.976	T(0.247)EGT(0.753)PPPPGQPAK	3	0.49328	2	0.909	0.851	1.342	1.048	1.345	0.287	1.218	0.236	3.165	0.936	1.577	0.781	1.284
Q9Y4E8	237	T	Ubiquitin carboxyl-terminal hydrolase 15	USP15	Homo sapiens	0.937196	0.00221885	64.244	SPGASNFS(0.063)T(0.937)LPK	3	1.1316	1	1.213	0.893	0.768	0.765	0.562	1.229	1.57	0.783	0.987	0.736	0.86	0.997	0.734
Q9Y4E8	229	S	Ubiquitin carboxyl-terminal hydrolase 15	USP15	Homo sapiens	0.998035	0.000472503	68.283	S(0.998)PGAS(0.001)NFSTLPK	2	-0.23526	10	0.934	0.979	1.138	1.02	1.111	0.831	0.987	0.843	1.123	1.048	1.162	0.897	1.088
Q9Y4G6	1843	T	Talin-2	TLN2	Homo sapiens	1	2.42182e-10	97.69	LDEGT(1)PPEPK	3	1.8294	6	0.941	0.93	1.224	1.031	1.09	0.863	0.921	0.937	1.091	0.988	1.316	0.842	1.057
Q9Y4G8	1022	S	Rap guanine nucleotide exchange factor 2	RAPGEF2	Homo sapiens	0.956107	1.07024e-14	105.2	S(0.005)ET(0.039)S(0.956)PVAPR	2	0.39616	1	1.044	1.161	1.184	1.118	0.803	0.454	1.236	0.367	2.301	1.112	1.02	0.944	0.718
Q9Y4G8	960	S	Rap guanine nucleotide exchange factor 2	RAPGEF2	Homo sapiens	0.5	0.0192992	46.796	RS(0.5)S(0.5)FLNAK	3	0.60281	1
Q9Y4G8	959	S	Rap guanine nucleotide exchange factor 2	RAPGEF2	Homo sapiens	0.947554	0.00242071	79.489	S(0.948)S(0.052)FLNAK	2	-1.2146	2	1.013	0.971	1.007	1.037	0.963	1.032	0.976	1.057	0.982	0.958	1.037	1.03	0.928
Q9Y4G8	1021	T	Rap guanine nucleotide exchange factor 2	RAPGEF2	Homo sapiens	0.587455	6.11382e-05	89.827	S(0.022)ET(0.587)S(0.391)PVAPR	2	2.2677	1	1.02	1.246	1.13	1.144	0.874	0.519	1.066	0.487	1.967	1.221	0.907	1.012	0.764
Q9Y4P8	413	S	WD repeat domain phosphoinositide-interacting protein 2	WIPI2	Homo sapiens	0.939228	0.000160576	97.957	GTYVPS(0.059)S(0.939)PT(0.001)R	2	-0.32601	1
Q9Y570	243	S	Protein phosphatase methylesterase 1	PPME1	Homo sapiens	0.989783	1.45825e-122	161.75	QCEGIT(0.01)S(0.99)PEGSK	2	-0.78827	9	1.055	1.013	1.246	1.18	1.099	0.581	0.827	0.702	1.816	0.96	1.23	0.947	0.931
Q9Y5E9	213	T	Protocadherin beta-14	PCDHB14	Homo sapiens	0.743292	0.00104171	51.03	LT(0.922)LT(0.743)AVDGGS(0.334)PPK	3	-1.0286	1	1.176	0.883	1.058	1.029	0.926	0.874	1.054	0.829	1.346	0.751	1.199	0.973	0.9
Q9Y5E9	211	T	Protocadherin beta-14	PCDHB14	Homo sapiens	0.922417	0.000316022	64.121	LT(0.922)LT(0.743)AVDGGS(0.334)PPK	3	-1.0286	4	1.176	0.883	1.058	1.029	0.926	0.874	1.054	0.829	1.346	0.751	1.199	0.973	0.9
Q9Y5K6	582	S	CD2-associated protein	CD2AP	Homo sapiens	1	0.00813166	73.881	KNS(1)LDELR	3	-0.81489	2	0.91	1.053	1.282	1.197	1.183	0.802	0.573	1.398	1.135	1.157	1.217	0.934	0.988
Q9Y5K6	458	S	CD2-associated protein	CD2AP	Homo sapiens	0.999818	0.0194289	50.088	S(1)VDFDSLTVR	2	0.19396	1	1.322	0.936	0.84	1.018	1.071	0.995	0.818	1.216	1.329	0.708	0.897	1.213	1.051
Q9Y5S9	56	S	RNA-binding protein 8A	RBM8A	Homo sapiens	0.999995	3.73545e-30	101.41	MREDYDS(1)VEQDGDEPGPQR	3	-0.13321	1	0.796	0.963	1.269	1.259	1.106	0.923	0.684	1.348	0.863	1.209	1.318	0.992	0.878
Q9Y606	426	T	tRNA pseudouridine synthase A, mitochondrial	PUS1	Homo sapiens	0.999988	0.00185913	58.98	VPSPLEGSEGDGDT(1)D	2	1.2973	1	1.009	0.844	1.543	0.936	0.789	0.622	1.258	0.494	1.622	0.837	1.828	0.607	0.843
Q9Y613	523	S	FH1/FH2 domain-containing protein 1	FHOD1	Homo sapiens	1	0.0182412	51.286	EPLIPAS(1)PK	2	0.20486	2	1.029	1.025	1.076	1.238	1	0.808	0.823	0.982	1.274	0.996	1.049	1.151	0.808
Q9Y624	296	S	Junctional adhesion molecule A	F11R	Homo sapiens	0.923289	5.44137e-13	102.07	QT(0.006)S(0.071)S(0.923)FLV	2	-0.15949	2	1.105	1.237	1.238	0.703		1.203	0.513	2.345	0.918	1.12	1.001	0.568
Q9Y624	284	S	Junctional adhesion molecule A	F11R	Homo sapiens	0.999557	1.42961e-15	101.53	KVIYSQPS(1)AR	3	0.94046	2	1.028	1.093	1.433	1.083	0.615	1.262	0.488	2.588	0.814	1.064	1.311	0.756	0.568
Q9Y666	997	S	Solute carrier family 12 member 7	SLC12A7	Homo sapiens	0.994038	0.00406532	66.19	DT(0.005)S(0.994)LS(0.001)GFK	2	2.7644	2	1.129	1.035	1.162	1.238	0.875	0.934	0.626	1.494	1.209	0.917	1.122	1.066	0.706
Q9Y6E0	434	S	Serine/threonine-protein kinase 24	STK24	Homo sapiens	0.471576	0.0265122	40.377	Y(0.001)S(0.472)LS(0.391)GGGT(0.109)S(0.027)S(0.001)H	2	-3.0376	0
Q9Y6E0	441	S	Serine/threonine-protein kinase 24	STK24	Homo sapiens	0.887083	0.00366585	64.121	YS(0.001)LS(0.014)GGGT(0.078)S(0.887)S(0.02)H	2	-0.77931	2
Q9Y6I3	462	T	Epsin-1	EPN1	Homo sapiens	0.538077	2.55191e-08	52.249	GSLAEAVGS(0.062)PPPAAT(0.172)PT(0.538)PT(0.172)PPT(0.057)R	3	1.0277	1
Q9Y6I3	460	T	Epsin-1	EPN1	Homo sapiens	0.641748	8.72204e-13	49.095	GSLAEAVGS(0.001)PPPAAT(0.642)PT(0.235)PT(0.088)PPT(0.034)R	3	3.082	1
Q9Y6I3	454	S	Epsin-1	EPN1	Homo sapiens	0.995247	8.79339e-18	63.893	GSLAEAVGS(0.995)PPPAAT(0.003)PT(0.001)PTPPTR	3	1.6503	2	1.081	0.888	1.044	0.99	0.959	1.071	0.968	1.106	1.01	0.821	1.176	0.948	0.969
Q9Y6M4	344	S	Casein kinase I isoform gamma-3	CSNK1G3	Homo sapiens	0.650541	1.45772e-13	63.559	QLPTPVGAVQQDPALS(0.651)S(0.349)NR	3	-1.2631	1	1.028	0.859	1.528	1.02	1.023	0.782	0.76	1.028	1.314	0.836	1.778	0.668	1.003

## Sheet: Peptide_quant
ID	Sequence	Length	Modifications	Modified sequence	Protein accession	Protein description	Charge	m/z	Mass error [ppm]	PEP	Score	MS/MS Count	16h intensity	24h intensity	32h intensity	40h intensity	48h intensity	8h intensity	control intensity	8h/control Ratio	16h/8h Ratio	24h/16h Ratio	32h/24h Ratio	40h/32h Ratio	48h/40h Ratio
0	AAATLMSER	9	Unmodified	_AAATLMSER_	P02730	Band 3 anion transport protein	2	475.242	1.6285	2.3674e-38	125.18	1	9570.1	8651.6	9551.3	8358	9536.2	9658.6	9463.4	1.021	0.991	0.904	1.104	0.875	1.141
1	AAATPESQEPQAK	13	Phospho (STY)	_AAAT(ph)PESQEPQAK_	P49006	MARCKS-related protein	3	469.877	2.154	5.9131e-05	76.358	1	0	0	0	0	0	0	0	NA	NA	NA	NA	NA	NA
2	AADAEAEVASLNR	13	Unmodified	_AADAEAEVASLNR_	P06753	Tropomyosin alpha-3 chain	2	658.826	3.3558	7.4007e-05	67.234	1	0	0	0	0	0	0	0	NA	NA	NA	NA	NA	NA
3	AADAEAEVASLNR	13	Unmodified	_AADAEAEVASLNR_	P06753	Tropomyosin alpha-3 chain	3	439.553	3.0284	7.6525e-11	97.463	2	0	0	0	0	0	0	0	NA	NA	NA	NA	NA	NA
4	AADDTWEPFASGK	13	Unmodified	_AADDTWEPFASGK_	P02766	Transthyretin	3	465.546	2.5518	0.00095889	60.157	1	0	0	0	0	0	0	0	NA	NA	NA	NA	NA	NA
5	AADDTWEPFASGK	13	Unmodified	_AADDTWEPFASGK_	P02766	Transthyretin	2	697.815	3.9659	0.0018941	50.897	1	143.88	491.58	1095.7	1344	2195.2	134.09	0	NA	1.073	3.417	2.229	1.227	1.633
6	AADIDQEVK	9	Unmodified	_AADIDQEVK_	Q86VP6	Cullin-associated NEDD8-dissociated protein 1	2	494.751	1.6112	0.0037217	70.942	1	0	0	0	0	0	0	0	NA	NA	NA	NA	NA	NA
7	AADIDQEVK	9	Unmodified	_AADIDQEVK_	Q86VP6	Cullin-associated NEDD8-dissociated protein 1	3	330.17	1.6993	0.0037379	71.451	1	1663.3	1259	2100.6	1613.8	1689.6	1349.3	1527.2	0.884	1.233	0.757	1.668	0.768	1.047
8	AADPPAENSSAPEAEQGGAE	20	Phospho (STY)	_AADPPAENSS(ph)APEAEQGGAE_	P67809	Nuclease-sensitive element-binding protein 1	3	659.929	2.3212	3.9724e-05	41.446	1	494.75	567.32	797.43	787.61	718.66	377.24	454.55	0.83	1.311	1.147	1.406	0.988	0.912
9	AADPPAENSSAPEAEQGGAE	20	Phospho (STY)	_AADPPAENSS(ph)APEAEQGGAE_	P67809	Nuclease-sensitive element-binding protein 1	3	659.929	1.2209	5.0373e-07	48.5	1	583.7	639.48	899.7	870.93	1042.5	488.17	516.27	0.946	1.196	1.096	1.407	0.968	1.197
10	AAEGPLK	7	Unmodified	_AAEGPLK_	Q3LXA3	Glyceraldehyde-3-phosphate dehydrogenase	2	343.198	6.0826	0.0040628	77.282	1	2116.5	4203.1	6358.2	6579	6235.1	1854.5	1015.3	1.827	1.141	1.986	1.513	1.035	0.948
13	AAGDGDCGTTHSR	13	Unmodified	_AAGDGDCGTTHSR_	Q4KMP7	Triokinase/FMN cyclase	3	435.514	2.0566	6.0247e-08	91.62	1	0	0	0	0	0	0	0	NA	NA	NA	NA	NA	NA
14	AAGGAPSPPPPVR	13	Phospho (STY)	_AAGGAPS(ph)PPPPVR_	Q9Y490	TBC1 domain family member 10B	2	627.306	3.6508	0.0026394	43.042	1	0	0	0	0	0	0	0	NA	NA	NA	NA	NA	NA
15	AAGGDDDDDNDIDLFGDDDDNTK	23	Unmodified	_AAGGDDDDDNDIDLFGDDDDNTK_	Q9BZE9		3	809.977	3.4582	2.111e-135	162.39	1	274.64	414.7	1110.8	1296.9	982.2	0	0	NA	NA	1.51	2.679	1.168	0.757
16	AAGGDDDDDNDIDLFGDDDDNTK	23	Unmodified	_AAGGDDDDDNDIDLFGDDDDNTK_	Q9BZE9		4	607.735	2.1948	0.0076572	35.289	1	0	0	0	0	0	0	0	NA	NA	NA	NA	NA	NA
17	AAGGDDDDDNDIDLFGDDDDNTK	23	Unmodified	_AAGGDDDDDNDIDLFGDDDDNTK_	Q9BZE9		3	809.977	4.2194	4.9231e-98	145.44	1	369.15	355.01	1338.5	1190.3	1084.7	207.38	0	NA	1.78	0.962	3.77	0.889	0.911
18	AAGGDDDDDNDIDLFGDDDDNTK	23	Unmodified	_AAGGDDDDDNDIDLFGDDDDNTK_	Q9BZE9		4	607.735	3.6671	0.010709	25.924	1	0	0	0	0	0	0	0	NA	NA	NA	NA	NA	NA
19	AAGGDDDDDNDIDLFGDDDDNTK	23	Unmodified	_AAGGDDDDDNDIDLFGDDDDNTK_	Q9BZE9		3	809.977	3.5109	1.283e-62	125.04	1	192.15	217.03	618.06	603.7	686.01	0	0	NA	NA	1.129	2.848	0.977	1.136
20	AAGGDDDDDNDIDLFGDDDDNTK	23	Unmodified	_AAGGDDDDDNDIDLFGDDDDNTK_	O95747		4	607.735	2.3115	0.03155	21.349	1	0	0	0	0	0	0	0	NA	NA	NA	NA	NA	NA
21	AAGGDDDDDNDIDLFGDDDDNTK	23	Unmodified	_AAGGDDDDDNDIDLFGDDDDNTK_	O95747		3	809.977	2.9303	3.5795e-70	131.82	1	0	259.53	870.17	762.02	642.61	0	0	NA	NA	NA	3.353	0.876	0.843
22	AAGGDDDDDNDIDLFGDDDDNTK	23	Unmodified	_AAGGDDDDDNDIDLFGDDDDNTK_	Q5T4S7		3	809.977	3.3005	2.8461e-18	67.76	1	0	0	403.97	257.21	260.83	0	0	NA	NA	NA	NA	0.637	1.014
23	AAGGDDDDDNDIDLFGDDDDNTK	23	Unmodified	_AAGGDDDDDNDIDLFGDDDDNTK_	Q5T4S7		4	607.735	2.932	0.01253	24.552	1	0	0	0	0	0	0	0	NA	NA	NA	NA	NA	NA
24	AAGGDDDDDNDIDLFGDDDDNTK	23	Unmodified	_AAGGDDDDDNDIDLFGDDDDNTK_	Q5T4S7		3	809.977	3.3822	2.4277e-273	207.1	1	639.79	1257.4	2988.3	2819.8	2287.9	0	0	NA	NA	1.965	2.377	0.944	0.811
25	AAGGDDDDDNDIDLFGDDDDNTK	23	Unmodified	_AAGGDDDDDNDIDLFGDDDDNTK_	P37837		3	809.977	3.5041	4.5164e-99	149.84	1	0	255.11	755.28	575.89	606.64	0	0	NA	NA	NA	2.961	0.762	1.053
26	AAGHPGDPESQQR	13	Unmodified	_AAGHPGDPESQQR_	P48729	Talin-1	3	450.545	1.1819	0.002011	50.222	1	155.84	253.85	273.57	283.75	565.33	0	0	NA	NA	1.629	1.078	1.037	1.992
27	AAGSPSPLPAPDPAPK	16	Phospho (STY)	_AAGSPS(ph)PLPAPDPAPK_	P48729	Tether containing UBX domain for GLUT4	3	518.252	3.0134	6.9868e-09	71.592	2	1133.6	1135.7	1483.4	1355.7	1254.2	1196.4	1213.2	0.986	0.948	1.002	1.306	0.914	0.925
28	AAGSPSPLPAPDPAPK	16	Phospho (STY)	_AAGSPS(ph)PLPAPDPAPK_	P48729	Tether containing UBX domain for GLUT4	2	776.874	2.7382	7.6366e-14	80.316	1	651.25	701.27	816.91	726.53	821.19	462.53	708.36	0.653	1.408	1.077	1.165	0.889	1.13
29	AAGSPSPLPAPDPAPK	16	Phospho (STY)	_AAGS(ph)PSPLPAPDPAPK_	P48729	Tether containing UBX domain for GLUT4	3	518.252	3.2866	1.1191e-25	110.26	2	2819.3	2761.7	3462.6	3076.1	2964	2649.8	2157.1	1.228	1.064	0.98	1.254	0.888	0.964
30	AAGSPSPLPAPDPAPK	16	Phospho (STY)	_AAGS(ph)PSPLPAPDPAPK_	P48729	Tether containing UBX domain for GLUT4	2	776.874	3.1369	8.8308e-21	101.5	1	958.95	986.34	1168.3	1027.4	855.49	981.72	614.02	1.599	0.977	1.029	1.184	0.879	0.833
31	AAGSPSPLPAPDPAPK	16	Phospho (STY)	_AAGSPS(ph)PLPAPDPAPK_	Q9H1K1	Tether containing UBX domain for GLUT4	3	518.252	3.0175	6.2727e-11	73.918	1	0	0	0	0	0	0	0	NA	NA	NA	NA	NA	NA
32	AAISQLRSPR	10	Phospho (STY)	_AAISQLRS(ph)PR_	Q9HBL0	Serine/threonine-protein kinase OSR1	3	393.54	2.2226	0.0064476	55.04	1	2621.3	3066.6	2411.6	2370	2343.9	3030.7	1586.7	1.91	0.865	1.17	0.786	0.983	0.989
33	AAISQLRSPR	10	Phospho (STY)	_AAISQLRS(ph)PR_	Q9HBL0	Serine/threonine-protein kinase OSR1	3	393.54	2.2933	0.0095514	51.436	2	2759.1	2278.3	2347.8	2707.2	2253.1	3055	1487.6	2.054	0.903	0.826	1.031	1.153	0.832
34	AAPPPPPPPPPLESSPR	17	Phospho (STY)	_AAPPPPPPPPPLES(ph)SPR_	Q9HBL0	E3 ubiquitin-protein ligase UBR4	3	595.297	2.0606	1.4521e-07	52.72	1	0	0	0	0	0	0	0	NA	NA	NA	NA	NA	NA
35	AAPPPPPPPPPLESSPR	17	Phospho (STY)	_AAPPPPPPPPPLES(ph)SPR_	P04114	E3 ubiquitin-protein ligase UBR4	3	595.297	1.8346	4.0676e-08	65.16	2	1765.6	2104.4	2518	2105	2099.9	1653.1	1377.8	1.2	1.068	1.192	1.197	0.836	0.998
36	AAPPPPPPPPPLESSPR	17	Phospho (STY)	_AAPPPPPPPPPLES(ph)SPR_	O15127	E3 ubiquitin-protein ligase UBR4	3	595.297	2.0051	0.00028509	43.823	1	0	0	0	0	0	0	0	NA	NA	NA	NA	NA	NA
37	AAQASDLEK	9	Unmodified	_AAQASDLEK_	O15127	Transaldolase	2	466.738	4.5901	3.1804e-05	85.813	1	4244.9	3875	4563.5	4320.2	2925.1	2542.6	3563.4	0.714	1.67	0.913	1.178	0.947	0.677
38	AAQQAASSSGQGQQAQTPTGK	21	Phospho (STY)	_AAQQAASSSGQGQQAQT(ph)PTGK_	O15127	Casein kinase I isoform alpha	3	694.646	2.4039	6.5928e-34	100.04	2	750.55	831.47	802.33	1250.4	1061.6	470.36	542.2	0.868	1.596	1.108	0.965	1.558	0.849
39	AAQQAASSSGQGQQAQTPTGK	21	Phospho (STY)	_AAQQAASSSGQGQQAQT(ph)PTGK_	O15127	Casein kinase I isoform alpha	4	521.237	1.5824	1.8322e-07	50.783	1	414.24	351.83	411.5	391.32	433.48	356.75	162.64	2.193	1.161	0.849	1.17	0.951	1.108
40	AAQQAASSSGQGQQAQTPTGK	21	Phospho (STY)	_AAQQAASSSGQGQQAQT(ph)PTGK_	Q9Y3Q8	Casein kinase I isoform alpha	3	694.646	3.1398	3.1135e-27	89.272	1	225.32	350.16	481.68	363.37	331.18	142.49	270.45	0.527	1.581	1.554	1.376	0.754	0.911
41	AAQQAASSSGQGQQAQTPTGK	21	Phospho (STY)	_AAQQAASSS(ph)GQGQQAQTPTGK_	Q9Y3Q8	Casein kinase I isoform alpha	3	694.646	4.1915	5.4216e-176	180.84	1	819	994.02	898.63	1189.6	1167.2	341.45	747.85	0.457	2.399	1.214	0.904	1.324	0.981
42	AAQQAASSSGQGQQAQTPTGK	21	Phospho (STY)	_AAQQAASS(ph)SGQGQQAQTPTGK_	P35611	Casein kinase I isoform alpha	4	521.237	3.2692	2.2197e-19	68.952	1	890.09	1160.2	983.46	929.47	935.7	295.95	725.89	0.408	3.008	1.303	0.848	0.945	1.007
43	AASALLLR	8	Phospho (STY)	_AAS(ph)ALLLR_	P35611	Iron-sulfur cluster assembly enzyme ISCU, mitochondrial	2	447.744	2.7793	0.00083382	82.261	1	0	0	0	0	0	0	0	NA	NA	NA	NA	NA	NA
44	AASDGQYENQSPEATSPR	18	Phospho (STY)	_AASDGQYENQS(ph)PEATSPR_	P35611	Tensin-1	3	663.272	2.945	4.4316e-35	116.45	1	0	0	0	0	0	0	0	NA	NA	NA	NA	NA	NA
45	AASDGQYENQSPEATSPR	18	Phospho (STY)	_AASDGQYENQS(ph)PEATSPR_	P35611	Tensin-1	3	663.272	3.404	1.3928e-47	125.04	1	597.17	641.94	726.72	678.64	590.22	418.45	512.37	0.817	1.427	1.075	1.132	0.934	0.87
46	AASDGQYENQSPEATSPR	18	Phospho (STY)	_AASDGQYENQS(ph)PEATSPR_	P35611	Tensin-1	3	663.272	2.5039	4.7868e-10	60.735	1	0	0	0	0	0	0	0	NA	NA	NA	NA	NA	NA
47	AASFLIGR	8	Phospho (STY)	_AAS(ph)FLIGR_	P35611		2	457.728	2.7765	0.020286	48.091	1	0	209.49	468.34	535.99	1358	210.34	0	NA	NA	NA	2.236	1.144	2.534
48	AASGTTGTYQEWK	13	Phospho (STY)	_AAS(ph)GTTGTYQEWK_	P35611	Apolipoprotein B-100	3	493.877	5.2446	1.5096e-05	73.415	1	0	0	0	0	0	0	0	NA	NA	NA	NA	NA	NA
49	AASSAAQGAFQGN	13	Phospho (STY)	_AAS(ph)SAAQGAFQGN_	P35611	Secretory carrier-associated membrane protein 2	2	630.256	3.4143	4.9436e-95	150.39	1	1518.9	1600.2	2101.5	1933	1050.5	985.86	1071	0.921	1.541	1.054	1.313	0.92	0.543
50	AASSAAQGAFQGN	13	Phospho (STY)	_AAS(ph)SAAQGAFQGN_	P35611	Secretory carrier-associated membrane protein 2	2	630.256	1.4315	0.00081896	60.307	1	0	0	0	0	0	0	0	NA	NA	NA	NA	NA	NA
51	AASSAAQGAFQGN	13	Phospho (STY)	_AAS(ph)SAAQGAFQGN_	P35611	Secretory carrier-associated membrane protein 2	2	630.256	2.6397	0.0017721	54.073	1	0	0	0	0	0	0	0	NA	NA	NA	NA	NA	NA
52	AASSAAQGAFQGN	13	Phospho (STY)	_AAS(ph)SAAQGAFQGN_	P35611	Secretory carrier-associated membrane protein 2	2	630.256	3.4702	0.0019224	52.323	1	0	0	0	0	0	0	0	NA	NA	NA	NA	NA	NA
53	AATPLPSLR	9	Phospho (STY)	_AAT(ph)PLPSLR_	P35611	TSC22 domain family protein 4	2	503.26		0.011479	43.501	1	0	0	0	0	0	0	0	NA	NA	NA	NA	NA	NA
54	AATPLPSLR	9	Phospho (STY)	_AAT(ph)PLPSLR_	P35611	TSC22 domain family protein 4	2	503.26		0.01046	50.484	1	0	0	0	0	0	0	0	NA	NA	NA	NA	NA	NA
55	AAVVTSPPPTTAPHK	15	Phospho (STY)	_AAVVTS(ph)PPPTTAPHK_	P35611	Alpha-adducin	3	518.596	1.538	4.2545e-08	73.252	1	1300.9	1350.7	1689	1441.3	1405.2	1146.5	1080.4	1.061	1.135	1.038	1.25	0.853	0.975
56	AAVVTSPPPTTAPHK	15	Phospho (STY)	_AAVVTS(ph)PPPTTAPHK_	P35611	Alpha-adducin	3	518.596	3.1359	0.00037681	43.316	1	1331.1	1517.2	1763.9	1646.4	1627.1	1358.2	1011.2	1.343	0.98	1.14	1.163	0.933	0.988
57	AAVVTSPPPTTAPHK	15	Phospho (STY)	_AAVVT(ph)SPPPTTAPHK_	P35611	Alpha-adducin	3	518.596	2.8459	0.001497	43.208	1	1424.7	1874.3	2339.9	2239.5	2237.3	1411.7	1487.2	0.949	1.009	1.316	1.248	0.957	0.999
58	AAVVTSPPPTTAPHK	15	Phospho (STY)	_AAVVTS(ph)PPPTTAPHK_	P35611	Alpha-adducin	3	518.596	1.1496	7.2527e-15	97.291	2	3206.5	3825.9	4313	4578	4577.9	2443.8	2785.4	0.877	1.312	1.193	1.127	1.061	1
59	AAVVTSPPPTTAPHK	15	Phospho (STY)	_AAVVTS(ph)PPPTTAPHK_	P35611	Alpha-adducin	4	389.199	1.2037	1.4291e-05	52.365	1	0	0	0	0	0	0	0	NA	NA	NA	NA	NA	NA
60	AAVVTSPPPTTAPHK	15	Phospho (STY)	_AAVVTS(ph)PPPTTAPHK_	P35611	Alpha-adducin	3	518.596	1.2498	3.9146e-28	113.47	9	10449	9562.4	10634	11977	11040	9722.7	9194.2	1.057	1.075	0.915	1.112	1.126	0.922
61	AAVVTSPPPTTAPHK	15	Phospho (STY)	_AAVVTS(ph)PPPTTAPHK_	P35611	Alpha-adducin	4	389.199	0.94708	5.8149e-11	79.837	9	3995.7	3489.7	4030.5	4333.1	3745.5	4054.5	3777	1.073	0.985	0.873	1.155	1.075	0.864
62	AAVVTSPPPTTAPHK	15	Phospho (STY)	_AAVVTS(ph)PPPTTAPHK_	P35611	Alpha-adducin	2	777.39	0.93678	9.142e-109	160.43	1	3642.3	3144.8	4094.6	3678.1	3566.4	3895.5	3625.2	1.075	0.935	0.863	1.302	0.898	0.97
63	AAVVTSPPPTTAPHK	15	Phospho (STY)	_AAVVTS(ph)PPPTTAPHK_	P35611	Alpha-adducin	3	518.596	3.206	1.8091e-18	104.2	3	2841.6	3000.1	3390.6	3060.4	2461	2129.2	2093.6	1.017	1.335	1.056	1.13	0.903	0.804
64	AAVVTSPPPTTAPHK	15	Phospho (STY)	_AAVVT(ph)SPPPTTAPHK_	P35611	Alpha-adducin	3	518.596	2.1922	3.3108e-05	65.231	1	1008.3	1020.7	1210.6	1168.8	947.78	968.61	647.71	1.495	1.041	1.012	1.186	0.965	0.811
65	AAVVTSPPPTTAPHK	15	Phospho (STY)	_AAVVTS(ph)PPPTTAPHK_	P35611	Alpha-adducin	3	518.596	3.7302	0.00032774	43.794	1	0	0	0	0	0	0	0	NA	NA	NA	NA	NA	NA
66	AAVVTSPPPTTAPHK	15	Phospho (STY)	_AAVVTS(ph)PPPTTAPHK_	P35611	Alpha-adducin	3	518.596	3.8998	3.6599e-05	49.298	1	546.83	543.54	577.05	567.33	428.13	486.23	387.57	1.255	1.125	0.994	1.062	0.983	0.755
67	AAVVTSPPPTTAPHK	15	Phospho (STY)	_AAVVTS(ph)PPPTTAPHK_	P35611	Alpha-adducin	3	518.596	3.8631	8.9046e-06	65.105	1	506.56	403.89	571.55	401.69	310.04	392.31	426.47	0.92	1.291	0.797	1.415	0.703	0.772
68	AAVVTSPPPTTAPHK	15	Phospho (STY)	_AAVVTS(ph)PPPTTAPHK_	P35611	Alpha-adducin	3	518.596	3.3335	0.00050598	42.059	1	0	0	0	0	0	0	0	NA	NA	NA	NA	NA	NA
69	AAVVTSPPPTTAPHK	15	Phospho (STY)	_AAVVT(ph)SPPPTTAPHK_	P35611	Alpha-adducin	3	518.596	2.747	0.00015584	47.037	1	0	0	0	0	0	0	0	NA	NA	NA	NA	NA	NA
70	AAVVTSPPPTTAPHK	15	Phospho (STY)	_AAVVT(ph)SPPPTTAPHK_	P35611	Alpha-adducin	3	518.596	2.6704	0.00013384	52.527	1	0	0	0	0	0	0	0	NA	NA	NA	NA	NA	NA
71	AAVVTSPPPTTAPHK	15	Phospho (STY)	_AAVVT(ph)SPPPTTAPHK_	P35611	Alpha-adducin	3	518.596	2.5848	0.00022508	56.817	1	0	0	0	0	0	0	0	NA	NA	NA	NA	NA	NA
72	AAVVTSPPPTTAPHK	15	Phospho (STY)	_AAVVT(ph)SPPPTTAPHK_	P29144	Alpha-adducin	3	518.596	2.3329	3.7578e-07	72.433	1	0	0	0	0	0	0	0	NA	NA	NA	NA	NA	NA
73	AAVVTSPPPTTAPHK	15	Phospho (STY)	_AAVVTS(ph)PPPTTAPHK_	Q15836	Alpha-adducin	3	518.596	1.9177	1.0582e-05	64.454	1	139.51	132.84	356.38	192.3	260.37	207.26	248.99	0.832	0.673	0.952	2.683	0.54	1.354
74	AAVVTSPPPTTAPHK	15	Phospho (STY)	_AAVVT(ph)SPPPTTAPHK_	Q15836	Alpha-adducin	3	518.596	1.8985	5.9062e-07	71.601	1	478.96	582.42	518.69	592.57	516.05	468.97	544.04	0.862	1.021	1.216	0.891	1.142	0.871
75	AAVVTSPPPTTAPHK	15	Phospho (STY)	_AAVVT(ph)SPPPTTAPHK_	P04075	Alpha-adducin	3	518.596	1.8692	0.00013384	52.527	1	318.03	366.17	486.88	484.49	308.19	330.46	391.33	0.844	0.962	1.151	1.33	0.995	0.636
76	AAVVTSPPPTTAPHK	15	Phospho (STY)	_AAVVTS(ph)PPPTTAPHK_	P00441	Alpha-adducin	3	518.596	1.8483	1.2551e-05	63.691	1	0	0	0	0	0	0	0	NA	NA	NA	NA	NA	NA
77	AAVVTSPPPTTAPHK	15	Phospho (STY)	_AAVVTS(ph)PPPTTAPHK_	P00441	Alpha-adducin	2	777.39		2.9073e-19	78.95	1	0	0	0	0	0	0	0	NA	NA	NA	NA	NA	NA
78	AAVVTSPPPTTAPHK	15	Phospho (STY)	_AAVVTS(ph)PPPTTAPHK_	P00441	Alpha-adducin	3	518.596	4.3362	7.3798e-11	84.403	4	4228.6	3537.4	4476.4	3953.4	3820.3	3677.7	3808	0.966	1.15	0.837	1.265	0.883	0.966
79	AAVVTSPPPTTAPHK	15	Phospho (STY)	_AAVVTS(ph)PPPTTAPHK_	P00441	Alpha-adducin	4	389.199	3.0452	4.9247e-11	81.346	2	907.7	763.76	712.1	640.25	642.75	534.19	622.22	0.859	1.699	0.841	0.932	0.899	1.004
80	AAVVTSPPPTTAPHK	15	Phospho (STY)	_AAVVTS(ph)PPPTTAPHK_	P49327	Alpha-adducin	2	777.39	4.0821	8.5185e-05	54.004	1	458.84	453.74	357.12	481.81	505.85	376.01	485.83	0.774	1.22	0.989	0.787	1.349	1.05
81	AAVVTSPPPTTAPHK	15	Phospho (STY)	_AAVVTS(ph)PPPTTAPHK_	Q06830	Alpha-adducin	3	518.596	4.578	4.5092e-06	66.809	1	452.89	1030.3	1377.4	842.7	1106.7	1614.7	489.38	3.299	0.28	2.275	1.337	0.612	1.313
82	AAVVTSPPPTTAPHK	15	Phospho (STY)	_AAVVTS(ph)PPPTTAPHK_	P50502	Alpha-adducin	3	518.596	4.0903	2.4734e-11	88.427	3	2157.5	2199.2	2616.4	2622.9	1864.4	1831.6	1740.5	1.052	1.178	1.019	1.19	1.002	0.711
83	AAVVTSPPPTTAPHK	15	Phospho (STY)	_AAVVT(ph)SPPPTTAPHK_	P50502	Alpha-adducin	4	389.199	3.2954	1.8297e-05	54.09	2	0	0	0	0	0	0	0	NA	NA	NA	NA	NA	NA
84	AAVVTSPPPTTAPHK	15	Phospho (STY)	_AAVVT(ph)SPPPTTAPHK_	P35612	Alpha-adducin	3	518.596	2.9554	3.3108e-05	65.231	1	1086.3	1139.2	1545.4	1541.9	1318.4	766.3	1075.1	0.713	1.418	1.049	1.357	0.998	0.855
85	ACIDSNEDGDLSK	13	Unmodified	_ACIDSNEDGDLSK_	P35612	Tripeptidyl-peptidase 2	2	712.304	1.1885	7.6944e-05	67.136	1	1246.5	1713.3	2040	1675	1426.2	953.74	880.99	1.083	1.307	1.374	1.191	0.821	0.851
86	ACRLTWR	7	Unmodified	_ACRLTWR_	P35612		2	481.753		0.010727	50.966	1	0	0	0	0	0	0	0	NA	NA	NA	NA	NA	NA
87	ACRLTWR	7	Unmodified	_ACRLTWR_	P35612		2	481.753		0.011213	52.683	1	0	0	0	0	0	0	0	NA	NA	NA	NA	NA	NA
88	ACRLTWR	7	Unmodified	_ACRLTWR_	P35612		2	481.753		0.02445	40.103	1	0	0	0	0	0	0	0	NA	NA	NA	NA	NA	NA
89	ADALQAGASQFETSAAK	17	Phospho (STY)	_ADALQAGAS(ph)QFETSAAK_	P01024	Vesicle-associated membrane protein 3	3	582.596	3.0323	5.3179e-12	76.817	2	1027.4	928.82	1166.7	1361.1	1151.8	1283.7	1030.7	1.245	0.8	0.904	1.256	1.167	0.846
90	ADALQAGASQFETSAAK	17	Phospho (STY)	_ADALQAGAS(ph)QFETSAAK_	P68036	Vesicle-associated membrane protein 3	3	582.596	3.2948	8.6759e-05	45.885	1	412.11	376.43	363.15	499.13	436.31	155.62	241.72	0.644	2.648	0.913	0.965	1.374	0.874
91	ADDGRPFPQVIK	12	Unmodified	_ADDGRPFPQVIK_	P01011	Fructose-bisphosphate aldolase A	3	448.242	5.1541	0.023169	32.616	1	0	0	0	0	0	0	0	NA	NA	NA	NA	NA	NA
94	ADDLGKGGNEESTK	14	Unmodified	_ADDLGKGGNEESTK_	Q9Y4E8	Superoxide dismutase [Cu-Zn]	4	355.919	3.306	0.00023486	51.771	2	1162.9	755.9	926.08	852.45	640.49	631.44	924.25	0.683	1.842	0.65	1.225	0.92	0.751
95	ADDLGKGGNEESTK	14	Unmodified	_ADDLGKGGNEESTK_	P04040	Superoxide dismutase [Cu-Zn]	3	474.223	4.1338	2.1075e-12	96.247	1	4324.7	3222.5	3226	3025.7	2722	2663.6	3017.2	0.883	1.624	0.745	1.001	0.938	0.9
96	ADDLGKGGNEESTKTGNAGSR	21	Unmodified	_ADDLGKGGNEESTKTGNAGSR_	P04040	Superoxide dismutase [Cu-Zn]	4	516.745	2.939	0.025984	13.367	1	0	0	0	0	0	0	0	NA	NA	NA	NA	NA	NA
97	ADDLGKGGNEESTKTGNAGSR	21	Unmodified	_ADDLGKGGNEESTKTGNAGSR_	P04040	Superoxide dismutase [Cu-Zn]	4	516.745	2.2999	0.018772	17.142	1	5150.5	4894.8	5198.2	5897.2	4489.2	3926.8	5683.2	0.691	1.312	0.95	1.062	1.134	0.761
98	ADEASELACPTPK	13	Phospho (STY)	_ADEASELACPT(ph)PK_	P04040	Fatty acid synthase	3	490.206	2.3376	0.00079279	62.055	1	0	0	0	0	0	0	0	NA	NA	NA	NA	NA	NA
99	ADEGISFR	8	Unmodified	_ADEGISFR_	Q02790	Peroxiredoxin-1	2	447.719	2.4668	0.0054312	60.045	1	0	0	0	0	0	0	0	NA	NA	NA	NA	NA	NA
100	ADEPSSEESDLEIDK	15	2 Phospho (STY)	_ADEPSS(ph)EES(ph)DLEIDK_	Q02790	Hsc70-interacting protein	3	608.555	5.6228	1.353e-07	70.802	2	686.17	600.04	853.48	567.31	644.71	371.59	643.54	0.577	1.847	0.874	1.422	0.665	1.136
101	ADEPSSEESDLEIDK	15	2 Phospho (STY)	_ADEPSS(ph)EES(ph)DLEIDK_	P01024	Hsc70-interacting protein	3	608.555	2.8902	4.6072e-11	84.653	1	791.77	966.55	908.31	887.58	797.83	576.84	719.45	0.802	1.373	1.221	0.94	0.977	0.899
102	ADEVEKSSSGMPIR	14	Oxidation (M),Phospho (STY)	_ADEVEKSS(ph)SGM(ox)PIR_	P16157	Beta-adducin	3	534.567	2.3109	0.0056071	46.249	1	3250.8	2564.1	3246.1	3651.8	3636.3	3058.5	3114.6	0.982	1.063	0.789	1.266	1.125	0.996
103	ADEVEKSSSGMPIR	14	Oxidation (M),Phospho (STY)	_ADEVEKS(ph)SSGM(ox)PIR_	P16157	Beta-adducin	3	534.567	3.4975	0.0091801	52.862	1	2468.5	2410	2657.6	3061.3	3343.5	2755.5	2901.9	0.95	0.896	0.976	1.103	1.152	1.092
104	ADEVEKSSSGMPIR	14	Oxidation (M),Phospho (STY)	_ADEVEKSS(ph)SGM(ox)PIR_	P16157	Beta-adducin	3	534.567	3.949	0.0076278	50.392	1	2210.7	2136.7	2538	2598.8	3315	2978.9	2982.4	0.999	0.742	0.967	1.188	1.024	1.276
105	ADEVEKSSSGMPIR	14	Phospho (STY)	_ADEVEKS(ph)SSGMPIR_	P16157	Beta-adducin	2	793.35	1.6713	1.1561e-06	75.548	1	1599.3	1412	1684.2	2046.1	1800.4	1620.7	1728.5	0.938	0.987	0.883	1.193	1.215	0.88
106	ADEVEKSSSGMPIR	14	Phospho (STY)	_ADEVEKS(ph)SSGMPIR_	P16157	Beta-adducin	2	793.35	3.9362	0.0053026	57.525	1	1323.8	1003.6	1177.8	1512.2	1422.4	1659.7	1397.4	1.188	0.798	0.758	1.174	1.284	0.941
107	ADIGCTPGSGK	11	Unmodified	_ADIGCTPGSGK_	P16157	Complement C3	2	531.748	4.2551	0.0032311	71.176	1	0	0	0	0	0	0	0	NA	NA	NA	NA	NA	NA
108	ADLAEEYSK	9	Unmodified	_ADLAEEYSK_	P16157	Ubiquitin-conjugating enzyme E2 L3	2	513.243	3.1548	1.4527e-11	100.88	1	0	0	0	0	0	0	0	NA	NA	NA	NA	NA	NA
109	ADLSGITGAR	10	Unmodified	_ADLSGITGAR_	P16157	Alpha-1-antichymotrypsin	2	480.759	2.101	0.0049409	61.833	1	1674.1	2185.7	3769.8	3645.5	9082.3	1275.9	1165.8	1.094	1.312	1.306	1.725	0.967	2.491
110	ADTIDTIEK	9	Unmodified	_ADTIDTIEK_	P16157	Ubiquitin carboxyl-terminal hydrolase 15	2	503.259	2.9268	0.031146	45.433	1	0	0	0	0	0	0	0	NA	NA	NA	NA	NA	NA
111	ADTLKEESDVSDNHHNNR	18	2 Phospho (STY)	_ADTLKEES(ph)DVS(ph)DNHHNNR_	P16157		4	560.971	3.6508	7.4058e-05	43.156	1	0	0	0	0	0	0	0	NA	NA	NA	NA	NA	NA
112	ADVLTTGAGNPVGDK	15	Unmodified	_ADVLTTGAGNPVGDK_	P16157	Catalase	3	472.244	2.7166	3.1274e-10	79.652	2	0	0	0	0	0	0	0	NA	NA	NA	NA	NA	NA
113	ADVLTTGAGNPVGDK	15	Unmodified	_ADVLTTGAGNPVGDK_	P16157	Catalase	2	707.862	3.82	2.3954e-187	187	1	8056	8800.8	8291.3	7635	9278.7	7708.7	7711.6	1	1.045	1.092	0.942	0.921	1.215
114	ADVLTTGAGNPVGDK	15	Unmodified	_ADVLTTGAGNPVGDK_	P16157	Catalase	2	707.862	4.4217	8.6564e-42	123.02	1	1167.4	1015.8	973.82	970.08	1198.6	996.2	958.03	1.04	1.172	0.87	0.959	0.996	1.236
115	ADVLTTGAGNPVGDK	15	Unmodified	_ADVLTTGAGNPVGDK_	P16157	Catalase	3	472.244	3.233	7.4935e-42	124.16	1	1671.9	1712.9	1476.1	1492.7	1407.3	1614.7	1584.7	1.019	1.035	1.025	0.862	1.011	0.943
116	AEASSGDHPTDTEMKEEQK	19	Unmodified	_AEASSGDHPTDTEMKEEQK_	P16157	Peptidyl-prolyl cis-trans isomerase FKBP4	4	523.23	2.3993	1.6089e-12	61.477	2	0	0	0	0	0	0	0	NA	NA	NA	NA	NA	NA
117	AEASSGDHPTDTEMKEEQK	19	Phospho (STY)	_AEASSGDHPT(ph)DTEMKEEQK_	P16157	Peptidyl-prolyl cis-trans isomerase FKBP4	4	543.222	3.1578	2.4823e-06	48.077	1	1603.3	2407.1	2080.7	1850.4	1238.1	1554.6	689.78	2.254	1.031	1.501	0.864	0.889	0.669
118	AEDLVGK	7	Unmodified	_AEDLVGK_	P16157	Complement C3	2	366.2	4.335	0.031374	64.265	1	0	0	0	0	0	0	0	NA	NA	NA	NA	NA	NA
119	AEDSDATGHEWK	12	Phospho (STY)	_AEDS(ph)DATGHEWK_	P16157	Ankyrin-1	3	475.849	1.2955	6.8934e-34	122.63	2	2618	2949.4	3058.8	2764.5	2119	2614.9	2346.4	1.114	1.001	1.127	1.037	0.904	0.767
120	AEDSDATGHEWK	12	Phospho (STY)	_AEDS(ph)DATGHEWK_	P16157	Ankyrin-1	2	713.27	2.4911	0.00091881	72.898	1	879.42	980.74	1085.3	1324	674.98	884.41	1024	0.864	0.994	1.115	1.107	1.22	0.51
121	AEDSDATGHEWK	12	Phospho (STY)	_AEDS(ph)DATGHEWK_	P16157	Ankyrin-1	3	475.849	1.8333	1.2034e-10	98.676	1	5421.6	6442.4	5670.4	4741	4814.9	4372.2	3838.6	1.139	1.24	1.188	0.88	0.836	1.016
122	AEDSDATGHEWK	12	Phospho (STY)	_AEDS(ph)DATGHEWK_	P16157	Ankyrin-1	3	475.849	2.2935	1.7178e-83	146.58	3	2291	2215.3	2189.3	2047.8	1762.3	1709.5	1776.2	0.962	1.34	0.967	0.988	0.935	0.861
123	AEDSDATGHEWK	12	Phospho (STY)	_AEDS(ph)DATGHEWK_	P16157	Ankyrin-1	2	713.27	3.5747	4.5915e-184	184	2	5980.6	5555.5	5991.9	4955	4875.9	5423.9	5571.9	0.973	1.103	0.929	1.079	0.827	0.984
124	AEDSDATGHEWK	12	Phospho (STY)	_AEDS(ph)DATGHEWK_	P16157	Ankyrin-1	3	475.849	1.6739	3.9167e-33	120.92	1	0	0	0	0	0	0	0	NA	NA	NA	NA	NA	NA
125	AEDSDATGHEWK	12	Phospho (STY)	_AEDSDAT(ph)GHEWK_	P16157	Ankyrin-1	3	475.849	2.6027	0.014573	43.592	1	0	0	0	0	0	0	0	NA	NA	NA	NA	NA	NA
126	AEDSDATGHEWK	12	Phospho (STY)	_AEDS(ph)DATGHEWK_	P16157	Ankyrin-1	2	713.27	3.8488	0.0017277	59.709	1	1288.1	1325.9	1528.8	1134.8	885.22	1194.2	1209.3	0.988	1.079	1.029	1.153	0.742	0.78
127	AEDSDATGHEWK	12	Phospho (STY)	_AEDS(ph)DATGHEWK_	P16157	Ankyrin-1	3	475.849	2.4611	1.0742e-10	98.943	2	6970	6671.8	7255.6	5946.4	4738.2	5286.3	4703	1.124	1.319	0.957	1.088	0.82	0.797
128	AEDSDATGHEWK	12	Phospho (STY)	_AEDS(ph)DATGHEWK_	P16157	Ankyrin-1	3	475.849	0.53036	6.3239e-33	119.65	1	0	0	0	0	0	0	0	NA	NA	NA	NA	NA	NA
129	AEDSDATGHEWK	12	Phospho (STY)	_AEDS(ph)DATGHEWK_	P16157	Ankyrin-1	3	475.849	1.4067	1.0795e-19	108.66	1	3902.9	4319.6	4308.1	3397.7	3632.5	3284.3	3108.4	1.057	1.188	1.107	0.997	0.789	1.069
130	AEDSDATGHEWK	12	Phospho (STY)	_AEDS(ph)DATGHEWK_	P16157	Ankyrin-1	3	475.849	1.6553	2.7508e-07	91.076	1	2583.6	3094	3034.2	2600.9	1857	1761.1	1669	1.055	1.467	1.198	0.981	0.857	0.714
131	AEDSDATGHEWK	12	Phospho (STY)	_AEDS(ph)DATGHEWK_	P16157	Ankyrin-1	2	713.27	3.2986	0.00092177	71.98	1	1079.6	1094.1	1477.8	1380.5	1124.7	952.01	1232	0.773	1.134	1.013	1.351	0.934	0.815
132	AEDSDATGHEWK	12	Phospho (STY)	_AEDS(ph)DATGHEWK_	P16157	Ankyrin-1	3	475.849	2.2953	2.0424e-07	92.269	1	2333.8	1776.1	2044	1958.7	1494.2	2158	1987	1.086	1.081	0.761	1.151	0.958	0.763
133	AEDSDATGHEWK	12	Phospho (STY)	_AEDS(ph)DATGHEWK_	P16157	Ankyrin-1	3	475.849	2.938	0.0004675	69.431	1	0	0	0	0	0	0	0	NA	NA	NA	NA	NA	NA
134	AEDSDATGHEWK	12	Phospho (STY)	_AEDS(ph)DATGHEWK_	P16157	Ankyrin-1	2	713.27	4.4712	4.901e-05	86.539	1	1837.2	1957.5	2202.1	2030.8	1975.2	1996.3	1904.1	1.048	0.92	1.065	1.125	0.922	0.973
135	AEDSDATGHEWK	12	Phospho (STY)	_AEDS(ph)DATGHEWK_	P16157	Ankyrin-1	3	475.849	3.7121	3.7191e-26	116.06	1	3900.7	3435.4	3647.6	3186.3	3201.1	3760	3416.2	1.101	1.037	0.881	1.062	0.874	1.005
136	AEDSDATGHEWK	12	Phospho (STY)	_AEDS(ph)DATGHEWK_	P16157	Ankyrin-1	3	475.849	3.267	2.7508e-07	91.076	1	0	0	0	0	0	0	0	NA	NA	NA	NA	NA	NA
137	AEDSDATGHEWK	12	Phospho (STY)	_AEDS(ph)DATGHEWK_	P16157	Ankyrin-1	3	475.849	4.3137	1.8781e-41	127.03	1	3109.1	3198.4	3379.9	2919.1	2278.2	2558.9	2359.7	1.084	1.215	1.029	1.057	0.864	0.78
138	AEDSDATGHEWK	12	Phospho (STY)	_AEDS(ph)DATGHEWK_	P16157	Ankyrin-1	2	713.27	5.2849	0.0030364	52.527	1	0	0	0	0	0	0	0	NA	NA	NA	NA	NA	NA
139	AEDSDATGHEWK	12	2 Phospho (STY)	_AEDS(ph)DAT(ph)GHEWK_	P16157	Ankyrin-1	3	502.504	2.8326	3.7579e-07	95.197	1	1775.7	1778	1936.8	2101	1942.1	1551	1870.6	0.829	1.145	1.001	1.089	1.085	0.924
140	AEDSDATGHEWK	12	2 Phospho (STY)	_AEDS(ph)DAT(ph)GHEWK_	P27824	Ankyrin-1	2	753.253	3.3189	8.9775e-05	86.488	1	2139.6	1226.5	1984.1	2194.1	2245.2	1485.6	2255.4	0.659	1.44	0.573	1.618	1.106	1.023
141	AEDSDATGHEWK	12	2 Phospho (STY)	_AEDS(ph)DAT(ph)GHEWK_	P27824	Ankyrin-1	3	502.504	3.8704	1.588e-09	98.508	1	1421.4	1129.6	1377.5	1389.3	1294.6	1055.5	1362.2	0.775	1.347	0.795	1.219	1.009	0.932
142	AEDSDATGHEWK	12	2 Phospho (STY)	_AEDS(ph)DAT(ph)GHEWK_	P27824	Ankyrin-1	2	753.253	4.3725	1.0192e-10	100.58	1	4848.7	4525.9	5443.7	5500.6	4780.5	3443.9	4645	0.741	1.408	0.933	1.203	1.01	0.869
143	AEDSDATGHEWK	12	2 Phospho (STY)	_AEDS(ph)DAT(ph)GHEWK_	P27824	Ankyrin-1	3	502.504	3.033	9.0482e-25	114.63	1	3220	2325.8	2558.7	3255.3	2973.3	2714.2	3074.2	0.883	1.186	0.722	1.1	1.272	0.913
144	AEDSDATGHEWK	12	2 Phospho (STY)	_AEDS(ph)DAT(ph)GHEWK_	P27824	Ankyrin-1	2	753.253	3.7052	0.0016682	71.592	1	6521.3	5645.2	7202.6	6537.1	7176.7	5758	6609.3	0.871	1.133	0.866	1.276	0.908	1.098
145	AEDSDATGHEWK	12	2 Phospho (STY)	_AEDS(ph)DAT(ph)GHEWK_	Q14738	Ankyrin-1	3	502.504	2.5644	1.5146e-24	112.67	2	5682.3	4838.9	6128.8	5988.4	6393.1	4950.3	5268.9	0.94	1.148	0.852	1.267	0.977	1.068
146	AEDSDATGHEWK	12	2 Phospho (STY)	_AEDS(ph)DAT(ph)GHEWK_	P0C0L4	Ankyrin-1	2	753.253	3.3974	1.9598e-49	129.05	1	1320	1173.9	1316.8	1611.7	1254.2	951.58	1030.8	0.923	1.387	0.889	1.122	1.224	0.778
147	AEDSDATGHEWK	12	2 Phospho (STY)	_AEDS(ph)DAT(ph)GHEWK_	Q9Y3Q8	Ankyrin-1	3	502.504	2.2217	0.00017073	88.19	1	3259.8	2473.4	3123	3072.6	2890.9	2141.4	2693.2	0.795	1.522	0.759	1.263	0.984	0.941
148	AEDSDATGHEWK	12	2 Phospho (STY)	_AEDS(ph)DAT(ph)GHEWK_	Q9Y3Q8	Ankyrin-1	3	502.504	3.5615	1.949e-09	97.904	1	1763	1643.6	2323.4	2073.4	2567	1789.8	1898.3	0.943	0.985	0.932	1.414	0.892	1.238
149	AEDSDATGHEWK	12	2 Phospho (STY)	_AEDS(ph)DAT(ph)GHEWK_	Q9Y3Q8	Ankyrin-1	2	753.253	3.4662	5.0139e-14	103.13	1	2064.1	1662.6	2544.3	2321.4	2110.8	1655.8	2246.3	0.737	1.247	0.805	1.53	0.912	0.909
150	AEDSDATGHEWK	12	2 Phospho (STY)	_AEDS(ph)DAT(ph)GHEWK_	P22314	Ankyrin-1	3	502.504	4.179	3.2668e-49	131.56	1	4296.7	3635.2	4963	3875.5	4957.2	3979.8	3670.3	1.084	1.08	0.846	1.365	0.781	1.279
151	AEDSDATGHEWK	12	2 Phospho (STY)	_AEDS(ph)DAT(ph)GHEWK_	P22314	Ankyrin-1	2	753.253	4.2896	1.3353e-32	121.03	1	3178.5	2592.1	3739.4	4397.4	3516.8	2323.1	3518.6	0.66	1.368	0.816	1.443	1.176	0.8
152	AEDSDATGHEWK	12	2 Phospho (STY)	_AEDS(ph)DAT(ph)GHEWK_	P02748	Ankyrin-1	3	502.504	2.7342	0.0050238	77.221	1	0	0	0	0	0	0	0	NA	NA	NA	NA	NA	NA
153	AEDSDATGHEWK	12	2 Phospho (STY)	_AEDS(ph)DAT(ph)GHEWK_	P02748	Ankyrin-1	2	753.253	3.4097	0.0033328	58.98	1	1165.7	1227.8	1491.1	1516.3	1485	778.84	1175.6	0.663	1.497	1.053	1.214	1.017	0.979
154	AEDSDATGHEWK	12	Unmodified	_AEDSDATGHEWK_	P34932	Ankyrin-1	3	449.193	3.1303	5.7848e-60	136.38	1	2088.4	2211.1	2186.6	2167	1762.2	2062.6	2289.8	0.901	1.013	1.059	0.989	0.991	0.813
155	AEDSDATGHEWK	12	Unmodified	_AEDSDATGHEWK_	P34932	Ankyrin-1	2	673.286	4.0791	0.0045649	47.712	1	0	0	0	0	0	0	0	NA	NA	NA	NA	NA	NA
156	AEDSDATGHEWK	12	Unmodified	_AEDSDATGHEWK_	P46459	Ankyrin-1	3	449.193	2.1691	7.9139e-05	84.892	1	0	0	0	0	0	0	0	NA	NA	NA	NA	NA	NA
157	AEEDEILNRSPR	12	Phospho (STY)	_AEEDEILNRS(ph)PR_	P46459	Calnexin	3	503.563	1.7635	0.0037152	44.252	1	0	0	0	0	0	0	0	NA	NA	NA	NA	NA	NA
158	AEEDEILNRSPR	12	Phospho (STY)	_AEEDEILNRS(ph)PR_	Q7Z6Z7	Calnexin	3	503.563	2.7812	0.00049561	71.781	1	1414.6	2373.9	2820	2928.6	2733.8	2435.7	2296	1.061	0.581	1.678	1.188	1.039	0.933
159	AEEDEILNRSPR	12	Phospho (STY)	_AEEDEILNRS(ph)PR_	Q7Z6Z7	Calnexin	3	503.563	2.5613	0.0021455	49.223	1	0	0	0	0	0	0	0	NA	NA	NA	NA	NA	NA
160	AEEDEILNRSPR	12	Phospho (STY)	_AEEDEILNRS(ph)PR_	Q7Z6Z7	Calnexin	3	503.563	2.2794	0.0043505	42.947	1	1860.5	2179.4	2239	2333.6	2178	2026.3	1592.1	1.273	0.918	1.171	1.027	1.042	0.933
161	AEEDEILNRSPR	12	Phospho (STY)	_AEEDEILNRS(ph)PR_	Q7Z6Z7	Calnexin	3	503.563	3.351	0.0016681	52.172	1	871.87	1273.7	1657.6	1662.3	1798	1195.7	1346	0.888	0.729	1.461	1.301	1.003	1.082
162	AEEFLTASQEAL	12	Phospho (STY)	_AEEFLTAS(ph)QEAL_	Q7Z6Z7	Serine/threonine-protein phosphatase 2A 56 kDa regulatory subunit delta isoform	2	694.803	2.1882	0.0022595	56.569	1	0	0	0	0	0	0	0	NA	NA	NA	NA	NA	NA
164	AEFQDALEK	9	Unmodified	_AEFQDALEK_	Q7Z6Z7	Complement C4-A	2	525.759	3.4744	0.027331	47.302	1	413.68	314.88	1039.5	966.8	2185.7	206.24	271.57	0.759	2.006	0.761	3.301	0.93	2.261
165	AEKPPLSASSPQQRPPEPETGESAGTSR	28	Phospho (STY)	_AEKPPLSAS(ph)SPQQRPPEPETGESAGTSR_	Q7Z6Z7	TSC22 domain family protein 4	4	743.6	2.0332	3.4623e-38	80.166	1	1627.1	990.98	1099.4	1212.6	1174.1	1414.4	1383.2	1.023	1.15	0.609	1.109	1.103	0.968
166	AEKPPLSASSPQQRPPEPETGESAGTSR	28	Phospho (STY)	_AEKPPLSAS(ph)SPQQRPPEPETGESAGTSR_	Q7Z6Z7	TSC22 domain family protein 4	4	743.6	3.5522	8.2191e-16	62.853	1	1291.3	1342.6	1688.2	1817.6	1632.4	1512.3	1412.7	1.071	0.854	1.04	1.257	1.077	0.898
167	AEKPPLSASSPQQRPPEPETGESAGTSR	28	Phospho (STY)	_AEKPPLSASS(ph)PQQRPPEPETGESAGTSR_	Q96NA2	TSC22 domain family protein 4	4	743.6	4.5035	3.1471e-66	104.29	1	2891.9	2619.8	2237.9	2776	2779.3	2641	2287.5	1.155	1.095	0.906	0.854	1.24	1.001
168	AENYDIPSADR	11	Unmodified	_AENYDIPSADR_	Q96NA2	Ubiquitin-like modifier-activating enzyme 1	2	625.786	3.3956	0.0079889	54.343	1	2149	2225.4	2692.5	2759.1	2905.3	1792.4	1986.3	0.902	1.199	1.036	1.21	1.025	1.053
169	AENYDIPSADR	11	Unmodified	_AENYDIPSADR_	P53602	Ubiquitin-like modifier-activating enzyme 1	2	625.786	3.3119	0.0089912	52.576	1	1767.2	1964.4	2127.1	2253.6	2272.6	2036.9	2038.5	0.999	0.868	1.112	1.083	1.059	1.008
170	AEQCCEETASSISLHGK	17	Phospho (STY)	_AEQCCEETAS(ph)SISLHGK_	P11277	Complement component C9	3	662.936	3.9098	1.5523e-16	91.565	1	0	0	0	0	0	0	0	NA	NA	NA	NA	NA	NA
171	AEQCCEETASSISLHGK	17	Phospho (STY)	_AEQCCEETAS(ph)SISLHGK_	P17987	Complement component C9	4	497.454	3.0739	1.9853e-08	64.619	1	0	0	0	0	0	0	0	NA	NA	NA	NA	NA	NA
172	AESEEMETSQAGSK	14	Oxidation (M)	_AESEEM(ox)ETSQAGSK_	P34932	Heat shock 70 kDa protein 4	3	500.544	2.0424	0.00015953	62.68	1	680.56	816.97	1140.4	823.97	827.29	662.15	652.34	1.015	1.028	1.2	1.396	0.723	1.004
173	AESEEMETSQAGSK	14	Unmodified	_AESEEMETSQAGSK_	P04406	Heat shock 70 kDa protein 4	3	495.212	1.7167	0.00040328	61.657	1	1566.6	1552.3	1914	1944.3	1404.9	995.05	1339.5	0.743	1.574	0.991	1.233	1.016	0.723
174	AESLQVTR	8	Phospho (STY)	_AES(ph)LQVTR_	P16989	Vesicle-fusing ATPase	2	492.232	1.1885	0.0034205	75.739	1	2375.1	2294.8	2302.7	1894.9	2273.6	1943	1807	1.075	1.222	0.966	1.003	0.823	1.2
175	AESLQVTR	8	Phospho (STY)	_AES(ph)LQVTR_	P63261	Vesicle-fusing ATPase	2	492.232	1.3848	0.030331	44.82	1	0	0	0	0	0	0	0	NA	NA	NA	NA	NA	NA
176	AESPEEVACR	10	Phospho (STY)	_AES(ph)PEEVACR_	Q7Z6Z7	E3 ubiquitin-protein ligase HUWE1	2	614.239	1.9437	1.5833e-58	138.89	2	1656.9	1876.4	2012.3	1749.3	2157.5	1540.8	2589.1	0.595	1.075	1.132	1.072	0.869	1.233
177	AESPEEVACR	10	Phospho (STY)	_AES(ph)PEEVACR_	Q7Z6Z7	E3 ubiquitin-protein ligase HUWE1	2	614.239	1.069	7.0434e-16	104.49	1	2447.9	2060.8	1921.6	2316.6	2419.1	1850.4	2366.2	0.782	1.323	0.842	0.932	1.206	1.044
178	AESPEEVACR	10	Phospho (STY)	_AES(ph)PEEVACR_	O95456	E3 ubiquitin-protein ligase HUWE1	2	614.239	2.2586	2.1044e-20	107.52	2	2136.1	2227.5	2566.6	2948.4	2517.6	2101.7	2701	0.778	1.016	1.043	1.152	1.149	0.854
179	AESPEEVACR	10	Phospho (STY)	_AES(ph)PEEVACR_	O95456	E3 ubiquitin-protein ligase HUWE1	2	614.239	1.9595	7.6348e-27	116.71	1	1758.5	2044.8	2341	2391.6	2342.2	1766.8	2499	0.707	0.995	1.163	1.145	1.022	0.979
180	AESPEEVACR	10	Phospho (STY)	_AES(ph)PEEVACR_	O95456	E3 ubiquitin-protein ligase HUWE1	2	614.239	1.6218	2.3242e-48	130.15	2	1412.3	1607.8	2011.7	2059.6	2009.4	1821.4	2187.1	0.833	0.775	1.138	1.251	1.024	0.976
181	AESPEEVACR	10	Phospho (STY)	_AES(ph)PEEVACR_	O95456	E3 ubiquitin-protein ligase HUWE1	2	614.239	1.7692	9.7271e-33	119.21	1	1572.3	1712.7	1781.8	1875.1	1952.4	1515.9	1988.1	0.762	1.037	1.089	1.04	1.052	1.041
182	AESPEEVACR	10	Phospho (STY)	_AES(ph)PEEVACR_	O95456	E3 ubiquitin-protein ligase HUWE1	2	614.239	2.1675	0.0001226	82.437	1	0	0	0	0	0	0	0	NA	NA	NA	NA	NA	NA
183	AESPEEVACR	10	Phospho (STY)	_AES(ph)PEEVACR_	Q9UNF1	E3 ubiquitin-protein ligase HUWE1	2	614.239	4.1103	0.00025019	79.795	1	0	0	0	0	0	0	0	NA	NA	NA	NA	NA	NA
184	AESSEDETSSPAPSK	15	Phospho (STY)	_AES(ph)SEDETSSPAPSK_	Q8N3D4	Rab-interacting lysosomal protein	3	534.545	2.1005	8.2568e-23	109.36	1	705.48	952.67	910.13	875.95	928.39	384.75	458.52	0.839	1.834	1.35	0.955	0.962	1.06
185	AESSEDETSSPAPSK	15	Phospho (STY)	_AES(ph)SEDETSSPAPSK_	Q8N3D4	Rab-interacting lysosomal protein	3	534.545	2.9332	1.1248e-07	72.207	1	0	0	0	0	0	0	0	NA	NA	NA	NA	NA	NA
186	AESVVPAR	8	Phospho (STY)	_AES(ph)VVPAR_	Q8N3D4	Diphosphomevalonate decarboxylase	2	454.716	2.6873	0.004148	64.82	1	1951.4	2771.6	2220.1	2210.9	2201.1	1577.8	1890.1	0.835	1.237	1.42	0.801	0.996	0.996
187	AETEDDDEDDYTEYK	15	Unmodified	_AETEDDDEDDYTEYK_	Q8N3D4	Serine-repeat antigen protein	2	919.342	2.9205	9.9976e-95	150.39	1	231.96	1811.2	4252.8	3257	3479	216.23	160.9	1.344	1.073	7.808	2.348	0.766	1.068
188	AFEDDDMDADNTEDDKDEADDASQQK	26	Oxidation (M)	_AFEDDDM(ox)DADNTEDDKDEADDASQQK_	Q8N3D4		5	590.625	1.84	2.5702e-47	91.238	2	838.55	1604.1	2917.3	2920	2115.3	841.77	670.72	1.255	0.996	1.913	1.819	1.001	0.724
189	AFEDDDMDADNTEDDKDEADDASQQK	26	Oxidation (M)	_AFEDDDM(ox)DADNTEDDKDEADDASQQK_	Q8N3D4		4	738.03	4.0806	0	264.97	1	627.36	1384.3	4200.1	4298	3628	531.77	0	NA	1.18	2.207	3.034	1.023	0.844
190	AFEDDDMDADNTEDDKDEADDASQQK	26	Oxidation (M),Phospho (STY)	_AFEDDDM(ox)DADNT(ph)EDDKDEADDASQQK_	Q8N3D4		4	758.021	3.7759	1.9315e-261	202.69	1	472.98	1660.4	2040.6	2478.5	1815.2	453.19	232.83	1.946	1.044	3.511	1.229	1.215	0.732
191	AFEDDDMDADNTEDDKDEADDASQQK	26	Unmodified	_AFEDDDMDADNTEDDKDEADDASQQK_	Q8NFG4		4	734.031	3.0992	0	250.06	1	514.93	914.21	3016.8	3693.5	3235.5	402.52	360.56	1.116	1.279	1.775	3.3	1.224	0.876
192	AFEDELR	7	Unmodified	_AFEDELR_	Q8NFG4	Spectrin beta chain, erythrocytic	2	440.214	3.6177	0.00016526	86.833	1	3342.2	3293.9	3375.2	3495.2	2687.5	2835.1	3451.2	0.821	1.179	0.986	1.025	1.036	0.769
193	AFHNEAQVNPER	12	Unmodified	_AFHNEAQVNPER_	Q8NFG4	T-complex protein 1 subunit alpha	3	471.229	1.8975	3.5158e-19	107.09	1	0	0	0	0	0	0	0	NA	NA	NA	NA	NA	NA
194	AFSDPFVEAEK	11	Phospho (STY)	_AFS(ph)DPFVEAEK_	Q8NFG4	Heat shock 70 kDa protein 4	2	660.281	3.0659	0.019052	43.03	1	621.21	531.5	596.11	465.97	623.73	768.94	611.09	1.258	0.808	0.856	1.122	0.782	1.339
195	AGAHLQGGAK	10	Unmodified	_AGAHLQGGAK_	Q8NFG4	Glyceraldehyde-3-phosphate dehydrogenase	3	303.835	0.30432	0.020825	50.805	1	0	0	0	0	0	0	0	NA	NA	NA	NA	NA	NA
196	AGEAPTENPAPPTQQSSAE	19	Phospho (STY)	_AGEAPTENPAPPTQQS(ph)SAE_	Q8NFG4	Y-box-binding protein 3	3	654.609	2.5496	3.4507e-13	62.847	1	0	0	0	0	0	0	0	NA	NA	NA	NA	NA	NA
197	AGFAGDDAPR	10	Unmodified	_AGFAGDDAPR_	Q00610	Actin, cytoplasmic 2	2	488.728	3.0302	5.473e-05	83.869	1	2621.1	2833.3	2644.8	3011.6	2423.1	1754.9	2054.3	0.854	1.494	1.081	0.933	1.139	0.805
198	AGIISSK	7	Phospho (STY)	_AGIISS(ph)K_	O75223		2	378.189		0.025172	65.465	1	0	0	0	0	0	0	0	NA	NA	NA	NA	NA	NA
199	AGSSTPGDAPPAVAEVQGR	19	Phospho (STY)	_AGSST(ph)PGDAPPAVAEVQGR_	Q12846	E3 ubiquitin-protein ligase HUWE1	3	616.283	1.7122	1.8253e-16	78.272	1	1895.4	2935.9	3634.3	3374.4	3699.5	1575.8	1583	0.995	1.203	1.549	1.238	0.928	1.096
200	AGSSTPGDAPPAVAEVQGR	19	Phospho (STY)	_AGSST(ph)PGDAPPAVAEVQGR_	Q12846	E3 ubiquitin-protein ligase HUWE1	3	616.283	3.0682	9.8471e-06	48.255	1	0	0	0	0	0	0	0	NA	NA	NA	NA	NA	NA
201	AGTANQDY	8	Phospho (STY)	_AGT(ph)ANQDY_	Q12846	Histone H2A	2	460.163	3.0253	1.158e-05	93.096	1	951.85	1179	1693.5	1468.8	1152.5	933.05	785.81	1.187	1.02	1.239	1.436	0.867	0.785
202	AGTANQDY	8	Unmodified	_AGTANQDY_	Q13404	Histone H2A	2	420.18	2.5343	0.0052729	60.478	1	0	0	0	0	0	0	0	NA	NA	NA	NA	NA	NA
203	AGTANQDY	8	Unmodified	_AGTANQDY_	P16157	Histone H2A	2	420.18	1.1019	0.0047293	61.962	1	0	0	0	0	0	0	0	NA	NA	NA	NA	NA	NA
204	AGTEDEEEEEEGRR	14	Phospho (STY)	_AGT(ph)EDEEEEEEGRR_	P16157	Proteasome assembly chaperone 1	3	572.551	1.5828	3.2158e-33	119.46	1	935.68	915.78	943.93	951.52	667.03	942.07	711.64	1.324	0.993	0.979	1.031	1.008	0.701
205	AGTEDEEEEEEGRR	14	Phospho (STY)	_AGT(ph)EDEEEEEEGRR_	P16157	Proteasome assembly chaperone 1	3	572.551	1.0084	2.1327e-60	138.91	1	822.35	1516.3	1575.6	1612.8	1522.7	1394	1172.6	1.189	0.59	1.844	1.039	1.024	0.944
206	AGTEDEEEEEEGRR	14	Phospho (STY)	_AGT(ph)EDEEEEEEGRR_	P53396	Proteasome assembly chaperone 1	3	572.551	1.6939	0.00063733	58.98	1	591.19	491.87	571.07	403.54	436.98	524.66	370.19	1.417	1.127	0.832	1.161	0.707	1.083
207	AGTEDEEEEEEGRR	14	Unmodified	_AGTEDEEEEEEGRR_	P53396	Proteasome assembly chaperone 1	3	545.896	1.8548	0.0027836	36.292	1	419.82	507.13	497.66	470.17	334.07	223.37	301.18	0.742	1.879	1.208	0.981	0.945	0.711
208	AGTEDEEEEEEGRR	14	Unmodified	_AGTEDEEEEEEGRR_	P53396	Proteasome assembly chaperone 1	3	545.896	0.49529	0.01771	26.359	1	0	0	0	0	0	0	0	NA	NA	NA	NA	NA	NA
209	AGVAGDDAPR	10	Unmodified	_AGVAGDDAPR_	P62826	Actin-1	2	464.728	1.35	0.017803	51.762	1	619.45	1081.4	2226.2	2191.3	1875.8	590.77	185.88	3.178	1.049	1.746	2.059	0.984	0.856
210	AGYSLEK	7	Phospho (STY)	_AGYS(ph)LEK_	Q4KMP7	Melanoma-associated antigen D2	2	424.184	3.9387	0.00021478	85.676	1	1537.9	2877.5	6276.9	5533.9	3265.9	1093.1	831.23	1.315	1.407	1.871	2.181	0.882	0.59
211	AHGSFSHVR	9	Phospho (STY)	_AHGS(ph)FSHVR_	Q6XQN6	EH domain-binding protein 1-like protein 1	3	359.826	0.2956	4.8179e-47	129.89	2	1543.5	1285.5	1133.2	1241.9	1175.2	1438.2	1968.2	0.731	1.073	0.833	0.882	1.096	0.946
212	AHGSFSHVR	9	Phospho (STY)	_AHGS(ph)FSHVR_	Q6XQN6	EH domain-binding protein 1-like protein 1	3	359.826	-0.72922	4.2047e-31	119.27	1	1334.8	1116.6	1233.5	1144.8	679.57	1447.6	1377.2	1.051	0.922	0.837	1.105	0.928	0.594
213	AHGSFSHVR	9	Phospho (STY)	_AHGS(ph)FSHVR_	P31948	EH domain-binding protein 1-like protein 1	3	359.826	1.0697	0.016761	43.897	1	712.39	535.44	629.22	665.54	499.97	588.53	655.02	0.898	1.21	0.752	1.175	1.058	0.751
214	AHGSFSHVR	9	Phospho (STY)	_AHGS(ph)FSHVR_	P13798	EH domain-binding protein 1-like protein 1	3	359.826	0.052911	5.905e-06	88.596	1	1198.1	954.59	929.5	668.7	637.05	809.75	1226.4	0.66	1.48	0.797	0.974	0.719	0.953
215	AHGSFSHVR	9	Phospho (STY)	_AHGS(ph)FSHVR_	P13798	EH domain-binding protein 1-like protein 1	3	359.826	-0.76497	0.016761	43.897	1	340.19	584.03	455.58	502.94	493.11	543.33	530.56	1.024	0.626	1.717	0.78	1.104	0.98
216	AHGSFSHVR	9	Phospho (STY)	_AHGS(ph)FSHVR_	P13798	EH domain-binding protein 1-like protein 1	3	359.826	-1.0588	1.1548e-19	110.84	2	1810.5	1230.3	1328.2	1216.3	1226.4	1557.8	2089.1	0.746	1.162	0.68	1.08	0.916	1.008
217	AHGSFSHVR	9	Phospho (STY)	_AHGS(ph)FSHVR_	P13798	EH domain-binding protein 1-like protein 1	2	539.235	1.136	0.0193	50.786	1	1087.3	1107.1	903.68	939.63	743.65	1320	1391.1	0.949	0.824	1.018	0.816	1.04	0.791
218	AHGSSNDYNASNSQDK	16	Unmodified	_AHGSSNDYNASNSQDK_	P13798		3	565.572	1.2592	1.2633e-06	53.565	1	0	0	0	0	0	0	0	NA	NA	NA	NA	NA	NA
219	AHGSSNDYNASNSQDK	16	Phospho (STY)	_AHGS(ph)SNDYNASNSQDK_	P26038		3	592.227	1.8405	3.8058e-07	62.861	1	0	422.68	818.43	421.53	0	0	135.76	NA	NA	NA	1.936	0.515	NA
220	AHGSSNDYNASNSQDK	16	Phospho (STY)	_AHGSS(ph)NDYNASNSQDK_	P26038		3	592.227	2.5279	2.0574e-44	126.4	1	141.58	951.11	1841.2	999.05	387.04	123.42	198.46	0.622	1.147	6.718	1.936	0.543	0.387
221	AHSPAEGASVESSSPGPK	18	Phospho (STY)	_AHS(ph)PAEGASVESSSPGPK_	Q5T619	Folliculin	3	592.26	1.7718	1.6496e-17	84.1	1	0	0	0	0	0	0	0	NA	NA	NA	NA	NA	NA
222	AHSPAEGASVESSSPGPK	18	Phospho (STY)	_AHS(ph)PAEGASVESSSPGPK_	Q9UQ80	Folliculin	4	444.447	0.79904	3.488e-06	47.75	1	0	0	0	0	0	0	0	NA	NA	NA	NA	NA	NA
223	AHSPAEGASVESSSPGPK	18	Phospho (STY)	_AHS(ph)PAEGASVESSSPGPK_	P04075	Folliculin	3	592.26	1.6187	4.6408e-10	61.127	2	0	0	0	0	0	0	0	NA	NA	NA	NA	NA	NA
224	AHSPAEGASVESSSPGPK	18	Phospho (STY)	_AHS(ph)PAEGASVESSSPGPK_	P27105	Folliculin	3	592.26	2.8691	5.7129e-10	58.246	1	546.29	553.89	901.11	855.39	656.12	332.36	747.97	0.444	1.644	1.014	1.627	0.949	0.767
225	AHSPAEGASVESSSPGPK	18	Phospho (STY)	_AHS(ph)PAEGASVESSSPGPK_	Q8IX30	Folliculin	3	592.26	2.3476	5.677e-17	82.406	1	689.67	749.74	940.04	1219.6	996.62	426.58	959.25	0.445	1.617	1.087	1.254	1.297	0.817
226	AHSPAEGASVESSSPGPK	18	Phospho (STY)	_AHS(ph)PAEGASVESSSPGPK_	Q9UDX3	Folliculin	3	592.26	3.2985	1.8988e-10	66.022	2	635.22	938.74	1093.5	1124	1486.4	637.47	1228.1	0.519	0.996	1.478	1.165	1.028	1.322
227	AHTMTDDVTFWK	12	Oxidation (M),Phospho (STY)	_AHTM(ox)T(ph)DDVTFWK_	Q9UDX3	Clathrin heavy chain 1	3	516.546	3.8793	0.00082349	58.32	1	850.15	771.53	1069.3	688.29	673.92	741.41	819.21	0.905	1.147	0.908	1.386	0.644	0.979
228	AIEPNDYTGK	10	Unmodified	_AIEPNDYTGK_	Q6P597	Gamma-glutamylcyclotransferase	2	554.269	4.0104	0.0004506	78.342	1	5112.9	5896.9	5647.6	5061.1	5082.1	4464.1	4790.4	0.932	1.145	1.153	0.958	0.896	1.004
229	AIEPQKEEADENYNSVNTR	19	Phospho (STY)	_AIEPQKEEADENYNS(ph)VNTR_	Q6P597	Syntaxin-4	3	763.001	4.1001	3.6798e-45	121.94	1	1664.7	1844.5	2333.2	1923	1599.3	1560	899.04	1.735	1.067	1.108	1.265	0.824	0.832
230	AIEPQKEEADENYNSVNTR	19	Phospho (STY)	_AIEPQKEEADENYNS(ph)VNTR_	Q9UJU6	Syntaxin-4	3	763.001	3.732	4.5677e-12	60.472	1	1421	1436	1683	1659.7	1933.5	1165.3	573.05	2.034	1.219	1.011	1.172	0.986	1.165
231	AIEPQKEEADENYNSVNTR	19	Phospho (STY)	_AIEPQKEEADENYNS(ph)VNTR_	Q9UJU6	Syntaxin-4	3	763.001	3.1162	1.0962e-13	65.207	1	926.87	769.46	1112.2	1100.6	878	592.08	317.49	1.865	1.565	0.83	1.445	0.99	0.798
232	AISDVFEGTK	10	Phospho (STY)	_AIS(ph)DVFEGTK_	Q9UJU6		2	573.758	3.1177	0.025881	45.28	1	357.08	551.09	890.21	1024.5	1596.1	462.96	0	NA	0.771	1.543	1.615	1.151	1.558
233	AISVLAK	7	Phospho (STY)	_AIS(ph)VLAK_	Q9UJU6	Ubiquitin-conjugating enzyme E2 variant 1	2	391.215	2.9977	0.0012779	82.287	1	1497.8	1752.2	1807.6	2077.9	1629.6	1315.5	1602.5	0.821	1.139	1.17	1.032	1.15	0.784
234	AITNRPISSNR	11	Phospho (STY)	_AITNRPIS(ph)SNR_	Q9UJU6		3	436.886	1.8773	0.00075195	80.96	1	146.42	1392.1	3725.3	2739.7	2038.8	118.62	229.42	0.517	1.234	9.508	2.676	0.735	0.744
235	AKDDQTPLHCAAR	13	Unmodified	_AKDDQTPLHCAAR_	Q9UJU6	Ankyrin-1	4	371.433	0.67213	9.6077e-09	93.348	1	1424.9	1160	1017.9	1190.9	1102.7	1319.7	1391.5	0.948	1.08	0.814	0.877	1.17	0.926
236	AKDDQTPLHCAAR	13	Unmodified	_AKDDQTPLHCAAR_	Q9UJU6	Ankyrin-1	4	371.433	0.89072	5.7363e-06	82.069	2	3927	3663	4218.5	4636.9	3775.6	3313.7	3771.2	0.879	1.185	0.933	1.152	1.099	0.814
237	AKDDQTPLHCAAR	13	Unmodified	_AKDDQTPLHCAAR_	Q9UJU6	Ankyrin-1	3	494.909	1.5971	7.1049e-05	66.004	1	1530.1	1778	2179.9	1985.7	1669.4	1282.7	1426.5	0.899	1.193	1.162	1.226	0.911	0.841
238	AKPAMPQDSVPSPR	14	Oxidation (M),Phospho (STY)	_AKPAM(ox)PQDSVPS(ph)PR_	Q9UJU6	ATP-citrate synthase	3	526.244	1.7269	0.0088728	58.712	1	1347.1	1310.3	1743.7	1393.7	1684	1512.2	913.46	1.655	0.891	0.973	1.331	0.799	1.208
239	AKPAMPQDSVPSPR	14	Oxidation (M),Phospho (STY)	_AKPAM(ox)PQDSVPS(ph)PR_	P0C0L4	ATP-citrate synthase	3	526.244	2.6545	8.8413e-06	72.359	2	3884.9	3860.1	4055	4350.8	4284.1	4027.4	1634.5	2.464	0.965	0.994	1.05	1.073	0.985
240	AKPAMPQDSVPSPR	14	Phospho (STY)	_AKPAMPQDSVPS(ph)PR_	Q92530	ATP-citrate synthase	3	520.913	2.727	1.9426e-16	104.45	2	6913.4	6093.5	6883.4	7475.4	8097.7	7326.9	2581	2.839	0.944	0.881	1.13	1.086	1.083
241	AKSIVFHR	8	Phospho (STY)	_AKS(ph)IVFHR_	Q92530	GTP-binding nuclear protein Ran	3	346.515	1.9335	0.00069585	80.69	1	8195.2	7884.8	7934.6	7823.8	9177.9	11160	3668.5	3.042	0.734	0.962	1.006	0.986	1.173
242	ALAAGADSPK	10	Phospho (STY)	_ALAAGADS(ph)PK_	Q92530	TBC1 domain family member 10B	3	327.486	2.8041	0.0096028	50.354	1	409.87	564.77	526.62	621.58	444.4	337.71	432.17	0.781	1.214	1.378	0.932	1.18	0.715
243	ALAQLSLSR	9	Phospho (STY)	_ALAQLS(ph)LSR_	Q92530	Nicotinate phosphoribosyltransferase	2	519.771	2.9731	0.021104	49.934	1	0	0	0	0	0	0	0	NA	NA	NA	NA	NA	NA
244	ALDCSEVTVR	10	Unmodified	_ALDCSEVTVR_	Q92530	Nicotinate phosphoribosyltransferase	2	575.282	3.1306	0.0057993	60.641	1	1924.6	2112.4	2524.6	2314	2303.2	1812.8	1715.1	1.057	1.062	1.098	1.195	0.917	0.995
245	ALDLDSSCK	9	Unmodified	_ALDLDSSCK_	Q92530	Stress-induced-phosphoprotein 1	3	336.827	3.0398	0.016099	54.982	1	0	0	0	0	0	0	0	NA	NA	NA	NA	NA	NA
246	ALDVSASDDEIAR	13	Phospho (STY)	_ALDVSAS(ph)DDEIAR_	Q92530	Acylamino-acid-releasing enzyme	2	721.314	4.3096	2.3116e-82	146.2	1	2721.9	2925.8	2840	2593.3	2259.9	2686.7	2115.5	1.27	1.013	1.075	0.971	0.913	0.871
247	ALDVSASDDEIAR	13	Phospho (STY)	_ALDVSAS(ph)DDEIAR_	Q92530	Acylamino-acid-releasing enzyme	2	721.314	3.3695	2.7372e-06	87.429	1	1291.4	1657.5	1462.9	1551.4	1568.8	1249.8	1114.8	1.121	1.033	1.283	0.883	1.06	1.011
248	ALDVSASDDEIAR	13	Phospho (STY)	_ALDVSAS(ph)DDEIAR_	Q92530	Acylamino-acid-releasing enzyme	2	721.314	2.3141	3.0117e-06	87.138	1	1351.1	1403.6	1449.3	1481.6	1128.4	1252.6	974.1	1.286	1.079	1.039	1.033	1.022	0.762
249	ALDVSASDDEIAR	13	Unmodified	_ALDVSASDDEIAR_	Q92530	Acylamino-acid-releasing enzyme	3	454.556	1.6207	1.4565e-05	83.204	1	0	0	0	0	0	0	0	NA	NA	NA	NA	NA	NA
250	ALDVSASDDEIAR	13	Unmodified	_ALDVSASDDEIAR_	Q92530	Acylamino-acid-releasing enzyme	2	681.331	3.0959	1.0483e-82	148.48	1	4819.2	5127.7	5445.1	5107.6	4642.7	4438.3	5165.6	0.859	1.086	1.064	1.062	0.938	0.909
251	ALELEQER	8	Unmodified	_ALELEQER_	Q92530	Moesin	2	494.259	1.78	0.0043488	63.216	1	0	0	0	0	0	0	0	NA	NA	NA	NA	NA	NA
252	ALELEQER	8	Unmodified	_ALELEQER_	Q92530	Moesin	2	494.259	1.9205	0.0040712	67.704	1	0	0	0	0	0	0	0	NA	NA	NA	NA	NA	NA
253	ALGSLPSGLAHK	12	Unmodified	_ALGSLPSGLAHK_	Q92530	Zinc finger protein 648	2	575.833	4.1513	0.0037361	50.354	1	2142.8	2205.1	2694.7	3010.3	2709	1989.7	1878.4	1.059	1.077	1.029	1.222	1.117	0.9
254	ALLQSSASR	9	Phospho (STY)	_ALLQSS(ph)ASR_	Q92530	Proliferation-associated protein 2G4	2	506.745	2.4778	1.1555e-07	93.614	1	2183.1	1551.3	1825.6	1594.2	1654.6	1803.9	1152.8	1.565	1.21	0.711	1.177	0.873	1.038
255	ALQASALK	8	Unmodified	_ALQASALK_	Q92530	Fructose-bisphosphate aldolase A	2	401.245		3.3458e-12	100.02	1	0	0	0	0	0	0	0	NA	NA	NA	NA	NA	NA
256	AMAAEAEASR	10	Oxidation (M)	_AM(ox)AAEAEASR_	P52566	Erythrocyte band 7 integral membrane protein	3	341.491	-1.4788	0.0027678	64.73	1	0	0	0	0	0	0	0	NA	NA	NA	NA	NA	NA
257	AMLSCNR	7	Oxidation (M)	_AM(ox)LSCNR_	P52566	Signal peptide, CUB and EGF-like domain-containing protein 3	2	434.194		0.014143	57.102	1	0	0	0	0	0	0	0	NA	NA	NA	NA	NA	NA
258	AMRPSPTQ	8	Phospho (STY)	_AMRPS(ph)PTQ_	P52566	SEC14-like protein 4	2	484.207	1.2213	0.022056	63.32	2	6289.5	6218.8	7147	6688.6	6359.2	3568.3	3833.4	0.931	1.763	0.989	1.149	0.936	0.951
259	AMRPSPTQ	8	Phospho (STY)	_AMRPS(ph)PTQ_	P52566	SEC14-like protein 4	2	484.207	0.8771	0.021189	70.412	1	2100.4	1606.6	2310.8	2501.4	1480.9	1040.6	1217	0.855	2.018	0.765	1.438	1.082	0.592
260	AMSLNTLNVDAPR	13	Oxidation (M),Phospho (STY)	_AM(ox)S(ph)LNTLNVDAPR_	P52566	Kinesin light chain 3	2	749.342	5.0837	0.014991	52.52	1	0	0	0	0	0	0	0	NA	NA	NA	NA	NA	NA
261	AMSLNTLNVDAPR	13	Phospho (STY)	_AMS(ph)LNTLNVDAPR_	P52566	Kinesin light chain 3	3	494.565	2.5795	4.7994e-05	66.436	1	272.86	208.74	433.83	329.89	317.76	298.91	206.73	1.446	0.913	0.765	2.078	0.76	0.963
262	AMSTTSISSPQPGK	14	Oxidation (M),Phospho (STY)	_AM(ox)S(ph)TTSISSPQPGK_	P52566	Drebrin-like protein	3	496.553	2.5607	3.7667e-27	116.78	2	1576.2	1746.2	1419.4	1008.1	1004.6	1696.8	3465.3	0.49	0.929	1.108	0.813	0.71	0.997
263	AMSTTSISSPQPGK	14	Oxidation (M),Phospho (STY)	_AM(ox)STTSISS(ph)PQPGK_	P52566	Drebrin-like protein	3	496.553	3.4411	2.0577e-06	68.413	1	2009.7	2118.6	2543.1	2139.6	2915	1720.7	1280.3	1.344	1.168	1.054	1.2	0.841	1.362
264	AMSTTSISSPQPGK	14	Oxidation (M),Phospho (STY)	_AM(ox)S(ph)TTSISSPQPGK_	P46379	Drebrin-like protein	3	496.553	0.92777	7.3102e-95	151.49	2	2657.6	2903.3	2013.2	1497.4	1898.1	2956.3	5695.2	0.519	0.899	1.092	0.693	0.744	1.268
265	AMSTTSISSPQPGK	14	Oxidation (M),Phospho (STY)	_AM(ox)S(ph)TTSISSPQPGK_	P46379	Drebrin-like protein	2	744.326	2.1487	0.0068621	53.255	1	1302.6	1818.4	1538.4	1135.7	1214.8	1370.4	2581	0.531	0.951	1.396	0.846	0.738	1.07
266	AMSTTSISSPQPGK	14	Oxidation (M),Phospho (STY)	_AM(ox)S(ph)TTSISSPQPGK_	P46379	Drebrin-like protein	3	496.553	4.6267	0.00064224	51.466	1	0	0	0	0	0	0	0	NA	NA	NA	NA	NA	NA
267	AMSTTSISSPQPGK	14	Oxidation (M),Phospho (STY)	_AM(ox)STTSIS(ph)SPQPGK_	P46379	Drebrin-like protein	3	496.553	2.8481	0.00082697	57.288	1	0	0	0	0	0	0	0	NA	NA	NA	NA	NA	NA
268	AMSTTSISSPQPGK	14	Oxidation (M),Phospho (STY)	_AM(ox)S(ph)TTSISSPQPGK_	P46379	Drebrin-like protein	3	496.553	2.2286	3.8705e-16	103.77	2	2984	2936.2	3066	2302	2781	3365	5673.5	0.593	0.887	0.984	1.044	0.751	1.208
269	AMSTTSISSPQPGK	14	Phospho (STY)	_AMS(ph)TTSISSPQPGK_	P46379	Drebrin-like protein	3	491.221	3.5564	1.1431e-82	148.18	2	1294.3	1413.2	625.01	431.2	517.01	1359.5	2856.2	0.476	0.952	1.092	0.442	0.69	1.199
270	AMSTTSISSPQPGK	14	Phospho (STY)	_AMS(ph)TTSISSPQPGK_	P46379	Drebrin-like protein	2	736.329	4.8361	6.0151e-16	103.01	1	1402.4	1906.1	1448.3	1304.7	1237.4	1810.1	2741.5	0.66	0.775	1.359	0.76	0.901	0.948
271	ANSFLGEK	8	Phospho (STY)	_ANS(ph)FLGEK_	P46379	Complement C4-A	2	473.208	4.5656	0.00099585	81.709	1	1078.5	1716.1	11641	2694.6	3308.9	448.88	408.9	1.098	2.403	1.591	6.783	0.231	1.228
272	ANVSSPHR	8	Phospho (STY)	_ANVSS(ph)PHR_	O75387	Proteasome inhibitor PI31 subunit	2	474.208	1.8492	0.0043767	62.633	1	1859.6	1722.3	2070.8	2034.6	1478.1	656.35	1675.8	0.392	2.833	0.926	1.202	0.983	0.726
273	ANVSSPHR	8	Phospho (STY)	_ANVSS(ph)PHR_	O75387	Proteasome inhibitor PI31 subunit	3	316.475	-0.70226	0.0031164	57.532	1	488.04	476.45	564.55	416.46	476.43	148.39	368.57	0.403	3.289	0.976	1.185	0.738	1.144
274	ANVSSPHR	8	Phospho (STY)	_ANVSS(ph)PHR_	O75387	Proteasome inhibitor PI31 subunit	3	316.475	-3.3753	0.0030709	57.785	1	511.41	195.45	410.02	362.22	287.95	284.18	320.29	0.887	1.8	0.382	2.098	0.883	0.795
275	ANVSSPHR	8	Phospho (STY)	_ANVSS(ph)PHR_	O75387	Proteasome inhibitor PI31 subunit	2	474.208	0.97327	7.6066e-07	92.445	1	1890.2	1955.6	2798.1	2168.8	1375	1102.4	1934.3	0.57	1.715	1.035	1.431	0.775	0.634
276	ANVSSPHR	8	Phospho (STY)	_ANVSS(ph)PHR_	Q9BSL1	Proteasome inhibitor PI31 subunit	3	316.475	0.62495	0.0019976	67.704	2	351.93	488.9	369.43	490.3	372.53	243.36	310.35	0.784	1.446	1.389	0.756	1.327	0.76
277	ANVSSPHR	8	Phospho (STY)	_ANVS(ph)SPHR_	Q9BSL1	Proteasome inhibitor PI31 subunit	2	474.208	2.9991	0.010781	53.756	1	710.38	603.84	805.17	847.6	628	426.58	783.31	0.545	1.665	0.85	1.333	1.053	0.741
278	ANVSSPHR	8	Phospho (STY)	_ANVSS(ph)PHR_	O95747	Proteasome inhibitor PI31 subunit	3	316.475	-1.7919	0.0060522	52.725	1	450.63	329.82	372.42	378.67	248.98	235.81	318.17	0.741	1.911	0.732	1.129	1.017	0.658
279	ANVSSPHR	8	Phospho (STY)	_ANVSS(ph)PHR_	O95747	Proteasome inhibitor PI31 subunit	2	474.208	1.3662	0.030219	44.847	1	915.45	991.88	1385.4	1333	885.31	728.27	1099.3	0.662	1.257	1.083	1.397	0.962	0.664
280	ANVSSPHR	8	Phospho (STY)	_ANVSS(ph)PHR_	Q13200	Proteasome inhibitor PI31 subunit	3	316.475	-3.2497	0.0071939	51.276	1	0	0	0	0	0	0	0	NA	NA	NA	NA	NA	NA
281	ANVSSPHR	8	Phospho (STY)	_ANVSS(ph)PHR_	Q7Z6Z7	Proteasome inhibitor PI31 subunit	3	316.475	-3.0081	0.0023928	61.56	1	0	0	0	0	0	0	0	NA	NA	NA	NA	NA	NA
282	ANVSSPHREFPPATAR	16	Phospho (STY)	_ANVS(ph)SPHREFPPATAR_	Q7Z6Z7	Proteasome inhibitor PI31 subunit	4	454.968	0.70857	7.1173e-06	48.053	1	0	0	0	0	0	0	0	NA	NA	NA	NA	NA	NA
283	ANVSSPHREFPPATAR	16	Phospho (STY)	_ANVS(ph)SPHREFPPATAR_	Q7Z6Z7	Proteasome inhibitor PI31 subunit	4	454.968	2.3558	3.0968e-06	50.358	1	585.12	704.76	669.92	522.73	583.97	604.26	681.43	0.887	0.968	1.204	0.951	0.78	1.117
284	ANVSSPHREFPPATAR	16	Phospho (STY)	_ANVS(ph)SPHREFPPATAR_	Q7Z6Z7	Proteasome inhibitor PI31 subunit	4	454.968	1.1615	2.9471e-07	56.081	2	1758.7	1857.2	2137.5	2573	1966.8	2089.6	1472.8	1.419	0.842	1.056	1.151	1.204	0.764
285	ANVSSPHREFPPATAR	16	Phospho (STY)	_ANVS(ph)SPHREFPPATAR_	Q93008	Proteasome inhibitor PI31 subunit	3	606.288	1.6724	5.3704e-07	52.866	1	1811.9	1583.3	2022	2470.9	2017	2310.7	1531.3	1.509	0.784	0.874	1.277	1.222	0.816
286	ANVSSPHREFPPATAR	16	Phospho (STY)	_ANVS(ph)SPHREFPPATAR_	Q00013	Proteasome inhibitor PI31 subunit	3	606.288	2.9397	6.0357e-07	53.554	1	1153.4	1178.5	1525.9	1861.3	1376.2	2009.1	1514	1.327	0.574	1.022	1.295	1.22	0.739
287	ANVSSPHREFPPATAR	16	Phospho (STY)	_ANVS(ph)SPHREFPPATAR_	O94979	Proteasome inhibitor PI31 subunit	4	454.968	2.0661	0.00020989	42.716	1	246.02	280.79	441.6	350	265.04	358.51	280.19	1.28	0.686	1.141	1.573	0.793	0.757
288	APEPHVEEDDDDELDSK	17	Unmodified	_APEPHVEEDDDDELDSK_	O94979	Rho GDP-dissociation inhibitor 2	3	647.273	3.267	1.9414e-267	205.95	3	4664.1	4766.3	5305.5	4633.1	4236.7	3376.5	3955.7	0.854	1.381	1.022	1.113	0.873	0.914
289	APEPHVEEDDDDELDSK	17	Unmodified	_APEPHVEEDDDDELDSK_	P25786	Rho GDP-dissociation inhibitor 2	3	647.273	3.4449	0	225.68	1	3466.1	3010.5	3580.9	3573.2	3510.7	2658.6	3515.3	0.756	1.304	0.869	1.189	0.998	0.983
290	APEPHVEEDDDDELDSK	17	Unmodified	_APEPHVEEDDDDELDSK_	P25786	Rho GDP-dissociation inhibitor 2	3	647.273	4.0068	2.5628e-225	194.05	1	2500.4	2965.3	2836	3159.7	2941.3	1980.3	2489.6	0.795	1.263	1.186	0.956	1.114	0.931
291	APEPHVEEDDDDELDSK	17	Unmodified	_APEPHVEEDDDDELDSK_	O00231	Rho GDP-dissociation inhibitor 2	3	647.273	3.9387	1.4367e-109	157.11	2	1720.7	1406.6	1981	1902.2	1266.5	1429.6	1245.9	1.147	1.204	0.817	1.408	0.96	0.666
292	APEPHVEEDDDDELDSK	17	Unmodified	_APEPHVEEDDDDELDSK_	O00231	Rho GDP-dissociation inhibitor 2	3	647.273	1.7183	1.4261e-72	141.13	1	0	0	0	0	0	0	0	NA	NA	NA	NA	NA	NA
293	APEPHVEEDDDDELDSK	17	Unmodified	_APEPHVEEDDDDELDSK_	Q15276	Rho GDP-dissociation inhibitor 2	3	647.273	2.6642	1.4736e-188	188.27	1	1488.4	1617.3	1568.3	1692.4	1800.9	1334.4	1343.5	0.993	1.115	1.087	0.97	1.079	1.064
294	APEPHVEEDDDDELDSK	17	Unmodified	_APEPHVEEDDDDELDSK_	Q15276	Rho GDP-dissociation inhibitor 2	3	647.273	4.3183	1.4324e-169	177.67	1	2450.7	2780.8	3714.2	3427.1	2703.9	2452.4	3078.7	0.797	0.999	1.135	1.336	0.923	0.789
295	APEPHVEEDDDDELDSK	17	Unmodified	_APEPHVEEDDDDELDSK_	Q15276	Rho GDP-dissociation inhibitor 2	3	647.273	4.7185	4.4471e-73	143.67	1	0	0	0	0	0	0	0	NA	NA	NA	NA	NA	NA
296	APPQTHLPSGASSGTGSASATHGGGSPPGTR	31	Phospho (STY)	_APPQTHLPSGASSGTGSASATHGGGS(ph)PPGTR_	Q9ULE0	Large proline-rich protein BAG6	4	717.078	2.714	1.1244e-11	48.248	1	229.94	273.31	352.57	241.91	259.73	0	0	NA	NA	1.189	1.29	0.686	1.074
297	APPQTHLPSGASSGTGSASATHGGGSPPGTR	31	Phospho (STY)	_APPQTHLPSGASSGTGSASATHGGGS(ph)PPGTR_	P05455	Large proline-rich protein BAG6	4	717.078	2.7121	2.419e-48	85.991	1	405.26	465.89	662.22	749.62	556.06	345.89	170.96	2.023	1.172	1.15	1.421	1.132	0.742
[truncated: 7,769 more rows]

## Sheet: Statistics
Peptide length	Number of peptides	Number of modification sites per protein	Number of proteins
[truncated: 27 more rows]

[truncated: 1 more sheets: Protein Ratio]
