# Supplementary material for: Protein Modification Characteristics of the Malaria Parasite Plasmodium falciparum and the Infected Erythrocytes
Source: Mol Cell Proteomics. 2020 Nov 24;20:100001. doi: 10.1074/mcp.RA120.002375 (PMC7857547; doi:10.1074/mcp.RA120.002375)
Supplement: Supplemental Dataset 10 [file mmc10.xlsx]

## Sheet: Summary
Header line description of table 1			Table 1. MS/MS spectrum database search analysis summary
Total spectrums	Number of spectrums produced by mass spectrometer
Matched spectrum	Number of spectrums matched with alignment protein		Total spectrums	Matched spectrum	Peptides	Modified peptides	Identified proteins	Quantifiable proteins	Identified sites	Quantifiable sites
Peptides	Number of peptides which spectrum hit		126917	4270 (3.4%)	1272	863	294	237	882	675
Modified peptides	Total number of modified peptides identified
Identified proteins	Number of proteins detected by spectrum search analysis
Quantifiable proteins	Number of proteins quantifiable		Table 2. Differentially modified modification sites (modified proteins) summary (Filtered with threshold value of expression fold change)
Identified sites	Number of modification sites detected by spectrum search analysis
Quantifiable sites	Number of modification sites quantifiable		Compare group	Regulated type	fold change >1.2	fold change >1.3	fold change >1.5	fold change >2
			8h/0h	up-regulated	37 (24)	15 (11)	4 (4)	0 (0)
Header line description of worksheet "Site_quant"				down-regulated	30 (27)	11 (11)	2 (2)	0 (0)
Protein accession	Protein accession number of database used for search
Position	Modification site localization in protein
Amino acid	The amino acid that modification site modified
Protein description	Protein functional description
Gene name	Indicates the name of the gene that code for the protein sequence
Localization probability	Probability of a certain amino acid containing this modification in this peptide
PEP	The maximal posterior error probability for peptides
Score	A simple rule to be used to judge whether a result is significant or not
Modified sequence	Identified peptide sequence marked with modification sites localization probabilities
Charge	Carried charge of peptide
Mass error [ppm]	Parts per million ratio of peptide mass error between the theory and practice
MS/MS Count	Number of spectrum matched with peptide
Header line description of worksheet "peptide_quant"
ID	Identified peptide index number
Sequence	Identified peptide amino acid sequence
Length	Identified peptide amino acid length
Modifications	identified peptide with modification markers
Modified sequence	Identified peptide sequence marked with modification sites localization probabilities
Protein accession	Protein accession number of database used for search
Protein description	Protein functional description
Charge	Carried charge of peptide
m/z	Mass-to-charge ratio of peptide
Mass error [ppm]	Parts per million ratio of peptide mass error between the theory and practice
PEP	The maximal posterior error probability for peptides
Score	A simple rule to be used to judge whether a result is significant or not
MS/MS Count	Number of spectrum matched with peptide

## Sheet: Site_quant
Protein accession	Position	Amino acid	Protein description	Gene name	Localization probability	PEP	Score	Modified sequence	Charge	Mass error [ppm]	MS/MS Count	0h	16h	24h	32h	40h	48h	8h	8h/0h Ratio
C0H4V6	19	K	14-3-3 protein	PF3D7_0818200	1	0.000993494	81.92	SK(1)LAEQAER	2	-0.83663	1	0.391	0.578	0.878	1.598	1.769	1.28	0.507	1.298
C0H4V6	91	K	14-3-3 protein	PF3D7_0818200	1	0.00312302	68.972	ANVHNK(1)NVAATYR	3	0.69344	1
C6KT18	6	K	Histone H2A	PF3D7_0617800	1	0.0387842	41.399	MSAK(1)GK(1)TGRK	3	2.34	1
C6KT18	4	K	Histone H2A	PF3D7_0617800	1	0.0387842	41.399	MSAK(1)GK(1)TGRK	3	2.34	1
C6KTA4	116	K	Pyruvate kinase	PF3D7_0626800	1	0.0161564	60.436	NK(1)EVHLK	3	-1.9351	2	0.473	0.901	1.034	1.425	1.426	1.233	0.508	1.074
C6KTA4	121	K	Pyruvate kinase	PF3D7_0626800	1	0.013634	63.624	EVHLK(1)EGSK	3	-2.7391	2	0.471	0.869	0.894	1.506	1.458	1.352	0.45	0.956
K7NTP5	626	K	Heat shock protein 70	PF3D7_0831700	1	0.000342161	81.448	NQTAETEEYNEK(1)EK	3	-0.76608	1
O00232	207	K	26S proteasome non-ATPase regulatory subunit 12	PSMD12	1	0.0337355	66.299	TQIISK(1)K	2	-0.80712	1	0.892	1.102	0.977	0.956	1.143	1.034	0.895	1.003
O00233	123	K	26S proteasome non-ATPase regulatory subunit 9	PSMD9	1	0.0168547	65.895	K(1)LGQSESQGPPR	3	0.92203	2	0.963	1.066	0.998	0.972	1.157	0.988	0.856	0.889
O00233	30	K	26S proteasome non-ATPase regulatory subunit 9	PSMD9	1	0.0171925	90.689	RK(1)EEIEAQIK	3	-0.15751	1	1.029	1.13	1.018	0.953	1.073	0.888	0.909	0.883
O00233	117	K	26S proteasome non-ATPase regulatory subunit 9	PSMD9	1	0.000227451	99.669	DMAEAHK(1)EAMSR	3	-0.45376	4	1.073	0.932	0.969	1.174	1.17	0.894	0.787	0.734
O14791	381	K	Apolipoprotein L1	APOL1	1	1.42871e-07	94.569	VAQELEEK(1)LNILNNNYK	3	0.53237	1	0.735	1.092	0.925	1.124	0.813	1.672	0.64	0.871
O14791	372	K	Apolipoprotein L1	APOL1	1	0.0195089	68.456	SETAEELK(1)K	3	-3.1674	1
O14818	52	K	Proteasome subunit alpha type-7	PSMA7	1	0.000993494	81.92	SVAK(1)LQDER	2	-0.096251	1	0.884	1.141	0.942	0.994	1.067	1.1	0.872	0.987
O43665	140	K	Regulator of G-protein signaling 10	RGS10	1	0.00099524	90.05	FLK(1)SDLFLK	2	1.0012	1	0.988	1.108	1.048	0.969	1.028	0.896	0.963	0.975
O60610	202	K	Protein diaphanous homolog 1	DIAPH1	1	8.05291e-10	115.56	LHDEK(1)EETAGSYDSR	3	-0.45781	1	1.025	0.896	1.099	0.971	1.239	0.911	0.86	0.838
O60888	82	K	Protein CutA	CUTA	1	0.0248954	66.546	VAK(1)EIAR	2	1.3167	1	0.924	1.054	1.024	1.041	1.031	0.887	1.039	1.125
O75347	28	K	Tubulin-specific chaperone A	TBCA	1	0.000173285	88.495	VMYEK(1)EAK	3	1.2841	5	0.73	0.92	0.818	0.932	0.928	1.781	0.892	1.222
O75347	36	K	Tubulin-specific chaperone A	TBCA	1	0.000877532	81.017	QQEEK(1)IEK	2	0.44453	1	0.964	1.05	0.935	0.953	1.134	1.014	0.951	0.986
O75347	95	K	Tubulin-specific chaperone A	TBCA	1	1.85134e-48	173.43	ILENEKDLEEAEEYK(1)EAR	3	-1.2094	1	0.932	1.028	0.961	0.973	1.059	0.905	1.142	1.225
O75347	23	K	Tubulin-specific chaperone A	TBCA	1	0.00988895	61.56	EK(1)VMYEK(1)EAK	2	-4.2776	4	0.443	0.631	0.609	1.047	0.679	3.134	0.457	1.033
O75347	51	K	Tubulin-specific chaperone A	TBCA	1	0.00367405	96.464	AEDGENYDIK(1)K	2	0.33004	2	0.951	1.044	0.991	1.004	1.109	0.962	0.938	0.987
O75347	105	K	Tubulin-specific chaperone A	TBCA	1	0.0128129	71.614	LVLDSVK(1)LEA	2	1.0342	1	0.881	1.134	1.04	1	1.161	0.911	0.873	0.991
O75348	21	K	V-type proton ATPase subunit G 1	ATP6V1G1	1	0.0327263	62.894	AAEK(1)VSEAR	2	-0.55042	1	0.961	0.97	1.029	0.891	1.075	1.079	0.995	1.035
O75368	17	K	SH3 domain-binding glutamic acid-rich-like protein	SH3BGRL	1	0.000309995	88.163	VYIASSSGSTAIK(1)K	3	-0.51202	1
O75531	6	K	Barrier-to-autointegration factor	BANF1	1	0.0128302	51.787	TTSQK(1)HR	3	-0.071306	1
O75832	149	K	26S proteasome non-ATPase regulatory subunit 10	PSMD10	1	6.86668e-05	95.741	AAAK(1)GNLK	2	-0.32848	1	0.858	1.078	0.99	1.069	1.078	1.02	0.908	1.059
O75955	174	K	Flotillin-1	FLOT1	1	0.0319444	63.091	TAQVQK(1)DAR	2	0.37046	1	0.901	0.907	1.111	1.016	1.077	0.949	1.038	1.152
O75955	340	K	Flotillin-1	FLOT1	1	0.000308466	110.39	AEAEQMAK(1)K	2	-1.2372	1	0.889	1.095	0.982	0.999	1.116	0.875	1.044	1.174
O76003	110	K	Glutaredoxin-3	GLRX3	1	0.00634867	71.176	LDGAHAPELTK(1)K	3	-2.249	1
O95747	110	K	Serine/threonine-protein kinase OSR1	OXSR1	1	0.0341404	43.77	HIVAK(1)GEHK	4	2.518	1
O96161	125	K	Iron-sulfur assembly protein, putative	PF3D7_0207200	1	0.0191579	44.511	NSK(1)IHYINNLISK	4	2.2566	1	0.472	2.526	0.444	0.31	1.954		0.294	0.623
P00338	224	K	L-lactate dehydrogenase A chain	LDHA	0.750209	2.14512e-18	137.61	TLHPDLGTDK(0.25)DK(0.75)EQWK	4	0.75014	2	0.889	1.092	1.069	1.027	1.078	0.928	0.918	1.033
P00352	398	K	Retinal dehydrogenase 1	ALDH1A1	1	2.03807e-17	134.37	IAK(1)EEIFGPVQQIMK	3	0.36984	2	0.935	1.084	1.076	0.958	1.066	0.928	0.953	1.019
P00352	362	K	Retinal dehydrogenase 1	ALDH1A1	1	4.04039e-05	109.66	ILDLIESGK(1)K	3	-0.85536	2	0.991	0.919	1.154	0.953	0.963	0.899	1.121	1.132
P00352	419	K	Retinal dehydrogenase 1	ALDH1A1	1	0.000149771	92.051	SLDDVIK(1)R	2	-1.9435	2	1.021	1.06	1	0.871	1.11	0.992	0.947	0.927
P00352	255	K	Retinal dehydrogenase 1	ALDH1A1	1	0.0137892	67.704	LIK(1)EAAGK	2	-1.1214	1	0.949	1.062	1.104	1.002	1.074	0.902	0.907	0.956
P00352	260	K	Retinal dehydrogenase 1	ALDH1A1	1	0.000871516	85.813	EAAGK(1)SNLK	3	2.3384	2	0.903	1.108	1.074	1.036	0.994	1.021	0.864	0.956
P00441	123	K	Superoxide dismutase [Cu-Zn]	SOD1	1	2.12548e-28	165.86	TLVVHEK(1)ADDLGK	2	1.8073	7	0.867	1.133	0.982	0.988	1.114	0.931	0.985	1.136
P00441	137	K	Superoxide dismutase [Cu-Zn]	SOD1	1	1.50671e-07	107.46	GGNEESTK(1)TGNAGSR	2	1.0281	2	0.997	0.943	0.974	0.91	1.399	0.94	0.836	0.838
P00441	71	K	Superoxide dismutase [Cu-Zn]	SOD1	0.999584	0.000497198	101.71	K(1)HGGPKDEER	3	-0.10029	2	0.958	1.052	0.958	0.879	1.131	1.087	0.935	0.976
P00441	24	K	Superoxide dismutase [Cu-Zn]	SOD1	1	2.70713e-28	130.89	GDGPVQGIINFEQK(1)ESNGPVK	4	-0.36317	2	0.889	1.209	1.087	0.955	1.127	0.893	0.839	0.944
P00441	76	K	Superoxide dismutase [Cu-Zn]	SOD1	1	0.000478386	92.239	HGGPK(1)DEER	3	-0.64617	2	0.958	0.969	0.991	1.035	1.134	1.04	0.873	0.911
P00441	10	K	Superoxide dismutase [Cu-Zn]	SOD1	1	3.00484e-58	178.43	AVCVLK(1)GDGPVQGIINFEQK	4	2.221	2	0.87	1.278	0.913	0.921	1.229	0.945	0.843	0.969
P00441	129	K	Superoxide dismutase [Cu-Zn]	SOD1	1	4.26728e-38	178.14	ADDLGK(1)GGNEESTK	3	-0.45645	8	0.9	1.017	1	0.974	1.095	1.019	0.994	1.105
P00491	265	K	Purine nucleoside phosphorylase	PNP	1	9.96349e-18	133.25	ANHEEVLAAGK(1)QAAQK	3	-0.04387	2	0.939	1.178	1.018	1.021	1.046	0.896	0.902	0.96
P00558	131	K	Phosphoglycerate kinase 1	PGK1	1	1.30726e-15	155.42	FHVEEEGK(1)GK	3	-1.5991	2	0.893	1.047	1.059	0.942	1.105	0.979	0.975	1.092
P00558	272	K	Phosphoglycerate kinase 1	PGK1	1	9.74263e-05	91.636	DLMSK(1)AEK	3	-0.03961	2	1.117	1.087	1.083	0.973	1.048	0.812	0.88	0.788
P00558	291	K	Phosphoglycerate kinase 1	PGK1	1	3.50358e-60	188.44	ITLPVDFVTADK(1)FDENAK	4	1.947	4	0.92	1.091	1.036	0.966	1.095	0.913	0.98	1.066
P00558	156	K	Phosphoglycerate kinase 1	PGK1	1	0.000431209	63.674	ASLSK(1)LGDVYVNDAFGTAHR	3	-1.8707	1
P00558	192	K	Phosphoglycerate kinase 1	PGK1	1	9.42989e-05	95.523	K(1)ELNYFAK	3	2.4942	3	0.98	1.121	0.988	0.992	1.017	0.921	0.981	1.002
P00558	323	K	Phosphoglycerate kinase 1	PGK1	1	0.000299498	85.355	K(1)YAEAVTR	2	-0.15039	1	0.96	1.018	0.993	0.882	1.035	1.068	1.045	1.088
P00558	146	K	Phosphoglycerate kinase 1	PGK1	1	0.0252344	66.393	AEPAK(1)IEAFR	2	-1.0758	2	0.898	1.228	0.998	0.923	1.143	0.915	0.895	0.997
P00558	220	K	Phosphoglycerate kinase 1	PGK1	1	2.73089e-48	182.15	VADK(1)IQLINNMLDK	3	1.8752	3	1.035	1.025	1.036	0.883	1.069	0.923	1.029	0.994
P00568	147	K	Adenylate kinase isoenzyme 1	AK1	1	5.74673e-10	151.26	VDDNEETIK(1)K	3	-2.8779	4	0.881	1.395	0.839	0.836	1.275	0.904	0.869	0.986
P00568	27	K	Adenylate kinase isoenzyme 1	AK1	1	0.00208399	81.017	GTQCEK(1)IVQK	3	-0.82336	2	0.903	0.999	0.979	0.988	1.225	0.997	0.909	1.007
P00568	166	K	Adenylate kinase isoenzyme 1	AK1	1	0.00938222	71.888	ATEPVIAFYEK(1)R	3	0.13249	1
P00568	88	K	Adenylate kinase isoenzyme 1	AK1	1	6.964e-05	98.573	VNTSK(1)GFLIDGYPR	2	0.34024	2	0.868	1.167	1.026	0.986	1.202	0.912	0.838	0.965
P00568	56	K	Adenylate kinase isoenzyme 1	AK1	1	0.0284979	63.415	K(1)LSEIMEK	2	-1.7329	1	0.913	1.162	1.005	0.955	1.171	0.884	0.909	0.996
P00751	545	K	Complement factor B	CFB	1	0.00585295	73.233	VSVGGEK(1)R	2	-0.92497	1	0.571	0.686	0.718	1.118	0.754	2.628	0.525	0.92
P00751	446	K	Complement factor B	CFB	1	0.0265479	66.056	K(1)DNEQHVFK	3	-1.6108	1	0.793	0.755	0.656	0.931	0.73	2.515	0.62	0.782
P00751	707	K	Complement factor B	CFB	1	0.00022921	102.05	GDSGGPLIVHK(1)R	3	-1.1372	1	0.819	1.151	0.937	0.969	1.017	1.382	0.724	0.884
P00751	91	K	Complement factor B	CFB	1	0.0215171	63.426	TQDQK(1)TVR	2	1.5178	1	0.504	0.581	0.491	1.253	0.696	3.144	0.331	0.656
P00751	454	K	Complement factor B	CFB	0.999999	0.0223436	72.29	KDNEQHVFK(1)VK	4	0.95146	2
P00915	128	K	Carbonic anhydrase 1	CA1	1	2.32911e-90	192.63	YSAELHVAHWNSAK(1)YSSLAEAASK	4	0.63466	6	0.917	1.167	1.022	0.94	1.14	0.896	0.919	1.003
P00915	35	K	Carbonic anhydrase 1	CA1	1	2.03519e-60	135.49	LYPIANGNNQSPVDIK(1)TSETK	3	1.6171	1
P00915	138	K	Carbonic anhydrase 1	CA1	1	9.0426e-81	192.18	YSSLAEAASK(1)ADGLAVIGVLMK	4	-1.0635	10	0.939	1.101	1.066	0.973	1.076	0.893	0.952	1.014
P00915	253	K	Carbonic anhydrase 1	CA1	1	4.2638e-282	272.18	SLLSNVEGDNAVPMQHNNRPTQPLK(1)GR	4	0.15118	24	0.91	1.129	1.031	1.014	1.051	0.908	0.958	1.053
P00915	160	K	Carbonic anhydrase 1	CA1	1	3.53957e-05	85.536	LQK(1)VLDALQAIK	3	-1.7043	1
P00915	81	K	Carbonic anhydrase 1	CA1	1	3.28237e-16	147.12	SVLK(1)GGPFSDSYR	2	0.18815	8	0.911	1.132	1.073	0.976	1.097	0.915	0.896	0.984
P00915	46	K	Carbonic anhydrase 1	CA1	1	1.02758e-49	177.6	HDTSLK(1)PISVSYNPATAK	3	1.4555	1	0.908	1.201	1.058	0.966	1.08	0.845	0.942	1.038
P00915	157	K	Carbonic anhydrase 1	CA1	1	3.48785e-06	139.86	VGEANPK(1)LQK	2	-0.43535	6	0.996	1.058	0.991	0.999	1.072	0.937	0.947	0.951
P00915	150	K	Carbonic anhydrase 1	CA1	1	1.13231e-95	172.3	ADGLAVIGVLMK(1)VGEANPK	2	3.6322	4	0.945	1.073	1.012	0.993	1.111	0.859	1.006	1.064
P00918	39	K	Carbonic anhydrase 2	CA2	1	7.08693e-219	246.89	QSPVDIDTHTAK(1)YDPSLKPLSVSYDQATSLR	4	0.70491	2	0.936	1.13	1.028	0.948	1.083	0.962	0.912	0.974
P00918	111	K	Carbonic anhydrase 2	CA2	1	3.23983e-27	121.25	LIQFHFHWGSLDGQGSEHTVDK(1)K	5	-0.05756	1
P00918	80	K	Carbonic anhydrase 2	CA2	1	4.65859e-13	138.2	AVLK(1)GGPLDGTYR	2	-0.61177	5	0.898	1.126	1.054	1.016	1.115	0.909	0.881	0.981
P00918	167	K	Carbonic anhydrase 2	CA2	1	1.53816e-08	141.13	VVDVLDSIK(1)TK	3	-2.0636	3	0.965	1.177	0.893	0.94	1.136	0.937	0.953	0.988
P00918	158	K	Carbonic anhydrase 2	CA2	1	2.57547e-18	107.35	PGLQK(1)VVDVLDSIK	3	-1.2881	1
P00918	18	K	Carbonic anhydrase 2	CA2	1	0.000484716	77.068	HNGPEHWHK(1)DFPIAK	4	-0.89176	4	1.11	1.073	1.04	0.96	1.007	0.856	0.954	0.86
P00918	24	K	Carbonic anhydrase 2	CA2	1	0.00076689	78.116	DFPIAK(1)GER	2	-1.2832	2	1.137	1.106	1.152	1.126	1.03	0.627	0.821	0.722
P00918	224	K	Carbonic anhydrase 2	CA2	1	8.94933e-75	205.3	EPISVSSEQVLK(1)FR	2	-1.4713	2	0.892	1.114	0.994	0.997	1.11	1.009	0.883	0.99
P00918	76	K	Carbonic anhydrase 2	CA2	1	0	310.92	ILNNGHAFNVEFDDSQDK(1)AVLK	4	-0.71414	2	0.909	1.142	1.048	0.974	1.118	0.863	0.945	1.04
P00918	171	K	Carbonic anhydrase 2	CA2	1	0.00108548	92.65	GK(1)SADFTNFDPR	3	0.88276	4	0.947	1.08	0.947	0.936	1.14	0.906	1.045	1.103
P00918	113	K	Carbonic anhydrase 2	CA2	1	1.37127e-75	206.63	K(1)YAAELHLVHWNTK	3	0.69294	7	0.944	1.183	0.985	0.988	1.094	0.879	0.928	0.983
P00918	126	K	Carbonic anhydrase 2	CA2	1	1.09014e-27	143.46	YAAELHLVHWNTK(1)YGDFGK	4	0.99838	1	1.039	1.188	1.081	0.843	0.991	0.895	0.963	0.927
P01009	159	K	Alpha-1-antitrypsin	SERPINA1	1	6.3726e-06	93.374	FLEDVK(1)K	3	-0.94477	3	0.265	0.479	0.472	1.053	0.445	4.027	0.259	0.98
P01009	359	K	Alpha-1-antitrypsin	SERPINA1	1	2.30806e-07	111.94	AVHK(1)AVLTIDEK	3	0.93161	1	0.609	0.733	0.754	0.969	0.661	2.701	0.571	0.938
P01009	179	K	Alpha-1-antitrypsin	SERPINA1	1	0.00333674	117.25	K(1)QINDYVEK	2	1.3711	1
P01009	178	K	Alpha-1-antitrypsin	SERPINA1	1	1.39316e-14	118.52	LYHSEAFTVNFGDTEEAK(1)K	3	-1.0479	2	0.76	1.006	0.859	1.004	1.019	1.702	0.65	0.855
P01009	192	K	Alpha-1-antitrypsin	SERPINA1	1	0.00457196	92.939	GTQGK(1)IVDLVK	3	-0.18165	2	0.576	0.848	0.755	1.001	0.817	2.449	0.554	0.961
P01009	160	K	Alpha-1-antitrypsin	SERPINA1	1	1.88514e-49	171.07	K(1)LYHSEAFTVNFGDTEEAKK	4	-0.08699	1	0.601	0.803	0.759	1.045	0.782	2.446	0.564	0.938
P01009	187	K	Alpha-1-antitrypsin	SERPINA1	1	5.30996e-14	145.69	QINDYVEK(1)GTQGK	2	1.884	3	0.503	0.783	0.658	1.12	0.791	2.595	0.551	1.094
P01009	153	K	Alpha-1-antitrypsin	SERPINA1	1	0.00181064	87.184	LVDK(1)FLEDVK	3	0.14226	1	0.36	0.484	0.372	1.029	0.542	3.949	0.262	0.728
P01011	158	K	Alpha-1-antichymotrypsin	SERPINA3	1	0.000174586	90.37	FTEDAK(1)R	2	1.2715	1	0.107	0.236	0.29	1.255	0.313	4.711	0.088	0.817
P01011	315	K	Alpha-1-antichymotrypsin	SERPINA3	1	0.00429846	58.079	EIGELYLPK(1)FSISR	3	2.0572	1	0.652	1.242	1.075	0.857	1.063	1.32	0.791	1.212
P01024	1325	K	Complement C3	C3	1	2.36744e-23	135.09	SEETK(1)ENEGFTVTAEGK	3	-0.92604	1	0.635	0.866	0.85	1.045	0.924	1.972	0.708	1.116
P01024	428	K	Complement C3	C3	1	0.0117245	70.47	K(1)QELSEAEQATR	2	1.3159	2	0.756	1.08	0.986	1.027	0.935	1.505	0.712	0.943
P01024	289	K	Complement C3	C3	1	0.037159	64.064	ISLPESLK(1)R	2	-4.2827	1
P01024	1497	K	Complement C3	C3	1	0.0208168	60.255	FYHPEK(1)EDGK	3	-0.4959	1
P01024	486	K	Complement C3	C3	1	0.000263735	84.097	AHEAK(1)IR	3	1.2196	2
P01024	1050	K	Complement C3	C3	1	0.0311496	65.232	QGALELIK(1)K	2	-0.77507	1	0.679	0.968	0.856	0.989	0.894	2.001	0.613	0.902
P01024	610	K	Complement C3	C3	1	0.0311719	63.216	NK(1)LTQSK	2	-0.6421	1	0.548	0.633	0.631	1.059	0.705	2.924	0.5	0.913
P01024	879	K	Complement C3	C3	1	0.0135151	53.768	VELLHNPAFCSLATTK(1)R	3	-0.37691	1
P01024	678	K	Complement C3	C3	1	0.000344142	83.358	SVQLTEK(1)R	2	1.081	2	0.676	0.861	0.862	0.956	0.866	2.045	0.734	1.084
P01024	1501	K	Complement C3	C3	0.996701	2.29813e-05	108.97	FYHPEK(0.003)EDGK(0.997)LNK	4	1.104	1	0.587	0.866	0.686	1.024	0.897	2.403	0.537	0.915
P01024	1215	K	Complement C3	C3	1	0.0123436	68.557	FLTTAK(1)DK	2	-0.13244	1	0.653	0.88	0.799	1.019	0.859	2.143	0.647	0.991
P01024	1526	K	Complement C3	C3	1	0.00362235	93.203	SDDK(1)VTLEER	2	0.65221	2	0.591	0.843	0.779	1.056	0.824	2.303	0.604	1.024
P01834	80	K	Immunoglobulin kappa constant	IGKC	1	0.00206831	77.058	ADYEK(1)HK	3	-1.3164	3	0.487	0.521	0.529	1.054	0.681	3.267	0.461	0.947
P01859	96	K	Immunoglobulin heavy constant gamma 2	IGHG2	1	0.0388872	58.083	VDK(1)TVER	2	0.16725	1	0.534	0.65	0.771	1.124	0.907	2.41	0.604	1.132
P02042	83	K	Hemoglobin subunit delta	HBD	1	0	311.15	VLGAFSDGLAHLDNLK(1)GTFSQLSELHCDK	5	-0.18442	6	0.956	1.196	0.999	0.937	1.114	0.885	0.914	0.956
P02042	9	K	Hemoglobin subunit delta	HBD	1	3.20112e-49	174.62	VHLTPEEK(1)TAVNALWGK	4	0.68682	3	0.876	1.068	1.021	0.922	1.107	0.929	1.076	1.229
P02042	121	K	Hemoglobin subunit delta	HBD	1	2.82744e-198	254.71	NFGK(1)EFTPQMQAAYQK	2	0.96679	23	0.946	1.125	1.001	0.966	1.085	0.942	0.935	0.989
P02042	60	K	Hemoglobin subunit delta	HBD	1	0	342.31	FFESFGDLSSPDAVMGNPK(1)VK	2	0.33859	16	1	1.076	0.992	0.935	1.056	0.936	1.006	1.006
P02042	145	K	Hemoglobin subunit delta	HBD	1	6.47985e-75	203.11	VVAGVANALAHK(1)YH	3	0.44396	16	0.924	1.075	1.047	0.938	1.216	0.978	0.821	0.889
P02042	18	K	Hemoglobin subunit delta	HBD	1	2.2216e-267	280.89	TAVNALWGK(1)VNVDAVGGEALGR	3	-1.7219	11	0.946	1.096	1.056	0.947	1.126	0.913	0.915	0.967
P02042	133	K	Hemoglobin subunit delta	HBD	1	4.87465e-303	286.92	EFTPQMQAAYQK(1)VVAGVANALAHK	3	0.87185	11	0.99	1.059	1.062	0.967	1.056	0.879	0.986	0.997
P02042	62	K	Hemoglobin subunit delta	HBD	1	8.65914e-06	98.997	VK(1)AHGK(1)K	3	-0.99321	8	0.89	0.975	0.963	0.887	1.199	1.074	1.012	1.137
P02042	96	K	Hemoglobin subunit delta	HBD	1	3.0745e-146	233.5	GTFSQLSELHCDK(1)LHVDPENFR	4	-1.3661	10	0.883	1.21	0.995	0.991	1.157	0.9	0.865	0.979
P02549	1238	K	Spectrin alpha chain, erythrocytic 1	SPTA1	1	0.001793	70.986	DLVPLGDK(1)VTILGETAER	3	-1.187	1	0.818	1.118	1.169	0.996	1.071	0.975	0.854	1.045
P02549	1540	K	Spectrin alpha chain, erythrocytic 1	SPTA1	1	1.55104e-17	148.57	YLK(1)HQTFAHEVDGR	3	-0.88484	2	0.941	1.15	0.994	0.955	1.067	1.013	0.881	0.937
P02549	90	K	Spectrin alpha chain, erythrocytic 1	SPTA1	1	1.34475e-49	190.1	SYEDPTNIQGK(1)YQK	3	0.6035	1	0.956	1.091	1.039	1.102	1.045	0.845	0.922	0.965
P02549	554	K	Spectrin alpha chain, erythrocytic 1	SPTA1	1	9.15133e-23	151.8	LIGDDHYDSENIK(1)AIR	3	-1.5409	1	0.98	1.066	1.024	0.931	1.224	0.965	0.808	0.824
P02549	679	K	Spectrin alpha chain, erythrocytic 1	SPTA1	1	1.32683e-135	220.17	QK(1)GTQLHEANQQLQFENNAEDLQR	3	-1.0344	1	0.811	1.159	0.926	1.053	0.957	1.004	1.09	1.345
P02549	1648	K	Spectrin alpha chain, erythrocytic 1	SPTA1	1	0.00153476	110.81	K(1)HQLLER	2	0.06537	3	0.879	1.16	0.829	1.106	0.974	1.012	1.04	1.184
P02549	1602	K	Spectrin alpha chain, erythrocytic 1	SPTA1	1	0.0275436	68.224	K(1)LNEASR	2	-0.86212	1	0.908	1.042	1.089	0.942	0.972	0.989	1.059	1.167
P02549	1434	K	Spectrin alpha chain, erythrocytic 1	SPTA1	1	6.40932e-09	138.99	SSLDSLEALMK(1)K	3	-0.28586	1	1	1.165	1.077	0.969	1.058	0.883	0.849	0.849
P02549	537	K	Spectrin alpha chain, erythrocytic 1	SPTA1	1	0.00182927	95.417	IITVDK(1)TATK	3	0.3105	2	0.929	1.055	1.051	1.031	1.085	0.886	0.964	1.038
P02549	586	K	Spectrin alpha chain, erythrocytic 1	SPTA1	1	0.000267611	82.121	ESLLLQK(1)LYEDSDDLK	3	-0.2245	2
P02549	2266	K	Spectrin alpha chain, erythrocytic 1	SPTA1	1	0.00366674	94.717	DIK(1)GVSEETLK	2	-0.3076	1	0.883	1.193	1.062	0.938	1.057	0.967	0.899	1.018
P02549	72	K	Spectrin alpha chain, erythrocytic 1	SPTA1	1	2.34823e-07	124.62	WIMEK(1)VNILTDK	2	1.9065	2	0.961	1.075	1.069	0.902	1.095	0.865	1.034	1.075
P02549	329	K	Spectrin alpha chain, erythrocytic 1	SPTA1	1	1.55414e-36	163.78	AEK(1)LTLSHPSDAPQIQEMK	3	-0.53299	1	0.912	1.153	0.934	1.133	1.038	0.864	0.967	1.06
P02549	1125	K	Spectrin alpha chain, erythrocytic 1	SPTA1	1	1.08631e-93	214.28	KFDEFQK(1)DLNTNEPR	3	0.86028	1	0.945	1.111	0.958	0.964	1.033	0.972	1.017	1.076
P02549	1441	K	Spectrin alpha chain, erythrocytic 1	SPTA1	1	7.68502e-33	169.64	DDLDK(1)AITAQEGK	3	-0.64229	5	0.82	0.978	0.897	1.089	0.906	1.411	0.899	1.096
P02549	1282	K	Spectrin alpha chain, erythrocytic 1	SPTA1	1	0.00049739	98.156	K(1)ESLNEAQK	3	0.84834	3	0.882	1.04	1.043	1.006	1.045	1.004	0.98	1.11
P02549	779	K	Spectrin alpha chain, erythrocytic 1	SPTA1	1	0.0151202	73.927	FEALK(1)EPLATR	2	-1.2328	1
P02549	2051	K	Spectrin alpha chain, erythrocytic 1	SPTA1	1	1.18892e-35	141.31	AEDLFVEFAHK(1)ASALNNWCEK	4	-1.4283	1	0.827	1.072	1.005	1.038	1.144	0.836	1.078	1.303
P02549	611	K	Spectrin alpha chain, erythrocytic 1	SPTA1	1	0.000132331	85.837	LADDEDYK(1)DIQNLK	3	1.807	2
P02549	634	K	Spectrin alpha chain, erythrocytic 1	SPTA1	1	0.000342161	81.448	ELAVNK(1)TQLENIQK	3	-0.98755	1
P02549	2083	K	Spectrin alpha chain, erythrocytic 1	SPTA1	1	0.00142328	73.138	QLQK(1)DHEDFLASLAR	3	0.19482	1	0.876	1.159	1.083	0.985	1.167	0.857	0.874	0.998
P02549	2147	K	Spectrin alpha chain, erythrocytic 1	SPTA1	1	0.000136189	106.26	EQELQK(1)EEAR	3	-0.77503	4	0.975	0.922	0.998	1.036	1.042	1.129	0.899	0.922
P02549	579	K	Spectrin alpha chain, erythrocytic 1	SPTA1	1	2.38314e-35	142.08	LLK(1)ESLLLQK	3	-1.7772	2
P02549	48	K	Spectrin alpha chain, erythrocytic 1	SPTA1	1	3.4315e-38	175.15	GQK(1)LEDSYHLQVFK	3	-0.098484	1	0.928	1.043	1.091	0.947	1.123	0.884	0.984	1.06
P02549	728	K	Spectrin alpha chain, erythrocytic 1	SPTA1	1	0.00291801	87.447	K(1)HGLLESAVAAR	2	0.33829	3	0.96	1.011	1.043	0.948	1.041	0.949	1.047	1.09
P02549	294	K	Spectrin alpha chain, erythrocytic 1	SPTA1	1	4.30574e-72	168.55	EKEPVLTSEDYGK(1)DLVASEGLFHSHK	5	-0.64688	1	0.898	1.142	1.091	0.97	1.116	0.931	0.852	0.948
P02549	93	K	Spectrin alpha chain, erythrocytic 1	SPTA1	1	4.74019e-14	142.45	YQK(1)HQSLEAEVQTK	4	0.32961	2	0.814	0.936	1.077	1.126	1.247	1.001	0.799	0.981
P02549	541	K	Spectrin alpha chain, erythrocytic 1	SPTA1	1	2.51498e-30	154.55	TATK(1)LIGDDHYDSENIK	3	0.25465	1	0.883	1.164	1.063	0.943	1.08	0.988	0.877	0.994
P02549	39	K	Spectrin alpha chain, erythrocytic 1	SPTA1	1	0.000584083	83.998	YQSFK(1)ER	2	-1.2095	2	0.932	1.051	0.997	0.995	1.083	0.859	1.084	1.163
P02549	210	K	Spectrin alpha chain, erythrocytic 1	SPTA1	1	5.25716e-26	157.11	KFEDFQVELVAK(1)EGR	3	1.1092	1	0.986	1.016	1.025	1.032	1.068	0.903	0.97	0.984
P02549	1782	K	Spectrin alpha chain, erythrocytic 1	SPTA1	1	6.93122e-17	136.26	DK(1)AAVGQEEIQLR	3	-1.6251	5	0.843	1.179	1.003	0.995	1.182	0.892	0.906	1.076
P02549	1994	K	Spectrin alpha chain, erythrocytic 1	SPTA1	1	7.28996e-10	143.93	DK(1)LISAQHNQSK	4	-0.3374	3	0.869	0.96	1.152	1.02	0.987	0.907	1.105	1.271
P02549	199	K	Spectrin alpha chain, erythrocytic 1	SPTA1	1	0.000152565	105.14	K(1)FEDFQVELVAK	2	1.0855	2	0.836	1.117	0.956	0.967	1.19	0.915	1.017	1.216
P02549	2294	K	Spectrin alpha chain, erythrocytic 1	SPTA1	1	3.06829e-06	143.89	LTHK(1)EFR	3	1.3796	2	0.828	1.059	1.03	1.074	0.951	1.062	0.996	1.203
P02549	1201	K	Spectrin alpha chain, erythrocytic 1	SPTA1	1	8.22001e-07	127.17	EADDTKEQIEK(1)K	4	0.72186	2	0.977	1.001	1.004	1.01	1.045	0.989	0.973	0.996
P02549	365	K	Spectrin alpha chain, erythrocytic 1	SPTA1	1	2.35615e-07	124.12	YEK(1)LQATYWYHR	3	-0.11415	1	0.835	1.234	1.076	1.028	1.046	0.883	0.897	1.075
P02549	198	K	Spectrin alpha chain, erythrocytic 1	SPTA1	1	0.000847171	83.206	TEVLHK(1)K	3	0.73348	2	0.963	1.128	1.055	0.979	1.013	0.913	0.948	0.985
P02549	1495	K	Spectrin alpha chain, erythrocytic 1	SPTA1	1	0.000197279	114.72	TK(1)LGDYANLK	2	1.2749	3	0.922	1.151	1.023	0.977	1.033	0.949	0.945	1.025
P02549	416	K	Spectrin alpha chain, erythrocytic 1	SPTA1	1	8.58539e-14	139.49	HQQHK(1)HEIDSYDDR	3	-0.50313	5	1.028	1.026	0.941	1.028	1.053	0.964	0.961	0.934
P02549	1947	K	Spectrin alpha chain, erythrocytic 1	SPTA1	1	2.10109e-17	128.71	ADVVEAWIADK(1)ETSLK	4	0.06761	2	0.974	1.006	0.933	0.982	0.971	0.996	1.137	1.167
P02549	1119	K	Spectrin alpha chain, erythrocytic 1	SPTA1	1	3.29681e-06	97.431	K(1)FDEFQK	2	0.85609	5	0.972	1.143	1.01	0.966	1.019	0.886	1.004	1.033
P02549	283	K	Spectrin alpha chain, erythrocytic 1	SPTA1	1	4.37091e-05	101.2	EK(1)EPVLTSEDYGK	3	-0.05235	2	0.873	1.154	0.999	1.026	1.145	0.889	0.913	1.046
P02549	829	K	Spectrin alpha chain, erythrocytic 1	SPTA1	1	2.43953e-05	101.54	DLIASK(1)K	2	-1.4142	3	0.944	1.089	1.014	0.998	1.003	0.967	0.985	1.043
P02549	2210	K	Spectrin alpha chain, erythrocytic 1	SPTA1	1	6.3726e-06	93.374	EIQAMK(1)R	2	0.51886	5	0.966	1.128	0.975	0.935	0.975	1.066	0.956	0.99
P02549	59	K	Spectrin alpha chain, erythrocytic 1	SPTA1	1	2.87977e-07	132.32	LEDSYHLQVFK(1)R	3	-0.74943	1	0.949	1.063	1.209	0.964	1.17	0.758	0.887	0.935
P02549	319	K	Spectrin alpha chain, erythrocytic 1	SPTA1	1	3.55068e-06	90.05	NLAVMSDK(1)VK	3	-2.0207	4	0.905	1.135	0.99	0.979	1.115	0.96	0.917	1.013
P02549	1586	K	Spectrin alpha chain, erythrocytic 1	SPTA1	1	9.73313e-28	158.17	EQLEQLK(1)EHWDHLLER	4	0.43035	1	0.971	1.252	0.925	1.02	1.196	0.83	0.805	0.829
P02549	858	K	Spectrin alpha chain, erythrocytic 1	SPTA1	1	1.7155e-50	181.32	GNK(1)MVEEGHFAAEDVASR	3	0.72044	4	0.899	1.11	1.047	1.029	1.102	0.928	0.885	0.984
P02549	1196	K	Spectrin alpha chain, erythrocytic 1	SPTA1	1	2.18018e-06	124.07	EADDTK(1)EQIEK	2	1.5256	2	0.9	1.103	1.055	0.988	1.08	0.92	0.954	1.06
P02549	1897	K	Spectrin alpha chain, erythrocytic 1	SPTA1	1	2.29858e-22	156.24	VLQEESQNK(1)EISSK	3	0.8825	5	0.833	1.204	1.021	1.025	1.134	0.911	0.872	1.047
P02549	104	K	Spectrin alpha chain, erythrocytic 1	SPTA1	1	5.87747e-38	179.46	HQSLEAEVQTK(1)SR	3	1.1397	2	0.917	1.064	1.107	1.089	1.001	0.91	0.914	0.996
P02549	130	K	Spectrin alpha chain, erythrocytic 1	SPTA1	1	2.14462e-19	127.32	FTMGHSAHEETK(1)AHIEELR	5	0.31907	1	1.063	1.114	0.978	1.026	0.977	0.942	0.9	0.846
P02549	2004	K	Spectrin alpha chain, erythrocytic 1	SPTA1	1	1.92173e-34	171.46	LISAQHNQSK(1)AIEER	3	-1.7192	1	0.92	1.068	1.043	0.971	1.065	0.947	0.986	1.072
P02549	307	K	Spectrin alpha chain, erythrocytic 1	SPTA1	1	1.45223e-14	118.96	DLVASEGLFHSHK(1)GLER	3	-0.10052	2	0.857	1.182	1.105	1.029	1.061	0.933	0.833	0.972
P02549	79	K	Spectrin alpha chain, erythrocytic 1	SPTA1	1	1.35005e-85	205.18	VNILTDK(1)SYEDPTNIQGK	3	-0.76489	1	0.856	0.981	1.074	1.114	1.135	0.96	0.88	1.028
P02549	2274	K	Spectrin alpha chain, erythrocytic 1	SPTA1	1	5.80534e-14	124.16	GVSEETLK(1)EFSTIYK	3	-0.42407	1	0.938	1.221	0.92	0.888	1.211	0.908	0.913	0.974
P02549	617	K	Spectrin alpha chain, erythrocytic 1	SPTA1	0.999999	6.10621e-06	97.271	LADDEDYKDIQNLK(1)SR	3	0.79207	2	0.949	1.093	1.04	1.031	1.07	0.939	0.878	0.926
P02549	628	K	Spectrin alpha chain, erythrocytic 1	SPTA1	1	1.20702e-07	131.69	QQVFEK(1)ELAVNK	2	-0.36747	2	0.913	1.125	1.009	0.945	1.153	0.931	0.923	1.01
P02549	2100	K	Spectrin alpha chain, erythrocytic 1	SPTA1	1	8.29923e-28	161.19	AQADFK(1)CLLELDQQIK	3	0.5936	1	0.987	1.128	1.043	0.913	1.074	0.853	1.003	1.017
P02549	2187	K	Spectrin alpha chain, erythrocytic 1	SPTA1	1	6.37488e-90	192.64	AYFLDGSLLK(1)ETGTLESQLEANK	4	0.65941	3	0.937	1.335	1.054	0.843	1.164	0.852	0.814	0.869
P02549	1647	K	Spectrin alpha chain, erythrocytic 1	SPTA1	1	1.29471e-06	111.27	DLASAGNLLK(1)K	3	-0.69822	1	0.878	1.252	0.978	0.966	1.029	0.905	0.992	1.129
P02549	2373	K	Spectrin alpha chain, erythrocytic 1	SPTA1	1	0.0193392	59.908	SYITK(1)EDMK	3	-3.8725	1
P02549	326	K	Spectrin alpha chain, erythrocytic 1	SPTA1	1	0.00656488	86.898	ELCAK(1)AEK	2	-0.54757	1
P02549	2200	K	Spectrin alpha chain, erythrocytic 1	SPTA1	1	1.38135e-74	204.67	ETGTLESQLEANK(1)R	3	2.055	3	0.921	1.075	1.055	1.014	1.107	0.907	0.92	0.999
P02549	2263	K	Spectrin alpha chain, erythrocytic 1	SPTA1	1	4.41496e-34	169.37	MQHNLEQQIQAK(1)DIK	4	-2.4883	3	0.881	1.178	0.967	1.013	1.093	0.971	0.897	1.018
P02549	2281	K	Spectrin alpha chain, erythrocytic 1	SPTA1	1	1.63437e-53	186.17	EFSTIYK(1)HFDENLTGR	3	0.031771	1	0.889	1.115	1.005	1.013	1.094	0.899	0.984	1.107
P02549	1449	K	Spectrin alpha chain, erythrocytic 1	SPTA1	1	9.44199e-165	227.41	AITAQEGK(1)ITDLEHFAESLIADEHYAK	4	1.0915	1	1.063	1.044	1.038	0.944	1.112	0.855	0.944	0.888
P02549	1992	K	Spectrin alpha chain, erythrocytic 1	SPTA1	1	0.000108154	113.93	LPEITDLK(1)DK	2	-0.54028	4	0.933	1.065	1.001	0.997	1.11	0.917	0.977	1.048
P02549	940	K	Spectrin alpha chain, erythrocytic 1	SPTA1	1	7.44239e-34	158.98	K(1)HEAFLLDLNSFGDSMK	4	0.2663	4	0.892	1.202	1.021	0.994	1.109	0.897	0.885	0.993
P02549	1708	K	Spectrin alpha chain, erythrocytic 1	SPTA1	1	2.06824e-10	114.63	FLNVQELAAAHHEK(1)LK	3	0.97404	5	0.913	1.128	1.038	0.992	1.083	0.932	0.914	1.001
P02549	603	K	Spectrin alpha chain, erythrocytic 1	SPTA1	1	6.81459e-13	123.14	K(1)LADDEDYKDIQNLK	3	1.3579	2	0.912	1.147	1.048	0.971	1.104	0.875	0.943	1.034
P02549	2040	K	Spectrin alpha chain, erythrocytic 1	SPTA1	1	6.83061e-258	275.37	QLPLQK(1)AEDLFVEFAHK	3	1.9779	2	0.956	1.053	0.935	1.045	0.995	1.024	0.993	1.039
P02647	206	K	Apolipoprotein A-I	APOA1	1	0.0252138	65.495	LEALK(1)ENGGAR	2	-0.65882	1	0.703	1.058	0.889	1.021	0.922	1.694	0.713	1.015
P02647	157	K	Apolipoprotein A-I	APOA1	1	0.00130931	118.28	QK(1)LHELQEK	3	0.15434	2	0.661	0.76	0.755	1.041	0.894	2.288	0.6	0.908
P02649	251	K	Apolipoprotein E	APOE	1	1.85296e-07	112.34	DRLDEVK(1)EQVAEVR	3	0.98316	1	0.662	1.075	1.02	0.97	0.987	1.498	0.789	1.192
P02649	93	K	Apolipoprotein E	APOE	1	2.16726e-07	95.365	AYK(1)SELEEQLTPVAEETR	3	2.4374	1	0.81	1.287	0.984	0.943	1.189	0.977	0.81	1
P02649	175	K	Apolipoprotein E	APOE	1	0.00371941	74.267	DADDLQK(1)R	2	-0.65274	3	0.622	0.679	0.702	1.161	0.817	2.429	0.59	0.948
P02649	260	K	Apolipoprotein E	APOE	1	8.46919e-07	127.87	AK(1)LEEQAQQIR	3	1.0954	2	0.67	0.851	0.761	0.974	0.864	2.317	0.562	0.839
P02652	69	K	Apolipoprotein A-II	APOA2	1	0.0353221	52.391	SK(1)EQLTPLIK	3	1.6247	1
P02652	77	K	Apolipoprotein A-II	APOA2	1	0.00105574	85.355	EQLTPLIK(1)K	2	0.3251	2	0.648	0.967	0.81	0.966	0.941	2.084	0.584	0.902
P02654	47	K	Apolipoprotein C-I	APOC1	1	8.85019e-13	153.81	EFGNTLEDK(1)AR	3	0.90538	2	0.548	0.778	0.647	0.93	0.917	2.652	0.527	0.962
P02730	826	K	Band 3 anion transport protein	SLC4A1	1	3.3984e-42	188.91	YHPDVPYVK(1)R	2	-0.28882	2	0.942	1.149	0.973	0.982	1.034	0.939	0.98	1.04
P02730	757	K	Band 3 anion transport protein	SLC4A1	1	2.39559e-49	176.49	ASTPGAAAQIQEVK(1)EQR	3	-0.25766	1	0.762	1.198	0.812	0.96	1.441	0.999	0.829	1.087
P04040	237	K	Catalase	CAT	1	1.14734e-15	156.48	FHYK(1)TDQGIK	3	-0.86061	5	1.011	1.06	0.999	0.973	1.08	0.911	0.965	0.955
P04040	233	K	Catalase	CAT	1	1.77135e-27	157.91	LVNANGEAVYCK(1)FHYK	4	0.94433	2	0.981	1.133	1.06	0.967	1.099	0.838	0.921	0.939
P04040	468	K	Catalase	CAT	1	0.000704539	66.606	LCENIAGHLK(1)DAQIFIQK	4	-0.89151	1
P04040	476	K	Catalase	CAT	1	0.000176008	135.86	DAQIFIQK(1)K	3	0.46848	5	0.946	1.142	1.017	0.953	1.074	0.92	0.948	1.003
P04040	480	K	Catalase	CAT	1	9.9359e-146	227.87	AVK(1)NFTEVHPDYGSHIQALLDK	4	0.48794	1	0.976	1.191	0.992	0.91	1.075	0.942	0.912	0.935
P04040	38	K	Catalase	CAT	1	2.67358e-78	182.19	ADVLTTGAGNPVGDK(1)LNVITVGPR	4	1.0047	2	0.893	1.269	1.031	0.937	1.127	0.868	0.875	0.98
P04040	315	K	Catalase	CAT	1	8.10953e-05	97.949	DYPLIPVGK(1)LVLNR	3	-1.151	2	0.971	1.011	1.057	0.968	1.054	0.953	0.986	1.016
P04040	98	K	Catalase	CAT	1	0.00045487	90.05	AK(1)VFEHIGK	3	1.5364	3	0.965	1.035	1.018	0.974	1.085	0.944	0.98	1.016
P04040	77	K	Catalase	CAT	1	1.11499e-109	214.55	VVHAK(1)GAGAFGYFEVTHDITK	4	0.064165	5	0.887	1.146	1.036	1.012	1.116	0.882	0.921	1.038
P04040	93	K	Catalase	CAT	1	3.62341e-42	170.61	GAGAFGYFEVTHDITK(1)YSK	4	-0.29351	2	0.893	1.18	1.077	0.961	1.124	0.906	0.86	0.963
P04040	169	K	Catalase	CAT	1	1.38258e-11	130.78	DPILFPSFIHSQK(1)R	3	0.078468	1	0.878	1.156	0.93	0.948	1.129	1.062	0.896	1.02
P04040	23	K	Catalase	CAT	1	4.30486e-07	92.932	AAQK(1)ADVLTTGAGNPVGDK	4	-0.35213	2	0.928	1.241	1.07	0.979	1.069	0.861	0.852	0.919
P04040	16	K	Catalase	CAT	1	5.84902e-61	194.77	DPASDQMQHWK(1)EQR	3	0.32428	10	0.935	1.074	1.022	1.057	1.046	0.918	0.948	1.014
P04040	504	K	Catalase	CAT	1	0.0174754	69.598	YNAEK(1)PK	3	-2.4918	2	0.894	1.214	0.951	0.976	1.139	0.926	0.9	1.006
P04075	42	K	Fructose-bisphosphate aldolase A	ALDOA	1	5.0619e-94	212.39	GILAADESTGSIAK(1)R	3	-1.3552	4	0.921	1.19	1.079	0.932	1.109	0.885	0.883	0.959
P04075	330	K	Fructose-bisphosphate aldolase A	ALDOA	1	0.000478168	123.79	AAQEEYVK(1)R	3	0.23129	3	1.019	0.964	1.048	0.905	1.077	0.914	1.072	1.052
P04075	13	K	Fructose-bisphosphate aldolase A	ALDOA	1	4.51196e-37	175.15	PYQYPALTPEQK(1)K	2	-0.35739	2	0.947	1.085	0.982	0.93	1.11	0.971	0.975	1.03
P04075	14	K	Fructose-bisphosphate aldolase A	ALDOA	1	2.01074e-05	139.38	K(1)ELSDIAHR	2	-0.6422	3	0.782	1.049	1.282	1.008	1.095	0.89	0.894	1.143
P04114	3237	K	Apolipoprotein B-100	APOB	1	0.0342527	52.903	AEK(1)SHDELPR	3	0.6427	1
P04114	2141	K	Apolipoprotein B-100	APOB	1	0.0101582	59.418	EK(1)LTALTK	2	-0.36005	1
P04114	4485	K	Apolipoprotein B-100	APOB	1	0.000160993	91.549	SQAIATK(1)K	3	-0.37571	3	0.343	0.507	0.495	0.999	0.535	3.746	0.377	1.1
P04114	2139	K	Apolipoprotein B-100	APOB	1	0.001021	76.282	QVSHAK(1)EK	3	-0.51054	1	0.468	0.409	0.401	1.064	0.619	3.377	0.663	1.417
P04114	3729	K	Apolipoprotein B-100	APOB	1	0.00248839	72.29	VLADK(1)FIIPGLK	3	0.19655	1
P04406	334	K	Glyceraldehyde-3-phosphate dehydrogenase	GAPDH	1	0.00570529	77.062	VVDLMAHMASK(1)E	3	-0.20604	1	1.003	1.147	1.088	1.021	0.973	0.961	0.807	0.805
P04406	254	K	Glyceraldehyde-3-phosphate dehydrogenase	GAPDH	0.998758	0.0212871	88.282	LEK(0.001)PAK(0.999)YDDIK	3	1.5368	1	0.918	1.095	1.051	0.97	1.019	0.962	0.984	1.072
P04406	194	K	Glyceraldehyde-3-phosphate dehydrogenase	GAPDH	1	0.00123077	99.5	TVDGPSGK(1)LWR	2	1.7171	1	0.909	1.129	1.04	0.868	1.033	0.969	1.053	1.158
P04406	139	K	Glyceraldehyde-3-phosphate dehydrogenase	GAPDH	1	0	297.99	VIISAPSADAPMFVMGVNHEK(1)YDNSLK	4	0.010781	2	0.877	1.224	1.074	0.956	1.126	0.886	0.857	0.977
P04406	263	K	Glyceraldehyde-3-phosphate dehydrogenase	GAPDH	1	1.15626e-07	135.99	VVK(1)QASEGPLK	2	1.2734	2	0.902	1.158	0.966	0.975	1.091	0.941	0.967	1.072
P04406	117	K	Glyceraldehyde-3-phosphate dehydrogenase	GAPDH	1	2.57299e-06	115.78	AGAHLQGGAK(1)R	2	0.22835	2	0.897	0.963	1.035	0.997	1.088	0.958	1.062	1.184
P04632	244	K	Calpain small subunit 1	CAPNS1	1	0.0254975	66.299	AFK(1)SLDK	2	1.1756	2	0.906	1.124	1.086	0.984	1.068	0.894	0.938	1.035
P04921	88	K	Glycophorin-C	GYPC	1	5.42553e-34	177.83	HK(1)GTYHTNEAK	3	0.24409	3	1.016	0.94	0.904	0.968	1.174	1.124	0.874	0.861
P04921	97	K	Glycophorin-C	GYPC	1	3.6747e-118	186.78	GTYHTNEAK(1)GTEFAESADAALQGDPALQDAGDSSR	4	1.4005	1	0.867	1.121	0.942	0.916	1.289	1.004	0.861	0.992
P06132	242	K	Uroporphyrinogen decarboxylase	UROD	1	0.0131446	71.379	DVAK(1)QVK	2	1.0581	1	0.938	1.182	0.963	0.98	1.121	0.909	0.906	0.966
P06703	35	K	Protein S100-A6	S100A6	0.998137	0.000406514	93.345	K(0.002)ELK(0.998)ELIQK	3	-0.17159	1
P06703	40	K	Protein S100-A6	S100A6	1	9.77464e-19	162.37	ELIQK(1)ELTIGSK	2	-0.024523	3	0.935	1.136	1.014	1.009	1.052	0.928	0.925	0.989
P06703	26	K	Protein S100-A6	S100A6	1	0.000434003	93.096	EGDK(1)HTLSK	3	0.20489	6	0.94	1.018	0.884	1.097	1.168	0.955	0.937	0.996
P06703	31	K	Protein S100-A6	S100A6	1	0.0101549	77.744	EGDKHTLSK(1)K	4	-0.28072	1	0.916	0.925	1.01	0.987	1.012	1.165	0.984	1.075
P06703	47	K	Protein S100-A6	S100A6	1	1.93959e-09	115.2	ELTIGSK(1)LQDAEIAR	2	-0.23806	1	0.892	1.067	1.185	0.974	1.002	0.881	0.998	1.119
P06733	233	K	Alpha-enolase	ENO1	1	0.00169292	98.592	TAIGK(1)AGYTDK	2	-0.91465	1	0.857	1.058	1.078	0.968	1.069	1.038	0.931	1.086
P06733	221	K	Alpha-enolase	ENO1	1	1.78896e-90	190.5	DATNVGDEGGFAPNILENK(1)EGLELLK	3	-1.2483	3	0.917	1.088	1.038	0.969	1.08	0.942	0.967	1.054
P06733	330	K	Alpha-enolase	ENO1	1	0.000173285	88.495	IAK(1)AVNEK	2	1.3566	1
P06733	64	K	Alpha-enolase	ENO1	1	0.00228002	89.301	GVSK(1)AVEHINK	3	-1.0147	1	1.03	1.065	1.104	0.939	1.025	0.89	0.946	0.919
P06733	71	K	Alpha-enolase	ENO1	1	1.52197e-06	62.94	AVEHINK(1)TIAPALVSK	3	-0.42514	1
P06733	80	K	Alpha-enolase	ENO1	1	0.035131	65.056	TIAPALVSK(1)K	3	0.41096	1
P06733	60	K	Alpha-enolase	ENO1	1	0.00796007	61.593	YMGK(1)GVSK	3	-1.3848	2	0.932	1.081	1.093	1.061	0.987	0.914	0.932	0.999
P06733	89	K	Alpha-enolase	ENO1	1	3.76192e-17	117.08	KLNVTEQEK(1)IDK	3	-0.98902	1
P06744	447	K	Glucose-6-phosphate isomerase	GPI	1	0.00102545	109.66	K(1)ELQAAGK	2	-1.1033	2	0.925	1.112	0.989	0.984	1.055	0.995	0.942	1.019
P06753	137	K	Tropomyosin alpha-3 chain	TPM3	1	2.49175e-06	97.431	ALK(1)DEEK	3	1.8189	3	0.812	0.787	0.894	0.963	1.21	1.176	1.156	1.424
P06753	169	K	Tropomyosin alpha-3 chain	TPM3	1	0.00805191	79.492	K(1)LVIIEGDLER	3	-0.0031313	1	0.888	1.098	1.128	0.97	1.17	0.805	0.942	1.06
P06753	218	K	Tropomyosin alpha-3 chain	TPM3	0.999956	3.23718e-12	140.22	YSQK(1)EDKYEEEIK	3	0.88592	3	0.778	0.974	0.974	0.954	1.158	1.027	1.135	1.459
P06753	150	K	Tropomyosin alpha-3 chain	TPM3	1	2.40116e-07	113.24	MELQEIQLK(1)EAK	3	-0.34544	1	0.8	1.048	1.023	1.065	1.186	1.019	0.86	1.075
P06753	153	K	Tropomyosin alpha-3 chain	TPM3	1	0.0292334	52.132	EAK(1)HIAEEADR	3	-0.86748	1	0.783	0.713	0.796	1.05	0.908	1.96	0.792	1.011
P07108	67	K	Acyl-CoA-binding protein	DBI	1	4.04759e-05	101.39	GTSK(1)EDAMK	2	-1.1671	1	0.938	1.046	0.95	0.897	1.092	1.025	1.054	1.124
P07195	7	K	L-lactate dehydrogenase B chain	LDHB	1	2.4647e-11	107.72	EK(1)LIAPVAEEEATVPNNK	3	-0.41568	2	0.933	1.216	1.003	0.976	1.098	0.899	0.875	0.938
P07195	82	K	L-lactate dehydrogenase B chain	LDHB	1	1.15842e-29	169.17	IVADK(1)DYSVTANSK	3	-1.5121	2	0.94	1.196	1.02	0.957	1.15	0.849	0.889	0.946
P07311	25	K	Acylphosphatase-1	ACYP1	1	0.00119526	80.688	K(1)HTQAEGK	3	-0.022957	1
P07311	78	K	Acylphosphatase-1	ACYP1	1	1.06089e-05	109.15	SHIDK(1)ANFNNEK	3	1.1287	1	0.926	1.18	1.008	0.962	1.088	0.914	0.922	0.995
P07384	36	K	Calpain-1 catalytic subunit	CAPN1	1	0.00184166	69.979	HENAIK(1)YLGQDYEQLR	3	-0.96749	1
P07451	36	K	Carbonic anhydrase 3	CA3	1	6.88061e-53	183.76	GENQSPVELHTK(1)DIR	3	0.6947	2	0.869	1.103	1.003	1.079	1.12	0.95	0.876	1.008
P07451	171	K	Carbonic anhydrase 3	CA3	1	0.0171506	65.719	GK(1)EAPFTK	2	0.59745	1	0.9	1.12	1.024	1.008	1.081	0.875	0.991	1.101
P07738	246	K	Bisphosphoglycerate mutase	BPGM	1	5.13361e-93	200.6	AVGPHQFLGDQEAIQAAIK(1)K	3	-1.6438	2	0.939	1.156	1.076	0.984	1.134	0.856	0.854	0.909
P07738	18	K	Bisphosphoglycerate mutase	BPGM	1	2.35234e-12	147.62	HGEGAWNK(1)ENR	3	-0.77915	2	0.913	0.944	0.765	1.164	0.97	1.027	1.217	1.333
P07738	247	K	Bisphosphoglycerate mutase	BPGM	1	0.00669122	76.221	K(1)VEDQGK	2	-0.88669	1	1.076	0.96	0.981	1.108	1.03	1.054	0.791	0.735
P07900	191	K	Heat shock protein HSP 90-alpha	HSP90AA1	1	3.80043e-23	153.72	VILHLK(1)EDQTEYLEER	3	-0.032311	1	0.929	1.24	1.039	0.969	1.088	0.891	0.843	0.908
P07900	446	K	Heat shock protein HSP 90-alpha	HSP90AA1	1	0.0015124	75.764	NIK(1)LGIHEDSQNR	3	1.377	2	0.925	1.036	0.979	0.992	1.066	1.074	0.928	1.003
P07900	632	K	Heat shock protein HSP 90-alpha	HSP90AA1	1	3.19344e-43	174.52	K(1)HLEINPDHSIIETLR	4	-1.7669	1	0.874	1.092	1.1	0.988	1.139	0.971	0.837	0.957
P07900	489	K	Heat shock protein HSP 90-alpha	HSP90AA1	1	0.00105576	75.018	ENQK(1)HIYYITGETK	3	-0.85187	1	0.819	1.128	1.039	1.029	1.164	0.973	0.847	1.035
P07900	654	K	Heat shock protein HSP 90-alpha	HSP90AA1	1	0.0165811	66.056	AEADK(1)NDK	2	0.14633	1	1.001	1.008	1.165	0.952	0.937	1.013	0.924	0.923
P07954	473	K	Fumarate hydratase, mitochondrial	FH	1	0.0135268	64.265	IAK(1)TAHK	3	0.7007	1
P08397	157	K	Porphobilinogen deaminase	HMBS	1	0.0115377	125.82	K(1)FPHLEFR	3	0.29959	2	0.973	1.112	1.043	0.859	1.102	0.981	0.931	0.957
P08697	445	K	Alpha-2-antiplasmin	SERPINF2	1	0.0243217	47.606	ELK(1)EQQDSPGNK	3	0.51257	1
P09493	231	K	Tropomyosin alpha-1 chain	TPM1	1	0.0123846	71.692	VLSDK(1)LK	2	-1.8195	2	0.798	0.838	0.909	0.922	1.16	1.172	1.202	1.507
P09493	152	K	Tropomyosin alpha-1 chain	TPM1	1	1.85949e-06	127.79	EAK(1)HIAEDADR	3	-2.1696	2	0.843	0.711	0.998	1.07	1.252	1.12	1.006	1.194
P09493	233	K	Tropomyosin alpha-1 chain	TPM1	1	0.00617498	74.464	LK(1)EAETR	2	0.16725	1	0.979	0.766	1.023	0.91	1.188	1.08	1.054	1.077
P09493	161	K	Tropomyosin alpha-1 chain	TPM1	1	0.000615302	85.676	K(1)YEEVAR	2	-0.29788	2	0.836	0.75	0.886	0.931	1.167	1.211	1.219	1.458
P09493	217	K	Tropomyosin alpha-1 chain	TPM1	1	0.0308547	68.283	YSQK(1)EDRYEEEIK	3	0.023584	1	0.927	0.958	0.991	0.965	1.155	0.991	1.012	1.091
P09493	136	K	Tropomyosin alpha-1 chain	TPM1	1	0.0311719	63.216	AQK(1)DEEK	2	-0.38757	1
P09493	248	K	Tropomyosin alpha-1 chain	TPM1	1	0.00114627	80.229	SVTK(1)LEK	2	-0.25776	2
P09960	580	K	Leukotriene A-4 hydrolase	LTA4H	1	0.00106992	74.89	DLAAFDK(1)SHDQAVR	3	3.0794	1	1.007	1.06	1.129	0.932	1.045	0.877	0.949	0.943
P09960	573	K	Leukotriene A-4 hydrolase	LTA4H	1	0.0344464	65.467	FTRPLFK(1)DLAAFDK	3	0.26223	1
P0C0L5	1051	K	Complement C4-B	C4B	1	0.000488453	85.536	DHAVDLIQK(1)GYMR	3	1.2121	1	0.883	1.146	1.06	1.024	1.038	0.947	0.903	1.022
P0DMV9	319	K	Heat shock 70 kDa protein 1B	HSPA1B	1	0.0308554	51.286	STLEPVEK(1)ALR	3	-0.5788	1
P0DMV9	77	K	Heat shock 70 kDa protein 1B	HSPA1B	1	0.0388439	41.996	K(1)FGDPVVQSDMK	3	1.0052	1
P0DMV9	526	K	Heat shock 70 kDa protein 1B	HSPA1B	1	0.000465234	116.55	YK(1)AEDEVQR	3	-0.17639	3	0.956	1.126	0.889	0.975	1.081	0.974	0.999	1.045
P0DMV9	71	K	Heat shock 70 kDa protein 1B	HSPA1B	1	7.88691e-53	182.91	NQVALNPQNTVFDAK(1)R	3	0.99418	3	0.847	1.294	0.987	0.966	1.215	0.881	0.81	0.957
P0DMV9	328	K	Heat shock 70 kDa protein 1B	HSPA1B	1	1.24008e-10	102.98	LDK(1)AQIHDLVLVGGSTR	3	0.74072	1	0.821	1.287	0.985	0.952	1.218	0.902	0.834	1.016
P0DMV9	108	K	Heat shock 70 kDa protein 1B	HSPA1B	1	0.0293364	55.258	VQVSYK(1)GETK	3	-0.91212	1
P10599	8	K	Thioredoxin	TXN	1	2.97405e-26	138.75	QIESK(1)TAFQEALDAAGDK	3	-1.4934	1	0.886	1.165	1.018	0.983	1.156	1.01	0.782	0.883
P10599	3	K	Thioredoxin	TXN	1	0.00039448	86.67	VK(1)QIESK	2	0.25515	2	0.871	1.076	1.026	0.98	1.086	0.973	0.988	1.133
P10599	94	K	Thioredoxin	TXN	1	1.85634e-12	152.4	VGEFSGANK(1)EK	2	0.20646	1	1.004	1.105	0.96	0.962	1.01	0.991	0.967	0.964
P10909	62	K	Clusterin	CLU	1	0.00612954	76.073	TLIEK(1)TNEER	2	1.5758	1	0.633	0.869	0.849	0.971	0.829	2.17	0.68	1.075
P11142	246	K	Heat shock cognate 71 kDa protein	HSPA8	1	0.00126827	80.834	MVNHFIAEFK(1)R	3	-1.7079	2
P11142	512	K	Heat shock cognate 71 kDa protein	HSPA8	1	0.00012168	91.549	LSK(1)EDIER	2	0.17115	2	0.906	1.106	1.025	0.951	1.119	0.948	0.946	1.044
P11142	71	K	Heat shock cognate 71 kDa protein	HSPA8	1	2.83512e-252	276.18	NQVAMNPTNTVFDAK(1)R	2	-0.25438	6	0.931	1.156	1.04	0.969	1.112	0.9	0.893	0.96
P11142	597	K	Heat shock cognate 71 kDa protein	HSPA8	1	4.35899e-29	150.7	NQTAEKEEFEHQQK(1)ELEK	4	0.11471	1	0.928	1.123	0.982	0.931	1.101	0.946	0.989	1.065
P11142	589	K	Heat shock cognate 71 kDa protein	HSPA8	1	8.96559e-61	191.96	NQTAEK(1)EEFEHQQK	4	-0.30365	2	0.846	1.046	1.001	1.026	1.157	0.936	0.989	1.169
P11142	108	K	Heat shock cognate 71 kDa protein	HSPA8	1	0.000217885	133.32	VQVEYK(1)GETK	2	0.3546	1	0.932	1.101	0.951	1.045	0.976	0.948	1.046	1.122
P11142	531	K	Heat shock cognate 71 kDa protein	HSPA8	1	0.0369828	59.35	AEDEK(1)QR	2	0.89338	1	0.927	1.065	1.06	0.839	1.13	1.039	0.94	1.014
P11142	526	K	Heat shock cognate 71 kDa protein	HSPA8	1	3.59711e-06	95.502	YK(1)AEDEK	2	-0.16659	5	0.975	1.083	0.996	0.979	1.014	0.947	1.006	1.033
P11142	357	K	Heat shock cognate 71 kDa protein	HSPA8	1	3.52788e-11	125.53	LLQDFFNGK(1)ELNK	3	1.2193	1	0.946	1.11	1.065	0.947	1.014	0.874	1.044	1.104
P11142	507	K	Heat shock cognate 71 kDa protein	HSPA8	1	6.89716e-05	103.69	ITITNDK(1)GR	2	1.3823	2	0.96	1.079	1.032	0.993	1.063	0.911	0.961	1.001
P11142	257	K	Heat shock cognate 71 kDa protein	HSPA8	1	0.000246684	105.25	DISENK(1)R	2	-0.57556	1	1.048	1.055	0.959	0.879	0.944	0.934	1.182	1.129
P11142	126	K	Heat shock cognate 71 kDa protein	HSPA8	1	1.81233e-22	148.57	SFYPEEVSSMVLTK(1)MK	3	-0.15247	1	1.078	1.244	1.054	0.83	1.059	0.866	0.869	0.806
P11166	245	K	Solute carrier family 2, facilitated glucose transporter member 1	SLC2A1	1	5.60159e-85	200.48	GTADVTHDLQEMK(1)EESR	3	-1.1399	4	0.987	1.305	1.05	0.933	1.003	0.773	0.948	0.961
P11171	391	K	Protein 4.1	EPB41	1	4.3354e-72	199.65	SMTPAQADLEFLENAK(1)K	3	-0.30934	2	0.826	1.169	0.989	1.018	1.161	1.016	0.821	0.994
P11171	237	K	Protein 4.1	EPB41	1	0.00353195	111.95	GQDLLK(1)R	2	-0.10141	1	1.04	0.989	0.81	0.95	1.113	1.076	1.022	0.983
P11171	673	K	Protein 4.1	EPB41	0.999623	1.21625e-13	114.55	HSNLMLEDLDK(1)SQEEIKK	4	0.23261	1	0.847	1.166	1.061	0.992	1.068	1.037	0.828	0.977
P11171	680	K	Protein 4.1	EPB41	1	8.15764e-05	115.78	K(1)HHASISELK	3	-0.31718	2	1.066	1.194	1.029	0.967	1.082	0.783	0.879	0.824
P11171	679	K	Protein 4.1	EPB41	1	0.011428	73.233	SQEEIK(1)K	2	0.53034	2	0.974	1.06	0.983	1.012	1.13	0.912	0.929	0.955
P11171	842	K	Protein 4.1	EPB41	1	1.59452e-12	136.81	EAK(1)EQHPDMSVTK	3	-0.10198	5	1.039	1.095	0.972	0.91	0.941	0.946	1.097	1.055
P11171	808	K	Protein 4.1	EPB41	1	0.00397259	87.719	TVK(1)GGISETR	2	0.64678	2	0.921	1.068	0.934	0.989	1.109	0.951	1.028	1.115
P11171	586	K	Protein 4.1	EPB41	1	0.0118252	56.378	TVVPK(1)AQK	3	0.44493	2	0.871	1.156	1.016	1.043	1.217	0.833	0.864	0.993
P11171	598	K	Protein 4.1	EPB41	1	3.7846e-29	149.47	K(1)EDEPPEQAEPEPTEAWK	3	-0.71942	1	0.904	1.119	1.028	0.98	0.953	1.001	1.014	1.122
P11171	366	K	Protein 4.1	EPB41	1	0.00321294	78.324	ELEEK(1)VMELHK	3	-0.092168	1
P11171	580	K	Protein 4.1	EPB41	1	1.31116e-48	147.91	PTSAPAITQGQVAEGGVLDASAK(1)K	4	-0.34551	2	0.86	1.162	1.035	0.968	1.194	0.935	0.846	0.983
P11171	466	K	Protein 4.1	EPB41	1	3.706e-42	156.36	IRPGEQEQYESTIGFK(1)LPSYR	3	0.0025142	1	0.904	1.166	1.035	0.967	1.151	0.982	0.795	0.879
P11171	228	K	Protein 4.1	EPB41	1	1.20266e-13	116.6	VSLLDDTVYECVVEK(1)HAK	3	-0.46215	1	0.913	1.227	1.012	0.982	1.162	0.855	0.849	0.929
P11171	589	K	Protein 4.1	EPB41	1	2.37458e-06	97.635	AQK(1)ETVK	3	1.0775	3	0.898	1.012	0.858	1.115	1.264	1.051	0.802	0.893
P11171	361	K	Protein 4.1	EPB41	1	1.83714e-34	180.48	LAPNQTK(1)ELEEK	2	1.0202	3	0.906	1.128	0.977	0.969	1.133	0.963	0.924	1.019
P11171	706	K	Protein 4.1	EPB41	1	0.0391583	64.265	PSEWDK(1)R	2	0.26317	1	0.942	0.984	1.013	0.856	1.104	0.916	1.185	1.259
P11171	231	K	Protein 4.1	EPB41	1	4.57433e-05	106.2	HAK(1)GQDLLK	2	-0.10348	3	0.853	0.987	0.97	1.013	1.145	1.013	1.019	1.194
P11171	689	K	Protein 4.1	EPB41	1	3.76721e-05	128.91	HHASISELK(1)K	4	-0.67298	3	1.009	1.028	0.989	1.001	1.037	0.952	0.984	0.975
P11171	753	K	Protein 4.1	EPB41	1	2.24907e-131	233.49	SEIPTK(1)DVPIVHTETK	3	0.55795	4	0.867	1.097	1.022	1.071	1.034	1.025	0.884	1.02
P11277	656	K	Spectrin beta chain, erythrocytic	SPTB	1	7.7021e-06	108.58	EK(1)EQIYSSLDYGK	3	0.63333	1	0.812	1.141	1.077	1.074	1.025	0.901	0.97	1.194
P11277	571	K	Spectrin beta chain, erythrocytic	SPTB	1	7.54113e-12	126.77	HK(1)LMEADIAIQGDK	3	-0.2811	4	0.873	1.082	0.978	1.028	1.08	0.984	0.975	1.117
P11277	1248	K	Spectrin beta chain, erythrocytic	SPTB	1	0.00189283	76.326	EK(1)VQLIEDR	2	-1.3657	2	0.93	1.099	1.017	0.984	1.042	0.996	0.933	1.003
P11277	118	K	Spectrin beta chain, erythrocytic	SPTB	1	4.25918e-14	125.22	IHCLENVDK(1)ALQFLK	3	0.15648	1	0.923	1.078	0.997	0.91	1.113	1.047	0.931	1.009
P11277	680	K	Spectrin beta chain, erythrocytic	SPTB	0.999415	0.0090521	95.417	K(0.001)HK(0.999)AFEDELR	3	-0.72289	2	0.91	1.05	0.977	0.974	1.069	1.097	0.924	1.016
P11277	593	K	Spectrin beta chain, erythrocytic	SPTB	1	0.000346127	92.856	AITAATLK(1)FTEGK	3	-0.29732	1
P11277	288	K	Spectrin beta chain, erythrocytic	SPTB	1	3.72676e-05	99.136	VLAVEGK(1)R	2	-1.9827	2	0.895	1.011	0.884	1.02	1.194	1.045	0.95	1.061
P11277	926	K	Spectrin beta chain, erythrocytic	SPTB	1	0.000207905	99.991	EVK(1)QYQDHLNTR	3	1.6277	1
P11277	598	K	Spectrin beta chain, erythrocytic	SPTB	1	0.000218885	83.423	FTEGK(1)GYQPCDPQVIQDR	3	0.50378	1
P11277	1432	K	Spectrin beta chain, erythrocytic	SPTB	1	1.32531e-08	81.406	K(1)EELGELFAQVPSMGEEGGDADLSIEK	4	1.4707	1	0.908	1.267	0.992	0.953	1.102	0.973	0.805	0.886
P11277	637	K	Spectrin beta chain, erythrocytic	SPTB	1	0.000332966	103.88	KAQLEQSK(1)R	2	-1.5033	3	0.871	0.961	0.952	0.949	1.047	0.98	1.241	1.425
P11277	1816	K	Spectrin beta chain, erythrocytic	SPTB	1	5.61224e-17	119.92	YFYTGAEILGLIDEK(1)HR	3	0.41284	1	0.855	1.005	1.061	1.12	1.082	0.892	0.986	1.153
P11277	1670	K	Spectrin beta chain, erythrocytic	SPTB	1	3.12202e-05	103.76	LQGQVDK(1)HYAGLK	3	-1.27	3	0.934	1.066	1.061	1.043	1.04	0.916	0.94	1.006
P11277	786	K	Spectrin beta chain, erythrocytic	SPTB	1	8.01883e-05	102.52	HK(1)DFLEELEESR	3	0.21163	2	0.799	1.496	0.982	0.812	1.268	0.824	0.818	1.024
P11277	463	K	Spectrin beta chain, erythrocytic	SPTB	1	1.85362e-112	226.74	K(1)HEAIETDTAAYEER	2	-0.11647	11	0.949	1.064	0.968	0.987	1.063	0.985	0.985	1.038
P11277	1997	K	Spectrin beta chain, erythrocytic	SPTB	1	0.000941554	93.166	EMNEK(1)WEAR	2	-0.68314	1	0.863	1.069	1.024	0.973	1.077	0.952	1.043	1.209
P11277	1518	K	Spectrin beta chain, erythrocytic	SPTB	1	1.35686e-81	199.61	LPLAQSADYGTNLQTVQLFMK(1)K	3	-0.4837	2	1.05	1.1	1.081	0.865	1.055	0.922	0.927	0.883
P11277	379	K	Spectrin beta chain, erythrocytic	SPTB	1	8.10144e-08	112.44	ANNQK(1)VYTPHDGK	3	0.30443	1	0.965	1.038	0.847	1.109	1.108	1.017	0.917	0.95
P11277	224	K	Spectrin beta chain, erythrocytic	SPTB	1	0.00156068	98.105	HRPDLIDFDK(1)LK	4	1.1711	3	0.926	1.017	1.026	0.994	1.071	0.962	1.003	1.083
P11277	490	K	Spectrin beta chain, erythrocytic	SPTB	1	3.10941e-23	132.14	ALEDLAQELEK(1)ENYHDQK	3	1.1856	1
P11277	981	K	Spectrin beta chain, erythrocytic	SPTB	1	2.97269e-06	140.78	VVESTK(1)DLGR	2	-0.36656	1	0.915	0.919	1.027	0.989	1.164	0.981	1.006	1.099
P11277	124	K	Spectrin beta chain, erythrocytic	SPTB	1	0.00083865	84.687	ALQFLK(1)EQR	2	-4.3686	1	0.891	1.209	0.991	0.941	1.192	0.853	0.923	1.036
P11277	1209	K	Spectrin beta chain, erythrocytic	SPTB	1	2.37837e-07	111.83	K(1)FEDFLGSMENNR	2	0.057902	4	0.942	1.141	1.043	0.92	1.121	0.909	0.925	0.982
P11277	387	K	Spectrin beta chain, erythrocytic	SPTB	1	3.53831e-11	91.355	VYTPHDGK(1)LVSDINR	3	3.2732	1
P11277	1262	K	Spectrin beta chain, erythrocytic	SPTB	0.998166	0.00303901	81.594	K(0.002)NNEK(0.998)AQEASVLLR	3	0.65421	1	0.892	1.131	1.044	1.065	1.097	0.863	0.909	1.019
P11277	1371	K	Spectrin beta chain, erythrocytic	SPTB	1	7.68608e-05	105.2	EK(1)TQHLSAAR	3	0.26613	1	0.8	0.891	1.095	0.928	1.119	0.964	1.204	1.504
P11277	1244	K	Spectrin beta chain, erythrocytic	SPTB	1	0.000124248	98.942	LVAEGNLYSDK(1)IK	3	-0.014394	1
P11277	419	K	Spectrin beta chain, erythrocytic	SPTB	1	0.018022	67.548	QEK(1)LEQLAR	2	-0.046983	2	0.929	1.185	0.945	0.971	1.093	0.905	0.973	1.046
P11277	461	K	Spectrin beta chain, erythrocytic	SPTB	1	6.809e-42	171.35	LVAQDNFGYDLAAVEAAK(1)K	3	-0.89856	1	1.014	1.145	0.928	0.992	1.016	0.907	0.997	0.984
P11277	707	K	Spectrin beta chain, erythrocytic	SPTB	1	0.00617035	84.352	K(1)QFGHPQIEAR	3	-1.2314	2	0.825	1.032	1.01	1.036	1.136	1.089	0.873	1.057
P11277	292	K	Spectrin beta chain, erythrocytic	SPTB	1	0.00126426	77.633	VGK(1)VIDHAIETEK	3	-1.3529	1
P11277	583	K	Spectrin beta chain, erythrocytic	SPTB	1	0.00406422	58.32	LMEADIAIQGDK(1)VK	3	0.20605	1
P11277	1685	K	Spectrin beta chain, erythrocytic	SPTB	1	7.36553e-07	117.93	K(1)LENMYHLFQLK	3	0.17327	1	0.932	1.071	1.023	0.938	1.032	0.939	1.065	1.143
P11277	968	K	Spectrin beta chain, erythrocytic	SPTB	1	1.26734e-23	135.09	VHNYCVDCEETSK(1)WITDK	3	1.2711	1	0.901	1.233	0.974	0.983	1.086	0.901	0.921	1.023
P11277	1233	K	Spectrin beta chain, erythrocytic	SPTB	1	0.0025927	52.522	VLSPVDSGNK(1)LVAEGNLYSDK	3	0.73341	1
P11277	630	K	Spectrin beta chain, erythrocytic	SPTB	1	0.000107418	94.692	K(1)AQLEQSK	2	-0.89302	1	0.835	1.219	0.964	0.978	1.046	0.948	1.009	1.209
P11277	996	K	Spectrin beta chain, erythrocytic	SPTB	1	0.00636886	76.605	K(1)LSGLER	2	-0.025506	1	0.914	1.103	1.013	0.992	0.976	0.857	1.146	1.254
P11277	497	K	Spectrin beta chain, erythrocytic	SPTB	1	8.59344e-05	95.642	ENYHDQK(1)R	3	-2.0753	1	0.986	0.966	1.008	1.078	0.983	1.02	0.958	0.971
P11277	569	K	Spectrin beta chain, erythrocytic	SPTB	1	2.13002e-60	192.68	HLLEVEDLLQK(1)HK	3	1.5943	2	0.946	1.018	0.978	1.083	0.98	0.969	1.025	1.083
P11277	1409	K	Spectrin beta chain, erythrocytic	SPTB	1	0.00147979	81.632	SDDPGK(1)DLTSVNR	2	0.41197	2	0.778	0.963	0.98	1.05	1.339	1.022	0.869	1.117
P11277	2056	K	Spectrin beta chain, erythrocytic	SPTB	1	1.1066e-05	94.007	RHEAFEK(1)STASWAER	4	-1.9846	3	0.908	1.201	1.024	0.998	1.188	0.826	0.855	0.943
P11277	302	K	Spectrin beta chain, erythrocytic	SPTB	1	2.53586e-22	155.43	VIDHAIETEK(1)MIEK	4	0.15201	2	0.891	1.17	0.981	1.006	1.166	0.873	0.913	1.024
P11277	1905	K	Spectrin beta chain, erythrocytic	SPTB	1	1.06581e-17	159.66	TQLVDTADK(1)FR	3	-1.5678	3	0.836	1.137	0.964	1.083	1.138	0.845	0.997	1.193
P11277	784	K	Spectrin beta chain, erythrocytic	SPTB	0.973538	0.000545168	98.582	K(0.974)HK(0.026)DFLEELEESR	4	2.1395	6	0.869	1.134	1.039	0.989	1.073	0.895	1.001	1.151
P11277	975	K	Spectrin beta chain, erythrocytic	SPTB	1	0.00617307	72.2	TK(1)VVESTK	2	-0.99267	1	0.819	1.042	0.977	1.077	1.066	1.071	0.948	1.157
P11277	1369	K	Spectrin beta chain, erythrocytic	SPTB	1	0.00462363	69.03	LWDELQATTK(1)EK	3	0.46353	1
P11277	1870	K	Spectrin beta chain, erythrocytic	SPTB	1	1.73838e-18	136.63	LQTAYAGEK(1)AEAIQNK	3	-1.1025	1	0.997	1.086	1.079	0.97	1.084	0.829	0.955	0.958
P11277	1029	K	Spectrin beta chain, erythrocytic	SPTB	1	6.9656e-119	220.63	ESQQLMDSHPEQK(1)EDIGQR	3	-0.81835	4	0.954	1.031	0.998	0.978	1.117	0.94	0.983	1.03
P12955	114	K	Xaa-Pro dipeptidase	PEPD	1	0.00160114	72.243	IHSK(1)EHFK	4	-0.98019	1
P13716	179	K	Delta-aminolevulinic acid dehydratase	ALAD	1	2.57686e-27	155.1	VEAIK(1)EALMAHGLGNR	3	-0.23597	2	0.866	1.205	1.068	0.953	1.15	0.882	0.875	1.01
P13716	213	K	Delta-aminolevulinic acid dehydratase	ALAD	1	0.0108679	68.168	DAAK(1)SSPAFGDR	2	0.76577	1	0.958	1.131	0.907	0.947	1.203	0.959	0.896	0.935
P13798	664	K	Acylamino-acid-releasing enzyme	APEH	1	2.91496e-07	93.371	YIPQVK(1)TPLLLMLGQEDR	3	1.9657	1	0.907	1.423	0.865	0.867	1.287	0.954	0.697	0.768
P14625	87	K	Endoplasmin	HSP90B1	1	0.0158796	48.284	MMK(1)LIINSLYK	3	-1.3329	1	0.948	1.019	0.991	0.966	0.95	1.113	1.013	1.068
P15531	39	K	Nucleoside diphosphate kinase A	NME1	1	1.55457e-09	112.24	LVGLK(1)FMQASEDLLK	3	2.818	1
P15531	26	K	Nucleoside diphosphate kinase A	NME1	1	0.00252522	76.228	GLVGEIIK(1)R	2	0.49535	1	0.899	1.266	0.992	0.843	1.182	0.847	0.971	1.08
P15531	31	K	Nucleoside diphosphate kinase A	NME1	1	4.93758e-06	93.162	FEQK(1)GFR	2	1.5428	1	0.927	1.034	1.049	0.959	1.084	0.966	0.981	1.059
P16152	180	K	Carbonyl reductase [NADPH] 1	CBR1	1	0.0275436	68.224	FVEDTK(1)K	2	-0.87798	1	0.901	1.004	1.094	0.978	1.063	1.004	0.956	1.061
P16157	27	K	Ankyrin-1	ANK1	1	0.00209708	77.204	SGNLDK(1)ALDHLR	3	0.89434	1	0.901	1.218	1.054	1.008	0.954	0.896	0.968	1.074
P16157	468	K	Ankyrin-1	ANK1	1	0.00138025	76.759	AK(1)DDQTPLHCAAR	3	0.43205	1	0.915	1.111	0.868	1.107	0.969	0.983	1.047	1.144
P16157	775	K	Ankyrin-1	ANK1	1	4.28037e-07	94.671	NGASPNEVSSDGTTPLAIAK(1)R	3	-0.56406	1	0.92	1.194	0.972	0.985	1.216	0.905	0.809	0.879
P16157	1102	K	Ankyrin-1	ANK1	1	0.00635664	56.039	LVPLVQATFPENAVTK(1)R	3	1.0773	1
P16157	534	K	Ankyrin-1	ANK1	1	0.000143734	107.17	EASQACMTK(1)K	3	-1.3118	2	0.987	0.945	0.953	0.982	1.073	1.003	1.057	1.07
P16157	801	K	Ankyrin-1	ANK1	1	0.00640857	53.924	VVTDETSFVLVSDK(1)HR	3	0.67745	1
P16157	268	K	Ankyrin-1	ANK1	1	0.00042383	97.734	GAQIETK(1)TK	2	-0.49827	1	0.952	1.046	0.932	1.029	1.068	1.029	0.944	0.991
P16157	545	K	Ankyrin-1	ANK1	1	0.00147141	76.073	GFTPLHVAAK(1)YGK	3	-0.19268	1
P16157	77	K	Ankyrin-1	ANK1	1	0.00173981	61.963	K(1)GNTALHIAALAGQDEVVR	3	-1.8461	1
P16157	76	K	Ankyrin-1	ANK1	1	0.000349207	102.05	EIILETTTK(1)K	2	-0.88153	3	0.932	1.109	1.081	0.991	1.144	0.868	0.874	0.937
P16157	270	K	Ankyrin-1	ANK1	1	0.0198273	48.214	TK(1)DELTPLHCAAR	3	0.95534	1
P16157	1018	K	Ankyrin-1	ANK1	1	5.28633e-07	111.79	SENGSVWK(1)EHR	3	-1.6446	2	0.764	1.184	1.067	0.906	1.306	0.826	0.946	1.237
P16452	421	K	Erythrocyte membrane protein band 4.2	EPB42	1	0.00798488	53.924	YVGNNISTK(1)GVGSDR	3	2.0422	1
P16452	445	K	Erythrocyte membrane protein band 4.2	EPB42	1	1.59446e-11	127.94	YPEGSLQEK(1)EVLER	2	-0.093346	2	0.909	1.169	1.063	0.999	1.102	0.884	0.875	0.963
P16452	244	K	Erythrocyte membrane protein band 4.2	EPB42	1	1.62968e-118	221.47	VLPTPQTQATQEGALLNK(1)R	3	0.20136	1	0.902	1.287	0.989	1.056	1.135	0.742	0.889	0.985
P16452	71	K	Erythrocyte membrane protein band 4.2	EPB42	1	0.0206703	45.883	VALTAQTGEQPSK(1)INR	3	0.61379	1
P16452	24	K	Erythrocyte membrane protein band 4.2	EPB42	1	1.86464e-11	132.08	NNEEHHTK(1)ALSSR	3	1.0805	1	1.127	0.934	0.883	0.862	1.248	0.845	1.099	0.975
P17858	727	K	ATP-dependent 6-phosphofructokinase, liver type	PFKL	1	0.0177358	67.334	K(1)DTDFEHR	3	-1.6192	1	0.855	1.005	1.042	1.082	1.158	0.944	0.916	1.071
P17980	70	K	26S proteasome regulatory subunit 6A	PSMC3	1	0.0022803	89.189	VTHELQAMK(1)DK	3	1.1488	1
P17987	272	K	T-complex protein 1 subunit alpha	TCP1	1	1.93529e-16	126.31	ESDITK(1)ER	2	-1.8701	1
P19823	374	K	Inter-alpha-trypsin inhibitor heavy chain H2	ITIH2	1	0.00525619	73.499	TQVADAK(1)R	2	-0.88895	2	0.383	0.574	0.61	1.213	0.625	3.15	0.444	1.16
P19823	487	K	Inter-alpha-trypsin inhibitor heavy chain H2	ITIH2	1	5.75532e-11	131.32	IYGNQDTSSQLK(1)K	3	1.6326	1	0.794	0.965	1.001	1.081	0.861	1.463	0.836	1.053
P19823	573	K	Inter-alpha-trypsin inhibitor heavy chain H2	ITIH2	1	0.00178527	84.479	DK(1)HADPDFTR	2	0.72491	3	0.622	0.772	0.788	1.157	0.786	2.243	0.632	1.016
P19827	312	K	Inter-alpha-trypsin inhibitor heavy chain H1	ITIH1	1	0.00025159	83.862	QTK(1)EALLK	2	0.42593	1	0.606	0.898	0.717	1.072	0.816	2.285	0.606	0.999
P19827	222	K	Inter-alpha-trypsin inhibitor heavy chain H1	ITIH1	1	0.0107261	71.451	ELAAQTIK(1)K	3	-2.7089	1
P20073	233	K	Annexin A7	ANXA7	1	0.0017744	77.062	TSYGK(1)DLIK	2	-0.99278	1	0.878	1.229	0.998	0.974	1.056	0.967	0.899	1.024
P20618	104	K	Proteasome subunit beta type-1	PSMB1	1	0.000241621	106.94	MYK(1)HSNNK	3	-0.35737	1	0.987	1.053	0.982	1.045	1.072	0.934	0.926	0.938
P20810	319	K	Calpastatin	CAST	1	0.00141278	79.148	EVDEAK(1)AK	2	-1.0547	1	0.95	1.157	0.929	1.005	1.251	0.864	0.844	0.888
P20810	457	K	Calpastatin	CAST	0.999991	2.32716e-05	94.922	EADPEDGKPVMDK(1)VK	3	1.2673	1	0.939	1.04	1.08	0.914	1.172	0.957	0.897	0.955
P20810	443	K	Calpastatin	CAST	1	3.77815e-17	124.29	GTVPDDAVEALADSLGK(1)K	3	-0.59331	1	0.946	1.114	1.025	0.964	1.187	0.828	0.935	0.989
P20810	444	K	Calpastatin	CAST	1	1.54323e-07	113.47	K(1)EADPEDGKPVMDK	3	-0.63657	4	0.913	1.117	1.012	0.931	1.131	1.013	0.884	0.968
P21333	92	K	Filamin-A	FLNA	1	0.034568	67.113	K(1)HNQRPTFR	4	-0.039069	1
P21980	444	K	Protein-glutamine gamma-glutamyltransferase 2	TGM2	1	4.07072e-13	114.56	EDITHTYK(1)YPEGSSEER	3	-0.46318	1	0.858	1.143	1.041	0.964	1.031	0.972	0.991	1.155
P22061	24	K	Protein-L-isoaspartate(D-aspartate) O-methyltransferase	PCMT1	1	0.0144163	67.334	NGIIK(1)TDK	2	-0.23182	1	0.919	1.05	1.077	1.025	1.101	0.928	0.9	0.979
P22314	528	K	Ubiquitin-like modifier-activating enzyme 1	UBA1	1	0.0201357	68.171	LK(1)SDTAAAAVR	2	-0.42956	1	0.875	1.054	1.022	1.069	1.058	0.971	0.95	1.085
P22392	49	K	Nucleoside diphosphate kinase B	NME2	1	2.74353e-05	96.673	ASEEHLK(1)QHYIDLK	4	0.78009	3	0.843	1.167	1.098	1.048	1.057	0.84	0.947	1.124
P22694	93	K	cAMP-dependent protein kinase catalytic subunit beta	PRKACB	1	0.00490296	88.338	QIEHTLNEK(1)R	3	-1.0335	1	0.862	0.999	1.038	0.97	1.082	0.965	1.084	1.257
P23526	389	K	Adenosylhomocysteinase	AHCY	1	0.00121683	72.898	K(1)LDEAVAEAHLGK	4	1.3037	2	0.785	1.243	1.19	0.891	1.208	0.77	0.912	1.161
P23528	92	K	Cofilin-1	CFL1	1	3.50154e-09	117.93	YALYDATYETK(1)ESK	3	1.7838	1	0.943	1.109	1.025	0.992	1.111	0.902	0.918	0.974
P23528	30	K	Cofilin-1	CFL1	1	0.00101694	94.692	SSTPEEVK(1)K	3	0.73966	4	0.975	1.026	1.005	0.987	1.059	0.993	0.955	0.98
P23528	144	K	Cofilin-1	CFL1	1	5.13494e-05	96.247	HELQANCYEEVK(1)DR	3	-0.96986	2	0.893	1.12	1.045	1.107	1.116	0.929	0.79	0.884
P23528	114	K	Cofilin-1	CFL1	1	0.0319444	63.091	SK(1)MIYASSK	2	0.46295	1	0.914	1.082	1.006	1	1.057	0.982	0.958	1.049
P23588	177	K	Eukaryotic translation initiation factor 4B	EIF4B	1	1.18253e-12	119.47	VDVADQAQDK(1)DRDDR	3	-1.0129	1	1.026	0.947	1.022	1.122	1.167	0.933	0.783	0.763
P25325	236	K	3-mercaptopyruvate sulfurtransferase	MPST	1	0.000350949	107.43	HLFQEK(1)K	3	-0.78714	2	0.871	1.377	0.927	0.912	1.234	0.806	0.873	1.003
P25685	35	K	DnaJ homolog subfamily B member 1	DNAJB1	0.98465	2.95781e-11	127.18	YHPDK(0.985)NK(0.015)EPGAEEK	4	-0.0021696	1
P25685	21	K	DnaJ homolog subfamily B member 1	DNAJB1	1	0.000305952	110.38	GASDEEIK(1)R	2	-0.39553	1
P25686	20	K	DnaJ homolog subfamily B member 2	DNAJB2	1	0.00131679	90.05	SASADDIK(1)K	2	0.62313	2	0.843	1.113	1.083	1.032	1.07	0.905	0.954	1.132
P25786	61	K	Proteasome subunit alpha type-1	PSMA1	1	0.0141882	72.705	AQSELAAHQK(1)K	3	0.46438	1	0.916	1.059	1.039	0.935	1.114	0.928	1.009	1.102
P25787	64	K	Proteasome subunit alpha type-2	PSMA2	1	0.00199571	81.625	SVHK(1)VEPITK	3	-1.1153	1
P25788	238	K	Proteasome subunit alpha type-3	PSMA3	1	2.00592e-05	99.815	EEAEK(1)YAK	2	-0.48113	1	0.861	1.017	1.132	0.925	1.146	0.877	1.042	1.211
P25788	206	K	Proteasome subunit alpha type-3	PSMA3	1	0.00232885	75.739	IIYIVHDEVK(1)DK	3	1.6832	1
P25788	192	K	Proteasome subunit alpha type-3	PSMA3	1	6.15018e-05	96.342	DIVK(1)EVAK	2	1.0081	1	0.943	1.137	0.96	1.008	1.11	1.021	0.821	0.871
P25788	230	K	Proteasome subunit alpha type-3	PSMA3	1	0.030776	54.539	HEIVPK(1)DIR	3	2.4276	1	1.027	1.156	1.052	1.072	0.969	0.811	0.913	0.889
P25788	65	K	Proteasome subunit alpha type-3	PSMA3	1	0.00122089	87.568	LYEEGSNK(1)R	2	-0.37666	1	0.942	1.105	1.048	1.067	1.142	0.847	0.848	0.9
P25789	246	K	Proteasome subunit alpha type-4	PSMA4	1	0.00952948	78.324	KHEEEEAK(1)AER	4	-1.8886	2
P25789	239	K	Proteasome subunit alpha type-4	PSMA4	1	3.51862e-05	143.04	K(1)HEEEEAK	2	1.2272	2	1.007	1.027	1.03	1.087	1.001	0.897	0.951	0.944
P26038	514	K	Moesin	MSN	1	0.0220891	65.842	TTEAEK(1)NER	2	0.6705	1	0.965	0.896	0.879	1.014	1.186	0.948	1.112	1.152
P26447	22	K	Protein S100-A4	S100A4	1	0.000476427	82.417	YSGK(1)EGDK	2	-0.37306	2	0.972	0.982	0.98	0.988	1.081	0.975	1.023	1.052
P26447	35	K	Protein S100-A4	S100A4	1	0.0114119	70.321	SELK(1)ELLTR	2	2.6006	1	0.978	1.117	1.033	0.936	1.079	0.897	0.96	0.981
P26447	31	K	Protein S100-A4	S100A4	1	0.00046505	85.676	LNK(1)SELK	2	-1.1318	2	0.91	1.129	1.004	0.959	1.103	0.899	0.996	1.093
P26447	48	K	Protein S100-A4	S100A4	1	0.00500398	74.376	ELPSFLGK(1)R	3	2.2297	2
P27105	283	K	Erythrocyte band 7 integral membrane protein	STOM	1	2.4909e-09	97.94	NSTIVFPLPIDMLQGIIGAK(1)HSHLG	3	0.85436	1	1.068	1.269	0.947	0.866	1.141	0.872	0.839	0.785
P27105	20	K	Erythrocyte band 7 integral membrane protein	STOM	1	0.0147929	62.088	LPDSFK(1)DSPSK	2	2.0667	2
P27362	12	K	Phosphoglycerate kinase	PGK	1	0.0328659	53.567	LSISDLK(1)DIK	3	1.2557	1
P27362	143	K	Phosphoglycerate kinase	PGK	1	0.000476427	82.417	ANK(1)EDVEK	2	-0.037994	3	0.438	0.678	0.962	1.471	1.747	1.192	0.511	1.167
P27824	127	K	Calnexin	CANX	1	0.0207556	52.126	AK(1)HHAISAK	4	-0.61842	1
P28066	192	K	Proteasome subunit alpha type-5	PSMA5	1	0.00986258	66.267	SMTLK(1)EAIK	3	0.38737	2
P28289	227	K	Tropomodulin-1	TMOD1	1	0.00778668	74.92	ENSYVK(1)K	2	-1.2942	1	0.97	1.063	1.01	1.007	1.019	0.927	1.003	1.034
P28289	79	K	Tropomodulin-1	TMOD1	1	0.000294584	88.385	EFK(1)DREDLVPYTGEK	3	1.1768	1
P29144	1067	K	Tripeptidyl-peptidase 2	TPP2	1	0.00283824	75.819	LHQLDAEK(1)ER	3	3.9591	1
P30041	67	K	Peroxiredoxin-6	PRDX6	1	4.67343e-60	133.74	NVK(1)LIALSIDSVEDHLAWSK	3	-1.2409	1
P30041	182	K	Peroxiredoxin-6	PRDX6	1	6.02238e-79	186.62	VATPVDWK(1)DGDSVMVLPTIPEEEAK	3	0.50475	2	0.947	1.081	1.077	0.948	1.114	0.893	0.939	0.992
P30041	63	K	Peroxiredoxin-6	PRDX6	1	0.000166163	91.318	LAPEFAK(1)R	3	-2.4586	4	0.979	1.085	1.019	0.998	1.006	0.961	0.951	0.972
P30041	122	K	Peroxiredoxin-6	PRDX6	1	1.94161e-18	127.83	ELAILLGMLDPAEK(1)DEK	3	-0.66684	2	0.988	0.97	1	1.023	1.078	0.939	1.003	1.016
P30041	199	K	Peroxiredoxin-6	PRDX6	1	3.07184e-11	109.04	DGDSVMVLPTIPEEEAK(1)K	3	0.562	1	0.95	1.032	0.968	1.031	1.233	0.909	0.877	0.923
P30041	215	K	Peroxiredoxin-6	PRDX6	1	0.000725894	84.498	ELPSGK(1)K	3	-0.8137	2	1.021	0.911	0.938	0.971	1.063	1.031	1.065	1.043
P30041	209	K	Peroxiredoxin-6	PRDX6	1	9.37754e-05	105.46	GVFTK(1)ELPSGK	2	0.54951	3	0.909	1.138	1.014	0.99	1.11	0.899	0.94	1.034
P30041	56	K	Peroxiredoxin-6	PRDX6	1	0.00137009	94.692	AAK(1)LAPEFAK	3	0.1721	3	0.902	1.168	0.969	0.954	1.041	0.954	1.013	1.123
P30041	141	K	Peroxiredoxin-6	PRDX6	1	0.000261928	120.99	VVFVFGPDK(1)K	2	0.40544	2	0.898	1.16	1.029	0.915	1.143	0.93	0.923	1.028
P30043	99	K	Flavin reductase (NADPH)	BLVRB	1	2.5428e-11	130.2	NIVAAMK(1)AHGVDK	4	-0.77869	6	0.911	1.053	1.093	1.018	1.093	0.94	0.893	0.98
P30043	145	K	Flavin reductase (NADPH)	BLVRB	1	5.87925e-143	216.16	ESGLK(1)YVAVMPPHIGDQPLTGAYTVTLDGR	3	0.52375	6	0.863	1.229	1.012	0.957	1.178	0.921	0.838	0.971
P30043	178	K	Flavin reductase (NADPH)	BLVRB	1	1.9578e-11	121.56	VISK(1)HDLGHFMLR	3	-0.43228	10	0.907	1.1	0.983	0.957	1.131	0.965	0.958	1.056
P30046	21	K	D-dopachrome decarboxylase	DDT	1	0.000222042	103.83	VPAGLEK(1)R	2	-1.4582	3	0.877	1.066	1.078	1.033	1.063	0.961	0.922	1.051
P30153	467	K	Serine/threonine-protein phosphatase 2A 65 kDa regulatory subunit A alpha isoform	PPP2R1A	1	0.00100702	88.596	EAATSNLK(1)K	3	1.0784	4	0.86	1.014	1.067	1.009	1.031	1.067	0.954	1.109
P30153	107	K	Serine/threonine-protein phosphatase 2A 65 kDa regulatory subunit A alpha isoform	PPP2R1A	1	0.0232713	62.536	DK(1)AVESLR	2	1.3083	1	0.839	1.056	1.081	1.086	1.073	0.982	0.884	1.054
P30566	147	K	Adenylosuccinate lyase	ADSL	1	0.0189864	64.711	LADFAK(1)ER	2	-1.5539	1
P30566	276	K	Adenylosuccinate lyase	ADSL	1	6.57413e-05	94.532	LLANLK(1)EMEEPFEK	3	0.801	1
P30566	82	K	Adenylosuccinate lyase	ADSL	1	0.0114805	61.78	MAAEEEK(1)R	2	-1.2943	2	0.913	1.055	1	1.025	1.066	0.938	1.004	1.1
P30613	321	K	Pyruvate kinase PKLR	PKLR	1	0.00262235	74.841	IENHEGVK(1)R	3	0.94062	1
P31939	254	K	Bifunctional purine biosynthesis protein PURH	ATIC	1	0.0011044	75.018	ELK(1)EALGIPAAASFK	3	1.2832	1	0.876	1.168	1.007	1.015	1.129	0.926	0.88	1.005
P31946	11	K	14-3-3 protein beta/alpha	YWHAB	1	0.000116316	91.867	SELVQK(1)AK	2	0.2304	1	0.94	1.136	1.028	0.95	1.098	0.92	0.929	0.989
P31946	13	K	14-3-3 protein beta/alpha	YWHAB	1	0.00295212	120.77	AK(1)LAEQAER	2	0.29677	1	0.895	1.011	0.921	0.98	1.054	1.083	1.056	1.181
P31948	237	K	Stress-induced-phosphoprotein 1	STIP1	1	0.0215348	83.087	ELGNDAYK(1)K	3	0.80554	2	0.929	0.966	1	1.047	1.153	0.934	0.971	1.046
P31948	246	K	Stress-induced-phosphoprotein 1	STIP1	1	0.0110822	66.004	DFDTALK(1)HYDK	3	-2.5829	1	0.895	1.103	1.006	0.998	1.157	0.878	0.962	1.075
P31948	50	K	Stress-induced-phosphoprotein 1	STIP1	1	0.0113416	73.26	SAAYAK(1)K	2	0.8564	1	0.904	0.961	1.118	1.067	1.08	0.943	0.927	1.025
P31948	486	K	Stress-induced-phosphoprotein 1	STIP1	1	0.00107773	83.862	HDSPEDVK(1)R	2	0.31032	2	1.038	0.883	1.107	0.917	1.112	0.986	0.957	0.922
P31948	446	K	Stress-induced-phosphoprotein 1	STIP1	1	0.00659719	71.176	DYTK(1)AMDVYQK	3	-0.63336	1
P31948	239	K	Stress-induced-phosphoprotein 1	STIP1	1	0.0322947	61.958	K(1)DFDTALK	2	1.3063	1	0.919	1.157	1.034	0.943	1.176	0.883	0.888	0.966
P31948	381	K	Stress-induced-phosphoprotein 1	STIP1	1	1.30291e-07	107.82	GDYPQAMK(1)HYTEAIK	3	1.8053	1	0.914	1.188	1.006	0.949	1.194	0.917	0.832	0.91
P31948	277	K	Stress-induced-phosphoprotein 1	STIP1	1	0.0304852	63.673	GDYNK(1)CR	2	-0.3254	1	0.962	1.161	0.975	0.917	1.008	1.061	0.918	0.954
P31948	109	K	Stress-induced-phosphoprotein 1	STIP1	1	7.838e-27	144.17	HEANNPQLK(1)EGLQNMEAR	3	-0.43704	1	0.854	1.111	0.989	1.009	1.145	0.89	1.002	1.172
P31948	317	K	Stress-induced-phosphoprotein 1	STIP1	1	0.0190558	61.344	YK(1)DAIHFYNK	3	2.1567	1
P31948	530	K	Stress-induced-phosphoprotein 1	STIP1	1	0.0252221	57.532	NPVIAQK(1)IQK	3	1.9091	1
P31948	229	K	Stress-induced-phosphoprotein 1	STIP1	1	0.00052648	122.39	EK(1)ELGNDAYK	2	-0.95207	1	0.95	1.048	0.934	1	1.022	0.97	1.076	1.132
P31948	100	K	Stress-induced-phosphoprotein 1	STIP1	1	1.68455e-07	101.62	TYEEGLK(1)HEANNPQLK	3	-0.16952	1	0.897	1.074	1.01	0.908	1.147	1.144	0.821	0.915
P31948	388	K	Stress-induced-phosphoprotein 1	STIP1	1	9.82088e-05	94.806	HYTEAIK(1)R	3	1.8472	1	0.836	1.059	1.03	0.998	1.113	0.941	1.023	1.224
P31948	222	K	Stress-induced-phosphoprotein 1	STIP1	1	6.22529e-14	126.84	ETKPEPMEEDLPENK(1)K	3	-0.74937	6	0.928	1.152	0.945	1.01	1.072	0.99	0.903	0.973
P32119	26	K	Peroxiredoxin-2	PRDX2	1	9.90409e-60	191.06	ATAVVDGAFK(1)EVK	2	3.5493	18	0.953	1.12	1.021	0.943	1.06	0.943	0.96	1.008
P32119	135	K	Peroxiredoxin-2	PRDX2	1	4.14145e-08	136.38	GLFIIDGK(1)GVLR	3	-1.3808	3	0.992	1.066	1.006	0.945	1.043	0.919	1.029	1.038
P32119	92	K	Peroxiredoxin-2	PRDX2	1	4.59912e-85	204.5	K(1)EGGLGPLNIPLLADVTR	2	-0.57682	6	0.982	1.023	1.029	0.977	1.04	0.954	0.995	1.014
P32119	119	K	Peroxiredoxin-2	PRDX2	1	1.70332e-100	214.46	LSEDYGVLK(1)TDEGIAYR	2	-0.32579	2	0.909	1.123	1.011	1.02	1.121	0.872	0.945	1.039
P32119	191	K	Peroxiredoxin-2	PRDX2	1	3.13007e-30	154.34	PGSDTIKPNVDDSK(1)EYFSK	3	1.1365	2	0.95	1.076	1.056	0.997	1.061	0.984	0.876	0.922
P32119	34	K	Peroxiredoxin-2	PRDX2	1	0.00237504	80.438	LSDYK(1)GK	2	-0.86126	5	0.886	1.118	1.057	0.966	1.063	0.936	0.974	1.099
P32119	177	K	Peroxiredoxin-2	PRDX2	0.999988	1.02486e-93	175.44	LVQAFQYTDEHGEVCPAGWK(1)PGSDTIKPNVDDSK	4	0.19599	2	0.935	1.202	0.996	0.892	1.176	0.874	0.926	0.99
P32119	196	K	Peroxiredoxin-2	PRDX2	1	1.84381e-05	101.54	EYFSK(1)HN	2	-0.35703	7	0.909	1.085	1.009	1.039	1.072	1.008	0.878	0.965
P32119	10	K	Peroxiredoxin-2	PRDX2	1	0.00550381	70.056	IGK(1)PAPDFK	3	1.7634	3	0.915	1.079	1.044	0.965	1.102	0.966	0.93	1.016
P32119	16	K	Peroxiredoxin-2	PRDX2	0.953299	5.39722e-13	70.897	IGK(0.047)PAPDFK(0.953)ATAVVDGAFK	3	-1.5592	1
P32119	29	K	Peroxiredoxin-2	PRDX2	1	0.00183841	77.662	EVK(1)LSDYK	3	0.1128	3	1.029	0.996	0.985	0.89	1.07	1.01	1.02	0.991
P34932	568	K	Heat shock 70 kDa protein 4	HSPA4	0.999957	0.0265986	45.307	KMDQPPQAK(1)K	3	0.25013	1
P34932	766	K	Heat shock 70 kDa protein 4	HSPA4	1	0.0129713	71.451	SK(1)EIEAK	2	0.022149	1	0.956	1.05	1.127	0.974	1.042	0.907	0.944	0.987
P35241	363	K	Radixin	RDX	1	0.0057765	77.185	AQK(1)ELEEQTR	2	0.15957	1	1.134	1.238	0.892	1.006	0.871	0.974	0.886	0.781
P35241	162	K	Radixin	RDX	1	0.013634	63.624	VLEQHK(1)LTK	3	0.64015	1
P35241	344	K	Radixin	RDX	1	0.0103734	69.721	EK(1)EELMER	2	1.1953	1	0.958	1.082	1.074	0.96	1.041	0.887	0.998	1.042
P35241	253	K	Radixin	RDX	1	0.000630355	82.417	NISFNDK(1)K	2	1.2289	2	0.935	1.151	1.064	0.936	1.132	0.844	0.939	1.005
P35241	316	K	Radixin	RDX	1	0.000175021	86.833	HQK(1)QLER	3	1.1067	1
P35611	21	K	Alpha-adducin	ADD1	1	9.39646e-06	91.616	AAVVTSPPPTTAPHK(1)ER	4	-0.022829	3	0.948	1.109	1.007	1.061	1.089	0.914	0.872	0.921
P35611	140	K	Alpha-adducin	ADD1	1	0.00220281	90.707	GSDSIAYDK(1)GEK	2	1.8818	1	0.961	1.075	0.965	0.936	1.04	1.056	0.966	1.005
P35611	55	K	Alpha-adducin	ADD1	1	0.000325709	84.479	QDFNMMEQK(1)K	3	0.55097	1
P35612	163	K	Beta-adducin	ADD2	1	0.000247199	95.57	VSK(1)EQDHFLISPK	3	0.57207	1
P35612	391	K	Beta-adducin	ADD2	1	0.00065772	79.148	HPFVQEK(1)TK	3	-0.42099	1	0.957	1.015	1.013	1.105	0.988	1.082	0.842	0.88
P35612	627	K	Beta-adducin	ADD2	1	0.00243237	77.662	SLEEGTK(1)K	2	1.2746	1	1.026	1.073	0.988	0.981	1.065	0.875	0.993	0.968
P35612	527	K	Beta-adducin	ADD2	1	0.00119854	61.862	SAGPQSQLLASVIAEK(1)SR	3	0.68813	1
P35612	607	K	Beta-adducin	ADD2	1	5.36736e-13	113.11	SAPASPVQSPAK(1)EAETK	3	-0.73411	1
P35612	51	K	Beta-adducin	ADD2	1	0.00484684	86.114	QDFNLMEQK(1)K	3	-0.85258	1
P37837	130	K	Transaldolase	TALDO1	1	0.00543659	66.989	LIELYK(1)EAGISK	3	3.3726	1
P37837	203	K	Transaldolase	TALDO1	1	0.000598459	99.844	ILDWHVANTDK(1)K	3	0.50498	1	0.908	1.235	1.01	0.914	1.158	0.855	0.921	1.015
P37837	225	K	Transaldolase	TALDO1	1	0.0101957	73.616	IYNYYK(1)K	2	1.1284	1	0.957	1.086	1.016	0.947	1.152	0.94	0.903	0.944
P37837	286	K	Transaldolase	TALDO1	1	7.52041e-20	145.69	AAQASDLEK(1)IHLDEK	4	0.84726	2	0.923	1.137	1.049	0.972	1.069	0.929	0.92	0.997
P37837	71	K	Transaldolase	TALDO1	1	2.71835e-06	125.53	K(1)LGGSQEDQIK	2	0.33411	2	0.932	1.068	1.083	0.975	1.16	0.922	0.86	0.922
P37837	314	K	Transaldolase	TALDO1	1	0.000295506	85.533	K(1)FAADAVK	2	1.939	2	0.91	1.096	1.047	0.963	1.083	0.921	0.981	1.079
P37837	115	K	Transaldolase	TALDO1	1	0.0131003	71.879	LSFDK(1)DAMVAR	2	-1.4434	2	0.909	1.128	1.086	0.945	1.125	0.908	0.899	0.988
P37837	136	K	Transaldolase	TALDO1	1	0.00442371	73.233	EAGISK(1)DR	2	0.57178	2	1.009	0.953	1.043	0.96	1.032	1.042	0.961	0.952
P37837	321	K	Transaldolase	TALDO1	1	0.00550407	78.043	FAADAVK(1)LER	2	-0.077277	1	0.877	1.111	1.043	0.928	1.134	0.953	0.954	1.088
P37840	32	K	Alpha-synuclein	SNCA	1	0.00228125	88.803	QGVAEAAGK(1)TK	3	-1.9114	1	0.852	1.148	1.052	1.029	1.068	0.945	0.905	1.063
P37840	34	K	Alpha-synuclein	SNCA	1	6.88314e-05	108.58	TK(1)EGVLYVGSK	2	-0.71928	1	0.965	1.127	0.995	0.942	1.166	0.969	0.835	0.866
P37840	21	K	Alpha-synuclein	SNCA	1	0.000109642	107.65	EGVVAAAEK(1)TK	2	-0.070908	1	0.927	1.099	0.946	0.956	1.168	1.021	0.882	0.951
P37840	45	K	Alpha-synuclein	SNCA	1	1.55366e-18	137.45	TK(1)EGVVHGVATVAEK	3	1.4328	3	0.939	1.111	1.04	0.933	1.088	0.986	0.902	0.96
P37840	43	K	Alpha-synuclein	SNCA	1	0.0369394	48.115	EGVLYVGSK(1)TK	3	-0.28372	1
P37840	96	K	Alpha-synuclein	SNCA	1	2.24436e-40	167.69	TVEGAGSIAAATGFVK(1)K	3	0.27359	2	0.874	1.291	1.008	0.952	1.243	0.793	0.84	0.962
P37840	58	K	Alpha-synuclein	SNCA	1	2.65196e-27	160.8	EGVVHGVATVAEK(1)TK	3	-0.12364	1	0.996	1.066	0.998	1.025	1.062	1.015	0.837	0.841
P40227	127	K	T-complex protein 1 subunit zeta	CCT6A	1	0.00104418	88.803	IITEGFEAAK(1)EK	2	2.2071	2	0.854	1.169	1.032	1.013	1.16	0.889	0.884	1.035
P40227	307	K	T-complex protein 1 subunit zeta	CCT6A	1	6.28684e-24	131.45	GIDPFSLDALSK(1)EGIVALR	3	0.65488	1
P40925	312	K	Malate dehydrogenase, cytoplasmic	MDH1	1	2.30058e-05	99.568	EK(1)MDLTAK	2	-0.33984	1	0.945	1.027	1.041	1.011	1.056	0.917	1.002	1.06
P40925	298	K	Malate dehydrogenase, cytoplasmic	MDH1	1	0.000378159	80.738	TWK(1)FVEGLPINDFSR	3	1.6325	1	0.902	1.114	1.191	0.949	1.002	0.969	0.873	0.967
P40925	118	K	Malate dehydrogenase, cytoplasmic	MDH1	1	2.14169e-06	124.51	SQGAALDK(1)YAK	2	0.033312	2	0.935	1.085	1.01	0.964	1.078	0.945	0.982	1.05
P40925	239	K	Malate dehydrogenase, cytoplasmic	MDH1	1	6.37332e-05	109.16	K(1)LSSAMSAAK	2	0.36304	1	0.911	1.072	1.099	1.001	1.043	0.928	0.947	1.04
P40925	318	K	Malate dehydrogenase, cytoplasmic	MDH1	0.999081	6.33247e-05	104.2	EK(0.001)MDLTAK(0.999)ELTEEK	3	0.28229	1	0.847	1.201	1.051	0.963	1.121	0.956	0.861	1.016
P40925	73	K	Malate dehydrogenase, cytoplasmic	MDH1	1	0.00122952	77.894	DVIATDK(1)EDVAFK	3	2.3126	1
P40925	107	K	Malate dehydrogenase, cytoplasmic	MDH1	1	0.000348189	87.323	ANVK(1)IFK	2	-0.14422	1	0.945	1.103	1.047	0.919	1.097	0.867	1.022	1.081
P43487	190	K	Ran-specific GTPase-activating protein	RANBP1	1	2.5417e-35	149.47	LEALSVK(1)EETKEDAEEKQ	4	0.010624	2
P43487	194	K	Ran-specific GTPase-activating protein	RANBP1	1	8.8191e-06	125.36	EETK(1)EDAEEKQ	3	-1.355	1	0.945	1.093	1.044	0.969	0.995	0.994	0.96	1.015
P43487	76	K	Ran-specific GTPase-activating protein	RANBP1	1	0.000913592	82.417	GTGDVK(1)LLK	2	1.505	1
P43686	409	K	26S proteasome regulatory subunit 6B	PSMC4	1	0.0109053	73.273	K(1)DEQEHEFYK	3	1.0076	1	1.006	1.08	0.986	1.021	1.048	0.888	0.971	0.966
P43686	80	K	26S proteasome regulatory subunit 6B	PSMC4	1	0.00615953	85.973	EFLHAQEEVK(1)R	3	-1.1455	1
P48426	27	K	Phosphatidylinositol 5-phosphate 4-kinase type-2 alpha	PIP4K2A	1	0.00728912	66.429	HFVAQK(1)VK	3	1.6084	1
P48426	21	K	Phosphatidylinositol 5-phosphate 4-kinase type-2 alpha	PIP4K2A	1	2.94472e-06	97.602	K(1)HFVAQK	2	0.69532	2	0.962	1.073	1.037	1.063	1.031	0.927	0.907	0.944
P48426	213	K	Phosphatidylinositol 5-phosphate 4-kinase type-2 alpha	PIP4K2A	0.99993	0.0278969	79.492	KYDLK(1)GSTVAR	3	0.83935	1
P48426	89	K	Phosphatidylinositol 5-phosphate 4-kinase type-2 alpha	PIP4K2A	1	0.0353221	52.391	ENMPSHFK(1)FK	3	1.2982	1
P48426	140	K	Phosphatidylinositol 5-phosphate 4-kinase type-2 alpha	PIP4K2A	1	0.0390626	58.23	FHTSYDK(1)R	3	-0.72904	1
P48426	258	K	Phosphatidylinositol 5-phosphate 4-kinase type-2 alpha	PIP4K2A	1	0.0131446	71.379	VFLEK(1)LK	2	0.35769	1
P48506	16	K	Glutamate--cysteine ligase catalytic subunit	GCLC	1	0.00999531	55.688	GLLSQGSPLSWEETK(1)R	3	0.12606	1
P48506	465	K	Glutamate--cysteine ligase catalytic subunit	GCLC	1	5.75924e-17	128.95	LDFLIPLSK(1)VDENMK	3	2.0331	1	0.799	1.155	1.028	0.853	1.398	0.925	0.843	1.055
P48507	90	K	Glutamate--cysteine ligase regulatory subunit	GCLM	1	0.0144638	72.797	INPDEREEMK(1)VSAK	3	0.79145	1	0.943	1.103	1.097	0.966	1.033	0.991	0.867	0.92
P48643	265	K	T-complex protein 1 subunit epsilon	CCT5	1	0.00889817	56.139	HK(1)LDVTSVEDYK	3	0.28435	1	0.975	1.132	0.931	1.032	1.121	0.899	0.91	0.933
P48643	279	K	T-complex protein 1 subunit epsilon	CCT5	1	0.0359767	60.019	ALQK(1)YEK	2	1.1873	1
P48643	513	K	T-complex protein 1 subunit epsilon	CCT5	1	0.00973648	71.558	QQHVIETLIGK(1)K	3	-0.58938	1
P49368	138	K	T-complex protein 1 subunit gamma	CCT3	1	0.00614888	87.568	ALDDMISTLK(1)K	3	0.65153	1
P49368	222	K	T-complex protein 1 subunit gamma	CCT3	1	2.80296e-07	118.87	GVMINK(1)DVTHPR	3	0.00065438	1
P49721	34	K	Proteasome subunit beta type-2	PSMB2	1	0.0048359	69.598	DDHDK(1)MFK	3	-2.3448	1	1.047	1.102	0.966	0.878	1.082	1.002	0.924	0.882
P49721	29	K	Proteasome subunit beta type-2	PSMB2	1	0.00155609	72.489	VAASNIVQMK(1)DDHDK	3	0.55396	1
P49773	30	K	Histidine triad nucleotide-binding protein 1	HINT1	1	0.00311974	81.448	EIPAK(1)IIFEDDR	2	0.9484	1	0.912	1.199	1.046	0.925	1.162	0.911	0.844	0.926
P50250	440	K	Adenosylhomocysteinase	PFE1050w	1	0.00216445	71.176	HLDEK(1)VALYHLK	4	-1.1533	1
P50395	112	K	Rab GDP dissociation inhibitor beta	GDI2	1	0.00822751	58.172	VTEGSFVYK(1)GGK	3	-0.88484	1	0.911	1.073	1.037	1.013	1.105	1.059	0.802	0.88
P50395	164	K	Rab GDP dissociation inhibitor beta	GDI2	1	0.0258353	66.299	TFEGIDPK(1)K	3	-0.49316	1
P50395	29	K	Rab GDP dissociation inhibitor beta	GDI2	1	0.00555647	77.072	K(1)VLHMDR	3	1.0614	1	0.964	0.96	1.143	1.033	0.967	0.902	1.031	1.07
P50502	56	K	Hsc70-interacting protein	ST13	0.999987	0.00183986	96.673	SEENTK(1)EEKPDSK	3	0.22281	4	1.047	1.083	0.961	0.941	1.067	1.019	0.882	0.843
P50502	118	K	Hsc70-interacting protein	ST13	1	0.0029728	75.018	K(1)VAAIEALNDGELQK	3	0.86898	1
P50502	230	K	Hsc70-interacting protein	ST13	1	9.74263e-05	86.136	AQK(1)IAEHR	3	0.19189	1	1.012	1.167	1.194	0.965	0.874	0.93	0.857	0.847
P50990	225	K	T-complex protein 1 subunit theta	CCT8	1	3.04735e-06	122.64	K(1)ETEGDVTSVK	2	0.1328	2	1	0.964	0.917	1.057	1.148	1.031	0.883	0.883
P50990	235	K	T-complex protein 1 subunit theta	CCT8	1	0.000498711	84.954	ETEGDVTSVK(1)DAK	3	-0.23021	1
P52209	38	K	6-phosphogluconate dehydrogenase, decarboxylating	PGD	1	9.94937e-06	101.42	TVSK(1)VDDFLANEAK	3	-0.7975	1	0.827	1.139	1.087	1.02	1.087	0.939	0.902	1.092
P52209	309	K	6-phosphogluconate dehydrogenase, decarboxylating	PGD	0.999998	0.0295598	72.681	GPQK(1)FQFDGDKK	3	0.85449	1	0.929	1.13	1.037	0.982	1.093	0.904	0.926	0.997
P52209	248	K	6-phosphogluconate dehydrogenase, decarboxylating	PGD	1	0.0183742	50.897	FQDTDGK(1)HLLPK	3	0.89821	1
P52209	316	K	6-phosphogluconate dehydrogenase, decarboxylating	PGD	1	0.00112987	81.099	FQFDGDK(1)K	3	0.18631	3	0.938	1.118	1.021	0.969	1.086	0.953	0.915	0.976
P52565	43	K	Rho GDP-dissociation inhibitor 1	ARHGDIA	1	0.0170059	73.688	SIQEIQELDK(1)DDESLRK	3	-0.43607	1	0.863	1.203	1.156	0.961	1.083	0.828	0.907	1.051
P52566	124	K	Rho GDP-dissociation inhibitor 2	ARHGDIB	1	0.00398495	62.357	DIVSGLK(1)YVQHTYR	3	0.78477	1	0.841	1.356	0.982	1.024	1.081	0.866	0.85	1.011
P52907	97	K	F-actin-capping protein subunit alpha-1	CAPZA1	1	0.000372094	112.13	ISFK(1)FDHLR	3	2.4377	1	0.793	1.485	1.014	0.872	1.126	0.896	0.814	1.026
P53004	269	K	Biliverdin reductase A	BLVRA	1	1.67751e-08	113.4	LLGQFSEK(1)ELAAEK	3	-0.12542	1	0.912	1.173	0.985	0.944	1.132	0.946	0.908	0.996
P53004	194	K	Biliverdin reductase A	BLVRA	1	0.00778668	74.92	K(1)EDQYMK	2	-0.42811	1	0.935	1.027	0.971	1.032	1.042	1.047	0.945	1.011
P53004	275	K	Biliverdin reductase A	BLVRA	1	0.000269898	89.355	ELAAEK(1)K	2	0.21682	2	0.896	1.086	1.002	1.001	1.039	0.997	0.979	1.092
P53004	143	K	Biliverdin reductase A	BLVRA	1	0.0379466	61.577	EVVGK(1)DLLK	2	-1.3766	1	0.856	1.501	0.899	0.837	1.414	0.72	0.773	0.904
P53396	166	K	ATP-citrate synthase	ACLY	1	0.0219383	66.056	LNPEDIK(1)K	2	0.0069423	1	0.899	1.133	1.073	1.008	1.1	0.882	0.905	1.007
P53396	468	K	ATP-citrate synthase	ACLY	1	0.0011354	85.355	ADEVAPAK(1)K	3	1.7513	2	0.961	0.993	0.947	0.966	1.148	1.079	0.906	0.943
P53396	167	K	ATP-citrate synthase	ACLY	1	0.00461996	68.536	K(1)HLLVHAPEDK	4	-0.36975	1	1.012	1	0.918	1.015	1.142	0.931	0.981	0.969
P54578	391	K	Ubiquitin carboxyl-terminal hydrolase 14	USP14	1	0.0292186	66.267	VNQQPNTSDK(1)K	3	1.79	1
P54578	238	K	Ubiquitin carboxyl-terminal hydrolase 14	USP14	1	3.69977e-10	118.52	ETDSSSASAATPSK(1)K	3	1.1777	2	0.919	0.978	1.023	1.183	1.099	0.881	0.916	0.996
P54578	336	K	Ubiquitin carboxyl-terminal hydrolase 14	USP14	1	0.0307488	47.971	EK(1)ESVNAK	2	-1.2018	1
P54725	122	K	UV excision repair protein RAD23 homolog A	RAD23A	1	9.51489e-43	130.72	EDK(1)SPSEESAPTTSPESVSGSVPSSGSSGR	3	0.85933	1	0.629	0.883	1.089	1.2	1.281	1.103	0.815	1.295
P54725	31	K	UV excision repair protein RAD23 homolog A	RAD23A	1	0.00221583	80.688	EK(1)IEAEK	2	-0.4186	2	0.917	1.024	1.04	1.003	1.086	1.018	0.912	0.995
P54727	63	K	UV excision repair protein RAD23 homolog B	RAD23B	1	0.0125752	71.614	EYK(1)IDEK	2	-0.62738	1	0.994	1.006	1.022	1.032	1.063	0.973	0.91	0.915
P55072	60	K	Transitional endoplasmic reticulum ATPase	VCP	1	0.00926549	71.221	GDTVLLK(1)GK	3	-0.70326	2	0.915	1.116	1.031	1.008	1.131	0.926	0.873	0.954
P55072	614	K	Transitional endoplasmic reticulum ATPase	VCP	1	0.00324012	76.145	VINQILTEMDGMSTK(1)K	3	0.31103	1
P55072	651	K	Transitional endoplasmic reticulum ATPase	VCP	1	8.85175e-17	131.45	LDQLIYIPLPDEK(1)SR	2	0.47164	2	0.946	1.114	1.089	0.955	1.111	0.869	0.917	0.97
P55209	157	K	Nucleosome assembly protein 1-like 1	NAP1L1	0.832239	0.0273328	42.317	IEDEK(0.156)K(0.832)DEEK(0.012)EDPK	4	-1.4396	1	0.893	0.96	1.123	0.921	1.045	1.117	0.94	1.053
P58546	90	K	Myotrophin	MTPN	1	0.00043274	88.392	LLLSK(1)GADK	3	-0.66846	1
P58546	94	K	Myotrophin	MTPN	1	0.00476631	76.679	GADK(1)TVK	2	-1.0461	2	0.918	0.962	0.911	1.116	1.183	1.091	0.82	0.893
P58546	24	K	Myotrophin	MTPN	1	0.000224045	105.03	DYVAK(1)GEDVNR	2	-1.1332	3	0.97	1.063	1.001	1.058	1.087	0.95	0.872	0.899
P60174	225	K	Triosephosphate isomerase	TPI1	1	3.7116e-79	205.98	TATPQQAQEVHEK(1)LR	3	-0.43639	3	0.951	1.008	1.031	1.075	1.051	0.928	0.956	1.005
P60174	186	K	Triosephosphate isomerase	TPI1	1	0.00239192	69.92	VVFEQTK(1)VIADNVK	3	0.081872	1
P60174	193	K	Triosephosphate isomerase	TPI1	1	5.13912e-07	111.63	VIADNVK(1)DWSK	2	-0.016906	2	0.895	1.199	1.025	0.978	1.136	0.889	0.878	0.981
P60891	212	K	Ribose-phosphate pyrophosphokinase 1	PRPS1	1	0.0315498	54.198	MVLVGDVK(1)DR	3	0.38978	1
P60891	34	K	Ribose-phosphate pyrophosphokinase 1	PRPS1	1	0.000182749	86.367	K(1)FSNQETCVEIGESVR	3	-0.68764	1
P60891	176	K	Ribose-phosphate pyrophosphokinase 1	PRPS1	1	4.71328e-05	100.43	NCTIVSPDAGGAK(1)R	2	-0.088517	2	0.93	0.939	0.985	1.076	1.175	0.913	0.982	1.056
P60900	181	K	Proteasome subunit alpha type-6	PSMA6	1	0.000160699	107.17	QTESTSFLEK(1)K	3	-1.5192	1	0.964	1.092	0.96	1.109	1.077	0.85	0.948	0.983
P60953	183	K	Cell division control protein 42 homolog	CDC42	1	0.00374046	77.871	NVFDEAILAALEPPEPK(1)K	3	-1.1581	1
P61088	68	K	Ubiquitin-conjugating enzyme E2 N	UBE2N	1	0.000261603	82.59	LELFLPEEYPMAAPK(1)VR	3	-0.43466	1	1.026	1.055	1.099	0.985	1.189	0.822	0.823	0.803
P61978	34	K	Heterogeneous nuclear ribonucleoprotein K	HNRNPK	1	0.000201133	99.796	RPAEDMEEEQAFK(1)R	3	-0.7524	1	0.938	1.098	1.113	1.038	1.057	0.865	0.89	0.948
P61981	77	K	14-3-3 protein gamma	YWHAG	1	0.00917076	72.2	TSADGNEK(1)K	2	0.90661	1	0.974	1.039	1.005	1.061	1.037	0.893	0.991	1.018
P61981	142	K	14-3-3 protein gamma	YWHAG	1	0.0105376	76.073	YLAEVATGEK(1)R	2	0.65274	1	0.896	1.161	1.082	1.02	1.097	0.861	0.882	0.984
P62158	22	K	Calmodulin	CALM1	1	6.97998e-60	188.27	EAFSLFDK(1)DGDGTITTK	3	1.2023	1	1.042	1.052	0.947	0.988	1.188	0.928	0.856	0.821
P62158	78	K	Calmodulin	CALM1	1	2.08722e-44	188.48	MK(1)DTDSEEEIR	3	-1.0823	3	1.217	1.002	0.936	0.886	1.027	0.988	0.944	0.775
P62191	91	K	26S proteasome regulatory subunit 4	PSMC1	0.999929	0.0177532	69.188	NQEQMKPLEEK(1)QEEER	3	1.1882	1	0.783	1.219	0.947	0.926	1.072	1.148	0.905	1.155
P62258	69	K	14-3-3 protein epsilon	YWHAE	0.999958	1.61544e-12	114.56	IISSIEQK(1)EENKGGEDK	4	-0.4069	2	0.914	1.164	1.118	0.928	1.146	0.865	0.865	0.946
P62258	28	K	14-3-3 protein epsilon	YWHAE	1	0.000228138	134.13	YDEMVESMK(1)K	2	0.33629	3	0.855	1.204	1.057	0.979	1.141	0.857	0.907	1.061
P62258	142	K	14-3-3 protein epsilon	YWHAE	1	8.97522e-23	123.76	K(1)EAAENSLVAYK	2	0.31789	2
P62258	118	K	14-3-3 protein epsilon	YWHAE	1	4.45072e-26	140.22	HLIPAANTGESK(1)VFYYK	3	-0.86537	1	0.934	1.102	1.103	1.023	1.066	0.89	0.882	0.945
P62258	125	K	14-3-3 protein epsilon	YWHAE	1	0.0258574	52.867	MK(1)GDYHR	3	2.0304	3
P62258	73	K	14-3-3 protein epsilon	YWHAE	1	0.00197424	75.819	EENK(1)GGEDK	2	-0.26544	1	0.891	1.125	0.795	1.11	0.85	1.18	1.05	1.178
P62258	78	K	14-3-3 protein epsilon	YWHAE	1	0.0128486	90.614	GGEDK(1)LK	2	1.2127	3	0.909	1.091	1.005	1.011	0.99	0.947	1.047	1.152
P62826	38	K	GTP-binding nuclear protein Ran	RAN	1	0.000150847	83.229	K(1)YVATLGVEVHPLVFHTNR	4	-0.21659	1	0.796	1.146	1.091	1.03	1.091	0.891	0.955	1.2
P62826	37	K	GTP-binding nuclear protein Ran	RAN	1	0.00131679	90.05	HLTGEFEK(1)K	2	-1.06	1	1.016	1.059	0.925	0.93	1.212	1.037	0.821	0.808
P62826	23	K	GTP-binding nuclear protein Ran	RAN	1	0.00158173	73.296	LVLVGDGGTGK(1)TTFVK	3	0.33576	1
P62834	128	K	Ras-related protein Rap-1A	RAP1A	1	0.00241202	85.837	VVGK(1)EQGQNLAR	2	-0.47172	1	1.014	0.999	0.99	0.997	0.953	1.03	1.017	1.003
P62937	131	K	Peptidyl-prolyl cis-trans isomerase A	PPIA	1	7.10565e-05	89.55	HVVFGK(1)VK	3	0.60443	1
P62937	28	K	Peptidyl-prolyl cis-trans isomerase A	PPIA	1	0.000198145	101.53	VSFELFADK(1)VPK	2	-0.17421	4	0.963	1.132	0.949	0.897	1.127	0.949	0.982	1.02
P62937	125	K	Peptidyl-prolyl cis-trans isomerase A	PPIA	1	1.44921e-08	117.93	TEWLDGK(1)HVVFGK	3	-0.31908	1	0.866	1.058	1.049	0.947	1.114	0.988	0.978	1.13
P62937	76	K	Peptidyl-prolyl cis-trans isomerase A	PPIA	1	0.00616412	55.415	HNGTGGK(1)SIYGEK	3	-0.50852	1
P62937	133	K	Peptidyl-prolyl cis-trans isomerase A	PPIA	1	0.000520958	83.692	VK(1)EGMNIVEAMER	2	-0.22728	2	0.867	1.2	1.003	0.923	1.169	0.945	0.893	1.031
P62987	27	K	Ubiquitin-60S ribosomal protein L40	UBA52	1	9.03336e-50	178.14	TITLEVEPSDTIENVK(1)AK	4	1.8547	2	0.979	1.056	0.983	1	1.054	0.995	0.933	0.953
P62987	33	K	Ubiquitin-60S ribosomal protein L40	UBA52	1	1.5931e-16	151.22	IQDK(1)EGIPPDQQR	3	0.05714	18	0.919	1.129	0.95	0.955	1.128	1.002	0.917	0.997
P62987	63	K	Ubiquitin-60S ribosomal protein L40	UBA52	1	0.00108761	64.214	TLSDYNIQK(1)ESTLHLVLR	3	0.74728	1
P62987	48	K	Ubiquitin-60S ribosomal protein L40	UBA52	1	2.42753e-07	122.86	LIFAGK(1)QLEDGR	3	1.7741	3	0.915	1.155	1.002	0.987	1.149	0.927	0.865	0.945
P63104	11	K	14-3-3 protein zeta/delta	YWHAZ	1	0.00295212	120.77	AK(1)LAEQAER	2	0.29677	1	0.895	1.011	0.921	0.98	1.054	1.083	1.056	1.181
P63104	138	K	14-3-3 protein zeta/delta	YWHAZ	1	5.96754e-08	136.3	YLAEVAAGDDK(1)K	2	0.40069	2	0.874	1.104	1.053	0.969	1.131	0.963	0.906	1.036
P63104	157	K	14-3-3 protein zeta/delta	YWHAZ	1	9.88493e-31	154.26	GIVDQSQQAYQEAFEISK(1)K	3	0.20394	1	0.895	1.151	1.079	0.943	1.172	0.921	0.838	0.937
P63208	155	K	S-phase kinase-associated protein 1	SKP1	1	0.000295888	99.5	K(1)ENQWCEEK	2	1.277	1	0.975	0.962	0.926	1.001	1.051	1.14	0.946	0.971
P63261	315	K	Actin, cytoplasmic 2	ACTG1	1	0.0036912	63.682	MQK(1)EITALAPSTMK	3	0.75954	1
P63261	50	K	Actin, cytoplasmic 2	ACTG1	1	2.16607e-94	201.12	HQGVMVGMGQK(1)DSYVGDEAQSK	3	-0.28233	2	0.92	1.077	1.029	0.997	1.124	0.914	0.939	1.021
P63261	215	K	Actin, cytoplasmic 2	ACTG1	1	8.32546e-06	76.899	EK(1)LCYVALDFEQEMATAASSSSLEK	4	1.9446	1	0.953	0.985	1.079	1.096	1.15	0.849	0.886	0.93
P63261	61	K	Actin, cytoplasmic 2	ACTG1	1	6.66932e-07	111.88	DSYVGDEAQSK(1)R	2	-0.070295	4	0.993	0.948	0.957	0.991	1.1	1.014	0.996	1.003
P68036	131	K	Ubiquitin-conjugating enzyme E2 L3	UBE2L3	1	0.0232303	55.261	ADLAEEYSK(1)DR	3	-0.16378	1
P68036	145	K	Ubiquitin-conjugating enzyme E2 L3	UBE2L3	1	0.000132623	93.096	NAEEFTK(1)K	2	-1.0392	1	0.923	1.065	0.997	1.014	1.112	0.932	0.958	1.039
P68871	67	K	Hemoglobin subunit beta	HBB	1	1.11284e-229	267.36	K(1)VLGAFSDGLAHLDNLK	3	-2.9056	46	0.953	1.158	1.019	0.935	1.066	0.866	1.003	1.052
P68871	83	K	Hemoglobin subunit beta	HBB	1	0	413.16	VLGAFSDGLAHLDNLK(1)GTFATLSELHCDK	4	0.27725	40	0.981	1.043	1.042	0.937	1.075	0.891	1.031	1.051
P68871	9	K	Hemoglobin subunit beta	HBB	1	1.91919e-258	280.25	VHLTPEEK(1)SAVTALWGK	3	2.2285	86	0.949	1.063	1.008	0.906	1.074	0.92	1.078	1.136
P68871	60	K	Hemoglobin subunit beta	HBB	1	0	332.41	FFESFGDLSTPDAVMGNPK(1)VK(1)AHGK	5	1.0631	138	0.983	1.071	0.978	0.932	1.076	0.944	1.016	1.034
P68871	145	K	Hemoglobin subunit beta	HBB	1	5.22341e-114	203.11	VVAGVANALAHK(1)YH	3	0.44396	18	0.931	1.07	1.053	0.942	1.2	0.96	0.845	0.907
P68871	18	K	Hemoglobin subunit beta	HBB	1	0	336.84	SAVTALWGK(1)VNVDEVGGEALGR	2	3.2504	77	0.985	1.072	1.018	0.967	1.055	0.909	0.995	1.01
P68871	66	K	Hemoglobin subunit beta	HBB	1	8.65914e-06	98.997	VK(1)AHGK(1)K	3	-0.99321	8	0.89	0.975	0.963	0.887	1.199	1.074	1.012	1.137
P68871	133	K	Hemoglobin subunit beta	HBB	1	5.22341e-114	201.29	EFTPPVQAAYQK(1)VVAGVANALAHK(1)YH	4	-1.3317	4	1.016	1.078	1.06	0.946	1.083	0.854	0.964	0.949
P68871	62	K	Hemoglobin subunit beta	HBB	1	5.38721e-136	219.22	VK(1)AHGK(1)K	3	-0.99321	11	0.889	1.046	1.02	0.93	1.184	1.027	0.904	1.018
P68871	96	K	Hemoglobin subunit beta	HBB	1	0	343.08	GTFATLSELHCDK(1)LHVDPENFR	3	0.54692	80	0.902	1.127	0.999	0.958	1.161	0.939	0.914	1.013
P69891	67	K	Hemoglobin subunit gamma-1	HBG1	1	0.00367405	96.464	K(1)VLTSLGDAIK	2	0.060121	2
P69891	83	K	Hemoglobin subunit gamma-1	HBG1	1	3.38667e-120	226.71	HLDDLK(1)GTFAQLSELHCDKLHVDPENFK	5	-0.78534	8	0.924	1.129	1.026	0.97	1.116	0.916	0.918	0.994
P69891	9	K	Hemoglobin subunit gamma-1	HBG1	1	1.07124e-59	186.77	GHFTEEDK(1)ATITSLWGK	4	1.3277	3	0.929	1.188	1.025	0.985	1.157	0.855	0.863	0.929
P69891	60	K	Hemoglobin subunit gamma-1	HBG1	1	3.16041e-80	194	FFDSFGNLSSASAIMGNPK(1)VK	5	0.85991	8	0.958	1.146	1.016	0.93	1.103	0.947	0.901	0.941
P69891	18	K	Hemoglobin subunit gamma-1	HBG1	1	2.63421e-158	219.43	GHFTEEDKATITSLWGK(1)VNVEDAGGETLGR	4	1.6274	1	0.897	1.244	1.013	0.999	1.113	0.887	0.846	0.942
P69891	77	K	Hemoglobin subunit gamma-1	HBG1	1	8.72683e-95	210.09	VLTSLGDAIK(1)HLDDLK	3	-0.1073	8	0.907	1.052	1.072	1.005	1.09	0.938	0.936	1.032
P69891	62	K	Hemoglobin subunit gamma-1	HBG1	1	8.65914e-06	98.997	VK(1)AHGK(1)K	3	-0.99321	8	0.89	0.975	0.963	0.887	1.199	1.074	1.012	1.137
P69891	96	K	Hemoglobin subunit gamma-1	HBG1	1	2.98583e-59	176.86	GTFAQLSELHCDK(1)LHVDPENFK	4	-1.4309	1	0.981	1.503	0.817	0.807	1.151	0.769	0.972	0.991
P69905	8	K	Hemoglobin subunit alpha	HBA1	1	2.60331e-56	191.79	VLSPADK(1)TNVK(1)AAWGK	3	0.95564	107	1.019	1.072	1.026	0.931	0.954	0.858	1.14	1.118
P69905	57	K	Hemoglobin subunit alpha	HBA1	1	0	302.74	TYFPHFDLSHGSAQVK(1)GHGK(1)K	4	-0.26835	80	0.934	1.094	0.98	0.931	1.166	0.976	0.919	0.983
P69905	61	K	Hemoglobin subunit alpha	HBA1	1	3.82209e-146	235.26	TYFPHFDLSHGSAQVK(1)GHGK(1)K	4	-0.26835	11	0.923	1.143	1.028	0.95	1.137	0.889	0.929	1.007
P69905	91	K	Hemoglobin subunit alpha	HBA1	1	0	427.21	VADALTNAVAHVDDMPNALSALSDLHAHK(1)LR	3	-0.64154	150	0.913	1.159	1.052	0.951	1.15	0.894	0.88	0.964
P69905	12	K	Hemoglobin subunit alpha	HBA1	1	1.02505e-78	186.37	VLSPADK(1)TNVK(1)AAWGK	3	0.95564	36	0.952	1.104	0.997	0.94	1.068	0.926	1.013	1.064
P69905	62	K	Hemoglobin subunit alpha	HBA1	1	6.32506e-269	268.96	K(1)VADALTNAVAHVDDMPNALSALSDLHAHK(1)LR	5	-1.3119	27	0.944	1.151	1.022	0.966	1.126	0.897	0.894	0.947
P69905	140	K	Hemoglobin subunit alpha	HBA1	1	0.00443036	71.176	FLASVSTVLTSK(1)YR	2	-2.9234	1	1.001	1.048	1.049	1.034	0.921	0.876	1.071	1.07
P69905	17	K	Hemoglobin subunit alpha	HBA1	1	9.70207e-294	281.55	TNVK(1)AAWGK(1)VGAHAGEYGAEALER	3	-0.098967	128	0.962	1.088	1.026	0.931	1.054	0.897	1.043	1.085
P78371	272	K	T-complex protein 1 subunit beta	CCT2	1	0.00299129	79.492	VAEIEHAEK(1)EK	3	-0.89411	1	0.902	1.112	1.043	1.027	1.043	0.964	0.909	1.009
P78371	203	K	T-complex protein 1 subunit beta	CCT2	1	0.0074737	70.26	GSGNLEAIHIIK(1)K	3	-1.8374	1	0.941	1.142	0.962	0.955	1.075	0.999	0.928	0.985
P78371	176	K	T-complex protein 1 subunit beta	CCT2	1	4.38586e-07	122.33	LLTHHK(1)DHFTK	5	-0.0060691	2
P78417	152	K	Glutathione S-transferase omega-1	GSTO1	1	2.8041e-07	118.88	EFTK(1)LEEVLTNK	3	-0.14731	1	0.954	1.274	0.958	0.947	1.214	0.867	0.785	0.822
P78417	11	K	Glutathione S-transferase omega-1	GSTO1	1	3.13791e-17	124.2	SLGK(1)GSAPPGPVPEGSIR	2	0.40986	3	0.864	1.159	1.059	1.006	1.1	0.922	0.89	1.03
P78417	136	K	Glutathione S-transferase omega-1	GSTO1	1	0.000156332	106.58	SQNK(1)EDYAGLK	2	0.40931	3	0.945	1.15	0.986	0.921	1.111	0.96	0.927	0.981
P78417	207	K	Glutathione S-transferase omega-1	GSTO1	1	2.45769e-35	142.97	LWMAAMK(1)EDPTVSALLTSEK	3	-1.2386	1	0.919	1.158	0.921	0.966	1.058	0.966	1.013	1.103
P78417	198	K	Glutathione S-transferase omega-1	GSTO1	1	0.00503507	67.997	LNECVDHTPK(1)LK	3	0.89483	1	1.044	1.068	1.034	0.933	1.01	0.833	1.078	1.033
P78417	65	K	Glutathione S-transferase omega-1	GSTO1	1	0.00485357	81.017	NKPEWFFK(1)K	3	-0.2262	1	0.967	1.157	0.935	0.855	1.077	0.923	1.085	1.122
P80511	91	K	Protein S100-A12	S100A12	1	0.0014658	80.688	AAHYHTHK(1)E	3	-0.87324	1	0.591	0.723	0.66	1.069	1.285	1.752	0.92	1.555
P84077	142	K	ADP-ribosylation factor 1	ARF1	1	8.43921e-29	128.29	QDLPNAMNAAEITDK(1)LGLHSLR	3	-0.091084	1	0.849	1.168	1.117	0.908	1.143	0.91	0.905	1.066
Q00013	323	K	55 kDa erythrocyte membrane protein	MPP1	0.989156	0.00295034	57.806	K(0.989)SEEDGK(0.011)EYHFISTEEMTR	4	0.21689	1
Q00796	339	K	Sorbitol dehydrogenase	SORD	1	0.00482766	85.355	ALEAFETFK(1)K	3	1.5711	1
Q03400	136	K	S-antigen protein	PF10_0343	1	1.57511e-17	130.87	EDK(1)VSNGGEDEVSNGREDK	3	0.63245	2	0.587	0.731	0.895	1.456	1.761	0.976	0.594	1.011
Q04760	148	K	Lactoylglutathione lyase	GLO1	1	0.0212635	89.301	RFEELGVK(1)FVK	3	0.63035	1
Q06323	36	K	Proteasome activator complex subunit 1	PSME1	1	0.000643813	123.51	K(1)ISELDAFLK	3	0.056322	1	1.037	1.034	1.07	0.79	1.046	0.898	1.125	1.085
Q06323	70	K	Proteasome activator complex subunit 1	PSME1	1	0.00294016	68.044	APLDIPVPDPVK(1)EK	3	0.056663	1	0.873	1.251	1.007	0.99	1.213	0.906	0.759	0.869
Q06323	89	K	Proteasome activator complex subunit 1	PSME1	0.993218	0.0246959	46.88	QQEKEDK(0.006)DEK(0.993)K	4	0.27174	1	0.92	0.977	0.929	1.145	1.116	1.184	0.728	0.791
Q06323	97	K	Proteasome activator complex subunit 1	PSME1	0.75205	2.69949e-05	90.464	K(0.124)K(0.124)GEDEDK(0.752)GPPCGPVNCNEK	4	0.49969	1	1.101	0.91	1.035	0.771	1.229	0.978	0.976	0.887
Q06323	187	K	Proteasome activator complex subunit 1	PSME1	1	0.00143051	79.201	GDAVTK(1)AAK	2	-0.17294	1	1.055	1.096	0.947	0.889	1.041	1.043	0.93	0.881
Q06830	197	K	Peroxiredoxin-1	PRDX1	1	0.000179627	89.698	EYFSK(1)QK	3	0.60392	2	0.882	1.108	1.038	1.007	1.111	0.926	0.927	1.051
Q06830	35	K	Peroxiredoxin-1	PRDX1	1	0.000253226	102.4	DISLSDYK(1)GK	2	-0.63045	1	0.887	1.125	1.024	0.99	1.094	0.926	0.953	1.075
Q06830	27	K	Peroxiredoxin-1	PRDX1	1	2.46791e-11	102.59	ATAVMPDGQFK(1)DISLSDYK	3	-0.038942	1	0.899	1.073	1.115	0.966	1.15	0.919	0.878	0.976
Q06830	120	K	Peroxiredoxin-1	PRDX1	1	1.0545e-11	109.13	TIAQDYGVLK(1)ADEGISFR	3	0.48949	1	0.91	1.178	1.056	0.946	1.157	0.887	0.866	0.952
Q06830	136	K	Peroxiredoxin-1	PRDX1	1	3.47844e-34	175.49	GLFIIDDK(1)GILR	3	0.13792	2	1.299	1.179	0.864	0.753	1.057	0.877	0.971	0.747
Q06830	192	K	Peroxiredoxin-1	PRDX1	1	0.0058724	71.501	SK(1)EYFSK	3	1.3154	3	0.924	1.132	1.047	0.924	1.096	0.984	0.892	0.965
Q08495	243	K	Dematin	DMTN	1	6.25072e-05	66.246	QREELSK(1)VTSNLGK	3	2.3168	1
Q08495	42	K	Dematin	DMTN	1	0.0024611	62.203	MDNQVLGYK(1)DLAAIPK	3	-0.04522	1	0.841	1.103	1.078	0.878	1.153	1.036	0.91	1.083
Q08495	49	K	Dematin	DMTN	1	0.00203914	75.416	DLAAIPK(1)DK	2	-0.48219	2	0.914	1.141	1.03	0.999	1.13	0.879	0.908	0.993
Q08722	85	K	Leukocyte surface antigen CD47	CD47	1	0.00245068	52.19	STVPTDFSSAK(1)IEVSQLLK	3	1.7091	1
Q13002	795	K	Glutamate receptor ionotropic, kainate 2	GRIK2	1	0.0297648	50.966	LHMMK(1)EK	3	-0.9346	1
Q13098	97	K	COP9 signalosome complex subunit 1	GPS1	1	0.00839286	74.2	K(1)LSEATR	2	-1.5256	1	0.974	0.907	1.117	0.915	1.094	0.874	1.118	1.148
Q13126	241	K	S-methyl-5'-thioadenosine phosphorylase	MTAP	1	6.15018e-05	96.342	TLK(1)ENANK	2	-1.5313	1	0.949	1.042	0.987	0.996	1.099	1.042	0.885	0.933
Q13126	157	K	S-methyl-5'-thioadenosine phosphorylase	MTAP	1	0.00689486	72.922	EVLIETAK(1)K	2	0.59926	1
Q13228	448	K	Methanethiol oxidase	SELENBP1	1	5.45488e-19	114.15	LNPNFLVDFGK(1)EPLGPALAHELR	3	-0.69125	3	0.875	1.218	0.998	0.951	1.278	0.86	0.821	0.939
Q13228	397	K	Methanethiol oxidase	SELENBP1	1	1.58779e-17	135.09	VAGGPQMIQLSLDGK(1)R	2	1.2276	4	0.877	1.183	1.04	1.019	1.178	0.874	0.829	0.945
Q13228	120	K	Methanethiol oxidase	SELENBP1	1	0.0161306	56.432	LHK(1)VIEPK	3	0.64042	2
Q13228	379	K	Methanethiol oxidase	SELENBP1	1	0.0235108	66.393	SQPEPLVVK(1)GK	3	0.69576	2	0.909	1.007	1.023	1.065	1.058	1.042	0.896	0.985
Q13228	125	K	Methanethiol oxidase	SELENBP1	1	0.000183943	100.88	VIEPK(1)DIHAK	3	-1.5097	3	0.885	1.077	0.818	1.065	1.226	0.943	0.986	1.114
Q13228	279	K	Methanethiol oxidase	SELENBP1	1	0.005577	55.724	FYK(1)NEGGTWSVEK	3	-0.41114	1
Q13561	295	K	Dynactin subunit 2	DCTN2	1	0.0268894	50.805	VNEIAK(1)HK	3	0.027664	1
Q14116	176	K	Interleukin-18	IL18	1	0.012227	70.389	K(1)EDELGDR	2	-0.29927	1
Q14203	290	K	Dynactin subunit 1	DCTN1	1	0.0127196	68.335	EALEAK(1)ER	2	-0.12853	1	0.921	1.077	1.078	0.941	1.001	0.99	0.991	1.076
Q14847	128	K	LIM and SH3 domain protein 1	LASP1	1	0.00076689	77.662	YHEEFEK(1)SR	3	-1.6787	1
Q14974	211	K	Importin subunit beta-1	KPNB1	1	0.000832585	84.479	ANFDK(1)ESER	2	-0.68984	1	0.943	0.987	1.039	0.962	1.024	1.045	1	1.061
Q15819	129	K	Ubiquitin-conjugating enzyme E2 variant 2	UBE2V2	1	0.000952782	88.596	LMMSK(1)ENMK	3	-2.2077	2	0.93	1.128	0.987	1	1.08	0.958	0.917	0.986
Q16720	770	K	Plasma membrane calcium-transporting ATPase 3	ATP2B3	1	0.00333618	77.674	SSPTDK(1)HTLVK	3	1.0383	1
Q16775	278	K	Hydroxyacylglutathione hydrolase, mitochondrial	HAGH	1	4.28477e-14	118.23	EK(1)TVQQHAGETDPVTTMR	3	-0.22107	1	0.77	1.113	1.255	1.151	0.932	0.944	0.834	1.083
Q16775	83	K	Hydroxyacylglutathione hydrolase, mitochondrial	HAGH	1	0.00116815	66.152	EAAIVDPVQPQK(1)VVDAAR	3	0.14093	1
Q16775	249	K	Hydroxyacylglutathione hydrolase, mitochondrial	HAGH	1	0.00758845	73.665	LAWAK(1)EK	2	0.80389	1	0.941	1.106	1.015	0.964	1.134	0.859	0.982	1.044
Q16775	300	K	Hydroxyacylglutathione hydrolase, mitochondrial	HAGH	1	0.036661	73.248	REK(1)DQFK	3	-0.59257	1	0.984	1.055	1.038	0.918	1.072	1	0.933	0.948
Q16851	52	K	UTP--glucose-1-phosphate uridylyltransferase	UGP2	1	0.00154983	65.528	ILTTASSHEFEHTK(1)K	4	0.1349	1
Q16851	319	K	UTP--glucose-1-phosphate uridylyltransferase	UGP2	1	0.0360699	48.568	AHVDEFK(1)SVSK	3	-0.65097	1	0.88	1.132	1.033	1.038	1.029	0.916	0.971	1.103
Q16881	186	K	Thioredoxin reductase 1, cytoplasmic	TXNRD1	1	0.00128544	80.688	EAAQYGK(1)K	2	0.63215	1	0.858	1.032	1.054	1.096	1.105	0.908	0.947	1.103
Q3L8U1	571	K	Chromodomain-helicase-DNA-binding protein 9	CHD9	1	0.0182939	42.629	MK(1)SK(1)PK(1)DK(1)DSK	3	4.0107	1	0.886	1.089	1.006	1.041	1.089	0.889	0.999	1.128
Q3L8U1	575	K	Chromodomain-helicase-DNA-binding protein 9	CHD9	1	0.0182939	42.629	MK(1)SK(1)PK(1)DK(1)DSK	3	4.0107	1	0.886	1.089	1.006	1.041	1.089	0.889	0.999	1.128
Q3L8U1	577	K	Chromodomain-helicase-DNA-binding protein 9	CHD9	1	0.0182939	42.629	MK(1)SK(1)PK(1)DK(1)DSK	3	4.0107	1	0.886	1.089	1.006	1.041	1.089	0.889	0.999	1.128
Q3L8U1	573	K	Chromodomain-helicase-DNA-binding protein 9	CHD9	1	0.0182939	42.629	MK(1)SK(1)PK(1)DK(1)DSK	3	4.0107	1	0.886	1.089	1.006	1.041	1.089	0.889	0.999	1.128
Q3LXA3	372	K	Triokinase/FMN cyclase	TKFC	1	3.63681e-12	105.51	VAPAEPQEAPDSTAAGGSASK(1)R	3	0.50011	1	1.006	1.109	1.137	1.159	0.969	0.768	0.852	0.847
Q569K4	26	K	Zinc finger protein 385B	ZNF385B	1	0.0390163	52.937	PEDQLSK(1)EK	2	-3.8495	1
Q5VW32	158	K	BRO1 domain-containing protein BROX	BROX	1	0.000575332	74.464	HLK(1)ESHLPK	4	-0.64105	1	1.045	0.908	0.932	1.011	1.088	1.104	0.912	0.872
Q5VW32	141	K	BRO1 domain-containing protein BROX	BROX	1	7.67177e-14	144.8	ENITEDEAK(1)EVHR	3	-0.47538	1	1.014	0.935	1.093	1.061	1.067	0.843	0.986	0.973
Q5XPI4	473	K	E3 ubiquitin-protein ligase RNF123	RNF123	1	0.00714455	54.898	ESTEMK(1)EETAEER	2	0.45184	2	0.886	1.092	0.925	1.22	1.103	0.933	0.84	0.948
Q6IS14	85	K	Eukaryotic translation initiation factor 5A-1-like	EIF5AL1	1	0.000514123	88.176	KYEDICPSTHNMDVPNIK(1)R	4	-0.80376	1
Q6IS14	121	K	Eukaryotic translation initiation factor 5A-1-like	EIF5AL1	1	0.000540031	83.087	LPEGDLGK(1)EIEQK	3	-0.92647	1
Q6LFH8	161	K	Ornithine aminotransferase	OAT	1	0.00847862	72.731	TLGCVSASTDK(1)K	3	-3.197	1
Q6LFH8	335	K	Ornithine aminotransferase	OAT	1	0.0311719	63.216	EQLK(1)DSK	2	0.81396	1	0.573	0.857	1.093	1.419	1.497	0.986	0.576	1.006
Q6LFN2	1026	K	RING finger protein PFF0165c	PFF0165c	1	0.0127203	52.391	NSK(1)MLSK(1)NLSK	3	4.3258	1	0.901	1.115	1.012	1.007	1.08	0.886	0.998	1.107
Q6LFN2	1022	K	RING finger protein PFF0165c	PFF0165c	1	0.0127203	52.391	NSK(1)MLSK(1)NLSK	3	4.3258	1	0.901	1.115	1.012	1.007	1.08	0.886	0.998	1.107
Q6UX04	291	K	Peptidyl-prolyl cis-trans isomerase CWC27 homolog	CWC27	0.85936	0.00436043	61.344	K(0.281)LK(0.859)K(0.859)DTSANVK	3	2.9681	4
Q6UX04	290	K	Peptidyl-prolyl cis-trans isomerase CWC27 homolog	CWC27	0.85936	0.00436043	61.344	K(0.281)LK(0.859)K(0.859)DTSANVK	3	2.9681	4
Q76L83	160	K	Putative Polycomb group protein ASXL2	ASXL2	1	0.0293976	40.724	VISPSQK(1)HSK	3	-3.5681	1
Q76NM3	310	K	L-lactate dehydrogenase	PF3D7_1324900	1	0.00289925	98.943	FDEAIAETK(1)R	3	1.1037	4	0.69	0.945	1.027	1.216	1.366	1.097	0.659	0.955
Q76NM3	301	K	L-lactate dehydrogenase	PF3D7_1324900	1	1.12017e-06	131.66	AK(1)FDEAIAETK	2	1.2858	1	0.745	1.005	0.995	1.179	1.353	1.007	0.715	0.96
Q76NN7	151	K	Peptidyl-prolyl cis-trans isomerase	PF3D7_0322000	1	0.00264668	74.841	EMEK(1)EGAK	2	-0.21975	1	0.502	0.865	0.991	1.346	1.575	1.07	0.652	1.301
Q7K6A4	74	K	S-adenosylmethionine synthase	PF3D7_0922200	1	0.0309642	58.63	VNYDK(1)VTR	2	-0.43307	1	0.621	0.98	1.048	1.352	1.413	0.949	0.636	1.024
Q7K6A4	81	K	S-adenosylmethionine synthase	PF3D7_0922200	1	1.11315e-08	118.21	DVLK(1)HIGYDDESK	3	0.84918	1	0.787	1.026	1.059	1.258	1.247	0.913	0.709	0.9
Q7KQM0	186	K	Triosephosphate isomerase	TPI	1	4.83689e-17	130.29	TATPEQAQLVHK(1)EIR	3	0.25913	1	0.766	0.841	1.088	1.064	1.393	1.052	0.796	1.039
Q86VP6	586	K	Cullin-associated NEDD8-dissociated protein 1	CAND1	1	0.00494382	73.082	AADIDQEVK(1)ER	3	1.131	1
Q86VP6	40	K	Cullin-associated NEDD8-dissociated protein 1	CAND1	1	0.00523316	82.651	DSIK(1)LDDDSER	2	0.86965	1	0.953	1.107	0.987	1.026	0.967	1.043	0.917	0.962
Q86VP6	441	K	Cullin-associated NEDD8-dissociated protein 1	CAND1	1	8.28943e-05	89.673	ALHK(1)QMK	3	1.6168	1
Q86VP6	20	K	Cullin-associated NEDD8-dissociated protein 1	CAND1	1	0.0298307	63.624	MTSSDK(1)DFR	2	-0.43187	1	0.945	1.07	0.99	1.073	1.084	0.901	0.937	0.992
Q8I0P6	159	K	Elongation factor 1-alpha	PF3D7_1357000	0.999922	0.00970777	47.916	MDTVK(1)YSEDRYEEIKK	4	0.50215	1	0.602	0.966	0.998	1.263	1.456	1.101	0.614	1.02
Q8I0P6	282	K	Elongation factor 1-alpha	PF3D7_1357000	1	3.60921e-35	136.57	SVEMHK(1)EVLEEARPGDNIGFNVK	4	1.1667	1	0.668	0.982	1.043	1.163	1.315	1.055	0.774	1.158
Q8I0P6	44	K	Elongation factor 1-alpha	PF3D7_1357000	1	0.00053162	120.57	FEK(1)ESAEMGK	2	0.29176	1	0.584	0.831	0.99	1.363	1.439	1.127	0.665	1.138
Q8I0U8	892	K	Merozoite surface protein 1	PF3D7_0930300	1	0.0369384	46.462	LK(1)EENHIK	3	0.36231	1
Q8I0U8	1139	K	Merozoite surface protein 1	PF3D7_0930300	1	0.00845656	69.176	HYK(1)GLVK	3	1.6095	1	0.536	0.937	0.945	1.394	1.593	1.206	0.388	0.724
Q8I0U8	492	K	Merozoite surface protein 1	PF3D7_0930300	1	0.0328659	53.567	NINHTK(1)EQNK	3	-0.10954	1
Q8I0U8	282	K	Merozoite surface protein 1	PF3D7_0930300	1	1.79853e-29	167.01	TIDQNK(1)NADNEEGK	3	0.4378	1	0.54	0.629	0.808	1.4	1.644	1.469	0.51	0.943
Q8I0U8	144	K	Merozoite surface protein 1	PF3D7_0930300	1	6.29385e-05	90.601	SYADLK(1)HR	3	-0.55727	2
Q8I0U8	361	K	Merozoite surface protein 1	PF3D7_0930300	1	0.0203992	66.056	K(1)IEEHEEK	3	-0.85415	1	0.623	0.649	0.801	1.501	1.363	1.49	0.573	0.92
Q8I2T9	101	K	NifU-like scaffold protein, putative	PF3D7_0921400	1	0.028491	49.595	PK(1)LQIDNGDVELVDIK	2	-3.8615	2	1.133	1.307	1.297	0.994		0.042	1.226	1.082
Q8I2X4	575	K	Heat shock protein 70	PF3D7_0917900	1	6.15018e-05	96.342	ATVEDK(1)DK	3	1.9813	3	0.306	0.634	0.915	1.791	1.693	1.3	0.361	1.179
Q8I2X4	526	K	Heat shock protein 70	PF3D7_0917900	1	0.000528692	121.61	GITITNDK(1)GR	2	-0.87923	2	0.6	0.802	0.889	1.495	1.444	1.171	0.598	0.997
Q8I2X4	101	K	Heat shock protein 70	PF3D7_0917900	1	0.00261209	75.819	K(1)FDDQEVVK	2	-1.3359	1	0.588	0.844	0.976	1.47	1.438	1.136	0.549	0.933
Q8I2X4	531	K	Heat shock protein 70	PF3D7_0917900	1	0.00159489	78.513	LSK(1)EQIEK	3	-0.94691	2	0.719	1.02	1.031	1.243	1.268	1.027	0.692	0.962
Q8I2X4	211	K	Heat shock protein 70	PF3D7_0917900	1	9.77383e-14	118.72	IINEPTAAALAYGLDK(1)K	3	-0.79456	1	0.803	1.076	1.052	1.016	1.219	0.979	0.854	1.063
Q8I3X4	55	K	Purine nucleoside phosphorylase	PF3D7_0513300	1	0.0153669	63.624	SVECHYK(1)GQK	3	0.1296	1	0.728	0.868	0.999	1.232	1.472	0.991	0.71	0.975
Q8I414	2114	K	Uncharacterized protein	PF3D7_0508900	1	0.0389308	40.767	GEDNIK(1)GK(1)DNIK	2	-2.3998	1
Q8I414	2116	K	Uncharacterized protein	PF3D7_0508900	1	0.0389308	40.767	GEDNIK(1)GK(1)DNIK	2	-2.3998	1
Q8I488	339	K	Parasite-infected erythrocyte surface protein	PF3D7_0501200	1	0.0238462	54.157	HK(1)YMELK	3	3.1754	1
Q8I492	304	K	Mature parasite-infected erythrocyte surface antigen	PF3D7_0500800	1	0.000913592	82.417	ETGESK(1)ETR	2	0.12768	1	0.295	0.525	0.879	1.63	2.13	1.237	0.304	1.031
Q8I492	962	K	Mature parasite-infected erythrocyte surface antigen	PF3D7_0500800	0.82192	0.0316392	40.477	EK(0.002)EEVK(0.822)EK(0.176)DTESK	4	0.68595	1	0.544	0.736	1.14	1.424	1.535	1.125	0.496	0.912
Q8I492	922	K	Mature parasite-infected erythrocyte surface antigen	PF3D7_0500800	0.992383	0.0230798	78.324	EEVK(0.008)EK(0.992)EEVK	3	-0.46143	1	0.445	0.736	1.117	1.473	1.641	1.134	0.455	1.021
Q8I492	851	K	Mature parasite-infected erythrocyte surface antigen	PF3D7_0500800	1	9.70125e-08	111.12	GDVNEEGPENK(1)DK	3	0.39028	1	0.789	0.885	1.016	1.198	1.352	1.001	0.759	0.962
Q8I492	226	K	Mature parasite-infected erythrocyte surface antigen	PF3D7_0500800	1	1.79247e-07	133.48	ETGESK(1)ETGESK	2	1.8095	4	0.258	0.38	0.911	1.659	2.298	1.289	0.204	0.792
Q8I4X0	62	K	Actin-1	PFL2215w	1	0.000157249	104.59	DAFVGDEAQTK(1)R	2	0.074256	3	0.725	1.07	1.008	1.182	1.283	1.024	0.708	0.976
Q8I5D2	402	K	101 kDa malaria antigen	ABRA	1	0.000847171	83.206	AYVSYK(1)K	2	0.087066	1	0.571	0.723	0.959	1.302	1.548	1.359	0.538	0.942
Q8I5D2	426	K	101 kDa malaria antigen	ABRA	1	8.06489e-85	200.48	GLPEPTVTNEEYVEELK(1)K	3	0.57747	1	0.685	0.915	0.952	1.212	1.427	1.205	0.604	0.882
Q8I5D2	141	K	101 kDa malaria antigen	ABRA	1	0.00032848	99.283	NIESIQNK(1)K	2	0.62951	1	0.497	0.749	0.883	1.42	1.749	1.129	0.574	1.155
Q8I5D2	674	K	101 kDa malaria antigen	ABRA	1	0.00392693	93.345	NK(1)EEEEKEK	3	0.93829	1	0.227	0.261	0.815	1.641	2.363	1.46	0.234	1.03
Q8I5D2	195	K	101 kDa malaria antigen	ABRA	1	0.000243553	104.22	ATYSFVNTK(1)K	3	3.172	2	0.612	0.937	0.956	1.204	1.537	1.216	0.537	0.878
Q8I635	317	K	Uncharacterized protein	PF3D7_1201000	0.999984	0.0214988	79.492	EKDVNEK(1)DEK	3	0.73892	1	0.522	0.66	1.001	1.422	1.72	1.143	0.532	1.02
Q8I6U8	273	K	Glycophorin-binding protein	GBP	1	4.63093e-119	225.08	NADNK(1)EDLTSADPEGQIMR	2	1.2407	2	0.639	0.85	1.015	1.273	1.486	1.109	0.629	0.985
Q8I6U8	347	K	Glycophorin-binding protein	GBP	1	0.000184154	109.66	K(1)HLEVFHK	4	-0.41968	2	0.178	0.586	1.081	1.652	1.869	1.415	0.219	1.227
Q8I6U8	247	K	Glycophorin-binding protein	GBP	1	0.000271811	85.676	K(1)HLEIFYK	3	0.11732	1	0.546	0.62	1.055	1.561	1.48	1.197	0.542	0.993
Q8IAX8	3	K	DNA/RNA-binding protein Alba 1	PF3D7_0814200	1	0.0235834	74.475	K(1)DREPIDEDEMR	3	-0.8068	1
Q8IB24	436	K	Heat shock protein 70	PF3D7_0818900	1	0.0035018	74.841	NTTIPAK(1)K	2	-0.099083	1	0.431	0.661	1.051	1.614	1.692	1.1	0.451	1.047
Q8IB24	602	K	Heat shock protein 70	PF3D7_0818900	1	0.00522535	67.519	NQLAGK(1)DEYEAK	3	-0.87442	1
Q8IB24	539	K	Heat shock protein 70	PF3D7_0818900	1	0.00172552	114.86	YK(1)AEDEENR	2	0.41503	2	0.286	0.514	0.964	1.769	1.928	1.194	0.346	1.208
Q8IB24	341	K	Heat shock protein 70	PF3D7_0818900	1	0.0036807	79.469	DAMMDK(1)K	3	0.13814	3	0.562	0.89	1.079	1.476	1.39	0.984	0.619	1.102
Q8IB24	82	K	Heat shock protein 70	PF3D7_0818900	1	9.43239e-44	182.25	NPENTVFDAK(1)R	2	-0.12984	1	0.256	0.604	0.984	1.81	1.78	1.168	0.398	1.554
Q8IC05	166	K	Heat shock protein 90	PF3D7_0708400	1	0.00166479	77.744	DETNEK(1)LGR	2	0.69791	1	0.457	0.77	1.194	1.688	1.397	1.085	0.41	0.898
Q8IC05	673	K	Heat shock protein 90	PF3D7_0708400	1	0.0165811	66.056	ADADK(1)SDK	2	2.6377	1	0.456	0.599	1.131	1.707	1.456	1.045	0.605	1.327
Q8IC05	465	K	Heat shock protein 90	PF3D7_0708400	1	2.98319e-13	99.927	NLK(1)LGIHEDNANR	3	-1.7459	1
Q8IC05	601	K	Heat shock protein 90	PF3D7_0708400	1	0.011467	64.82	DVLHEK(1)VEK	3	0.1523	1
Q8ID75	357	K	Uncharacterized protein	PF3D7_1363100	1	0.0301209	40.352	NIYITEK(1)QK	3	0.52712	1
Q8IDW2	7	K	Endopeptidase, putative	PF3D7_1337000	1	0.0191278	40.725	MNHISYK(1)LR	2	1.4049	1
Q8IDX8	303	K	Merozoite surface protein 7	PF3D7_1335100	1	5.99055e-05	108.7	DK(1)EYHEQFK	3	-0.03461	1	0.564	0.737	0.911	1.411	1.52	1.353	0.504	0.894
Q8IEF3	162	K	Kinase	PF3D7_1316100	1	0.0204999	40.475	EHK(1)VNHMK(1)IVDK	2	-1.5762	1	0.803	0.914	1.131	1.028	1.103	0.993	1.027	1.279
Q8IEF3	167	K	Kinase	PF3D7_1316100	1	0.0204999	40.475	EHK(1)VNHMK(1)IVDK	2	-1.5762	1	0.803	0.914	1.131	1.028	1.103	0.993	1.027	1.279
Q8IFM9	94	K	Early transcribed membrane protein 4	PF3D7_0423700	0.979344	0.00331943	55.755	KPEVSGDEK(0.021)DESK(0.979)K	4	-0.11832	1	0.495	0.543	0.878	1.56	1.622	1.336	0.566	1.144
Q8IHT9	16	K	60S ribosomal protein L35ae, Putative	PF11_0438	1	0.00116824	93.096	EQTEVSQK(1)K	3	1.366	1	0.679	0.915	1.024	1.275	1.402	0.954	0.751	1.106
Q8IHZ7	271	K	Uncharacterized protein	PF11_0379	1	0.0308061	49.448	YLK(1)ICDFK(1)NNLK	4	-4.2788	1	1.087	1.192	1.054	1.007	0.886	0.791	0.983	0.904
Q8IHZ7	266	K	Uncharacterized protein	PF11_0379	1	0.0308061	49.448	YLK(1)ICDFK(1)NNLK	4	-4.2788	1	1.087	1.192	1.054	1.007	0.886	0.791	0.983	0.904
Q8IIA2	56	K	40S ribosomal protein S18, putative	PF11_0272	1	0.0152193	48.785	QANVDPTK(1)R	2	0.69781	1
Q8IIF0	69	K	Circumsporozoite-related antigen	PF11_0224	1	0.0118362	96.464	KEEELVEVNK(1)R	3	0.60491	2	0.485	0.789	0.967	1.418	1.425	1.412	0.503	1.038
Q8IIG6	237	K	Phosphoglycerate mutase	PF11_0208	1	9.86006e-05	106.67	HYYLLDSEELK(1)K	3	1.2588	1
Q8IIG6	106	K	Phosphoglycerate mutase	PF11_0208	1	0.000299498	85.355	K(1)YGEEQVK	2	-0.6319	1	0.357	0.707	0.928	1.637	1.687	1.186	0.497	1.392
Q8IIG6	177	K	Phosphoglycerate mutase	PF11_0208	1	1.03414e-15	89.484	VLPFWFDHIAPDILANK(1)K	3	-0.55035	1
Q8IIK8	183	K	Peptidyl-prolyl cis-trans isomerase	PF11_0164	1	7.90783e-05	90.453	LVHIEAVGTDSGEPLK(1)R	3	2.2897	1	0.866	1.059	1.104	1.015	1.169	0.938	0.85	0.982
Q8IIR7	142	K	Endoplasmic reticulum-resident calcium binding protein	PF11_0098	1	0.00985937	127.46	HSEGLLK(1)R	3	0.068032	2	0.851	0.927	1.156	1.138	1.144	1.053	0.731	0.859
Q8IIR7	135	K	Endoplasmic reticulum-resident calcium binding protein	PF11_0098	1	5.92345e-07	112.5	EVEK(1)HSEGLLK	3	0.19485	1	0.7	0.834	0.949	1.189	1.361	1.239	0.727	1.039
Q8IIT2	199	K	Nucleic acid binding protein, putative	PF11_0083	1	0.0192891	77.058	K(1)REPEEK	3	1.8309	1	0.923	1.08	1.072	0.926	1.041	1.014	0.944	1.023
Q8IIV1	19	K	Histone H2B	PF11_0062	1	0.00507355	73.499	TGTGPDGK(1)K	2	-0.6481	1	0.402	0.456	0.666	1.672	1.705	1.791	0.309	0.769
Q8IIV2	78	K	Histone H4	PF11_0061	1	0.000280202	104.94	DSIMYTEHAK(1)R	3	0.12406	2	0.757	0.982	0.904	1.109	1.193	1.284	0.771	1.018
Q8IJ55	169	K	Merozoite surface protein 3	PF10_0345	1	0.0255669	66.27	NAYEK(1)AK	2	-0.43618	1	0.68	0.895	1.029	1.253	1.562	0.982	0.6	0.882
Q8IJA9	145	K	Adenosine deaminase	PF10_0289	1	5.99384e-05	89.624	HNLDK(1)DLIHEAIVK	4	2.0711	1
Q8IJA9	120	K	Adenosine deaminase	PF10_0289	1	0.006088	67.981	HAVFNK(1)YK	3	0.6816	1
Q8IJD0	66	K	Merozoite capping protein 1	PF10_0268	1	0.0361823	51.979	EK(1)HEEFVNNK	3	1.2418	1
Q8IJN7	247	K	Enolase	ENO	1	0.0388731	61.344	SAGYEGK(1)VK	2	0.91496	1	0.567	0.795	1.094	1.329	1.499	1.064	0.651	1.148
Q8IJS1	62	K	Hypoxanthine phosphoribosyltransferase	PF10_0121	1	0.0371211	65.246	LAYDIK(1)K	2	1.0209	1
Q8IJS1	223	K	Hypoxanthine phosphoribosyltransferase	PF10_0121	1	0.00828072	67.579	DLDHCCLVNDEGK(1)K	3	0.75829	1	0.821	1.019	1.063	1.102	1.228	1.012	0.755	0.92
Q8IK02	13	K	40S ribosomal protein S20e, putative	PF10_0038	1	0.0351962	62.271	GAIDNEK(1)YR	2	-0.75781	1	0.645	1.101	0.925	1.372	1.332	0.997	0.627	0.972
Q8IKD8	68	K	Uncharacterized protein	PF14_0667	1	0.0034984	44.391	ELNIILLQNK(1)DEIDNLK	3	0.91591	1
Q8IKK7	80	K	Glyceraldehyde-3-phosphate dehydrogenase	GAPDH	1	0.00269475	59.345	VSVFAEK(1)DPSQIPWGK	3	3.0173	1
Q8IKK7	267	K	Glyceraldehyde-3-phosphate dehydrogenase	GAPDH	1	0.0130356	70.028	K(1)AAEGPLK	2	-0.10456	1	0.653	0.753	0.892	1.388	1.395	1.3	0.619	0.948
Q8IKK7	113	K	Glyceraldehyde-3-phosphate dehydrogenase	GAPDH	1	0.000833805	93.623	ELASSHLK(1)GGAK	3	0.95259	1
Q8IKK7	222	K	Glyceraldehyde-3-phosphate dehydrogenase	GAPDH	1	0.0262937	45.992	AVGK(1)VLPELNGK	2	-1.2705	1
Q8IKW5	260	K	Elongation factor 2	PF14_0486	1	0.00186923	79.148	NQQEGYK(1)R	2	0.13287	1	0.456	0.634	0.947	1.669	1.673	1.208	0.413	0.908
Q8IL84	1998	K	Metacaspase-like protein	PF14_0363	1	0.0145112	53.034	NVNGK(1)FSLSDEK	3	-1.0012	2	1.107	1.011	1.199	1.084	0.917	0.825	0.858	0.775
Q8ILI6	14	K	Acidic leucine-rich nuclear phosphoprotein 32-related protein	PF14_0257	1	0.0185108	66.962	K(1)EHTIDGK	3	-0.53512	1	0.487	0.676	1.01	1.542	1.616	1.112	0.558	1.146
Q8IZ83	114	K	Aldehyde dehydrogenase family 16 member A1	ALDH16A1	1	1.497e-05	110.38	LAEVIQK(1)HQR	3	-2.1284	3	0.913	1.03	1.045	1.035	1.108	0.88	0.988	1.082
Q8N0Y7	106	K	Probable phosphoglycerate mutase 4	PGAM4	1	8.83567e-08	111.83	AETAAK(1)HGEAQVK	3	-0.95323	2	0.9	1.074	0.911	1.099	1.12	0.954	0.942	1.047
Q8N0Y7	100	K	Probable phosphoglycerate mutase 4	PGAM4	1	4.15209e-19	139.58	HYGGLTGLNK(1)AETAAK	3	-0.046736	1	0.905	1.175	1.027	0.958	1.123	0.887	0.924	1.021
Q8N0Y7	113	K	Probable phosphoglycerate mutase 4	PGAM4	1	0.0276973	56.043	HGEAQVK(1)IWR	3	-2.168	1
Q8WTU0	345	K	Protein DDI1 homolog 1	DDI1	1	0.00262235	74.841	HQCSIDLK(1)K	3	2.7837	1	0.861	1.042	1.115	1.128	1.048	0.895	0.912	1.06
Q8WUM4	620	K	Programmed cell death 6-interacting protein	PDCD6IP	1	0.00817004	74.464	VQESLK(1)K	2	1.3639	1	0.962	1.024	1.096	0.938	0.968	0.954	1.057	1.099
Q8WW22	37	K	DnaJ homolog subfamily A member 4	DNAJA4	1	2.7363e-07	117.93	YHPDK(1)NPDEGEK	3	-0.17897	1	0.941	1.09	1.101	0.837	1.115	0.99	0.925	0.983
Q92530	72	K	Proteasome inhibitor PI31 subunit	PSMF1	1	0.00266654	74.772	YEYK(1)DGSR	2	-0.81324	2	0.913	0.989	1.004	1.077	1.066	1.011	0.94	1.03
Q92530	125	K	Proteasome inhibitor PI31 subunit	PSMF1	1	4.04759e-05	101.39	TYK(1)NSEELR	2	0.25778	2	0.932	1.035	0.916	1.096	1.059	0.991	0.971	1.042
Q93074	429	K	Mediator of RNA polymerase II transcription subunit 12	MED12	1	0.0036725	53.448	AK(1)LREIEQQIK(1)ER	2	-0.8556	1	0.916	1.047	1.075	1.009	1.064	0.944	0.945	1.032
Q93074	420	K	Mediator of RNA polymerase II transcription subunit 12	MED12	1	0.0036725	53.448	AK(1)LREIEQQIK(1)ER	2	-0.8556	1	0.916	1.047	1.075	1.009	1.064	0.944	0.945	1.032
Q969P5	66	K	F-box only protein 32	FBXO32	1	0.0230722	42.599	K(1)DMLNSK	2	-1.916	1
Q96F85	26	K	CB1 cannabinoid receptor-interacting protein 1	CNRIP1	1	0.00280995	57.936	IQPNDGPVFYK(1)VDGQR	3	2.8803	1
Q96PU8	67	K	Protein quaking	QKI	1	0.027973	42.947	K(1)DMYNDTLNGSTEK(1)R	2	1.9274	1	0.759	1.312	1.063	0.996	1.203	0.916	0.751	0.989
Q96PU8	54	K	Protein quaking	QKI	1	0.027973	42.947	K(1)DMYNDTLNGSTEK(1)R	2	1.9274	1	0.759	1.312	1.063	0.996	1.203	0.916	0.751	0.989
Q99436	72	K	Proteasome subunit beta type-7	PSMB7	1	6.41906e-05	94.717	ATEGMVVADK(1)NCSK	3	1.2134	1	0.846	1.127	1.056	0.998	1.116	0.924	0.932	1.102
Q99460	720	K	26S proteasome non-ATPase regulatory subunit 1	PSMD1	1	0.0020067	77.776	VINDK(1)HDDVMAK	3	0.31746	2
Q99471	124	K	Prefoldin subunit 5	PFDN5	1	0.0183742	50.897	IQPALQEK(1)HAMK	3	0.46218	1
Q99497	93	K	Protein/nucleic acid deglycase DJ-1	PARK7	1	0.000921292	93.345	EILK(1)EQENR	2	0.24212	2	0.904	1.113	1.021	0.887	1.12	0.914	1.041	1.151
Q99497	148	K	Protein/nucleic acid deglycase DJ-1	PARK7	1	8.59077e-07	127.56	VEK(1)DGLILTSR	3	1.8658	4	0.909	1.183	1.055	0.969	1.104	0.872	0.908	1
Q99497	62	K	Protein/nucleic acid deglycase DJ-1	PARK7	1	9.4113e-07	103.88	DVVICPDASLEDAK(1)K	3	0.32886	2
Q99832	320	K	T-complex protein 1 subunit eta	CCT7	1	0.0285448	63.397	VPEEDLK(1)R	2	1.492	1	0.941	1.044	1.059	1.073	1.062	0.919	0.902	0.958
Q99832	250	K	T-complex protein 1 subunit eta	CCT7	1	0.0012998	80.014	AEK(1)DNAEIR	2	0.25151	1	0.957	0.926	1.043	1.027	0.987	0.981	1.079	1.127
Q9BS40	64	K	Latexin	LXN	1	0.00725017	61.48	FAVEEIIQK(1)QVK	3	0.49113	1
Q9BS40	51	K	Latexin	LXN	1	6.01731e-06	91.906	GHK(1)YHLK	3	1.5704	2	0.963	1.123	1.11	0.896	0.941	0.901	1.066	1.107
Q9BZQ2	619	K	Testicular spindle-associated protein SHCBP1L	SHCBP1L	1	0.0113682	54.259	RASSGDK(1)K(1)DDK	2	-3.101	1
Q9BZQ2	618	K	Testicular spindle-associated protein SHCBP1L	SHCBP1L	1	0.0113682	54.259	RASSGDK(1)K(1)DDK	2	-3.101	1
Q9C0G6	4142	K	Dynein heavy chain 6, axonemal	DNAH6	1	0.0236047	52.482	SK(1)DYWIAK	3	3.7513	1	0.956	1.075	1.092	1.087	0.853	0.859	1.078	1.128
Q9GZP4	66	K	PITH domain-containing protein 1	PITHD1	1	2.35022e-08	92.886	SK(1)FVESDADEELLFNIPFTGNVK	3	-0.061468	1	0.889	1.121	1.142	0.855	1.205	0.966	0.822	0.924
Q9H0U4	170	K	Ras-related protein Rab-1B	RAB1B	1	0.000155447	89.859	NATNVEQAFMTMAAEIK(1)K	3	3.4423	1	0.983	1.174	0.875	0.978	1.235	0.938	0.817	0.831
Q9H2Y7	470	K	Zinc finger protein 106	ZNF106	1	0.0266842	40.352	QDPK(1)NISK	3	-1.9766	1
Q9NR45	85	K	Sialic acid synthase	NANS	1	0.00660005	75.738	TYGEHK(1)R	3	-0.1966	1
Q9NRV9	64	K	Heme-binding protein 1	HEBP1	1	0.0209542	62.732	VAK(1)YAGGTNDK	2	-0.017589	2
Q9NRX4	41	K	14 kDa phosphohistidine phosphatase	PHPT1	1	8.90722e-11	119.54	SGAPAAESK(1)EIVR	2	0.11698	2	0.832	1.078	0.996	0.952	1.075	1.064	1.001	1.203
Q9NRX4	48	K	14 kDa phosphohistidine phosphatase	PHPT1	1	8.55069e-06	102.65	GYK(1)WAEYHADIYDK	3	0.2774	1	0.866	1.18	1.031	1.014	1.106	0.939	0.863	0.997
Q9NZD4	84	K	Alpha-hemoglobin-stabilizing protein	AHSP	1	2.26956e-111	221.78	QELNTLANPFLAK(1)YR	2	1.0392	2	0.956	1.077	1.001	0.952	1.092	0.943	0.979	1.024
Q9NZD4	8	K	Alpha-hemoglobin-stabilizing protein	AHSP	1	0.000229383	100.93	ANK(1)DLISAGLK	3	0.84028	3	0.952	1.102	1.026	0.927	1.135	0.954	0.903	0.948
Q9NZD4	90	K	Alpha-hemoglobin-stabilizing protein	AHSP	1	7.33804e-11	118.21	YRDFLK(1)SHELPSHPPPSS	4	-0.4076	2	0.916	1.182	1.083	0.963	1.136	0.84	0.881	0.962
Q9NZD4	65	K	Alpha-hemoglobin-stabilizing protein	AHSP	1	0.0055139	72.59	DK(1)ALQELR	2	0.18255	2	1.12	1.138	0.963	0.922	1.013	0.89	0.954	0.852
Q9TY95	868	K	Serine-repeat antigen protein	SERA	0.999987	0.0127217	67.136	NLFSEK(1)EDNENNKK	4	0.38931	2
Q9UBW8	199	K	COP9 signalosome complex subunit 7a	COPS7A	1	0.000729153	94.688	ANQHK(1)EQQLGLK	3	-1.5007	1
Q9UL46	180	K	Proteasome activator complex subunit 2	PSME2	1	8.26113e-07	115.57	ASK(1)ETHVMDYR	3	-0.11238	1	0.899	0.922	0.953	1.161	1.095	0.903	1.067	1.187
Q9ULA0	11	K	Aspartyl aminopeptidase	DNPEP	1	7.00786e-05	102.4	K(1)EAVQTAAK	2	0.19363	1	0.899	1.067	0.92	1.074	1.217	0.898	0.925	1.029
Q9UNM6	329	K	26S proteasome non-ATPase regulatory subunit 13	PSMD13	1	0.0148126	70.412	GSIDEVDK(1)R	2	-1.0063	1	0.893	1.135	1.002	0.944	1.174	0.977	0.876	0.982
Q9UNS2	281	K	COP9 signalosome complex subunit 3	COPS3	1	0.00102728	89.663	NLVNK(1)HSETFTR	3	1.8353	1	0.874	0.95	1.15	1.054	1.077	1.094	0.801	0.917
Q9UNZ2	127	K	NSFL1 cofactor p47	NSFL1C	1	0.0024791	74.789	GAK(1)EHGAVAVER	3	-1.4864	1
Q9UQ80	22	K	Proliferation-associated protein 2G4	PA2G4	1	0.0348431	48.568	YK(1)MGGDIANR	2	-0.23044	1
Q9UQ80	287	K	Proliferation-associated protein 2G4	PA2G4	1	0.00159327	82.279	AFEDEK(1)K	2	0.11799	1	0.949	1.041	0.98	0.937	1.069	0.986	1.038	1.093
Q9UQM7	148	K	Calcium/calmodulin-dependent protein kinase type II subunit alpha	CAMK2A	1	0.0288554	64.757	LK(1)GAAVK	3	0.89457	2	0.964	1.044	1.021	1.062	0.947	0.88	1.083	1.124
Q9Y3C8	162	K	Ubiquitin-fold modifier-conjugating enzyme 1	UFC1	1	0.00708582	66.692	GVIQHK(1)EK	3	1.9567	1
Q9Y3I1	289	K	F-box only protein 7	FBXO7	1	0.0138904	53.377	EK(1)LGENVANIYK	3	0.083065	1

## Sheet: Peptide_quant
ID	Sequence	Length	Modifications	Modified sequence	Protein accession	Protein description	Charge	m/z	Mass error [ppm]	PEP	Score	MS/MS Count	0h intensity	16h intensity	24h intensity	32h intensity	40h intensity	48h intensity	8h intensity	8h/0h Ratio
0	AAAKGNLK	8	Crotony(K)	_AAAK(cr)GNLK_	O75832	26S proteasome non-ATPase regulatory subunit 10	2	420.751	2.8287	6.8667e-05	95.741	1	7355.8	9241.4	8485.1	9162	9237.8	8742.8	7787.6	1.059
1	AAATLMSER	9	Unmodified	_AAATLMSER_	P02730	Band 3 anion transport protein	2	475.242	2.0862	0.014466	120.27	1	2493.7	2971.7	2384.6	2863.6	2687.8	2674.9	2774.7	1.113
2	AADIDQEVKER	11	Crotony(K)	_AADIDQEVK(cr)ER_	Q86VP6	Cullin-associated NEDD8-dissociated protein 1	3	447.893	3.3387	0.0049438	73.082	1	0	0	0	0	0	0	0	NA
3	AAEKVSEAR	9	Crotony(K)	_AAEK(cr)VSEAR_	O75348	V-type proton ATPase subunit G 1	2	514.772	1.9901	0.032726	62.894	1	6498.2	6555.8	6956.5	6023.5	7265.1	7293.3	6725.9	1.035
4	AAHYHTHKE	9	Crotony(K)	_AAHYHTHK(cr)E_	P80511	Protein S100-A12	3	387.853	0.075787	0.0014658	80.688	1	1464.1	1790.3	1633.2	2646.3	3180.8	4338.6	2277.2	1.555
5	AAKLAPEFAK	10	Crotony(K)	_AAK(cr)LAPEFAK_	P30041	Peroxiredoxin-6	2	557.319	4.105	0.030027	64.64	1	0	0	0	0	0	0	0	NA
6	AAKLAPEFAK	10	Crotony(K)	_AAK(cr)LAPEFAK_	P30041	Peroxiredoxin-6	3	371.882	4.1722	0.0013701	94.692	1	9416.2	12193	10112	9955.4	10862	9960	10573	1.123
7	AAKLAPEFAK	10	Crotony(K)	_AAK(cr)LAPEFAK_	P30041	Peroxiredoxin-6	3	371.882	3.3939	0.015367	63.624	1	0	0	0	0	0	0	0	NA
8	AALVAQNYINYQQGTPHR	18	Unmodified	_AALVAQNYINYQQGTPHR_	Q9BS40	Latexin	3	682.017	2.663	7.4768e-14	117.2	2	0	0	0	0	0	0	0	NA
9	AALVAQNYINYQQGTPHR	18	Unmodified	_AALVAQNYINYQQGTPHR_	Q9BS40	Latexin	4	511.764	2.287	0.010386	46.543	1	3746.4	3594.2	4066.5	3929.2	4037.4	3729.2	3788.9	1.011
10	AAQASDLEKIHLDEK	15	Crotony(K)	_AAQASDLEK(cr)IHLDEK_	P37837	Transaldolase	3	579.3	2.3605	7.5204e-20	145.69	1	12715	15665	14453	13389	14719	12799	12675	0.997
11	AAQASDLEKIHLDEK	15	Crotony(K)	_AAQASDLEK(cr)IHLDEK_	P37837	Transaldolase	4	434.727	2.8289	0.020886	42.958	1	0	0	0	0	0	0	0	NA
12	AAQEEYVK	8	Unmodified	_AAQEEYVK_	P04075	Fructose-bisphosphate aldolase A	2	469.235	2.7841	0.0088316	77.662	1	7241.4	8354.6	8279.4	8018.1	7130.9	7180.1	8093	1.118
13	AAQEEYVKR	9	Crotony(K)	_AAQEEYVK(cr)R_	P04075	Fructose-bisphosphate aldolase A	2	581.299	2.2435	0.0010772	123.79	2	7908.8	7478.1	8132.8	7026.2	8357.1	7095.4	8320	1.052
14	AAQEEYVKR	9	Crotony(K)	_AAQEEYVK(cr)R_	P04075	Fructose-bisphosphate aldolase A	3	387.868	1.2548	0.00047817	98.044	1	0	0	0	0	0	0	0	NA
15	AAQKADVLTTGAGNPVGDK	19	Crotony(K)	_AAQK(cr)ADVLTTGAGNPVGDK_	P04040	Catalase	3	627.662	3.3153	4.3049e-07	92.932	1	6184.4	8276.7	7135.6	6524.5	7129.9	5737.7	5681.2	0.919
16	AAQKADVLTTGAGNPVGDK	19	Crotony(K)	_AAQK(cr)ADVLTTGAGNPVGDK_	P04040	Catalase	4	470.998	2.5851	0.0081244	42.639	1	0	0	0	0	0	0	0	NA
17	AAVGQEEIQLR	11	Unmodified	_AAVGQEEIQLR_	P02549	Spectrin alpha chain, erythrocytic 1	2	607.33	2.5117	0.013658	96.334	1	7946.6	9027.4	8482.3	8590.6	8530.7	7652.6	8490.5	1.068
18	AAVVTSPPPTTAPHKER	17	Crotony(K)	_AAVVTSPPPTTAPHK(cr)ER_	P35611	Alpha-adducin	3	609.663	2.231	9.3965e-06	91.616	2	6167.9	7793	6859	6975.7	7666.4	6189.6	5656.3	0.917
19	AAVVTSPPPTTAPHKER	17	Crotony(K)	_AAVVTSPPPTTAPHK(cr)ER_	P35611	Alpha-adducin	4	457.499	2.2465	0.009614	45.618	1	3178.6	3140.4	3070	3493.5	3074.4	2825.7	2947.9	0.927
20	AAVYHHFISDGVR	13	Unmodified	_AAVYHHFISDGVR_	P01024	Complement C3	4	368.691	0.96264	7.2106e-08	113.38	1	289.78	521.78	316.3	474.53	420.26	1184.5	320.75	1.107
21	AAVYHHFISDGVR	13	Unmodified	_AAVYHHFISDGVR_	P01024	Complement C3	3	491.253	1.9272	0.00037892	86.772	1	652.42	825.8	914.42	1749.5	1201	3628	804.16	1.233
22	AAWGKVGAHAGEYGAEALER	20	Crotony(K)	_AAWGK(cr)VGAHAGEYGAEALER_	P69905	Hemoglobin subunit alpha	4	528.513	1.3701	0.0006581	78.354	1	0	0	0	0	0	0	0	NA
23	AAWGKVGAHAGEYGAEALER	20	Crotony(K)	_AAWGK(cr)VGAHAGEYGAEALER_	P69905	Hemoglobin subunit alpha	3	704.348	1.9724	4.3877e-94	207.1	2	8482.8	8429.4	8451.2	7766.2	8006.9	8151.8	8847	1.043
24	AAWGKVGAHAGEYGAEALER	20	Crotony(K)	_AAWGK(cr)VGAHAGEYGAEALER_	P69905	Hemoglobin subunit alpha	3	704.348	1.9152	0.00047762	62.823	2	0	0	0	0	0	0	0	NA
25	AAWGKVGAHAGEYGAEALER	20	Crotony(K)	_AAWGK(cr)VGAHAGEYGAEALER_	P69905	Hemoglobin subunit alpha	3	704.348	1.8898	4.5363e-68	184.2	1	1595.6	1915.8	1458.7	1668.4	1501	1541.8	2431.7	1.524
26	AAWGKVGAHAGEYGAEALER	20	Crotony(K)	_AAWGK(cr)VGAHAGEYGAEALER_	P69905	Hemoglobin subunit alpha	2	1056.02	1.0609	9.7021e-294	281.55	6	77667	76425	71431	69204	77798	70157	86542	1.114
27	AAWGKVGAHAGEYGAEALER	20	Crotony(K)	_AAWGK(cr)VGAHAGEYGAEALER_	P69905	Hemoglobin subunit alpha	4	528.513	1.9479	1.0773e-187	248.91	15	20958	25681	23917	20981	22840	20389	22579	1.077
28	AAWGKVGAHAGEYGAEALER	20	Crotony(K)	_AAWGK(cr)VGAHAGEYGAEALER_	P69905	Hemoglobin subunit alpha	4	528.513	2.2132	0.0016121	50.873	3	0	0	0	0	0	0	0	NA
29	AAWGKVGAHAGEYGAEALER	20	Crotony(K)	_AAWGK(cr)VGAHAGEYGAEALER_	P69905	Hemoglobin subunit alpha	3	704.348	2.6194	2.6394e-68	187.07	1	3233	3947.4	3649.8	3509.1	4086.1	3361.8	3068.6	0.949
30	AAWGKVGAHAGEYGAEALER	20	Crotony(K)	_AAWGK(cr)VGAHAGEYGAEALER_	P69905	Hemoglobin subunit alpha	3	704.348	2.4599	6.0825e-58	174.7	2	9722.5	11184	9563.8	9373.5	10905	8802.1	8879.4	0.913
31	AAWGKVGAHAGEYGAEALER	20	Crotony(K)	_AAWGK(cr)VGAHAGEYGAEALER_	P69905	Hemoglobin subunit alpha	4	528.513	2.2399	0.0010952	74.364	1	0	0	0	0	0	0	0	NA
32	AAWGKVGAHAGEYGAEALER	20	Crotony(K)	_AAWGK(cr)VGAHAGEYGAEALER_	P69905	Hemoglobin subunit alpha	3	704.348	2.9596	2.7182e-127	226.71	61	127310	151870	137090	123580	146510	117650	132170	1.038
33	AAWGKVGAHAGEYGAEALER	20	Crotony(K)	_AAWGK(cr)VGAHAGEYGAEALER_	P69905	Hemoglobin subunit alpha	4	528.513	1.8778	0.00047296	56.48	1	0	0	0	0	0	0	0	NA
34	AAWGKVGAHAGEYGAEALER	20	Crotony(K)	_AAWGK(cr)VGAHAGEYGAEALER_	P69905	Hemoglobin subunit alpha	4	528.513	2.3962	0.0017611	50.172	1	0	0	0	0	0	0	0	NA
35	AAWGKVGAHAGEYGAEALER	20	Crotony(K)	_AAWGK(cr)VGAHAGEYGAEALER_	P69905	Hemoglobin subunit alpha	4	528.513	2.5039	1.029e-07	96.848	1	0	0	0	0	0	0	0	NA
36	AAWGKVGAHAGEYGAEALER	20	Crotony(K)	_AAWGK(cr)VGAHAGEYGAEALER_	P69905	Hemoglobin subunit alpha	4	528.513	2.6434	3.453e-28	129.51	4	1256.7	1501	1860.6	1422.2	1502.2	1097.4	1167.6	0.929
37	AAWGKVGAHAGEYGAEALER	20	Crotony(K)	_AAWGK(cr)VGAHAGEYGAEALER_	P69905	Hemoglobin subunit alpha	4	528.513	3.2676	2.8264e-28	130.89	5	572.13	510.64	579.07	561.11	634.97	689.54	527.24	0.922
38	AAWGKVGAHAGEYGAEALER	20	Crotony(K)	_AAWGK(cr)VGAHAGEYGAEALER_	P69905	Hemoglobin subunit alpha	4	528.513	1.8292	4.4089e-126	218.25	2	986.25	379.76	446.53	439.1	656.44	666.6	535.19	0.543
39	AAWGKVGAHAGEYGAEALER	20	Crotony(K)	_AAWGK(cr)VGAHAGEYGAEALER_	P69905	Hemoglobin subunit alpha	2	1056.02	1.3913	3.2713e-93	202.43	1	7668.2	8736	7831.4	7594.3	8587.9	8311.5	8306.5	1.083
40	AAWGKVGAHAGEYGAEALER	20	Crotony(K)	_AAWGK(cr)VGAHAGEYGAEALER_	P69905	Hemoglobin subunit alpha	3	704.348	2.7456	2.9305e-68	186.63	3	3437	3911.9	10584	4462.5	4629.3	4228.6	10731	3.122
41	AAWGKVGAHAGEYGAEALER	20	Crotony(K)	_AAWGK(cr)VGAHAGEYGAEALER_	P69905	Hemoglobin subunit alpha	4	528.513	2.0874	0.00012824	83.395	1	0	0	0	0	0	0	0	NA
42	AAWGKVGAHAGEYGAEALER	20	Crotony(K)	_AAWGK(cr)VGAHAGEYGAEALER_	P69905	Hemoglobin subunit alpha	3	704.348	4.2507	0.0033465	49.417	1	0	0	0	0	0	0	0	NA
43	AAWGKVGAHAGEYGAEALER	20	Crotony(K)	_AAWGK(cr)VGAHAGEYGAEALER_	P69905	Hemoglobin subunit alpha	3	704.348	2.321	3.4254e-07	92.932	1	0	0	0	0	0	0	0	NA
44	AAWGKVGAHAGEYGAEALER	20	Crotony(K)	_AAWGK(cr)VGAHAGEYGAEALER_	P69905	Hemoglobin subunit alpha	3	704.348	2.0049	1.0195e-80	198.98	3	8118.1	9934.7	10716	8757.1	10132	8858.6	9197.2	1.133
45	AAWGKVGAHAGEYGAEALER	20	Crotony(K)	_AAWGK(cr)VGAHAGEYGAEALER_	P69905	Hemoglobin subunit alpha	2	1056.02	1.2772	8.5854e-50	171.42	1	2753.6	2981.3	2281.6	3352.1	3274.7	3107	3274.7	1.189
46	AAWGKVGAHAGEYGAEALER	20	Crotony(K)	_AAWGK(cr)VGAHAGEYGAEALER_	P69905	Hemoglobin subunit alpha	4	528.513	2.2803	8.5234e-81	198.49	1	1429.2	1405	1880.4	1526.2	2212.1	1401.9	1257.7	0.88
47	AAWGKVGAHAGEYGAEALER	20	Crotony(K)	_AAWGK(cr)VGAHAGEYGAEALER_	P69905	Hemoglobin subunit alpha	3	704.348	2.9172	2.4204e-109	215.65	2	5330.8	6195.2	6231.6	5906.1	4910.1	4212.3	5966.8	1.119
48	AAWGKVGAHAGEYGAEALER	20	Crotony(K)	_AAWGK(cr)VGAHAGEYGAEALER_	P69905	Hemoglobin subunit alpha	4	528.513	2.6828	2.3227e-35	140.95	2	5442	7022.9	6320.7	5953.1	6548	5489.7	5128.4	0.942
49	AAWGKVGAHAGEYGAEALER	20	Crotony(K)	_AAWGK(cr)VGAHAGEYGAEALER_	P69905	Hemoglobin subunit alpha	2	1056.02	2.4874	1.9893e-93	205.02	1	6682.9	8595.6	8264.6	6616.7	6169.1	5122.5	6126.4	0.917
50	AAWGKVGAHAGEYGAEALER	20	Unmodified	_AAWGKVGAHAGEYGAEALER_	P69905	Hemoglobin subunit alpha	4	511.507	3.6573	1.5236e-28	133.84	1	3861.3	4962.9	4205.2	3689.5	4069.7	2586.9	3607.7	0.934
51	AAWGKVGAHAGEYGAEALER	20	Unmodified	_AAWGKVGAHAGEYGAEALER_	P69905	Hemoglobin subunit alpha	3	681.673	4.4107	1.7793e-35	143.93	1	3821.9	5469.6	4190.7	3914.2	3818.1	2749.1	3986.2	1.043
52	ADADKSDK	8	Crotony(K)	_ADADK(cr)SDK_	Q8IC05	Heat shock protein 90	2	459.214	2.8743	0.016581	66.056	1	1732	2274.8	4295.3	6483.6	5531.2	3969	2297.5	1.327
53	ADDGRPFPQVIK	12	Unmodified	_ADDGRPFPQVIK_	P04075	Fructose-bisphosphate aldolase A	3	448.242	2.1713	0.035811	44.89	1	0	0	0	0	0	0	0	NA
59	ADDLGKGGNEESTK	14	Crotony(K)	_ADDLGK(cr)GGNEESTK_	P00441	Superoxide dismutase [Cu-Zn]	3	496.899	1.6997	2.9982e-12	133.48	1	1313.9	1556.2	1269.5	1518.9	1607.3	1456.9	1509	1.148
60	ADDLGKGGNEESTK	14	Crotony(K)	_ADDLGK(cr)GGNEESTK_	P00441	Superoxide dismutase [Cu-Zn]	2	744.844	2.0308	3.3115e-17	151.44	1	4071.5	5176.2	4431.4	4439.6	6059.6	4373.8	4810.1	1.181
61	ADDLGKGGNEESTK	14	Crotony(K)	_ADDLGK(cr)GGNEESTK_	P00441	Superoxide dismutase [Cu-Zn]	3	496.899	3.9137	1.689e-14	144.8	2	2518.6	2609.5	3052.2	2365	2786.5	2706.9	2773.7	1.101
62	ADDLGKGGNEESTK	14	Crotony(K)	_ADDLGK(cr)GGNEESTK_	P00441	Superoxide dismutase [Cu-Zn]	2	744.844	3.8992	4.2673e-38	178.14	2	13705	14998	15011	14645	15738	15738	15548	1.134
63	ADDLGKGGNEESTK	14	Crotony(K)	_ADDLGK(cr)GGNEESTK_	P00441	Superoxide dismutase [Cu-Zn]	4	372.926	3.9913	5.856e-06	101.2	1	1560.3	1934.8	1896.8	1703.3	1902.5	2120.7	1795.9	1.151
64	ADDLGKGGNEESTK	14	Crotony(K)	_ADDLGK(cr)GGNEESTK_	P00441	Superoxide dismutase [Cu-Zn]	3	496.899	2.8733	1.689e-14	144.8	1	5071.7	5642.4	5709.5	5879.5	6256.9	5565.9	4760.1	0.939
65	ADEGISFR	8	Unmodified	_ADEGISFR_	Q06830	Peroxiredoxin-1	2	447.719	1.5922	0.035961	71.425	1	7753.5	8687	8300.9	8507.2	8343.3	7985	8190.6	1.056
66	ADEVAPAKK	9	Crotony(K)	_ADEVAPAK(cr)K_	P53396	ATP-citrate synthase	2	498.772	2.1884	0.0011354	85.355	1	6338.1	6550.4	6245.7	6370.5	7567.5	7115.1	5973.9	0.943
67	ADEVAPAKK	9	Crotony(K)	_ADEVAPAK(cr)K_	P53396	ATP-citrate synthase	3	332.85	1.5976	0.035763	63.816	1	0	0	0	0	0	0	0	NA
68	ADFLEQPVLGFVR	13	Unmodified	_ADFLEQPVLGFVR_	P02730	Band 3 anion transport protein	2	745.904	3.4667	0.0041075	91.076	1	10539	13493	12423	11786	12026	9984	10296	0.977
69	ADGLAVIGVLMK	12	Unmodified	_ADGLAVIGVLMK_	P00915	Carbonic anhydrase 1	3	396.234	3.2035	0.0020359	74.611	1	3513.7	3707.6	3991.7	3446.7	3305.9	3075.8	3408.4	0.97
70	ADGLAVIGVLMK	12	Unmodified	_ADGLAVIGVLMK_	P00915	Carbonic anhydrase 1	2	593.847	2.8391	2.6936e-08	138.45	2	8104.3	10403	9093.8	7655.8	8998.9	7620.2	7617.9	0.94
71	ADGLAVIGVLMK	12	Unmodified	_ADGLAVIGVLMK_	P00915	Carbonic anhydrase 1	2	593.847	3.8178	0.025561	75.088	1	0	0	0	0	0	0	0	NA
72	ADGLAVIGVLMK	12	Unmodified	_ADGLAVIGVLMK_	P00915	Carbonic anhydrase 1	3	396.234	3.3538	0.039093	41.48	1	0	0	0	0	0	0	0	NA
73	ADGLAVIGVLMK	12	Oxidation (M)	_ADGLAVIGVLM(ox)K_	P00915	Carbonic anhydrase 1	3	401.565	2.411	0.011249	56.205	1	0	0	0	0	0	0	0	NA
74	ADGLAVIGVLMK	12	Oxidation (M)	_ADGLAVIGVLM(ox)K_	P00915	Carbonic anhydrase 1	2	601.844	2.9854	0.0070022	78.324	1	72992	88211	86428	76252	77081	64863	70228	0.962
75	ADGLAVIGVLMKVGEANPK	19	Oxidation (M),Crotony(K)	_ADGLAVIGVLM(ox)K(cr)VGEANPK_	P00915	Carbonic anhydrase 1	4	492.272	2.3163	0.00011813	84.94	1	2790.8	3296.2	3150.2	3023.8	3869.6	2749.5	2852.6	1.022
76	ADGLAVIGVLMKVGEANPK	19	Oxidation (M),Crotony(K)	_ADGLAVIGVLM(ox)K(cr)VGEANPK_	P00915	Carbonic anhydrase 1	3	656.027	2.6935	0.0018444	76.586	1	3055.7	4226.3	3413.8	3394.6	3724	2862.5	3480.8	1.139
77	ADGLAVIGVLMKVGEANPK	19	Oxidation (M),Crotony(K)	_ADGLAVIGVLM(ox)K(cr)VGEANPK_	P00915	Carbonic anhydrase 1	4	492.272	2.3805	1.9507e-07	93.753	1	7702	7859.5	7946.2	7815.5	8331.3	6692.2	8083.7	1.05
78	ADGLAVIGVLMKVGEANPK	19	Crotony(K)	_ADGLAVIGVLMK(cr)VGEANPK_	P00915	Carbonic anhydrase 1	2	975.54		1.1323e-95	172.3	1	0	0	0	0	0	0	0	NA
79	ADLAEEYSKDR	11	Crotony(K)	_ADLAEEYSK(cr)DR_	P68036	Ubiquitin-conjugating enzyme E2 L3	3	455.549	3.1074	0.02323	55.261	1	0	0	0	0	0	0	0	NA
80	ADVLTTGAGNPVGDK	15	Unmodified	_ADVLTTGAGNPVGDK_	P04040	Catalase	3	472.244	2.2911	1.9883e-06	95.067	1	0	0	0	0	0	0	0	NA
81	ADVLTTGAGNPVGDK	15	Unmodified	_ADVLTTGAGNPVGDK_	P04040	Catalase	2	707.862	2.5755	7.2488e-21	146.3	1	3221.2	3702.9	3957.5	4285	3637.6	3464.9	3070.6	0.953
82	ADVLTTGAGNPVGDKLNVITVGPR	24	Crotony(K)	_ADVLTTGAGNPVGDK(cr)LNVITVGPR_	P04040	Catalase	3	811.443	2.1213	2.6736e-78	182.19	1	2536.7	4172.1	2759.5	2399.8	3570.2	2501.8	2451.6	0.966
83	ADVLTTGAGNPVGDKLNVITVGPR	24	Crotony(K)	_ADVLTTGAGNPVGDK(cr)LNVITVGPR_	P04040	Catalase	4	608.834	1.6753	8.5768e-06	81.477	1	6725.7	8995.8	7941.5	7317.6	8127.2	6500.8	6622.3	0.985
84	ADVVEAWIADKETSLK	16	Crotony(K)	_ADVVEAWIADK(cr)ETSLK_	P02549	Spectrin alpha chain, erythrocytic 1	3	614.988	3.0065	2.1011e-17	128.71	1	4134.9	4149.3	4257	4279.7	3729.2	4458.5	5036.8	1.218
85	ADVVEAWIADKETSLK	16	Crotony(K)	_ADVVEAWIADK(cr)ETSLK_	P02549	Spectrin alpha chain, erythrocytic 1	4	461.493	2.1641	4.3128e-07	96.489	1	1257.5	1419.2	908.86	1155.5	1644.8	1057	1258.6	1.001
86	ADYEKHK	7	Crotony(K)	_ADYEK(cr)HK_	P01834	Immunoglobulin kappa constant	3	320.159	2.7069	0.018324	57.281	1	0	0	0	0	0	0	0	NA
87	ADYEKHK	7	Crotony(K)	_ADYEK(cr)HK_	P01834	Immunoglobulin kappa constant	3	320.159	1.7872	0.0020683	77.058	2	2708.8	2897.3	2946.8	5865	3791.3	18184	2564	0.947
88	AEADKNDK	8	Crotony(K)	_AEADK(cr)NDK_	P07900	Heat shock protein HSP 90-alpha	2	479.727	3.4669	0.016581	66.056	1	3775.5	3802.6	4396.1	3591.8	3535.9	3821.3	3484	0.923
89	AEAEQMAKK	9	Crotony(K)	_AEAEQMAK(cr)K_	O75955	Flotillin-1	2	537.268	2.5615	0.00030847	110.39	1	4569.8	5631.4	5051.6	5137.3	5737.1	4499.6	5366.2	1.174
90	AEDEKQR	7	Crotony(K)	_AEDEK(cr)QR_	P11142	Heat shock cognate 71 kDa protein	2	472.228	1.0154	0.036983	59.35	1	3207.6	3685.7	3665.4	2901.3	3910.4	3594.8	3251.6	1.014
91	AEDGENYDIKK	11	Crotony(K)	_AEDGENYDIK(cr)K_	O75347	Tubulin-specific chaperone A	3	450.546	4.0116	0.031612	65.241	1	6332.3	7108.8	6820	6899	7194	5823.9	6414.8	1.013
92	AEDGENYDIKK	11	Crotony(K)	_AEDGENYDIK(cr)K_	O75347	Tubulin-specific chaperone A	2	675.315	4.3671	0.003674	96.464	1	6299.3	6756.1	6351.1	6445.9	7546	6960.3	6053.1	0.961
93	AEDLFVEFAHK	11	Unmodified	_AEDLFVEFAHK_	P02549	Spectrin alpha chain, erythrocytic 1	3	435.887	3.4152	0.0080264	67.385	1	0	0	0	0	0	0	0	NA
94	AEDLFVEFAHKASALNNWCEK	21	Crotony(K)	_AEDLFVEFAHK(cr)ASALNNWCEK_	P02549	Spectrin alpha chain, erythrocytic 1	4	637.555	3.0706	1.1889e-35	141.31	1	3059.6	3967.7	3718.1	3841	4231.8	3092.2	3987.7	1.303
97	AEKDNAEIR	9	Crotony(K)	_AEK(cr)DNAEIR_	Q99832	T-complex protein 1 subunit eta	2	557.28	2.0689	0.0012998	80.014	1	6678.1	6459.7	7275.4	7161.9	6882.9	6840.7	7527.4	1.127
98	AEKLTLSHPSDAPQIQEMK	19	Crotony(K)	_AEK(cr)LTLSHPSDAPQIQEMK_	P02549	Spectrin alpha chain, erythrocytic 1	3	731.04	2.731	1.5541e-36	163.78	1	6989.9	8838.7	7160.6	8681.9	7953.5	6620.5	7410.6	1.06
99	AEKSHDELPR	10	Crotony(K)	_AEK(cr)SHDELPR_	P04114	Apolipoprotein B-100	3	417.211	2.3005	0.034253	52.903	1	0	0	0	0	0	0	0	NA
100	AEPAKIEAFR	10	Crotony(K)	_AEPAK(cr)IEAFR_	P00558	Phosphoglycerate kinase 1	2	600.325	2.2904	0.025234	66.393	2	23114	31619	25694	23749	29430	23543	23035	0.997
101	AETAAKHGEAQVK	13	Crotony(K)	_AETAAK(cr)HGEAQVK_	Q8N0Y7	Probable phosphoglycerate mutase 4	3	469.912	1.8485	8.8357e-08	111.83	1	4292.6	4952.4	4299.6	4715.2	4775.5	4763.4	4166.1	0.971
102	AETAAKHGEAQVK	13	Crotony(K)	_AETAAK(cr)HGEAQVK_	Q8N0Y7	Probable phosphoglycerate mutase 4	3	469.912	2.4288	4.3217e-05	101.3	1	2107.4	2689.5	2180.1	3106.3	3191.3	2025.4	2531.9	1.201
103	AFEDEKK	7	Crotony(K)	_AFEDEK(cr)K_	Q9UQ80	Proliferation-associated protein 2G4	2	467.729	2.0924	0.0015933	82.279	1	11829	12968	12208	11668	13319	12286	12931	1.093
104	AFHNEAQVNPER	12	Unmodified	_AFHNEAQVNPER_	P17987	T-complex protein 1 subunit alpha	3	471.229	1.6257	0.0064275	59.227	1	0	0	0	0	0	0	0	NA
105	AFIQLWAFDAVK	12	Unmodified	_AFIQLWAFDAVK_	P02760	Protein AMBP	3	470.259	3.1991	0.008514	55.261	1	0	0	0	0	0	0	0	NA
106	AFKSLDK	7	Crotony(K)	_AFK(cr)SLDK_	P04632	Calpain small subunit 1	2	438.745	2.5374	0.025498	66.299	2	43569	54042	52248	47321	51390	43016	45109	1.035
107	AGAHLQGGAK	10	Unmodified	_AGAHLQGGAK_	P04406	Glyceraldehyde-3-phosphate dehydrogenase	3	303.835	0.55928	0.037507	47.187	1	0	0	0	0	0	0	0	NA
108	AGAHLQGGAKR	11	Crotony(K)	_AGAHLQGGAK(cr)R_	P04406	Glyceraldehyde-3-phosphate dehydrogenase	2	567.312	1.0427	0.0013095	99.973	1	2147.6	2567.9	2639.8	2480.7	2399.7	2433.9	2597	1.209
109	AGAHLQGGAKR	11	Crotony(K)	_AGAHLQGGAK(cr)R_	P04406	Glyceraldehyde-3-phosphate dehydrogenase	2	567.312	1.1243	2.573e-06	115.78	1	1477	1320	1538.8	1546.1	1995.3	1433.7	1694.1	1.147
111	AHEAKIR	7	Crotony(K)	_AHEAK(cr)IR_	P01024	Complement C3	3	298.171	-0.029662	0.00026373	84.097	1	0	0	0	0	0	0	0	NA
112	AHEAKIR	7	Crotony(K)	_AHEAK(cr)IR_	P01024	Complement C3	3	298.171	-1.6078	0.033324	50.127	1	0	0	0	0	0	0	0	NA
113	AHLLSAEFGK	10	Unmodified	_AHLLSAEFGK_	P11277	Spectrin beta chain, erythrocytic	3	358.198	2.9718	0.00031491	99.815	1	0	0	0	0	0	0	0	NA
114	AHVDEFKSVSK	11	Crotony(K)	_AHVDEFK(cr)SVSK_	Q16851	UTP--glucose-1-phosphate uridylyltransferase	3	438.894	2.9335	0.03607	48.568	1	7688.4	9887.2	9024	9064.2	8985	7998.7	8479.8	1.103
115	AHVIVMAATNRPNSIDPALR	20	Unmodified	_AHVIVMAATNRPNSIDPALR_	P55072	Transitional endoplasmic reticulum ATPase	4	537.294	1.116	0.0040599	45.916	1	4978.8	5709.5	5532.3	4740.5	5743.8	4881.6	4949.2	0.994
116	AHVIVMAATNRPNSIDPALR	20	Unmodified	_AHVIVMAATNRPNSIDPALR_	P55072	Transitional endoplasmic reticulum ATPase	3	716.057	1.2319	0.00019168	84.94	1	0	0	0	0	0	0	0	NA
117	AICDHVR	7	Unmodified	_AICDHVR_	P40925	Malate dehydrogenase, cytoplasmic	3	290.813	-1.7477	0.0088009	67.032	1	0	0	0	0	0	0	0	NA
118	AITAATLKFTEGK	13	Crotony(K)	_AITAATLK(cr)FTEGK_	P11277	Spectrin beta chain, erythrocytic	3	473.601	3.1927	0.00034613	92.856	1	0	0	0	0	0	0	0	NA
119	AITAQEGKITDLEHFAESLIADEHYAK	27	Crotony(K)	_AITAQEGK(cr)ITDLEHFAESLIADEHYAK_	P02549	Spectrin alpha chain, erythrocytic 1	4	767.886	2.6072	9.442e-165	227.41	1	19213	18870	18768	17065	20097	15460	17070	0.888
120	AKDDQTPLHCAAR	13	Crotony(K)	_AK(cr)DDQTPLHCAAR_	P16157	Ankyrin-1	3	517.584	2.367	0.0013802	76.759	1	1203.5	1460.8	1141.1	1456.3	1275.1	1293.5	1377.3	1.144
121	AKFDEAIAETK	11	Crotony(K)	_AK(cr)FDEAIAETK_	Q76NM3	L-lactate dehydrogenase	2	645.832	2.3115	1.1202e-06	131.66	1	26812	36162	35810	42430	48668	36245	25727	0.96
122	AKFDEAIAETKR	12	Crotony(K)	_AKFDEAIAETK(cr)R_	Q76NM3	L-lactate dehydrogenase	3	482.924	2.4706	0.0028993	98.943	1	1582.7	2756.9	3489.2	5520.9	5576.5	4802.6	1872.1	1.183
123	AKHHAISAK	9	Crotony(K)	_AK(cr)HHAISAK_	P27824	Calnexin	4	258.4	-0.25209	0.020756	52.126	1	0	0	0	0	0	0	0	NA
124	AKLAEQAER	9	Crotony(K)	_AK(cr)LAEQAER_	P63104	14-3-3 protein zeta/delta	2	542.293	2.8058	0.0029521	120.77	1	1855.7	2097.4	1909.9	2032.4	2184.7	2244.8	2190.7	1.181
125	AKLEEQAQQIR	11	Crotony(K)	_AK(cr)LEEQAQQIR_	P02649	Apolipoprotein E	2	691.375	3.4239	0.00010964	107.65	1	4091.6	4815.6	5070	7350.5	5641.6	20409	3501.4	0.856
126	AKLEEQAQQIR	11	Crotony(K)	_AK(cr)LEEQAQQIR_	P02649	Apolipoprotein E	3	461.253	3.0094	8.4692e-07	127.87	1	2839.8	3987.5	2796.7	2723.6	3296.4	3555.5	2315.7	0.815
127	AKLREIEQQIKER	13	2 Crotony(K)	_AK(cr)LREIEQQIK(cr)ER_	Q93074	Mediator of RNA polymerase II transcription subunit 12	2	889.002	2.1633	0.0036725	53.448	1	54636	62438	64125	60180	63471	56310	56395	1.032
128	AKVFEHIGK	9	Crotony(K)	_AK(cr)VFEHIGK_	P04040	Catalase	3	366.21	2.669	0.00045487	90.05	3	13847	14847	14598	13971	15564	13538	14063	1.016
129	ALDDMISTLKK	11	Crotony(K)	_ALDDMISTLK(cr)K_	P49368	T-complex protein 1 subunit gamma	3	434.904	3.4673	0.0061489	87.568	1	0	0	0	0	0	0	0	NA
130	ALDVMVSTFHK	11	Unmodified	_ALDVMVSTFHK_	P26447	Protein S100-A4	3	416.553	3.6252	0.00014213	101.39	1	0	0	0	0	0	0	0	NA
131	ALEAFETFKK	10	Crotony(K)	_ALEAFETFK(cr)K_	Q00796	Sorbitol dehydrogenase	3	417.892	2.8036	0.0048277	85.355	1	0	0	0	0	0	0	0	NA
132	ALEDLAQELEKENYHDQK	18	Crotony(K)	_ALEDLAQELEK(cr)ENYHDQK_	P11277	Spectrin beta chain, erythrocytic	3	747.694	2.1092	3.1094e-23	132.14	1	0	0	0	0	0	0	0	NA
133	ALGSLPSGLAHK	12	Unmodified	_ALGSLPSGLAHK_	Q5T619	Zinc finger protein 648	3	384.224	2.6452	0.034623	42.843	1	2191.8	2502.8	2468.3	2193.6	2019.6	2259.3	2055.7	0.938
134	ALGSLPSGLAHK	12	Unmodified	_ALGSLPSGLAHK_	Q5T619	Zinc finger protein 648	3	384.224	3.8776	0.014348	51.286	3	3462.1	4583.4	4699.8	3910.3	4602.8	4015.1	3879.7	1.121
135	ALGSLPSGLAHK	12	Unmodified	_ALGSLPSGLAHK_	Q5T619	Zinc finger protein 648	3	384.224	3.4945	0.017046	49.448	2	0	0	0	0	0	0	0	NA
136	ALGSLPSGLAHK	12	Unmodified	_ALGSLPSGLAHK_	Q5T619	Zinc finger protein 648	3	384.224	2.2212	0.031879	43.68	3	4170.6	6996.5	5151.6	5315	5877.4	4534.9	4350.8	1.043
137	ALGSLPSGLAHK	12	Unmodified	_ALGSLPSGLAHK_	Q5T619	Zinc finger protein 648	3	384.224	2.7569	0.0069199	57.175	3	15161	19873	17313	15602	16917	12835	14635	0.965
138	ALGSLPSGLAHK	12	Unmodified	_ALGSLPSGLAHK_	Q5T619	Zinc finger protein 648	3	384.224	2.6928	0.034623	42.843	1	0	0	0	0	0	0	0	NA
139	ALGSLPSGLAHK	12	Unmodified	_ALGSLPSGLAHK_	Q5T619	Zinc finger protein 648	3	384.224	1.8121	0.014348	51.286	1	1136.7	1450.7	1264.2	1297.3	1043.8	1195.5	1386.7	1.22
140	ALGSLPSGLAHK	12	Unmodified	_ALGSLPSGLAHK_	Q5T619	Zinc finger protein 648	3	384.224	3.5716	0.034623	42.843	1	1513.1	1483.9	1416.4	1235.1	1098.1	1093.9	1644	1.087
141	ALHKQMK	7	Crotony(K)	_ALHK(cr)QMK_	Q86VP6	Cullin-associated NEDD8-dissociated protein 1	3	308.509	1.9314	8.2894e-05	89.673	1	0	0	0	0	0	0	0	NA
142	ALKDEEK	7	Crotony(K)	_ALK(cr)DEEK_	P06753	Tropomyosin alpha-3 chain	2	450.737	3.1962	2.4918e-06	97.431	2	15807	15320	17398	18744	23550	22887	22502	1.424
143	ALKDEEK	7	Crotony(K)	_ALK(cr)DEEK_	P06753	Tropomyosin alpha-3 chain	3	300.827	2.0889	0.0039178	73.26	1	0	0	0	0	0	0	0	NA
144	ALQFLKEQR	9	Crotony(K)	_ALQFLK(cr)EQR_	P11277	Spectrin beta chain, erythrocytic	2	600.84	2.8233	0.00083865	84.687	1	8296.4	11254	9224.5	8759	11100	7937.6	8592.3	1.036
145	ALQKYEK	7	Crotony(K)	_ALQK(cr)YEK_	P48643	T-complex protein 1 subunit epsilon	2	474.263	1.8167	0.035977	60.019	1	0	0	0	0	0	0	0	NA
146	ALVILAK	7	Unmodified	_ALVILAK_	Q99497	Protein/nucleic acid deglycase DJ-1	2	364.257	5.7724	2.5014e-05	102.98	2	38555	46167	44344	41084	40558	35421	40703	1.056
147	AMAAEAEASR	10	Unmodified	_AMAAEAEASR_	P27105	Erythrocyte band 7 integral membrane protein	2	503.735	1.4199	0.0002987	108.7	1	4274.8	4630.1	4744.8	4699.4	4446.2	3488.4	4464.9	1.044
148	AMEARAMEVRGMEAR	15	2 Oxidation (M)	_AM(ox)EARAMEVRGM(ox)EAR_	P33240	Cleavage stimulation factor subunit 2	2	870.403	3.3457	0.016233	40.278	1	27517	38552	34416	30079	39765	29231	25811	0.938
149	AMEARAMEVRGMEAR	15	2 Oxidation (M)	_AM(ox)EARAMEVRGM(ox)EAR_	P33240	Cleavage stimulation factor subunit 2	2	870.403	2.1519	0.0089819	45.825	1	2665	3472.4	2727.3	2978.8	2877.7	1964.8	2007.7	0.753
150	AMEARAMEVRGMEAR	15	2 Oxidation (M)	_AM(ox)EARAMEVRGM(ox)EAR_	P33240	Cleavage stimulation factor subunit 2	2	870.403	1.832	0.003986	52.101	1	4652.1	6873.9	5804.5	5695.3	5857	4897.7	4805.1	1.033
151	ANFDKESER	9	Crotony(K)	_ANFDK(cr)ESER_	Q14974	Importin subunit beta-1	2	582.27	2.2556	0.00083258	84.479	1	6514	6815.7	7177.5	6642.9	7071	7217.8	6908.9	1.061
152	ANHEEVLAAGK	11	Unmodified	_ANHEEVLAAGK_	P00491	Purine nucleoside phosphorylase	3	380.2	2.7112	0.0029167	69.864	1	2636	2805.2	2716.2	3315.4	3308.3	2287.9	2891.6	1.097
153	ANHEEVLAAGKQAAQK	16	Crotony(K)	_ANHEEVLAAGK(cr)QAAQK_	P00491	Purine nucleoside phosphorylase	4	433.98	3.3594	0.0020736	55.755	1	8323.1	10252	9302.7	9479.7	9440.5	8084.5	8136	0.978
154	ANHEEVLAAGKQAAQK	16	Crotony(K)	_ANHEEVLAAGK(cr)QAAQK_	P00491	Purine nucleoside phosphorylase	3	578.304	2.8663	9.9635e-18	133.25	1	5414.3	6971.6	5580.5	5459.6	5860.3	5019.2	5051.3	0.933
155	ANKDLISAGLK	11	Crotony(K)	_ANK(cr)DLISAGLK_	Q9NZD4	Alpha-hemoglobin-stabilizing protein	3	399.899	2.8516	0.00022938	100.93	1	6504.8	7465.2	6432.6	5801.2	7428.1	6889.2	5878.4	0.904
156	ANKDLISAGLK	11	Crotony(K)	_ANK(cr)DLISAGLK_	Q9NZD4	Alpha-hemoglobin-stabilizing protein	2	599.346	2.5453	0.0049811	90.689	1	39989	46366	43648	39483	48014	39697	38199	0.955
157	ANKDLISAGLK	11	Crotony(K)	_ANK(cr)DLISAGLK_	Q9NZD4	Alpha-hemoglobin-stabilizing protein	3	399.899	3.9124	0.0018801	93.839	1	0	0	0	0	0	0	0	NA
158	ANKEDVEK	8	Crotony(K)	_ANK(cr)EDVEK_	P27362	Phosphoglycerate kinase	2	500.751	2.7989	0.00047643	82.417	1	2340.8	3315.6	5534.5	8329.6	10472	7015.6	2971.9	1.27
159	ANKEDVEK	8	Crotony(K)	_ANK(cr)EDVEK_	P27362	Phosphoglycerate kinase	3	334.17		0.0030299	63.216	1	0	0	0	0	0	0	0	NA
160	ANKEDVEK	8	Crotony(K)	_ANK(cr)EDVEK_	P27362	Phosphoglycerate kinase	2	500.751	2.7517	0.00047643	82.417	1	2542.7	4243.9	5193.5	8070.8	8996.6	6276.4	2725.5	1.072
161	ANNQKVYTPHDGK	13	Crotony(K)	_ANNQK(cr)VYTPHDGK_	P11277	Spectrin beta chain, erythrocytic	3	513.923	2.2229	8.1014e-08	112.44	1	2574.3	2768.6	2258.8	2958	2957.2	2714.6	2445.8	0.95
162	ANQHKEQQLGLK	12	Crotony(K)	_ANQHK(cr)EQQLGLK_	Q9UBW8	COP9 signalosome complex subunit 7a	3	487.932	1.8376	0.00072915	94.688	1	0	0	0	0	0	0	0	NA
163	ANVHNKNVAATYR	13	Crotony(K)	_ANVHNK(cr)NVAATYR_	C0H4V6	14-3-3 protein	3	509.267	2.5868	0.003123	68.972	1	0	0	0	0	0	0	0	NA
164	ANVKIFK	7	Crotony(K)	_ANVK(cr)IFK_	P40925	Malate dehydrogenase, cytoplasmic	2	444.271	3.6869	0.00034819	87.323	1	15550	18140	17222	15110	18048	14257	16803	1.081
165	APLDIPVPDPVKEK	14	Crotony(K)	_APLDIPVPDPVK(cr)EK_	Q06323	Proteasome activator complex subunit 1	3	529.299	1.9233	0.0029402	68.044	1	7554.6	10825	8711.5	8560	10493	7841.2	6568.7	0.869
166	AQADFKCLLELDQQIK	16	Crotony(K)	_AQADFK(cr)CLLELDQQIK_	P02549	Spectrin alpha chain, erythrocytic 1	3	663.343	3.2625	8.2992e-28	161.19	1	7582.5	8668.8	8014.2	7015.4	8251.6	6554.2	7710.3	1.017
167	AQGLLSAGHPEGEQIIR	17	Unmodified	_AQGLLSAGHPEGEQIIR_	P11277	Spectrin beta chain, erythrocytic	3	592.651	2.5157	3.76e-05	89.468	1	8472.5	10580	10413	9886.1	10525	9429.5	7680.6	0.907
168	AQIHDLVLVGGSTR	14	Unmodified	_AQIHDLVLVGGSTR_	P0DMV9	Heat shock 70 kDa protein 1B	3	489.276	2.5681	0.0035373	57.288	1	0	0	0	0	0	0	0	NA
169	AQKDEEK	7	Crotony(K)	_AQK(cr)DEEK_	P09493	Tropomyosin alpha-1 chain	2	458.225	2.7189	0.031172	63.216	1	0	0	0	0	0	0	0	NA
170	AQKELEEQTR	10	Crotony(K)	_AQK(cr)ELEEQTR_	P35241	Radixin	2	650.331	2.4011	0.0057765	77.185	1	2274.1	2481.8	1787.6	2015.7	1745.8	1951.8	1775.1	0.781
171	AQKETVK	7	Crotony(K)	_AQK(cr)ETVK_	P11171	Protein 4.1	2	436.248	3.2901	2.3746e-06	97.635	2	13760	15517	13144	17090	19368	16116	12294	0.893
172	AQKETVK	7	Crotony(K)	_AQK(cr)ETVK_	P11171	Protein 4.1	3	291.168	1.6944	0.0026047	75.213	1	0	0	0	0	0	0	0	NA
173	AQKIAEHR	8	Crotony(K)	_AQK(cr)IAEHR_	P50502	Hsc70-interacting protein	3	340.858	0.68009	9.7426e-05	86.136	1	2173	2506.1	2565.1	2073.6	1877.6	1998.2	1841.6	0.847
174	AQLEQSKR	8	Crotony(K)	_AQLEQSK(cr)R_	P11277	Spectrin beta chain, erythrocytic	2	514.28	1.65	0.00033297	103.88	1	2399	2454.3	2118.4	2478.4	2381.8	2164.3	3048.8	1.271
175	AQSELAAHQKK	11	Crotony(K)	_AQSELAAHQK(cr)K_	P25786	Proteasome subunit alpha type-1	3	426.898	3.0439	0.014188	72.705	1	4193.3	4851.8	4757.9	4281.6	5101.5	4249.5	4622.8	1.102
176	ASEEHLKQHYIDLK	14	Crotony(K)	_ASEEHLK(cr)QHYIDLK_	P22392	Nucleoside diphosphate kinase B	4	445.482	2.7835	0.0021366	65.374	1	0	0	0	0	0	0	0	NA
177	ASEEHLKQHYIDLK	14	Crotony(K)	_ASEEHLK(cr)QHYIDLK_	P22392	Nucleoside diphosphate kinase B	3	593.641	2.8114	7.6605e-05	93.237	1	5432.2	7525.9	7076.2	6755.2	6816.4	5418.2	6105.1	1.124
178	ASEEHLKQHYIDLK	14	Crotony(K)	_ASEEHLK(cr)QHYIDLK_	P22392	Nucleoside diphosphate kinase B	4	445.482	3.7201	2.7435e-05	96.673	1	0	0	0	0	0	0	0	NA
179	ASKETHVMDYR	11	Oxidation (M),Crotony(K)	_ASK(cr)ETHVM(ox)DYR_	Q9UL46	Proteasome activator complex subunit 2	3	474.222	2.0642	8.2611e-07	115.57	1	3853.8	3950.2	4085.1	4973.5	4690.3	3869.2	4574.4	1.187
180	ASLSKLGDVYVNDAFGTAHR	20	Crotony(K)	_ASLSK(cr)LGDVYVNDAFGTAHR_	P00558	Phosphoglycerate kinase 1	3	730.371	2.8749	0.00043121	63.674	1	0	0	0	0	0	0	0	NA
181	ASTPGAAAQIQEVK	14	Unmodified	_ASTPGAAAQIQEVK_	P02730	Band 3 anion transport protein	3	457.581	1.2874	0.0019422	69.92	1	0	0	0	0	0	0	0	NA
182	ASTPGAAAQIQEVKEQR	17	Crotony(K)	_ASTPGAAAQIQEVK(cr)EQR_	P02730	Band 3 anion transport protein	3	617.99	2.44	2.3956e-49	176.49	1	621.12	976.27	661.58	782.72	1175.1	814.3	675.41	1.087
183	ASYNNPHR	8	Unmodified	_ASYNNPHR_	P54725	UV excision repair protein RAD23 homolog A	3	320.155	-1.9292	0.0003046	81.215	1	0	0	0	0	0	0	0	NA
184	ATAGDTHLGGEDFDNR	16	Unmodified	_ATAGDTHLGGEDFDNR_	P0DMV9	Heat shock 70 kDa protein 1B	3	559.248	1.5204	6.922e-05	84.859	1	2176.5	2729.3	2957.7	3545.3	2785.5	2478.3	2190.9	1.007
185	ATAVMPDGQFKDISLSDYK	19	Crotony(K)	_ATAVMPDGQFK(cr)DISLSDYK_	Q06830	Peroxiredoxin-1	3	718.686	1.9066	2.4679e-11	102.59	1	11922	14230	14791	12815	15259	12193	11640	0.976
186	ATAVVDGAFK	10	Unmodified	_ATAVVDGAFK_	P32119	Peroxiredoxin-2	2	489.766	3.1349	0.0018607	116.55	2	13789	17017	15934	15230	15246	13002	15213	1.103
187	ATAVVDGAFK	10	Unmodified	_ATAVVDGAFK_	P32119	Peroxiredoxin-2	3	326.847	2.1491	0.0014449	83.862	2	11448	12992	13560	11713	9898.1	8954.4	11640	1.017
188	ATAVVDGAFK	10	Unmodified	_ATAVVDGAFK_	P32119	Peroxiredoxin-2	3	326.847	4.192	0.036077	48.028	1	0	0	0	0	0	0	0	NA
189	ATAVVDGAFK	10	Unmodified	_ATAVVDGAFK_	P32119	Peroxiredoxin-2	2	489.766	2.7224	0.0018607	116.55	1	16006	16716	16376	14570	14467	12739	15680	0.98
190	ATAVVDGAFKEVK	13	Crotony(K)	_ATAVVDGAFK(cr)EVK_	P32119	Peroxiredoxin-2	3	468.257	2.5592	0.0021183	72.705	1	0	0	0	0	0	0	0	NA
191	ATAVVDGAFKEVK	13	Crotony(K)	_ATAVVDGAFK(cr)EVK_	P32119	Peroxiredoxin-2	3	468.257	2.9544	7.1302e-08	113.24	1	1291.1	1482.6	1211.4	1240.3	1475.2	1187.3	1415.9	1.097
192	ATAVVDGAFKEVK	13	Crotony(K)	_ATAVVDGAFK(cr)EVK_	P32119	Peroxiredoxin-2	2	701.882	3.346	9.6259e-22	160.78	1	7827.6	8677.9	8173.4	7398.3	7625.5	8539.3	7933.9	1.014
193	ATAVVDGAFKEVK	13	Crotony(K)	_ATAVVDGAFK(cr)EVK_	P32119	Peroxiredoxin-2	3	468.257	3.4526	2.8863e-05	104.24	2	13851	17119	17308	14601	16544	14914	12402	0.895
194	ATAVVDGAFKEVK	13	Crotony(K)	_ATAVVDGAFK(cr)EVK_	P32119	Peroxiredoxin-2	3	468.257	4.6703	0.00017817	97.463	1	4459.4	5060.4	4434.6	4754.4	5179.9	4118.8	4689.7	1.052
195	ATAVVDGAFKEVK	13	Crotony(K)	_ATAVVDGAFK(cr)EVK_	P32119	Peroxiredoxin-2	2	701.882	2.9388	9.9041e-60	191.06	2	177240	203160	187810	172040	193090	174720	180920	1.021
196	ATAVVDGAFKEVK	13	Crotony(K)	_ATAVVDGAFK(cr)EVK_	P32119	Peroxiredoxin-2	3	468.257	2.6147	1.4602e-05	107.17	4	11449	14263	11753	11376	13216	10961	11611	1.014
197	ATAVVDGAFKEVK	13	Crotony(K)	_ATAVVDGAFK(cr)EVK_	P32119	Peroxiredoxin-2	3	468.257	2.0807	0.016272	50.088	1	0	0	0	0	0	0	0	NA
198	ATAVVDGAFKEVK	13	Crotony(K)	_ATAVVDGAFK(cr)EVK_	P32119	Peroxiredoxin-2	3	468.257	3.1569	2.2005e-05	105.65	1	2938.4	3812.5	2949.1	2471.8	3425.5	2631	2770.2	0.943
199	ATAVVDGAFKEVK	13	Crotony(K)	_ATAVVDGAFK(cr)EVK_	P32119	Peroxiredoxin-2	2	701.882	3.4093	6.2105e-11	129.38	1	25988	34371	29040	28650	32131	25327	25169	0.968
200	ATAVVDGAFKEVK	13	Crotony(K)	_ATAVVDGAFK(cr)EVK_	P32119	Peroxiredoxin-2	3	468.257	2.91	0.0014714	76.073	1	0	0	0	0	0	0	0	NA
201	ATAVVDGAFKEVK	13	Crotony(K)	_ATAVVDGAFK(cr)EVK_	P32119	Peroxiredoxin-2	3	468.257	3.5757	0.0033855	67.997	1	0	0	0	0	0	0	0	NA
202	ATAVVDGAFKEVK	13	Crotony(K)	_ATAVVDGAFK(cr)EVK_	P32119	Peroxiredoxin-2	2	701.882		4.2338e-22	121.99	1	0	0	0	0	0	0	0	NA
203	ATEGMVVADKNCSK	14	Crotony(K)	_ATEGMVVADK(cr)NCSK_	Q99436	Proteasome subunit beta type-7	3	526.581	2.8352	6.4191e-05	94.717	1	6886.3	9173.3	8591.2	8124.5	9084.8	7519	7588.6	1.102
204	ATEPVIAFYEKR	12	Crotony(K)	_ATEPVIAFYEK(cr)R_	P00568	Adenylate kinase isoenzyme 1	3	497.933	2.763	0.0093822	71.888	1	0	0	0	0	0	0	0	NA
205	ATFDEEEGRDEYDEVAMPV	19	Oxidation (M)	_ATFDEEEGRDEYDEVAM(ox)PV_	P02730	Band 3 anion transport protein	3	739.976	3.7303	0.0002398	82.877	1	5572.9	6452.6	6290.5	5499.8	6038.4	5129.1	5326	0.956
206	ATITSLWGK	9	Unmodified	_ATITSLWGK_	P69891	Hemoglobin subunit gamma-1	3	326.187	3.9729	0.00027861	94.85	2	11730	11300	11405	11664	9999.7	9217	10910	0.93
207	ATITSLWGK	9	Unmodified	_ATITSLWGK_	P69891	Hemoglobin subunit gamma-1	2	488.777	4.5677	0.012832	117.7	1	10200	14537	12532	12114	11255	10346	10969	1.075
210	ATVEDKDK	8	Crotony(K)	_ATVEDK(cr)DK_	Q8I2X4	Heat shock protein 70	2	487.245	2.2385	6.1502e-05	96.342	2	3954.8	8194.7	11830	23147	21872	16794	4661.3	1.179
211	ATVEDKDK	8	Crotony(K)	_ATVEDK(cr)DK_	Q8I2X4	Heat shock protein 70	3	325.166	1.6876	0.029023	49.715	1	0	0	0	0	0	0	0	NA
212	ATYSFVNTKK	10	Crotony(K)	_ATYSFVNTK(cr)K_	Q8I5D2	101 kDa malaria antigen	2	613.824	3.3374	0.002827	96.745	1	4833.4	7402.6	7549.8	9509.9	12135	9606.1	4242.4	0.878
213	ATYSFVNTKK	10	Crotony(K)	_ATYSFVNTK(cr)K_	Q8I5D2	101 kDa malaria antigen	3	409.552	2.9872	0.00024355	104.22	1	0	0	0	0	0	0	0	NA
214	AVCVLKGDGPVQGIINFEQK	20	Crotony(K)	_AVCVLK(cr)GDGPVQGIINFEQK_	P00441	Superoxide dismutase [Cu-Zn]	3	747.396	3.1503	3.0048e-58	178.43	1	5570.9	6393.2	6322.2	6595.3	8015.5	6528.6	5798.6	1.041
215	AVCVLKGDGPVQGIINFEQK	20	Crotony(K)	_AVCVLK(cr)GDGPVQGIINFEQK_	P00441	Superoxide dismutase [Cu-Zn]	4	560.799	3.3421	0.00021534	64.705	1	4275.9	8070.5	4008.2	3826.9	5891.9	4168	3738.8	0.874
216	AVEHINKTIAPALVSK	16	Crotony(K)	_AVEHINK(cr)TIAPALVSK_	P06733	Alpha-enolase	3	587.009		1.522e-06	62.94	1	0	0	0	0	0	0	0	NA
217	AVFPSIVGRPR	11	Unmodified	_AVFPSIVGRPR_	P63261	Actin, cytoplasmic 2	3	400.24		0.010254	54.584	1	0	0	0	0	0	0	0	NA
218	AVGKVLPELNGK	12	Crotony(K)	_AVGK(cr)VLPELNGK_	Q8IKK7	Glyceraldehyde-3-phosphate dehydrogenase	2	646.882		0.026294	45.992	1	0	0	0	0	0	0	0	NA
219	AVGPHQFLGDQEAIQAAIK	19	Unmodified	_AVGPHQFLGDQEAIQAAIK_	P07738	Bisphosphoglycerate mutase	3	665.022	3.4429	5.1522e-14	111.63	1	13208	16192	15750	15601	18102	12868	13259	1.004
220	AVGPHQFLGDQEAIQAAIKK	20	Crotony(K)	_AVGPHQFLGDQEAIQAAIK(cr)K_	P07738	Bisphosphoglycerate mutase	3	730.395	3.3742	5.1336e-93	200.6	1	19978	24596	22898	20938	24125	18210	18158	0.909
221	AVGPHQFLGDQEAIQAAIKK	20	Crotony(K)	_AVGPHQFLGDQEAIQAAIK(cr)K_	P07738	Bisphosphoglycerate mutase	3	730.395		5.728e-32	107.02	1	0	0	0	0	0	0	0	NA
222	AVGSVTVYYEVAGHLR	16	Unmodified	_AVGSVTVYYEVAGHLR_	Q8TEM1	Nuclear pore membrane glycoprotein 210	3	574.305	2.558	1.1751e-05	91.006	1	0	0	0	0	0	0	0	NA
223	AVHKAVLTIDEK	12	Crotony(K)	_AVHK(cr)AVLTIDEK_	P01009	Alpha-1-antitrypsin	3	464.601	2.1821	2.3081e-07	111.94	1	2463.9	2964	3048.9	3918.5	2674.2	10919	2310.3	0.938
224	AVKNFTEVHPDYGSHIQALLDK	22	Crotony(K)	_AVK(cr)NFTEVHPDYGSHIQALLDK_	P04040	Catalase	4	638.33	3.9821	9.9359e-146	227.87	1	9686.9	11826	9847.2	9037.4	10675	9353.9	9055.7	0.935
226	AVLKGGPLDGTYR	13	Crotony(K)	_AVLK(cr)GGPLDGTYR_	P00918	Carbonic anhydrase 2	2	707.888	3.0049	4.6755e-05	105.78	2	30955	37977	35018	35069	38323	32014	30643	0.99
227	AVLKGGPLDGTYR	13	Crotony(K)	_AVLK(cr)GGPLDGTYR_	P00918	Carbonic anhydrase 2	3	472.261	3.3597	4.6586e-13	138.2	2	1108.8	1368.3	1109	1334.4	1309.8	1268.2	1277	1.152
228	AVLKGGPLDGTYR	13	Crotony(K)	_AVLK(cr)GGPLDGTYR_	P00918	Carbonic anhydrase 2	2	707.888	4.0844	0.018985	54.09	1	16363	21399	20735	18392	20491	15766	15601	0.953
230	AVTEQGHELSNEER	14	Unmodified	_AVTEQGHELSNEER_	P31946	14-3-3 protein beta/alpha	3	533.585	0.93007	8.0788e-06	101.42	1	0	0	0	0	0	0	0	NA
231	AWLQDAHR	8	Unmodified	_AWLQDAHR_	P11277	Spectrin beta chain, erythrocytic	3	332.839	0.40402	0.002807	71.379	1	0	0	0	0	0	0	0	NA
232	AYFLDGSLLKETGTLESQLEANK	23	Crotony(K)	_AYFLDGSLLK(cr)ETGTLESQLEANK_	P02549	Spectrin alpha chain, erythrocytic 1	3	865.778	2.9256	6.3749e-90	192.64	1	6394.3	6693.6	6955	5276.1	6364	6393.1	5720.3	0.895
233	AYFLDGSLLKETGTLESQLEANK	23	Crotony(K)	_AYFLDGSLLK(cr)ETGTLESQLEANK_	P02549	Spectrin alpha chain, erythrocytic 1	4	649.585	3.4671	0.00064264	56.404	1	6146.5	11178	7144.4	6006.9	9218.9	5011.3	5178.5	0.843
234	AYFLDGSLLKETGTLESQLEANKR	24	Crotony(K)	_AYFLDGSLLK(cr)ETGTLESQLEANKR_	P02549	Spectrin alpha chain, erythrocytic 1	4	688.61	3.0642	0.00012366	70.994	1	0	0	0	0	0	0	0	NA
235	AYKSELEEQLTPVAEETR	18	Crotony(K)	_AYK(cr)SELEEQLTPVAEETR_	P02649	Apolipoprotein E	3	721.027	3.62	2.1673e-07	95.365	1	12995	20662	15791	15138	19078	15681	12999	1
236	AYVSYKK	7	Crotony(K)	_AYVSYK(cr)K_	Q8I5D2	101 kDa malaria antigen	2	463.753	4.0091	0.00084717	83.206	1	7980.5	10106	13397	18198	21631	18997	7514.8	0.942
237	DAAKSSPAFGDR	12	Crotony(K)	_DAAK(cr)SSPAFGDR_	P13716	Delta-aminolevulinic acid dehydratase	2	645.31	2.1097	0.010868	68.168	1	3856.7	4549.7	3648.3	3810.1	4841.8	3857.8	3604.9	0.935
238	DADDLQKR	8	Crotony(K)	_DADDLQK(cr)R_	P02649	Apolipoprotein E	2	514.754	1.8333	0.033541	61.48	1	0	0	0	0	0	0	0	NA
239	DADDLQKR	8	Crotony(K)	_DADDLQK(cr)R_	P02649	Apolipoprotein E	2	514.754	2.1916	0.0037194	74.267	2	5979.9	6533.8	6750.9	11171	7860.1	23362	5670.9	0.948
240	DAFVGDEAQTKR	12	Crotony(K)	_DAFVGDEAQTK(cr)R_	Q8I4X0	Actin-1	3	468.897	1.3008	0.00015725	104.59	2	3846.6	5958.5	4257.5	4429.9	5323.6	4103.2	3275.3	0.851
241	DAFVGDEAQTKR	12	Crotony(K)	_DAFVGDEAQTK(cr)R_	Q8I4X0	Actin-1	2	702.841	1.6983	0.0028517	91.812	1	2083	2784.7	3979.5	5231.4	5160.1	4267.9	2513.4	1.207
244	DAMMDKK	7	Crotony(K)	_DAMMDK(cr)K_	Q8IB24	Heat shock protein 70	2	453.707	4.4969	0.0054199	77.732	2	15253	24164	29309	40064	37749	26712	16808	1.102
245	DAMMDKK	7	Crotony(K)	_DAMMDK(cr)K_	Q8IB24	Heat shock protein 70	3	302.807	3.8943	0.0036807	79.469	1	0	0	0	0	0	0	0	NA
246	DAQIFIQK	8	Unmodified	_DAQIFIQK_	P04040	Catalase	3	321.515	2.2081	0.013225	56.258	1	0	0	0	0	0	0	0	NA
247	DAQIFIQK	8	Unmodified	_DAQIFIQK_	P04040	Catalase	2	481.769	3.4667	0.034924	128.36	1	6432.4	8157.3	7596.5	7437.6	8654.1	7086	6747	1.049
248	DAQIFIQKK	9	Crotony(K)	_DAQIFIQK(cr)K_	P04040	Catalase	3	386.889	3.3477	0.00079464	95.775	1	2597.3	2808	2939.3	2609.9	2580.1	2246.2	2571.8	0.99
249	DAQIFIQKK	9	Crotony(K)	_DAQIFIQK(cr)K_	P04040	Catalase	3	386.889	3.7403	0.00017601	109.66	2	11483	14231	12245	11685	13150	10986	11724	1.021
250	DAQIFIQKK	9	Crotony(K)	_DAQIFIQK(cr)K_	P04040	Catalase	2	579.83	4.2546	0.00040756	135.86	1	8640.2	10399	9255.8	8599.8	10074	8875.1	8494	0.983
251	DAQIFIQKK	9	Crotony(K)	_DAQIFIQK(cr)K_	P04040	Catalase	3	386.889	3.748	0.026548	66.056	1	0	0	0	0	0	0	0	NA
252	DATNVGDEGGFAPNILENKEGLELLK	26	Crotony(K)	_DATNVGDEGGFAPNILENK(cr)EGLELLK_	P06733	Alpha-enolase	4	703.607	3.5252	1.5357e-09	91.079	2	7586.1	9059.9	8497.8	7985.4	8513.3	7912.6	8346.9	1.1
253	DATNVGDEGGFAPNILENKEGLELLK	26	Crotony(K)	_DATNVGDEGGFAPNILENK(cr)EGLELLK_	P06733	Alpha-enolase	3	937.806	2.5528	1.789e-90	190.5	1	6223.4	7317.5	7124.9	6603.5	7744.2	6262.9	6204.4	0.997
254	DDHDKMFK	8	Crotony(K)	_DDHDK(cr)MFK_	P49721	Proteasome subunit beta type-2	3	368.499	4.0222	0.0048359	69.598	1	3191.3	3359	2944.8	2678.1	3299	3053.5	2815.6	0.882
255	DDLDKAITAQEGK	13	Crotony(K)	_DDLDK(cr)AITAQEGK_	P02549	Spectrin alpha chain, erythrocytic 1	3	491.247	2.4398	3.4771e-11	126.09	1	6731.5	7825.7	7137	7872.7	6997.8	7201.3	6485.7	0.963
256	DETNEKLGR	9	Crotony(K)	_DETNEK(cr)LGR_	Q8IC05	Heat shock protein 90	2	565.278	2.058	0.0016648	77.744	1	2026.3	3416.5	5296.3	7489.4	6198.6	4815.9	1820	0.898
257	DFDTALKHYDK	11	Crotony(K)	_DFDTALK(cr)HYDK_	P31948	Stress-induced-phosphoprotein 1	3	474.23	1.9228	0.011082	66.004	1	11672	14391	13125	13021	15098	11460	12551	1.075
258	DFLKSHELPSHPPPSS	16	Crotony(K)	_DFLK(cr)SHELPSHPPPSS_	Q9NZD4	Alpha-hemoglobin-stabilizing protein	3	614.972	3.5735	7.338e-11	118.21	1	4216.1	6091.6	4576.2	3849.7	5348.8	3405.9	3537.9	0.839
259	DFPIAKGER	9	Crotony(K)	_DFPIAK(cr)GER_	P00918	Carbonic anhydrase 2	3	367.529	0.56095	0.00076689	77.662	1	1361.4	1324	1379.4	1347.6	1232.5	751.06	983.14	0.722
260	DFPIAKGER	9	Crotony(K)	_DFPIAK(cr)GER_	P00918	Carbonic anhydrase 2	2	550.79	1.7121	0.0016051	78.116	1	0	0	0	0	0	0	0	NA
261	DGDSVMVLPTIPEEEAKK	18	Crotony(K)	_DGDSVMVLPTIPEEEAK(cr)K_	P30041	Peroxiredoxin-6	3	676.006	2.9299	3.0718e-11	109.04	1	4685.2	5088.3	4771	5081.7	6076.7	4483	4325.1	0.923
262	DHAVDLIQK	9	Unmodified	_DHAVDLIQK_	P0C0L5	Complement C4-B	3	346.857	1.5548	0.0094708	64.711	1	0	0	0	0	0	0	0	NA
263	DHAVDLIQKGYMR	13	Crotony(K)	_DHAVDLIQK(cr)GYMR_	P0C0L5	Complement C4-B	3	538.608	2.4124	0.00048845	85.536	1	8717	11306	10462	10103	10242	9346.7	8912.2	1.022
264	DIKGVSEETLK	11	Crotony(K)	_DIK(cr)GVSEETLK_	P02549	Spectrin alpha chain, erythrocytic 1	2	643.846	2.711	0.0036667	94.717	1	17344	23421	20865	18427	20768	18984	17663	1.018
265	DINAYNCEEPTEK	13	Unmodified	_DINAYNCEEPTEK_	P30041	Peroxiredoxin-6	3	528.228	2.3985	2.5062e-05	103.83	1	6294.6	6831.1	6055.9	5771.5	6980	5918.7	5880.3	0.934
266	DISENKR	7	Crotony(K)	_DISENK(cr)R_	P11142	Heat shock cognate 71 kDa protein	2	465.238	1.3948	0.00024668	105.25	1	2300.8	2316.2	2106.7	1930	2072.7	2050.6	2597.1	1.129
267	DISLSDYKGK	10	Crotony(K)	_DISLSDYK(cr)GK_	Q06830	Peroxiredoxin-1	2	597.306	4.9646	0.00025323	102.4	1	19293	24464	22280	21546	23801	20153	20739	1.075
268	DIVKEVAK	8	Crotony(K)	_DIVK(cr)EVAK_	P25788	Proteasome subunit alpha type-3	2	485.284	3.1862	6.1502e-05	96.342	1	17362	20931	17678	18568	20445	18807	15126	0.871
269	DIVSGLKYVQHTYR	14	Crotony(K)	_DIVSGLK(cr)YVQHTYR_	P52566	Rho GDP-dissociation inhibitor 2	3	582.977	2.8559	0.003985	62.357	1	7787.9	12558	9095.5	9480.8	10009	8017.6	7871.8	1.011
270	DKAAVGQEEIQLR	13	Crotony(K)	_DK(cr)AAVGQEEIQLR_	P02549	Spectrin alpha chain, erythrocytic 1	2	762.904	2.3162	0.00084426	91.355	2	11898	15610	13361	14297	15167	12545	12416	1.044
271	DKAAVGQEEIQLR	13	Crotony(K)	_DK(cr)AAVGQEEIQLR_	P02549	Spectrin alpha chain, erythrocytic 1	3	508.939	2.3694	0.00096514	79.885	1	0	0	0	0	0	0	0	NA
272	DKALQELR	8	Crotony(K)	_DK(cr)ALQELR_	Q9NZD4	Alpha-hemoglobin-stabilizing protein	2	520.79	2.988	0.0055139	72.59	2	4927.7	5004.4	4236.6	4056.3	4456.4	3912.8	4196.2	0.852
273	DKAVESLR	8	Crotony(K)	_DK(cr)AVESLR_	P30153	Serine/threonine-protein phosphatase 2A 65 kDa regulatory subunit A alpha isoform	2	493.269	2.5069	0.023271	62.536	1	10065	12666	12968	13025	12869	11784	10606	1.054
274	DKEYHEQFK	9	Crotony(K)	_DK(cr)EYHEQFK_	Q8IDX8	Merozoite surface protein 7	3	431.203	2.7763	5.9906e-05	108.7	1	4145.3	5414	6693	10365	11163	9936.1	3705.3	0.894
275	DKHADPDFTR	10	Crotony(K)	_DK(cr)HADPDFTR_	P19823	Inter-alpha-trypsin inhibitor heavy chain H2	3	423.867	1.7687	0.0017853	84.479	2	1781.2	1999.9	1953.6	2831.4	2090.7	4218	1783.4	1.001
276	DKHADPDFTR	10	Crotony(K)	_DK(cr)HADPDFTR_	P19823	Inter-alpha-trypsin inhibitor heavy chain H2	2	635.297	2.3954	0.022873	67.385	1	740.79	1131.5	1243.4	1859.8	1095.9	4880.7	779.58	1.052
277	DKLISAQHNQSK	12	Crotony(K)	_DK(cr)LISAQHNQSK_	P02549	Spectrin alpha chain, erythrocytic 1	3	479.588	2.8068	7.29e-10	143.93	2	3402.3	3757.7	4510.1	3993.7	3862.7	3549.1	4324	1.271
278	DKLISAQHNQSK	12	Crotony(K)	_DK(cr)LISAQHNQSK_	P02549	Spectrin alpha chain, erythrocytic 1	4	359.943	1.9581	0.020618	44.511	1	0	0	0	0	0	0	0	NA
279	DLAAFDKSHDQAVR	14	Crotony(K)	_DLAAFDK(cr)SHDQAVR_	P09960	Leukotriene A-4 hydrolase	3	547.606	2.1847	0.0010699	74.89	1	6581.3	6925	7376.9	6089.9	6824.2	5732.1	6203.3	0.943
280	DLAAIPKDK	9	Crotony(K)	_DLAAIPK(cr)DK_	Q08495	Dematin	2	519.795	3.5847	0.0020391	75.416	2	16456	20544	18551	17980	20348	15820	16344	0.993
281	DLASAGNLLKK	11	Crotony(K)	_DLASAGNLLK(cr)K_	P02549	Spectrin alpha chain, erythrocytic 1	3	399.899	3.7239	1.2947e-06	111.27	1	3365.3	4796.7	3747.5	3699.4	3941	3466.4	3799.3	1.129
282	DLDHCCLVNDEGKK	14	Crotony(K)	_DLDHCCLVNDEGK(cr)K_	Q8IJS1	Hypoxanthine phosphoribosyltransferase	3	590.931	2.5429	0.0082807	67.579	1	4374.7	5432.7	5663	5872.3	6544.9	5391.1	4024.4	0.92
283	DLIASKK	7	Crotony(K)	_DLIASK(cr)K_	P02549	Spectrin alpha chain, erythrocytic 1	2	421.753	3.9013	2.4395e-05	101.54	1	5099.7	5682	4692.7	5040.6	5264.1	4958.3	5798	1.137
284	DLIASKK	7	Crotony(K)	_DLIASK(cr)K_	P02549	Spectrin alpha chain, erythrocytic 1	3	281.504	2.768	0.0094804	73.616	1	3355	3827.9	4323	3845.4	3778.9	3969.6	3613.7	1.077
285	DLIASKK	7	Crotony(K)	_DLIASK(cr)K_	P02549	Spectrin alpha chain, erythrocytic 1	2	421.753	3.0162	0.00023766	89.698	1	23404	27216	25199	24782	24776	23681	23829	1.018
286	DLMSKAEK	8	Crotony(K)	_DLMSK(cr)AEK_	P00558	Phosphoglycerate kinase 1	2	495.252	1.8658	0.00012021	91.636	1	0	0	0	0	0	0	0	NA
287	DLMSKAEK	8	Crotony(K)	_DLMSK(cr)AEK_	P00558	Phosphoglycerate kinase 1	3	330.504	0.92653	9.7426e-05	86.136	1	3915.8	3808.8	3794.3	3408.6	3671.8	2846.9	3083.8	0.788
288	DLVASEGLFHSHK	13	Unmodified	_DLVASEGLFHSHK_	P02549	Spectrin alpha chain, erythrocytic 1	4	360.687	1.5745	0.00068105	82.202	1	0	0	0	0	0	0	0	NA
289	DLVASEGLFHSHKGLER	17	Crotony(K)	_DLVASEGLFHSHK(cr)GLER_	P02549	Spectrin alpha chain, erythrocytic 1	4	491.506	2.3115	2.1917e-08	99.392	1	0	0	0	0	0	0	0	NA
290	DLVASEGLFHSHKGLER	17	Crotony(K)	_DLVASEGLFHSHK(cr)GLER_	P02549	Spectrin alpha chain, erythrocytic 1	3	655.006	2.5086	1.4522e-14	118.96	1	9621.3	13269	12401	11545	11911	10476	9348.7	0.972
291	DLVPLGDKVTILGETAER	18	Crotony(K)	_DLVPLGDK(cr)VTILGETAER_	P02549	Spectrin alpha chain, erythrocytic 1	3	665.365	2.292	0.001793	70.986	1	3112.5	4255.7	4449.5	3789.5	4077.2	3709.8	3251.5	1.045
292	DMAEAHKEAMSR	12	Crotony(K)	_DMAEAHK(cr)EAMSR_	O00233	26S proteasome non-ATPase regulatory subunit 9	3	481.883	1.6172	0.001712	79.639	1	0	0	0	0	0	0	0	NA
293	DMAEAHKEAMSR	12	Oxidation (M),Crotony(K)	_DM(ox)AEAHK(cr)EAMSR_	O00233	26S proteasome non-ATPase regulatory subunit 9	3	487.215	1.93	0.00022745	99.669	2	0	0	0	0	0	0	0	NA
294	DMAEAHKEAMSR	12	Oxidation (M),Crotony(K)	_DMAEAHK(cr)EAM(ox)SR_	O00233	26S proteasome non-ATPase regulatory subunit 9	3	487.215	2.0428	0.0024009	74.475	1	4580.4	3980.4	4137.8	5014.4	4997.3	3819	3361.9	0.734
295	DPASDQMQHWK	11	Oxidation (M)	_DPASDQM(ox)QHWK_	P04040	Catalase	3	453.531	2.1174	0.008526	71.085	1	3667.5	3936.3	3722.9	3530	4102.2	3423.4	3467.3	0.945
296	DPASDQMQHWK	11	Unmodified	_DPASDQMQHWK_	P04040	Catalase	3	448.2	2.5048	9.5075e-07	118.9	1	6518	6432.6	6815.9	6714.3	6185	5909.1	6159.4	0.945
297	DPASDQMQHWKEQR	14	Oxidation (M),Crotony(K)	_DPASDQM(ox)QHWK(cr)EQR_	P04040	Catalase	3	613.941	1.2881	0.0032377	66.436	1	5887.2	6614.2	6676.7	7832.2	5927.6	5558.3	4918.6	0.835
298	DPASDQMQHWKEQR	14	Oxidation (M),Crotony(K)	_DPASDQM(ox)QHWK(cr)EQR_	P04040	Catalase	3	613.941	2.1332	1.9473e-06	108.36	2	4037.7	4281.6	4311.7	4594.4	4848.4	4115.8	4289.8	1.062
299	DPASDQMQHWKEQR	14	Oxidation (M),Crotony(K)	_DPASDQM(ox)QHWK(cr)EQR_	P04040	Catalase	3	613.941	2.1003	8.3216e-12	121.13	2	4672.9	4881.7	4995.5	4675.2	4848.8	4754.7	5134.5	1.099
300	DPASDQMQHWKEQR	14	Crotony(K)	_DPASDQMQHWK(cr)EQR_	P04040	Catalase	3	608.609	2.5833	4.0545e-06	106.6	1	8300.5	10227	8535.8	9032.6	9155.1	7601.6	7295.4	0.879
301	DPASDQMQHWKEQR	14	Crotony(K)	_DPASDQMQHWK(cr)EQR_	P04040	Catalase	3	608.609	3.2517	5.849e-61	194.77	2	7591.6	9074	8722.1	8507.3	9038.8	7040.1	8457.4	1.114
302	DPASDQMQHWKEQR	14	Crotony(K)	_DPASDQMQHWK(cr)EQR_	P04040	Catalase	2	912.41	3.1045	4.871e-38	177.58	1	2966.4	2886.2	2897.1	2985.9	3009.3	2739.4	2625.8	0.885
303	DPASDQMQHWKEQR	14	Crotony(K)	_DPASDQMQHWK(cr)EQR_	P04040	Catalase	3	608.609	1.299	6.9844e-12	128.45	1	5410.1	6708.2	6371.4	6304	6653.4	6379.7	6682.2	1.235
304	DPILFPSFIHSQK	13	Unmodified	_DPILFPSFIHSQK_	P04040	Catalase	3	510.277	2.1297	0.0007512	80.187	1	10642	12545	11933	12320	11293	10610	9812.2	0.922
305	DPILFPSFIHSQKR	14	Crotony(K)	_DPILFPSFIHSQK(cr)R_	P04040	Catalase	3	584.986	1.8462	1.3826e-11	130.78	1	6983.5	9194.5	7394.7	7535.6	8977.6	8443.9	7124.8	1.02
306	DRKESLNEAQK	11	Crotony(K)	_DRK(cr)ESLNEAQK_	P02549	Spectrin alpha chain, erythrocytic 1	3	462.572	2.0511	0.021265	89.231	1	3731.1	4274.2	4701.8	3696.6	4262.5	3817.9	4353.8	1.167
307	DRLDEVKEQVAEVR	14	Crotony(K)	_DRLDEVK(cr)EQVAEVR_	P02649	Apolipoprotein E	3	585.307	3.4325	1.853e-07	112.34	1	3839.9	6232.2	5914.3	5625.3	5724.1	8685.9	4577.1	1.192
308	DSGEGDTTSLR	11	Unmodified	_DSGEGDTTSLR_	P16157	Ankyrin-1	2	569.255	0.92247	0.024056	85.813	1	0	0	0	0	0	0	0	NA
309	DSIKLDDDSER	11	Crotony(K)	_DSIK(cr)LDDDSER_	Q86VP6	Cullin-associated NEDD8-dissociated protein 1	2	680.815	3.2118	0.0052332	82.651	1	6327.4	7350.8	6552.5	6815.1	6418.7	6928.1	6087.4	0.962
310	DSIMYTEHAKR	11	Oxidation (M),Crotony(K)	_DSIM(ox)YTEHAK(cr)R_	Q8IIV2	Histone H4	3	478.894	2.4605	0.0041185	68.536	1	0	0	0	0	0	0	0	NA
311	DSIMYTEHAKR	11	Crotony(K)	_DSIMYTEHAK(cr)R_	Q8IIV2	Histone H4	3	473.563	1.9911	0.0002802	104.94	1	3223.7	4181	3849.5	4722.6	5081.2	5469.8	3282.4	1.018
312	DSPDVTHR	8	Unmodified	_DSPDVTHR_	P11277	Spectrin beta chain, erythrocytic	3	309.482	-2.0367	0.025031	48.794	1	0	0	0	0	0	0	0	NA
313	DSYVGDEAQSK	11	Unmodified	_DSYVGDEAQSK_	P63261	Actin, cytoplasmic 2	3	400.179	2.5685	0.0063815	69.721	1	0	0	0	0	0	0	0	NA
314	DSYVGDEAQSK	11	Unmodified	_DSYVGDEAQSK_	P63261	Actin, cytoplasmic 2	3	400.179	2.914	0.013874	60.255	1	0	0	0	0	0	0	0	NA
315	DSYVGDEAQSK	11	Unmodified	_DSYVGDEAQSK_	P63261	Actin, cytoplasmic 2	2	599.765	3.3329	0.024031	86.772	1	2160.6	1939.4	1914.4	2198.4	2038.8	1862.6	1328.7	0.615
316	DSYVGDEAQSK	11	Unmodified	_DSYVGDEAQSK_	P63261	Actin, cytoplasmic 2	3	400.179		0.030936	43.604	1	0	0	0	0	0	0	0	NA
317	DSYVGDEAQSKR	12	Crotony(K)	_DSYVGDEAQSK(cr)R_	P63261	Actin, cytoplasmic 2	3	474.888	2.6246	4.0682e-05	108.72	2	1780.4	2151.4	2090.4	1865.4	1786.8	1988.8	1966.1	1.104
318	DSYVGDEAQSKR	12	Crotony(K)	_DSYVGDEAQSK(cr)R_	P63261	Actin, cytoplasmic 2	2	711.828	2.3494	0.0089335	72.891	1	1308.7	1211.1	1187.1	1371.3	1450.5	1045.2	1142.7	0.873
319	DSYVGDEAQSKR	12	Crotony(K)	_DSYVGDEAQSK(cr)R_	P63261	Actin, cytoplasmic 2	2	711.828	2.7014	6.6693e-07	111.88	1	2088.7	1582.1	1714.6	1932.3	2500.6	2255.1	2084.4	0.998
320	DVAKQVK	7	Crotony(K)	_DVAK(cr)QVK_	P06132	Uroporphyrinogen decarboxylase	2	428.25	3.9621	0.013145	71.379	1	7969.4	10038	8178.8	8324.7	9518.3	7719.1	7696.2	0.966
321	DVIATDKEDVAFK	13	Crotony(K)	_DVIATDK(cr)EDVAFK_	P40925	Malate dehydrogenase, cytoplasmic	3	506.928	4.0389	0.0012295	77.894	1	0	0	0	0	0	0	0	NA
322	DVLHEKVEK	9	Crotony(K)	_DVLHEK(cr)VEK_	Q8IC05	Heat shock protein 90	3	388.88	4.4133	0.011467	64.82	1	0	0	0	0	0	0	0	NA
323	DVLKHIGYDDESK	13	Crotony(K)	_DVLK(cr)HIGYDDESK_	Q7K6A4	S-adenosylmethionine synthase	3	529.595	2.3448	1.1132e-08	118.21	1	9815.8	12788	13197	15683	15547	11386	8837.6	0.9
324	DVVICPDASLEDAKK	15	Crotony(K)	_DVVICPDASLEDAK(cr)K_	Q99497	Protein/nucleic acid deglycase DJ-1	3	576.622	3.2689	8.0087e-06	93.424	1	0	0	0	0	0	0	0	NA
325	DVVICPDASLEDAKK	15	Crotony(K)	_DVVICPDASLEDAK(cr)K_	Q99497	Protein/nucleic acid deglycase DJ-1	3	576.622	2.5743	9.4113e-07	103.88	1	0	0	0	0	0	0	0	NA
326	DYPLIPVGKLVLNR	14	Crotony(K)	_DYPLIPVGK(cr)LVLNR_	P04040	Catalase	2	832.99	3.3308	8.1095e-05	97.949	1	44507	46316	48426	44382	48295	43693	45211	1.016
327	DYPLIPVGKLVLNR	14	Crotony(K)	_DYPLIPVGK(cr)LVLNR_	P04040	Catalase	3	555.663	2.9128	0.0010464	75.102	1	0	0	0	0	0	0	0	NA
328	DYTKAMDVYQK	11	Crotony(K)	_DYTK(cr)AMDVYQK_	P31948	Stress-induced-phosphoprotein 1	3	477.227	3.365	0.0065972	71.176	1	0	0	0	0	0	0	0	NA
329	DYVAKGEDVNR	11	Crotony(K)	_DYVAK(cr)GEDVNR_	P58546	Myotrophin	2	667.323	3.8147	0.00022405	105.03	2	7999.4	9044.8	8510.5	8966.9	9025.6	8365.2	7286.8	0.911
330	DYVAKGEDVNR	11	Crotony(K)	_DYVAK(cr)GEDVNR_	P58546	Myotrophin	2	667.323	2.8614	0.0049777	91.307	1	4007.3	4114.6	3887.8	4137.4	4437.8	3392.3	3505.2	0.875
331	EAAGKSNLK	9	Crotony(K)	_EAAGK(cr)SNLK_	P00352	Retinal dehydrogenase 1	2	493.269	1.9606	0.00087152	85.813	1	4578.3	5619.2	5447.4	5253.9	5038.1	5178.8	4379	0.956
332	EAAGKSNLK	9	Crotony(K)	_EAAGK(cr)SNLK_	P00352	Retinal dehydrogenase 1	3	329.182	1.1411	0.020016	60.102	1	0	0	0	0	0	0	0	NA
333	EAAIVDPVQPQKVVDAAR	18	Crotony(K)	_EAAIVDPVQPQK(cr)VVDAAR_	Q16775	Hydroxyacylglutathione hydrolase, mitochondrial	3	658.693	2.2151	0.0011682	66.152	1	0	0	0	0	0	0	0	NA
334	EAAQYGKK	8	Crotony(K)	_EAAQYGK(cr)K_	Q16881	Thioredoxin reductase 1, cytoplasmic	2	481.751	3.6269	0.0012854	80.688	1	3663.6	4407.3	4498.7	4677.8	4718.1	3875.9	4040.7	1.103
335	EAATSNLKK	9	Crotony(K)	_EAATSNLK(cr)K_	P30153	Serine/threonine-protein phosphatase 2A 65 kDa regulatory subunit A alpha isoform	2	515.282	5.069	0.0012606	88.596	2	8915.1	10508	11058	10457	10687	11059	9885.7	1.109
336	EAATSNLKK	9	Crotony(K)	_EAATSNLK(cr)K_	P30153	Serine/threonine-protein phosphatase 2A 65 kDa regulatory subunit A alpha isoform	3	343.857	4.1486	0.001007	83.998	2	0	0	0	0	0	0	0	NA
337	EADDTKEQIEK	11	Crotony(K)	_EADDTK(cr)EQIEK_	P02549	Spectrin alpha chain, erythrocytic 1	3	458.553	3.2189	0.00012476	103.91	1	6060.6	7469.8	6753.9	6217.8	7024.9	5793.6	5947.5	0.981
338	EADDTKEQIEK	11	Crotony(K)	_EADDTK(cr)EQIEK_	P02549	Spectrin alpha chain, erythrocytic 1	2	687.325	3.2811	2.1802e-06	124.07	1	3860.1	4686	4877	4672.9	4879.9	4345.9	4563	1.182
339	EADDTKEQIEKK	12	Crotony(K)	_EADDTKEQIEK(cr)K_	P02549	Spectrin alpha chain, erythrocytic 1	3	501.251	4.7801	0.00015438	108.58	1	7956.4	7817.3	8005.3	7829	7774.4	7618.9	7602.3	0.955
340	EADDTKEQIEKK	12	Crotony(K)	_EADDTKEQIEK(cr)K_	P02549	Spectrin alpha chain, erythrocytic 1	4	376.19	4.5303	8.22e-07	127.17	1	3430.4	3858.4	3699.4	3951.2	4413.3	3917.1	3735.2	1.089
341	EADPEDGKPVMDKVK	15	Crotony(K)	_EADPEDGKPVMDK(cr)VK_	P20810	Calpastatin	3	575.95	2.8347	2.3272e-05	94.922	1	8045.6	8912.9	9251.7	7831.5	10043	8195.1	7687.5	0.955
342	EAFSLFDKDGDGTITTK	17	Crotony(K)	_EAFSLFDK(cr)DGDGTITTK_	P62158	Calmodulin	3	638.311	2.4191	6.98e-60	188.27	1	7435	7506.4	6761.7	7049.1	8480.6	6619.7	6107.3	0.821
343	EAGISKDR	8	Crotony(K)	_EAGISK(cr)DR_	P37837	Transaldolase	2	472.246	1.3196	0.0044237	73.233	2	7677.4	7246.2	7935	7305.6	7848.7	7922.5	7312.3	0.952
346	EAKEQHPDMSVTK	13	Oxidation (M),Crotony(K)	_EAK(cr)EQHPDM(ox)SVTK_	P11171	Protein 4.1	3	528.584	1.2822	0.0026361	70.26	1	2347.4	2219.5	2221.7	2365.9	2013.9	1792.8	2614.6	1.114
347	EAKEQHPDMSVTK	13	Oxidation (M),Crotony(K)	_EAK(cr)EQHPDM(ox)SVTK_	P11171	Protein 4.1	3	528.584	2.4002	0.001113	78.326	1	4379.1	4300.4	4097.7	3593.1	3718.3	3635	4878.3	1.114
348	EAKEQHPDMSVTK	13	Oxidation (M),Crotony(K)	_EAK(cr)EQHPDM(ox)SVTK_	P11171	Protein 4.1	3	528.584	2.2597	0.0042562	59.709	1	1119.2	1263.6	1323	1130.2	1289.7	1304.8	1378.6	1.232
349	EAKEQHPDMSVTK	13	Crotony(K)	_EAK(cr)EQHPDMSVTK_	P11171	Protein 4.1	3	523.252	2.8295	1.909e-11	131.96	1	3565.2	3242.5	2798.5	2511.4	2425.1	2707.7	3274.5	0.918
350	EAKEQHPDMSVTK	13	Crotony(K)	_EAK(cr)EQHPDMSVTK_	P11171	Protein 4.1	3	523.252	2.0536	1.5945e-12	136.81	1	6732.9	8085	6519.5	6288.4	6986.4	7070.8	6997.5	1.039
351	EAKHIAEDADR	11	Crotony(K)	_EAK(cr)HIAEDADR_	P09493	Tropomyosin alpha-1 chain	2	661.82	2.4018	1.8595e-06	127.79	1	3202.1	2558.9	3596.8	3981.4	4628	4268.1	4014	1.254
352	EAKHIAEDADR	11	Crotony(K)	_EAK(cr)HIAEDADR_	P09493	Tropomyosin alpha-1 chain	3	441.549	2.3783	0.019165	58.32	1	1024.9	1006.8	1406.1	1382.3	1652.5	1350.4	1033.7	1.009
353	EAKHIAEEADR	11	Crotony(K)	_EAK(cr)HIAEEADR_	P06753	Tropomyosin alpha-3 chain	3	446.221	2.173	0.029233	52.132	1	3581.9	3260.5	3639.9	4803.3	4152.7	8965.9	3621.4	1.011
354	EALEAKER	8	Crotony(K)	_EALEAK(cr)ER_	Q14203	Dynactin subunit 1	2	507.267	1.7652	0.01272	68.335	1	6215.7	7268.9	7274.7	6348.6	6752.1	6682.3	6689.9	1.076
355	EALMAHGLGNR	11	Unmodified	_EALMAHGLGNR_	P13716	Delta-aminolevulinic acid dehydratase	3	390.201	1.3984	0.013874	60.255	1	0	0	0	0	0	0	0	NA
356	EALMAHGLGNR	11	Unmodified	_EALMAHGLGNR_	P13716	Delta-aminolevulinic acid dehydratase	3	390.201	1.8785	0.023558	52.247	1	0	0	0	0	0	0	0	NA
357	EASQACMTKK	10	Crotony(K)	_EASQACMTK(cr)K_	P16157	Ankyrin-1	2	611.284	2.7547	0.00014373	107.17	1	2351.4	2171.7	2267.1	2189.6	2385	2109	3037.3	1.292
358	EASQACMTKK	10	Oxidation (M),Crotony(K)	_EASQACM(ox)TK(cr)K_	P16157	Ankyrin-1	3	413.19	2.1878	0.0088313	61.344	1	3475.9	3404.3	3357.3	3607.4	3946.8	3813.8	3199.7	0.921
359	EDITHTYK	8	Unmodified	_EDITHTYK_	P21980	Protein-glutamine gamma-glutamyltransferase 2	3	336.166		0.018909	49.423	1	0	0	0	0	0	0	0	NA
360	EDITHTYKYPEGSSEER	17	Crotony(K)	_EDITHTYK(cr)YPEGSSEER_	P21980	Protein-glutamine gamma-glutamyltransferase 2	3	703.652	2.363	4.0707e-13	114.56	1	1790.3	2384.7	2171.4	2011.8	2149.8	2027.1	2067.3	1.155
361	EDKSPSEESAPTTSPESVSGSVPSSGSSGR	30	Crotony(K)	_EDK(cr)SPSEESAPTTSPESVSGSVPSSGSSGR_	P54725	UV excision repair protein RAD23 homolog A	3	997.45	1.3556	9.5149e-43	130.72	1	290.38	407.66	502.37	554	591.11	508.9	376.17	1.295
362	EDKVSNGGEDEVSNGR	16	Crotony(K)	_EDK(cr)VSNGGEDEVSNGR_	Q03400	S-antigen protein	3	587.262	1.438	1.5751e-17	130.87	1	2043.8	2327.3	2402	3111.5	2839.8	2499.5	2021.9	0.989
363	EDKVSNGGEDEVSNGREDK	19	Crotony(K)	_EDK(cr)VSNGGEDEVSNGREDK_	Q03400	S-antigen protein	3	711.317	1.331	0.009573	80.236	1	277.26	560.7	1136.1	2642.8	4120.5	1359.6	324.67	1.171
364	EEAEKYAK	8	Crotony(K)	_EEAEK(cr)YAK_	P25788	Proteasome subunit alpha type-3	2	518.253	3.6907	2.0059e-05	99.815	1	4531.9	5353.7	5957.6	4870.7	6033.2	4617.4	5488.1	1.211
365	EENKGGEDK	9	Crotony(K)	_EENK(cr)GGEDK_	P62258	14-3-3 protein epsilon	2	537.241	2.2658	0.0019742	75.819	1	1889.2	2386	1685.9	2354.9	1802.3	2502.8	2226.4	1.178
366	EENKGGEDKLK	11	Crotony(K)	_EENKGGEDK(cr)LK_	P62258	14-3-3 protein epsilon	3	438.889	2.4687	0.021233	90.614	2	14749	17114	15709	15720	15324	15535	16144	1.095
367	EETKEDAEEKQ	11	Crotony(K)	_EETK(cr)EDAEEKQ_	P43487	Ran-specific GTPase-activating protein	3	468.544	1.5863	8.8191e-06	125.36	1	4307.3	4979.2	4758.2	4416.4	4532.2	4526.7	4373.7	1.015
368	EEVKEKEEVK	10	Crotony(K)	_EEVKEK(cr)EEVK_	Q8I492	Mature parasite-infected erythrocyte surface antigen	3	438.898	4.4102	0.02308	78.324	1	3586.7	5927	8992.7	11860	13214	9131.9	3660.7	1.021
369	EFGNTLEDKAR	11	Crotony(K)	_EFGNTLEDK(cr)AR_	P02654	Apolipoprotein C-I	2	674.331	2.3895	8.8502e-13	153.81	1	8682.9	12317	10251	14727	14526	42010	8352.7	0.962
370	EFGNTLEDKAR	11	Crotony(K)	_EFGNTLEDK(cr)AR_	P02654	Apolipoprotein C-I	3	449.889	3.7575	0.034382	49.448	1	0	0	0	0	0	0	0	NA
371	EFKDREDLVPYTGEK	15	Crotony(K)	_EFK(cr)DREDLVPYTGEK_	P28289	Tropomodulin-1	3	631.979	2.8357	0.00029458	88.385	1	0	0	0	0	0	0	0	NA
372	EFLHAQEEVKR	11	Crotony(K)	_EFLHAQEEVK(cr)R_	P43686	26S proteasome regulatory subunit 6B	3	485.253	1.9168	0.0061595	85.973	1	0	0	0	0	0	0	0	NA
373	EFSTIYKHFDENLTGR	16	Crotony(K)	_EFSTIYK(cr)HFDENLTGR_	P02549	Spectrin alpha chain, erythrocytic 1	3	675.662	3.3729	1.6344e-53	186.17	1	11602	14546	13113	13220	14270	11732	12839	1.107
374	EFTKLEEVLTNK	12	Crotony(K)	_EFTK(cr)LEEVLTNK_	P78417	Glutathione S-transferase omega-1	3	506.94	2.8996	2.8041e-07	118.88	1	10815	14438	10855	10733	13763	9828.3	8895.2	0.822
376	EFTPEVQASWQK	12	Unmodified	_EFTPEVQASWQK_	P69891	Hemoglobin subunit gamma-1	3	483.905	2.7982	1.9065e-07	124.21	1	3558.5	4578.1	4491.6	4137.8	3860.2	3616.1	4257.2	1.196
377	EFTPEVQASWQK	12	Unmodified	_EFTPEVQASWQK_	P69891	Hemoglobin subunit gamma-1	2	725.354	2.7937	3.4124e-24	164.53	1	11388	13411	12582	11910	12799	10145	11479	1.008
378	EFTPPVQAAYQK	12	Unmodified	_EFTPPVQAAYQK_	P68871	Hemoglobin subunit beta	3	460.238	1.7112	1.8694e-07	111.86	3	4994.6	5860.5	6081.8	5732.4	6097.4	4486.4	5194	1.04
379	EFTPPVQAAYQK	12	Unmodified	_EFTPPVQAAYQK_	P68871	Hemoglobin subunit beta	2	689.854	2.4052	1.5813e-18	163.51	5	120690	123470	127020	116290	88792	85955	128440	1.064
380	EFTPPVQAAYQK	12	Unmodified	_EFTPPVQAAYQK_	P68871	Hemoglobin subunit beta	4	345.43	1.2332	2.8375e-08	135.99	1	1786.7	2124.8	2198.9	1643.3	1589.4	1535.3	1810.4	1.013
381	EFTPPVQAAYQK	12	Unmodified	_EFTPPVQAAYQK_	P68871	Hemoglobin subunit beta	3	460.238	3.071	0.0004391	96.604	3	0	0	0	0	0	0	0	NA
382	EFTPPVQAAYQK	12	Unmodified	_EFTPPVQAAYQK_	P68871	Hemoglobin subunit beta	3	460.238	2.8585	1.8564e-07	111.63	1	0	0	0	0	0	0	0	NA
383	EFTPPVQAAYQK	12	Unmodified	_EFTPPVQAAYQK_	P68871	Hemoglobin subunit beta	3	460.238	3.1116	2.1731e-07	117.09	1	1517.6	2305.9	2136.1	1910.4	2149.7	1524.2	1404.5	0.925
384	EFTPPVQAAYQK	12	Unmodified	_EFTPPVQAAYQK_	P68871	Hemoglobin subunit beta	3	460.238		7.4367e-08	91.961	1	0	0	0	0	0	0	0	NA
385	EFTPPVQAAYQK	12	Unmodified	_EFTPPVQAAYQK_	P68871	Hemoglobin subunit beta	3	460.238	3.1443	0.0053153	63.864	1	5907.5	7686.6	7343.2	7313.6	6325.4	6033.7	5838.4	0.988
386	EFTPPVQAAYQK	12	Unmodified	_EFTPPVQAAYQK_	P68871	Hemoglobin subunit beta	4	345.43	1.9621	2.5477e-07	123.01	1	3236.2	3872	3877.9	3812	2795.4	2799.4	3664.4	1.132
387	EFTPPVQAAYQK	12	Unmodified	_EFTPPVQAAYQK_	P68871	Hemoglobin subunit beta	2	689.854	3.3985	2.5438e-24	166.7	1	4094.9	3836.1	4062.9	3309.3	3348.7	3277.2	3591.7	0.877
388	EFTPPVQAAYQK	12	Unmodified	_EFTPPVQAAYQK_	P68871	Hemoglobin subunit beta	3	460.238	2.7366	0.0004391	96.604	1	8971.1	12502	24369	10962	12807	9967.8	23015	2.565
389	EFTPPVQAAYQK	12	Unmodified	_EFTPPVQAAYQK_	P68871	Hemoglobin subunit beta	2	689.854	2.8376	1.1517e-08	142.83	1	5667.1	7813.2	20078	6941.7	9725.3	7012.3	18851	3.326
390	EFTPPVQAAYQK	12	Unmodified	_EFTPPVQAAYQK_	P68871	Hemoglobin subunit beta	3	460.238	1.6197	0.00069921	93.345	1	3957.1	5871.6	4594.2	5385.8	5796.3	4427.9	3449.6	0.872
391	EFTPPVQAAYQK	12	Unmodified	_EFTPPVQAAYQK_	P68871	Hemoglobin subunit beta	3	460.238	2.4652	5.1122e-11	145.91	2	13028	15714	13678	13520	12491	11923	12650	0.971
392	EFTPPVQAAYQK	12	Unmodified	_EFTPPVQAAYQK_	P68871	Hemoglobin subunit beta	2	689.854	2.8565	1.2765e-25	172.76	2	21948	26837	23680	24460	21497	19931	21582	0.983
393	EFTPPVQAAYQK	12	Unmodified	_EFTPPVQAAYQK_	P68871	Hemoglobin subunit beta	3	460.238	1.7081	1.9756e-07	113.69	2	9698.5	15372	9601	10086	13505	8712.1	9196.2	0.948
394	EFTPPVQAAYQK	12	Unmodified	_EFTPPVQAAYQK_	P68871	Hemoglobin subunit beta	3	460.238	2.0356	1.447e-09	140.78	3	24276	27418	26738	24658	25912	20662	24027	0.99
395	EFTPPVQAAYQK	12	Unmodified	_EFTPPVQAAYQK_	P68871	Hemoglobin subunit beta	2	689.854	2.6006	1.5813e-18	163.51	2	10623	10832	10744	10075	9580.4	8563.3	10519	0.99
396	EFTPPVQAAYQKVVAGVANALAHKYH	26	Crotony(K)	_EFTPPVQAAYQK(cr)VVAGVANALAHKYH_	P68871	Hemoglobin subunit beta	4	720.132	2.677	9.4793e-08	82.885	1	12937	13421	12192	10942	12279	9945.6	11356	0.878
397	EFTPPVQAAYQKVVAGVANALAHKYH	26	Crotony(K)	_EFTPPVQAAYQK(cr)VVAGVANALAHKYH_	P68871	Hemoglobin subunit beta	5	576.307	1.9112	1.0958e-08	83.602	1	0	0	0	0	0	0	0	NA
398	EFTPPVQAAYQKVVAGVANALAHKYH	26	2 Crotony(K)	_EFTPPVQAAYQK(cr)VVAGVANALAHK(cr)YH_	P68871	Hemoglobin subunit beta	3	982.515	1.8974	5.2234e-114	201.29	1	15030	16622	16907	15199	17400	13243	15056	1.002
399	EFTPPVQAAYQKVVAGVANALAHKYH	26	2 Crotony(K)	_EFTPPVQAAYQK(cr)VVAGVANALAHK(cr)YH_	P68871	Hemoglobin subunit beta	4	737.138	1.9534	2.214e-71	164.27	1	3163.6	3011.2	3382.4	2855.5	3509.8	2978.6	3133.6	0.991
400	EFTPQMQAAYQK	12	Oxidation (M)	_EFTPQM(ox)QAAYQK_	P02042	Hemoglobin subunit delta	3	486.562	2.0194	5.8216e-06	109.72	2	3137	3303.5	3144.1	3012.2	2810	2968.3	2738.6	0.873
401	EFTPQMQAAYQK	12	Oxidation (M)	_EFTPQM(ox)QAAYQK_	P02042	Hemoglobin subunit delta	3	486.562	1.8945	4.1087e-05	107.09	2	4393.7	5238	5015.6	5055.6	5108.5	3897.4	4196.9	0.955
402	EFTPQMQAAYQK	12	Oxidation (M)	_EFTPQM(ox)QAAYQK_	P02042	Hemoglobin subunit delta	3	486.562	3.9814	2.5373e-07	128.08	2	4086.9	5536.3	4600.7	4230.3	4444.5	4404.7	4100.1	1.003
403	EFTPQMQAAYQK	12	Oxidation (M)	_EFTPQM(ox)QAAYQK_	P02042	Hemoglobin subunit delta	2	729.34	3.9337	8.8796e-07	123.28	2	9460.3	9404.5	9779	8179.4	8962.4	6870.6	8664.4	0.916
404	EFTPQMQAAYQK	12	Oxidation (M)	_EFTPQM(ox)QAAYQK_	P02042	Hemoglobin subunit delta	3	486.562	2.809	3.0084e-07	124.12	2	4174	4906.7	4855.4	4268.2	4490.6	4191.3	4632.6	1.11
405	EFTPQMQAAYQK	12	Oxidation (M)	_EFTPQM(ox)QAAYQK_	P02042	Hemoglobin subunit delta	2	729.34	3.2056	4.6946e-07	131.32	2	5374.8	6972	6367.5	5651.5	5418.6	5192.2	6176.9	1.149
406	EFTPQMQAAYQK	12	Unmodified	_EFTPQMQAAYQK_	P02042	Hemoglobin subunit delta	3	481.231	2.59	1.8219e-18	155.48	1	3603.2	4023	4331.4	3302.1	3717.3	3067.3	4150.8	1.152
407	EFTPQMQAAYQK	12	Unmodified	_EFTPQMQAAYQK_	P02042	Hemoglobin subunit delta	2	721.343	2.6478	8.2592e-44	182.1	1	9703	11253	11432	10116	8651.6	8679.5	10835	1.117
408	EFTPQMQAAYQK	12	Unmodified	_EFTPQMQAAYQK_	P02042	Hemoglobin subunit delta	3	481.231	2.9643	4.0056e-08	134.98	2	18801	24077	21441	20660	20978	17765	16652	0.886
409	EFTPQMQAAYQK	12	Unmodified	_EFTPQMQAAYQK_	P02042	Hemoglobin subunit delta	2	721.343	3.3812	9.6514e-25	170.66	1	10366	11943	11404	11329	10097	10237	11083	1.069
410	EFTPQMQAAYQK	12	Unmodified	_EFTPQMQAAYQK_	P02042	Hemoglobin subunit delta	3	481.231	2.6634	0.00034536	97.779	1	7166.3	8593	7513.5	6848.9	7561.6	5650.7	6970	0.973
411	EFTPQMQAAYQK	12	Unmodified	_EFTPQMQAAYQK_	P02042	Hemoglobin subunit delta	3	481.231	1.8541	0.00091679	84.479	1	7305	8937.6	9017.7	8279.3	8103.3	7806.9	7044.3	0.964
412	EFTPQMQAAYQK	12	Unmodified	_EFTPQMQAAYQK_	P02042	Hemoglobin subunit delta	3	481.231	2.6388	1.1792e-07	130.56	2	4537.3	4706.4	4316.5	4324.8	3707.8	3270.4	4842.9	1.067
413	EFTPQMQAAYQK	12	Unmodified	_EFTPQMQAAYQK_	P02042	Hemoglobin subunit delta	2	721.343	3.1002	3.1687e-70	203.39	2	39846	42083	43013	41443	34604	33753	39981	1.003
414	EFTPQMQAAYQKVVAGVANALAHK	24	Oxidation (M),Crotony(K)	_EFTPQM(ox)QAAYQK(cr)VVAGVANALAHK_	P02042	Hemoglobin subunit delta	4	664.844	3.1269	1.186e-68	173.43	2	6615	7726.1	8034	6402.5	7276.7	6528.3	6342.7	0.959
415	EFTPQMQAAYQKVVAGVANALAHK	24	Oxidation (M),Crotony(K)	_EFTPQM(ox)QAAYQK(cr)VVAGVANALAHK_	P02042	Hemoglobin subunit delta	3	886.123	2.7662	1.7095e-61	172.75	2	18670	21185	21145	16646	19799	16346	17070	0.914
416	EFTPQMQAAYQKVVAGVANALAHK	24	Oxidation (M),Crotony(K)	_EFTPQM(ox)QAAYQK(cr)VVAGVANALAHK_	P02042	Hemoglobin subunit delta	4	664.844	3.8117	2.5324e-36	136.64	1	4570.9	5832.4	5182.6	4562.1	5599	4378.4	3954.3	0.865
417	EFTPQMQAAYQKVVAGVANALAHK	24	Oxidation (M),Crotony(K)	_EFTPQM(ox)QAAYQK(cr)VVAGVANALAHK_	P02042	Hemoglobin subunit delta	4	664.844	3.3285	1.5001e-50	154.65	1	7400.4	9447.9	8861.3	8263.1	7982.6	6552.8	6928	0.936
418	EFTPQMQAAYQKVVAGVANALAHK	24	Oxidation (M),Crotony(K)	_EFTPQM(ox)QAAYQK(cr)VVAGVANALAHK_	P02042	Hemoglobin subunit delta	3	886.123	3.16	2.1464e-68	173.78	1	21219	23367	25089	21402	23406	19852	17972	0.847
419	EFTPQMQAAYQKVVAGVANALAHK	24	Oxidation (M),Crotony(K)	_EFTPQM(ox)QAAYQK(cr)VVAGVANALAHK_	P02042	Hemoglobin subunit delta	4	664.844	3.2548	1.8769e-05	75.539	1	0	0	0	0	0	0	0	NA
420	EFTPQMQAAYQKVVAGVANALAHK	24	Oxidation (M),Crotony(K)	_EFTPQM(ox)QAAYQK(cr)VVAGVANALAHK_	P02042	Hemoglobin subunit delta	3	886.123	3.0872	1.1142e-53	156.36	1	18480	19504	20557	18058	19956	14949	18104	0.98
421	EFTPQMQAAYQKVVAGVANALAHK	24	Crotony(K)	_EFTPQMQAAYQK(cr)VVAGVANALAHK_	P02042	Hemoglobin subunit delta	4	660.846	2.5729	1.1429e-154	232.54	1	124230	130860	132280	123800	132770	113370	130480	1.05
422	EFTPQMQAAYQKVVAGVANALAHK	24	Crotony(K)	_EFTPQMQAAYQK(cr)VVAGVANALAHK_	P02042	Hemoglobin subunit delta	3	880.792	2.3781	4.8746e-303	286.92	1	84932	88307	85864	80575	88520	72222	84327	0.993
423	EGDKHTLSK	9	Crotony(K)	_EGDK(cr)HTLSK_	P06703	Protein S100-A6	3	361.521	2.6414	0.00037229	93.096	3	3841.6	3811.6	2744.2	3762.7	4037	2924.6	3603.8	0.938
424	EGDKHTLSK	9	Crotony(K)	_EGDK(cr)HTLSK_	P06703	Protein S100-A6	2	541.777	2.6985	0.023668	65.179	1	2254.1	2234.7	2478.7	3104.1	3422.9	2584.2	2336.6	1.037
425	EGDKHTLSK	9	Crotony(K)	_EGDK(cr)HTLSK_	P06703	Protein S100-A6	3	361.521	2.3793	0.03324	53.432	1	0	0	0	0	0	0	0	NA
426	EGDKHTLSK	9	Crotony(K)	_EGDK(cr)HTLSK_	P06703	Protein S100-A6	3	361.521	2.4098	0.030232	54.784	1	3638.7	4496.2	3927.9	4488.8	4625.8	4377.1	3759.4	1.033
427	EGDKHTLSKK	10	Crotony(K)	_EGDKHTLSK(cr)K_	P06703	Protein S100-A6	4	303.416	1.9169	0.010155	77.744	1	1396.1	1410.1	1540	1504.5	1542.5	1776	1500.2	1.075
428	EGGLGPLNIPLLADVTR	17	Unmodified	_EGGLGPLNIPLLADVTR_	P32119	Peroxiredoxin-2	3	578.996	2.5402	0.0098637	47.68	1	0	0	0	0	0	0	0	NA
429	EGGLGPLNIPLLADVTR	17	Unmodified	_EGGLGPLNIPLLADVTR_	P32119	Peroxiredoxin-2	3	578.996	2.7842	0.0022516	55.688	1	2818.9	3054.9	2830.3	2470.3	3334.9	2656.3	2903.6	1.03
430	EGVLYVGSKTK	11	Crotony(K)	_EGVLYVGSK(cr)TK_	P37840	Alpha-synuclein	3	416.899	2.8435	0.036939	48.115	1	0	0	0	0	0	0	0	NA
431	EGVVAAAEK	9	Unmodified	_EGVVAAAEK_	P37840	Alpha-synuclein	2	437.237	3.4188	0.0043889	82.417	1	6228	7062	6771.4	6597.7	8085.9	6361.9	5213	0.837
432	EGVVAAAEKTK	11	Crotony(K)	_EGVVAAAEK(cr)TK_	P37840	Alpha-synuclein	2	585.822	3.8517	0.00010964	107.65	1	7682.7	9108.5	7841.7	7919.7	9679.9	8460.8	7303.5	0.951
433	EGVVHGVATVAEK	13	Unmodified	_EGVVHGVATVAEK_	P37840	Alpha-synuclein	3	432.57	2.334	0.0026877	68.277	1	0	0	0	0	0	0	0	NA
434	EGVVHGVATVAEKTK	15	Crotony(K)	_EGVVHGVATVAEK(cr)TK_	P37840	Alpha-synuclein	3	531.626	2.4871	2.652e-27	160.8	1	9193.3	9836.7	9207.3	9457.7	9803.9	9365.1	7727.1	0.841
435	EHKVNHMKIVDK	12	Oxidation (M),2 Crotony(K)	_EHK(cr)VNHM(ox)K(cr)IVDK_	Q8IEF3	Kinase	2	815.425	2.4655	0.0205	40.475	1	56193	63956	79137	71967	77199	69493	71886	1.279
436	EHWDHLLER	9	Unmodified	_EHWDHLLER_	P02549	Spectrin alpha chain, erythrocytic 1	4	309.405	1.0356	0.020732	60.102	1	1705.7	1774.5	1912.7	1783.3	1405.2	1730.9	2108.5	1.236
437	EIGELYLPKFSISR	14	Crotony(K)	_EIGELYLPK(cr)FSISR_	P01011	Alpha-1-antichymotrypsin	3	573.982	2.3946	0.0042985	58.079	1	2058.7	3918.2	3391.7	2703.7	3353.7	4164.2	2495.8	1.212
438	EIILETTTKK	10	Crotony(K)	_EIILETTTK(cr)K_	P16157	Ankyrin-1	3	415.243	3.3251	0.0018495	98.254	2	2336.7	3367.5	3364.9	2958.8	3673.4	2427.3	2565.3	1.098
439	EIILETTTKK	10	Crotony(K)	_EIILETTTK(cr)K_	P16157	Ankyrin-1	2	622.361	3.334	0.00034921	102.05	1	41486	48801	47490	43664	50131	38411	38513	0.928
440	EIINVGHSFHVNFEDNDNR	19	Unmodified	_EIINVGHSFHVNFEDNDNR_	P00915	Carbonic anhydrase 1	4	564.766	1.1412	4.7829e-86	201.61	2	1959.8	2574.1	2353.9	1989.3	2402.5	1610.2	1806.8	0.922
441	EIINVGHSFHVNFEDNDNR	19	Unmodified	_EIINVGHSFHVNFEDNDNR_	P00915	Carbonic anhydrase 1	3	752.686	1.2385	1.0839e-24	135.91	1	2942.9	3473.1	3438.7	2600.6	3325.1	2909.4	2998.1	1.019
442	EIINVGHSFHVNFEDNDNR	19	Unmodified	_EIINVGHSFHVNFEDNDNR_	P00915	Carbonic anhydrase 1	4	564.766	2.1503	1.0475e-11	107.06	1	3987.6	4510.9	4423.7	4799.5	4979.9	3383.7	3385.3	0.849
443	EIINVGHSFHVNFEDNDNR	19	Unmodified	_EIINVGHSFHVNFEDNDNR_	P00915	Carbonic anhydrase 1	4	564.766	1.8222	5.1323e-27	139.2	3	4879.5	5158.8	4990.1	4484.8	4736.5	4486	4770.7	0.978
444	EIINVGHSFHVNFEDNDNR	19	Unmodified	_EIINVGHSFHVNFEDNDNR_	P00915	Carbonic anhydrase 1	3	752.686	2.4459	7.3026e-139	235.25	2	7371.9	9323.8	8250.1	7983.9	7988.3	6776.5	7264.4	0.985
445	EILKEQENR	9	Crotony(K)	_EILK(cr)EQENR_	Q99497	Protein/nucleic acid deglycase DJ-1	2	613.822	2.2695	0.00079471	93.345	2	9511.3	11712	10740	9336.5	11789	9620	10950	1.151
446	EIPAKIIFEDDR	12	Crotony(K)	_EIPAK(cr)IIFEDDR_	P49773	Histidine triad nucleotide-binding protein 1	2	757.398	2.9066	0.0031197	81.448	1	35283	46405	40485	35797	44964	35259	32677	0.926
447	EIQAMKR	7	Oxidation (M),Crotony(K)	_EIQAM(ox)K(cr)R_	P02549	Spectrin alpha chain, erythrocytic 1	2	480.253	1.1566	0.0044227	67.464	3	17039	19934	17919	17222	17876	20458	17082	1.003
448	EIQAMKR	7	Oxidation (M),Crotony(K)	_EIQAM(ox)K(cr)R_	P02549	Spectrin alpha chain, erythrocytic 1	2	480.253	1.939	0.012484	51.864	1	4809.5	5552.9	4197.6	3799.2	4212.4	3768.7	4325.5	0.899
449	EIQAMKR	7	Crotony(K)	_EIQAMK(cr)R_	P02549	Spectrin alpha chain, erythrocytic 1	2	472.255	1.5177	6.3726e-06	93.374	1	1364.2	1622.7	1314.6	1438.5	1342.8	1382.4	1564.2	1.147
450	EKDVNEKDEK	10	Crotony(K)	_EKDVNEK(cr)DEK_	Q8I635	Uncharacterized protein	3	434.546	2.6532	0.021499	79.492	1	1230.6	1557.2	2361.6	3354.9	4056.9	2696.7	1255.6	1.02
451	EKEELMER	8	Crotony(K)	_EK(cr)EELMER_	P35241	Radixin	2	566.271	2.8469	0.010373	69.721	1	4369.4	4934.9	4897.9	4377.4	4746.4	4046.3	4553.8	1.042
452	EKEEVKEKDTESK	13	Crotony(K)	_EKEEVK(cr)EKDTESK_	Q8I492	Mature parasite-infected erythrocyte surface antigen	4	412.458	2.5267	0.031639	40.477	1	1961.2	2652.7	4112.5	5135.6	5536	4055.7	1787.9	0.912
453	EKELGNDAYK	10	Crotony(K)	_EK(cr)ELGNDAYK_	P31948	Stress-induced-phosphoprotein 1	2	617.801	1.819	0.00052648	122.39	1	6463	7127	6353.8	6806	6956	6598.4	7317.5	1.132
454	EKELGNDAYKK	11	Crotony(K)	_EKELGNDAYK(cr)K_	P31948	Stress-induced-phosphoprotein 1	3	454.902	3.7635	0.021535	83.087	1	9976.9	10378	10742	11253	12394	10040	10432	1.046
455	EKEPVLTSEDYGK	13	Unmodified	_EKEPVLTSEDYGK_	P02549	Spectrin alpha chain, erythrocytic 1	3	498.916	1.7319	1.8987e-05	106.42	1	5718.8	6348.8	6390.9	7408.4	6141.8	5679.3	5539.1	0.969
456	EKEPVLTSEDYGK	13	Crotony(K)	_EK(cr)EPVLTSEDYGK_	P02549	Spectrin alpha chain, erythrocytic 1	3	521.591	2.363	4.3709e-05	101.2	1	10652	13939	12412	12758	14259	11073	11156	1.047
457	EKEPVLTSEDYGK	13	Crotony(K)	_EK(cr)EPVLTSEDYGK_	P02549	Spectrin alpha chain, erythrocytic 1	3	521.591	2.3289	0.0012925	77.42	1	5510.1	7426	6085.3	6235.2	6944.4	5391.6	5746	1.043
458	EKEPVLTSEDYGKDLVASEGLFHSHK	26	Crotony(K)	_EKEPVLTSEDYGK(cr)DLVASEGLFHSHK_	P02549	Spectrin alpha chain, erythrocytic 1	5	597.499	3.3105	4.3057e-72	168.55	1	2199.4	2796.8	2671.9	2374.6	2733.1	2280.8	2085.8	0.948
459	EKEQIYSSLDYGK	13	Crotony(K)	_EK(cr)EQIYSSLDYGK_	P11277	Spectrin beta chain, erythrocytic	3	543.267	3.6457	7.7021e-06	108.58	1	4964.7	6970.9	6581.2	6562.1	6263	5505.6	5929.5	1.194
460	EKESVNAK	8	Crotony(K)	_EK(cr)ESVNAK_	P54578	Ubiquitin carboxyl-terminal hydrolase 14	2	486.753		0.030749	47.971	1	0	0	0	0	0	0	0	NA
461	EKHEEFVNNK	10	Crotony(K)	_EK(cr)HEEFVNNK_	Q8IJD0	Merozoite capping protein 1	3	447.886	2.1345	0.036182	51.979	1	0	0	0	0	0	0	0	NA
462	EKIEAEK	7	Crotony(K)	_EK(cr)IEAEK_	P54725	UV excision repair protein RAD23 homolog A	2	457.745	4.5529	0.01643	70.028	1	9476.7	10893	10833	10575	11491	10352	8822.3	0.931
463	EKIEAEK	7	Crotony(K)	_EK(cr)IEAEK_	P54725	UV excision repair protein RAD23 homolog A	2	457.745	3.5215	0.0022158	80.688	1	8307.9	8974.1	9334.2	8873.9	9577.8	9392.6	8870	1.068
464	EKLCYVALDFEQEMATAASSSSLEK	25	Crotony(K)	_EK(cr)LCYVALDFEQEMATAASSSSLEK_	P63261	Actin, cytoplasmic 2	4	719.59	2.35	8.3255e-06	76.899	1	4617.7	4774.3	5229.4	5310.2	5571.3	4115.3	4294.4	0.93
465	EKLGENVANIYK	12	Crotony(K)	_EK(cr)LGENVANIYK_	Q9Y3I1	F-box only protein 7	3	482.593	4.4159	0.01389	53.377	1	0	0	0	0	0	0	0	NA
466	EKLIAPVAEEEATVPNNK	18	Crotony(K)	_EK(cr)LIAPVAEEEATVPNNK_	P07195	L-lactate dehydrogenase B chain	3	674.025	2.9059	7.6986e-08	99.092	1	13844	17099	14422	13775	15985	13565	13155	0.95
467	EKLIAPVAEEEATVPNNK	18	Crotony(K)	_EK(cr)LIAPVAEEEATVPNNK_	P07195	L-lactate dehydrogenase B chain	3	674.025	2.5592	2.4647e-11	107.72	1	15486	21139	17103	16921	18534	14703	14359	0.927
468	EKLTALTK	8	Crotony(K)	_EK(cr)LTALTK_	P04114	Apolipoprotein B-100	2	486.292		0.010158	59.418	1	0	0	0	0	0	0	0	NA
469	EKMDLTAK	8	Crotony(K)	_EK(cr)MDLTAK_	P40925	Malate dehydrogenase, cytoplasmic	2	502.26	2.9438	2.3006e-05	99.568	1	22412	24366	24698	23973	25050	21757	23761	1.06
470	EKMDLTAKELTEEK	14	Crotony(K)	_EKMDLTAK(cr)ELTEEK_	P40925	Malate dehydrogenase, cytoplasmic	3	578.294	5.0808	6.3325e-05	104.2	1	9694.8	13739	12026	11015	12828	10935	9849.7	1.016
471	EKTQHLSAAR	10	Crotony(K)	_EK(cr)TQHLSAAR_	P11277	Spectrin beta chain, erythrocytic	3	403.551	0.35661	7.6861e-05	105.2	1	2140.5	2383.6	2928.4	2482.4	2993.4	2579.7	3220.2	1.504
472	EKTVQQHAGETDPVTTMR	18	Crotony(K)	_EK(cr)TVQQHAGETDPVTTMR_	Q16775	Hydroxyacylglutathione hydrolase, mitochondrial	3	699.341	2.7713	4.2848e-14	118.23	1	1489	2151.1	2424.8	2224.6	1801.8	1824.4	1612	1.083
473	EKVMYEK	7	Crotony(K)	_EK(cr)VMYEK_	O75347	Tubulin-specific chaperone A	2	497.749	3.9345	0.033661	61.56	1	0	0	0	0	0	0	0	NA
474	EKVMYEKEAK	10	Oxidation (M),2 Crotony(K)	_EK(cr)VM(ox)YEK(cr)EAK_	O75347	Tubulin-specific chaperone A	3	469.567	2.7069	0.0098889	59.067	1	0	0	0	0	0	0	0	NA
475	EKVMYEKEAK	10	Oxidation (M),2 Crotony(K)	_EK(cr)VM(ox)YEK(cr)EAK_	O75347	Tubulin-specific chaperone A	3	469.567	4.2183	0.023307	45.158	1	0	0	0	0	0	0	0	NA
476	EKVMYEKEAK	10	Oxidation (M),2 Crotony(K)	_EK(cr)VM(ox)YEK(cr)EAK_	O75347	Tubulin-specific chaperone A	2	703.847	4.5817	0.01918	46.352	1	4197.7	5985.6	5777.3	9929	6439.3	29721	4338.3	1.033
477	EKVQLIEDR	9	Crotony(K)	_EK(cr)VQLIEDR_	P11277	Spectrin beta chain, erythrocytic	2	599.327	1.4136	0.0018928	76.326	1	4168.2	5164	4819.8	4926.1	4965.5	4462.4	4841.9	1.162
478	EKVQLIEDR	9	Crotony(K)	_EK(cr)VQLIEDR_	P11277	Spectrin beta chain, erythrocytic	2	599.327	2.6756	0.0022037	74.392	1	22206	26013	24020	22994	24580	23778	21619	0.974
479	ELAAEKK	7	Crotony(K)	_ELAAEK(cr)K_	P53004	Biliverdin reductase A	2	428.742	3.6316	0.0002699	89.355	1	4513.4	5264.8	4800	4797.4	5071.1	4803.3	5089.9	1.128
480	ELAAEKK	7	Crotony(K)	_ELAAEK(cr)K_	P53004	Biliverdin reductase A	2	428.742	1.7042	0.032471	66.692	1	5584.1	6973.3	6492.8	6488.6	6640.5	6428.5	5936.9	1.063
481	ELAAQTIKK	9	Crotony(K)	_ELAAQTIK(cr)K_	P19827	Inter-alpha-trypsin inhibitor heavy chain H1	3	357.213	5.5431	0.010726	71.451	1	0	0	0	0	0	0	0	NA
482	ELAILLGMLDPAEKDEK	17	Crotony(K)	_ELAILLGMLDPAEK(cr)DEK_	P30041	Peroxiredoxin-6	3	651.68	2.3885	1.9416e-18	127.83	1	4958.5	4871.5	5019.1	5134.6	5411.7	4713.9	5037.6	1.016
483	ELAILLGMLDPAEKDEK	17	Unmodified	_ELAILLGMLDPAEKDEK_	P30041	Peroxiredoxin-6	3	629.004		1.7252e-26	112.55	1	0	0	0	0	0	0	0	NA
484	ELAILLGMLDPAEKDEKGMPVTAR	24	Oxidation (M),Crotony(K)	_ELAILLGMLDPAEK(cr)DEKGM(ox)PVTAR_	P30041	Peroxiredoxin-6	4	671.103	3.1361	0.0099134	42.347	1	0	0	0	0	0	0	0	NA
485	ELASSHLK	8	Unmodified	_ELASSHLK_	Q8IKK7	Glyceraldehyde-3-phosphate dehydrogenase	3	295.499	1.5417	0.024031	49.423	1	2650.4	2903.5	3714.6	4863.8	5623.8	4147.1	2456.6	0.927
486	ELASSHLKGGAK	12	Crotony(K)	_ELASSHLK(cr)GGAK_	Q8IKK7	Glyceraldehyde-3-phosphate dehydrogenase	3	422.566	1.6067	0.0008338	93.623	1	0	0	0	0	0	0	0	NA
487	ELAVNKTQLENIQK	14	Crotony(K)	_ELAVNK(cr)TQLENIQK_	P02549	Spectrin alpha chain, erythrocytic 1	3	565.981	3.7045	0.00034216	81.448	1	0	0	0	0	0	0	0	NA
488	ELCAKAEK	8	Crotony(K)	_ELCAK(cr)AEK_	P02549	Spectrin alpha chain, erythrocytic 1	2	508.758		0.0065649	86.898	1	0	0	0	0	0	0	0	NA
489	ELEEKVMELHK	11	Crotony(K)	_ELEEK(cr)VMELHK_	P11171	Protein 4.1	3	484.918	4.4009	0.0032129	78.324	1	0	0	0	0	0	0	0	NA
490	ELGNDAYKK	9	Crotony(K)	_ELGNDAYK(cr)K_	P31948	Stress-induced-phosphoprotein 1	3	369.189	3.5937	0.028074	65.535	1	0	0	0	0	0	0	0	NA
491	ELIQKELTIGSK	12	Crotony(K)	_ELIQK(cr)ELTIGSK_	P06703	Protein S100-A6	3	476.277	3.8926	0.0010358	89.231	1	0	0	0	0	0	0	0	NA
492	ELIQKELTIGSK	12	Crotony(K)	_ELIQK(cr)ELTIGSK_	P06703	Protein S100-A6	3	476.277	1.9857	0.0011241	84.734	1	0	0	0	0	0	0	0	NA
493	ELIQKELTIGSK	12	Crotony(K)	_ELIQK(cr)ELTIGSK_	P06703	Protein S100-A6	2	713.911	2.5015	9.7746e-19	162.37	1	31054	37726	33677	33496	34932	30803	30701	0.989
494	ELKEALGIPAAASFK	15	Crotony(K)	_ELK(cr)EALGIPAAASFK_	P31939	Bifunctional purine biosynthesis protein PURH	3	538.303	2.286	0.0011044	75.018	1	8545.8	11396	9821.8	9901.5	11010	9032.9	8586	1.005
495	ELKEQQDSPGNK	12	Crotony(K)	_ELK(cr)EQQDSPGNK_	P08697	Alpha-2-antiplasmin	3	480.904	2.4022	0.024322	47.606	1	0	0	0	0	0	0	0	NA
496	ELNIILLQNKDEIDNLK	17	Crotony(K)	_ELNIILLQNK(cr)DEIDNLK_	Q8IKD8	Uncharacterized protein	3	698.388		0.0034984	44.391	1	0	0	0	0	0	0	0	NA
497	ELPSFLGKR	9	Crotony(K)	_ELPSFLGK(cr)R_	P26447	Protein S100-A4	2	557.816	4.1089	0.038892	63.734	1	0	0	0	0	0	0	0	NA
498	ELPSFLGKR	9	Crotony(K)	_ELPSFLGK(cr)R_	P26447	Protein S100-A4	3	372.213		0.005004	74.376	1	0	0	0	0	0	0	0	NA
499	ELPSGKK	7	Crotony(K)	_ELPSGK(cr)K_	P30041	Peroxiredoxin-6	2	413.737	3.0331	0.00072589	84.498	1	4004.9	3362.1	3603.5	3850.4	3968.8	3769.8	4066.7	1.015
500	ELPSGKK	7	Crotony(K)	_ELPSGK(cr)K_	P30041	Peroxiredoxin-6	3	276.16	1.8158	0.0014609	82.305	1	1594.3	1633.2	1540.3	1476.3	1857.8	1882.6	1775.6	1.114
501	ELSDIAHR	8	Unmodified	_ELSDIAHR_	P04075	Fructose-bisphosphate aldolase A	3	314.166	0.92093	0.026502	47.869	1	0	0	0	0	0	0	0	NA
502	ELSDIAHR	8	Unmodified	_ELSDIAHR_	P04075	Fructose-bisphosphate aldolase A	3	314.166	0.96074	4.325e-05	91.853	1	0	0	0	0	0	0	0	NA
503	ELTIGSK	7	Unmodified	_ELTIGSK_	P06703	Protein S100-A6	2	374.216	2.309	0.01141	80.438	1	7334.6	8404.3	8100.8	8035.3	7047.7	6753.2	8194	1.117
504	ELTIGSKLQDAEIAR	15	Crotony(K)	_ELTIGSK(cr)LQDAEIAR_	P06703	Protein S100-A6	2	856.465	2.0668	1.9396e-09	115.2	1	46232	55271	61401	50473	51939	45663	51730	1.119
505	ELVNYGANVNAQSQK	15	Unmodified	_ELVNYGANVNAQSQK_	P16157	Ankyrin-1	3	545.609	1.9953	6.4537e-07	100.23	1	4213.9	6289.8	5706.2	5193.3	5274.1	4220.8	4832.5	1.147
506	EMEKEGAK	8	Crotony(K)	_EMEK(cr)EGAK_	Q76NN7	Peptidyl-prolyl cis-trans isomerase	2	495.234	2.7458	0.0026467	74.841	1	2009.9	3463.9	3970.6	5392.2	6308.5	4287.1	2614.3	1.301
507	EMNEKWEAR	9	Crotony(K)	_EMNEK(cr)WEAR_	P11277	Spectrin beta chain, erythrocytic	2	630.788	2.4069	0.00094155	93.166	1	9652.5	11959	11455	10883	12056	10654	11668	1.209
508	ENITEDEAKEVHR	13	Crotony(K)	_ENITEDEAK(cr)EVHR_	Q5VW32	BRO1 domain-containing protein BROX	3	546.597	2.4334	7.6718e-14	144.8	1	3804.1	3509.7	4104	3983.9	4004.9	3164.6	3701.5	0.973
509	ENMPSHFKFK	10	Crotony(K)	_ENMPSHFK(cr)FK_	P48426	Phosphatidylinositol 5-phosphate 4-kinase type-2 alpha	3	444.885	3.7137	0.035322	52.391	1	0	0	0	0	0	0	0	NA
510	ENQKHIYYITGETK	14	Crotony(K)	_ENQK(cr)HIYYITGETK_	P07900	Heat shock protein HSP 90-alpha	3	597.969	3.5467	0.0010558	75.018	1	5147	7093.8	6530.3	6468.1	7319.8	6119.4	5327.1	1.035
511	ENSYVKK	7	Crotony(K)	_ENSYVK(cr)K_	P28289	Tropomodulin-1	2	468.245	1.9219	0.0077867	74.92	1	11808	12950	12300	12268	12411	11286	12215	1.034
512	ENYHDQKR	8	Crotony(K)	_ENYHDQK(cr)R_	P11277	Spectrin beta chain, erythrocytic	3	386.516	0.35893	8.5934e-05	95.642	1	6156.8	6031.8	6295.4	6732.6	6134.7	6370	5978.2	0.971
513	EPISVSSEQVLK	12	Unmodified	_EPISVSSEQVLK_	P00918	Carbonic anhydrase 2	3	439.242	2.3528	1.476e-07	128.88	2	10610	11249	12066	10709	11549	8553.8	10488	0.989
514	EPISVSSEQVLK	12	Unmodified	_EPISVSSEQVLK_	P00918	Carbonic anhydrase 2	2	658.359	2.613	2.6216e-06	122.64	1	7501.2	8296.7	7265.8	7757.3	7011.6	6544.2	6424.4	0.856
515	EPISVSSEQVLKFR	14	Crotony(K)	_EPISVSSEQVLK(cr)FR_	P00918	Carbonic anhydrase 2	3	562.974	2.5607	5.6224e-61	194.98	1	677.31	1158.6	884.86	692.05	957.19	818.2	697.77	1.03
516	EPISVSSEQVLKFR	14	Crotony(K)	_EPISVSSEQVLK(cr)FR_	P00918	Carbonic anhydrase 2	2	843.957	2.5068	8.9493e-75	205.3	1	9553.1	11620	10518	10747	11780	10757	9432	0.987
517	EQELQKEEAR	10	Crotony(K)	_EQELQK(cr)EEAR_	P02549	Spectrin alpha chain, erythrocytic 1	2	664.328	3.0043	0.00013619	106.26	2	6490.2	6141.1	6642.9	6896.6	6935.6	7513.3	5983.8	0.922
518	EQELQKEEAR	10	Crotony(K)	_EQELQK(cr)EEAR_	P02549	Spectrin alpha chain, erythrocytic 1	3	443.221	2.9994	0.02425	58.132	2	0	0	0	0	0	0	0	NA
519	EQHPDMSVTK	10	Unmodified	_EQHPDMSVTK_	P11171	Protein 4.1	3	391.185	2.575	0.0014397	83.182	1	3610.7	3291.3	2827.3	2669.1	2662.5	2488	3265.2	0.904
520	EQLEQLKEHWDHLLER	16	Crotony(K)	_EQLEQLK(cr)EHWDHLLER_	P02549	Spectrin alpha chain, erythrocytic 1	4	543.527	2.8293	9.7331e-28	158.17	1	1492.2	1923.6	1421.6	1567.4	1838.3	1275	1237.3	0.829
521	EQLKDSK	7	Crotony(K)	_EQLK(cr)DSK_	Q6LFH8	Ornithine aminotransferase	2	458.243	1.9846	0.031172	63.216	1	4712.5	7050.8	8993.3	11673	12313	8108.5	4742.6	1.006
522	EQLTPLIKK	9	Crotony(K)	_EQLTPLIK(cr)K_	P02652	Apolipoprotein A-II	3	379.901	3.6657	0.0010557	85.355	1	5020.9	6899.5	6474.9	9071.9	6940.7	20098	4850.8	0.966
523	EQLTPLIKK	9	Crotony(K)	_EQLTPLIK(cr)K_	P02652	Apolipoprotein A-II	2	569.348	4.1096	0.020729	68.536	1	27320	41398	33974	39170	40073	84003	24323	0.89
524	EQMALNHGEEQVR	13	Unmodified	_EQMALNHGEEQVR_	P07738	Bisphosphoglycerate mutase	3	514.244	2.0455	2.0363e-13	141.85	1	1279.1	1261.8	938.49	1161.6	1293.3	960.74	1107.8	0.866
525	EQTEVSQKK	9	Crotony(K)	_EQTEVSQK(cr)K_	Q8IHT9	60S ribosomal protein L35ae, Putative	3	382.2	2.4458	0.0011682	93.096	1	3327.6	4488.3	5020.5	6253.3	6876.4	4679.8	3681.7	1.106
526	ESDITKER	8	Crotony(K)	_ESDITK(cr)ER_	P17987	T-complex protein 1 subunit alpha	2	523.262		1.9353e-16	126.31	1	0	0	0	0	0	0	0	NA
527	ESGLKYVAVMPPHIGDQPLTGAYTVTLDGR	30	Oxidation (M),Crotony(K)	_ESGLK(cr)YVAVM(ox)PPHIGDQPLTGAYTVTLDGR_	P30043	Flavin reductase (NADPH)	4	818.168	2.4309	2.2474e-14	89.751	1	11544	18178	14280	12952	16772	12489	10674	0.925
528	ESGLKYVAVMPPHIGDQPLTGAYTVTLDGR	30	Crotony(K)	_ESGLK(cr)YVAVMPPHIGDQPLTGAYTVTLDGR_	P30043	Flavin reductase (NADPH)	4	814.17	1.5964	1.829e-103	187.89	3	16061	23786	19676	17961	23675	17069	16569	1.032
529	ESGLKYVAVMPPHIGDQPLTGAYTVTLDGR	30	Crotony(K)	_ESGLK(cr)YVAVMPPHIGDQPLTGAYTVTLDGR_	P30043	Flavin reductase (NADPH)	3	1085.22	0.90102	5.8792e-143	216.16	2	20547	26585	22503	22485	25283	21833	19515	0.95
530	ESISVSSEQLAQFR	14	Unmodified	_ESISVSSEQLAQFR_	P00915	Carbonic anhydrase 1	2	790.899	1.6419	1.45e-89	214.18	1	6850.5	8216.1	7151	6777.4	6891.1	6308.7	6129.2	0.895
531	ESISVSSEQLAQFR	14	Unmodified	_ESISVSSEQLAQFR_	P00915	Carbonic anhydrase 1	3	527.602	1.2156	3.5785e-24	163.93	1	582.42	936.59	684.9	647.71	687.57	675.47	640.54	1.1
532	ESLLLQKLYEDSDDLK	16	Crotony(K)	_ESLLLQK(cr)LYEDSDDLK_	P02549	Spectrin alpha chain, erythrocytic 1	3	659.674	2.5917	0.00026761	82.121	1	0	0	0	0	0	0	0	NA
533	ESLLLQKLYEDSDDLK	16	Crotony(K)	_ESLLLQK(cr)LYEDSDDLK_	P02549	Spectrin alpha chain, erythrocytic 1	3	659.674	3.2496	0.012017	50.252	1	0	0	0	0	0	0	0	NA
534	ESQQLMDSHPEQK	13	Unmodified	_ESQQLMDSHPEQK_	P11277	Spectrin beta chain, erythrocytic	3	519.572	2.1376	3.2771e-12	136.14	1	2191.1	2470.9	2520.9	2504.1	2569.5	2007.9	2260.9	1.032
535	ESQQLMDSHPEQKEDIGQR	19	Oxidation (M),Crotony(K)	_ESQQLM(ox)DSHPEQK(cr)EDIGQR_	P11277	Spectrin beta chain, erythrocytic	3	780.357	1.9504	2.1146e-35	159.75	1	1142.8	1033.8	942.72	1194.1	965.82	954.59	1266.2	1.108
536	ESQQLMDSHPEQKEDIGQR	19	Oxidation (M),Crotony(K)	_ESQQLM(ox)DSHPEQK(cr)EDIGQR_	P11277	Spectrin beta chain, erythrocytic	4	585.52	1.81	0.00075421	78.358	1	1572.1	1980.5	1582.9	1739	2215.9	1883.5	1475	0.938
537	ESQQLMDSHPEQKEDIGQR	19	Crotony(K)	_ESQQLMDSHPEQK(cr)EDIGQR_	P11277	Spectrin beta chain, erythrocytic	3	775.025	1.6844	6.9656e-119	220.63	1	2752.9	3103.7	3287.1	2730.1	3367.2	2729.6	3134.4	1.139
538	ESQQLMDSHPEQKEDIGQR	19	Crotony(K)	_ESQQLMDSHPEQK(cr)EDIGQR_	P11277	Spectrin beta chain, erythrocytic	3	775.025	3.9858	4.7785e-27	139.44	1	1351.8	1256	1327.5	1330	1435.9	1153.4	1150.8	0.851
539	ESTEMKEETAEER	13	Crotony(K)	_ESTEMK(cr)EETAEER_	Q5XPI4	E3 ubiquitin-protein ligase RNF123	3	546.238	2.0694	0.0071446	54.898	1	3229.7	3746.6	3369	4498.9	4094.8	3115.6	2938.6	0.91
540	ESTEMKEETAEER	13	Crotony(K)	_ESTEMK(cr)EETAEER_	Q5XPI4	E3 ubiquitin-protein ligase RNF123	2	818.854	2.3671	0.022265	53.3	1	821.94	1245.8	857.9	1079.7	947.8	1149.9	901.06	1.096
541	ESTLHLVLR	9	Unmodified	_ESTLHLVLR_	P62987	Ubiquitin-60S ribosomal protein L40	3	356.545	1.8844	0.00032913	117.89	2	1040.5	1070.7	748.31	1022.3	1060.8	614.27	997.72	0.959
542	ESTLHLVLR	9	Unmodified	_ESTLHLVLR_	P62987	Ubiquitin-60S ribosomal protein L40	3	356.545	0.28551	2.3304e-05	103.19	2	0	0	0	0	0	0	0	NA
543	ETDSSSASAATPSKK	15	Crotony(K)	_ETDSSSASAATPSK(cr)K_	P54578	Ubiquitin carboxyl-terminal hydrolase 14	3	512.246	1.7842	3.6998e-10	118.52	1	4530.2	5022.8	5270.9	5805.6	5608.7	4643.6	4356.6	0.962
544	ETDSSSASAATPSKK	15	Crotony(K)	_ETDSSSASAATPSK(cr)K_	P54578	Ubiquitin carboxyl-terminal hydrolase 14	3	512.246	2.2391	0.0034473	73.834	1	2067.6	1999.3	2071.9	2685.3	2281.7	1681.7	2215.2	1.071
545	ETEGDVTSVKDAK	13	Crotony(K)	_ETEGDVTSVK(cr)DAK_	P50990	T-complex protein 1 subunit theta	3	482.903	4.0196	0.00049871	84.954	1	0	0	0	0	0	0	0	NA
546	ETGESKETGESK	12	Crotony(K)	_ETGESK(cr)ETGESK_	Q8I492	Mature parasite-infected erythrocyte surface antigen	2	675.307	1.5315	3.622e-05	108.58	1	286.42	666.24	2197.9	5249	6942.8	4208.6	146.03	0.51
547	ETGESKETGESK	12	Crotony(K)	_ETGESK(cr)ETGESK_	Q8I492	Mature parasite-infected erythrocyte surface antigen	3	450.54	1.0527	0.0073595	61.11	1	2023.3	1976.8	3084.7	3224.7	4439.9	3215.2	1680.3	0.83
548	ETGESKETGESK	12	Crotony(K)	_ETGESK(cr)ETGESK_	Q8I492	Mature parasite-infected erythrocyte surface antigen	3	450.54	2.1525	0.0008338	93.623	1	253	380.69	1094.4	2288.6	3150	1589.2	0	NA
549	ETGESKETGESK	12	Crotony(K)	_ETGESK(cr)ETGESK_	Q8I492	Mature parasite-infected erythrocyte surface antigen	2	675.307	1.9946	1.7925e-07	133.48	1	0	743.9	2662.7	5696.1	8268.6	3769.9	202.19	NA
550	ETGESKETR	9	Crotony(K)	_ETGESK(cr)ETR_	Q8I492	Mature parasite-infected erythrocyte surface antigen	2	552.762	1.0469	0.00091359	82.417	1	551.06	980.61	1641.9	3045.6	3978.2	2311.1	568.18	1.031
551	ETGTLESQLEANKR	14	Crotony(K)	_ETGTLESQLEANK(cr)R_	P02549	Spectrin alpha chain, erythrocytic 1	2	822.415	2.6174	1.3813e-74	204.67	1	9175.1	11042	9459.8	10208	10868	9613.6	9709.6	1.058
552	ETGTLESQLEANKR	14	Crotony(K)	_ETGTLESQLEANK(cr)R_	P02549	Spectrin alpha chain, erythrocytic 1	3	548.613	2.3671	6.655e-14	144.2	1	1134.2	921.62	926.3	951.8	944.03	753.32	806.91	0.711
553	ETGTLESQLEANKR	14	Crotony(K)	_ETGTLESQLEANK(cr)R_	P02549	Spectrin alpha chain, erythrocytic 1	3	548.613	3.5955	1.0742e-22	162.72	1	10209	11984	13108	11431	12847	9827.7	9977	0.977
554	ETKPEPMEEDLPENKK	16	Oxidation (M),Crotony(K)	_ETKPEPM(ox)EEDLPENK(cr)K_	P31948	Stress-induced-phosphoprotein 1	4	500.24	1.2538	0.00088201	73.279	2	9465	10971	9565.7	9627.5	10265	9676	8590	0.908
555	ETKPEPMEEDLPENKK	16	Oxidation (M),Crotony(K)	_ETKPEPM(ox)EEDLPENK(cr)K_	P31948	Stress-induced-phosphoprotein 1	3	666.651		9.4597e-07	63.681	1	0	0	0	0	0	0	0	NA
556	ETKPEPMEEDLPENKK	16	Crotony(K)	_ETKPEPMEEDLPENK(cr)K_	P31948	Stress-induced-phosphoprotein 1	4	496.241	2.8639	0.0082889	66.826	1	7226.8	9313.4	7746.2	8526.8	9049.8	7070.5	7294.8	1.009
557	ETKPEPMEEDLPENKK	16	Crotony(K)	_ETKPEPMEEDLPENK(cr)K_	P31948	Stress-induced-phosphoprotein 1	3	661.319	3.3766	6.2253e-14	126.84	1	5111	6795.6	4793	5378.9	5584.9	5406.3	5526.6	1.081
558	ETVVESSGPK	10	Unmodified	_ETVVESSGPK_	P02549	Spectrin alpha chain, erythrocytic 1	3	344.845	2.1244	0.002378	75.197	1	0	0	0	0	0	0	0	NA
559	ETVVESSGPK	10	Unmodified	_ETVVESSGPK_	P02549	Spectrin alpha chain, erythrocytic 1	2	516.764	2.948	0.0018607	116.55	1	2290.7	2888	2502.8	2698.5	2663.6	2476	1678.1	0.733
560	EVDEAKAK	8	Crotony(K)	_EVDEAK(cr)AK_	P20810	Calpastatin	2	479.248	2.9122	0.0014128	79.148	1	3877	4722.4	3794.6	4101.5	5108.4	3528.9	3444.1	0.888
561	EVEKHSEGLLK	11	Crotony(K)	_EVEK(cr)HSEGLLK_	Q8IIR7	Endoplasmic reticulum-resident calcium binding protein	3	446.242	4.1654	5.9234e-07	112.5	1	2779.6	3312	3768.3	4719.2	5400.8	4917.6	2887.4	1.039
562	EVHLKEGSK	9	Crotony(K)	_EVHLK(cr)EGSK_	C6KTA4	Pyruvate kinase	3	365.533	3.0557	0.013634	63.624	2	1430.7	2640	2717.7	4577.8	4433	4110.6	1368.1	0.956
563	EVKLSDYK	8	Crotony(K)	_EVK(cr)LSDYK_	P32119	Peroxiredoxin-2	2	525.279	2.9105	0.0018384	77.662	2	5044	4884.2	4828.8	4363.1	5243.8	4950.4	5000.4	0.991
564	EVKLSDYK	8	Crotony(K)	_EVK(cr)LSDYK_	P32119	Peroxiredoxin-2	3	350.522	2.2137	0.036959	46.457	1	0	0	0	0	0	0	0	NA
565	EVKQYQDHLNTR	12	Crotony(K)	_EVK(cr)QYQDHLNTR_	P11277	Spectrin beta chain, erythrocytic	3	533.602	1.7372	0.0002079	99.991	1	0	0	0	0	0	0	0	NA
566	EVLIETAKK	9	Crotony(K)	_EVLIETAK(cr)K_	Q13126	S-methyl-5'-thioadenosine phosphorylase	2	549.824	4.8104	0.0068949	72.922	1	0	0	0	0	0	0	0	NA
567	EVVGKDLLK	9	Crotony(K)	_EVVGK(cr)DLLK_	P53004	Biliverdin reductase A	2	534.819	3.6267	0.037947	61.577	1	56510	99158	59369	55308	93363	47527	51076	0.904
568	EWHHFLVVNMK	11	Unmodified	_EWHHFLVVNMK_	P30086	Phosphatidylethanolamine-binding protein 1	4	360.687	1.0469	0.021981	56.404	1	4377.1	5364.2	4537	4812.6	5062.9	4302.1	4223.3	0.965
569	EYAADPEYR	9	Unmodified	_EYAADPEYR_	Q8I6U8	Glycophorin-binding protein	2	557.246	1.9544	0.0041667	85.67	1	1885.5	2506.9	4148.5	5242.3	5230.7	3673.5	1749.3	0.928
570	EYFSKHN	7	Crotony(K)	_EYFSK(cr)HN_	P32119	Peroxiredoxin-2	2	496.727	1.0365	0.02518	66.429	1	0	0	0	0	0	0	0	NA
571	EYFSKHN	7	Crotony(K)	_EYFSK(cr)HN_	P32119	Peroxiredoxin-2	3	331.487	1.8976	0.010839	67.032	1	1384.2	1572.3	1354	1683.4	1378.1	1234.9	1271.3	0.918
572	EYFSKHN	7	Crotony(K)	_EYFSK(cr)HN_	P32119	Peroxiredoxin-2	2	496.727	2.9247	1.8438e-05	101.54	2	3022.6	3011.8	3234.3	3561.6	2995.8	2812.8	2704.5	0.895
573	EYFSKHN	7	Crotony(K)	_EYFSK(cr)HN_	P32119	Peroxiredoxin-2	2	496.727	1.655	0.00054367	84.568	2	9988.6	12597	11387	11209	12601	11922	9922	0.993
574	EYFSKHN	7	Crotony(K)	_EYFSK(cr)HN_	P32119	Peroxiredoxin-2	2	496.727	1.5675	0.030485	63.673	1	0	0	0	0	0	0	0	NA
575	EYFSKQK	7	Crotony(K)	_EYFSK(cr)QK_	Q06830	Peroxiredoxin-1	2	499.253	3.7498	0.00017963	89.698	1	13630	17119	16043	15553	17173	14315	14328	1.051
576	EYFSKQK	7	Crotony(K)	_EYFSK(cr)QK_	Q06830	Peroxiredoxin-1	3	333.171	3.1859	0.025264	53.554	1	0	0	0	0	0	0	0	NA
577	EYKIDEK	7	Crotony(K)	_EYK(cr)IDEK_	P54727	UV excision repair protein RAD23 homolog B	2	496.75	1.4811	0.012575	71.614	1	8553.5	8658	8787.5	8876.1	9144.5	8367.4	7829	0.915
578	FAADAVKLER	10	Crotony(K)	_FAADAVK(cr)LER_	P37837	Transaldolase	2	594.325	3.5566	0.0055041	78.043	1	9742.6	12336	11587	10304	12594	10579	10597	1.088
579	FAVEEIIQKQVK	12	Crotony(K)	_FAVEEIIQK(cr)QVK_	Q9BS40	Latexin	3	500.62	3.6981	0.0072502	61.48	1	0	0	0	0	0	0	0	NA
580	FDEAIAETKR	10	Crotony(K)	_FDEAIAETK(cr)R_	Q76NM3	L-lactate dehydrogenase	2	624.317	2.209	0.0068651	79.036	2	16835	22776	24534	27630	31689	25259	15802	0.939
581	FDEAIAETKR	10	Crotony(K)	_FDEAIAETK(cr)R_	Q76NM3	L-lactate dehydrogenase	3	416.547	1.9167	0.0048487	86.189	1	1589.4	1883.4	1745.2	2111.5	2356.1	1742.9	1431.9	0.901
582	FEALKEPLATR	11	Crotony(K)	_FEALK(cr)EPLATR_	P02549	Spectrin alpha chain, erythrocytic 1	2	671.872		0.01512	73.927	1	0	0	0	0	0	0	0	NA
583	FEKESAEMGK	10	Crotony(K)	_FEK(cr)ESAEMGK_	Q8I0P6	Elongation factor 1-alpha	2	612.284	3.2852	0.00053162	120.57	1	6751.3	9601.3	11433	15748	16626	13015	7682	1.138
584	FEQKGFR	7	Crotony(K)	_FEQK(cr)GFR_	P15531	Nucleoside diphosphate kinase A	2	490.253	2.3923	4.9376e-06	93.162	1	3539.8	3948.4	4008.3	3664.1	4142.6	3692	3747.4	1.059
585	FFDSFGNLSSASAIMGNPK	19	Unmodified	_FFDSFGNLSSASAIMGNPK_	P69891	Hemoglobin subunit gamma-1	3	663.984	3.0394	9.7315e-36	161.75	1	9403.1	15973	11794	10788	14108	9289.2	10940	1.163
586	FFDSFGNLSSASAIMGNPKVK	21	Oxidation (M),Crotony(K)	_FFDSFGNLSSASAIM(ox)GNPK(cr)VK_	P69891	Hemoglobin subunit gamma-1	3	767.712	2.295	1.0052e-49	164.94	1	10273	12901	11037	9644.4	11255	10715	9655.8	0.94
587	FFDSFGNLSSASAIMGNPKVK	21	Oxidation (M),Crotony(K)	_FFDSFGNLSSASAIM(ox)GNPK(cr)VK_	P69891	Hemoglobin subunit gamma-1	4	576.036	1.8237	0.00041587	71.376	1	3314.9	4036.3	3537.2	3286.2	3528.4	3442.9	3300.8	0.996
588	FFDSFGNLSSASAIMGNPKVK	21	Oxidation (M),Crotony(K)	_FFDSFGNLSSASAIM(ox)GNPK(cr)VK_	P69891	Hemoglobin subunit gamma-1	3	767.712	2.6662	1.7481e-38	148.06	1	12583	15709	13755	13646	14756	13180	12215	0.971
589	FFDSFGNLSSASAIMGNPKVK	21	Oxidation (M),Crotony(K)	_FFDSFGNLSSASAIM(ox)GNPK(cr)VK_	P69891	Hemoglobin subunit gamma-1	4	576.036	2.5854	0.0045641	45.237	1	0	0	0	0	0	0	0	NA
590	FFDSFGNLSSASAIMGNPKVK	21	Crotony(K)	_FFDSFGNLSSASAIMGNPK(cr)VK_	P69891	Hemoglobin subunit gamma-1	3	762.381	3.214	3.1604e-80	194	3	18401	21635	19473	17051	21925	17219	16993	0.923
591	FFDSFGNLSSASAIMGNPKVK	21	Crotony(K)	_FFDSFGNLSSASAIMGNPK(cr)VK_	P69891	Hemoglobin subunit gamma-1	5	457.831	3.2334	5.2189e-23	123.14	1	2393.2	1930.2	2048.4	1973.6	2616.9	1869.9	2034.5	0.85
592	FFESFGDLSSPDAVMGNPK	19	Oxidation (M)	_FFESFGDLSSPDAVM(ox)GNPK_	P02042	Hemoglobin subunit delta	3	687.647	2.0278	0.00030151	84.895	1	42747	60262	50171	44952	54873	40692	37087	0.868
593	FFESFGDLSSPDAVMGNPK	19	Oxidation (M)	_FFESFGDLSSPDAVM(ox)GNPK_	P02042	Hemoglobin subunit delta	3	687.647	2.4914	0.0012116	66.893	1	11085	33728	9000.3	7011.1	25882	5691.8	7534.9	0.68
594	FFESFGDLSSPDAVMGNPK	19	Oxidation (M)	_FFESFGDLSSPDAVM(ox)GNPK_	P02042	Hemoglobin subunit delta	4	515.987	1.7637	0.00034735	59.579	1	0	0	0	0	0	0	0	NA
595	FFESFGDLSSPDAVMGNPK	19	Unmodified	_FFESFGDLSSPDAVMGNPK_	P02042	Hemoglobin subunit delta	3	682.316	3.8717	2.2396e-14	115.87	1	13640	19276	17032	15386	17160	13006	14018	1.028
596	FFESFGDLSSPDAVMGNPK	19	Unmodified	_FFESFGDLSSPDAVMGNPK_	P02042	Hemoglobin subunit delta	3	682.316	3.0399	2.4724e-27	141.86	1	0	0	0	0	0	0	0	NA
597	FFESFGDLSSPDAVMGNPK	19	Unmodified	_FFESFGDLSSPDAVMGNPK_	P02042	Hemoglobin subunit delta	4	511.988	2.3083	0.0034087	50.178	1	0	0	0	0	0	0	0	NA
598	FFESFGDLSSPDAVMGNPKVK	21	Oxidation (M),Crotony(K)	_FFESFGDLSSPDAVM(ox)GNPK(cr)VK_	P02042	Hemoglobin subunit delta	4	589.785	1.9273	8.4888e-08	94.281	1	0	0	0	0	0	0	0	NA
599	FFESFGDLSSPDAVMGNPKVK	21	Oxidation (M),Crotony(K)	_FFESFGDLSSPDAVM(ox)GNPK(cr)VK_	P02042	Hemoglobin subunit delta	3	786.044	2.5609	2.1209e-80	195.77	2	17011	20908	19134	17189	20731	17445	15923	0.936
600	FFESFGDLSSPDAVMGNPKVK	21	Oxidation (M),Crotony(K)	_FFESFGDLSSPDAVM(ox)GNPK(cr)VK_	P02042	Hemoglobin subunit delta	5	472.029	2.8505	1.7224e-12	104.88	1	1764.9	2469	1853.5	2079	2100	1881.4	2011.3	1.14
601	FFESFGDLSSPDAVMGNPKVK	21	Oxidation (M),Crotony(K)	_FFESFGDLSSPDAVM(ox)GNPK(cr)VK_	P02042	Hemoglobin subunit delta	4	589.785	3.0179	8.7716e-39	148.44	1	3495.5	3050.1	3557.7	2833.7	3613.8	2941.6	3498.6	1.001
602	FFESFGDLSSPDAVMGNPKVK	21	Oxidation (M),Crotony(K)	_FFESFGDLSSPDAVM(ox)GNPK(cr)VK_	P02042	Hemoglobin subunit delta	3	786.044	2.7058	7.6609e-39	152.01	1	33516	37656	37880	36455	38017	31603	33196	0.99
603	FFESFGDLSSPDAVMGNPKVK	21	Oxidation (M),Crotony(K)	_FFESFGDLSSPDAVM(ox)GNPK(cr)VK_	P02042	Hemoglobin subunit delta	4	589.785	2.3642	0.0052849	44.585	1	0	0	0	0	0	0	0	NA
604	FFESFGDLSSPDAVMGNPKVK	21	Crotony(K)	_FFESFGDLSSPDAVMGNPK(cr)VK_	P02042	Hemoglobin subunit delta	3	780.712	2.4019	6.5802e-111	217.91	2	14793	16711	16027	13253	16016	14532	14205	0.96
605	FFESFGDLSSPDAVMGNPKVK	21	Crotony(K)	_FFESFGDLSSPDAVMGNPK(cr)VK_	P02042	Hemoglobin subunit delta	4	585.786	2.0359	3.5219e-12	102.57	1	3268.4	4516.5	3551.6	3838.6	4075.2	3170.5	3586	1.097
606	FFESFGDLSSPDAVMGNPKVK	21	Crotony(K)	_FFESFGDLSSPDAVMGNPK(cr)VK_	P02042	Hemoglobin subunit delta	3	780.712	2.6206	9.2008e-51	172.37	1	22162	26580	23255	22337	25665	19695	19597	0.884
607	FFESFGDLSSPDAVMGNPKVK	21	Crotony(K)	_FFESFGDLSSPDAVMGNPK(cr)VK_	P02042	Hemoglobin subunit delta	3	780.712	2.939	3.736e-35	137.45	1	0	0	0	0	0	0	0	NA
608	FFESFGDLSSPDAVMGNPKVK	21	Crotony(K)	_FFESFGDLSSPDAVMGNPK(cr)VK_	P02042	Hemoglobin subunit delta	3	780.712	3.4543	6.6215e-50	167.99	2	62806	67379	64750	59173	63146	56908	60790	0.968
609	FFESFGDLSSPDAVMGNPKVK	21	Crotony(K)	_FFESFGDLSSPDAVMGNPK(cr)VK_	P02042	Hemoglobin subunit delta	4	585.786	3.2422	0.00040004	70.094	1	0	0	0	0	0	0	0	NA
610	FFESFGDLSSPDAVMGNPKVK	21	Crotony(K)	_FFESFGDLSSPDAVMGNPK(cr)VK_	P02042	Hemoglobin subunit delta	2	1170.56	2.4019	0	342.31	1	150820	154000	137030	132270	153620	141480	158580	1.051
613	FFESFGDLSTPDAVMGNPK	19	Unmodified	_FFESFGDLSTPDAVMGNPK_	P68871	Hemoglobin subunit beta	3	686.987	3.2167	0.001789	75.548	1	53742	71692	65002	58363	66045	51235	53001	0.986
614	FFESFGDLSTPDAVMGNPK	19	Unmodified	_FFESFGDLSTPDAVMGNPK_	P68871	Hemoglobin subunit beta	3	686.987	3.5248	0.018748	38.402	1	0	0	0	0	0	0	0	NA
615	FFESFGDLSTPDAVMGNPK	19	Unmodified	_FFESFGDLSTPDAVMGNPK_	P68871	Hemoglobin subunit beta	3	686.987	2.0578	3.7485e-35	155.1	2	11785	16516	13721	12380	15456	12237	12289	1.043
616	FFESFGDLSTPDAVMGNPK	19	Unmodified	_FFESFGDLSTPDAVMGNPK_	P68871	Hemoglobin subunit beta	4	515.492	2.1063	5.3565e-14	113.01	2	3158.8	3686.6	3235.9	3558	3925.8	3350.6	3304.7	1.046
617	FFESFGDLSTPDAVMGNPK	19	Unmodified	_FFESFGDLSTPDAVMGNPK_	P68871	Hemoglobin subunit beta	2	1029.98	0.80763	8.1996e-258	274.23	1	19449	24801	20997	20577	20525	19302	18717	0.962
618	FFESFGDLSTPDAVMGNPK	19	Unmodified	_FFESFGDLSTPDAVMGNPK_	P68871	Hemoglobin subunit beta	4	515.492	3.181	0.00077453	81.346	2	2802.2	4256.9	3123.1	2959.9	3700.5	2887.7	3438.5	1.227
619	FFESFGDLSTPDAVMGNPK	19	Unmodified	_FFESFGDLSTPDAVMGNPK_	P68871	Hemoglobin subunit beta	2	1029.98	2.5384	5.4021e-180	250.08	1	15163	17540	15470	16394	16479	14837	13249	0.874
620	FFESFGDLSTPDAVMGNPK	19	Unmodified	_FFESFGDLSTPDAVMGNPK_	P68871	Hemoglobin subunit beta	3	686.987	3.4225	1.8575e-51	181.51	2	20657	23749	21577	21338	21965	18655	22259	1.078
621	FFESFGDLSTPDAVMGNPK	19	Unmodified	_FFESFGDLSTPDAVMGNPK_	P68871	Hemoglobin subunit beta	3	686.987	3.5494	2.6884e-18	123.02	1	4182	4809.5	4907.1	4590.1	5057.7	4641.2	4083.3	0.976
622	FFESFGDLSTPDAVMGNPK	19	Unmodified	_FFESFGDLSTPDAVMGNPK_	P68871	Hemoglobin subunit beta	3	686.987	2.7382	1.9953e-50	176.04	3	14969	16893	14948	14313	15685	12562	14250	0.952
623	FFESFGDLSTPDAVMGNPK	19	Unmodified	_FFESFGDLSTPDAVMGNPK_	P68871	Hemoglobin subunit beta	4	515.492	1.9988	1.7621e-18	125.5	2	3507.4	4538.7	3751	3516.4	3829.1	2929.2	3563.1	1.016
624	FFESFGDLSTPDAVMGNPK	19	Unmodified	_FFESFGDLSTPDAVMGNPK_	P68871	Hemoglobin subunit beta	2	1029.98	1.0789	1.8089e-100	209.7	1	17806	24181	20948	18510	20269	16871	18820	1.057
625	FFESFGDLSTPDAVMGNPK	19	Unmodified	_FFESFGDLSTPDAVMGNPK_	P68871	Hemoglobin subunit beta	3	686.987	2.5051	0.0017871	72.583	1	51048	82991	52605	49137	74421	40129	45225	0.886
626	FFESFGDLSTPDAVMGNPK	19	Unmodified	_FFESFGDLSTPDAVMGNPK_	P68871	Hemoglobin subunit beta	3	686.987	2.9396	7.2323e-73	197.7	1	32426	31337	32145	30481	26353	24966	31047	0.957
627	FFESFGDLSTPDAVMGNPK	19	Unmodified	_FFESFGDLSTPDAVMGNPK_	P68871	Hemoglobin subunit beta	2	1029.98	2.0596	2.685e-49	175.8	1	0	0	0	0	0	0	0	NA
628	FFESFGDLSTPDAVMGNPK	19	Oxidation (M)	_FFESFGDLSTPDAVM(ox)GNPK_	P68871	Hemoglobin subunit beta	3	692.319	1.5182	2.5853e-27	143.28	1	4383.8	5912.3	5855.7	4862	5674.9	4214	4335.2	0.989
629	FFESFGDLSTPDAVMGNPK	19	Oxidation (M)	_FFESFGDLSTPDAVM(ox)GNPK_	P68871	Hemoglobin subunit beta	3	692.319	2.264	0.0012116	66.893	1	32423	39905	36519	33433	39795	30938	26585	0.82
630	FFESFGDLSTPDAVMGNPK	19	Oxidation (M)	_FFESFGDLSTPDAVM(ox)GNPK_	P68871	Hemoglobin subunit beta	3	692.319	2.1039	2.5853e-27	143.28	2	7381.8	10088	9067	8190	8819.2	7173.1	7363.3	0.997
631	FFESFGDLSTPDAVMGNPK	19	Oxidation (M)	_FFESFGDLSTPDAVM(ox)GNPK_	P68871	Hemoglobin subunit beta	4	519.491	1.9043	4.4245e-24	129.05	2	17764	23909	20374	17714	18349	16341	17751	0.999
632	FFESFGDLSTPDAVMGNPK	19	Oxidation (M)	_FFESFGDLSTPDAVM(ox)GNPK_	P68871	Hemoglobin subunit beta	2	1037.97	1.2222	8.1282e-138	234.12	1	49531	53728	56246	51714	47589	44116	50059	1.011
633	FFESFGDLSTPDAVMGNPK	19	Oxidation (M)	_FFESFGDLSTPDAVM(ox)GNPK_	P68871	Hemoglobin subunit beta	3	692.319	2.4529	1.0957e-24	136.34	2	37691	48242	48061	41331	44059	35108	35900	0.952
634	FFESFGDLSTPDAVMGNPK	19	Oxidation (M)	_FFESFGDLSTPDAVM(ox)GNPK_	P68871	Hemoglobin subunit beta	4	519.491	1.7703	0.0070067	42.633	1	0	0	0	0	0	0	0	NA
635	FFESFGDLSTPDAVMGNPK	19	Oxidation (M)	_FFESFGDLSTPDAVM(ox)GNPK_	P68871	Hemoglobin subunit beta	2	1037.97	0.78069	1.4001e-101	216.17	1	51607	55387	56746	51894	50296	45244	49795	0.965
636	FFESFGDLSTPDAVMGNPK	19	Oxidation (M)	_FFESFGDLSTPDAVM(ox)GNPK_	P68871	Hemoglobin subunit beta	3	692.319	3.4861	0.0028106	72.583	1	0	0	0	0	0	0	0	NA
637	FFESFGDLSTPDAVMGNPK	19	Oxidation (M)	_FFESFGDLSTPDAVM(ox)GNPK_	P68871	Hemoglobin subunit beta	3	692.319	2.6228	1.1026e-11	107.51	1	70520	75926	82528	74419	72052	59465	67526	0.958
638	FFESFGDLSTPDAVMGNPK	19	Oxidation (M)	_FFESFGDLSTPDAVM(ox)GNPK_	P68871	Hemoglobin subunit beta	2	1037.97	1.7553	2.8428e-137	229.4	1	377830	379570	392290	361630	342200	304700	382910	1.013
639	FFESFGDLSTPDAVMGNPK	19	Oxidation (M)	_FFESFGDLSTPDAVM(ox)GNPK_	P68871	Hemoglobin subunit beta	3	692.319		3.7159e-13	73.928	1	0	0	0	0	0	0	0	NA
640	FFESFGDLSTPDAVMGNPKVK	21	Oxidation (M),Crotony(K)	_FFESFGDLSTPDAVM(ox)GNPK(cr)VK_	P68871	Hemoglobin subunit beta	3	790.716	3.8456	1.1032e-22	123.55	1	18259	23169	19839	17801	22179	16303	16973	0.93
641	FFESFGDLSTPDAVMGNPKVK	21	Oxidation (M),Crotony(K)	_FFESFGDLSTPDAVM(ox)GNPK(cr)VK_	P68871	Hemoglobin subunit beta	4	593.289	3.644	4.0159e-05	86.8	1	6125.3	8595.9	6830	6640	8270.4	6320.4	6066.3	0.99
642	FFESFGDLSTPDAVMGNPKVK	21	Oxidation (M),Crotony(K)	_FFESFGDLSTPDAVM(ox)GNPK(cr)VK_	P68871	Hemoglobin subunit beta	3	790.716	2.6574	0.00028889	66.202	1	27372	38870	32385	29832	35032	27625	27053	0.988
643	FFESFGDLSTPDAVMGNPKVK	21	Oxidation (M),Crotony(K)	_FFESFGDLSTPDAVM(ox)GNPK(cr)VK_	P68871	Hemoglobin subunit beta	4	593.289	1.9986	6.8806e-36	142.94	3	7410	8753	7562.6	7433.7	7979.7	7377.3	7482.5	1.01
644	FFESFGDLSTPDAVMGNPKVK	21	Oxidation (M),Crotony(K)	_FFESFGDLSTPDAVM(ox)GNPK(cr)VK_	P68871	Hemoglobin subunit beta	5	474.832	2.2722	3.1099e-44	162.59	1	4106.5	4446.7	4041.6	3735.9	4083.9	3738.9	4526.7	1.102
645	FFESFGDLSTPDAVMGNPKVK	21	Oxidation (M),Crotony(K)	_FFESFGDLSTPDAVM(ox)GNPK(cr)VK_	P68871	Hemoglobin subunit beta	2	1185.57	0.086208	1.5561e-236	267.32	1	77163	82261	66492	71212	78974	72726	83508	1.082
646	FFESFGDLSTPDAVMGNPKVK	21	Oxidation (M),Crotony(K)	_FFESFGDLSTPDAVM(ox)GNPK(cr)VK_	P68871	Hemoglobin subunit beta	3	790.716	2.1963	5.0288e-94	204.78	4	7986.4	8177.5	7891.5	7270.5	8412.3	8309.1	8318.3	1.042
647	FFESFGDLSTPDAVMGNPKVK	21	Oxidation (M),Crotony(K)	_FFESFGDLSTPDAVM(ox)GNPK(cr)VK_	P68871	Hemoglobin subunit beta	4	593.289	2.0638	0.0025201	47.088	1	0	0	0	0	0	0	0	NA
648	FFESFGDLSTPDAVMGNPKVK	21	Oxidation (M),Crotony(K)	_FFESFGDLSTPDAVM(ox)GNPK(cr)VK_	P68871	Hemoglobin subunit beta	3	790.716	2.2646	3.5012e-29	136.26	2	13850	18179	13594	12717	16665	11805	12665	0.914
649	FFESFGDLSTPDAVMGNPKVK	21	Oxidation (M),Crotony(K)	_FFESFGDLSTPDAVM(ox)GNPK(cr)VK_	P68871	Hemoglobin subunit beta	4	593.289	2.1091	2.6443e-12	103.66	3	2470.7	3166.9	2979.3	2805.1	2721.5	2608.1	2467.2	0.999
650	FFESFGDLSTPDAVMGNPKVK	21	Oxidation (M),Crotony(K)	_FFESFGDLSTPDAVM(ox)GNPK(cr)VK_	P68871	Hemoglobin subunit beta	4	593.289	2.5171	2.5477e-18	112.82	1	0	0	0	0	0	0	0	NA
651	FFESFGDLSTPDAVMGNPKVK	21	Oxidation (M),Crotony(K)	_FFESFGDLSTPDAVM(ox)GNPK(cr)VK_	P68871	Hemoglobin subunit beta	4	593.289	3.0295	0.0017513	50.358	1	0	0	0	0	0	0	0	NA
652	FFESFGDLSTPDAVMGNPKVK	21	Oxidation (M),Crotony(K)	_FFESFGDLSTPDAVM(ox)GNPK(cr)VK_	P68871	Hemoglobin subunit beta	3	790.716		4.6081e-50	127.97	1	0	0	0	0	0	0	0	NA
653	FFESFGDLSTPDAVMGNPKVK	21	Oxidation (M),Crotony(K)	_FFESFGDLSTPDAVM(ox)GNPK(cr)VK_	P68871	Hemoglobin subunit beta	3	790.716	3.7479	2.9171e-126	220.64	2	30483	37694	34741	30768	38950	29346	28848	0.946
654	FFESFGDLSTPDAVMGNPKVK	21	Oxidation (M),Crotony(K)	_FFESFGDLSTPDAVM(ox)GNPK(cr)VK_	P68871	Hemoglobin subunit beta	5	474.832	3.5214	0.00036819	58.024	1	0	0	0	0	0	0	0	NA
655	FFESFGDLSTPDAVMGNPKVK	21	Oxidation (M),Crotony(K)	_FFESFGDLSTPDAVM(ox)GNPK(cr)VK_	P68871	Hemoglobin subunit beta	4	593.289	3.7845	1.8213e-35	137.73	1	4904.9	5534.7	5966.6	4402.6	5476.2	4846.9	4843.4	0.987
656	FFESFGDLSTPDAVMGNPKVK	21	Oxidation (M),Crotony(K)	_FFESFGDLSTPDAVM(ox)GNPK(cr)VK_	P68871	Hemoglobin subunit beta	3	790.716	2.2833	1.2869e-80	197.45	6	22744	25743	22432	21144	24989	20022	20601	0.906
657	FFESFGDLSTPDAVMGNPKVK	21	Oxidation (M),Crotony(K)	_FFESFGDLSTPDAVM(ox)GNPK(cr)VK_	P68871	Hemoglobin subunit beta	4	593.289	2.6925	1.752e-28	129.11	2	9890	10591	11077	9216.5	11913	9023.6	9439.7	0.954
658	FFESFGDLSTPDAVMGNPKVK	21	Oxidation (M),Crotony(K)	_FFESFGDLSTPDAVM(ox)GNPK(cr)VK_	P68871	Hemoglobin subunit beta	5	474.832	2.552	2.2588e-18	112.16	1	2348.9	2741.3	2562.3	2150.7	2783.4	2610	2853.1	1.215
659	FFESFGDLSTPDAVMGNPKVK	21	Oxidation (M),Crotony(K)	_FFESFGDLSTPDAVM(ox)GNPK(cr)VK_	P68871	Hemoglobin subunit beta	3	790.716	2.3895	1.9101e-12	107.65	2	37888	43152	40329	37518	42028	35515	35271	0.931
660	FFESFGDLSTPDAVMGNPKVK	21	Oxidation (M),Crotony(K)	_FFESFGDLSTPDAVM(ox)GNPK(cr)VK_	P68871	Hemoglobin subunit beta	3	790.716	2.7296	2.7032e-50	170.89	1	13667	16286	16866	15918	15456	14774	15353	1.123
661	FFESFGDLSTPDAVMGNPKVK	21	Oxidation (M),Crotony(K)	_FFESFGDLSTPDAVM(ox)GNPK(cr)VK_	P68871	Hemoglobin subunit beta	4	593.289	2.2732	3.6867e-05	87.24	1	13487	15158	16819	14687	15550	13618	14718	1.091
662	FFESFGDLSTPDAVMGNPKVK	21	Oxidation (M),Crotony(K)	_FFESFGDLSTPDAVM(ox)GNPK(cr)VK_	P68871	Hemoglobin subunit beta	2	1185.57	1.6387	0	314.45	1	347200	348020	317120	315320	360150	330990	363560	1.047
663	FFESFGDLSTPDAVMGNPKVK	21	Oxidation (M),Crotony(K)	_FFESFGDLSTPDAVM(ox)GNPK(cr)VK_	P68871	Hemoglobin subunit beta	5	474.832	2.3967	4.9656e-08	96.143	1	12697	13315	13001	12210	11762	11469	12644	0.996
664	FFESFGDLSTPDAVMGNPKVK	21	Oxidation (M),Crotony(K)	_FFESFGDLSTPDAVM(ox)GNPK(cr)VK_	P68871	Hemoglobin subunit beta	3	790.716	3.3534	0.00026976	77.08	2	0	0	0	0	0	0	0	NA
665	FFESFGDLSTPDAVMGNPKVK	21	Crotony(K)	_FFESFGDLSTPDAVMGNPK(cr)VK_	P68871	Hemoglobin subunit beta	3	785.384	1.7694	2.9713e-50	170.79	1	10783	12393	10341	10176	12035	10759	10262	0.952
666	FFESFGDLSTPDAVMGNPKVK	21	Crotony(K)	_FFESFGDLSTPDAVMGNPK(cr)VK_	P68871	Hemoglobin subunit beta	4	589.29	1.4839	0.00047428	71.376	1	8341.7	11532	10609	8526.6	10538	8213.6	8301.2	0.995
667	FFESFGDLSTPDAVMGNPKVK	21	Crotony(K)	_FFESFGDLSTPDAVMGNPK(cr)VK_	P68871	Hemoglobin subunit beta	3	785.384	2.1555	2.7571e-28	130.77	2	17077	20791	20206	17708	21947	17651	18328	1.073
668	FFESFGDLSTPDAVMGNPKVK	21	Crotony(K)	_FFESFGDLSTPDAVMGNPK(cr)VK_	P68871	Hemoglobin subunit beta	5	471.633	2.2283	0.00035094	76.526	1	3298.6	3751.2	3915.3	3043.4	4317.4	3145.7	3782.8	1.147
669	FFESFGDLSTPDAVMGNPKVK	21	Crotony(K)	_FFESFGDLSTPDAVMGNPK(cr)VK_	P68871	Hemoglobin subunit beta	4	589.29	1.8648	0.0002146	63.436	1	4308.9	4507.4	5295.2	4467.4	4843.1	4211.9	3890.1	0.903
670	FFESFGDLSTPDAVMGNPKVK	21	Crotony(K)	_FFESFGDLSTPDAVMGNPK(cr)VK_	P68871	Hemoglobin subunit beta	3	785.384	2.4205	6.1916e-188	250.95	34	109610	117700	109820	96375	115070	99388	109080	0.995
671	FFESFGDLSTPDAVMGNPKVK	21	Crotony(K)	_FFESFGDLSTPDAVMGNPK(cr)VK_	P68871	Hemoglobin subunit beta	5	471.633	2.4878	4.3673e-39	151.04	3	9980.5	9770.2	9559.7	8427.9	9690.7	8422.9	10621	1.064
672	FFESFGDLSTPDAVMGNPKVK	21	Crotony(K)	_FFESFGDLSTPDAVMGNPK(cr)VK_	P68871	Hemoglobin subunit beta	2	1177.57	0.3019	0	329.59	2	153900	152370	138550	134120	158260	141980	161220	1.048
673	FFESFGDLSTPDAVMGNPKVK	21	Crotony(K)	_FFESFGDLSTPDAVMGNPK(cr)VK_	P68871	Hemoglobin subunit beta	4	589.29	2.9193	1.414e-28	131.45	3	5825	6836.6	6526.7	6009.9	7306.5	5890.1	6566.9	1.127
674	FFESFGDLSTPDAVMGNPKVK	21	Crotony(K)	_FFESFGDLSTPDAVMGNPK(cr)VK_	P68871	Hemoglobin subunit beta	4	589.29	3.3886	1.414e-28	131.45	4	7032.9	7064.1	7151.5	6246.7	7237.6	6202.2	6586.2	0.936
675	FFESFGDLSTPDAVMGNPKVK	21	Crotony(K)	_FFESFGDLSTPDAVMGNPK(cr)VK_	P68871	Hemoglobin subunit beta	3	785.384	2.6409	1.9237e-18	116.73	1	61447	79842	72847	68475	79859	64193	62592	1.019
676	FFESFGDLSTPDAVMGNPKVK	21	Crotony(K)	_FFESFGDLSTPDAVMGNPK(cr)VK_	P68871	Hemoglobin subunit beta	3	785.384	3.0082	0.011256	44.238	1	1279.9	2091.6	1753.9	1613.1	1872.4	1376.3	1193.1	0.932
677	FFESFGDLSTPDAVMGNPKVK	21	Crotony(K)	_FFESFGDLSTPDAVMGNPK(cr)VK_	P68871	Hemoglobin subunit beta	3	785.384	2.5109	1.1425e-35	143.46	1	12491	19243	13914	14017	16535	12047	12136	0.972
678	FFESFGDLSTPDAVMGNPKVK	21	Crotony(K)	_FFESFGDLSTPDAVMGNPK(cr)VK_	P68871	Hemoglobin subunit beta	4	589.29	2.4814	0.00055513	72.772	1	0	0	0	0	0	0	0	NA
679	FFESFGDLSTPDAVMGNPKVK	21	Crotony(K)	_FFESFGDLSTPDAVMGNPK(cr)VK_	P68871	Hemoglobin subunit beta	4	589.29	2.6929	8.38e-39	140.28	2	20239	22078	22573	20907	25073	19774	21202	1.048
680	FFESFGDLSTPDAVMGNPKVK	21	Crotony(K)	_FFESFGDLSTPDAVMGNPK(cr)VK_	P68871	Hemoglobin subunit beta	3	785.384	2.7186	2.6727e-126	221.47	3	121050	131300	115480	112050	136110	120270	126040	1.041
681	FFESFGDLSTPDAVMGNPKVK	21	Crotony(K)	_FFESFGDLSTPDAVMGNPK(cr)VK_	P68871	Hemoglobin subunit beta	5	471.633	2.5683	1.7321e-18	113.88	1	2401.1	2791.5	2056.5	2414	2510.4	2473.7	2547.8	1.061
682	FFESFGDLSTPDAVMGNPKVK	21	Crotony(K)	_FFESFGDLSTPDAVMGNPK(cr)VK_	P68871	Hemoglobin subunit beta	2	1177.57	1.1494	0	296.01	1	21287	22474	19329	19448	24015	22890	22600	1.062
683	FFESFGDLSTPDAVMGNPKVK	21	Crotony(K)	_FFESFGDLSTPDAVMGNPK(cr)VK_	P68871	Hemoglobin subunit beta	3	785.384	3.1558	9.6323e-69	188.41	1	6032.3	7655.5	6565.4	5851.6	7864	5675.2	6480.8	1.074
684	FFESFGDLSTPDAVMGNPKVK	21	Crotony(K)	_FFESFGDLSTPDAVMGNPK(cr)VK_	P68871	Hemoglobin subunit beta	3	785.384		1.2438e-121	183.74	1	0	0	0	0	0	0	0	NA
685	FFESFGDLSTPDAVMGNPKVK	21	Crotony(K)	_FFESFGDLSTPDAVMGNPK(cr)VK_	P68871	Hemoglobin subunit beta	3	785.384	3.0179	9.6323e-69	188.41	3	14297	18361	16689	17352	18090	15474	15091	1.056
686	FFESFGDLSTPDAVMGNPKVK	21	Crotony(K)	_FFESFGDLSTPDAVMGNPK(cr)VK_	P68871	Hemoglobin subunit beta	4	589.29	3.4763	1.7082e-28	130.27	2	5674.1	7659.3	6647.9	6546	7058.8	6519.1	6202.9	1.093
687	FFESFGDLSTPDAVMGNPKVK	21	Crotony(K)	_FFESFGDLSTPDAVMGNPK(cr)VK_	P68871	Hemoglobin subunit beta	5	471.633	3.3103	5.059e-08	96.143	1	2954.4	3366.7	3713.7	3165.3	3366.2	2682	3167.7	1.072
688	FFESFGDLSTPDAVMGNPKVK	21	Crotony(K)	_FFESFGDLSTPDAVMGNPK(cr)VK_	P68871	Hemoglobin subunit beta	3	785.384	3.5003	3.9391e-109	210.98	5	45024	47484	45486	42295	47618	43363	47666	1.059
689	FFESFGDLSTPDAVMGNPKVK	21	Crotony(K)	_FFESFGDLSTPDAVMGNPK(cr)VK_	P68871	Hemoglobin subunit beta	4	589.29	3.1751	7.9374e-29	133.93	3	13755	13551	14165	14016	13949	12280	14266	1.037
690	FFESFGDLSTPDAVMGNPKVK	21	Crotony(K)	_FFESFGDLSTPDAVMGNPK(cr)VK_	P68871	Hemoglobin subunit beta	2	1177.57	2.4336	0	332.41	2	116260	119650	112600	108950	115140	109300	129140	1.111
691	FFESFGDLSTPDAVMGNPKVK	21	Crotony(K)	_FFESFGDLSTPDAVMGNPK(cr)VK_	P68871	Hemoglobin subunit beta	5	471.633	3.1747	0.00018517	67.644	1	0	0	0	0	0	0	0	NA
692	FFESFGDLSTPDAVMGNPKVK	21	Crotony(K)	_FFESFGDLSTPDAVMGNPK(cr)VK_	P68871	Hemoglobin subunit beta	3	785.384	3.3174	0.00044595	67.607	1	0	0	0	0	0	0	0	NA
693	FFESFGDLSTPDAVMGNPKVK	21	Crotony(K)	_FFESFGDLSTPDAVMGNPK(cr)VK_	P68871	Hemoglobin subunit beta	3	785.384	3.1906	1.1255e-07	96.562	1	0	0	0	0	0	0	0	NA
694	FFESFGDLSTPDAVMGNPKVK	21	Crotony(K)	_FFESFGDLSTPDAVMGNPK(cr)VK_	P68871	Hemoglobin subunit beta	4	589.29	2.7639	0.0080741	42.959	1	0	0	0	0	0	0	0	NA
695	FFESFGDLSTPDAVMGNPKVK	21	Crotony(K)	_FFESFGDLSTPDAVMGNPK(cr)VK_	P68871	Hemoglobin subunit beta	3	785.384	2.7782	1.4332e-22	122.49	1	0	0	0	0	0	0	0	NA
696	FFESFGDLSTPDAVMGNPKVK	21	Crotony(K)	_FFESFGDLSTPDAVMGNPK(cr)VK_	P68871	Hemoglobin subunit beta	3	785.384	2.0594	4.6507e-109	209.7	5	30396	34912	32977	30895	32881	29328	30887	1.016
697	FFESFGDLSTPDAVMGNPKVK	21	Crotony(K)	_FFESFGDLSTPDAVMGNPK(cr)VK_	P68871	Hemoglobin subunit beta	4	589.29	1.459	0.00060812	73.688	1	0	0	0	0	0	0	0	NA
698	FFESFGDLSTPDAVMGNPKVK	21	Crotony(K)	_FFESFGDLSTPDAVMGNPK(cr)VK_	P68871	Hemoglobin subunit beta	3	785.384		4.1913e-20	79.561	1	0	0	0	0	0	0	0	NA
699	FFESFGDLSTPDAVMGNPKVKAHGK	25	2 Crotony(K)	_FFESFGDLSTPDAVMGNPK(cr)VK(cr)AHGK_	P68871	Hemoglobin subunit beta	4	704.599	3.2872	6.1821e-79	186.9	1	7308	8816.8	8508.7	7719	9612.7	7490.4	6518.6	0.892
700	FFESFGDLSTPDAVMGNPKVKAHGK	25	2 Crotony(K)	_FFESFGDLSTPDAVMGNPK(cr)VK(cr)AHGK_	P68871	Hemoglobin subunit beta	3	939.13	2.7838	5.3872e-136	219.22	1	21159	26176	25370	23010	28030	24455	20242	0.957
701	FFESFGDLSTPDAVMGNPKVKAHGK	25	2 Crotony(K)	_FFESFGDLSTPDAVMGNPK(cr)VK(cr)AHGK_	P68871	Hemoglobin subunit beta	5	563.881	2.9797	9.003e-07	87.802	1	0	0	0	0	0	0	0	NA
702	FHDFLGDSWGILFSHPR	17	Unmodified	_FHDFLGDSWGILFSHPR_	P30041	Peroxiredoxin-6	4	508.502	3.0496	4.0543e-26	140.93	1	2120.3	2510.6	2470	2431.6	2872.7	1972.5	2202.2	1.039
703	FHTSYDKR	8	Crotony(K)	_FHTSYDK(cr)R_	P48426	Phosphatidylinositol 5-phosphate 4-kinase type-2 alpha	3	374.517	1.1586	0.039063	58.23	1	0	0	0	0	0	0	0	NA
704	FHVEEEGKGK	10	Crotony(K)	_FHVEEEGK(cr)GK_	P00558	Phosphoglycerate kinase 1	3	409.872	2.9277	1.3073e-15	155.42	2	5168.9	6063.2	6130	5454.4	6400.8	5670.6	5645.3	1.092
705	FHYKTDQGIK	10	Crotony(K)	_FHYK(cr)TDQGIK_	P04040	Catalase	3	435.559	2.1786	1.1473e-15	156.48	1	1611.2	1439.8	1401.8	1375	1263.7	1365.3	1216.7	0.755
706	FHYKTDQGIK	10	Crotony(K)	_FHYK(cr)TDQGIK_	P04040	Catalase	3	435.559	1.0603	0.024812	57.785	1	0	0	0	0	0	0	0	NA
707	FHYKTDQGIK	10	Crotony(K)	_FHYK(cr)TDQGIK_	P04040	Catalase	4	326.921	2.929	0.00013867	121.73	1	2649.8	3227.8	3247.6	2743.2	3110.4	2964.6	3376	1.274
708	FHYKTDQGIK	10	Crotony(K)	_FHYK(cr)TDQGIK_	P04040	Catalase	2	652.835	4.3935	0.00029048	114.86	1	10692	11035	10150	10185	11518	9030.6	9787.6	0.915
709	FHYKTDQGIK	10	Crotony(K)	_FHYK(cr)TDQGIK_	P04040	Catalase	3	435.559	4.3544	0.0017935	85.355	1	825.2	845.47	795.61	882.51	961.33	848.29	685.8	0.831
710	FIEKDIMK	8	Oxidation (M)	_FIEKDIM(ox)K_	Q8IJJ4	Dihydrolipoamide acetyltransferase component of pyruvate dehydrogenase complex	2	520.278	5.6161	0.018755	52.403	1	15357	19816	18001	16532	15471	14422	14038	0.914
711	FIEKDIMK	8	Oxidation (M)	_FIEKDIM(ox)K_	Q8IJJ4	Dihydrolipoamide acetyltransferase component of pyruvate dehydrogenase complex	2	520.278	3.0797	0.029274	46.426	1	8368.7	10549	10201	9195.9	9278.4	6956.9	8923.5	1.066
712	FIFEDQIRPQDREELLR	17	Unmodified	_FIFEDQIRPQDREELLR_	P02730	Band 3 anion transport protein	4	551.792	2.3549	6.0058e-14	118.31	1	3177.8	3881.6	3758.5	3154	3605.1	2785.8	2988.3	0.94
715	FLASVSTVLTSK	12	Unmodified	_FLASVSTVLTSK_	P69905	Hemoglobin subunit alpha	3	418.243	2.5306	1.3104e-07	129.82	1	1968.2	2522.8	2327	1848.8	2313.6	1751.8	1615.9	0.821
716	FLASVSTVLTSK	12	Unmodified	_FLASVSTVLTSK_	P69905	Hemoglobin subunit alpha	2	626.861	3.7487	3.6141e-12	150.49	1	18881	22281	22832	20082	19827	17978	16751	0.887
717	FLASVSTVLTSK	12	Unmodified	_FLASVSTVLTSK_	P69905	Hemoglobin subunit alpha	3	418.243	3.7365	1.8219e-18	155.48	1	6727.2	7767.9	7546.2	7550.2	7611	7156.1	6416	0.954
718	FLASVSTVLTSK	12	Unmodified	_FLASVSTVLTSK_	P69905	Hemoglobin subunit alpha	4	313.934	1.6613	0.012578	54.343	1	0	0	0	0	0	0	0	NA
719	FLASVSTVLTSK	12	Unmodified	_FLASVSTVLTSK_	P69905	Hemoglobin subunit alpha	3	418.243	2.3785	0.0028302	71.888	2	4122.4	5001.2	5738.4	5856.1	5633.5	5090.3	4832.3	1.172
720	FLASVSTVLTSK	12	Unmodified	_FLASVSTVLTSK_	P69905	Hemoglobin subunit alpha	2	626.861	2.7985	0.00080395	102.87	2	22640	28626	28199	28575	25327	24280	24889	1.099
721	FLASVSTVLTSK	12	Unmodified	_FLASVSTVLTSK_	P69905	Hemoglobin subunit alpha	3	418.243	2.5955	0.024044	46.069	1	3109.1	3908	3883.4	3567.3	3612.2	3691.9	3469	1.116
722	FLASVSTVLTSK	12	Unmodified	_FLASVSTVLTSK_	P69905	Hemoglobin subunit alpha	3	418.243	2.8715	0.00080784	91.313	4	7176.2	8658.6	8679.5	8818.8	7366.7	7346.1	7030.4	0.98
723	FLASVSTVLTSK	12	Unmodified	_FLASVSTVLTSK_	P69905	Hemoglobin subunit alpha	2	626.861	3.2703	4.3791e-18	162.49	1	6174	5850.1	5951.8	5824.8	4689.7	5334.3	5616.2	0.91
724	FLASVSTVLTSK	12	Unmodified	_FLASVSTVLTSK_	P69905	Hemoglobin subunit alpha	3	418.243	3.292	0.0045531	66.56	2	610.97	442.16	539.35	576.46	490.14	659.59	512.5	0.839
725	FLASVSTVLTSK	12	Unmodified	_FLASVSTVLTSK_	P69905	Hemoglobin subunit alpha	2	626.861	3.7092	5.304e-57	198.57	1	4276.1	5427.4	4935.4	4912.1	4453.2	3994.3	4535.6	1.061
726	FLASVSTVLTSK	12	Unmodified	_FLASVSTVLTSK_	P69905	Hemoglobin subunit alpha	3	418.243	3.4269	0.0052961	63.944	2	6192	10643	7680.1	8032.5	8691.7	5693.6	6479.8	1.046
727	FLASVSTVLTSK	12	Unmodified	_FLASVSTVLTSK_	P69905	Hemoglobin subunit alpha	3	418.243	3.9155	0.013332	51.979	1	0	0	0	0	0	0	0	NA
728	FLASVSTVLTSK	12	Unmodified	_FLASVSTVLTSK_	P69905	Hemoglobin subunit alpha	3	418.243	2.0276	1.8902e-07	124.42	3	8968.7	10331	11619	10906	9611.2	8429.7	8913.8	0.994
729	FLASVSTVLTSK	12	Unmodified	_FLASVSTVLTSK_	P69905	Hemoglobin subunit alpha	2	626.861	2.4403	1.6963e-103	220.66	1	27815	32139	30703	28622	29357	25244	28127	1.011
730	FLASVSTVLTSK	12	Unmodified	_FLASVSTVLTSK_	P69905	Hemoglobin subunit alpha	4	313.934	0.91041	0.0010611	89.805	1	26139	27877	30241	28224	26135	23932	26017	0.995
731	FLASVSTVLTSK	12	Unmodified	_FLASVSTVLTSK_	P69905	Hemoglobin subunit alpha	2	626.861	2.7231	2.9093e-08	137.84	1	124640	146100	142990	137290	141920	123210	120350	0.966
732	FLASVSTVLTSK	12	Unmodified	_FLASVSTVLTSK_	P69905	Hemoglobin subunit alpha	2	626.861	2.9667	3.4178e-86	216.06	13	1151400	965730	1046000	796980	818290	759910	1077700	0.936
733	FLASVSTVLTSK	12	Unmodified	_FLASVSTVLTSK_	P69905	Hemoglobin subunit alpha	3	418.243	2.5692	8.4473e-10	143	10	43849	43860	46611	43842	39042	37188	42624	0.972
734	FLASVSTVLTSK	12	Unmodified	_FLASVSTVLTSK_	P69905	Hemoglobin subunit alpha	2	626.861	3.374	1.3171e-56	196.38	20	442910	471680	488880	452740	428810	394390	432960	0.978
735	FLASVSTVLTSK	12	Unmodified	_FLASVSTVLTSK_	P69905	Hemoglobin subunit alpha	3	418.243	2.9094	1.7092e-18	156.01	20	542650	576610	595070	558350	506720	479620	542690	1
736	FLASVSTVLTSKYR	14	Crotony(K)	_FLASVSTVLTSK(cr)YR_	P69905	Hemoglobin subunit alpha	2	820.456	2.3994	0.0044304	71.176	1	221360	231700	231970	228580	203770	193830	236930	1.07
737	FLEDVKK	7	Crotony(K)	_FLEDVK(cr)K_	P01009	Alpha-1-antitrypsin	2	473.766	4.3548	6.3726e-06	93.374	2	2816.5	4805	4617.1	8068.8	4181.8	26219	2733	0.97
738	FLEDVKK	7	Crotony(K)	_FLEDVK(cr)K_	P01009	Alpha-1-antitrypsin	3	316.18	3.4754	0.00036671	88.029	1	937.11	1989.1	2075	6858.3	2135.1	30876	944.03	1.007
739	FLENEDRR	8	Unmodified	_FLENEDRR_	P01009	Alpha-1-antitrypsin	3	360.181	0.72983	0.03095	56.81	1	2523.3	2900.8	3043	4384.5	3310.7	9914.2	2132.8	0.845
740	FLFVLLGPEAPHIDYTQLGR	20	Unmodified	_FLFVLLGPEAPHIDYTQLGR_	P02730	Band 3 anion transport protein	3	762.748	3.1983	4.7708e-05	89.859	2	14281	14521	14874	13419	15785	13397	14759	1.033
741	FLKSDLFLK	9	Crotony(K)	_FLK(cr)SDLFLK_	O43665	Regulator of G-protein signaling 10	2	589.845	4.1445	0.00099524	90.05	1	17353	19447	18398	17009	18050	15728	16916	0.975
742	FLLQHQADVNAK	12	Unmodified	_FLLQHQADVNAK_	P16157	Ankyrin-1	3	461.917	1.3586	4.8646e-08	134.49	1	3008.7	2984.5	2744.5	2847.4	2383.9	2548.8	3191.3	1.061
743	FLNVQELAAAHHEKLK	16	Crotony(K)	_FLNVQELAAAHHEK(cr)LK_	P02549	Spectrin alpha chain, erythrocytic 1	4	479.765	3.1326	1.7386e-08	108.63	1	1590.1	1792.5	1697.5	1491.5	1717.2	1500.4	1710.7	1.076
744	FLNVQELAAAHHEKLK	16	Crotony(K)	_FLNVQELAAAHHEK(cr)LK_	P02549	Spectrin alpha chain, erythrocytic 1	4	479.765	3.3809	2.0682e-10	114.63	3	63349	78416	72070	69044	75275	64724	63277	0.999
745	FLNVQELAAAHHEKLK	16	Crotony(K)	_FLNVQELAAAHHEK(cr)LK_	P02549	Spectrin alpha chain, erythrocytic 1	3	639.351	3.4735	0.0017744	70.837	1	0	0	0	0	0	0	0	NA
746	FLSVVSSVLTEK	12	Unmodified	_FLSVVSSVLTEK_	P02008	Hemoglobin subunit zeta	3	436.918	3.5109	2.6124e-05	107.09	1	0	0	0	0	0	0	0	NA
747	FLSVVSSVLTEK	12	Unmodified	_FLSVVSSVLTEK_	P02008	Hemoglobin subunit zeta	2	654.874	3.767	0.011743	85.081	1	59823	62492	62260	57418	59620	52046	56450	0.944
748	FLTTAKDK	8	Crotony(K)	_FLTTAK(cr)DK_	P01024	Complement C3	2	496.277	3.8031	0.012344	68.557	1	15780	21286	19322	24639	20765	51817	15635	0.991
749	FNTANDDNVTQVR	13	Unmodified	_FNTANDDNVTQVR_	P04040	Catalase	3	498.571	1.5112	4.4759e-17	152.16	1	4430.7	5008.6	4846.2	4543	4641.8	3997	3851	0.869
750	FNWYVDGVEVHNAK	14	Unmodified	_FNWYVDGVEVHNAK_	P01857	Immunoglobulin heavy constant gamma 1	3	559.939	3.2137	6.5018e-12	124.62	1	2883.3	4588.7	3578.2	7417.5	4557.2	17238	2004.2	0.695
751	FQDTDGKHLLPK	12	Crotony(K)	_FQDTDGK(cr)HLLPK_	P52209	6-phosphogluconate dehydrogenase, decarboxylating	3	489.593	3.2625	0.018374	50.897	1	0	0	0	0	0	0	0	NA
752	FQFDGDKK	8	Crotony(K)	_FQFDGDK(cr)K_	P52209	6-phosphogluconate dehydrogenase, decarboxylating	2	526.756	3.3933	0.0011299	81.099	2	37850	45009	40835	38952	43496	37941	36124	0.954
753	FQFDGDKK	8	Crotony(K)	_FQFDGDK(cr)K_	P52209	6-phosphogluconate dehydrogenase, decarboxylating	3	351.506	3.1961	0.0028251	76.064	1	6152.4	7455.3	7096.9	6549.3	7475.3	6786	6818	1.108
754	FSTVAGESGSADTVR	15	Unmodified	_FSTVAGESGSADTVR_	P04040	Catalase	2	742.355	1.3867	5.1565e-13	124.78	1	2521.1	3003.3	2721.7	2816	3070.4	2243.3	2964.1	1.176
755	FSTVAGESGSADTVR	15	Unmodified	_FSTVAGESGSADTVR_	P04040	Catalase	2	742.355	2.8943	3.4267e-18	144.29	1	1698.9	2262.9	1726.5	1777.5	1763.9	1665.3	1822.8	1.073
756	FSTVAGESGSADTVRDPR	18	Unmodified	_FSTVAGESGSADTVRDPR_	P04040	Catalase	3	617.966	2.102	0.0014264	58.246	1	2273.8	3120.5	3691.3	3575.8	3781	2913.8	3294.2	1.449
757	FSTVAGESGSADTVRDPR	18	Unmodified	_FSTVAGESGSADTVRDPR_	P04040	Catalase	3	617.966	2.1377	0.0065153	50.077	1	1285.2	1667.4	1622.5	1823	1551.4	1298.3	1448.5	1.127
758	FTEDAKR	7	Crotony(K)	_FTEDAK(cr)R_	P01011	Alpha-1-antichymotrypsin	2	467.735	1.3976	0.00017459	90.37	1	347.78	765.78	940.08	4069.3	1016.5	15277	284.18	0.817
759	FTEGKGYQPCDPQVIQDR	18	Crotony(K)	_FTEGK(cr)GYQPCDPQVIQDR_	P11277	Spectrin beta chain, erythrocytic	3	736.013	2.2723	0.00021888	83.423	1	0	0	0	0	0	0	0	NA
760	FTMGHSAHEETKAHIEELR	19	Crotony(K)	_FTMGHSAHEETK(cr)AHIEELR_	P02549	Spectrin alpha chain, erythrocytic 1	5	459.023	1.2065	2.1446e-19	127.32	1	3673.6	3848.2	3379.9	3542.8	3373.7	3252.8	3109.5	0.846
761	FTRPLFKDLAAFDK	14	Crotony(K)	_FTRPLFK(cr)DLAAFDK_	P09960	Leukotriene A-4 hydrolase	3	579.651	3.7014	0.034446	65.467	1	0	0	0	0	0	0	0	NA
762	FVEDTKK	7	Crotony(K)	_FVEDTK(cr)K_	P16152	Carbonyl reductase [NADPH] 1	2	467.748	3.3802	0.027544	68.224	1	16464	18360	19996	17881	19442	18354	17473	1.061
763	FVLHAVQLVK	10	Unmodified	_FVLHAVQLVK_	P29144	Tripeptidyl-peptidase 2	3	385.241		1.8669e-06	96.948	1	0	0	0	0	0	0	0	NA
764	FYHPEKEDGK	10	Crotony(K)	_FYHPEK(cr)EDGK_	P01024	Complement C3	3	439.875	1.7607	0.020817	60.255	1	0	0	0	0	0	0	0	NA
765	FYHPEKEDGKLNK	13	Crotony(K)	_FYHPEKEDGK(cr)LNK_	P01024	Complement C3	4	418.964	4.1307	2.2981e-05	108.97	1	3822.6	5641.4	4467	6667	5838.8	15646	3496	0.915
766	FYKNEGGTWSVEK	13	Crotony(K)	_FYK(cr)NEGGTWSVEK_	Q13228	Methanethiol oxidase	3	538.26	4.7354	0.005577	55.724	1	0	0	0	0	0	0	0	NA
767	FYLFLSK	7	Unmodified	_FYLFLSK_	P02549	Spectrin alpha chain, erythrocytic 1	2	459.26	3.1479	0.02174	77.058	1	0	0	0	0	0	0	0	NA
768	GADKTVK	7	Crotony(K)	_GADK(cr)TVK_	P58546	Myotrophin	2	393.721	3.1739	0.0047663	76.679	2	14885	15609	14776	18107	19189	17695	13297	0.893
769	GAGAFGYFEVTHDITK	16	Unmodified	_GAGAFGYFEVTHDITK_	P04040	Catalase	3	571.614	2.3312	2.3311e-15	127.57	1	6414.3	7928.4	6698.2	6201.4	6840.7	5364.4	6719	1.048
770	GAGAFGYFEVTHDITK	16	Unmodified	_GAGAFGYFEVTHDITK_	P04040	Catalase	3	571.614	3.6585	1.8885e-19	142.45	1	29299	37989	34736	32073	33788	25741	29719	1.014
771	GAGAFGYFEVTHDITKYSK	19	Crotony(K)	_GAGAFGYFEVTHDITK(cr)YSK_	P04040	Catalase	3	720.353	2.4536	3.6234e-42	170.61	1	18917	26306	23108	21175	24379	19815	18312	0.968
772	GAGAFGYFEVTHDITKYSK	19	Crotony(K)	_GAGAFGYFEVTHDITK(cr)YSK_	P04040	Catalase	4	540.517	2.5539	1.8057e-07	95.145	1	6022.3	6649.4	6970.8	5671	7009.1	5491.8	5704	0.947
773	GAIDNEKYR	9	Crotony(K)	_GAIDNEK(cr)YR_	Q8IK02	40S ribosomal protein S20e, putative	2	567.283	2.2051	0.035196	62.271	1	4073.3	6951.3	5841.4	8659.3	8405.1	6296.1	3960.9	0.972
774	GAKEHGAVAVER	12	Crotony(K)	_GAK(cr)EHGAVAVER_	Q9UNZ2	NSFL1 cofactor p47	3	431.23	1.7119	0.0024791	74.789	1	0	0	0	0	0	0	0	NA
775	GAQIETKTK	9	Crotony(K)	_GAQIETK(cr)TK_	P16157	Ankyrin-1	2	522.29	4.9025	0.00042383	97.734	1	4673	5135.9	4576.5	5047.8	5241.7	5048.9	4631.6	0.991
776	GASDEEIKR	9	Crotony(K)	_GASDEEIK(cr)R_	P25685	DnaJ homolog subfamily B member 1	2	536.767	1.6693	0.00030595	110.38	1	0	0	0	0	0	0	0	NA
777	GDAVTKAAK	9	Crotony(K)	_GDAVTK(cr)AAK_	Q06323	Proteasome activator complex subunit 1	2	464.759	2.5146	0.0014305	79.201	1	5729.1	5953.6	5141.5	4825.2	5650.8	5663.5	5047.9	0.881
778	GDGPVQGIINFEQK	14	Unmodified	_GDGPVQGIINFEQK_	P00441	Superoxide dismutase [Cu-Zn]	3	501.26	2.2572	0.010629	52.008	1	0	0	0	0	0	0	0	NA
779	GDGPVQGIINFEQKESNGPVK	21	Crotony(K)	_GDGPVQGIINFEQK(cr)ESNGPVK_	P00441	Superoxide dismutase [Cu-Zn]	3	761.053	3.1385	2.7071e-28	130.89	1	15786	20296	18730	17371	19913	15240	13466	0.853
780	GDGPVQGIINFEQKESNGPVK	21	Crotony(K)	_GDGPVQGIINFEQK(cr)ESNGPVK_	P00441	Superoxide dismutase [Cu-Zn]	4	571.042	2.8093	1.4337e-12	107.06	1	6999.1	10697	9138.8	7103.8	8964.3	7638.9	8044.1	1.149
781	GDSGGPLIVHKR	12	Crotony(K)	_GDSGGPLIVHK(cr)R_	P00751	Complement factor B	3	435.242	2.4351	0.00022921	102.05	1	1656.6	2328.9	1894.8	1960.1	2057.5	2796.1	1465	0.884
782	GDTVLLKGK	9	Crotony(K)	_GDTVLLK(cr)GK_	P55072	Transitional endoplasmic reticulum ATPase	2	499.798	3.1766	0.0092655	71.221	1	29724	36249	33507	32734	36735	30089	28352	0.954
783	GDTVLLKGK	9	Crotony(K)	_GDTVLLK(cr)GK_	P55072	Transitional endoplasmic reticulum ATPase	3	333.534	2.6276	0.010768	65.224	1	0	0	0	0	0	0	0	NA
784	GDVNEEGPENKDK	13	Crotony(K)	_GDVNEEGPENK(cr)DK_	Q8I492	Mature parasite-infected erythrocyte surface antigen	3	500.227	2.8803	9.7012e-08	111.12	1	3449.3	3870.2	4444.1	5240.7	5912.1	4379.7	3319.2	0.962
785	GDYNKCR	7	Crotony(K)	_GDYNK(cr)CR_	P31948	Stress-induced-phosphoprotein 1	2	490.716	1.6069	0.030485	63.673	1	4201.9	5073	4260.1	4005.3	4402.7	4634.6	4009.5	0.954
786	GDYPQAMKHYTEAIK	15	Crotony(K)	_GDYPQAMK(cr)HYTEAIK_	P31948	Stress-induced-phosphoprotein 1	3	607.294	2.5897	1.3029e-07	107.82	1	10449	13571	11496	10848	13641	10477	9513.4	0.91
787	GEDNIKGKDNIK	12	2 Crotony(K)	_GEDNIK(cr)GK(cr)DNIK_	Q8I414	Uncharacterized protein	2	733.878	2.3966	0.038931	40.767	1	0	0	0	0	0	0	0	NA
788	GEFVTTVQQR	10	Unmodified	_GEFVTTVQQR_	P40925	Malate dehydrogenase, cytoplasmic	2	582.804	2.1961	0.014144	94.82	1	5619.4	6405.8	6168.9	5445.3	5787.3	5494.7	5209.4	0.927
789	GENQSPVELHTK	12	Unmodified	_GENQSPVELHTK_	P07451	Carbonic anhydrase 3	3	446.893	2.5923	0.0039977	68.277	1	0	0	0	0	0	0	0	NA
790	GENQSPVELHTKDIR	15	Crotony(K)	_GENQSPVELHTK(cr)DIR_	P07451	Carbonic anhydrase 3	3	597.639	2.8532	6.8806e-53	183.76	2	10250	13005	11829	12726	13213	11205	10334	1.008
791	GFTPLHVAAK	10	Unmodified	_GFTPLHVAAK_	P16157	Ankyrin-1	3	347.534	1.0264	0.038398	46.819	1	0	0	0	0	0	0	0	NA
792	GFTPLHVAAKYGK	13	Crotony(K)	_GFTPLHVAAK(cr)YGK_	P16157	Ankyrin-1	3	486.27	3.0114	0.0014714	76.073	1	0	0	0	0	0	0	0	NA
793	GGEDKLK	7	Crotony(K)	_GGEDK(cr)LK_	P62258	14-3-3 protein epsilon	2	407.719	1.9184	0.012849	71.501	1	5516.6	7218.8	6701.6	6828.7	6738.5	5571.1	7195	1.304
794	GGNEESTKTGNAGSR	15	Crotony(K)	_GGNEESTK(cr)TGNAGSR_	P00441	Superoxide dismutase [Cu-Zn]	3	511.569	1.2939	1.5067e-07	107.46	1	2040.2	1701.6	1955	1744.1	2647.5	1712.9	1525	0.747
795	GGNEESTKTGNAGSR	15	Crotony(K)	_GGNEESTK(cr)TGNAGSR_	P00441	Superoxide dismutase [Cu-Zn]	2	766.85	1.3158	0.035393	49.537	1	771.4	957.22	792.1	823.28	1297.5	939.09	832.45	1.079
796	GGPFSDSYR	9	Unmodified	_GGPFSDSYR_	P00915	Carbonic anhydrase 1	2	493.222	2.9726	0.011677	125.16	1	3231.3	3746.8	3298.4	3601.5	3374.7	3259.3	3131.8	0.969
797	GGPFSDSYR	9	Unmodified	_GGPFSDSYR_	P00915	Carbonic anhydrase 1	2	493.222	1.9561	0.0055871	113.18	2	12970	15233	13759	13988	13884	11408	13051	1.006
798	GGPFSDSYR	9	Unmodified	_GGPFSDSYR_	P00915	Carbonic anhydrase 1	2	493.222	1.9002	0.00040274	104.89	3	16455	18554	17884	17310	16407	15724	16876	1.026
799	GGPLDGTYR	9	Unmodified	_GGPLDGTYR_	P00918	Carbonic anhydrase 2	2	468.233	2.7447	0.004232	86.136	1	3003.3	2533.8	2783.1	2849.5	2799.2	1918.4	2744.9	0.914
800	GGVSYRPAEVAETGA	15	Unmodified	_GGVSYRPAEVAETGA_	Q16790	Carbonic anhydrase 9	2	732.36	2.2545	0.0002239	85.837	1	1092.7	1371.7	1695.3	1313.3	1896.2	1601.5	1425.6	1.305
801	GGVSYRPAEVAETGA	15	Unmodified	_GGVSYRPAEVAETGA_	Q16790	Carbonic anhydrase 9	2	732.36	1.9063	9.1966e-07	106.42	1	1540.8	1876.5	2268.9	1357.9	2819	1621.2	2153.8	1.398
802	GGVSYRPAEVAETGA	15	Unmodified	_GGVSYRPAEVAETGA_	Q16790	Carbonic anhydrase 9	2	732.36	2.4509	2.5655e-13	124.16	1	1045.2	1163.1	1829	1105	2477.4	1349.8	1846.7	1.767
803	GGVSYRPAEVAETGA	15	Unmodified	_GGVSYRPAEVAETGA_	Q16790	Carbonic anhydrase 9	2	732.36	2.3333	1.3413e-05	93.237	1	1054.6	1002	2286.4	940.6	2138.1	1248	1620.8	1.537
804	GHAYSVTGAK	10	Unmodified	_GHAYSVTGAK_	P07384	Calpain-1 catalytic subunit	3	330.838	1.2795	0.038398	46.819	1	0	0	0	0	0	0	0	NA
805	GHFTEEDK	8	Unmodified	_GHFTEEDK_	P69891	Hemoglobin subunit gamma-1	3	321.479	0.41552	4.8172e-05	91.069	1	0	0	0	0	0	0	0	NA
806	GHFTEEDK	8	Unmodified	_GHFTEEDK_	P69891	Hemoglobin subunit gamma-1	2	481.714	2.4147	0.0019227	105.52	1	5748	6026.3	6016.9	6279.9	5809.1	5543.5	5973.8	1.039
807	GHFTEEDK	8	Unmodified	_GHFTEEDK_	P69891	Hemoglobin subunit gamma-1	3	321.479	1.7576	0.0014158	132.57	1	1140.8	1443.2	1483.4	1541.7	1351.6	1074.8	1489.9	1.306
808	GHFTEEDK	8	Unmodified	_GHFTEEDK_	P69891	Hemoglobin subunit gamma-1	3	321.479	1.0973	0.00017659	119.41	2	7275.4	6840.8	7480.5	7515.3	7009.9	6298	6272	0.862
809	GHFTEEDKATITSLWGK	17	Crotony(K)	_GHFTEEDK(cr)ATITSLWGK_	P69891	Hemoglobin subunit gamma-1	3	663.33	3.7624	5.623e-18	127.3	1	33858	44231	37745	36176	43955	31509	30322	0.896
810	GHFTEEDKATITSLWGK	17	Crotony(K)	_GHFTEEDK(cr)ATITSLWGK_	P69891	Hemoglobin subunit gamma-1	3	663.33	2.2684	1.0712e-59	186.77	1	8718.4	10224	9234.9	8970.6	9086.4	7713	9237.3	1.06
811	GHFTEEDKATITSLWGK	17	Crotony(K)	_GHFTEEDK(cr)ATITSLWGK_	P69891	Hemoglobin subunit gamma-1	4	497.749	1.6923	0.0016878	55.546	1	0	0	0	0	0	0	0	NA
812	GHFTEEDKATITSLWGK	17	Unmodified	_GHFTEEDKATITSLWGK_	P69891	Hemoglobin subunit gamma-1	4	480.743	3.4433	1.749e-13	115.8	1	0	0	0	0	0	0	0	NA
813	GHFTEEDKATITSLWGKVNVEDAGGETLGR	30	Crotony(K)	_GHFTEEDKATITSLWGK(cr)VNVEDAGGETLGR_	P69891	Hemoglobin subunit gamma-1	4	822.156	2.4039	2.6342e-158	219.43	1	13842	19197	15632	15412	17173	13690	13045	0.942
814	GHKYHLK	7	Crotony(K)	_GHK(cr)YHLK_	Q9BS40	Latexin	4	238.386	1.2197	6.0173e-06	91.906	1	4467.2	5211	5146.9	4154.3	4366.7	4178.2	4946.9	1.107
815	GHKYHLK	7	Crotony(K)	_GHK(cr)YHLK_	Q9BS40	Latexin	3	317.512	0.98952	0.010882	66.993	1	0	0	0	0	0	0	0	NA
816	GHSCYRPR	8	Unmodified	_GHSCYRPR_	P62753	40S ribosomal protein S6	3	344.831	-0.1625	6.1049e-05	102.51	1	2813.4	357.84	466.86	3925.7	3050.6	372.69	2882	1.024
817	GHSCYRPR	8	Unmodified	_GHSCYRPR_	P62753	40S ribosomal protein S6	3	344.831	-1.0018	6.7927e-05	90.308	1	2362.7	213.35	372.61	2506.2	1993.4	373.31	2253.8	0.954
818	GHSCYRPR	8	Unmodified	_GHSCYRPR_	P62753	40S ribosomal protein S6	3	344.831	-1.4123	0.0029574	129.65	1	5521.6	615.03	682.34	5622.2	5251	867.36	5169.5	0.936
819	GHSCYRPR	8	Unmodified	_GHSCYRPR_	P62753	40S ribosomal protein S6	3	344.831	-0.3234	0.0013499	74.184	1	4638.2	1032.7	767.98	4683	3980.9	601.96	4522.5	0.975
820	GIDPFSLDALSKEGIVALR	19	Crotony(K)	_GIDPFSLDALSK(cr)EGIVALR_	P40227	T-complex protein 1 subunit zeta	3	690.381	3.4487	6.2868e-24	131.45	1	0	0	0	0	0	0	0	NA
821	GILAADESTGSIAK	14	Unmodified	_GILAADESTGSIAK_	P04075	Fructose-bisphosphate aldolase A	3	444.905	2.7004	0.003479	58.268	1	0	0	0	0	0	0	0	NA
822	GILAADESTGSIAKR	15	Crotony(K)	_GILAADESTGSIAK(cr)R_	P04075	Fructose-bisphosphate aldolase A	3	519.614	1.1686	8.0355e-14	126.09	2	2927	4495.9	3557.3	2943.5	3885.4	2996.8	2872.1	0.981
823	GILAADESTGSIAKR	15	Crotony(K)	_GILAADESTGSIAK(cr)R_	P04075	Fructose-bisphosphate aldolase A	2	778.918	1.3877	5.0619e-94	212.39	1	3963.7	4152.8	3900.8	3677.6	3806.9	3615.7	3817.2	0.963
824	GILAADESTGSIAKR	15	Crotony(K)	_GILAADESTGSIAK(cr)R_	P04075	Fructose-bisphosphate aldolase A	3	519.614	2.4164	9.2989e-17	132.31	1	9692.6	12788	11974	10162	12284	9326.6	9221	0.951
825	GILIGIQQSFRPR	13	Unmodified	_GILIGIQQSFRPR_	P31327	Carbamoyl-phosphate synthase [ammonia], mitochondrial	3	495.628	2.5564	5.5348e-48	182.71	2	5634.2	1063	798.52	4946.8	497.18	717.04	3855.4	0.684
826	GILIGIQQSFRPR	13	Unmodified	_GILIGIQQSFRPR_	P31327	Carbamoyl-phosphate synthase [ammonia], mitochondrial	2	742.938	2.8936	1.6206e-10	123.99	1	7875.6	6269.5	5266.1	8755.7	5593.8	4110.3	7298.1	0.927
827	GILNGQK	7	Unmodified	_GILNGQK_	Q9UIG0	Tyrosine-protein kinase BAZ1B	2	365.216	2.8951	0.0029368	83.614	2	5707.9	8955	11254	22817	19613	46692	9185.1	1.609
828	GITITNDKGR	10	Crotony(K)	_GITITNDK(cr)GR_	Q8I2X4	Heat shock protein 70	2	571.812	2.8426	0.00052869	121.61	2	16204	21675	24030	40410	39033	31656	16161	0.997
829	GIVDQSQQAYQEAFEISKK	19	Crotony(K)	_GIVDQSQQAYQEAFEISK(cr)K_	P63104	14-3-3 protein zeta/delta	3	746.374	3.7087	9.8849e-31	154.26	1	15475	19919	18673	16319	20283	15933	14499	0.937
830	GKEAPFTK	8	Crotony(K)	_GK(cr)EAPFTK_	P07451	Carbonic anhydrase 3	2	473.256	2.607	0.017151	65.719	1	18954	23583	21571	21236	22765	18423	20869	1.101
831	GKSADFTNFDPR	12	Crotony(K)	_GK(cr)SADFTNFDPR_	P00918	Carbonic anhydrase 2	2	711.836	1.8549	0.0020336	92.65	2	26481	30523	26610	26223	31731	25703	29412	1.111
832	GKSADFTNFDPR	12	Crotony(K)	_GK(cr)SADFTNFDPR_	P00918	Carbonic anhydrase 2	3	474.893	2.1857	0.0010855	86.699	1	2821.8	2896.7	2702.2	2744.8	3538.5	2321.6	2916.5	1.034
833	GKSADFTNFDPR	12	Crotony(K)	_GK(cr)SADFTNFDPR_	P00918	Carbonic anhydrase 2	3	474.893	2.4937	0.016491	51.939	1	0	0	0	0	0	0	0	NA
834	GLAHLHIHHVIHR	13	Unmodified	_GLAHLHIHHVIHR_	O95819	Mitogen-activated protein kinase kinase kinase kinase 4	5	308.781	0.021107	0.00019994	86.014	1	0	0	0	0	0	0	0	NA
835	GLAHLHIHHVIHR	13	Unmodified	_GLAHLHIHHVIHR_	O95819	Mitogen-activated protein kinase kinase kinase kinase 4	4	385.725	0.36597	0.019579	48.701	1	0	0	0	0	0	0	0	NA
836	GLFIIDDK	8	Unmodified	_GLFIIDDK_	Q06830	Peroxiredoxin-1	2	460.758		0.0010243	69.812	1	0	0	0	0	0	0	0	NA
837	GLFIIDDKGILR	12	Crotony(K)	_GLFIIDDK(cr)GILR_	Q06830	Peroxiredoxin-1	2	714.416	3.4491	0.0021636	91.62	1	0	0	0	0	0	0	0	NA
838	GLFIIDDKGILR	12	Crotony(K)	_GLFIIDDK(cr)GILR_	Q06830	Peroxiredoxin-1	3	476.613	3.0994	3.4784e-34	175.49	1	1639	1486.9	1089.4	949.98	1333.8	1107	1224.7	0.747
839	GLFIIDGK	8	Unmodified	_GLFIIDGK_	P32119	Peroxiredoxin-2	2	431.755	2.2074	0.0063385	79.474	1	40228	49825	45805	44216	42146	38822	40196	0.999
840	GLFIIDGKGVLR	12	Crotony(K)	_GLFIIDGK(cr)GVLR_	P32119	Peroxiredoxin-2	2	678.406	2.6256	4.1415e-08	136.38	2	40851	43938	41788	39151	42913	38249	42916	1.051
841	GLFIIDGKGVLR	12	Crotony(K)	_GLFIIDGK(cr)GVLR_	P32119	Peroxiredoxin-2	3	452.606	2.5466	1.9929e-07	128.01	1	1970.5	2056.3	1633.5	1635.3	2107.8	1406.2	1516.9	0.77
842	GLLSQGSPLSWEETKR	16	Crotony(K)	_GLLSQGSPLSWEETK(cr)R_	P48506	Glutamate--cysteine ligase catalytic subunit	3	619.323	2.5612	0.0099953	55.688	1	0	0	0	0	0	0	0	NA
843	GLPEPTVTNEEYVEELKK	18	Crotony(K)	_GLPEPTVTNEEYVEELK(cr)K_	Q8I5D2	101 kDa malaria antigen	3	715.032	3.5236	8.0649e-85	200.48	1	17840	23832	24792	31573	37167	31397	15734	0.882
844	GLVGEIIKR	9	Crotony(K)	_GLVGEIIK(cr)R_	P15531	Nucleoside diphosphate kinase A	2	526.827	2.8622	0.0025252	76.228	1	6016.1	8476.4	6642.7	5644.3	7908.8	5667	6496.7	1.08
845	GMKVIENR	8	Crotony(K)	_GMK(cr)VIENR_	P06753	Tropomyosin alpha-3 chain	2	507.774	2.7872	0.029934	59.153	1	2910.6	2997.4	3573.1	3303.3	4469.5	3661.2	3802.2	1.306
846	GNKMVEEGHFAAEDVASR	18	Oxidation (M),Crotony(K)	_GNK(cr)M(ox)VEEGHFAAEDVASR_	P02549	Spectrin alpha chain, erythrocytic 1	3	677.646	2.0799	0.0015686	76.678	1	1835.6	2612.2	2332.3	2685	2369.8	2303.9	1978.8	1.078
847	GNKMVEEGHFAAEDVASR	18	Oxidation (M),Crotony(K)	_GNK(cr)M(ox)VEEGHFAAEDVASR_	P02549	Spectrin alpha chain, erythrocytic 1	3	677.646	4.1436	0.0013271	67.928	1	2520.2	3102.7	2899.6	3033	3453.4	2675.8	2522.3	1.001
848	GNKMVEEGHFAAEDVASR	18	Crotony(K)	_GNK(cr)MVEEGHFAAEDVASR_	P02549	Spectrin alpha chain, erythrocytic 1	3	672.314	2.3385	1.7155e-50	181.32	2	8891.7	10636	10198	9432.8	10404	8690.5	8536.2	0.96
849	GNLEVLLFTIQSR	13	Unmodified	_GNLEVLLFTIQSR_	P11277	Spectrin beta chain, erythrocytic	2	745.422		0.009144	53.449	1	0	0	0	0	0	0	0	NA
852	GPAVGIDLGTTYSCVGVFQHGK	22	Unmodified	_GPAVGIDLGTTYSCVGVFQHGK_	P11142	Heat shock cognate 71 kDa protein	3	755.044	4.8241	2.1695e-81	197.72	1	19401	21750	18871	18801	23355	16698	19310	0.995
853	GPLLVQDVVFTDEMAHFDR	19	Unmodified	_GPLLVQDVVFTDEMAHFDR_	P04040	Catalase	3	730.361	3.2107	2.4325e-07	95.429	1	6472.8	8018.3	7500.9	6731.7	8605.2	6565.7	6563.9	1.014
854	GPQKFQFDGDKK	12	Crotony(K)	_GPQK(cr)FQFDGDKK_	P52209	6-phosphogluconate dehydrogenase, decarboxylating	3	488.249	4.1797	0.02956	72.681	1	17631	21462	19680	18638	20748	17162	17583	0.997
855	GQDLLKR	7	Crotony(K)	_GQDLLK(cr)R_	P11171	Protein 4.1	2	449.261	1.9886	0.003532	111.95	1	2992	2846.1	2330.1	2733.2	3201.6	3096.9	2941.7	0.983
856	GQKLEDSYHLQVFK	14	Crotony(K)	_GQK(cr)LEDSYHLQVFK_	P02549	Spectrin alpha chain, erythrocytic 1	3	587.305	2.1774	3.4315e-38	175.15	1	11614	13059	13654	11857	14063	11064	12311	1.06
857	GSAPPGPVPEGSIR	14	Unmodified	_GSAPPGPVPEGSIR_	P78417	Glutathione S-transferase omega-1	2	660.849	2.5919	0.011364	74.789	1	1526.1	1928.5	1574.1	1816.5	1592.4	1557.4	1590.2	1.042
858	GSAPPGPVPEGSIR	14	Unmodified	_GSAPPGPVPEGSIR_	P78417	Glutathione S-transferase omega-1	3	440.902	1.949	0.027403	44.691	1	0	0	0	0	0	0	0	NA
859	GSDSIAYDKGEK	12	Crotony(K)	_GSDSIAYDK(cr)GEK_	P35611	Alpha-adducin	2	669.315	1.745	0.0022028	90.707	1	4993.5	5587.5	5015.8	4864.6	5403.5	5484.6	5020.2	1.005
860	GSGNLEAIHIIKK	13	Crotony(K)	_GSGNLEAIHIIK(cr)K_	P78371	T-complex protein 1 subunit beta	3	483.28	1.9236	0.0074737	70.26	1	15704	19045	16051	15926	17927	16659	15475	0.985
861	GSIDEVDKR	9	Crotony(K)	_GSIDEVDK(cr)R_	Q9UNM6	26S proteasome non-ATPase regulatory subunit 13	2	543.775	1.7021	0.014813	70.412	1	9527.4	12111	10695	10080	12527	10426	9354.1	0.982
862	GTADVTHDLQEMKEESR	17	Oxidation (M),Crotony(K)	_GTADVTHDLQEM(ox)K(cr)EESR_	P11166	Solute carrier family 2, facilitated glucose transporter member 1	3	677.309	2.4283	0.0015838	70.094	2	9065.8	12124	9354.3	7982.3	8432.3	6471.7	8372.7	0.924
863	GTADVTHDLQEMKEESR	17	Oxidation (M),Crotony(K)	_GTADVTHDLQEM(ox)K(cr)EESR_	P11166	Solute carrier family 2, facilitated glucose transporter member 1	3	677.309	3.4917	0.0010829	77.899	1	0	0	0	0	0	0	0	NA
864	GTADVTHDLQEMKEESR	17	Crotony(K)	_GTADVTHDLQEMK(cr)EESR_	P11166	Solute carrier family 2, facilitated glucose transporter member 1	3	671.978	2.1291	5.6016e-85	200.48	1	2170.2	2737.7	2605.2	2640.7	2988.9	2331.8	2421.3	1.116
865	GTFAQLSELHCDK	13	Unmodified	_GTFAQLSELHCDK_	P69891	Hemoglobin subunit gamma-1	3	502.573	2.4969	2.995e-11	123.76	1	2272.5	2572.8	2305.3	2599.5	2381.8	1646.9	2704.4	1.19
866	GTFAQLSELHCDK	13	Unmodified	_GTFAQLSELHCDK_	P69891	Hemoglobin subunit gamma-1	3	502.573	2.6273	3.4204e-05	101.53	1	19651	24092	21573	21261	19760	17096	19816	1.008
867	GTFAQLSELHCDKLHVDPENFK	22	Unmodified	_GTFAQLSELHCDKLHVDPENFK_	P69891	Hemoglobin subunit gamma-1	5	517.855	2.904	0.00021853	72.316	1	0	0	0	0	0	0	0	NA
868	GTFAQLSELHCDKLHVDPENFK	22	Crotony(K)	_GTFAQLSELHCDK(cr)LHVDPENFK_	P69891	Hemoglobin subunit gamma-1	4	664.073	2.0142	2.9858e-59	176.86	1	4830.2	7398.7	4024.5	3972.9	5666.1	3784	4786	0.991
869	GTFATLSELHCDK	13	Unmodified	_GTFATLSELHCDK_	P68871	Hemoglobin subunit beta	3	493.57	2.9468	0.037742	41.476	1	5174	6820.4	6224.7	6775.5	7692.4	5600.9	5255.5	1.016
870	GTFATLSELHCDK	13	Unmodified	_GTFATLSELHCDK_	P68871	Hemoglobin subunit beta	3	493.57	2.9122	9.1045e-22	155.66	2	4841.7	5232.7	4736.5	5043.7	4676.5	4041.1	3821.3	0.789
871	GTFATLSELHCDK	13	Unmodified	_GTFATLSELHCDK_	P68871	Hemoglobin subunit beta	4	370.429	2.057	0.0018532	73.927	2	4196.1	4628	4571.8	4194	4235.5	3634.6	3596.9	0.857
872	GTFATLSELHCDK	13	Unmodified	_GTFATLSELHCDK_	P68871	Hemoglobin subunit beta	2	739.851	2.7794	1.7789e-47	188.4	1	7767.2	8552.2	7551.9	8437.9	8122	7311.4	7395.5	0.952
873	GTFATLSELHCDK	13	Unmodified	_GTFATLSELHCDK_	P68871	Hemoglobin subunit beta	3	493.57	3.145	0.016076	48.229	1	0	0	0	0	0	0	0	NA
874	GTFATLSELHCDK	13	Unmodified	_GTFATLSELHCDK_	P68871	Hemoglobin subunit beta	3	493.57		1.6763e-08	91.961	1	0	0	0	0	0	0	0	NA
875	GTFATLSELHCDK	13	Unmodified	_GTFATLSELHCDK_	P68871	Hemoglobin subunit beta	3	493.57	1.2824	9.4045e-22	155.39	1	7089.3	8076.9	7570.4	7617.8	7575.1	6550.7	6496.8	0.916
876	GTFATLSELHCDK	13	Unmodified	_GTFATLSELHCDK_	P68871	Hemoglobin subunit beta	3	493.57	1.9858	0.0001188	98.337	1	7166.5	9681.2	8402.5	8414.4	7834.4	7951.5	6648.4	0.928
877	GTFATLSELHCDK	13	Unmodified	_GTFATLSELHCDK_	P68871	Hemoglobin subunit beta	3	493.57	2.8457	0.0326	42.941	1	7342.1	10916	9009.8	7954.6	9825.4	8167.3	7215.1	0.983
878	GTFATLSELHCDK	13	Unmodified	_GTFATLSELHCDK_	P68871	Hemoglobin subunit beta	3	493.57	4.2174	1.3066e-11	132.79	4	2625.4	3008.8	2127.3	2176	2381.3	1811.9	2423.7	0.923
879	GTFATLSELHCDK	13	Unmodified	_GTFATLSELHCDK_	P68871	Hemoglobin subunit beta	4	370.429	4.0362	0.0043616	64.104	1	1174.2	1566.8	1033.6	1158	1197.4	1256.5	1400.4	1.193
880	GTFATLSELHCDK	13	Unmodified	_GTFATLSELHCDK_	P68871	Hemoglobin subunit beta	2	739.851	4.6414	9.3031e-60	198.29	1	11807	12936	11077	11252	10673	10760	10893	0.923
881	GTFATLSELHCDK	13	Unmodified	_GTFATLSELHCDK_	P68871	Hemoglobin subunit beta	3	493.57	1.9349	4.2245e-48	182.89	1	7452	9026.3	9632.5	8599.7	8268.8	6842.3	7847.4	1.053
882	GTFATLSELHCDK	13	Unmodified	_GTFATLSELHCDK_	P68871	Hemoglobin subunit beta	4	370.429	2.0025	0.0031308	69.345	1	3316.7	4370.5	4007.5	3803.1	3876.9	3176.1	3279.2	0.989
883	GTFATLSELHCDK	13	Unmodified	_GTFATLSELHCDK_	P68871	Hemoglobin subunit beta	4	370.429	2.6268	0.0034284	68.277	2	701.87	773.84	709.51	631.11	829.72	493.33	534.02	0.761
884	GTFATLSELHCDK	13	Unmodified	_GTFATLSELHCDK_	P68871	Hemoglobin subunit beta	2	739.851	2.552	4.6336e-73	200.16	2	14398	16973	17676	15253	17619	14638	16278	1.131
885	GTFATLSELHCDK	13	Unmodified	_GTFATLSELHCDK_	P68871	Hemoglobin subunit beta	3	493.57	2.5782	1.0641e-37	176.25	3	8151.8	9382.3	10778	9058.2	8817.4	7486	8775.1	1.076
886	GTFATLSELHCDK	13	Unmodified	_GTFATLSELHCDK_	P68871	Hemoglobin subunit beta	4	370.429	1.4925	0.0046145	60.157	1	2149.6	2622	2695.4	2647.5	2954.2	2192.7	3029	1.409
887	GTFATLSELHCDK	13	Unmodified	_GTFATLSELHCDK_	P68871	Hemoglobin subunit beta	3	493.57	2.007	0.010689	51.726	1	1835.2	1745.8	1695.6	1766	1709.1	1214.2	1546.2	0.843
888	GTFATLSELHCDK	13	Unmodified	_GTFATLSELHCDK_	P68871	Hemoglobin subunit beta	4	370.429	1.6126	0.0047322	58.32	2	5110.3	5404.4	5178.7	5724.5	4986.5	4459	5331.3	1.043
889	GTFATLSELHCDK	13	Unmodified	_GTFATLSELHCDK_	P68871	Hemoglobin subunit beta	3	493.57	2.1278	2.8432e-11	125.82	1	1848	2387.9	2042.5	2021.2	2188.7	1899.5	2302.9	1.246
890	GTFATLSELHCDK	13	Unmodified	_GTFATLSELHCDK_	P68871	Hemoglobin subunit beta	3	493.57	2.4154	9.8084e-29	164.11	3	4300.9	5064.7	4683.2	4254	4023	4139.6	4187.7	0.974
891	GTFATLSELHCDK	13	Unmodified	_GTFATLSELHCDK_	P68871	Hemoglobin subunit beta	4	370.429	1.9112	9.199e-08	111.79	5	6177.1	11195	6919.6	8182.3	9469.3	5934.7	6206.6	1.005
892	GTFATLSELHCDK	13	Unmodified	_GTFATLSELHCDK_	P68871	Hemoglobin subunit beta	3	493.57	2.69	7.0554e-22	157.56	6	15424	17998	15728	16408	15692	14476	14815	0.961
893	GTFATLSELHCDK	13	Unmodified	_GTFATLSELHCDK_	P68871	Hemoglobin subunit beta	4	370.429	2.2003	0.0003585	92.856	6	4563.5	4918.6	4230.6	4075.1	4045.1	3593	4017.6	0.88
894	GTFATLSELHCDK	13	Unmodified	_GTFATLSELHCDK_	P68871	Hemoglobin subunit beta	4	370.429	1.6683	0.0018672	73.877	4	3383.2	3650.1	4642	4326.9	4115	3629.4	3301.9	0.976
895	GTFATLSELHCDK	13	Unmodified	_GTFATLSELHCDK_	P68871	Hemoglobin subunit beta	3	493.57	2.1777	1.9611e-17	153.81	2	7861.6	9148.9	9341.9	9138.7	9187.5	7501.9	8912.6	1.134
896	GTFATLSELHCDK	13	Unmodified	_GTFATLSELHCDK_	P68871	Hemoglobin subunit beta	3	493.57	1.7269	9.5982e-12	133.98	3	8493.4	9275	9018.2	8904.9	8715.7	8232.9	8125	0.957
897	GTFATLSELHCDK	13	Unmodified	_GTFATLSELHCDK_	P68871	Hemoglobin subunit beta	4	370.429	1.1247	0.0049601	56.139	1	0	0	0	0	0	0	0	NA
898	GTFATLSELHCDK	13	Unmodified	_GTFATLSELHCDK_	P68871	Hemoglobin subunit beta	3	493.57	1.1577	2.3078e-11	129.37	1	10257	11473	11375	10538	11066	9288.5	9980.2	0.973
899	GTFATLSELHCDK	13	Unmodified	_GTFATLSELHCDK_	P68871	Hemoglobin subunit beta	3	493.57	1.6074	0.0012994	75.102	1	0	0	0	0	0	0	0	NA
900	GTFATLSELHCDK	13	Unmodified	_GTFATLSELHCDK_	P68871	Hemoglobin subunit beta	4	370.429	2.0044	9.199e-08	111.79	6	17200	18000	16570	15802	14029	13270	15963	0.928
901	GTFATLSELHCDK	13	Unmodified	_GTFATLSELHCDK_	P68871	Hemoglobin subunit beta	2	739.851	2.8866	1.5103e-88	209.19	4	31414	33157	28652	31005	26810	26447	33248	1.058
902	GTFATLSELHCDK	13	Unmodified	_GTFATLSELHCDK_	P68871	Hemoglobin subunit beta	2	739.851	2.6646	1.0526e-27	165.64	1	5394.9	6068.9	9761.1	6064	6293.6	5623.3	11983	2.221
903	GTFATLSELHCDK	13	Unmodified	_GTFATLSELHCDK_	P68871	Hemoglobin subunit beta	3	493.57	2.8152	1.9218e-22	162.31	3	19431	19198	19380	17711	17538	14620	19627	1.01
904	GTFATLSELHCDK	13	Unmodified	_GTFATLSELHCDK_	P68871	Hemoglobin subunit beta	3	493.57	4.3004	6.2979e-05	100.22	2	0	0	0	0	0	0	0	NA
905	GTFATLSELHCDK	13	Unmodified	_GTFATLSELHCDK_	P68871	Hemoglobin subunit beta	3	493.57	1.8731	8.0672e-08	110.92	2	0	0	0	0	0	0	0	NA
906	GTFATLSELHCDKLHVDPENFR	22	Unmodified	_GTFATLSELHCDKLHVDPENFR_	P68871	Hemoglobin subunit beta	5	518.054	1.6383	0.0022002	53.355	1	1415.6	1965.1	2267.8	1972.1	2241.4	1804.6	1966.2	1.389
907	GTFATLSELHCDKLHVDPENFR	22	Unmodified	_GTFATLSELHCDKLHVDPENFR_	P68871	Hemoglobin subunit beta	4	647.316	2.6183	0.001066	55.128	1	7820.4	9160.2	9008.7	9470.2	9897.2	8553.5	7918.4	1.013
908	GTFATLSELHCDKLHVDPENFR	22	Unmodified	_GTFATLSELHCDKLHVDPENFR_	P68871	Hemoglobin subunit beta	5	518.054	3.2396	4.8755e-51	171.06	2	2836.5	3725.8	3931.3	3116.6	3691.4	2868	3352.4	1.182
909	GTFATLSELHCDKLHVDPENFR	22	Unmodified	_GTFATLSELHCDKLHVDPENFR_	P68871	Hemoglobin subunit beta	4	647.316	4.2063	4.6999e-36	137.72	2	0	0	0	0	0	0	0	NA
910	GTFATLSELHCDKLHVDPENFR	22	Unmodified	_GTFATLSELHCDKLHVDPENFR_	P68871	Hemoglobin subunit beta	5	518.054	3.0436	0.008991	44.863	1	1354	2058.1	2119.1	1856.1	1966	2056.2	1330.1	0.982
911	GTFATLSELHCDKLHVDPENFR	22	Unmodified	_GTFATLSELHCDKLHVDPENFR_	P68871	Hemoglobin subunit beta	5	518.054	3.1333	3.2554e-59	178.22	3	3611.8	4680.2	4568.8	3605.6	4270	3420	3529.1	0.977
912	GTFATLSELHCDKLHVDPENFR	22	Unmodified	_GTFATLSELHCDKLHVDPENFR_	P68871	Hemoglobin subunit beta	4	647.316	3.5258	4.0912e-110	212.39	2	17371	21198	18874	20295	19937	17337	17308	0.996
913	GTFATLSELHCDKLHVDPENFR	22	Unmodified	_GTFATLSELHCDKLHVDPENFR_	P68871	Hemoglobin subunit beta	5	518.054	1.4816	4.5279e-69	184.38	1	3893.4	4401.7	4690.7	3652.1	4257.8	3864.2	3852.8	0.99
914	GTFATLSELHCDKLHVDPENFR	22	Unmodified	_GTFATLSELHCDKLHVDPENFR_	P68871	Hemoglobin subunit beta	4	647.316	2.0995	1.0789e-127	225.3	1	4502.8	5184.2	5654.7	4910.8	5654.2	4584.2	4126.8	0.916
915	GTFATLSELHCDKLHVDPENFR	22	Unmodified	_GTFATLSELHCDKLHVDPENFR_	P68871	Hemoglobin subunit beta	5	518.054	2.1047	1.144e-12	105.51	1	6051.5	6229.2	6866.3	6028	5953	5275.1	5950.3	0.983
916	GTFATLSELHCDKLHVDPENFR	22	Unmodified	_GTFATLSELHCDKLHVDPENFR_	P68871	Hemoglobin subunit beta	5	518.054	1.8549	6.8118e-06	90.475	1	0	0	0	0	0	0	0	NA
917	GTFATLSELHCDKLHVDPENFR	22	Unmodified	_GTFATLSELHCDKLHVDPENFR_	P68871	Hemoglobin subunit beta	4	647.316	3.311	1.3676e-212	256.9	3	21065	24921	23766	23348	23066	20176	21158	1.004
918	GTFATLSELHCDKLHVDPENFR	22	Unmodified	_GTFATLSELHCDKLHVDPENFR_	P68871	Hemoglobin subunit beta	3	862.752	3.113	1.5199e-145	229.15	2	34260	34920	33097	32862	33138	31865	32050	0.935
919	GTFATLSELHCDKLHVDPENFR	22	Crotony(K)	_GTFATLSELHCDK(cr)LHVDPENFR_	P68871	Hemoglobin subunit beta	4	664.322	3.3529	1.874e-06	91.481	1	0	0	0	0	0	0	0	NA
920	GTFATLSELHCDKLHVDPENFR	22	Crotony(K)	_GTFATLSELHCDK(cr)LHVDPENFR_	P68871	Hemoglobin subunit beta	4	664.322	2.8486	0.00015897	72.99	1	4511.4	6292.7	6024.9	5276.1	6474.2	4498.8	5240.7	1.162
921	GTFATLSELHCDKLHVDPENFR	22	Crotony(K)	_GTFATLSELHCDK(cr)LHVDPENFR_	P68871	Hemoglobin subunit beta	3	885.427	3.4753	4.9245e-266	276.79	4	34787	47661	40455	38548	50429	38175	34154	0.982
922	GTFATLSELHCDKLHVDPENFR	22	Crotony(K)	_GTFATLSELHCDK(cr)LHVDPENFR_	P68871	Hemoglobin subunit beta	4	664.322	2.8512	1.9985e-24	127.5	3	0	0	0	0	0	0	0	NA
923	GTFATLSELHCDKLHVDPENFR	22	Crotony(K)	_GTFATLSELHCDK(cr)LHVDPENFR_	P68871	Hemoglobin subunit beta	4	664.322	3.2658	2.5304e-23	120.25	1	0	0	0	0	0	0	0	NA
924	GTFATLSELHCDKLHVDPENFR	22	Crotony(K)	_GTFATLSELHCDK(cr)LHVDPENFR_	P68871	Hemoglobin subunit beta	4	664.322	3.7062	0.0032586	47.05	1	0	0	0	0	0	0	0	NA
925	GTFATLSELHCDKLHVDPENFR	22	Crotony(K)	_GTFATLSELHCDK(cr)LHVDPENFR_	P68871	Hemoglobin subunit beta	3	885.427	2.693	1.9396e-167	244.78	1	15393	20646	16121	16873	20844	18470	15844	1.029
926	GTFATLSELHCDKLHVDPENFR	22	Crotony(K)	_GTFATLSELHCDK(cr)LHVDPENFR_	P68871	Hemoglobin subunit beta	4	664.322	1.8824	0.0029661	47.603	1	0	0	0	0	0	0	0	NA
927	GTFATLSELHCDKLHVDPENFR	22	Crotony(K)	_GTFATLSELHCDK(cr)LHVDPENFR_	P68871	Hemoglobin subunit beta	5	531.659	2.1689	0.0019624	48.5	1	0	0	0	0	0	0	0	NA
928	GTFATLSELHCDKLHVDPENFR	22	Crotony(K)	_GTFATLSELHCDK(cr)LHVDPENFR_	P68871	Hemoglobin subunit beta	4	664.322	2.1461	0.00017447	74.364	1	0	0	0	0	0	0	0	NA
929	GTFATLSELHCDKLHVDPENFR	22	Crotony(K)	_GTFATLSELHCDK(cr)LHVDPENFR_	P68871	Hemoglobin subunit beta	4	664.322	1.9034	1.9381e-238	266.35	3	31444	37669	37060	35360	38558	32529	32499	1.034
930	GTFATLSELHCDKLHVDPENFR	22	Crotony(K)	_GTFATLSELHCDK(cr)LHVDPENFR_	P68871	Hemoglobin subunit beta	5	531.659	2.1531	3.9295e-05	66.467	1	0	0	0	0	0	0	0	NA
931	GTFATLSELHCDKLHVDPENFR	22	Crotony(K)	_GTFATLSELHCDK(cr)LHVDPENFR_	P68871	Hemoglobin subunit beta	4	664.322	2.9499	2.1277e-39	148.66	4	0	0	0	0	0	0	0	NA
932	GTFATLSELHCDKLHVDPENFR	22	Crotony(K)	_GTFATLSELHCDK(cr)LHVDPENFR_	P68871	Hemoglobin subunit beta	4	664.322	3.1902	4.8939e-81	192.63	3	10343	14743	11466	10498	13436	9389.3	9534.3	0.922
933	GTFATLSELHCDKLHVDPENFR	22	Crotony(K)	_GTFATLSELHCDK(cr)LHVDPENFR_	P68871	Hemoglobin subunit beta	4	664.322	3.1725	8.6318e-40	152.48	2	2341	3145.5	2305.6	2178.4	2699	2229.2	1972.5	0.843
934	GTFATLSELHCDKLHVDPENFR	22	Crotony(K)	_GTFATLSELHCDK(cr)LHVDPENFR_	P68871	Hemoglobin subunit beta	3	885.427	2.3255	2.6557e-238	267.55	4	26265	32040	28127	26867	34241	27311	25648	0.977
935	GTFATLSELHCDKLHVDPENFR	22	Crotony(K)	_GTFATLSELHCDK(cr)LHVDPENFR_	P68871	Hemoglobin subunit beta	2	1327.64	0.99214	0	343.08	1	27789	29753	25148	26119	33908	30064	29061	1.046
936	GTFATLSELHCDKLHVDPENFR	22	Crotony(K)	_GTFATLSELHCDK(cr)LHVDPENFR_	P68871	Hemoglobin subunit beta	4	664.322	1.9633	8.2529e-60	180.63	1	0	0	0	0	0	0	0	NA
937	GTFATLSELHCDKLHVDPENFR	22	Crotony(K)	_GTFATLSELHCDK(cr)LHVDPENFR_	P68871	Hemoglobin subunit beta	4	664.322	2.6975	3.1517e-69	184.2	5	5577.2	8811.5	7207.2	5815	7473.9	4987.3	5365.4	0.962
938	GTFATLSELHCDKLHVDPENFR	22	Crotony(K)	_GTFATLSELHCDK(cr)LHVDPENFR_	P68871	Hemoglobin subunit beta	4	664.322	2.219	3.2015e-08	94.359	1	0	0	0	0	0	0	0	NA
939	GTFATLSELHCDKLHVDPENFR	22	Crotony(K)	_GTFATLSELHCDK(cr)LHVDPENFR_	P68871	Hemoglobin subunit beta	4	664.322	2.476	1.7069e-81	197.46	1	5160.5	8229.1	6597.9	5580.4	7728.7	5163.6	6167.6	1.195
940	GTFATLSELHCDKLHVDPENFR	22	Crotony(K)	_GTFATLSELHCDK(cr)LHVDPENFR_	P68871	Hemoglobin subunit beta	4	664.322	3.2692	3.1932e-189	252.75	20	20010	23604	22217	20060	22479	19825	20194	1.009
941	GTFATLSELHCDKLHVDPENFR	22	Crotony(K)	_GTFATLSELHCDK(cr)LHVDPENFR_	P68871	Hemoglobin subunit beta	3	885.427	3.6	4.9733e-19	117.38	1	0	0	0	0	0	0	0	NA
942	GTFATLSELHCDKLHVDPENFR	22	Crotony(K)	_GTFATLSELHCDK(cr)LHVDPENFR_	P68871	Hemoglobin subunit beta	4	664.322	0.84388	1.7753e-127	224.1	10	11198	12620	10399	10285	11840	10469	10409	0.93
943	GTFATLSELHCDKLHVDPENFR	22	Crotony(K)	_GTFATLSELHCDK(cr)LHVDPENFR_	P68871	Hemoglobin subunit beta	3	885.427	-0.44708	3.6556e-39	148.75	1	1726	2663	1815.3	2226.2	2699.9	1960.5	1511.9	0.876
944	GTFATLSELHCDKLHVDPENFR	22	Crotony(K)	_GTFATLSELHCDK(cr)LHVDPENFR_	P68871	Hemoglobin subunit beta	3	885.427		4.9708e-21	83.871	1	0	0	0	0	0	0	0	NA
945	GTFATLSELHCDKLHVDPENFR	22	Crotony(K)	_GTFATLSELHCDK(cr)LHVDPENFR_	P68871	Hemoglobin subunit beta	4	664.322	2.7165	2.0271e-81	196.98	1	12836	15291	13772	12985	15136	11966	12220	0.952
946	GTFATLSELHCDKLHVDPENFR	22	Crotony(K)	_GTFATLSELHCDK(cr)LHVDPENFR_	P68871	Hemoglobin subunit beta	5	531.659	2.7306	0.0019624	48.5	1	0	0	0	0	0	0	0	NA
947	GTFATLSELHCDKLHVDPENFR	22	Crotony(K)	_GTFATLSELHCDK(cr)LHVDPENFR_	P68871	Hemoglobin subunit beta	4	664.322	3.8591	4.6327e-05	81.884	1	0	0	0	0	0	0	0	NA
948	GTFATLSELHCDKLHVDPENFR	22	Crotony(K)	_GTFATLSELHCDK(cr)LHVDPENFR_	P68871	Hemoglobin subunit beta	4	664.322	1.9453	1.6159e-212	255.59	2	7699.2	8325.1	9979.6	10392	10161	8134	9238.2	1.2
949	GTFATLSELHCDKLHVDPENFR	22	Crotony(K)	_GTFATLSELHCDK(cr)LHVDPENFR_	P68871	Hemoglobin subunit beta	3	885.427	2.2083	4.4462e-213	261.82	1	20369	25019	24192	23144	27367	21820	21388	1.05
950	GTFSQLSELHCDK	13	Unmodified	_GTFSQLSELHCDK_	P02042	Hemoglobin subunit delta	3	507.905	1.2116	1.1078e-11	133.47	1	3955.3	4352.1	4417.2	4033.6	3986.5	3796.4	4028.6	1.019
951	GTFSQLSELHCDK	13	Unmodified	_GTFSQLSELHCDK_	P02042	Hemoglobin subunit delta	3	507.905	3.2299	1.852e-22	162.37	2	21331	21696	19448	19815	20407	17122	20537	0.963
952	GTFSQLSELHCDK	13	Unmodified	_GTFSQLSELHCDK_	P02042	Hemoglobin subunit delta	2	761.354	3.2396	3.9137e-22	163.8	1	6380.1	6971.6	6718.4	6555.7	6797.9	5580.9	6194.1	0.971
953	GTFSQLSELHCDK	13	Unmodified	_GTFSQLSELHCDK_	P02042	Hemoglobin subunit delta	3	507.905	1.7334	1.0431e-13	143.93	1	4274.2	4007.2	3849.9	3783.7	3971.7	2978.9	3597.4	0.842
954	GTFSQLSELHCDKLHVDPENFR	22	Crotony(K)	_GTFSQLSELHCDK(cr)LHVDPENFR_	P02042	Hemoglobin subunit delta	4	675.074	2.9235	2.0417e-69	186.62	1	4509.5	5220.5	5239	4578.9	5764.4	4368.6	5513.6	1.223
955	GTFSQLSELHCDKLHVDPENFR	22	Crotony(K)	_GTFSQLSELHCDK(cr)LHVDPENFR_	P02042	Hemoglobin subunit delta	3	899.762	2.8015	4.8422e-59	177.22	2	29894	41304	32881	35102	39601	33003	29042	0.971
956	GTFSQLSELHCDKLHVDPENFR	22	Crotony(K)	_GTFSQLSELHCDK(cr)LHVDPENFR_	P02042	Hemoglobin subunit delta	4	675.074	2.2217	6.6679e-146	230.55	3	10532	16399	13659	12549	15190	10962	10916	1.036
957	GTFSQLSELHCDKLHVDPENFR	22	Crotony(K)	_GTFSQLSELHCDK(cr)LHVDPENFR_	P02042	Hemoglobin subunit delta	3	899.762	2.2561	1.7263e-94	202.73	1	26136	33848	28483	27744	32770	25326	25928	0.992
958	GTFSQLSELHCDKLHVDPENFR	22	Crotony(K)	_GTFSQLSELHCDK(cr)LHVDPENFR_	P02042	Hemoglobin subunit delta	4	675.074	2.2974	2.822e-23	119.34	1	5311.4	7519.3	5899.4	5771.8	7882.5	4717	4572.2	0.861
959	GTFSQLSELHCDKLHVDPENFR	22	Crotony(K)	_GTFSQLSELHCDK(cr)LHVDPENFR_	P02042	Hemoglobin subunit delta	3	899.762	2.7594	1.6602e-81	198.6	1	13592	19534	15716	15172	17507	13592	11696	0.861
960	GTFSQLSELHCDKLHVDPENFR	22	Crotony(K)	_GTFSQLSELHCDK(cr)LHVDPENFR_	P02042	Hemoglobin subunit delta	4	675.074	4.1795	3.0745e-146	233.5	1	4146.2	5055.5	4090.2	4680.6	4550.7	3888.9	4464.7	1.077
961	GTFSQLSELHCDKLHVDPENFR	22	Unmodified	_GTFSQLSELHCDKLHVDPENFR_	P02042	Hemoglobin subunit delta	5	526.655	2.009	0.00019438	63.979	1	1794.6	3060.4	2685.6	2538	2460.9	2275.7	2166.3	1.207
962	GTFSQLSELHCDKLHVDPENFR	22	Unmodified	_GTFSQLSELHCDKLHVDPENFR_	P02042	Hemoglobin subunit delta	5	526.655	2.6375	1.0922e-12	105.72	2	3207.5	3540.1	3620.7	3471.5	3634	3046.9	3216.5	1.003
963	GTFSQLSELHCDKLHVDPENFR	22	Unmodified	_GTFSQLSELHCDKLHVDPENFR_	P02042	Hemoglobin subunit delta	4	658.067	3.1866	4.8205e-59	173.89	1	10442	12017	11459	9899.1	10340	8497.6	9638.9	0.923
964	GTFSQLSELHCDKLHVDPENFR	22	Unmodified	_GTFSQLSELHCDKLHVDPENFR_	P02042	Hemoglobin subunit delta	5	526.655	2.7488	0.033679	32.896	1	9479.1	13010	10042	10148	11896	8015.6	9378.9	0.989
965	GTFSQLSELHCDKLHVDPENFR	22	Unmodified	_GTFSQLSELHCDKLHVDPENFR_	P02042	Hemoglobin subunit delta	4	658.067	2.2693	0.0023629	50.202	1	17147	20843	20744	17531	18769	16570	18199	1.061
966	GTGDVKLLK	9	Crotony(K)	_GTGDVK(cr)LLK_	P43487	Ran-specific GTPase-activating protein	2	499.798	2.6547	0.00091359	82.417	1	0	0	0	0	0	0	0	NA
967	GTQCEKIVQK	10	Crotony(K)	_GTQCEK(cr)IVQK_	P00568	Adenylate kinase isoenzyme 1	2	629.827	2.3836	0.02489	66.538	1	3426.5	3424.1	3515.8	3573	4477.5	3719.1	3316.9	0.968
968	GTQCEKIVQK	10	Crotony(K)	_GTQCEK(cr)IVQK_	P00568	Adenylate kinase isoenzyme 1	3	420.22	2.2417	0.002084	81.017	1	2327.9	2940.3	2720.3	2719.7	3325	2633.4	2476.7	1.064
969	GTQGKIVDLVK	11	Crotony(K)	_GTQGK(cr)IVDLVK_	P01009	Alpha-1-antitrypsin	2	613.361	2.8984	0.004572	92.939	1	15018	22106	19687	26108	21288	63855	14430	0.961
970	GTQGKIVDLVK	11	Crotony(K)	_GTQGK(cr)IVDLVK_	P01009	Alpha-1-antitrypsin	3	409.243	3.0426	0.010259	66.953	1	0	0	0	0	0	0	0	NA
971	GTQLHEANQQLQFENNAEDLQR	22	Unmodified	_GTQLHEANQQLQFENNAEDLQR_	P02549	Spectrin alpha chain, erythrocytic 1	3	861.744	2.5256	7.6338e-52	172.75	1	870.09	964	614.75	621.83	895.68	666.43	522.53	0.601
972	GTSKEDAMK	9	Crotony(K)	_GTSK(cr)EDAMK_	P07108	Acyl-CoA-binding protein	2	517.745	2.025	4.0476e-05	101.39	1	7551.9	8421	7650.3	7223.6	8792.6	8252.1	8485.4	1.124
973	GTVPDDAVEALADSLGKK	18	Crotony(K)	_GTVPDDAVEALADSLGK(cr)K_	P20810	Calpastatin	3	618.655	2.9405	3.7781e-17	124.29	1	7649.8	9006.1	8284.2	7796.6	9594.3	6696.6	7562.6	0.989
974	GTYHTNEAKGTEFAESADAALQGDPALQDAGDSSR	35	Crotony(K)	_GTYHTNEAK(cr)GTEFAESADAALQGDPALQDAGDSSR_	P04921	Glycophorin-C	4	912.913	2.741	3.6747e-118	186.78	1	5410.4	6995.8	5876.3	5715.5	8044.4	6267.9	5369.7	0.992
975	GVFTKELPSGK	11	Crotony(K)	_GVFTK(cr)ELPSGK_	P30041	Peroxiredoxin-6	3	410.896	4.007	9.3775e-05	105.46	1	0	0	0	0	0	0	0	NA
976	GVFTKELPSGK	11	Crotony(K)	_GVFTK(cr)ELPSGK_	P30041	Peroxiredoxin-6	3	410.896	4.7644	0.020579	57.003	1	7617.1	9195.8	9090	8919.5	8947.3	8490.7	9008.2	1.183
977	GVFTKELPSGK	11	Crotony(K)	_GVFTK(cr)ELPSGK_	P30041	Peroxiredoxin-6	2	615.84	5.2599	0.0050154	84.365	1	33930	42801	37250	36331	41762	32607	33967	1.001
978	GVIQHKEK	8	Crotony(K)	_GVIQHK(cr)EK_	Q9Y3C8	Ubiquitin-fold modifier-conjugating enzyme 1	3	336.194	1.0098	0.0070858	66.692	1	0	0	0	0	0	0	0	NA
979	GVMINKDVTHPR	12	Crotony(K)	_GVMINK(cr)DVTHPR_	P49368	T-complex protein 1 subunit gamma	3	478.922	3.8364	2.803e-07	118.87	1	0	0	0	0	0	0	0	NA
980	GVSEETLKEFSTIYK	15	Crotony(K)	_GVSEETLK(cr)EFSTIYK_	P02549	Spectrin alpha chain, erythrocytic 1	3	600.308	2.8201	5.8053e-14	124.16	1	20799	27085	20413	19698	26861	20147	20256	0.974
981	GVSKAVEHINK	11	Crotony(K)	_GVSK(cr)AVEHINK_	P06733	Alpha-enolase	3	417.235	1.8054	0.00228	89.301	1	2002.5	2069.7	2144.8	1825.8	1992.9	1729.6	1839.5	0.919
983	GYKWAEYHADIYDK	14	Crotony(K)	_GYK(cr)WAEYHADIYDK_	Q9NRX4	14 kDa phosphohistidine phosphatase	3	609.618	4.8968	8.5507e-06	102.65	1	14261	19437	16989	16714	18225	15477	14224	0.997
984	GYSFSLTTFSPSGK	14	Unmodified	_GYSFSLTTFSPSGK_	P25787	Proteasome subunit alpha type-2	2	739.862	2.7996	2.6982e-37	176.89	1	0	0	0	0	0	0	0	NA
985	GYSFTTTAER	10	Unmodified	_GYSFTTTAER_	P63261	Actin, cytoplasmic 2	2	566.767	2.0729	0.00036169	135.86	2	9839.6	10250	8978	9366.3	9023.2	9146.8	8893.2	0.904
986	HAKGQDLLK	9	Crotony(K)	_HAK(cr)GQDLLK_	P11171	Protein 4.1	3	359.873	1.6945	4.5743e-05	106.2	2	840.2	919.09	734.43	912.21	1118.5	796.31	910.53	1.084
987	HAKGQDLLK	9	Crotony(K)	_HAK(cr)GQDLLK_	P11171	Protein 4.1	2	539.306	2.711	0.0017961	76.927	1	4874.5	5690	5762.8	5872.1	6547.5	5989.9	5911.9	1.213
988	HAQPTCPGAQLCTVYYASLNFR	22	Unmodified	_HAQPTCPGAQLCTVYYASLNFR_	P49327	Fatty acid synthase	3	852.07	2.7411	1.6921e-36	143.91	1	9755.1	12050	10289	10486	11972	8767.3	9462.2	0.97
989	HAVFNKYK	8	Crotony(K)	_HAVFNK(cr)YK_	Q8IJA9	Adenosine deaminase	3	358.863	1.9691	0.006088	67.981	1	0	0	0	0	0	0	0	NA
990	HDLGHFMLR	9	Oxidation (M)	_HDLGHFM(ox)LR_	P30043	Flavin reductase (NADPH)	3	381.191	0.94201	0.037328	55.235	2	3760.9	4197.6	4023	3245.6	3555.8	3071.7	3015.2	0.802
991	HDLGHFMLR	9	Unmodified	_HDLGHFMLR_	P30043	Flavin reductase (NADPH)	3	375.859	1.6258	0.00032543	82.645	1	687.25	952.56	910.08	990.41	772.52	817.31	879.67	1.28
992	HDSPEDVKR	9	Crotony(K)	_HDSPEDVK(cr)R_	P31948	Stress-induced-phosphoprotein 1	3	384.188	-0.031525	0.0022066	76.943	1	0	0	0	0	0	0	0	NA
993	HDSPEDVKR	9	Crotony(K)	_HDSPEDVK(cr)R_	P31948	Stress-induced-phosphoprotein 1	2	575.778	1.1903	0.0010777	83.862	1	2173.4	1848.3	2318.6	1921.5	2329	2064.6	2004.6	0.922
994	HDTSLKPISVSYNPATAK	18	Unmodified	_HDTSLKPISVSYNPATAK_	P00915	Carbonic anhydrase 1	4	483.007	2.0658	0.0012821	73.928	1	11838	13564	13120	12206	12369	10127	11401	0.963
995	HDTSLKPISVSYNPATAK	18	Unmodified	_HDTSLKPISVSYNPATAK_	P00915	Carbonic anhydrase 1	4	483.007	1.2761	2.5248e-23	130.27	2	5316.9	5712.7	5841.6	5269.9	5804	4218.7	5162.1	0.971
996	HDTSLKPISVSYNPATAK	18	Crotony(K)	_HDTSLK(cr)PISVSYNPATAK_	P00915	Carbonic anhydrase 1	3	666.349	2.3868	1.0276e-49	177.6	1	5939.5	7859.9	6919.2	6322.5	7063.5	5526	6165.6	1.038
997	HEAFEKSTASWAER	14	Crotony(K)	_HEAFEK(cr)STASWAER_	P11277	Spectrin beta chain, erythrocytic	3	572.937	3.3638	0.0023109	70.197	1	6436.9	9609.9	8054	7778	9582.7	5873.5	5886.7	0.915
998	HEAIETDTAAYEER	14	Unmodified	_HEAIETDTAAYEER_	P11277	Spectrin beta chain, erythrocytic	3	545.581	1.5186	0.0035373	57.288	1	0	0	0	0	0	0	0	NA
999	HEALENDFAVHETR	14	Unmodified	_HEALENDFAVHETR_	P02549	Spectrin alpha chain, erythrocytic 1	4	417.7	1.3556	0.025223	46.892	1	3277.3	2907.3	3683.5	3136.7	3134.2	3236.7	2979	0.909
1000	HEANNPQLKEGLQNMEAR	18	Crotony(K)	_HEANNPQLK(cr)EGLQNMEAR_	P31948	Stress-induced-phosphoprotein 1	3	716.348	2.2078	7.838e-27	144.17	1	3704.7	4815.2	4286.4	4375.3	4965.4	3860.2	4342.8	1.172
1001	HEDFEEAFTAQEEK	14	Unmodified	_HEDFEEAFTAQEEK_	P02549	Spectrin alpha chain, erythrocytic 1	3	570.581	3.6371	0.00080581	75.589	1	0	0	0	0	0	0	0	NA
1002	HEIDSYDDR	9	Unmodified	_HEIDSYDDR_	P02549	Spectrin alpha chain, erythrocytic 1	3	383.832	-0.35013	0.0078896	66.19	1	0	0	0	0	0	0	0	NA
1003	HEIVPKDIR	9	Crotony(K)	_HEIVPK(cr)DIR_	P25788	Proteasome subunit alpha type-3	3	392.224	0.80879	0.030776	54.539	1	1659.7	1868.2	1700.7	1731.9	1566.2	1310.7	1476.1	0.889
1004	HEIVQTLSLK	10	Unmodified	_HEIVQTLSLK_	Q13228	Methanethiol oxidase	3	389.896	2.9817	0.0019061	79.201	1	2459.2	2618	2687.4	2836.7	2938.3	2178.4	2381.1	0.968
1005	HELQANCYEEVK	12	Unmodified	_HELQANCYEEVK_	P23528	Cofilin-1	3	507.233	2.1046	0.013703	51.726	1	3160.8	3776	3610.5	3600.4	3502.8	2875.1	2804.2	0.887
1006	HELQANCYEEVKDR	14	Crotony(K)	_HELQANCYEEVK(cr)DR_	P23528	Cofilin-1	3	620.284	2.6564	5.1349e-05	96.247	2	5414.5	6791.3	6333.8	6710.1	6767.3	5632	4788	0.884
1007	HENAIKYLGQDYEQLR	16	Crotony(K)	_HENAIK(cr)YLGQDYEQLR_	P07384	Calpain-1 catalytic subunit	3	682.341	3.2257	0.0018417	69.979	1	0	0	0	0	0	0	0	NA
1008	HEVININLK	9	Unmodified	_HEVININLK_	P78417	Glutathione S-transferase omega-1	3	360.545	2.4406	0.026414	53.751	1	0	0	0	0	0	0	0	NA
1009	HFDENLTGR	9	Unmodified	_HFDENLTGR_	P02549	Spectrin alpha chain, erythrocytic 1	3	363.509	1.355	0.0068776	67.334	1	0	0	0	0	0	0	0	NA
1010	HFVAQKVK	8	Crotony(K)	_HFVAQK(cr)VK_	P48426	Phosphatidylinositol 5-phosphate 4-kinase type-2 alpha	3	342.203	2.638	0.0072891	66.429	1	0	0	0	0	0	0	0	NA
1011	HGEAQVKIWR	10	Crotony(K)	_HGEAQVK(cr)IWR_	Q8N0Y7	Probable phosphoglycerate mutase 4	3	431.235	3.1814	0.027697	56.043	1	0	0	0	0	0	0	0	NA
1012	HGEGAWNKENR	11	Crotony(K)	_HGEGAWNK(cr)ENR_	P07738	Bisphosphoglycerate mutase	3	455.881	2.0041	2.3523e-12	147.62	2	847.81	876.04	709.82	1080.9	900.85	953.36	1129.8	1.333
1013	HGGPKDEER	9	Crotony(K)	_HGGPK(cr)DEER_	P00441	Superoxide dismutase [Cu-Zn]	3	364.84	-0.65856	0.00047487	92.239	2	8298.2	8391	8577.9	8965.4	9822.9	9002	7558.1	0.911
1014	HGILQFLHIYHAVK	14	Unmodified	_HGILQFLHIYHAVK_	P48506	Glutamate--cysteine ligase catalytic subunit	5	335.994	2.1305	8.9024e-13	134.56	2	0	0	0	0	0	0	0	NA
1015	HHASISELKK	10	Crotony(K)	_HHASISELK(cr)K_	P11171	Protein 4.1	4	305.171	1.4595	3.7672e-05	105.52	1	2664.6	2146.4	2192.1	2256.6	2539.9	2508	2596.7	0.975
1016	HHASISELKK	10	Crotony(K)	_HHASISELK(cr)K_	P11171	Protein 4.1	3	406.559	2.3054	0.00057334	128.91	1	4421.7	5360.9	4805	4907.5	5075.2	4765.8	4545.8	1.028
1017	HHASISELKK	10	Crotony(K)	_HHASISELK(cr)K_	P11171	Protein 4.1	4	305.171	1.1231	3.7672e-05	105.52	1	4455.4	4242.4	4311.9	4284.2	4242.9	3612	4110.7	0.923
1018	HHASISELKK	10	Unmodified	_HHASISELKK_	P11171	Protein 4.1	4	288.165	1.7089	0.0070732	64.82	1	0	0	0	0	0	0	0	NA
1019	HIAEEADR	8	Unmodified	_HIAEEADR_	P06753	Tropomyosin alpha-3 chain	3	314.154	-0.51476	0.024038	49.418	1	2875.2	3183.5	3393.1	3680.5	3647.3	3165	3147	1.095
1020	HIAEEADRKYEEVAR	15	Crotony(K)	_HIAEEADRK(cr)YEEVAR_	P06753	Tropomyosin alpha-3 chain	4	471.737	2.1685	0.013835	59.673	1	0	0	0	0	0	0	0	NA
1021	HIVAKGEHK	9	Crotony(K)	_HIVAK(cr)GEHK_	O95747	Serine/threonine-protein kinase OSR1	4	272.407	0.79739	0.03414	43.77	1	0	0	0	0	0	0	0	NA
1022	HKDFLEELEESR	12	Crotony(K)	_HK(cr)DFLEELEESR_	P11277	Spectrin beta chain, erythrocytic	3	533.926	1.9946	8.0188e-05	102.52	1	3120.1	5840.2	3834.4	3169.9	4948.7	3215.9	3193.7	1.024
1023	HKGTYHTNEAK	11	Crotony(K)	_HK(cr)GTYHTNEAK_	P04921	Glycophorin-C	4	339.169	0.38996	5.4255e-34	177.83	1	0	0	0	0	0	0	0	NA
1024	HKGTYHTNEAK	11	Crotony(K)	_HK(cr)GTYHTNEAK_	P04921	Glycophorin-C	4	339.169	0.43061	4.8785e-18	156.36	1	3415.4	2778	2458.3	2888.1	3624.9	3301.4	2745.7	0.804
1025	HKGTYHTNEAK	11	Crotony(K)	_HK(cr)GTYHTNEAK_	P04921	Glycophorin-C	3	451.89	1.2401	0.0065171	71.268	1	2009.5	2241	2372.2	2282.1	2644.9	2704.7	1924.7	0.958
1026	HKLDVTSVEDYK	12	Crotony(K)	_HK(cr)LDVTSVEDYK_	P48643	T-complex protein 1 subunit epsilon	3	501.256	2.3186	0.0088982	56.139	1	10055	11679	9598.6	10643	11565	9266.4	9381.6	0.933
1028	HKLMEADIAIQGDK	14	Oxidation (M),Crotony(K)	_HK(cr)LM(ox)EADIAIQGDK_	P11277	Spectrin beta chain, erythrocytic	3	551.615	2.546	6.395e-05	94.339	1	7610.5	9180.2	8855.3	9056.3	9328.4	7861.5	8227.6	1.081
1029	HKLMEADIAIQGDK	14	Oxidation (M),Crotony(K)	_HK(cr)LM(ox)EADIAIQGDK_	P11277	Spectrin beta chain, erythrocytic	3	551.615	3.1068	0.0010995	74.141	1	0	0	0	0	0	0	0	NA
1030	HKLMEADIAIQGDK	14	Crotony(K)	_HK(cr)LMEADIAIQGDK_	P11277	Spectrin beta chain, erythrocytic	3	546.284	2.1444	7.5411e-12	126.77	2	16645	20877	18315	19519	20695	19498	18864	1.133
1031	HKYMELK	7	Crotony(K)	_HK(cr)YMELK_	Q8I488	Parasite-infected erythrocyte surface protein	3	339.513	3.0503	0.023846	54.157	1	0	0	0	0	0	0	0	NA
1032	HLDDLKGTFAQLSELHCDK	19	Crotony(K)	_HLDDLK(cr)GTFAQLSELHCDK_	P69891	Hemoglobin subunit gamma-1	4	574.532	3.307	4.3476e-42	167.92	1	4985.3	6034.3	5501.6	5033.2	5518.5	4028.2	5322.1	1.068
1033	HLDDLKGTFAQLSELHCDK	19	Crotony(K)	_HLDDLK(cr)GTFAQLSELHCDK_	P69891	Hemoglobin subunit gamma-1	3	765.707	3.7617	3.3867e-120	226.71	1	19774	26607	21052	21305	26632	19998	19653	0.994
1034	HLDDLKGTFAQLSELHCDK	19	Crotony(K)	_HLDDLK(cr)GTFAQLSELHCDK_	P69891	Hemoglobin subunit gamma-1	5	459.827	3.8447	0.00074901	77.08	1	1606.1	1450.7	1997.4	1824.8	1691.7	1331.7	1250.4	0.779
1035	HLDDLKGTFAQLSELHCDK	19	Crotony(K)	_HLDDLK(cr)GTFAQLSELHCDK_	P69891	Hemoglobin subunit gamma-1	4	574.532	2.1437	4.9901e-61	187.39	1	17702	19723	19405	18539	19587	18078	18658	1.054
1036	HLDDLKGTFAQLSELHCDK	19	Crotony(K)	_HLDDLK(cr)GTFAQLSELHCDK_	P69891	Hemoglobin subunit gamma-1	3	765.707		5.2143e-60	148.33	1	0	0	0	0	0	0	0	NA
1037	HLDDLKGTFAQLSELHCDKLHVDPENFK	28	Crotony(K)	_HLDDLK(cr)GTFAQLSELHCDKLHVDPENFK_	P69891	Hemoglobin subunit gamma-1	5	675.735	2.9544	6.5399e-90	182.95	3	53932	65963	60911	56202	64977	53767	52545	0.974
1038	HLDEKVALYHLK	12	Crotony(K)	_HLDEK(cr)VALYHLK_	P50250	Adenosylhomocysteinase	4	384.216	2.9454	0.0021645	71.176	1	0	0	0	0	0	0	0	NA
1039	HLEIFYK	7	Unmodified	_HLEIFYK_	Q8I6U8	Glycophorin-binding protein	3	317.176	1.7647	0.00018092	85.359	1	0	0	0	0	0	0	0	NA
1040	HLFQEKK	7	Crotony(K)	_HLFQEK(cr)K_	P25325	3-mercaptopyruvate sulfurtransferase	3	333.187	1.4954	2.8742e-05	107.43	2	10296	16274	10963	10777	14582	9528.8	10322	1.003
1041	HLIPAANTGESK	12	Unmodified	_HLIPAANTGESK_	P62258	14-3-3 protein epsilon	3	413.223	2.2205	0.0054091	63.473	1	0	0	0	0	0	0	0	NA
1042	HLIPAANTGESKVFYYK	17	Crotony(K)	_HLIPAANTGESK(cr)VFYYK_	P62258	14-3-3 protein epsilon	3	669.351	4.3391	4.4507e-26	140.22	1	21231	25057	25083	23260	24227	20223	20062	0.945
1043	HLKESHLPK	9	Crotony(K)	_HLK(cr)ESHLPK_	Q5VW32	BRO1 domain-containing protein BROX	4	289.917	1.6079	0.00057533	74.464	1	2338.7	2031.1	2084.5	2262.6	2433.9	2471	2039.5	0.872
1044	HLLEVEDLLQKHK	13	Crotony(K)	_HLLEVEDLLQK(cr)HK_	P11277	Spectrin beta chain, erythrocytic	4	418.237	3.5257	2.13e-60	192.68	1	3608	3882.5	3729.3	4130.3	3734.7	3692.5	3908.4	1.083
1045	HLLEVEDLLQKHK	13	Crotony(K)	_HLLEVEDLLQK(cr)HK_	P11277	Spectrin beta chain, erythrocytic	3	557.314	3.1848	0.016272	50.088	1	0	0	0	0	0	0	0	NA
1046	HLSDIIEER	9	Unmodified	_HLSDIIEER_	P02549	Spectrin alpha chain, erythrocytic 1	3	371.196	1.1065	0.007073	67.113	1	0	0	0	0	0	0	0	NA
1047	HLTGEFEKK	9	Crotony(K)	_HLTGEFEK(cr)K_	P62826	GTP-binding nuclear protein Ran	2	578.803	3.6411	0.0013168	90.05	1	5634	5871.6	5129.4	5156.5	6719.4	5749.1	4550.4	0.808
1048	HMNGYGSHTFK	11	Oxidation (M)	_HM(ox)NGYGSHTFK_	P04040	Catalase	4	324.396	0.10299	0.013415	53.237	1	0	0	0	0	0	0	0	NA
1049	HMNGYGSHTFK	11	Unmodified	_HMNGYGSHTFK_	P04040	Catalase	4	320.398	0.24933	0.0015524	95.477	1	2773.8	3227.8	3054	3114.5	3192.5	2744.5	2823.1	1.018
1050	HNGPEHWHKDFPIAK	15	Crotony(K)	_HNGPEHWHK(cr)DFPIAK_	P00918	Carbonic anhydrase 2	5	376.99	0.72926	0.00060635	72.898	2	4517.4	3888.3	3499.7	3737.1	3813.7	2948.9	3813.2	0.844
1051	HNGPEHWHKDFPIAK	15	Crotony(K)	_HNGPEHWHK(cr)DFPIAK_	P00918	Carbonic anhydrase 2	4	470.985	1.6701	0.00048472	77.068	2	8886.8	9070.7	9062.6	7855.6	8351.8	7386.2	7713.9	0.868
1052	HNGTGGKSIYGEK	13	Crotony(K)	_HNGTGGK(cr)SIYGEK_	P62937	Peptidyl-prolyl cis-trans isomerase A	3	472.569	2.025	0.0061641	55.415	1	0	0	0	0	0	0	0	NA
1053	HNLDKDLIHEAIVK	14	Crotony(K)	_HNLDK(cr)DLIHEAIVK_	Q8IJA9	Adenosine deaminase	4	428.989	1.9418	5.9938e-05	89.624	1	0	0	0	0	0	0	0	NA
1054	HNLEHAFNVAER	12	Unmodified	_HNLEHAFNVAER_	P11277	Spectrin beta chain, erythrocytic	4	359.931	0.70482	0.016029	52.5	1	1929.3	1789.9	2025.7	1567.9	1818.1	1753	1841.2	0.954
1055	HPFVQEKTK	9	Crotony(K)	_HPFVQEK(cr)TK_	P35612	Beta-adducin	3	394.549	2.2499	0.00065772	79.148	1	7818	8293.2	8277.9	9031	8073.3	8839.9	6880	0.88
1056	HQCSIDLKK	9	Crotony(K)	_HQCSIDLK(cr)K_	Q8WTU0	Protein DDI1 homolog 1	3	399.541	2.4637	0.0026224	74.841	1	4640.1	5617.7	6012.7	6078.7	5649.2	4823.3	4916.4	1.06
1057	HQGVMVGMGQK	11	Unmodified	_HQGVMVGMGQK_	P63261	Actin, cytoplasmic 2	3	391.195	2.223	0.0055217	70.942	1	5643	5248.9	5825.8	5276	5147.8	5025.8	5395	0.956
1058	HQGVMVGMGQKDSYVGDEAQSK	22	Crotony(K)	_HQGVMVGMGQK(cr)DSYVGDEAQSK_	P63261	Actin, cytoplasmic 2	4	605.531	2.7562	1.7943e-29	133.84	1	5151.4	6477.5	6178.3	5188.9	6147.4	4964.1	5090.5	0.988
1059	HQGVMVGMGQKDSYVGDEAQSK	22	Crotony(K)	_HQGVMVGMGQK(cr)DSYVGDEAQSK_	P63261	Actin, cytoplasmic 2	3	807.039	2.3436	2.1661e-94	201.12	1	3704.5	3887.7	3727.8	4414.8	4676.6	3838.1	3951.2	1.067
1060	HQKQLER	7	Crotony(K)	_HQK(cr)QLER_	P35241	Radixin	3	336.186	-0.025284	0.00017502	86.833	1	0	0	0	0	0	0	0	NA
1061	HQQHKHEIDSYDDR	14	Crotony(K)	_HQQHK(cr)HEIDSYDDR_	P02549	Spectrin alpha chain, erythrocytic 1	4	469.715	0.65711	3.7582e-12	129.01	2	1402.9	1221	1088.9	1417.5	1486.6	1144.6	1149.7	0.82
1062	HQQHKHEIDSYDDR	14	Crotony(K)	_HQQHK(cr)HEIDSYDDR_	P02549	Spectrin alpha chain, erythrocytic 1	3	625.95	1.1444	8.5854e-14	139.49	1	1647.9	1826	1554.9	1691.8	1728.9	1722.9	1747	1.06
1063	HQQHKHEIDSYDDR	14	Crotony(K)	_HQQHK(cr)HEIDSYDDR_	P02549	Spectrin alpha chain, erythrocytic 1	4	469.715	1.0844	0.016481	45.873	1	0	0	0	0	0	0	0	NA
1064	HQQHKHEIDSYDDR	14	Crotony(K)	_HQQHK(cr)HEIDSYDDR_	P02549	Spectrin alpha chain, erythrocytic 1	3	625.95	1.0672	5.7032e-05	95.57	1	462.73	458.89	571.26	402.52	381.43	427.35	385.67	0.833
1065	HQSLEAEVQTKSR	13	Crotony(K)	_HQSLEAEVQTK(cr)SR_	P02549	Spectrin alpha chain, erythrocytic 1	3	527.606	1.8246	5.8775e-38	179.46	1	1120.3	834.34	1280.7	1143.9	895.73	815.75	1001.6	0.894
1066	HQSLEAEVQTKSR	13	Crotony(K)	_HQSLEAEVQTK(cr)SR_	P02549	Spectrin alpha chain, erythrocytic 1	3	527.606	1.8103	0.0071173	54.912	1	5415.1	6747.7	6606.4	6614.6	6235.7	5666.6	5510.1	1.018
1067	HRPDLIDFDKLK	12	Crotony(K)	_HRPDLIDFDK(cr)LK_	P11277	Spectrin beta chain, erythrocytic	4	391.968	2.349	0.0015607	98.105	2	5539.1	6955.4	6342.8	5687.6	6973.3	5902.2	5913.1	1.068
1068	HRPDLIDFDKLK	12	Crotony(K)	_HRPDLIDFDK(cr)LK_	P11277	Spectrin beta chain, erythrocytic	4	391.968	2.8229	0.032737	58.098	1	8245.2	8177.3	8933.2	9112.7	8971.8	8406.7	9012.6	1.093
1069	HSEGLLKR	8	Crotony(K)	_HSEGLLK(cr)R_	Q8IIR7	Endoplasmic reticulum-resident calcium binding protein	3	336.526	0.29972	0.0098594	127.46	2	2657.2	2893.2	3609.9	3551.7	3571.5	3287.2	2281.4	0.859
1070	HSNLMLEDLDKSQEEIKK	18	Oxidation (M),Crotony(K)	_HSNLM(ox)LEDLDK(cr)SQEEIKK_	P11171	Protein 4.1	4	561.032	3.121	1.2162e-13	114.55	1	5587	7689.6	6994.7	6537.4	7043.8	6839.3	5458.9	0.977
1071	HVGDLGNVTADK	12	Unmodified	_HVGDLGNVTADK_	P00441	Superoxide dismutase [Cu-Zn]	3	409.211	2.4383	0.012455	52.576	1	0	0	0	0	0	0	0	NA
1072	HVVFGKVK	8	Crotony(K)	_HVVFGK(cr)VK_	P62937	Peptidyl-prolyl cis-trans isomerase A	3	327.868	2.5244	7.1057e-05	89.55	1	0	0	0	0	0	0	0	NA
1073	HYGALIGLNR	10	Unmodified	_HYGALIGLNR_	P07738	Bisphosphoglycerate mutase	3	371.877	1.3069	0.0014456	84.615	3	7024.2	8265.8	7767.8	7712.1	7734.5	7008.5	7394.5	1.053
1074	HYGGLTGLNK	10	Unmodified	_HYGGLTGLNK_	Q8N0Y7	Probable phosphoglycerate mutase 4	3	353.858	2.1125	0.0014456	83.948	1	0	0	0	0	0	0	0	NA
1075	HYGGLTGLNKAETAAK	16	Crotony(K)	_HYGGLTGLNK(cr)AETAAK_	Q8N0Y7	Probable phosphoglycerate mutase 4	3	566.965	3.7963	4.1521e-19	139.58	1	10299	13375	11685	10902	12781	10094	10514	1.021
1076	HYKGLVK	7	Crotony(K)	_HYK(cr)GLVK_	Q8I0U8	Merozoite surface protein 1	3	304.848	2.8097	0.0084566	69.176	1	1620.6	2831.3	2857.9	4214.8	4816.1	3647.3	1174	0.724
1077	HYQFASGAFLHIK	13	Unmodified	_HYQFASGAFLHIK_	Q8WUM4	Programmed cell death 6-interacting protein	4	380.452	1.9437	0.038657	43.594	1	0	0	0	0	0	0	0	NA
1078	HYTEAIKR	8	Crotony(K)	_HYTEAIK(cr)R_	P31948	Stress-induced-phosphoprotein 1	3	362.529	1.1735	9.8209e-05	94.806	1	2871.5	3637.1	3537.6	3429.1	3824.6	3234	3515.4	1.224
1079	HYYLLDSEELKK	12	Crotony(K)	_HYYLLDSEELK(cr)K_	Q8IIG6	Phosphoglycerate mutase	3	535.943	3.7696	9.8601e-05	106.67	1	0	0	0	0	0	0	0	NA
1080	IAKAVNEK	8	Crotony(K)	_IAK(cr)AVNEK_	P06733	Alpha-enolase	2	470.777	1.7871	0.00017329	88.495	1	0	0	0	0	0	0	0	NA
1081	IAKEEIFGPVQQIMK	15	Crotony(K)	_IAK(cr)EEIFGPVQQIMK_	P00352	Retinal dehydrogenase 1	3	600.331	4.0116	2.0381e-17	134.37	2	16795	19463	19321	17206	19154	16672	17109	1.019
1082	IAKTAHK	7	Crotony(K)	_IAK(cr)TAHK_	P07954	Fumarate hydratase, mitochondrial	3	279.504	1.3509	0.013527	64.265	1	0	0	0	0	0	0	0	NA
1083	IEDEKKDEEKEDPK	14	Crotony(K)	_IEDEKK(cr)DEEKEDPK_	P55209	Nucleosome assembly protein 1-like 1	4	450.719	3.352	0.027333	42.317	1	2562	2754.1	3223.6	2642.9	2998.9	3206.3	2698.7	1.053
1084	IENHEGVKR	9	Crotony(K)	_IENHEGVK(cr)R_	P30613	Pyruvate kinase PKLR	3	383.872	1.3766	0.0026224	74.841	1	0	0	0	0	0	0	0	NA
1085	IGALTHK	7	Unmodified	_IGALTHK_	Q16775	Hydroxyacylglutathione hydrolase, mitochondrial	3	247.154	1.2616	0.024298	51.572	1	0	0	0	0	0	0	0	NA
1086	IGHPAPNFK	9	Unmodified	_IGHPAPNFK_	Q06830	Peroxiredoxin-1	3	327.515	2.3834	0.002858	71.877	1	4371.6	5485.8	4919.3	4839.9	5302.2	4031.5	4421.6	1.011
1087	IGHTNMVK	8	Unmodified	_IGHTNMVK_	P16157	Ankyrin-1	3	300.497	0.89277	0.016804	53.968	1	0	0	0	0	0	0	0	NA
1088	IGKPAPDFK	9	Crotony(K)	_IGK(cr)PAPDFK_	P32119	Peroxiredoxin-2	3	347.531	4.7288	0.019481	60.398	1	6339.7	7638.7	7642.4	7197	7430.1	6922.1	6421.9	1.013
1089	IGKPAPDFK	9	Crotony(K)	_IGK(cr)PAPDFK_	P32119	Peroxiredoxin-2	2	520.792	3.5198	0.037003	61.815	1	0	0	0	0	0	0	0	NA
1090	IGKPAPDFK	9	Crotony(K)	_IGK(cr)PAPDFK_	P32119	Peroxiredoxin-2	3	347.531	2.4164	0.0055038	70.056	1	7893	9130	8591.8	7798.5	9705.4	8090.5	8032	1.018
1091	IGKPAPDFKATAVVDGAFK	19	Crotony(K)	_IGKPAPDFK(cr)ATAVVDGAFK_	P32119	Peroxiredoxin-2	3	667.367		5.3972e-13	70.897	1	0	0	0	0	0	0	0	NA
1092	IHCLENVDKALQFLK	15	Crotony(K)	_IHCLENVDK(cr)ALQFLK_	P11277	Spectrin beta chain, erythrocytic	3	632.673	3.0915	4.2592e-14	125.22	1	7980.9	9323.5	8620.1	7865.9	9621.3	9052.8	8050.9	1.009
1093	IHPVSTMVK	9	Unmodified	_IHPVSTMVK_	P07195	L-lactate dehydrogenase B chain	3	337.86	3.9226	0.00038059	91.087	1	0	0	0	0	0	0	0	NA
1094	IHPVSTMVK	9	Unmodified	_IHPVSTMVK_	P07195	L-lactate dehydrogenase B chain	3	337.86	2.6306	0.0059604	68.371	1	0	0	0	0	0	0	0	NA
1095	IHQIEYAMEAVK	12	Unmodified	_IHQIEYAMEAVK_	P25786	Proteasome subunit alpha type-1	3	477.915	3.154	0.031612	43.761	1	0	0	0	0	0	0	0	NA
1096	IHSKEHFK	8	Crotony(K)	_IHSK(cr)EHFK_	P12955	Xaa-Pro dipeptidase	4	274.15	1.2622	0.0016011	72.243	1	0	0	0	0	0	0	0	NA
1097	IHVYGYSMAYGPAQHAISTEK	21	Unmodified	_IHVYGYSMAYGPAQHAISTEK_	Q9NRX4	14 kDa phosphohistidine phosphatase	4	581.535	2.484	4.0038e-58	173.56	1	7105.2	7277.2	7517.6	6787.6	7007.7	6029.3	6509.6	0.916
1098	IIFVVGGPGSGK	12	Unmodified	_IIFVVGGPGSGK_	P00568	Adenylate kinase isoenzyme 1	3	377.557	2.1541	0.001721	77.062	1	0	0	0	0	0	0	0	NA
1099	IINEPTAAALAYGLDKK	17	Crotony(K)	_IINEPTAAALAYGLDK(cr)K_	Q8I2X4	Heat shock protein 70	3	619.344	4.4643	9.7738e-14	118.72	1	7681.1	10297	10059	9722.2	11665	9368.9	8167.9	1.063
1100	IISSIEQKEENKGGEDK	17	Crotony(K)	_IISSIEQK(cr)EENKGGEDK_	P62258	14-3-3 protein epsilon	4	493.752	2.4844	1.6154e-12	114.56	1	0	0	0	0	0	0	0	NA
1101	IISSIEQKEENKGGEDK	17	Crotony(K)	_IISSIEQK(cr)EENKGGEDK_	P62258	14-3-3 protein epsilon	3	658	2.1668	0.0064123	80.316	1	20115	25604	24588	20424	25220	19023	19022	0.946
1102	IITEGFEAAKEK	12	Crotony(K)	_IITEGFEAAK(cr)EK_	P40227	T-complex protein 1 subunit zeta	3	468.585	3.9614	0.0010442	88.803	1	0	0	0	0	0	0	0	NA
1103	IITEGFEAAKEK	12	Crotony(K)	_IITEGFEAAK(cr)EK_	P40227	T-complex protein 1 subunit zeta	2	702.374	4.33	0.0022888	88.706	1	33789	46253	40840	40102	45912	35166	34975	1.035
1104	IITVDKTATK	10	Crotony(K)	_IITVDK(cr)TATK_	P02549	Spectrin alpha chain, erythrocytic 1	2	579.342	3.5961	0.0026935	95.417	1	22325	25712	24738	24959	26704	21200	22963	1.029
1105	IITVDKTATK	10	Crotony(K)	_IITVDK(cr)TATK_	P02549	Spectrin alpha chain, erythrocytic 1	3	386.564	3.3287	0.0018293	89.171	1	8267.2	9046.2	9859.9	8979.1	9027.2	7963.6	8782.5	1.062
1106	IIYIVHDEVKDK	12	Crotony(K)	_IIYIVHDEVK(cr)DK_	P25788	Proteasome subunit alpha type-3	3	513.952	2.8644	0.0023288	75.739	1	0	0	0	0	0	0	0	NA
1107	ILDLIESGKK	10	Crotony(K)	_ILDLIESGK(cr)K_	P00352	Retinal dehydrogenase 1	2	592.35	2.8063	0.0053127	89.805	1	0	0	0	0	0	0	0	NA
1108	ILDLIESGKK	10	Crotony(K)	_ILDLIESGK(cr)K_	P00352	Retinal dehydrogenase 1	3	395.236	3.1614	4.0404e-05	109.66	1	3426.9	3179.1	3992.8	3295.2	3331.5	3109.3	3878.7	1.132
1109	ILDWHVANTDKK	12	Crotony(K)	_ILDWHVANTDK(cr)K_	P37837	Transaldolase	3	503.268	2.1665	0.00059846	99.844	1	15837	21548	17615	15943	20206	14909	16073	1.015
1110	ILENEKDLEEAEEYKEAR	18	Crotony(K)	_ILENEKDLEEAEEYK(cr)EAR_	O75347	Tubulin-specific chaperone A	3	759.369	4.1975	1.8513e-48	173.43	1	22865	25209	23572	23869	25969	22187	28009	1.225
1111	ILNNGHAFNVEFDDSQDK	18	Unmodified	_ILNNGHAFNVEFDDSQDK_	P00918	Carbonic anhydrase 2	3	688.32	3.5484	2.3413e-26	138.97	1	2454.5	2729.1	2781.6	2101.1	2423.7	1996.4	2207.2	0.899
1112	ILNNGHAFNVEFDDSQDKAVLK	22	Crotony(K)	_ILNNGHAFNVEFDDSQDK(cr)AVLK_	P00918	Carbonic anhydrase 2	3	848.091	2.9581	0	310.92	1	37217	45993	41739	39227	45711	35515	38253	1.028
1113	ILNNGHAFNVEFDDSQDKAVLK	22	Crotony(K)	_ILNNGHAFNVEFDDSQDK(cr)AVLK_	P00918	Carbonic anhydrase 2	4	636.32	3.2862	3.8146e-36	139.11	1	20766	26805	25092	22879	25591	19533	22027	1.061
1114	ILTNTDPNDEVER	13	Unmodified	_ILTNTDPNDEVER_	Q8I6U8	Glycophorin-binding protein	2	758.368	2.2295	0.038021	67.136	1	648.04	1088.9	1862.9	2472.5	2383.2	2067.9	1151.9	1.778
1115	ILTTASSHEFEHTKK	15	Crotony(K)	_ILTTASSHEFEHTK(cr)K_	Q16851	UTP--glucose-1-phosphate uridylyltransferase	4	449.985	2.5313	0.0015498	65.528	1	0	0	0	0	0	0	0	NA
1116	ILVTLLHTLER	11	Unmodified	_ILVTLLHTLER_	Q9BWD1	Acetyl-CoA acetyltransferase, cytosolic	3	436.606	2.9422	8.8037e-07	117.94	1	2656.4	2665.3	3505.5	2721.2	2401.6	2096.3	2803.1	1.055
1117	IMIEIGGHIK	10	Unmodified	_IMIEIGGHIK_	Q76NM3	L-lactate dehydrogenase	3	370.883	3.6213	9.2588e-05	102.52	1	2727.1	4782.3	5954.3	9663.8	8487.5	7396.9	2867.8	1.052
1118	IMMKKLSHPLYMSK	14	3 Oxidation (M),Crotony(K)	_IM(ox)M(ox)K(cr)KLSHPLYM(ox)SK_	C6KT84	Uncharacterized protein	5	365.391	2.7453	0.0106	46.318	1	0	0	0	0	0	0	0	NA
1119	INIYSSENYTDK	12	Unmodified	_INIYSSENYTDK_	Q8ILM1	Ankyrin, putative	3	482.896	2.7036	0.014088	51.463	1	10558	12831	13409	11793	12490	9357	9306.4	0.881
1120	INIYSSENYTDK	12	Unmodified	_INIYSSENYTDK_	Q8ILM1	Ankyrin, putative	3	482.896	2.1584	0.021386	46.88	2	0	0	0	0	0	0	0	NA
1121	INIYSSENYTDK	12	Unmodified	_INIYSSENYTDK_	Q8ILM1	Ankyrin, putative	3	482.896	3.1148	0.0057413	62.088	2	10851	12283	12976	11916	11842	9392	10475	0.965
1122	INPDEREEMKVSAK	14	Crotony(K)	_INPDEREEMK(cr)VSAK_	P48507	Glutamate--cysteine ligase regulatory subunit	3	571.954	2.4361	0.014464	72.797	1	8307.7	9722.5	9666.3	8509.8	9108.5	8738	7644.3	0.92
1123	IQDKEGIPPDQQR	13	Crotony(K)	_IQDK(cr)EGIPPDQQR_	P62987	Ubiquitin-60S ribosomal protein L40	2	796.407	2.2628	4.2906e-05	106.14	2	5987.6	7291.9	6044.5	5821.9	7444.8	6357.7	5471.5	0.914
1124	IQDKEGIPPDQQR	13	Crotony(K)	_IQDK(cr)EGIPPDQQR_	P62987	Ubiquitin-60S ribosomal protein L40	3	531.274	1.7204	0.0012453	77.776	2	5185.5	7205.3	6051.4	5864.9	6092.6	5315.5	5518.3	1.064
1125	IQDKEGIPPDQQR	13	Crotony(K)	_IQDK(cr)EGIPPDQQR_	P62987	Ubiquitin-60S ribosomal protein L40	2	796.407	1.4832	1.5931e-16	151.22	9	32465	36454	32476	32520	37999	34531	32909	1.014
1126	IQDKEGIPPDQQR	13	Crotony(K)	_IQDK(cr)EGIPPDQQR_	P62987	Ubiquitin-60S ribosomal protein L40	3	531.274	1.068	0.00034311	92.939	5	5784.3	9774.4	6507.8	7175.1	9115.1	7678.1	5395.2	0.933
1127	IQPALQEKHAMK	12	Crotony(K)	_IQPALQEK(cr)HAMK_	Q99471	Prefoldin subunit 5	3	487.934	3.6008	0.018374	50.897	1	0	0	0	0	0	0	0	NA
1128	IQPNDGPVFYKVDGQR	16	Crotony(K)	_IQPNDGPVFYK(cr)VDGQR_	Q96F85	CB1 cannabinoid receptor-interacting protein 1	3	634.323	3.3646	0.00281	57.936	1	0	0	0	0	0	0	0	NA
1129	IRPGEQEQYESTIGFK	16	Unmodified	_IRPGEQEQYESTIGFK_	P11171	Protein 4.1	3	627.983	2.8099	5.7992e-05	87.429	1	4590.7	6515.3	5023	4831.8	5431.7	4599.1	4511.4	0.983
1130	IRPGEQEQYESTIGFKLPSYR	21	Crotony(K)	_IRPGEQEQYESTIGFK(cr)LPSYR_	P11171	Protein 4.1	3	856.103	2.7231	3.706e-42	156.36	1	17877	23047	20473	19122	22756	19422	15714	0.879
1131	ISFKFDHLR	9	Crotony(K)	_ISFK(cr)FDHLR_	P52907	F-actin-capping protein subunit alpha-1	3	410.893	3.1221	0.00037209	112.13	1	3355.1	6280.8	4289.1	3690.4	4763	3788.5	3443.5	1.026
1132	ISLPESLKR	9	Crotony(K)	_ISLPESLK(cr)R_	P01024	Complement C3	2	555.83	3.139	0.037159	64.064	1	0	0	0	0	0	0	0	NA
1133	ITHLSTLQVGSLNVK	15	Unmodified	_ITHLSTLQVGSLNVK_	Q16775	Hydroxyacylglutathione hydrolase, mitochondrial	3	537.314		0.00058178	55.815	1	0	0	0	0	0	0	0	NA
1134	ITITNDKGR	9	Crotony(K)	_ITITNDK(cr)GR_	P11142	Heat shock cognate 71 kDa protein	2	543.301	2.3846	0.01841	67.385	1	13200	15280	14943	13849	14671	13085	13535	1.025
1135	ITITNDKGR	9	Crotony(K)	_ITITNDK(cr)GR_	P11142	Heat shock cognate 71 kDa protein	2	543.301	3.1767	6.8972e-05	103.69	1	3657	3666.9	3170.5	3588	3994.4	2912.1	3332.9	0.911
1136	ITLPVDFVTADKFDENAK	18	Crotony(K)	_ITLPVDFVTADK(cr)FDENAK_	P00558	Phosphoglycerate kinase 1	3	697.693	2.9247	3.5036e-60	188.44	1	4327.2	5356.8	5456.5	5167.2	6660.8	4385.3	5285.7	1.222
1137	ITLPVDFVTADKFDENAK	18	Crotony(K)	_ITLPVDFVTADK(cr)FDENAK_	P00558	Phosphoglycerate kinase 1	4	523.522	2.7473	2.6854e-30	153.22	1	4005.9	4164.2	3931.2	3373.2	3767.3	3298.5	3551	0.886
1138	ITLPVDFVTADKFDENAK	18	Crotony(K)	_ITLPVDFVTADK(cr)FDENAK_	P00558	Phosphoglycerate kinase 1	3	697.693	4.0847	7.5507e-35	161.48	1	8037.8	9178.1	8964	8600.2	9238.5	8667.3	8372.1	1.042
1139	ITLPVDFVTADKFDENAK	18	Crotony(K)	_ITLPVDFVTADK(cr)FDENAK_	P00558	Phosphoglycerate kinase 1	4	523.522	3.4651	1.4667e-11	107.63	1	3226.8	4549.5	3721.6	3447.4	3676.8	3099	3684.4	1.142
1140	IVADKDYSVTANSK	14	Crotony(K)	_IVADK(cr)DYSVTANSK_	P07195	L-lactate dehydrogenase B chain	3	526.939	2.8403	1.1584e-29	169.17	1	10471	12397	12065	10791	12864	10227	10595	1.012
1141	IVADKDYSVTANSK	14	Crotony(K)	_IVADK(cr)DYSVTANSK_	P07195	L-lactate dehydrogenase B chain	3	526.939	2.6166	2.2663e-12	134.4	1	16541	21957	17251	16695	20183	14167	14948	0.904
1142	IVVVTAGVR	9	Unmodified	_IVVVTAGVR_	P07195	L-lactate dehydrogenase B chain	2	457.295	2.514	0.0017698	110.79	1	4053.7	4625.7	4507.9	4837.5	4695.5	4010.1	4727.1	1.166
1143	IWHHTFYNELR	11	Unmodified	_IWHHTFYNELR_	P63261	Actin, cytoplasmic 2	4	379.693	1.6789	1.1894e-08	137.98	1	3630.1	2900.3	1986	2177.1	2205.3	1999.7	2451.6	0.675
1144	IWHHTFYNELR	11	Unmodified	_IWHHTFYNELR_	P63261	Actin, cytoplasmic 2	4	379.693	0.77875	0.025009	54.784	1	0	0	0	0	0	0	0	NA
1145	IYGNQDTSSQLKK	13	Crotony(K)	_IYGNQDTSSQLK(cr)K_	P19823	Inter-alpha-trypsin inhibitor heavy chain H2	3	517.267	2.736	5.7553e-11	131.32	1	7022.6	8539	8852.4	9558.9	7615.6	12939	7393.2	1.053
1146	IYHPNIDEK	9	Unmodified	_IYHPNIDEK_	P68036	Ubiquitin-conjugating enzyme E2 L3	3	376.861	3.2643	0.015818	60.398	1	4987.6	5340.6	4897.4	4700.3	4884.4	3935.7	4605.4	0.923
1147	IYNYYKK	7	Crotony(K)	_IYNYYK(cr)K_	P37837	Transaldolase	2	530.279	3.8549	0.010196	73.616	1	10878	12344	11550	10769	13094	10687	10269	0.944
1148	IYVMATHGILSAEAPR	16	Unmodified	_IYVMATHGILSAEAPR_	Q14558	Phosphoribosyl pyrophosphate synthase-associated protein 1	3	576.975	2.4897	0.00077377	77.746	1	0	0	0	0	0	0	0	NA
1149	IYVVDVGSEPR	11	Unmodified	_IYVVDVGSEPR_	Q13228	Methanethiol oxidase	2	617.327	1.5109	0.024039	86.463	1	0	0	0	0	0	0	0	NA
1150	KAAEGPLK	8	Crotony(K)	_K(cr)AAEGPLK_	Q8IKK7	Glyceraldehyde-3-phosphate dehydrogenase	2	441.258	2.1364	0.013036	70.028	1	10039	11584	13723	21338	21453	19999	9514	0.948
1151	KAQLEQSK	8	Crotony(K)	_K(cr)AQLEQSK_	P11277	Spectrin beta chain, erythrocytic	2	500.277	5.0384	0.00010742	94.692	1	5586.5	8156.5	6446.5	6541.8	6996.7	6342.9	6751.3	1.209
1152	KAQLEQSKR	9	Crotony(K)	_KAQLEQSK(cr)R_	P11277	Spectrin beta chain, erythrocytic	3	385.888	2.4971	0.0010582	99.283	1	2442.7	2887.1	3176.4	2800.9	3439.7	3285.4	3850.1	1.576
1153	KAQLEQSKR	9	Crotony(K)	_KAQLEQSK(cr)R_	P11277	Spectrin beta chain, erythrocytic	2	578.328		0.0014085	89.9	1	0	0	0	0	0	0	0	NA
1154	KDEQEHEFYK	10	Crotony(K)	_K(cr)DEQEHEFYK_	P43686	26S proteasome regulatory subunit 6B	3	474.217	2.7081	0.010905	73.273	1	6268.7	6729.1	6147.3	6364.3	6533.4	5533.9	6054.6	0.966
1155	KDFDTALK	8	Crotony(K)	_K(cr)DFDTALK_	P31948	Stress-induced-phosphoprotein 1	2	503.266	4.1134	0.032295	61.958	1	16500	20770	18565	16924	21118	15857	15934	0.966
1156	KDMLNSK	7	Oxidation (M),Crotony(K)	_K(cr)DM(ox)LNSK_	Q969P5	F-box only protein 32	2	460.231	4.3627	0.023072	42.599	1	0	0	0	0	0	0	0	NA
1157	KDMYNDTLNGSTEKR	15	2 Crotony(K)	_K(cr)DMYNDTLNGSTEK(cr)R_	Q96PU8	Protein quaking	2	954.444	2.752	0.027973	42.947	1	1612.7	2785.9	2257.4	2114.5	2555	1945.6	1595.3	0.989
1158	KDNEQHVFK	9	Crotony(K)	_K(cr)DNEQHVFK_	P00751	Complement factor B	3	404.872	3.3113	0.026548	66.056	1	1884.9	1794.7	1557.6	2212	1733.5	5976.5	1473.3	0.782
1159	KDNEQHVFKVK	11	Crotony(K)	_KDNEQHVFK(cr)VK_	P00751	Complement factor B	4	360.696	2.5938	0.022344	72.29	1	0	0	0	0	0	0	0	NA
1160	KDNEQHVFKVK	11	Crotony(K)	_KDNEQHVFK(cr)VK_	P00751	Complement factor B	4	360.696	2.8841	0.02992	70.089	1	0	0	0	0	0	0	0	NA
1161	KDREPIDEDEMR	12	Crotony(K)	_K(cr)DREPIDEDEMR_	Q8IAX8	DNA/RNA-binding protein Alba 1	3	534.247	2.7284	0.023583	74.475	1	0	0	0	0	0	0	0	NA
1162	KDTDFEHR	8	Crotony(K)	_K(cr)DTDFEHR_	P17858	ATP-dependent 6-phosphofructokinase, liver type	3	372.509	1.2165	0.017736	67.334	1	3907.8	4593.2	4763.8	4945.3	5292.1	4313.5	4185.4	1.071
1163	KEAAENSLVAYK	12	Crotony(K)	_K(cr)EAAENSLVAYK_	P62258	14-3-3 protein epsilon	3	464.245	2.0969	0.021308	59.227	1	0	0	0	0	0	0	0	NA
1164	KEAAENSLVAYK	12	Crotony(K)	_K(cr)EAAENSLVAYK_	P62258	14-3-3 protein epsilon	2	695.864		8.9752e-23	123.76	1	0	0	0	0	0	0	0	NA
1165	KEADPEDGKPVMDK	14	Oxidation (M),Crotony(K)	_K(cr)EADPEDGKPVM(ox)DK_	P20810	Calpastatin	3	548.259	2.2695	0.004579	54.281	1	2559.2	3656.4	3217.7	2815.5	3537.1	2878.9	2630.2	1.028
1166	KEADPEDGKPVMDK	14	Oxidation (M),Crotony(K)	_K(cr)EADPEDGKPVM(ox)DK_	P20810	Calpastatin	4	411.446	2.6834	0.017027	45.438	1	3656.5	4766.3	4577.3	3915	4800.5	4587.1	3404.2	0.931
1167	KEADPEDGKPVMDK	14	Oxidation (M),Crotony(K)	_K(cr)EADPEDGKPVM(ox)DK_	P20810	Calpastatin	3	548.259	2.7712	0.0082565	51.03	1	2365.3	2760	2379.9	2574.5	2697.2	2740.7	2573.5	1.088
1168	KEADPEDGKPVMDK	14	Crotony(K)	_K(cr)EADPEDGKPVMDK_	P20810	Calpastatin	3	542.928	2.1149	1.5432e-07	113.47	1	7256.3	8182.5	7375	6833.4	8574.8	7368.6	6716.8	0.926
1169	KEAVQTAAK	9	Crotony(K)	_K(cr)EAVQTAAK_	Q9ULA0	Aspartyl aminopeptidase	2	507.285	2.8841	7.0079e-05	102.4	1	3502.5	4157.1	3585.2	4183.8	4743.6	3497.8	3604.3	1.029
1170	KEDELGDR	8	Crotony(K)	_K(cr)EDELGDR_	Q14116	Interleukin-18	2	515.246	2.274	0.012227	70.389	1	0	0	0	0	0	0	0	NA
1171	KEDEPPEQAEPEPTEAWK	18	Crotony(K)	_K(cr)EDEPPEQAEPEPTEAWK_	P11171	Protein 4.1	3	726.667	2.3167	3.7846e-29	149.47	1	8483.5	10505	9651.7	9194.7	8946.5	9399.4	9519.5	1.122
1172	KEDQYMK	7	Crotony(K)	_K(cr)EDQYMK_	P53004	Biliverdin reductase A	2	505.237	3.5826	0.0077867	74.92	1	8847	9722.3	9192.7	9772.1	9864.3	9912.5	8945.6	1.011
1173	KEEELVEVNKR	11	Crotony(K)	_KEEELVEVNK(cr)R_	Q8IIF0	Circumsporozoite-related antigen	3	480.928	2.3895	0.011836	96.464	1	1503.9	3068.8	4293.9	6110.9	5823.5	6052.4	1564.1	1.04
1174	KEEELVEVNKR	11	Crotony(K)	_KEEELVEVNK(cr)R_	Q8IIF0	Circumsporozoite-related antigen	3	480.928	2.7535	0.021315	87.083	1	7055.6	10859	12771	18916	19319	18872	7318.1	1.037
1175	KEELGELFAQVPSMGEEGGDADLSIEK	27	Crotony(K)	_K(cr)EELGELFAQVPSMGEEGGDADLSIEK_	P11277	Spectrin beta chain, erythrocytic	4	737.354	2.519	1.3253e-08	81.406	1	7553.2	10536	8244.9	7924.6	9162.7	8091.2	6689.7	0.886
1176	KEGGLGPLNIPLLADVTR	18	Unmodified	_KEGGLGPLNIPLLADVTR_	P32119	Peroxiredoxin-2	3	621.695		1.0348e-34	121.21	1	0	0	0	0	0	0	0	NA
1177	KEGGLGPLNIPLLADVTR	18	Crotony(K)	_K(cr)EGGLGPLNIPLLADVTR_	P32119	Peroxiredoxin-2	3	644.37	3.9571	1.094e-12	110.6	1	0	0	0	0	0	0	0	NA
1178	KEGGLGPLNIPLLADVTR	18	Crotony(K)	_K(cr)EGGLGPLNIPLLADVTR_	P32119	Peroxiredoxin-2	2	966.052	3.1872	6.2911e-26	140.73	1	0	0	0	0	0	0	0	NA
1179	KEGGLGPLNIPLLADVTR	18	Crotony(K)	_K(cr)EGGLGPLNIPLLADVTR_	P32119	Peroxiredoxin-2	3	644.37	2.8019	3.9838e-17	124.08	2	5466.9	6538.4	6064.9	5870.3	6238.9	5913.1	5034.4	0.921
1180	KEGGLGPLNIPLLADVTR	18	Crotony(K)	_K(cr)EGGLGPLNIPLLADVTR_	P32119	Peroxiredoxin-2	2	966.052	2.8412	4.5991e-85	204.5	2	50872	52193	52981	50199	53463	48819	52100	1.024
1181	KEHTIDGK	8	Crotony(K)	_K(cr)EHTIDGK_	Q8ILI6	Acidic leucine-rich nuclear phosphoprotein 32-related protein	3	332.51	2.7809	0.018511	66.962	1	2520.9	3495.6	5223.8	7975.3	8358.6	5751.8	2889.3	1.146
1182	KELKELIQK	9	Crotony(K)	_KELK(cr)ELIQK_	P06703	Protein S100-A6	3	399.58		0.00040651	93.345	1	0	0	0	0	0	0	0	NA
1183	KELNYFAK	8	Crotony(K)	_K(cr)ELNYFAK_	P00558	Phosphoglycerate kinase 1	2	540.79	3.8329	9.4299e-05	95.523	2	8545	9677.5	8254.3	8413.9	8364.9	7653.5	8431.3	0.987
1184	KELNYFAK	8	Crotony(K)	_K(cr)ELNYFAK_	P00558	Phosphoglycerate kinase 1	3	360.862	3.7248	0.019952	66.27	1	2674.1	3164.7	3063.5	2942.6	3282.6	2892.9	2806.5	1.05
1187	KELSDIAHR	9	Crotony(K)	_K(cr)ELSDIAHR_	P04075	Fructose-bisphosphate aldolase A	3	379.54	0.76805	2.0107e-05	139.38	2	3482.9	5242.1	9418.2	5363.2	5539.9	4339.9	4820.2	1.384
1188	KELSDIAHR	9	Crotony(K)	_K(cr)ELSDIAHR_	P04075	Fructose-bisphosphate aldolase A	2	568.807	2.0172	0.0022847	77.358	1	7853	9962.7	9159	9244.3	10323	8554.5	8140.1	1.037
1189	KENQWCEEK	9	Crotony(K)	_K(cr)ENQWCEEK_	P63208	S-phase kinase-associated protein 1	2	659.79	2.3134	0.00029589	99.5	1	3665.2	3615.7	3481.2	3763	3951.2	4285.1	3557.2	0.971
1190	KESLNEAQK	9	Crotony(K)	_K(cr)ESLNEAQK_	P02549	Spectrin alpha chain, erythrocytic 1	2	557.791	2.5975	0.00049739	98.156	1	6589.6	7127.5	7486.3	7625.3	8014.4	7579.2	7168.4	1.088
1191	KESLNEAQK	9	Crotony(K)	_K(cr)ESLNEAQK_	P02549	Spectrin alpha chain, erythrocytic 1	3	372.196	3.7783	0.0012048	82.008	1	5867.4	7669.5	6945.3	7131.8	6899.2	7022.4	6448.2	1.099
1192	KETEGDVTSVK	11	Crotony(K)	_K(cr)ETEGDVTSVK_	P50990	T-complex protein 1 subunit theta	3	420.882	2.7079	0.028925	66.393	1	0	0	0	0	0	0	0	NA
1193	KETEGDVTSVK	11	Crotony(K)	_K(cr)ETEGDVTSVK_	P50990	T-complex protein 1 subunit theta	2	630.82	3.096	3.0473e-06	122.64	1	3088.9	2978.7	2830.9	3265.9	3545.4	3183.4	2727	0.883
1194	KETKPEPMEEDLPENKK	17	Oxidation (M),Crotony(K)	_KETKPEPM(ox)EEDLPENK(cr)K_	P31948	Stress-induced-phosphoprotein 1	4	532.264	3.5567	0.0011822	55.437	1	1545.4	1921.6	1677.6	1889.2	2080.4	2769.7	1315.4	0.851
1195	KFAADAVK	8	Crotony(K)	_K(cr)FAADAVK_	P37837	Transaldolase	2	459.258	4.2243	0.00029551	85.533	2	30611	36886	35222	32397	36456	30997	33014	1.079
1196	KFDDQEVVK	9	Crotony(K)	_K(cr)FDDQEVVK_	Q8I2X4	Heat shock protein 70	2	588.301	2.0297	0.0026121	75.819	1	8076	11578	13389	20168	19729	15586	7537.5	0.933
1197	KFDEFQK	7	Crotony(K)	_K(cr)FDEFQK_	P02549	Spectrin alpha chain, erythrocytic 1	3	337.171	3.4952	0.00061265	85.212	2	1970.6	2292.6	2193	1719.3	2323.1	1894.9	2179.4	1.106
1198	KFDEFQK	7	Crotony(K)	_K(cr)FDEFQK_	P02549	Spectrin alpha chain, erythrocytic 1	2	505.253	4.3136	3.2968e-06	97.431	1	6771.9	7729.5	7310.3	6876	6749.9	6430.8	8283.9	1.223
1199	KFDEFQK	7	Crotony(K)	_K(cr)FDEFQK_	P02549	Spectrin alpha chain, erythrocytic 1	3	337.171	3.1194	0.0048906	77.923	1	3168.1	3221.1	2639.8	2795.1	2701.4	2867.2	3050.8	0.963
1200	KFDEFQK	7	Crotony(K)	_K(cr)FDEFQK_	P02549	Spectrin alpha chain, erythrocytic 1	2	505.253	3.5372	0.0077867	74.92	1	31748	38097	33216	32009	34000	28589	31573	0.994
1201	KFDEFQKDLNTNEPR	15	Crotony(K)	_KFDEFQK(cr)DLNTNEPR_	P02549	Spectrin alpha chain, erythrocytic 1	3	650.318	2.682	1.0863e-93	214.28	1	10862	12762	11011	11073	11869	11169	11689	1.076
1202	KFEDFLGSMENNR	13	Crotony(K)	_K(cr)FEDFLGSMENNR_	P11277	Spectrin beta chain, erythrocytic	3	552.256	2.7961	0.00092356	92.939	1	0	0	0	0	0	0	0	NA
1203	KFEDFLGSMENNR	13	Crotony(K)	_K(cr)FEDFLGSMENNR_	P11277	Spectrin beta chain, erythrocytic	2	827.88	3.1914	0.0011016	91.657	1	0	0	0	0	0	0	0	NA
1204	KFEDFLGSMENNR	13	Crotony(K)	_K(cr)FEDFLGSMENNR_	P11277	Spectrin beta chain, erythrocytic	3	552.256	2.9161	2.3784e-07	111.83	1	1746.6	2303	1610.1	2018	2336.1	1155.4	1768.4	1.012
1205	KFEDFLGSMENNR	13	Crotony(K)	_K(cr)FEDFLGSMENNR_	P11277	Spectrin beta chain, erythrocytic	2	827.88	3.0277	0.0004295	98.281	1	32432	39103	36267	31382	38340	31829	31798	0.98
1206	KFEDFQVELVAK	12	Crotony(K)	_K(cr)FEDFQVELVAK_	P02549	Spectrin alpha chain, erythrocytic 1	3	507.605	3.7296	0.0027652	89.663	1	4974	6645.4	5688.3	5753.8	7081.4	5445.5	6049.7	1.216
1207	KFEDFQVELVAK	12	Crotony(K)	_K(cr)FEDFQVELVAK_	P02549	Spectrin alpha chain, erythrocytic 1	2	760.903	3.7479	0.00015256	105.14	1	0	0	0	0	0	0	0	NA
1208	KFEDFQVELVAKEGR	15	Crotony(K)	_KFEDFQVELVAK(cr)EGR_	P02549	Spectrin alpha chain, erythrocytic 1	3	621.66	3.6832	5.2572e-26	157.11	1	16333	16837	16972	17100	17688	14955	16075	0.984
1209	KFGDPVVQSDMK	12	Crotony(K)	_K(cr)FGDPVVQSDMK_	P0DMV9	Heat shock 70 kDa protein 1B	3	473.571		0.038844	41.996	1	0	0	0	0	0	0	0	NA
1210	KFPHLEFR	8	Crotony(K)	_K(cr)FPHLEFR_	P08397	Porphobilinogen deaminase	3	381.21	2.3863	0.0068775	125.82	2	2646.4	3025.5	2838.4	2336.1	2999.4	2668	2533.3	0.957
1211	KFSNQETCVEIGESVR	16	Crotony(K)	_K(cr)FSNQETCVEIGESVR_	P60891	Ribose-phosphate pyrophosphokinase 1	3	650.979	2.1464	0.00018275	86.367	1	0	0	0	0	0	0	0	NA
1212	KGNTALHIAALAGQDEVVR	19	Crotony(K)	_K(cr)GNTALHIAALAGQDEVVR_	P16157	Ankyrin-1	3	677.704	3.2543	0.0017398	61.963	1	0	0	0	0	0	0	0	NA
1213	KHEAFLLDLNSFGDSMK	17	Oxidation (M),Crotony(K)	_K(cr)HEAFLLDLNSFGDSM(ox)K_	P02549	Spectrin alpha chain, erythrocytic 1	3	679.331	3.5345	0.0031134	52.318	1	15464	20873	18585	18247	18842	15621	15538	1.005
1214	KHEAFLLDLNSFGDSMK	17	Crotony(K)	_K(cr)HEAFLLDLNSFGDSMK_	P02549	Spectrin alpha chain, erythrocytic 1	3	674	1.7928	7.4424e-34	158.98	1	14729	19814	15985	15405	18722	14755	14434	0.98
1215	KHEAFLLDLNSFGDSMK	17	Crotony(K)	_K(cr)HEAFLLDLNSFGDSMK_	P02549	Spectrin alpha chain, erythrocytic 1	4	505.752	1.6499	2.9107e-11	106.93	2	0	0	0	0	0	0	0	NA
1216	KHEAIETDTAAYEER	15	Crotony(K)	_K(cr)HEAIETDTAAYEER_	P11277	Spectrin beta chain, erythrocytic	3	610.955	2.1861	5.2022e-35	172.91	2	2764	4061.8	3077.5	3261.9	4181.7	3158.3	3213.8	1.163
1217	KHEAIETDTAAYEER	15	Crotony(K)	_K(cr)HEAIETDTAAYEER_	P11277	Spectrin beta chain, erythrocytic	2	915.929	2.0172	7.9105e-43	180.88	1	2105.8	2232.6	2235.1	2226.9	2203	2342.8	2218	1.053
1218	KHEAIETDTAAYEER	15	Unmodified	_KHEAIETDTAAYEER_	P11277	Spectrin beta chain, erythrocytic	3	588.28	2.803	7.5954e-05	87.429	1	1061.1	1165.3	997.94	1218.5	856.37	865.73	855.52	0.806
1219	KHEEEEAK	8	Crotony(K)	_K(cr)HEEEEAK_	P25789	Proteasome subunit alpha type-4	3	356.505	1.6843	3.5186e-05	143.04	1	2813.5	2819.6	2869.7	3110.8	2779.4	2217.2	2515.8	0.894
1220	KHEEEEAK	8	Crotony(K)	_K(cr)HEEEEAK_	P25789	Proteasome subunit alpha type-4	2	534.254	1.7661	0.0081675	72.2	1	1283.9	1355.7	1318.3	1311.8	1290.1	1432.9	1353.2	1.054
1221	KHEEEEAKAER	11	Crotony(K)	_KHEEEEAK(cr)AER_	P25789	Proteasome subunit alpha type-4	4	356.676	-0.15728	0.01275	78.324	1	0	0	0	0	0	0	0	NA
1222	KHEEEEAKAER	11	Crotony(K)	_KHEEEEAK(cr)AER_	P25789	Proteasome subunit alpha type-4	3	475.232		0.0095295	61.235	1	0	0	0	0	0	0	0	NA
1223	KHFVAQK	7	Crotony(K)	_K(cr)HFVAQK_	P48426	Phosphatidylinositol 5-phosphate 4-kinase type-2 alpha	3	309.18	1.9034	2.9447e-06	97.602	1	1969.3	2196.7	2122.9	2177.5	2112.6	1899.1	1858.5	0.944
1224	KHFVAQK	7	Crotony(K)	_K(cr)HFVAQK_	P48426	Phosphatidylinositol 5-phosphate 4-kinase type-2 alpha	2	463.266	2.5469	0.0075599	75.189	1	0	0	0	0	0	0	0	NA
1225	KHGGPKDEER	10	Crotony(K)	_K(cr)HGGPKDEER_	P00441	Superoxide dismutase [Cu-Zn]	4	305.906	-0.52465	0.0004972	101.71	1	1865.2	2221.8	1814.7	1870.9	2328.9	2163.6	1824.1	0.978
1226	KHGGPKDEER	10	Crotony(K)	_K(cr)HGGPKDEER_	P00441	Superoxide dismutase [Cu-Zn]	3	407.539	0.8222	0.036143	73.435	1	2438.5	2503.5	2490.3	2078.9	2752	2721.5	2378.2	0.975
1227	KHGLLESAVAAR	12	Crotony(K)	_K(cr)HGLLESAVAAR_	P02549	Spectrin alpha chain, erythrocytic 1	3	440.586	1.1204	0.002918	86.772	2	646.93	515.89	658.73	586.26	665.44	684.65	674.78	1.043
1228	KHGLLESAVAAR	12	Crotony(K)	_K(cr)HGLLESAVAAR_	P02549	Spectrin alpha chain, erythrocytic 1	2	660.375	1.4189	0.0030998	87.447	1	4691.4	5106.5	5136.2	4682.2	5122.6	4591.6	5146.7	1.097
1229	KHHASISELK	10	Crotony(K)	_K(cr)HHASISELK_	P11171	Protein 4.1	4	305.171	1.0563	8.1576e-05	115.78	1	4713.5	5283	4552.4	4278.4	4785.5	3464.2	3886.1	0.824
1230	KHHASISELK	10	Crotony(K)	_K(cr)HHASISELK_	P11171	Protein 4.1	3	406.559	2.4356	0.00031154	102.4	1	0	0	0	0	0	0	0	NA
1231	KHKAFEDELR	10	Crotony(K)	_KHK(cr)AFEDELR_	P11277	Spectrin beta chain, erythrocytic	3	447.57	2.5254	0.011481	95.417	1	6666.7	7449.5	6960.7	7054.3	7907.7	8054.1	6582.4	0.987
1232	KHKAFEDELR	10	Crotony(K)	_KHK(cr)AFEDELR_	P11277	Spectrin beta chain, erythrocytic	4	335.929	1.7992	0.0090521	79.659	1	1310.6	1756.9	1610	1485.3	1468.6	1563.6	1522	1.161
1233	KHKDFLEELEESR	13	Crotony(K)	_K(cr)HKDFLEELEESR_	P11277	Spectrin beta chain, erythrocytic	4	432.72	2.2984	0.0013185	93.237	1	3370.1	3871	4164.2	3752.7	4097.1	3417	3649	1.083
1234	KHKDFLEELEESR	13	Crotony(K)	_K(cr)HKDFLEELEESR_	P11277	Spectrin beta chain, erythrocytic	3	576.625	2.4963	0.016135	74.147	1	9972.6	13915	12385	12564	13150	11161	12290	1.232
1235	KHKDFLEELEESR	13	Crotony(K)	_K(cr)HKDFLEELEESR_	P11277	Spectrin beta chain, erythrocytic	4	432.72	3.1321	0.00054517	98.582	2	8010.5	9521.2	8748.8	8239.5	7842.6	7405	8434.9	1.053
1236	KHKDFLEELEESR	13	Crotony(K)	_K(cr)HKDFLEELEESR_	P11277	Spectrin beta chain, erythrocytic	3	576.625	3.3642	0.0024321	95.197	1	14179	19051	17176	15874	18785	14587	16537	1.166
1237	KHKDFLEELEESR	13	Crotony(K)	_K(cr)HKDFLEELEESR_	P11277	Spectrin beta chain, erythrocytic	4	432.72	3.2262	0.018191	58.079	1	0	0	0	0	0	0	0	NA
1238	KHLEIFYK	8	Crotony(K)	_K(cr)HLEIFYK_	Q8I6U8	Glycophorin-binding protein	3	382.55	3.3713	0.00027181	85.676	1	3595.9	4083.3	6944.7	10277	9745.3	7881	3570.4	0.993
1239	KHLEINPDHSIIETLR	16	Crotony(K)	_K(cr)HLEINPDHSIIETLR_	P07900	Heat shock protein HSP 90-alpha	4	496.522	1.9646	3.1934e-43	174.52	1	3237	4040.5	4070.3	3656	4217.8	3592.8	3097	0.957
1240	KHLEVFHK	8	Unmodified	_KHLEVFHK_	Q8I6U8	Glycophorin-binding protein	4	260.153	0.89186	0.0098518	54.982	1	3061.9	3550.5	5549.3	7414.5	7027.8	5621.9	2509.3	0.82
1241	KHLEVFHK	8	Crotony(K)	_K(cr)HLEVFHK_	Q8I6U8	Glycophorin-binding protein	4	277.159	0.40647	9.7751e-06	109.66	2	1244.4	4086.4	7538.3	11520	13036	9864.8	1527.2	1.227
1242	KHLLVHAPEDK	11	Crotony(K)	_K(cr)HLLVHAPEDK_	P53396	ATP-citrate synthase	4	339.442	0.76219	0.00462	68.536	1	2588.6	2556.9	2348.2	2595.1	2919.7	2381.5	2508.5	0.969
1243	KHNQRPTFR	9	Crotony(K)	_K(cr)HNQRPTFR_	P21333	Filamin-A	4	313.673	-0.15976	0.034568	67.113	1	0	0	0	0	0	0	0	NA
1244	KHNQRPTFR	9	Unmodified	_KHNQRPTFR_	P21333	Filamin-A	4	296.667	-1.6309	0.030981	51.445	1	0	0	0	0	0	0	0	NA
1245	KHQLLER	7	Unmodified	_KHQLLER_	P02549	Spectrin alpha chain, erythrocytic 1	3	308.519	0.25	0.036551	56.81	1	3165.8	3122.1	3602	3209.9	2658.8	2585	3222.2	1.018
1246	KHQLLER	7	Crotony(K)	_K(cr)HQLLER_	P02549	Spectrin alpha chain, erythrocytic 1	3	331.194	0.99599	0.00066886	110.81	2	532.69	665.21	507.74	493.87	641.96	443.56	706.15	1.326
1247	KHQLLER	7	Crotony(K)	_K(cr)HQLLER_	P02549	Spectrin alpha chain, erythrocytic 1	2	496.288	2.0295	0.037192	65.224	1	2574.2	3434.1	2421.5	3416	2803.1	3135.1	2972.3	1.155
1248	KHTQAEGK	8	Crotony(K)	_K(cr)HTQAEGK_	P07311	Acylphosphatase-1	3	322.838	-0.023705	0.0011953	80.688	1	0	0	0	0	0	0	0	NA
1249	KIEEHEEK	8	Crotony(K)	_K(cr)IEEHEEK_	Q8I0U8	Merozoite surface protein 1	3	370.521	2.693	0.020399	66.056	1	2294	2392.1	2953.4	5531.1	5022.5	5490.6	2111.4	0.92
1250	KISELDAFLK	10	Crotony(K)	_K(cr)ISELDAFLK_	Q06323	Proteasome activator complex subunit 1	3	411.236	2.7093	0.00064381	123.51	1	3028.9	3020.2	3125.8	2305.8	3053	2621.3	3285.2	1.085
1251	KKGEDEDKGPPCGPVNCNEK	20	Crotony(K)	_KKGEDEDK(cr)GPPCGPVNCNEK_	Q06323	Proteasome activator complex subunit 1	4	582.266	3.5995	2.6995e-05	90.464	1	1211.4	1001.5	1139	848.54	1352.4	1076.2	1074.3	0.887
1252	KKGEDEDKGPPCGPVNCNEK	20	Crotony(K)	_K(cr)KGEDEDKGPPCGPVNCNEK_	Q06323	Proteasome activator complex subunit 1	5	466.015	2.9857	0.0050171	43.164	1	0	0	0	0	0	0	0	NA
1253	KKHEAIETDTAAYEER	16	Crotony(K)	_K(cr)KHEAIETDTAAYEER_	P11277	Spectrin beta chain, erythrocytic	4	490.492	2.1467	8.5797e-05	90.385	1	1886.2	2068.6	2390.1	2288.4	2975.6	2070.8	1983.3	1.051
1254	KKHEAIETDTAAYEER	16	Crotony(K)	_K(cr)KHEAIETDTAAYEER_	P11277	Spectrin beta chain, erythrocytic	4	490.492	1.9457	1.5713e-18	139.88	4	5846.1	6429.5	5395.5	5928	5958.1	5946	5727.9	0.98
1255	KKHEAIETDTAAYEER	16	Crotony(K)	_K(cr)KHEAIETDTAAYEER_	P11277	Spectrin beta chain, erythrocytic	3	653.653	2.3243	1.8536e-112	226.74	3	7904.5	8195	7817.6	7616.6	7666.6	7761	8152.2	1.031
1256	KKNLQYYDISAK	12	Crotony(K)	_K(cr)KNLQYYDISAK_	P62826	GTP-binding nuclear protein Ran	3	513.612	1.9014	0.00050212	105.03	1	13890	18258	15730	16015	16585	15503	14035	1.01
1257	KLADDEDYKDIQNLK	15	Crotony(K)	_K(cr)LADDEDYKDIQNLK_	P02549	Spectrin alpha chain, erythrocytic 1	3	625.983	4.1492	6.8146e-13	123.14	1	26091	33238	29097	27711	31018	25403	25975	0.996
1258	KLADDEDYKDIQNLK	15	Crotony(K)	_K(cr)LADDEDYKDIQNLK_	P02549	Spectrin alpha chain, erythrocytic 1	4	469.739	3.9719	9.7176e-06	95.067	1	7997.6	9652.6	10063	8593.3	10256	7306	9274.7	1.16
1259	KLADDEDYKDIQNLK	15	Crotony(K)	_KLADDEDYK(cr)DIQNLK_	P02549	Spectrin alpha chain, erythrocytic 1	3	625.983	2.7857	0.0045944	79.837	1	0	0	0	0	0	0	0	NA
1260	KLDEAVAEAHLGK	13	Crotony(K)	_K(cr)LDEAVAEAHLGK_	P23526	Adenosylhomocysteinase	3	483.596	3.698	0.005562	72.898	1	0	0	0	0	0	0	0	NA
1261	KLDEAVAEAHLGK	13	Crotony(K)	_K(cr)LDEAVAEAHLGK_	P23526	Adenosylhomocysteinase	4	362.949	2.7906	0.0012168	71.879	1	1052.6	1666	1594.8	1194.3	1619.5	1032.1	1222.4	1.161
1262	KLENMYHLFQLK	12	Crotony(K)	_K(cr)LENMYHLFQLK_	P11277	Spectrin beta chain, erythrocytic	3	544.625	2.7628	7.3655e-07	117.93	1	4959.4	5701.4	5444.2	4991.1	5491.6	4995.8	5669	1.143
1263	KLENMYHLFQLK	12	Unmodified	_KLENMYHLFQLK_	P11277	Spectrin beta chain, erythrocytic	4	391.714	4.0974	0.0040235	60.157	1	0	0	0	0	0	0	0	NA
1264	KLGCEVLGVSVDSQFTHLAWINTPR	25	Unmodified	_KLGCEVLGVSVDSQFTHLAWINTPR_	P32119	Peroxiredoxin-2	4	707.619	2.3126	3.0053e-54	155.73	1	22401	25482	25854	22147	22979	19181	20534	0.917
1265	KLGGSQEDQIK	11	Crotony(K)	_K(cr)LGGSQEDQIK_	P37837	Transaldolase	3	424.226	4.6376	0.0061186	92.112	1	10582	12374	12336	10558	12704	9896.2	9455.6	0.894
1266	KLGGSQEDQIK	11	Crotony(K)	_K(cr)LGGSQEDQIK_	P37837	Transaldolase	2	635.836	4.7698	2.7183e-06	125.53	1	4996.6	5465.3	5766.8	5728.9	6684.9	5501.7	4907.7	0.982
1267	KLGQSESQGPPR	12	Crotony(K)	_K(cr)LGQSESQGPPR_	O00233	26S proteasome non-ATPase regulatory subunit 9	2	676.352	2.3843	0.016999	65.895	1	1783.1	1946.7	1739	1755.8	2357.1	1914.6	1665.8	0.934
1268	KLGQSESQGPPR	12	Crotony(K)	_K(cr)LGQSESQGPPR_	O00233	26S proteasome non-ATPase regulatory subunit 9	3	451.237	2.1004	0.016855	64.827	1	2554.2	2851.7	2754.1	2619.7	2854	2533.4	2188.9	0.857
1269	KLKKDTSANVK	11	2 Crotony(K)	_KLK(cr)K(cr)DTSANVK_	Q6UX04	Peptidyl-prolyl cis-trans isomerase CWC27 homolog	3	456.601		0.0058429	61.344	1	0	0	0	0	0	0	0	NA
1270	KLKKDTSANVK	11	2 Crotony(K)	_K(cr)LK(cr)KDTSANVK_	Q6UX04	Peptidyl-prolyl cis-trans isomerase CWC27 homolog	3	456.601		0.010639	45.433	1	0	0	0	0	0	0	0	NA
1271	KLKKDTSANVK	11	2 Crotony(K)	_K(cr)LK(cr)KDTSANVK_	Q6UX04	Peptidyl-prolyl cis-trans isomerase CWC27 homolog	3	456.601		0.010639	45.433	1	0	0	0	0	0	0	0	NA
1272	KLKKDTSANVK	11	2 Crotony(K)	_KLK(cr)K(cr)DTSANVK_	Q6UX04	Peptidyl-prolyl cis-trans isomerase CWC27 homolog	3	456.601		0.0043604	52.247	1	0	0	0	0	0	0	0	NA
1273	KLNEASR	7	Crotony(K)	_K(cr)LNEASR_	P02549	Spectrin alpha chain, erythrocytic 1	2	443.243	2.751	0.027544	68.224	1	1680	1928.4	2014.6	1742.6	1798.8	1830	1960.5	1.167
1274	KLNVTEQEKIDK	12	Crotony(K)	_KLNVTEQEK(cr)IDK_	P06733	Alpha-enolase	3	504.947		3.7619e-17	117.08	1	0	0	0	0	0	0	0	NA
1275	KLSEATR	7	Crotony(K)	_K(cr)LSEATR_	Q13098	COP9 signalosome complex subunit 1	2	436.745	2.155	0.0083929	74.2	1	12831	11949	14715	12048	14408	11510	14724	1.148
1276	KLSEIMEK	8	Crotony(K)	_K(cr)LSEIMEK_	P00568	Adenylate kinase isoenzyme 1	2	523.284	4.4939	0.028498	63.415	1	119430	152000	131500	124880	153190	115640	118960	0.996
1277	KLSGLER	7	Crotony(K)	_K(cr)LSGLER_	P11277	Spectrin beta chain, erythrocytic	2	435.756	3.0414	0.0063689	76.605	1	3044.8	3674.3	3374.6	3305	3252	2855.7	3817.5	1.254
1278	KLSSAMSAAK	10	Crotony(K)	_K(cr)LSSAMSAAK_	P40925	Malate dehydrogenase, cytoplasmic	2	531.287	3.4485	6.3733e-05	109.16	1	10418	12255	12565	11442	11930	10610	10832	1.04
1279	KLVIIEGDLER	11	Crotony(K)	_K(cr)LVIIEGDLER_	P06753	Tropomyosin alpha-3 chain	3	451.598	1.6108	0.0080519	79.492	1	801.09	989.94	1017.4	874.68	1055.1	725.9	849.4	1.06
1280	KLYHSEAFTVNFGDTEEAKK	20	Crotony(K)	_KLYHSEAFTVNFGDTEEAK(cr)K_	P01009	Alpha-1-antitrypsin	4	596.296	2.2777	0.00064957	85.737	1	6467.7	8455.4	7104	7569.4	8331.7	10974	5421.4	0.838
1281	KLYHSEAFTVNFGDTEEAKK	20	Crotony(K)	_K(cr)LYHSEAFTVNFGDTEEAKK_	P01009	Alpha-1-antitrypsin	4	596.296	2.0014	1.8851e-49	171.07	1	6231.4	8330.2	7872.4	10832	8111.5	25366	5847.4	0.938
1282	KMDQPPQAKK	10	Crotony(K)	_KMDQPPQAK(cr)K_	P34932	Heat shock 70 kDa protein 4	3	413.557		0.026599	45.307	1	0	0	0	0	0	0	0	NA
1283	KMKDTDSEEEIR	12	Oxidation (M),Crotony(K)	_K(cr)M(ox)KDTDSEEEIR_	P62158	Calmodulin	3	522.243	2.3316	0.0060861	54.898	1	3051.1	2769.7	2663	2673.4	2486.2	2469.4	2524	0.827
1284	KNNEKAQEASVLLR	14	Crotony(K)	_KNNEK(cr)AQEASVLLR_	P11277	Spectrin beta chain, erythrocytic	3	556.641	2.4448	0.003039	81.594	1	10828	13738	12673	12935	13320	10474	11032	1.019
1285	KPEVSGDEKDESKK	14	Crotony(K)	_KPEVSGDEKDESK(cr)K_	Q8IFM9	Early transcribed membrane protein 4	4	411.709	2.8575	0.0033194	55.755	1	2162.6	2371.6	3839.2	6820.4	7090.3	5840.3	2474.6	1.144
1286	KQELSEAEQATR	12	Crotony(K)	_K(cr)QELSEAEQATR_	P01024	Complement C3	3	486.579	1.7469	0.02517	55.889	1	5342.4	7640.7	6723.9	5888.4	6208.9	5712.9	5041	0.944
1287	KQELSEAEQATR	12	Crotony(K)	_K(cr)QELSEAEQATR_	P01024	Complement C3	2	729.365	2.0477	0.011724	70.47	1	1346.4	1919.5	2002.1	3201.1	2066.3	7613.2	1263.5	0.938
1288	KQFGHPQIEAR	11	Unmodified	_KQFGHPQIEAR_	P11277	Spectrin beta chain, erythrocytic	4	328.43	0.31693	0.0012051	85.813	1	4053.5	4551.1	4623.7	4875.5	3821.4	3823.9	4293.8	1.059
1289	KQFGHPQIEAR	11	Crotony(K)	_K(cr)QFGHPQIEAR_	P11277	Spectrin beta chain, erythrocytic	3	460.246	1.9243	0.0061703	84.352	2	4797.4	5995.5	5870.7	6020.5	6599.6	6327	5073	1.057
1290	KQINDYVEK	9	Crotony(K)	_K(cr)QINDYVEK_	P01009	Alpha-1-antitrypsin	2	602.814	2.5726	0.0033367	117.25	1	0	0	0	0	0	0	0	NA
1291	KQINDYVEKGTQGK	14	Crotony(K)	_KQINDYVEK(cr)GTQGK_	P01009	Alpha-1-antitrypsin	3	559.293	2.979	8.4938e-11	119.54	1	2544.2	4168.4	3786.4	5521.7	4530.7	10988	3222.3	1.267
1292	KRDDLDKAITAQEGK	15	Crotony(K)	_KRDDLDK(cr)AITAQEGK_	P02549	Spectrin alpha chain, erythrocytic 1	4	439.736	1.0452	7.9239e-14	119.45	1	5193	7279.9	6122.9	9858.9	6860.9	18769	6075.1	1.17
1293	KRDDLDKAITAQEGK	15	Crotony(K)	_KRDDLDK(cr)AITAQEGK_	P02549	Spectrin alpha chain, erythrocytic 1	4	439.736	2.2108	3.8933e-22	147.12	1	2354.9	2757.4	2860.8	2698.3	2631.7	2422.8	3054.7	1.297
1294	KRDDLDKAITAQEGK	15	Crotony(K)	_KRDDLDK(cr)AITAQEGK_	P02549	Spectrin alpha chain, erythrocytic 1	3	585.979	2.8402	7.685e-33	169.64	2	5328.7	5535.7	5346.7	5606.1	5191.1	5349.7	5882.7	1.104
1295	KREPEEK	7	Crotony(K)	_K(cr)REPEEK_	Q8IIT2	Nucleic acid binding protein, putative	3	328.51	1.6455	0.019289	77.058	1	3096	3620.8	3594.3	3105.5	3491.7	3399	3166.8	1.023
1296	KSEEDGKEYHFISTEEMTR	19	Crotony(K)	_K(cr)SEEDGKEYHFISTEEMTR_	Q00013	55 kDa erythrocyte membrane protein	4	596.773	2.1541	0.0029503	57.806	1	0	0	0	0	0	0	0	NA
1297	KVAAIEALNDGELQK	15	Crotony(K)	_K(cr)VAAIEALNDGELQK_	P50502	Hsc70-interacting protein	3	556.305	3.8092	0.0029728	75.018	1	0	0	0	0	0	0	0	NA
1298	KVADALTNAVAHVDDMPNALSALSDLHAHK	30	Oxidation (M),Crotony(K)	_K(cr)VADALTNAVAHVDDM(ox)PNALSALSDLHAHK_	P69905	Hemoglobin subunit alpha	5	642.527	3.829	1.2054e-13	78.642	1	0	0	0	0	0	0	0	NA
1299	KVADALTNAVAHVDDMPNALSALSDLHAHK	30	Oxidation (M),Crotony(K)	_K(cr)VADALTNAVAHVDDM(ox)PNALSALSDLHAHK_	P69905	Hemoglobin subunit alpha	5	642.527	1.6522	5.3222e-128	205.89	1	2862.4	3706	3006.6	3226.3	3900.1	2811.6	3085.9	1.078
1300	KVADALTNAVAHVDDMPNALSALSDLHAHK	30	Oxidation (M),Crotony(K)	_K(cr)VADALTNAVAHVDDM(ox)PNALSALSDLHAHK_	P69905	Hemoglobin subunit alpha	5	642.527	2.0997	1.4107e-114	192.22	2	15712	19945	17547	15410	19807	14929	15369	0.978
1301	KVADALTNAVAHVDDMPNALSALSDLHAHK	30	Oxidation (M),Crotony(K)	_K(cr)VADALTNAVAHVDDM(ox)PNALSALSDLHAHK_	P69905	Hemoglobin subunit alpha	4	802.907	2.1229	2.0228e-14	89.889	1	0	0	0	0	0	0	0	NA
1302	KVADALTNAVAHVDDMPNALSALSDLHAHK	30	Oxidation (M),Crotony(K)	_K(cr)VADALTNAVAHVDDM(ox)PNALSALSDLHAHK_	P69905	Hemoglobin subunit alpha	5	642.527	2.1939	4.8058e-27	118.01	2	5992.4	10065	5803.3	5549.5	8386.8	5301.8	5369.1	0.896
1303	KVADALTNAVAHVDDMPNALSALSDLHAHK	30	Oxidation (M),Crotony(K)	_K(cr)VADALTNAVAHVDDM(ox)PNALSALSDLHAHK_	P69905	Hemoglobin subunit alpha	4	802.907	1.8756	1.6695e-86	170.93	1	11444	13661	13071	11960	13929	11260	10785	0.942
1304	KVADALTNAVAHVDDMPNALSALSDLHAHK	30	Oxidation (M),Crotony(K)	_K(cr)VADALTNAVAHVDDM(ox)PNALSALSDLHAHK_	P69905	Hemoglobin subunit alpha	5	642.527	2.9507	8.2473e-14	81.489	1	5424.3	7565.8	6409.3	5646.9	7433.5	4986	5025.4	0.926
1305	KVADALTNAVAHVDDMPNALSALSDLHAHK	30	Oxidation (M),Crotony(K)	_K(cr)VADALTNAVAHVDDM(ox)PNALSALSDLHAHK_	P69905	Hemoglobin subunit alpha	5	642.527	2.396	1.0302e-10	70.578	1	0	0	0	0	0	0	0	NA
1306	KVADALTNAVAHVDDMPNALSALSDLHAHK	30	Crotony(K)	_K(cr)VADALTNAVAHVDDMPNALSALSDLHAHK_	P69905	Hemoglobin subunit alpha	5	639.328	1.8108	4.7708e-43	128.49	1	0	0	0	0	0	0	0	NA
1307	KVADALTNAVAHVDDMPNALSALSDLHAHK	30	Crotony(K)	_K(cr)VADALTNAVAHVDDMPNALSALSDLHAHK_	P69905	Hemoglobin subunit alpha	5	639.328	2.2927	4.4987e-11	72.639	1	1042.7	1388.9	1522.7	1385.7	1460.1	1260.3	1215.1	1.165
1308	KVADALTNAVAHVDDMPNALSALSDLHAHK	30	Crotony(K)	_K(cr)VADALTNAVAHVDDMPNALSALSDLHAHK_	P69905	Hemoglobin subunit alpha	5	639.328	2.64	1.389e-20	103.85	1	0	0	0	0	0	0	0	NA
1309	KVADALTNAVAHVDDMPNALSALSDLHAHK	30	Crotony(K)	_K(cr)VADALTNAVAHVDDMPNALSALSDLHAHK_	P69905	Hemoglobin subunit alpha	4	798.908	2.2311	6.3651e-220	250.21	2	11346	13874	11767	11496	12526	10115	10963	0.966
1310	KVADALTNAVAHVDDMPNALSALSDLHAHK	30	Crotony(K)	_K(cr)VADALTNAVAHVDDMPNALSALSDLHAHK_	P69905	Hemoglobin subunit alpha	5	639.328	2.5808	1.3856e-16	96.068	1	0	0	0	0	0	0	0	NA
1311	KVADALTNAVAHVDDMPNALSALSDLHAHK	30	Crotony(K)	_K(cr)VADALTNAVAHVDDMPNALSALSDLHAHK_	P69905	Hemoglobin subunit alpha	4	798.908	2.7151	6.3251e-269	268.96	2	18260	20305	19594	17505	22005	17375	18325	1.004
1312	KVADALTNAVAHVDDMPNALSALSDLHAHK	30	Crotony(K)	_K(cr)VADALTNAVAHVDDMPNALSALSDLHAHK_	P69905	Hemoglobin subunit alpha	5	639.328	3.2768	3.9853e-15	91.603	1	0	0	0	0	0	0	0	NA
1313	KVADALTNAVAHVDDMPNALSALSDLHAHK	30	Crotony(K)	_K(cr)VADALTNAVAHVDDMPNALSALSDLHAHK_	P69905	Hemoglobin subunit alpha	5	639.328	3.5389	6.2047e-08	61.725	1	0	0	0	0	0	0	0	NA
1314	KVADALTNAVAHVDDMPNALSALSDLHAHK	30	Crotony(K)	_K(cr)VADALTNAVAHVDDMPNALSALSDLHAHK_	P69905	Hemoglobin subunit alpha	5	639.328	3.4375	1.7479e-13	74.876	3	0	0	0	0	0	0	0	NA
1315	KVADALTNAVAHVDDMPNALSALSDLHAHK	30	Crotony(K)	_K(cr)VADALTNAVAHVDDMPNALSALSDLHAHK_	P69905	Hemoglobin subunit alpha	4	798.908	3.0863	9.1325e-94	175.34	1	27640	30790	28987	29465	29420	26203	24697	0.894
1316	KVADALTNAVAHVDDMPNALSALSDLHAHKLR	32	Oxidation (M),2 Crotony(K)	_K(cr)VADALTNAVAHVDDM(ox)PNALSALSDLHAHK(cr)LR_	P69905	Hemoglobin subunit alpha	5	709.969	2.73	3.0579e-34	122.81	2	0	0	0	0	0	0	0	NA
1317	KVADALTNAVAHVDDMPNALSALSDLHAHKLR	32	2 Crotony(K)	_K(cr)VADALTNAVAHVDDMPNALSALSDLHAHK(cr)LR_	P69905	Hemoglobin subunit alpha	5	706.77	3.5139	9.1788e-220	244.31	1	2834.9	3750	3354	3312.5	3404.8	3180.7	2285.6	0.806
1318	KVEDQGK	7	Crotony(K)	_K(cr)VEDQGK_	P07738	Bisphosphoglycerate mutase	2	436.23	1.9523	0.0066912	76.221	1	7500.8	6693.5	6839	7725.2	7182.6	7352.2	5515	0.735
1319	KVLGAFSDGLAHLDNLK	17	Crotony(K)	_K(cr)VLGAFSDGLAHLDNLK_	P68871	Hemoglobin subunit beta	3	622.676	2.274	5.1682e-26	143.57	1	12175	15327	14686	13165	16555	11486	12205	1.002
1320	KVLGAFSDGLAHLDNLK	17	Crotony(K)	_K(cr)VLGAFSDGLAHLDNLK_	P68871	Hemoglobin subunit beta	4	467.258	1.7818	3.1463e-13	112.34	1	0	0	0	0	0	0	0	NA
1321	KVLGAFSDGLAHLDNLK	17	Crotony(K)	_K(cr)VLGAFSDGLAHLDNLK_	P68871	Hemoglobin subunit beta	3	622.676	2.4241	1.4178e-84	200.99	1	7330.1	8890	7849.1	7046.4	7748.4	6943.2	6917	0.944
1322	KVLGAFSDGLAHLDNLK	17	Crotony(K)	_K(cr)VLGAFSDGLAHLDNLK_	P68871	Hemoglobin subunit beta	4	467.258	2.224	3.2927e-26	137.73	2	1837.2	3190.6	1918.6	1780.4	2960.9	1700.6	2442.1	1.329
1323	KVLGAFSDGLAHLDNLK	17	Crotony(K)	_K(cr)VLGAFSDGLAHLDNLK_	P68871	Hemoglobin subunit beta	3	622.676	2.7492	6.6864e-118	224.86	3	13955	16094	26671	14747	18692	15444	27299	1.956
1324	KVLGAFSDGLAHLDNLK	17	Crotony(K)	_K(cr)VLGAFSDGLAHLDNLK_	P68871	Hemoglobin subunit beta	4	467.258	2.1656	5.2511e-13	110.12	1	0	0	0	0	0	0	0	NA
1325	KVLGAFSDGLAHLDNLK	17	Crotony(K)	_K(cr)VLGAFSDGLAHLDNLK_	P68871	Hemoglobin subunit beta	3	622.676	4.544	9.657e-71	191.07	1	5821.1	6279.1	5960.4	4817	7168.3	6253.9	6337.6	1.089
1326	KVLGAFSDGLAHLDNLK	17	Crotony(K)	_K(cr)VLGAFSDGLAHLDNLK_	P68871	Hemoglobin subunit beta	4	467.258	3.7207	3.3243e-30	153.72	1	2249.3	2789.2	2826.1	2521.9	2699.1	2423.2	2577.8	1.146
1327	KVLGAFSDGLAHLDNLK	17	Crotony(K)	_K(cr)VLGAFSDGLAHLDNLK_	P68871	Hemoglobin subunit beta	3	622.676	1.9635	9.0741e-85	203.89	1	19540	23508	22229	19748	24382	21455	20550	1.052
1328	KVLGAFSDGLAHLDNLK	17	Crotony(K)	_K(cr)VLGAFSDGLAHLDNLK_	P68871	Hemoglobin subunit beta	3	622.676	1.9213	1.5648e-22	132.14	1	36389	42283	43215	36714	43879	37193	37580	1.033
1329	KVLGAFSDGLAHLDNLK	17	Crotony(K)	_K(cr)VLGAFSDGLAHLDNLK_	P68871	Hemoglobin subunit beta	3	622.676	2.2701	1.1128e-229	267.36	2	9120.7	10020	8658.2	7923.7	8977.3	9230.9	9995.3	1.096
1330	KVLGAFSDGLAHLDNLK	17	Crotony(K)	_K(cr)VLGAFSDGLAHLDNLK_	P68871	Hemoglobin subunit beta	4	467.258	2.6557	7.8403e-08	94.203	1	0	0	0	0	0	0	0	NA
1331	KVLGAFSDGLAHLDNLK	17	Crotony(K)	_K(cr)VLGAFSDGLAHLDNLK_	P68871	Hemoglobin subunit beta	2	933.51	1.5473	1.9344e-118	226.44	1	37520	46307	39197	40255	47140	39070	38981	1.039
1332	KVLGAFSDGLAHLDNLK	17	Crotony(K)	_K(cr)VLGAFSDGLAHLDNLK_	P68871	Hemoglobin subunit beta	4	467.258	2.846	1.2184e-41	171.56	3	12564	16332	12888	12959	12210	11956	12050	0.959
1333	KVLGAFSDGLAHLDNLK	17	Crotony(K)	_K(cr)VLGAFSDGLAHLDNLK_	P68871	Hemoglobin subunit beta	3	622.676	2.4723	2.1867e-117	219.95	2	12096	14886	12218	12921	11029	12167	11426	0.945
1334	KVLGAFSDGLAHLDNLK	17	Crotony(K)	_K(cr)VLGAFSDGLAHLDNLK_	P68871	Hemoglobin subunit beta	2	933.51	1.7564	9.3463e-157	237.31	1	22265	25980	24157	23336	0	0	23831	1.07
1335	KVLGAFSDGLAHLDNLK	17	Crotony(K)	_K(cr)VLGAFSDGLAHLDNLK_	P68871	Hemoglobin subunit beta	4	467.258	2.3909	2.6666e-17	120.63	3	18059	26774	17953	17300	23228	16139	17533	0.971
1336	KVLGAFSDGLAHLDNLK	17	Crotony(K)	_K(cr)VLGAFSDGLAHLDNLK_	P68871	Hemoglobin subunit beta	3	622.676	2.5734	1.8543e-40	168.62	2	115560	133550	133330	120870	131940	112660	125460	1.086
1337	KVLGAFSDGLAHLDNLK	17	Crotony(K)	_K(cr)VLGAFSDGLAHLDNLK_	P68871	Hemoglobin subunit beta	2	933.51	2.0536	4.0492e-07	94.707	1	0	0	0	0	0	0	0	NA
1338	KVLGAFSDGLAHLDNLK	17	Crotony(K)	_K(cr)VLGAFSDGLAHLDNLK_	P68871	Hemoglobin subunit beta	3	622.676	2.803	4.9461e-50	181.64	3	52721	95225	49026	41668	76015	40110	48749	0.925
1339	KVLGAFSDGLAHLDNLK	17	Crotony(K)	_K(cr)VLGAFSDGLAHLDNLK_	P68871	Hemoglobin subunit beta	4	467.258	2.4795	2.9264e-26	138.66	2	16432	19805	16695	17280	19911	15669	18175	1.106
1340	KVLGAFSDGLAHLDNLK	17	Crotony(K)	_K(cr)VLGAFSDGLAHLDNLK_	P68871	Hemoglobin subunit beta	2	933.51	2.2809	1.5172e-179	250.2	1	110110	109650	101860	98801	111770	99134	110250	1.001
1341	KVLGAFSDGLAHLDNLK	17	Crotony(K)	_K(cr)VLGAFSDGLAHLDNLK_	P68871	Hemoglobin subunit beta	3	622.676	3.1881	0.028425	49.036	1	0	0	0	0	0	0	0	NA
1342	KVLGAFSDGLAHLDNLK	17	Crotony(K)	_K(cr)VLGAFSDGLAHLDNLK_	P68871	Hemoglobin subunit beta	3	622.676	3.54	0.03545	47.016	1	0	0	0	0	0	0	0	NA
1343	KVLGAFSDGLAHLDNLK	17	Crotony(K)	_K(cr)VLGAFSDGLAHLDNLK_	P68871	Hemoglobin subunit beta	3	622.676	3.4293	1.7386e-07	98.175	1	0	0	0	0	0	0	0	NA
1344	KVLGAFSDGLAHLDNLK	17	Crotony(K)	_K(cr)VLGAFSDGLAHLDNLK_	P68871	Hemoglobin subunit beta	3	622.676	3.3302	0.0047818	74.505	1	0	0	0	0	0	0	0	NA
1345	KVLGAFSDGLAHLDNLK	17	Crotony(K)	_K(cr)VLGAFSDGLAHLDNLK_	P68871	Hemoglobin subunit beta	3	622.676	2.907	1.7386e-07	98.175	1	0	0	0	0	0	0	0	NA
1346	KVLGAFSDGLAHLDNLK	17	Crotony(K)	_K(cr)VLGAFSDGLAHLDNLK_	P68871	Hemoglobin subunit beta	3	622.676	2.1463	4.5694e-27	145.88	5	29933	33568	30985	31573	32728	27818	31118	1.04
1347	KVLGAFSDGLAHLDNLK	17	Crotony(K)	_K(cr)VLGAFSDGLAHLDNLK_	P68871	Hemoglobin subunit beta	3	622.676		1.6581e-08	61.942	1	0	0	0	0	0	0	0	NA
1348	KVLGAFSDGLAHLDNLK	17	Unmodified	_KVLGAFSDGLAHLDNLK_	P68871	Hemoglobin subunit beta	3	600		8.7254e-06	54.764	1	0	0	0	0	0	0	0	NA
1349	KVLHMDR	7	Crotony(K)	_K(cr)VLHMDR_	P50395	Rab GDP dissociation inhibitor beta	3	322.844	-0.19236	0.0055565	77.072	1	1481	1475.2	1756.5	1586.4	1485.7	1385.8	1584.2	1.07
1350	KVLTSLGDAIK	11	Crotony(K)	_K(cr)VLTSLGDAIK_	P69891	Hemoglobin subunit gamma-1	3	404.911	4.3256	0.010353	74.987	1	0	0	0	0	0	0	0	NA
1351	KVLTSLGDAIK	11	Crotony(K)	_K(cr)VLTSLGDAIK_	P69891	Hemoglobin subunit gamma-1	2	606.864	3.9502	0.003674	96.464	1	0	0	0	0	0	0	0	NA
1352	KVLTSLGDAIKHLDDLK	17	Crotony(K)	_KVLTSLGDAIK(cr)HLDDLK_	P69891	Hemoglobin subunit gamma-1	3	645.37		1.426e-06	60.062	1	0	0	0	0	0	0	0	NA
1353	KYAAELHLVHWNTK	14	Crotony(K)	_K(cr)YAAELHLVHWNTK_	P00918	Carbonic anhydrase 2	4	445.24	3.8204	3.4343e-39	180.74	1	4924.7	5230	4887.7	5326.3	5016.1	4263.3	4668.8	0.948
1354	KYAAELHLVHWNTK	14	Crotony(K)	_K(cr)YAAELHLVHWNTK_	P00918	Carbonic anhydrase 2	4	445.24	3.9065	5.4713e-05	89.506	1	0	0	0	0	0	0	0	NA
1355	KYAAELHLVHWNTK	14	Crotony(K)	_K(cr)YAAELHLVHWNTK_	P00918	Carbonic anhydrase 2	4	445.24	2.1441	4.027e-07	109.48	1	0	0	0	0	0	0	0	NA
1356	KYAAELHLVHWNTK	14	Crotony(K)	_K(cr)YAAELHLVHWNTK_	P00918	Carbonic anhydrase 2	4	445.24	3.1482	1.3713e-75	206.63	3	14593	19239	15478	15115	17605	13913	14521	0.995
1357	KYAAELHLVHWNTK	14	Crotony(K)	_K(cr)YAAELHLVHWNTK_	P00918	Carbonic anhydrase 2	3	593.318	3.5377	0.018495	55.011	1	0	0	0	0	0	0	0	NA
1358	KYAEAVTR	8	Crotony(K)	_K(cr)YAEAVTR_	P00558	Phosphoglycerate kinase 1	2	503.272	1.9247	0.0002995	85.355	1	2879.6	3052.7	2977.5	2644.4	3103.3	3201.5	3133.6	1.088
1359	KYDLKGSTVAR	11	Crotony(K)	_KYDLK(cr)GSTVAR_	P48426	Phosphatidylinositol 5-phosphate 4-kinase type-2 alpha	3	435.91	1.858	0.027897	79.492	1	0	0	0	0	0	0	0	NA
1360	KYEDICPSTHNMDVPNIKR	19	Crotony(K)	_KYEDICPSTHNMDVPNIK(cr)R_	Q6IS14	Eukaryotic translation initiation factor 5A-1-like	4	597.039	2.834	0.00051412	88.176	1	0	0	0	0	0	0	0	NA
1361	KYEEVAR	7	Crotony(K)	_K(cr)YEEVAR_	P06753	Tropomyosin alpha-3 chain	2	481.751	2.1018	0.00817	74.464	1	3184.2	2635	3290.1	3589.8	4336.1	4479.9	4404.1	1.383
1362	KYEEVAR	7	Crotony(K)	_K(cr)YEEVAR_	P06753	Tropomyosin alpha-3 chain	2	481.751	2.6815	0.0006153	85.676	1	2264.4	2253.8	2486.5	2478.3	3268	3416.9	3542.4	1.564
1363	KYGEEQVK	8	Crotony(K)	_K(cr)YGEEQVK_	Q8IIG6	Phosphoglycerate mutase	2	524.769	2.4424	0.0002995	85.355	1	1881.4	3724.8	4887.3	8618.9	8884	6242.6	2619.1	1.392
1364	KYVATLGVEVHPLVFHTNR	19	Crotony(K)	_K(cr)YVATLGVEVHPLVFHTNR_	P62826	GTP-binding nuclear protein Ran	4	562.811	3.6662	0.00015085	83.229	1	2741.5	3946.2	3757	3549.2	3757.5	3067.8	3290.4	1.2
1365	LADDEDYKDIQNLK	14	Crotony(K)	_LADDEDYK(cr)DIQNLK_	P02549	Spectrin alpha chain, erythrocytic 1	3	583.284	3.6095	0.00013233	85.837	1	0	0	0	0	0	0	0	NA
1366	LADDEDYKDIQNLKSR	16	Crotony(K)	_LADDEDYKDIQNLK(cr)SR_	P02549	Spectrin alpha chain, erythrocytic 1	3	664.329	4.2025	6.1062e-06	97.271	1	17978	20316	19999	19155	20680	18919	17201	0.957
1367	LADDEDYKDIQNLKSR	16	Crotony(K)	_LADDEDYKDIQNLK(cr)SR_	P02549	Spectrin alpha chain, erythrocytic 1	3	664.329	2.5696	0.027134	56.719	1	12532	14841	13444	14016	13721	11298	11051	0.882
1368	LADFAKER	8	Crotony(K)	_LADFAK(cr)ER_	P30566	Adenylosuccinate lyase	2	509.272	2.2004	0.018986	64.711	1	0	0	0	0	0	0	0	NA
1369	LAEVALAYAK	10	Unmodified	_LAEVALAYAK_	P13716	Delta-aminolevulinic acid dehydratase	2	524.806	2.8755	0.0006403	112.13	1	104970	133060	131080	112060	120780	98995	107480	1.024
1370	LAEVALAYAK	10	Unmodified	_LAEVALAYAK_	P13716	Delta-aminolevulinic acid dehydratase	3	350.206		0.021589	50.353	1	0	0	0	0	0	0	0	NA
1371	LAEVIQKHQR	10	Crotony(K)	_LAEVIQK(cr)HQR_	Q8IZ83	Aldehyde dehydrogenase family 16 member A1	3	430.582	1.8849	1.497e-05	110.38	2	4249.2	4790.6	4859.6	4816.4	5154.4	4095.3	4598.2	1.082
1372	LAEVIQKHQR	10	Crotony(K)	_LAEVIQK(cr)HQR_	Q8IZ83	Aldehyde dehydrogenase family 16 member A1	3	430.582		0.0050914	74.841	1	0	0	0	0	0	0	0	NA
1373	LAPEFAKR	8	Crotony(K)	_LAPEFAK(cr)R_	P30041	Peroxiredoxin-6	2	500.285	2.0806	0.00016616	91.318	3	27988	31046	29138	28556	28785	27485	27210	0.972
1374	LAPEFAKR	8	Crotony(K)	_LAPEFAK(cr)R_	P30041	Peroxiredoxin-6	3	333.859		0.027008	49.097	1	0	0	0	0	0	0	0	NA
1375	LAPNQTKELEEK	12	Crotony(K)	_LAPNQTK(cr)ELEEK_	P11171	Protein 4.1	3	489.928	2.4038	0.0011313	84.365	1	0	0	0	0	0	0	0	NA
1376	LAPNQTKELEEK	12	Crotony(K)	_LAPNQTK(cr)ELEEK_	P11171	Protein 4.1	3	489.928	3.2159	2.803e-07	118.87	1	9312	11943	10495	10257	11627	9949.4	8888.9	0.955
1377	LAPNQTKELEEK	12	Crotony(K)	_LAPNQTK(cr)ELEEK_	P11171	Protein 4.1	2	734.388	3.645	1.8371e-34	180.48	1	9830.8	11882	10130	10212	12308	10384	10622	1.08
1378	LATALQKLEEAEK	13	Crotony(K)	_LATALQK(cr)LEEAEK_	P06753	Tropomyosin alpha-3 chain	3	504.615	2.7006	0.000137	98.592	1	3103.3	3182.2	2970.2	3119.8	4223	3351.7	3454.4	1.113
1379	LATALQKLEEAEK	13	Crotony(K)	_LATALQK(cr)LEEAEK_	P06753	Tropomyosin alpha-3 chain	2	756.419	2.7028	1.6526e-17	154.69	1	11025	11623	11196	10240	13025	11205	11012	0.999
1382	LAWAKEK	7	Crotony(K)	_LAWAK(cr)EK_	Q16775	Hydroxyacylglutathione hydrolase, mitochondrial	2	457.261	3.3879	0.0075885	73.665	1	44979	52871	48512	46077	54206	41091	46974	1.044
1383	LAYDIKK	7	Crotony(K)	_LAYDIK(cr)K_	Q8IJS1	Hypoxanthine phosphoribosyltransferase	2	459.768	4.944	0.037121	65.246	1	0	0	0	0	0	0	0	NA
1384	LCENIAGHLK	10	Unmodified	_LCENIAGHLK_	P04040	Catalase	3	385.538	3.7413	0.004237	72.2	1	5686.1	6208.3	6110.8	6220.6	6121	4801.1	5253.9	0.924
1385	LCENIAGHLK	10	Unmodified	_LCENIAGHLK_	P04040	Catalase	3	385.538		0.030337	46.352	1	0	0	0	0	0	0	0	NA
1386	LCENIAGHLKDAQIFIQK	18	Crotony(K)	_LCENIAGHLK(cr)DAQIFIQK_	P04040	Catalase	4	542.29	1.7656	0.00070454	66.606	1	0	0	0	0	0	0	0	NA
1388	LDFLIPLSKVDENMK	15	Crotony(K)	_LDFLIPLSK(cr)VDENMK_	P48506	Glutamate--cysteine ligase catalytic subunit	3	610.662	3.0187	5.7592e-17	128.95	1	6087.6	8797	7831.5	6498.5	10651	7051	6419.6	1.055
1389	LDGAHAPELTKK	12	Crotony(K)	_LDGAHAPELTK(cr)K_	O76003	Glutaredoxin-3	3	449.914		0.0063487	71.176	1	0	0	0	0	0	0	0	NA
1390	LDKAQIHDLVLVGGSTR	17	Crotony(K)	_LDK(cr)AQIHDLVLVGGSTR_	P0DMV9	Heat shock 70 kDa protein 1B	3	630.686	2.6765	1.2401e-10	102.98	1	7694.7	12066	9234.5	8922.3	11420	8452.1	7818.5	1.016
1391	LDQLIYIPLPDEKSR	15	Crotony(K)	_LDQLIYIPLPDEK(cr)SR_	P55072	Transitional endoplasmic reticulum ATPase	3	623.344	2.0803	0.0043573	55.866	1	3672	4743.2	4454.8	3595.6	4978.7	3392.7	4064.1	1.107
1392	LDQLIYIPLPDEKSR	15	Crotony(K)	_LDQLIYIPLPDEK(cr)SR_	P55072	Transitional endoplasmic reticulum ATPase	2	934.512	1.953	8.8517e-17	131.45	1	8589.3	9699.7	9660.9	8784.8	9420.9	7881.1	7830.8	0.912
1393	LEALKENGGAR	11	Crotony(K)	_LEALK(cr)ENGGAR_	P02647	Apolipoprotein A-I	2	613.33	2.5423	0.025214	65.495	1	11141	16764	14081	16185	14613	26847	11303	1.015
1394	LEALSVKEETKEDAEEKQ	18	Crotony(K)	_LEALSVK(cr)EETKEDAEEKQ_	P43487	Ran-specific GTPase-activating protein	4	536.771	2.8218	8.7573e-30	149.47	1	0	0	0	0	0	0	0	NA
1395	LEALSVKEETKEDAEEKQ	18	Crotony(K)	_LEALSVK(cr)EETKEDAEEKQ_	P43487	Ran-specific GTPase-activating protein	3	715.358		2.5417e-35	122.94	1	0	0	0	0	0	0	0	NA
1396	LEDSYHLQVFKR	12	Crotony(K)	_LEDSYHLQVFK(cr)R_	P02549	Spectrin alpha chain, erythrocytic 1	3	534.947	2.3985	2.8798e-07	132.32	1	1880.8	2107.9	2397.8	1910.6	2318.9	1503.1	1759.1	0.935
1397	LEEAEKAADESER	13	Crotony(K)	_LEEAEK(cr)AADESER_	P06753	Tropomyosin alpha-3 chain	2	772.857	2.0212	0.00023979	99.344	1	3270.9	3477.6	3403.7	3531.1	3995.9	4087.8	3422.1	1.046
1398	LEEAEKAADESER	13	Crotony(K)	_LEEAEK(cr)AADESER_	P06753	Tropomyosin alpha-3 chain	3	515.574	2.6238	0.0010012	79.614	1	5915.9	7389.9	7037.3	7313.9	7956.3	7094.5	6346.2	1.073
1399	LEEAEKAADESER	13	Crotony(K)	_LEEAEK(cr)AADESER_	P06753	Tropomyosin alpha-3 chain	2	772.857	2.5306	2.0643e-37	177.88	1	2488	2494.5	3403.6	3374.7	4116.5	4007.8	3935.3	1.582
1400	LEKPAKYDDIK	11	Crotony(K)	_LEKPAK(cr)YDDIK_	P04406	Glyceraldehyde-3-phosphate dehydrogenase	3	463.254	3.4525	0.021287	88.282	1	7528.9	8980.3	8620.3	7951.9	8360	7892.5	8071.4	1.072
1401	LELFLPEEYPMAAPKVR	17	Crotony(K)	_LELFLPEEYPMAAPK(cr)VR_	P61088	Ubiquitin-conjugating enzyme E2 N	3	691.036	2.9684	0.0002616	82.59	1	4026	4137.9	4314.2	3866.8	4664.3	3227.1	3230.9	0.803
1402	LEQFVSILMASIPLPDK	17	Oxidation (M)	_LEQFVSILM(ox)ASIPLPDK_	P00491	Purine nucleoside phosphorylase	4	480.015	2.1733	0.00085793	74.732	1	8956	11521	10456	9349.9	9406.9	8180.8	8941.9	0.998
1403	LEQFVSILMASIPLPDK	17	Unmodified	_LEQFVSILMASIPLPDK_	P00491	Purine nucleoside phosphorylase	3	634.353	2.1726	4.0153e-17	120.9	1	4673.3	5610.3	5119.1	4562.3	4773.9	3775.1	4121	0.882
1404	LFAYPDTHR	9	Unmodified	_LFAYPDTHR_	P04040	Catalase	3	373.858	1.3004	0.00037785	92.491	2	2250	2169.2	2308.9	1845.8	1821.3	2108.3	1868.2	0.83
1405	LFAYPDTHR	9	Unmodified	_LFAYPDTHR_	P04040	Catalase	3	373.858	0.52132	0.015185	60.828	1	0	0	0	0	0	0	0	NA
1406	LFQFHFHWGSTNEHGSEHTVDGVK	24	Unmodified	_LFQFHFHWGSTNEHGSEHTVDGVK_	P00915	Carbonic anhydrase 1	5	560.064	1.9326	0.013973	36.504	1	0	0	0	0	0	0	0	NA
1407	LFQFHFHWGSTNEHGSEHTVDGVK	24	Unmodified	_LFQFHFHWGSTNEHGSEHTVDGVK_	P00915	Carbonic anhydrase 1	5	560.064	2.7458	6.9596e-20	116.74	2	1884.5	2012.9	1598.1	1890.6	1571.9	1461.9	1909.9	1.013
1408	LFQFHFHWGSTNEHGSEHTVDGVK	24	Unmodified	_LFQFHFHWGSTNEHGSEHTVDGVK_	P00915	Carbonic anhydrase 1	4	699.828	3.1261	1.3338e-118	209.41	1	9714.3	12706	10257	11159	10013	9266	9150.3	0.942
1409	LHDEKEETAGSYDSR	15	Crotony(K)	_LHDEK(cr)EETAGSYDSR_	O60610	Protein diaphanous homolog 1	3	602.271	2.4426	8.0529e-10	115.56	1	2365.7	2066.8	2535.9	2239.7	2858.5	2101.2	1983.2	0.838
1410	LHELQEK	7	Unmodified	_LHELQEK_	P02647	Apolipoprotein A-I	3	299.499	1.5157	0.01437	58.194	1	0	0	0	0	0	0	0	NA
1411	LHIVQVVCK	9	Unmodified	_LHIVQVVCK_	O00299	Chloride intracellular channel protein 1	3	365.883	2.9514	0.0004571	80.438	1	5421.1	8474.6	6618.6	6241.4	6008.2	4585.2	7174.5	1.323
1412	LHKVIEPK	8	Crotony(K)	_LHK(cr)VIEPK_	Q13228	Methanethiol oxidase	3	344.546	2.2024	0.016131	56.432	2	0	0	0	0	0	0	0	NA
1413	LHMMKEK	7	Oxidation (M),Crotony(K)	_LHM(ox)MK(cr)EK_	Q13002	Glutamate receptor ionotropic, kainate 2	3	334.17	1.435	0.029765	50.966	1	0	0	0	0	0	0	0	NA
1414	LHQLDAEKER	10	Crotony(K)	_LHQLDAEK(cr)ER_	P29144	Tripeptidyl-peptidase 2	3	436.23	2.1706	0.0028382	75.819	1	0	0	0	0	0	0	0	NA
1417	LHVDPENFR	9	Unmodified	_LHVDPENFR_	P68871	Hemoglobin subunit beta	2	563.786	1.3675	1.8208e-21	169.09	2	11027	12581	13743	11862	12192	9884.4	12399	1.124
1418	LHVDPENFR	9	Unmodified	_LHVDPENFR_	P68871	Hemoglobin subunit beta	3	376.193	0.8664	0.026414	53.751	1	0	0	0	0	0	0	0	NA
1419	LHVDPENFR	9	Unmodified	_LHVDPENFR_	P68871	Hemoglobin subunit beta	3	376.193	1.3789	2.7282e-05	118.5	9	2720.1	2688.4	3201.3	2739.8	2621.1	3017.7	2844.7	1.046
1420	LHVDPENFR	9	Unmodified	_LHVDPENFR_	P68871	Hemoglobin subunit beta	2	563.786	2.6435	4.4957e-68	204.07	6	21498	25445	22806	23339	20569	20785	21069	0.98
1421	LHVDPENFR	9	Unmodified	_LHVDPENFR_	P68871	Hemoglobin subunit beta	3	376.193	2.8926	4.4024e-05	107.69	1	2904.4	3189.5	2972.3	3092.2	2818.1	2806.9	2562.9	0.882
1422	LHVDPENFR	9	Unmodified	_LHVDPENFR_	P68871	Hemoglobin subunit beta	3	376.193	2.2078	0.00081878	74.376	3	2203.7	3243.9	2315.9	2557.1	2764.5	1980.3	2113.8	0.959
1423	LHVDPENFR	9	Unmodified	_LHVDPENFR_	P68871	Hemoglobin subunit beta	3	376.193	1.0109	0.00032693	86.136	1	952.02	1433.4	1060.1	965.35	1061.5	851.36	1168.1	1.227
1424	LHVDPENFR	9	Unmodified	_LHVDPENFR_	P68871	Hemoglobin subunit beta	3	376.193		0.00061542	78.264	1	0	0	0	0	0	0	0	NA
1425	LHVDPENFR	9	Unmodified	_LHVDPENFR_	P68871	Hemoglobin subunit beta	3	376.193		0.00064175	90.64	1	0	0	0	0	0	0	0	NA
1426	LHVDPENFR	9	Unmodified	_LHVDPENFR_	P68871	Hemoglobin subunit beta	2	563.786		0.038021	60.102	1	0	0	0	0	0	0	0	NA
1427	LHVDPENFR	9	Unmodified	_LHVDPENFR_	P68871	Hemoglobin subunit beta	3	376.193		0.00059217	83.783	1	0	0	0	0	0	0	0	NA
1428	LHVDPENFR	9	Unmodified	_LHVDPENFR_	P68871	Hemoglobin subunit beta	3	376.193		0.00077216	88.177	1	0	0	0	0	0	0	0	NA
1429	LHVDPENFR	9	Unmodified	_LHVDPENFR_	P68871	Hemoglobin subunit beta	3	376.193		0.0046058	73.157	1	0	0	0	0	0	0	0	NA
1430	LHVDPENFR	9	Unmodified	_LHVDPENFR_	P68871	Hemoglobin subunit beta	3	376.193		0.00077216	88.177	1	0	0	0	0	0	0	0	NA
1431	LHVDPENFR	9	Unmodified	_LHVDPENFR_	P68871	Hemoglobin subunit beta	3	376.193		0.00025493	98.582	1	0	0	0	0	0	0	0	NA
1432	LHVDPENFR	9	Unmodified	_LHVDPENFR_	P68871	Hemoglobin subunit beta	3	376.193		0.0018537	76.679	1	0	0	0	0	0	0	0	NA
1433	LHVDPENFR	9	Unmodified	_LHVDPENFR_	P68871	Hemoglobin subunit beta	3	376.193		0.00077216	88.177	1	0	0	0	0	0	0	0	NA
1434	LHVDPENFR	9	Unmodified	_LHVDPENFR_	P68871	Hemoglobin subunit beta	3	376.193		0.028641	52.591	1	0	0	0	0	0	0	0	NA
1435	LHVDPENFR	9	Unmodified	_LHVDPENFR_	P68871	Hemoglobin subunit beta	3	376.193		0.028055	54.722	1	0	0	0	0	0	0	0	NA
1436	LHVDPENFR	9	Unmodified	_LHVDPENFR_	P68871	Hemoglobin subunit beta	3	376.193		0.027852	55.461	1	0	0	0	0	0	0	0	NA
1437	LHVDPENFR	9	Unmodified	_LHVDPENFR_	P68871	Hemoglobin subunit beta	3	376.193		0.00041892	94.85	1	0	0	0	0	0	0	0	NA
1438	LHVDPENFR	9	Unmodified	_LHVDPENFR_	P68871	Hemoglobin subunit beta	3	376.193		0.0098894	68.456	1	0	0	0	0	0	0	0	NA
1439	LHVDPENFR	9	Unmodified	_LHVDPENFR_	P68871	Hemoglobin subunit beta	3	376.193		0.013897	66.568	1	0	0	0	0	0	0	0	NA
1440	LHVDPENFR	9	Unmodified	_LHVDPENFR_	P68871	Hemoglobin subunit beta	3	376.193		0.0048225	72.879	1	0	0	0	0	0	0	0	NA
1441	LHVDPENFR	9	Unmodified	_LHVDPENFR_	P68871	Hemoglobin subunit beta	2	563.786	2.1521	9.5207e-05	137.95	2	12936	15570	15413	14787	14290	11585	14305	1.106
1442	LHVDPENFR	9	Unmodified	_LHVDPENFR_	P68871	Hemoglobin subunit beta	3	376.193	0.77853	0.00031045	84.615	2	726.62	1348.1	2387.2	975.72	1477.5	828.33	1984.8	2.732
1443	LHVDPENFR	9	Unmodified	_LHVDPENFR_	P68871	Hemoglobin subunit beta	2	563.786	2.4384	0.0054067	118.71	3	18017	20720	19452	18599	19878	17167	17974	0.998
1444	LIELYKEAGISK	12	Crotony(K)	_LIELYK(cr)EAGISK_	P37837	Transaldolase	3	477.941	3.3293	0.0054366	66.989	1	0	0	0	0	0	0	0	NA
1445	LIFAGKQLEDGR	12	Crotony(K)	_LIFAGK(cr)QLEDGR_	P62987	Ubiquitin-60S ribosomal protein L40	3	472.261	2.753	2.4733e-07	122.86	1	1541	1669.4	1865	1673	1794.2	1495.2	1398.2	0.907
1446	LIFAGKQLEDGR	12	Crotony(K)	_LIFAGK(cr)QLEDGR_	P62987	Ubiquitin-60S ribosomal protein L40	2	707.888	2.4726	0.0051475	75.589	1	20525	26220	21753	21757	25827	20641	18928	0.922
1447	LIFAGKQLEDGR	12	Crotony(K)	_LIFAGK(cr)QLEDGR_	P62987	Ubiquitin-60S ribosomal protein L40	3	472.261	2.0992	2.4275e-07	113.61	1	4645.5	5823.4	5615.9	5365.3	5926.2	4923.7	4922.7	1.06
1448	LIGDDHYDSENIK	13	Unmodified	_LIGDDHYDSENIK_	P02549	Spectrin alpha chain, erythrocytic 1	3	506.907	2.6107	3.0907e-11	122.46	1	6287.9	8217.1	7304.2	7739.4	6868.5	5900.1	6900	1.097
1449	LIGDDHYDSENIKAIR	16	Crotony(K)	_LIGDDHYDSENIK(cr)AIR_	P02549	Spectrin alpha chain, erythrocytic 1	3	642.99	2.1001	9.1513e-23	151.8	1	4582.5	4984.6	4785.4	4352.2	5721.4	4512.3	3778.2	0.824
1450	LIKEAAGK	8	Crotony(K)	_LIK(cr)EAAGK_	P00352	Retinal dehydrogenase 1	2	449.274	2.6494	0.013789	67.704	1	19666	22014	22887	20775	22258	18703	18799	0.956
1451	LIQFHFHWGSLDGQGSEHTVDK	22	Unmodified	_LIQFHFHWGSLDGQGSEHTVDK_	P00918	Carbonic anhydrase 2	5	508.449	2.3698	8.9023e-09	98.543	1	0	0	0	0	0	0	0	NA
1452	LIQFHFHWGSLDGQGSEHTVDK	22	Unmodified	_LIQFHFHWGSLDGQGSEHTVDK_	P00918	Carbonic anhydrase 2	4	635.309	2.5508	5.7533e-08	94.384	1	17404	23636	20973	19570	21039	17157	15561	0.894
1453	LIQFHFHWGSLDGQGSEHTVDK	22	Unmodified	_LIQFHFHWGSLDGQGSEHTVDK_	P00918	Carbonic anhydrase 2	5	508.449	3.1254	9.163e-19	111.4	1	2209.2	3164.3	2157.8	2544.1	2460.8	2042.4	2669.2	1.208
1454	LIQFHFHWGSLDGQGSEHTVDK	22	Unmodified	_LIQFHFHWGSLDGQGSEHTVDK_	P00918	Carbonic anhydrase 2	5	508.449	2.9791	3.3144e-13	107.41	2	3464.9	4060.9	3506.5	3070.2	3143.1	2454.3	3272.1	0.944
1455	LIQFHFHWGSLDGQGSEHTVDK	22	Unmodified	_LIQFHFHWGSLDGQGSEHTVDK_	P00918	Carbonic anhydrase 2	4	635.309	3.391	3.8899e-95	207.67	2	42454	56255	50702	48004	50667	42168	42683	1.005
1456	LIQFHFHWGSLDGQGSEHTVDK	22	Unmodified	_LIQFHFHWGSLDGQGSEHTVDK_	P00918	Carbonic anhydrase 2	5	508.449	3.8776	1.8899e-08	95.622	1	0	0	0	0	0	0	0	NA
1457	LIQFHFHWGSLDGQGSEHTVDKK	23	Crotony(K)	_LIQFHFHWGSLDGQGSEHTVDK(cr)K_	P00918	Carbonic anhydrase 2	5	547.673	3.0641	3.2398e-27	121.25	1	0	0	0	0	0	0	0	NA
1458	LIQFHFHWGSLDGQGSEHTVDKK	23	Unmodified	_LIQFHFHWGSLDGQGSEHTVDKK_	P00918	Carbonic anhydrase 2	6	445.225	3.1552	0.031013	25.924	1	0	0	0	0	0	0	0	NA
1459	LIQFHFHWGSLDGQGSEHTVDKK	23	Unmodified	_LIQFHFHWGSLDGQGSEHTVDKK_	P00918	Carbonic anhydrase 2	5	534.068	3.0819	1.2865e-27	126.97	2	20077	26616	20907	20827	24520	19180	19441	0.968
1460	LIQFHFHWGSLDGQGSEHTVDKK	23	Unmodified	_LIQFHFHWGSLDGQGSEHTVDKK_	P00918	Carbonic anhydrase 2	4	667.333	3.6385	9.8957e-54	156.23	1	11990	14984	11568	12063	13154	11860	10593	0.883
1461	LIQFHFHWGSLDGQGSEHTVDKK	23	Unmodified	_LIQFHFHWGSLDGQGSEHTVDKK_	P00918	Carbonic anhydrase 2	6	445.225	3.1001	0.0002875	60.635	1	0	0	0	0	0	0	0	NA
1462	LISAQHNQSKAIEER	15	Crotony(K)	_LISAQHNQSK(cr)AIEER_	P02549	Spectrin alpha chain, erythrocytic 1	3	597.983	2.0976	1.9217e-34	171.46	1	3295.5	3823.9	3735.5	3477.6	3812.6	3392	3532.8	1.072
1463	LKDKAAVGQEEIQLR	15	Crotony(K)	_LKDK(cr)AAVGQEEIQLR_	P02549	Spectrin alpha chain, erythrocytic 1	3	589.332	2.4732	6.9312e-17	136.26	1	18315	24805	22005	20854	26362	18760	20586	1.124
1464	LKDKAAVGQEEIQLR	15	Crotony(K)	_LKDK(cr)AAVGQEEIQLR_	P02549	Spectrin alpha chain, erythrocytic 1	3	589.332	2.8511	9.631e-09	114.55	1	9245.5	14797	11590	11430	13814	10477	9445.6	1.022
1465	LKEAETR	7	Crotony(K)	_LK(cr)EAETR_	P06753	Tropomyosin alpha-3 chain	2	457.751	2.7178	0.006175	74.464	1	2453.1	1919.3	2564.7	2282.3	2979.2	2706.6	2643.1	1.077
1466	LKEENHIK	8	Crotony(K)	_LK(cr)EENHIK_	Q8I0U8	Merozoite surface protein 1	3	360.201	2.7504	0.036938	46.462	1	0	0	0	0	0	0	0	NA
1467	LKGAAVK	7	Crotony(K)	_LK(cr)GAAVK_	Q9UQM7	Calcium/calmodulin-dependent protein kinase type II subunit alpha	2	377.745	4.7079	0.028855	64.757	1	5725.2	6200.3	6068.9	6308.1	5626.4	5226.4	6433.4	1.124
1468	LKGAAVK	7	Crotony(K)	_LK(cr)GAAVK_	Q9UQM7	Calcium/calmodulin-dependent protein kinase type II subunit alpha	3	252.166	2.4053	0.03513	49.358	1	0	0	0	0	0	0	0	NA
1469	LKSDTAAAAVR	11	Crotony(K)	_LK(cr)SDTAAAAVR_	P22314	Ubiquitin-like modifier-activating enzyme 1	2	585.827	1.8088	0.020136	68.171	1	6383.2	7686.1	7454.6	7798.7	7719	7082.4	6928.5	1.085
1470	LLANLKEMEEPFEK	14	Crotony(K)	_LLANLK(cr)EMEEPFEK_	P30566	Adenylosuccinate lyase	3	586.971	3.1996	6.5741e-05	94.532	1	0	0	0	0	0	0	0	NA
1471	LLDLLHLQLICR	12	Unmodified	_LLDLLHLQLICR_	P02549	Spectrin alpha chain, erythrocytic 1	3	502.966	3.0237	7.405e-08	133.05	1	4458.7	5069.4	5145.7	4272.6	4291.6	4239.7	4463.4	1.001
1472	LLGNVLVCVLAHHFGK	16	Unmodified	_LLGNVLVCVLAHHFGK_	P68871	Hemoglobin subunit beta	3	593.003	2.566	0.0021082	60.549	1	0	0	0	0	0	0	0	NA
1473	LLGNVLVCVLAHHFGK	16	Unmodified	_LLGNVLVCVLAHHFGK_	P68871	Hemoglobin subunit beta	3	593.003	3.0568	1.6611e-79	204.28	4	22668	24745	23687	25747	23657	23474	25349	1.118
1474	LLGNVLVCVLAHHFGK	16	Unmodified	_LLGNVLVCVLAHHFGK_	P68871	Hemoglobin subunit beta	4	445.004	1.8869	3.7104e-14	121.24	9	7649.7	8468.9	8315.5	7933	7964.6	7953.8	7593.3	0.993
1475	LLGNVLVCVLAHHFGK	16	Unmodified	_LLGNVLVCVLAHHFGK_	P68871	Hemoglobin subunit beta	3	593.003	2.2241	6.9737e-23	152	5	0	0	0	0	0	0	0	NA
1476	LLGNVLVCVLAHHFGK	16	Unmodified	_LLGNVLVCVLAHHFGK_	P68871	Hemoglobin subunit beta	2	889.001		1.2718e-236	238.43	1	0	0	0	0	0	0	0	NA
1477	LLGNVLVCVLAHHFGK	16	Unmodified	_LLGNVLVCVLAHHFGK_	P68871	Hemoglobin subunit beta	3	593.003		0.00014291	57.62	1	0	0	0	0	0	0	0	NA
1478	LLGNVLVCVLAHHFGK	16	Unmodified	_LLGNVLVCVLAHHFGK_	P68871	Hemoglobin subunit beta	3	593.003		8.5834e-08	70.47	1	0	0	0	0	0	0	0	NA
1479	LLGNVLVCVLAHHFGK	16	Unmodified	_LLGNVLVCVLAHHFGK_	P68871	Hemoglobin subunit beta	3	593.003		4.718e-08	75.316	1	0	0	0	0	0	0	0	NA
1480	LLGNVLVCVLAHHFGK	16	Unmodified	_LLGNVLVCVLAHHFGK_	P68871	Hemoglobin subunit beta	3	593.003		2.7776e-34	125.97	1	0	0	0	0	0	0	0	NA
1481	LLGQFSEKELAAEK	14	Crotony(K)	_LLGQFSEK(cr)ELAAEK_	P53004	Biliverdin reductase A	3	544.294	2.348	1.6775e-08	113.4	1	20662	26560	22316	21392	25645	21418	20573	0.996
1482	LLIGTVFHK	9	Unmodified	_LLIGTVFHK_	P27169	Serum paraoxonase/arylesterase 1	3	343.215	3.0354	0.00031184	84.743	1	1892.3	2544.9	2752.4	4103.9	2269.9	7037.5	2097.9	1.109
1483	LLKESLLLQK	10	Crotony(K)	_LLK(cr)ESLLLQK_	P02549	Spectrin alpha chain, erythrocytic 1	2	626.897		2.3831e-35	142.08	1	0	0	0	0	0	0	0	NA
1484	LLKESLLLQK	10	Crotony(K)	_LLK(cr)ESLLLQK_	P02549	Spectrin alpha chain, erythrocytic 1	3	418.267		3.5936e-09	110.84	1	0	0	0	0	0	0	0	NA
1485	LLLSKGADK	9	Crotony(K)	_LLLSK(cr)GADK_	P58546	Myotrophin	3	338.206	3.1534	0.00043274	88.392	1	0	0	0	0	0	0	0	NA
1486	LLQDFFNGKELNK	13	Crotony(K)	_LLQDFFNGK(cr)ELNK_	P11142	Heat shock cognate 71 kDa protein	3	545.291	3.6089	3.5279e-11	125.53	1	13609	15974	15326	13630	14592	12575	15030	1.104
1487	LLSGEDVGQDEGATR	15	Unmodified	_LLSGEDVGQDEGATR_	P11277	Spectrin beta chain, erythrocytic	2	773.871	1.4949	0.00071337	83.54	1	2224.1	2484.1	2156.7	2432.8	2034	2059.1	1918.4	0.863
1488	LLTHHKDHFTK	11	Crotony(K)	_LLTHHK(cr)DHFTK_	P78371	T-complex protein 1 subunit beta	4	361.948	1.5103	0.021656	47.712	1	0	0	0	0	0	0	0	NA
1489	LLTHHKDHFTK	11	Crotony(K)	_LLTHHK(cr)DHFTK_	P78371	T-complex protein 1 subunit beta	5	289.76	0.90875	4.3859e-07	122.33	1	0	0	0	0	0	0	0	NA
1498	LMEADIAIQGDKVK	14	Oxidation (M),Crotony(K)	_LM(ox)EADIAIQGDK(cr)VK_	P11277	Spectrin beta chain, erythrocytic	3	538.952	3.4922	0.0040642	58.32	1	0	0	0	0	0	0	0	NA
1499	LMMSKENMK	9	Crotony(K)	_LMMSK(cr)ENMK_	Q15819	Ubiquitin-conjugating enzyme E2 variant 2	2	590.282	3.8708	0.00095278	88.596	1	24113	29240	25595	25939	28017	24836	23777	0.986
1500	LMMSKENMK	9	Crotony(K)	_LMMSK(cr)ENMK_	Q15819	Ubiquitin-conjugating enzyme E2 variant 2	3	393.857		0.0031488	72.607	1	0	0	0	0	0	0	0	NA
1501	LNECVDHTPK	10	Unmodified	_LNECVDHTPK_	P78417	Glutathione S-transferase omega-1	3	404.861	2.9573	0.0016323	81.525	1	0	0	0	0	0	0	0	NA
1502	LNECVDHTPKLK	12	Crotony(K)	_LNECVDHTPK(cr)LK_	P78417	Glutathione S-transferase omega-1	3	507.929	1.1728	0.0050351	67.997	1	3115.1	3188.4	3085.5	2785.3	3015.2	2486.5	3218.9	1.033
1503	LNKSELK	7	Crotony(K)	_LNK(cr)SELK_	P26447	Protein S100-A4	2	450.263	3.3233	0.00046505	85.676	1	4163.7	5065	4788.9	4469.2	5163.7	4044.7	5501.8	1.321
1504	LNKSELK	7	Crotony(K)	_LNK(cr)SELK_	P26447	Protein S100-A4	2	450.263	2.8216	0.03027	63.816	1	17805	22176	19435	18669	21455	17646	18520	1.04
1505	LNPEDIKK	8	Crotony(K)	_LNPEDIK(cr)K_	P53396	ATP-citrate synthase	2	512.787	3.7038	0.021938	66.056	1	19723	24862	23553	22110	24128	19362	19858	1.007
1506	LNPNFLVDFGKEPLGPALAHELR	23	Crotony(K)	_LNPNFLVDFGK(cr)EPLGPALAHELR_	Q13228	Methanethiol oxidase	3	872.471	2.7833	5.4549e-19	114.15	1	12069	17400	13410	13282	19641	12307	10541	0.873
1507	LNPNFLVDFGKEPLGPALAHELR	23	Crotony(K)	_LNPNFLVDFGK(cr)EPLGPALAHELR_	Q13228	Methanethiol oxidase	4	654.605	2.8371	3.1292e-05	76.237	1	7830.1	10831	8618.6	8183.8	9852.4	6967.1	7863.1	1.004
1508	LNPNFLVDFGKEPLGPALAHELR	23	Crotony(K)	_LNPNFLVDFGK(cr)EPLGPALAHELR_	Q13228	Methanethiol oxidase	3	872.471	2.8904	2.7415e-13	107.75	1	5195.5	6694.8	6614	5806.1	7160.5	5385.6	5149.9	0.991
1509	LNVITVGPR	9	Unmodified	_LNVITVGPR_	P04040	Catalase	2	484.798	2.0323	0.020402	73.327	2	0	0	0	0	0	0	0	NA
1510	LPALHIAAR	9	Unmodified	_LPALHIAAR_	P16157	Ankyrin-1	3	321.203	1.5466	1.7821e-05	102	1	1270.1	1782	1261.5	1248.6	1351.4	1253.1	1332.6	1.049
1511	LPDSFKDSPSK	11	Crotony(K)	_LPDSFK(cr)DSPSK_	P27105	Erythrocyte band 7 integral membrane protein	3	430.219	4.1386	0.015118	62.088	1	0	0	0	0	0	0	0	NA
1512	LPDSFKDSPSK	11	Crotony(K)	_LPDSFK(cr)DSPSK_	P27105	Erythrocyte band 7 integral membrane protein	2	644.825		0.014793	59.225	1	0	0	0	0	0	0	0	NA
1513	LPEGDLGKEIEQK	13	Crotony(K)	_LPEGDLGK(cr)EIEQK_	Q6IS14	Eukaryotic translation initiation factor 5A-1-like	3	508.603	2.7827	0.00054003	83.087	1	0	0	0	0	0	0	0	NA
1514	LPEITDLKDK	10	Crotony(K)	_LPEITDLK(cr)DK_	P02549	Spectrin alpha chain, erythrocytic 1	3	413.899	2.0564	0.00010815	113.93	1	2515.1	3095.2	3072.4	2721.2	3501.6	2777.5	2914.3	1.159
1515	LPEITDLKDK	10	Crotony(K)	_LPEITDLK(cr)DK_	P02549	Spectrin alpha chain, erythrocytic 1	2	620.345	1.7085	0.0039788	88.021	1	14805	17607	17109	17458	19748	14643	16028	1.083
1516	LPEITDLKDK	10	Crotony(K)	_LPEITDLK(cr)DK_	P02549	Spectrin alpha chain, erythrocytic 1	3	413.899	2.301	0.0018516	91.549	1	8514.2	9675.6	8856.6	8518.9	9621.7	8331.5	8519.4	1.001
1517	LPEITDLKDK	10	Crotony(K)	_LPEITDLK(cr)DK_	P02549	Spectrin alpha chain, erythrocytic 1	2	620.345	2.2564	0.00038031	100.93	1	9955.8	10477	9390.1	9580.5	9719.5	9459.9	10040	1.008
1518	LPLAQSADYGTNLQTVQLFMKK	22	Crotony(K)	_LPLAQSADYGTNLQTVQLFMK(cr)K_	P11277	Spectrin beta chain, erythrocytic	4	634.339	3.9352	9.0938e-05	78.708	1	0	0	0	0	0	0	0	NA
1519	LPLAQSADYGTNLQTVQLFMKK	22	Crotony(K)	_LPLAQSADYGTNLQTVQLFMK(cr)K_	P11277	Spectrin beta chain, erythrocytic	3	845.449	2.9232	1.3569e-81	199.61	1	14337	15018	14755	11814	14409	12586	12664	0.883
1520	LPSEGPR	7	Unmodified	_LPSEGPR_	P30043	Flavin reductase (NADPH)	2	378.206	1.7292	0.024561	76.134	1	2054.3	2184.6	1929.1	2359.3	1937.4	1810	1879.5	0.915
1521	LQATYWYHR	9	Unmodified	_LQATYWYHR_	P02549	Spectrin alpha chain, erythrocytic 1	3	413.209	0.79733	4.1777e-05	107.21	2	333.99	597.02	238.2	484.81	211.37	561.36	328.43	0.983
1522	LQATYWYHR	9	Unmodified	_LQATYWYHR_	P02549	Spectrin alpha chain, erythrocytic 1	2	619.309	1.6149	0.0039602	84.198	1	5262.9	5740.5	5447.8	4828.7	5491.8	4878.5	4793.8	0.911
1523	LQAVTDDHIR	10	Unmodified	_LQAVTDDHIR_	P30043	Flavin reductase (NADPH)	3	389.875	1.3634	0.00019621	121.61	1	358.64	367.51	377.3	246.55	369.19	140.9	428.54	1.195
1524	LQAVTDDHIR	10	Unmodified	_LQAVTDDHIR_	P30043	Flavin reductase (NADPH)	3	389.875	1.51	0.030553	51.286	1	0	0	0	0	0	0	0	NA
1525	LQAVTDDHIR	10	Unmodified	_LQAVTDDHIR_	P30043	Flavin reductase (NADPH)	3	389.875	1.7248	0.016903	60.255	1	0	0	0	0	0	0	0	NA
1526	LQAVTDDHIR	10	Unmodified	_LQAVTDDHIR_	P30043	Flavin reductase (NADPH)	3	389.875	1.2697	0.0014702	87.184	1	1465	1923.6	1377.6	1177.3	1820.9	1242.7	1002.6	0.684
1527	LQGQVDKHYAGLK	13	Crotony(K)	_LQGQVDK(cr)HYAGLK_	P11277	Spectrin beta chain, erythrocytic	3	508.944	4.5028	3.122e-05	103.76	2	21427	24428	24286	23772	24322	20489	21781	1.017
1528	LQGQVDKHYAGLK	13	Crotony(K)	_LQGQVDK(cr)HYAGLK_	P11277	Spectrin beta chain, erythrocytic	3	508.944	2.4452	4.2596e-05	101.43	1	6478.2	7399.7	7404.1	7393.3	6734.3	6863.1	6297.8	0.972
1529	LQKVLDALQAIK	12	Crotony(K)	_LQK(cr)VLDALQAIK_	P00915	Carbonic anhydrase 1	3	469.957		3.5396e-05	85.536	1	0	0	0	0	0	0	0	NA
1530	LQSIGTENTEENRR	14	Unmodified	_LQSIGTENTEENRR_	P04075	Fructose-bisphosphate aldolase A	3	549.608	1.5122	0.00014619	93.478	1	1759.7	2259.3	2221.1	1981	2503.5	2088.1	1935.7	1.1
1531	LQTAYAGEK	9	Unmodified	_LQTAYAGEK_	P11277	Spectrin beta chain, erythrocytic	2	490.756	2.9079	0.00025445	102.4	1	6386.3	8328.6	7729.9	7939.4	7811.4	6285.2	6634.5	1.039
1532	LQTAYAGEKAEAIQNK	16	Crotony(K)	_LQTAYAGEK(cr)AEAIQNK_	P11277	Spectrin beta chain, erythrocytic	3	601.648	4.4339	1.7384e-18	136.63	1	7147.7	7783	7730.4	6950.9	7765.3	5940.4	6844.8	0.958
1534	LSDYKGK	7	Crotony(K)	_LSDYK(cr)GK_	P32119	Peroxiredoxin-2	2	439.735	3.0895	0.0029883	79.474	1	16723	20787	20832	17918	19175	18064	15915	0.952
1535	LSDYKGK	7	Crotony(K)	_LSDYK(cr)GK_	P32119	Peroxiredoxin-2	2	439.735	3.2456	0.002375	80.438	3	22092	28744	26018	24438	26802	22687	26436	1.197
1536	LSDYKGK	7	Crotony(K)	_LSDYK(cr)GK_	P32119	Peroxiredoxin-2	2	439.735	3.128	0.036983	59.35	1	12942	15804	14878	14091	16136	13938	14542	1.124
1537	LSEDYGVLK	9	Unmodified	_LSEDYGVLK_	P32119	Peroxiredoxin-2	2	512.271	2.266	0.00057549	107.79	2	40916	46734	44814	41317	40093	34310	38915	0.951
1538	LSEDYGVLK	9	Unmodified	_LSEDYGVLK_	P32119	Peroxiredoxin-2	2	512.271	3.5175	0.0091688	76.228	1	18106	28568	21268	19485	24423	17118	17208	0.95
1539	LSEDYGVLK	9	Unmodified	_LSEDYGVLK_	P32119	Peroxiredoxin-2	2	512.271	3.4224	0.0018648	98.048	1	0	0	0	0	0	0	0	NA
1540	LSEDYGVLKTDEGIAYR	17	Crotony(K)	_LSEDYGVLK(cr)TDEGIAYR_	P32119	Peroxiredoxin-2	3	666.334	2.9737	1.2137e-10	103.13	1	13875	19554	15964	16925	18231	13283	13774	0.993
1541	LSEDYGVLKTDEGIAYR	17	Crotony(K)	_LSEDYGVLK(cr)TDEGIAYR_	P32119	Peroxiredoxin-2	2	998.997	2.4318	1.7033e-100	214.46	1	24671	28062	26906	26321	29325	23718	26291	1.066
1542	LSESHPDATEDLQR	14	Unmodified	_LSESHPDATEDLQR_	P02549	Spectrin alpha chain, erythrocytic 1	3	533.253	1.7747	0.0021672	68.972	1	0	0	0	0	0	0	0	NA
1543	LSFDKDAMVAR	11	Crotony(K)	_LSFDK(cr)DAMVAR_	P37837	Transaldolase	2	660.834	4.1517	0.017909	69.345	1	42990	56230	51995	45396	55515	43677	42027	0.978
1544	LSFDKDAMVAR	11	Crotony(K)	_LSFDK(cr)DAMVAR_	P37837	Transaldolase	2	660.834	2.7251	0.0131	71.879	1	32011	36826	37567	32534	37247	31185	32080	1.002
1545	LSISDLKDIK	10	Crotony(K)	_LSISDLK(cr)DIK_	P27362	Phosphoglycerate kinase	3	400.568	3.9765	0.032866	53.567	1	0	0	0	0	0	0	0	NA
1546	LSKEDIER	8	Crotony(K)	_LSK(cr)EDIER_	P11142	Heat shock cognate 71 kDa protein	2	529.28	2.3269	0.00012168	91.549	2	9558.9	11675	10817	10034	11817	10006	9982.3	1.044
1547	LSKEQIEK	8	Crotony(K)	_LSK(cr)EQIEK_	Q8I2X4	Heat shock protein 70	2	521.793	3.3823	0.0015949	78.513	1	8649.3	12268	12403	14960	15263	12363	8324.9	0.962
1548	LSKEQIEK	8	Crotony(K)	_LSK(cr)EQIEK_	Q8I2X4	Heat shock protein 70	3	348.197	2.5326	0.018549	55.064	1	0	0	0	0	0	0	0	NA
1549	LSMYGVDLHK	10	Unmodified	_LSMYGVDLHK_	P11171	Protein 4.1	3	388.202	3.2316	0.036304	47.894	1	0	0	0	0	0	0	0	NA
1550	LSQEDPDYGIR	11	Unmodified	_LSQEDPDYGIR_	P04040	Catalase	2	646.809	2.8515	0.0017714	101.72	2	6614.3	8624.2	7435.5	6828.2	7346.6	6273.8	7020	1.061
1551	LTHKEFR	7	Crotony(K)	_LTHK(cr)EFR_	P02549	Spectrin alpha chain, erythrocytic 1	3	333.519	0.069783	3.0683e-06	143.89	2	4424.3	5656.6	5503.9	5735.7	5082.5	5672.4	5324	1.203
1552	LTTVLTTHHHWDHAGGNEK	19	Unmodified	_LTTVLTTHHHWDHAGGNEK_	Q16775	Hydroxyacylglutathione hydrolase, mitochondrial	5	431.615	2.7821	0.00030104	58.693	1	0	0	0	0	0	0	0	NA
1553	LVAEGNLYSDKIK	13	Crotony(K)	_LVAEGNLYSDK(cr)IK_	P11277	Spectrin beta chain, erythrocytic	3	506.612	2.8237	0.00012425	98.942	1	0	0	0	0	0	0	0	NA
1554	LVAQDNFGYDLAAVEAAKK	19	Crotony(K)	_LVAQDNFGYDLAAVEAAK(cr)K_	P11277	Spectrin beta chain, erythrocytic	3	697.697	2.2997	6.809e-42	171.35	1	8800.6	9941.9	8060.7	8614.7	8822.7	7873	8657.8	0.984
1555	LVAYYTLIGASGQR	14	Unmodified	_LVAYYTLIGASGQR_	P01024	Complement C3	2	756.414	2.0941	7.9412e-11	126.71	1	0	0	0	0	0	0	0	NA
1556	LVDKFLEDVK	10	Crotony(K)	_LVDK(cr)FLEDVK_	P01009	Alpha-1-antitrypsin	3	425.239	3.7803	0.0018106	87.184	1	864.16	1161	892.89	2467.1	1299.6	9468.6	629.27	0.728
1557	LVGLKFMQASEDLLK	15	Crotony(K)	_LVGLK(cr)FMQASEDLLK_	P15531	Nucleoside diphosphate kinase A	3	587.327	2.8301	1.5546e-09	112.24	1	0	0	0	0	0	0	0	NA
1558	LVHIEAVGTDSGEPLKR	17	Crotony(K)	_LVHIEAVGTDSGEPLK(cr)R_	Q8IIK8	Peptidyl-prolyl cis-trans isomerase	3	630.342	2.1195	7.9078e-05	90.453	1	8769.2	10728	11179	10281	11841	9505.6	8608.1	0.982
1559	LVLDSVKLEA	10	Crotony(K)	_LVLDSVK(cr)LEA_	O75347	Tubulin-specific chaperone A	2	577.837	2.0747	0.012813	71.614	1	8934.9	11500	10544	10140	11778	9241.4	8851.6	0.991
1560	LVLVGDGGTGKTTFVK	16	Crotony(K)	_LVLVGDGGTGK(cr)TTFVK_	P62826	GTP-binding nuclear protein Ran	3	553.982	1.5533	0.0015817	73.296	1	0	0	0	0	0	0	0	NA
1561	LVNANGEAVYCKFHYK	16	Crotony(K)	_LVNANGEAVYCK(cr)FHYK_	P04040	Catalase	3	660.993	4.7363	1.7713e-27	157.91	1	51568	59604	55769	50871	57801	44056	48446	0.939
1562	LVNANGEAVYCKFHYK	16	Crotony(K)	_LVNANGEAVYCK(cr)FHYK_	P04040	Catalase	4	495.996	4.205	0.0010478	70.197	1	0	0	0	0	0	0	0	NA
1563	LVPLVQATFPENAVTKR	17	Crotony(K)	_LVPLVQATFPENAVTK(cr)R_	P16157	Ankyrin-1	3	651.039	2.3923	0.0063566	56.039	1	0	0	0	0	0	0	0	NA
1564	LVQAFQYTDEHGEVCPAGWKPGSDTIKPNVDDSK	34	Crotony(K)	_LVQAFQYTDEHGEVCPAGWK(cr)PGSDTIKPNVDDSK_	P32119	Peroxiredoxin-2	5	772.168	3.8487	6.0311e-44	131.96	1	21930	28441	22127	21040	28095	19706	21960	1.001
1565	LVQAFQYTDEHGEVCPAGWKPGSDTIKPNVDDSK	34	Crotony(K)	_LVQAFQYTDEHGEVCPAGWK(cr)PGSDTIKPNVDDSK_	P32119	Peroxiredoxin-2	4	964.959	2.9363	1.0249e-93	175.44	1	23816	30357	26598	22628	29465	23047	23338	0.98
1566	LWDELQATTKEK	12	Crotony(K)	_LWDELQATTK(cr)EK_	P11277	Spectrin beta chain, erythrocytic	3	510.6	3.246	0.0046236	69.03	1	0	0	0	0	0	0	0	NA
1567	LWMAAMKEDPTVSALLTSEK	20	Crotony(K)	_LWMAAMK(cr)EDPTVSALLTSEK_	P78417	Glutathione S-transferase omega-1	3	763.722	2.7693	2.4577e-35	142.97	1	8213.4	10350	8227	8633.2	9452.6	8629.8	9055.5	1.103
1568	LYEEGSNKR	9	Crotony(K)	_LYEEGSNK(cr)R_	P25788	Proteasome subunit alpha type-3	2	582.288	2.0035	0.0012209	87.568	1	7209.1	8451.4	8017.1	8163.7	8738.2	6477.9	6489.1	0.9
1569	LYHSEAFTVNFGDTEEAK	18	Unmodified	_LYHSEAFTVNFGDTEEAK_	P01009	Alpha-1-antitrypsin	3	686.653	3.5425	3.1834e-86	207.92	1	8407.1	15845	10031	14403	13650	30145	7002.4	0.833
1570	LYHSEAFTVNFGDTEEAKK	19	Crotony(K)	_LYHSEAFTVNFGDTEEAK(cr)K_	P01009	Alpha-1-antitrypsin	3	752.027	2.6412	1.3932e-14	118.52	1	9943.9	13265	11437	14105	13663	25783	8613.9	0.866
1571	LYPIANGNNQSPVDIK	16	Unmodified	_LYPIANGNNQSPVDIK_	P00915	Carbonic anhydrase 1	3	581.641	3.2215	2.9157e-10	114.64	1	13898	16702	17828	14868	16272	13256	13595	0.978
1572	LYPIANGNNQSPVDIKTSETK	21	Crotony(K)	_LYPIANGNNQSPVDIK(cr)TSETK_	P00915	Carbonic anhydrase 1	3	786.404		2.0352e-60	135.49	1	0	0	0	0	0	0	0	NA
1573	LYSESLAR	8	Unmodified	_LYSESLAR_	P50395	Rab GDP dissociation inhibitor beta	2	469.751		0.0023412	68.224	1	0	0	0	0	0	0	0	NA
1574	MAAEEEKR	8	Oxidation (M),Crotony(K)	_M(ox)AAEEEK(cr)R_	P30566	Adenylosuccinate lyase	2	524.242	0.72377	0.01148	50.805	1	2595.8	3440.5	2913.6	2811.7	2492.9	2649.1	2611.3	1.006
1575	MAAEEEKR	8	Crotony(K)	_MAAEEEK(cr)R_	P30566	Adenylosuccinate lyase	2	516.245	1.6586	0.03276	61.78	1	6972.9	7622.5	7566.5	7930.2	8686.9	7181.5	7917.2	1.135
1576	MDNQVLGYKDLAAIPK	16	Crotony(K)	_MDNQVLGYK(cr)DLAAIPK_	Q08495	Dematin	3	615.326	2.7522	0.0024611	62.203	1	5413	7100.5	6938.2	5654.8	7424.2	6668.5	5860.7	1.083
1577	MDTVKYSEDRYEEIKK	16	Crotony(K)	_MDTVK(cr)YSEDRYEEIKK_	Q8I0P6	Elongation factor 1-alpha	4	526.258	3.0335	0.0097078	47.916	1	5975	9588	9907.5	12547	14463	10936	6096.4	1.02
1578	MELQEIQLKEAK	12	Crotony(K)	_MELQEIQLK(cr)EAK_	P06753	Tropomyosin alpha-3 chain	3	509.941	4.4178	2.4012e-07	113.24	1	8461.8	11090	10822	11269	12548	10787	9096.8	1.075
1602	MGYTPLHVASHYGNIK	16	Unmodified	_MGYTPLHVASHYGNIK_	P16157	Ankyrin-1	4	447.728	1.2648	0.001245	76.156	1	0	0	0	0	0	0	0	NA
1603	MKDTDSEEEIR	11	Crotony(K)	_MK(cr)DTDSEEEIR_	P62158	Calmodulin	2	710.817	2.0394	2.0872e-44	188.48	1	12664	10170	9421.8	8770.3	10773	10282	9663	0.763
1604	MKDTDSEEEIR	11	Crotony(K)	_MK(cr)DTDSEEEIR_	P62158	Calmodulin	3	474.214	2.3567	0.028382	52.576	1	0	0	0	0	0	0	0	NA
1605	MKGDYHR	7	Crotony(K)	_MK(cr)GDYHR_	P62258	14-3-3 protein epsilon	3	325.489	0.083802	0.026881	52.867	2	0	0	0	0	0	0	0	NA
1606	MKGDYHR	7	Oxidation (M),Crotony(K)	_M(ox)K(cr)GDYHR_	P62258	14-3-3 protein epsilon	3	330.82	-0.91017	0.025857	52.716	1	0	0	0	0	0	0	0	NA
1607	MKSKPKDKDSK	11	4 Crotony(K)	_MK(cr)SK(cr)PK(cr)DK(cr)DSK_	Q3L8U1	Chromodomain-helicase-DNA-binding protein 9	3	521.941	1.8795	0.018294	42.629	1	8142.1	10004	9248.1	9567.2	10010	8173.2	9183.4	1.128
1608	MMKLIINSLYK	11	2 Oxidation (M),Crotony(K)	_M(ox)M(ox)K(cr)LIINSLYK_	P14625	Endoplasmin	3	485.265	2.3612	0.01588	48.284	1	5175.6	5565	5411.6	5277.2	5184.7	6078.8	5529.5	1.068
1609	MNHISYKLR	9	Acetyl (Protein N-term),Oxidation (M),Crotony(K)	_(ac)M(ox)NHISYK(cr)LR_	Q8IDW2	Endopeptidase, putative	2	644.329		0.019128	40.725	1	0	0	0	0	0	0	0	NA
1610	MQHNLEQQIQAK	12	Unmodified	_MQHNLEQQIQAK_	P02549	Spectrin alpha chain, erythrocytic 1	3	489.917	2.4449	1.3944e-07	129.34	1	4670.8	4723.6	4553.7	4670.5	4786.9	4254.2	4198.6	0.899
1611	MQHNLEQQIQAKDIK	15	Oxidation (M),Crotony(K)	_M(ox)QHNLEQQIQAK(cr)DIK_	P02549	Spectrin alpha chain, erythrocytic 1	3	636.66	2.8719	4.5651e-10	117	1	4631.6	6609.3	6899	6236.4	7426.2	5984.6	5397.1	1.165
1612	MQHNLEQQIQAKDIK	15	Crotony(K)	_MQHNLEQQIQAK(cr)DIK_	P02549	Spectrin alpha chain, erythrocytic 1	3	631.328	2.4408	4.415e-34	169.37	1	10573	13730	9801.3	11246	11439	10771	10086	0.954
1613	MQHNLEQQIQAKDIK	15	Crotony(K)	_MQHNLEQQIQAK(cr)DIK_	P02549	Spectrin alpha chain, erythrocytic 1	4	473.748	2.6259	0.0017808	64.565	1	0	0	0	0	0	0	0	NA
1614	MQKEITALAPSTMK	14	Oxidation (M),Crotony(K)	_MQK(cr)EITALAPSTM(ox)K_	P63261	Actin, cytoplasmic 2	3	544.949	3.6991	0.0036912	63.682	1	0	0	0	0	0	0	0	NA
1615	MSAKGKTGRK	10	2 Crotony(K)	_MSAK(cr)GK(cr)TGRK_	C6KT18	Histone H2A	3	400.557	2.8781	0.038784	41.399	1	0	0	0	0	0	0	0	NA
1616	MSLMGHGK	8	Acetyl (Protein N-term),2 Oxidation (M)	_(ac)M(ox)SLM(ox)GHGK_	A6NDX5	Putative zinc finger protein 840	3	312.142	0.41534	0.016601	43.808	2	2507.2	2377.3	3430.7	2653.7	2727	2487.2	1775.1	0.708
1617	MTSSDKDFR	9	Crotony(K)	_MTSSDK(cr)DFR_	Q86VP6	Cullin-associated NEDD8-dissociated protein 1	2	577.761	1.3884	0.029831	63.624	1	5370.6	6081.3	5624.5	6099.7	6161.6	5123.1	5325.6	0.992
1618	MVEEGHFAAEDVASR	15	Oxidation (M)	_M(ox)VEEGHFAAEDVASR_	P02549	Spectrin alpha chain, erythrocytic 1	3	555.251	2.0682	0.025184	47.639	1	1850.8	2604.5	2533.1	2894	2607.2	1996.5	2662.2	1.438
1619	MVEEGHFAAEDVASR	15	Unmodified	_MVEEGHFAAEDVASR_	P02549	Spectrin alpha chain, erythrocytic 1	3	549.919	3.1982	0.0027291	61.265	1	0	0	0	0	0	0	0	NA
1620	MVHLTPEEK	9	Unmodified	_MVHLTPEEK_	P68871	Hemoglobin subunit beta	3	361.855	2.752	0.00059368	78.149	1	3697.8	3366.5	3952.3	3749	3977.6	2835.7	3599.1	0.973
1621	MVHLTPEEKSAVTALWGK	18	Crotony(K)	_MVHLTPEEK(cr)SAVTALWGK_	P68871	Hemoglobin subunit beta	3	689.031	3.8432	3.4203e-30	153.72	1	0	0	0	0	0	0	0	NA
1622	MVLSPADKTNVK	12	Oxidation (M),Crotony(K)	_M(ox)VLSPADK(cr)TNVK_	P69905	Hemoglobin subunit alpha	3	462.915	2.9365	0.0069007	61.419	1	8522.8	10622	9548.7	8767.8	9754.1	8140.1	8057.2	0.945
1623	MVLSPADKTNVK	12	Crotony(K)	_MVLSPADK(cr)TNVK_	P69905	Hemoglobin subunit alpha	3	457.583	2.8665	2.414e-07	113.42	2	3402.5	4359.7	4392.4	3495.2	4109.7	3389.7	3483.8	1.024
1624	MVLSPADKTNVK	12	Crotony(K)	_MVLSPADK(cr)TNVK_	P69905	Hemoglobin subunit alpha	2	685.871	3.2954	5.4571e-07	122.64	1	16948	18370	17856	16783	19463	15677	15458	0.912
1625	MVLVGDVKDR	10	Crotony(K)	_MVLVGDVK(cr)DR_	P60891	Ribose-phosphate pyrophosphokinase 1	3	400.553	3.1373	0.03155	54.198	1	0	0	0	0	0	0	0	NA
1626	MVNHFIAEFKR	11	Oxidation (M),Crotony(K)	_M(ox)VNHFIAEFK(cr)R_	P11142	Heat shock cognate 71 kDa protein	3	492.587	3.4566	0.0012683	80.834	1	0	0	0	0	0	0	0	NA
1627	MVNHFIAEFKR	11	Crotony(K)	_MVNHFIAEFK(cr)R_	P11142	Heat shock cognate 71 kDa protein	3	487.255	2.6218	0.037923	63.046	1	0	0	0	0	0	0	0	NA
1628	MVTAVASALSSR	12	Oxidation (M)	_M(ox)VTAVASALSSR_	P69891	Hemoglobin subunit gamma-1	2	604.819	1.0256	0.021854	65.593	2	13189	15870	14412	14524	14346	12280	12688	0.962
1629	MVTAVASALSSR	12	Oxidation (M)	_M(ox)VTAVASALSSR_	P69891	Hemoglobin subunit gamma-1	3	403.548	0.50075	1.2339e-09	143.22	2	7629.4	12067	8457.8	9637.5	10376	9136.6	7731.7	1.013
1630	MVTAVASALSSR	12	Unmodified	_MVTAVASALSSR_	P69891	Hemoglobin subunit gamma-1	2	596.821	2.4631	3.9826e-33	174.9	2	7586	8392.2	7897.2	7710.1	7576.9	6580.6	7381	0.973
1631	MVTAVASALSSR	12	Unmodified	_MVTAVASALSSR_	P69891	Hemoglobin subunit gamma-1	3	398.217	2.0499	1.773e-07	125.97	2	2066	1797.9	2233.9	2430.5	1959.9	1444.9	1988.5	0.962
1632	MVVELLHK	8	Unmodified	_MVVELLHK_	P16157	Ankyrin-1	3	323.525	2.9958	0.0016248	73.26	1	3913.9	5078.8	4142.5	3559.5	3958.9	3411	3469.9	0.887
1633	MVVNEGSDGGQSVYHVHLHVLGGR	24	Unmodified	_MVVNEGSDGGQSVYHVHLHVLGGR_	P49773	Histidine triad nucleotide-binding protein 1	5	510.256	1.5155	0.034303	22.329	1	0	0	0	0	0	0	0	NA
1634	MVVNEGSDGGQSVYHVHLHVLGGR	24	Unmodified	_MVVNEGSDGGQSVYHVHLHVLGGR_	P49773	Histidine triad nucleotide-binding protein 1	5	510.256	1.1819	1.8943e-13	103.92	1	8513.7	10142	10112	9188.5	8639.2	7792.6	8194.3	0.962
1635	MVVNEGSDGGQSVYHVHLHVLGGR	24	Oxidation (M)	_M(ox)VVNEGSDGGQSVYHVHLHVLGGR_	P49773	Histidine triad nucleotide-binding protein 1	5	513.455	2.1598	1.7033e-06	87.319	1	3563.9	3757.1	3160.5	3500.5	3331.8	2568.5	2927.5	0.821
1636	MYKHSNNK	8	Crotony(K)	_MYK(cr)HSNNK_	P20618	Proteasome subunit beta type-1	3	363.843	2.7492	0.00024162	106.94	1	6952.5	7411.5	6912.1	7357.9	7550.9	6579.3	6520.1	0.938
1637	NADNKEDLTSADPEGQIMR	19	Crotony(K)	_NADNK(cr)EDLTSADPEGQIMR_	Q8I6U8	Glycophorin-binding protein	3	724.667	2.4858	2.9314e-11	101.17	1	4873.3	5655.9	5560.5	5602.3	6274.5	5144.3	4514.4	0.926
1638	NADNKEDLTSADPEGQIMR	19	Crotony(K)	_NADNK(cr)EDLTSADPEGQIMR_	Q8I6U8	Glycophorin-binding protein	2	1086.5	1.3922	4.6309e-119	225.08	1	601.14	1627.2	3138	5312.3	6466.8	4362.2	878.29	1.461
1639	NAEEFTKK	8	Crotony(K)	_NAEEFTK(cr)K_	P68036	Ubiquitin-conjugating enzyme E2 L3	2	517.761	4.2789	0.00013262	93.096	1	10187	11764	11008	11194	12277	10286	10580	1.039
1640	NATNVEQAFMTMAAEIKK	18	Crotony(K)	_NATNVEQAFMTMAAEIK(cr)K_	Q9H0U4	Ras-related protein Rab-1B	3	689.008	2.4376	0.00015545	89.859	1	5058.6	6044.2	4504	5036.9	6355.3	4829.3	4206	0.831
1641	NAYEKAK	7	Crotony(K)	_NAYEK(cr)AK_	Q8IJ55	Merozoite surface protein 3	2	446.232	3.296	0.025567	66.27	1	3830.9	5038.6	5793.9	7057.6	8797.6	5531.4	3377.6	0.882
1642	NCTIVSPDAGGAKR	14	Crotony(K)	_NCTIVSPDAGGAK(cr)R_	P60891	Ribose-phosphate pyrophosphokinase 1	3	505.252	3.4624	0.035236	52.008	1	0	0	0	0	0	0	0	NA
1643	NCTIVSPDAGGAKR	14	Crotony(K)	_NCTIVSPDAGGAK(cr)R_	P60891	Ribose-phosphate pyrophosphokinase 1	2	757.375	3.5046	4.7133e-05	100.43	1	1628.4	1643.6	1724	1883.1	2056.4	1597.5	1718.8	1.056
1644	NDLSPTTVMSEGAR	14	Unmodified	_NDLSPTTVMSEGAR_	P30043	Flavin reductase (NADPH)	2	739.351	4.1128	0.00068152	94.639	1	6001.8	7192.8	6208.4	5609	6505	5392.7	5703.2	0.95
1646	NFGKEFTPQMQAAYQK	16	Oxidation (M),Crotony(K)	_NFGK(cr)EFTPQM(ox)QAAYQK_	P02042	Hemoglobin subunit delta	3	657.98	3.0523	7.2694e-23	152.34	3	21898	25396	23850	22176	25721	22635	20563	0.939
1647	NFGKEFTPQMQAAYQK	16	Oxidation (M),Crotony(K)	_NFGK(cr)EFTPQM(ox)QAAYQK_	P02042	Hemoglobin subunit delta	4	493.737	2.8105	3.6677e-07	96.673	3	33353	46121	38830	36655	42659	32629	30264	0.907
1648	NFGKEFTPQMQAAYQK	16	Oxidation (M),Crotony(K)	_NFGK(cr)EFTPQM(ox)QAAYQK_	P02042	Hemoglobin subunit delta	2	986.467	1.9806	1.1971e-64	197.29	2	17436	19346	17726	17156	19421	18222	16462	0.944
1649	NFGKEFTPQMQAAYQK	16	Oxidation (M),Crotony(K)	_NFGK(cr)EFTPQM(ox)QAAYQK_	P02042	Hemoglobin subunit delta	3	657.98		0.0026523	45.873	1	0	0	0	0	0	0	0	NA
1650	NFGKEFTPQMQAAYQK	16	Oxidation (M),Crotony(K)	_NFGK(cr)EFTPQM(ox)QAAYQK_	P02042	Hemoglobin subunit delta	3	657.98	2.4058	4.5093e-43	176.23	2	9545.3	10884	11064	9644.1	10882	9764.3	9920.9	1.039
1651	NFGKEFTPQMQAAYQK	16	Oxidation (M),Crotony(K)	_NFGK(cr)EFTPQM(ox)QAAYQK_	P02042	Hemoglobin subunit delta	2	986.467	1.0027	6.211e-28	163.91	1	18631	22262	19347	18539	19757	18134	19383	1.04
1652	NFGKEFTPQMQAAYQK	16	Oxidation (M),Crotony(K)	_NFGK(cr)EFTPQM(ox)QAAYQK_	P02042	Hemoglobin subunit delta	3	657.98	3.7624	0.00073284	78.902	1	0	0	0	0	0	0	0	NA
1653	NFGKEFTPQMQAAYQK	16	Oxidation (M),Crotony(K)	_NFGK(cr)EFTPQM(ox)QAAYQK_	P02042	Hemoglobin subunit delta	3	657.98		3.1768e-17	105.17	1	0	0	0	0	0	0	0	NA
1654	NFGKEFTPQMQAAYQK	16	Oxidation (M),Crotony(K)	_NFGK(cr)EFTPQM(ox)QAAYQK_	P02042	Hemoglobin subunit delta	3	657.98	3.4046	4.6855e-07	98.58	1	13220	15312	12792	13560	16586	13842	12785	0.967
1655	NFGKEFTPQMQAAYQK	16	Crotony(K)	_NFGK(cr)EFTPQMQAAYQK_	P02042	Hemoglobin subunit delta	2	978.47	2.3919	2.8274e-198	254.71	2	53507	62150	52880	53102	56710	54699	54680	1.022
1656	NFGKEFTPQMQAAYQK	16	Crotony(K)	_NFGK(cr)EFTPQMQAAYQK_	P02042	Hemoglobin subunit delta	4	489.738	3.1189	1.0202e-22	148.7	2	5789.9	7689.6	5687.4	6397.2	6535.9	5291.9	5903.9	1.02
1657	NFGKEFTPQMQAAYQK	16	Crotony(K)	_NFGK(cr)EFTPQMQAAYQK_	P02042	Hemoglobin subunit delta	3	652.649		1.6578e-09	86.497	1	0	0	0	0	0	0	0	NA
1658	NFGKEFTPQMQAAYQK	16	Crotony(K)	_NFGK(cr)EFTPQMQAAYQK_	P02042	Hemoglobin subunit delta	3	652.649	4.3872	2.6006e-53	183.28	2	33757	37905	36371	34256	39574	31698	33127	0.981
1659	NFGKEFTPQMQAAYQK	16	Crotony(K)	_NFGK(cr)EFTPQMQAAYQK_	P02042	Hemoglobin subunit delta	2	978.47	3.8199	3.3963e-174	251.02	1	15779	18163	17361	16237	18005	15142	17426	1.104
1660	NFTEVHPDYGSHIQALLDK	19	Unmodified	_NFTEVHPDYGSHIQALLDK_	P04040	Catalase	4	546.773	2.8318	6.0259e-12	108.37	1	2807.6	3422.5	3156.9	3082	2900.6	2492.6	3233.7	1.152
1661	NGASPNEVSSDGTTPLAIAKR	21	Crotony(K)	_NGASPNEVSSDGTTPLAIAK(cr)R_	P16157	Ankyrin-1	3	718.366	1.918	4.2804e-07	94.671	1	11292	14651	11924	12082	14923	11101	9929.6	0.879
1662	NGIIKTDK	8	Crotony(K)	_NGIIK(cr)TDK_	P22061	Protein-L-isoaspartate(D-aspartate) O-methyltransferase	2	478.774	2.6162	0.014416	67.334	1	10214	11676	11970	11399	12236	10322	10002	0.979
1663	NGPEQWSK	8	Unmodified	_NGPEQWSK_	P00915	Carbonic anhydrase 1	2	473.225	3.706	0.00083246	88.495	1	4311.4	3511.7	4072.9	3652.9	3295.8	2582.1	4538	1.053
1664	NGPEQWSK	8	Unmodified	_NGPEQWSK_	P00915	Carbonic anhydrase 1	2	473.225	2.5322	0.0088316	77.662	1	5838.6	5671	5051.6	5579.5	5251.1	3743.1	5198.9	0.89
1665	NIESIQNKK	9	Crotony(K)	_NIESIQNK(cr)K_	Q8I5D2	101 kDa malaria antigen	2	571.314	2.7299	0.00032848	99.283	1	4278.8	6449.6	7601.4	12229	15056	9718.4	4940.5	1.155
1666	NIKLGIHEDSQNR	13	Crotony(K)	_NIK(cr)LGIHEDSQNR_	P07900	Heat shock protein HSP 90-alpha	3	531.278	2.8155	0.0015124	75.764	1	0	0	0	0	0	0	0	NA
1667	NIKLGIHEDSQNR	13	Crotony(K)	_NIK(cr)LGIHEDSQNR_	P07900	Heat shock protein HSP 90-alpha	3	531.278	1.0953	0.0017339	74.133	1	5833.7	6537	6175.9	6257.7	6722.1	6777.3	5852.6	1.003
1668	NINDCLER	8	Unmodified	_NINDCLER_	Q96DL1	NXPE family member 2	3	345.163		0.0077658	58.981	1	0	0	0	0	0	0	0	NA
1669	NINHTKEQNK	10	Crotony(K)	_NINHTK(cr)EQNK_	Q8I0U8	Merozoite surface protein 1	3	431.89	2.3896	0.032866	53.567	1	0	0	0	0	0	0	0	NA
1670	NISFNDKK	8	Crotony(K)	_NISFNDK(cr)K_	P35241	Radixin	2	517.269	4.7291	0.00063036	82.417	2	29418	36215	33471	29451	35617	26549	29553	1.005
1671	NIVAAMK	7	Unmodified	_NIVAAMK_	P30043	Flavin reductase (NADPH)	2	373.715	2.5642	0.00091344	89.55	1	18342	20865	20956	20168	19146	16923	17351	0.946
1672	NIVAAMK	7	Unmodified	_NIVAAMK_	P30043	Flavin reductase (NADPH)	2	373.715	3.4422	0.027449	75.189	1	0	0	0	0	0	0	0	NA
1673	NIVAAMK	7	Oxidation (M)	_NIVAAM(ox)K_	P30043	Flavin reductase (NADPH)	2	381.713	2.4173	0.030841	69.176	1	0	0	0	0	0	0	0	NA
1674	NIVAAMKAHGVDK	13	Oxidation (M),Crotony(K)	_NIVAAM(ox)K(cr)AHGVDK_	P30043	Flavin reductase (NADPH)	3	479.922	1.7185	0.018261	48.527	1	0	0	0	0	0	0	0	NA
1675	NIVAAMKAHGVDK	13	Oxidation (M),Crotony(K)	_NIVAAM(ox)K(cr)AHGVDK_	P30043	Flavin reductase (NADPH)	3	479.922	2.9193	0.00051272	83.087	1	6716.2	8355.1	8447.6	8323.7	8852.8	7941.9	6769.1	1.008
1676	NIVAAMKAHGVDK	13	Oxidation (M),Crotony(K)	_NIVAAM(ox)K(cr)AHGVDK_	P30043	Flavin reductase (NADPH)	3	479.922	2.8864	0.00094745	79.639	1	6399	7424.3	7512.8	7201.7	7175.4	6436.1	6115.4	0.956
1677	NIVAAMKAHGVDK	13	Crotony(K)	_NIVAAMK(cr)AHGVDK_	P30043	Flavin reductase (NADPH)	3	474.591	3.525	2.5428e-11	130.2	2	7217.9	7649.7	8481.2	7175.5	8307.7	6799.2	6974	0.966
1678	NIVAAMKAHGVDK	13	Crotony(K)	_NIVAAMK(cr)AHGVDK_	P30043	Flavin reductase (NADPH)	4	356.195	2.7287	0.0011111	73.386	1	1442.7	1730.9	1682.6	1617.5	1778.6	1282.6	1477.4	1.024
1679	NIYITEKQK	9	Crotony(K)	_NIYITEK(cr)QK_	Q8ID75	Uncharacterized protein	3	402.224		0.030121	40.352	1	0	0	0	0	0	0	0	NA
1680	NKEEEEKEK	9	Crotony(K)	_NK(cr)EEEEKEK_	Q8I5D2	101 kDa malaria antigen	3	410.866	1.9862	0.0039269	93.345	1	1251.1	1441.8	4496.9	9056.6	13037	8054.7	1289	1.03
1681	NKEVHLK	7	Crotony(K)	_NK(cr)EVHLK_	C6KTA4	Pyruvate kinase	3	312.515	1.8021	0.016156	60.436	2	2038.1	3878.3	4451.6	6134.4	6137.2	5306.3	2188.7	1.074
1682	NKLTQSK	7	Crotony(K)	_NK(cr)LTQSK_	P01024	Complement C3	2	443.753	3.4065	0.031172	63.216	1	4293.6	4959.5	4944.2	8292.8	5519	22905	3918.2	0.913
1683	NKPEWFFK	8	Unmodified	_NKPEWFFK_	P78417	Glutathione S-transferase omega-1	3	365.859	3.7991	0.0035442	71.451	1	0	0	0	0	0	0	0	NA
1684	NKPEWFFKK	9	Crotony(K)	_NKPEWFFK(cr)K_	P78417	Glutathione S-transferase omega-1	3	431.233	3.8381	0.0048536	81.017	1	7645.5	9150.6	7394.4	6760.8	8519.1	7299.5	8580.3	1.122
1685	NLAVMSDKVK	10	Crotony(K)	_NLAVMSDK(cr)VK_	P02549	Spectrin alpha chain, erythrocytic 1	3	391.55	4.9702	0.0026578	77.062	1	0	0	0	0	0	0	0	NA
1686	NLAVMSDKVK	10	Crotony(K)	_NLAVMSDK(cr)VK_	P02549	Spectrin alpha chain, erythrocytic 1	2	586.821	4.6538	0.0039532	86.772	1	17169	21548	18791	18573	21153	18221	17396	1.013
1687	NLAVMSDKVK	10	Crotony(K)	_NLAVMSDK(cr)VK_	P02549	Spectrin alpha chain, erythrocytic 1	3	391.55		0.0023631	77.062	1	0	0	0	0	0	0	0	NA
1688	NLAVMSDKVK	10	Crotony(K)	_NLAVMSDK(cr)VK_	P02549	Spectrin alpha chain, erythrocytic 1	3	391.55		3.5507e-06	90.05	1	0	0	0	0	0	0	0	NA
1689	NLFSEKEDNENNKK	14	Crotony(K)	_NLFSEK(cr)EDNENNKK_	Q9TY95	Serine-repeat antigen protein	4	444.965	2.5923	0.012722	67.136	2	0	0	0	0	0	0	0	NA
1690	NLKLGIHEDNANR	13	Crotony(K)	_NLK(cr)LGIHEDNANR_	Q8IC05	Heat shock protein 90	3	521.274		2.9832e-13	99.927	1	0	0	0	0	0	0	0	NA
1691	NLVNKHSETFTR	12	Crotony(K)	_NLVNK(cr)HSETFTR_	Q9UNS2	COP9 signalosome complex subunit 3	3	505.263	3.0657	0.0010273	89.663	1	3960.6	4301.6	5207.4	4771.9	4880.2	4955.2	3630	0.917
1692	NNEEHHTKALSSR	13	Crotony(K)	_NNEEHHTK(cr)ALSSR_	P16452	Erythrocyte membrane protein band 4.2	3	530.925	0.49389	1.8646e-11	132.08	1	1203.3	997.35	942.56	920.52	1332.4	901.51	1173.4	0.975
1693	NNQVLGIGSGSTIVHAVQR	19	Unmodified	_NNQVLGIGSGSTIVHAVQR_	P49247	Ribose-5-phosphate isomerase	3	650.689	2.4666	2.0055e-30	149.53	1	5892.4	8064.8	6854.6	6933.8	7624.7	6001.6	5926.9	1.006
1694	NPENTVFDAKR	11	Crotony(K)	_NPENTVFDAK(cr)R_	Q8IB24	Heat shock protein 70	2	679.839	2.4961	9.4324e-44	182.25	1	3493.3	8234.5	13430	24692	24287	15934	5429.9	1.554
1695	NPVIAQKIQK	10	Crotony(K)	_NPVIAQK(cr)IQK_	P31948	Stress-induced-phosphoprotein 1	3	402.912	2.598	0.025222	57.532	1	0	0	0	0	0	0	0	NA
1696	NQEQMKPLEEKQEEER	16	Crotony(K)	_NQEQMKPLEEK(cr)QEEER_	P62191	26S proteasome regulatory subunit 4	3	705	2.1083	0.017753	69.188	1	1620.3	2523.1	1958.7	1916	2218.6	2375.2	1871.5	1.155
1697	NQLAGKDEYEAK	12	Crotony(K)	_NQLAGK(cr)DEYEAK_	Q8IB24	Heat shock protein 70	3	478.568	2.4096	0.0052254	67.519	1	0	0	0	0	0	0	0	NA
1698	NQQEGYKR	8	Crotony(K)	_NQQEGYK(cr)R_	Q8IKW5	Elongation factor 2	2	545.767	1.2607	0.0018692	79.148	1	921.01	1281.8	1913.9	3374.4	3381.6	2442.1	835.89	0.908
1699	NQTAEKEEFEHQQK	14	Crotony(K)	_NQTAEK(cr)EEFEHQQK_	P11142	Heat shock cognate 71 kDa protein	3	605.283	2.6917	8.9656e-61	191.96	1	3683.1	4918.6	4649.8	4420.1	5081.8	4617.4	4758.5	1.292
1700	NQTAEKEEFEHQQK	14	Crotony(K)	_NQTAEK(cr)EEFEHQQK_	P11142	Heat shock cognate 71 kDa protein	4	454.214	2.487	9.6775e-09	113.37	1	3524.3	3992.6	3880.7	4323.9	4773.8	3355.5	3665.8	1.04
1701	NQTAEKEEFEHQQKELEK	18	Crotony(K)	_NQTAEKEEFEHQQK(cr)ELEK_	P11142	Heat shock cognate 71 kDa protein	4	579.03	2.5865	4.359e-29	150.7	1	6131.6	7421.9	6489.6	6152	7274.4	6253.1	6532.6	1.065
1702	NQTAETEEYNEKEK	14	Crotony(K)	_NQTAETEEYNEK(cr)EK_	K7NTP5	Heat shock protein 70	3	594.267	2.6246	0.00034216	81.448	1	0	0	0	0	0	0	0	NA
1703	NQTLQNEILGHTPR	14	Unmodified	_NQTLQNEILGHTPR_	P11277	Spectrin beta chain, erythrocytic	3	540.953	1.8792	6.1233e-12	126.77	1	5737.4	7320.1	6783.4	7263.9	6814.6	5676.4	5434.2	0.947
1704	NQVALNPQNTVFDAKR	16	Crotony(K)	_NQVALNPQNTVFDAK(cr)R_	P0DMV9	Heat shock 70 kDa protein 1B	3	628.331	3.8227	1.9752e-10	118.21	1	21350	34190	24074	24305	32466	20572	18797	0.88
1705	NQVALNPQNTVFDAKR	16	Crotony(K)	_NQVALNPQNTVFDAK(cr)R_	P0DMV9	Heat shock 70 kDa protein 1B	2	941.992	3.5083	7.8869e-53	182.91	1	7294.9	9183.5	8147.4	7927.5	9150.5	8323.5	7231.8	0.991
1706	NQVALNPQNTVFDAKR	16	Crotony(K)	_NQVALNPQNTVFDAK(cr)R_	P0DMV9	Heat shock 70 kDa protein 1B	3	628.331	2.3564	1.4187e-07	107.5	1	5707.4	9132.6	7803.3	6975.7	7685.4	6854.7	6833.1	1.197
1707	NQVAMNPTNTVFDAKR	16	Oxidation (M),Crotony(K)	_NQVAM(ox)NPTNTVFDAK(cr)R_	P11142	Heat shock cognate 71 kDa protein	3	630.644	2.2663	5.4564e-08	104.2	2	13007	16901	15362	13492	15508	12845	12018	0.924
1708	NQVAMNPTNTVFDAKR	16	Oxidation (M),Crotony(K)	_NQVAM(ox)NPTNTVFDAK(cr)R_	P11142	Heat shock cognate 71 kDa protein	3	630.644	3.7201	3.9529e-07	95.662	1	5845.8	6452.4	5915.2	5182	6128.5	4731.8	5657.4	0.968
1709	NQVAMNPTNTVFDAKR	16	Oxidation (M),Crotony(K)	_NQVAM(ox)NPTNTVFDAK(cr)R_	P11142	Heat shock cognate 71 kDa protein	3	630.644	2.7137	0.00082431	70.783	1	8022.3	10428	9793.9	9629.7	10162	8385.4	7523.1	0.938
1710	NQVAMNPTNTVFDAKR	16	Crotony(K)	_NQVAMNPTNTVFDAK(cr)R_	P11142	Heat shock cognate 71 kDa protein	3	625.312	2.9751	7.1432e-14	123.02	1	2554.9	3289.8	2868.5	2712	2748	2313	2047.6	0.801
1711	NQVAMNPTNTVFDAKR	16	Crotony(K)	_NQVAMNPTNTVFDAK(cr)R_	P11142	Heat shock cognate 71 kDa protein	2	937.465	2.6442	2.8351e-252	276.18	1	14188	17089	14824	14384	17581	13889	14617	1.03
1712	NRPAPYSRPK	10	Unmodified	_NRPAPYSRPK_	Q86V81	THO complex subunit 4	4	297.168	-0.11591	0.0018072	80.24	2	0	0	0	0	0	0	0	NA
1713	NSKIHYINNLISK	13	Crotony(K)	_NSK(cr)IHYINNLISK_	O96161	Iron-sulfur assembly protein, putative	4	403.727	2.5037	0.019158	44.511	1	496.02	2655.9	466.82	326.16	2054.2	0	309.04	0.623
1714	NSKMLSKNLSK	11	Oxidation (M),2 Crotony(K)	_NSK(cr)M(ox)LSK(cr)NLSK_	Q6LFN2	RING finger protein PFF0165c	3	467.918	1.5372	0.01272	52.391	1	3743.9	4632.8	4201.9	4183	4486.9	3682.2	4146.2	1.107
1715	NSTIVFPLPIDMLQGIIGAKHSHLG	25	Oxidation (M),Crotony(K)	_NSTIVFPLPIDM(ox)LQGIIGAK(cr)HSHLG_	P27105	Erythrocyte band 7 integral membrane protein	3	914.826	3.6324	2.4909e-09	97.94	1	2820.1	3351.3	2500.1	2286	3012.3	2303.2	2214.6	0.785
1716	NTAEWLLSHTK	11	Unmodified	_NTAEWLLSHTK_	P00491	Purine nucleoside phosphorylase	3	433.895	3.2957	0.017155	56.493	1	0	0	0	0	0	0	0	NA
1717	NTTIPAKK	8	Crotony(K)	_NTTIPAK(cr)K_	Q8IB24	Heat shock protein 70	2	470.777	1.5698	0.0035018	74.841	1	5409.5	8307.5	13201	20274	21258	13819	5661.6	1.047
1718	NVELQCLDADDAK	13	Unmodified	_NVELQCLDADDAK_	P02730	Band 3 anion transport protein	3	497.565	2.4072	0.016985	47.639	1	18291	20192	18694	19108	18095	16852	19734	1.079
1719	NVFDEAILAALEPPEPKK	18	Crotony(K)	_NVFDEAILAALEPPEPK(cr)K_	P60953	Cell division control protein 42 homolog	3	683.702	2.9837	0.0037405	77.871	1	0	0	0	0	0	0	0	NA
1720	NVKLIALSIDSVEDHLAWSK	20	Crotony(K)	_NVK(cr)LIALSIDSVEDHLAWSK_	P30041	Peroxiredoxin-6	3	769.418		4.6734e-60	133.74	1	0	0	0	0	0	0	0	NA
1721	NVNGKFSLSDEK	12	Crotony(K)	_NVNGK(cr)FSLSDEK_	Q8IL84	Metacaspase-like protein	3	469.237	1.8323	0.019356	50.354	1	5791.2	5665	6407.1	6197.4	5372.8	4137.9	4571.5	0.789
1722	NVNGKFSLSDEK	12	Crotony(K)	_NVNGK(cr)FSLSDEK_	Q8IL84	Metacaspase-like protein	3	469.237	2.4665	0.014511	53.034	1	5578.3	4720.2	5912.7	4943.7	4047.7	4339.4	4242.7	0.761
1723	NVPNWHR	7	Unmodified	_NVPNWHR_	P62826	GTP-binding nuclear protein Ran	3	308.16	0.72896	0.00016177	86.086	1	1199	962.54	1062.2	1187.2	1341.2	1015.9	1235.5	1.03
1724	NYIYGVYSYAK	11	Unmodified	_NYIYGVYSYAK_	Q8IDX8	Merozoite surface protein 7	3	447.556	3.2743	0.0026061	78.342	1	0	0	0	0	0	0	0	NA
1725	PAHVVVGDVLQAADVDK	17	Unmodified	_PAHVVVGDVLQAADVDK_	P30043	Flavin reductase (NADPH)	3	578.312	2.1493	3.7097e-17	121.45	1	12210	15937	13003	12184	13355	10742	10415	0.853
1726	PAPHFER	7	Unmodified	_PAPHFER_	P11171	Protein 4.1	3	285.149	-1.2183	0.010407	65.252	1	0	0	0	0	0	0	0	NA
1727	PEDQLSKEK	9	Crotony(K)	_PEDQLSK(cr)EK_	Q569K4	Zinc finger protein 385B	2	571.29		0.039016	52.937	1	0	0	0	0	0	0	0	NA
1728	PGLQKVVDVLDSIK	14	Crotony(K)	_PGLQK(cr)VVDVLDSIK_	P00918	Carbonic anhydrase 2	3	526.975		2.5755e-18	107.35	1	0	0	0	0	0	0	0	NA
1729	PGSDTIKPNVDDSK	14	Unmodified	_PGSDTIKPNVDDSK_	P32119	Peroxiredoxin-2	3	491.579	2.692	0.01415	51.771	1	4637.9	5747.7	5137.6	5796.5	5349.2	4897.1	4743.8	1.023
1730	PGSDTIKPNVDDSKEYFSK	19	Crotony(K)	_PGSDTIKPNVDDSK(cr)EYFSK_	P32119	Peroxiredoxin-2	3	732.355	3.5959	3.1301e-30	154.34	2	24002	27183	26672	25200	26808	24847	22134	0.922
1731	PKLQIDNGDVELVDIK	16	Crotony(K)	_PK(cr)LQIDNGDVELVDIK_	Q8I2T9	NifU-like scaffold protein, putative	2	932.507	3.1978	0.028491	49.595	1	11075	12538	11561	9072.3	0	617.01	11424	1.032
1732	PKLQIDNGDVELVDIK	16	Crotony(K)	_PK(cr)LQIDNGDVELVDIK_	Q8I2T9	NifU-like scaffold protein, putative	2	932.507	3.5019	0.028491	49.595	1	5625.9	6727.4	7557.9	5571.7	0	0	6640.8	1.18
1733	PSEWDKR	7	Crotony(K)	_PSEWDK(cr)R_	P11171	Protein 4.1	2	493.241	1.2374	0.039158	64.265	1	3088.1	3226	3321.5	2807.9	3621.2	3004.1	3887.4	1.259
1734	PTQPLKGR	8	Crotony(K)	_PTQPLK(cr)GR_	P00915	Carbonic anhydrase 1	2	482.782	2.0411	0.026854	60.717	1	3861.6	4435.6	4395.1	4407.5	4353.5	4583.5	4575.7	1.185
1735	PTSAPAITQGQVAEGGVLDASAKK	24	Crotony(K)	_PTSAPAITQGQVAEGGVLDASAK(cr)K_	P11171	Protein 4.1	3	788.752	3.4563	1.3112e-48	147.91	1	16305	22037	19625	18344	22641	17718	16032	0.983
[truncated: 1,092 more rows]

## Sheet: Statistics
Peptide length	Number of peptides	Number of modification sites per protein	Number of proteins
7	160	1	145
8	213	2	57
9	258	3	27
[truncated: 25 more rows]
