# Supplementary material for: Protein Modification Characteristics of the Malaria Parasite Plasmodium falciparum and the Infected Erythrocytes
Source: Mol Cell Proteomics. 2020 Nov 24;20:100001. doi: 10.1074/mcp.RA120.002375 (PMC7857547; doi:10.1074/mcp.RA120.002375)
Supplement: Supplemental Dataset 11 [file mmc11.xlsx]

## Sheet: Summary
Header line description of table 1			Table 1. MS/MS spectrum database search analysis summary
Total spectrums	Number of spectrums produced by mass spectrometer
Matched spectrum	Number of spectrums matched with alignment protein		Total spectrums	Matched spectrum	Peptides	Modified peptides	Identified proteins	Quantifiable proteins	Identified sites	Quantifiable sites
Peptides	Number of peptides which spectrum hit		127479	4236 (3.3%)	1192	783	264	215	802	623
Modified peptides	Total number of modified peptides identified
Identified proteins	Number of proteins detected by spectrum search analysis
Quantifiable proteins	Number of proteins quantifiable		Table 2. Differentially modified modification sites (modified proteins) summary (Filtered with threshold value of expression fold change)
Identified sites	Number of modification sites detected by spectrum search analysis
Quantifiable sites	Number of modification sites quantifiable		Compare group	Regulated type	fold change >1.2	fold change >1.3	fold change >1.5	fold change >2
			8h/0h	up-regulated	36 (26)	13 (9)	2 (2)	0 (0)
Header line description of worksheet "Site_quant"				down-regulated	23 (18)	5 (5)	1 (1)	0 (0)
Protein accession	Protein accession number of database used for search
Position	Modification site localization in protein
Amino acid	The amino acid that modification site modified
Protein description	Protein functional description
Gene name	Indicates the name of the gene that code for the protein sequence
Localization probability	Probability of a certain amino acid containing this modification in this peptide
PEP	The maximal posterior error probability for peptides
Score	A simple rule to be used to judge whether a result is significant or not
Modified sequence	Identified peptide sequence marked with modification sites localization probabilities
Charge	Carried charge of peptide
Mass error [ppm]	Parts per million ratio of peptide mass error between the theory and practice
MS/MS Count	Number of spectrum matched with peptide
Header line description of worksheet "peptide_quant"
ID	Identified peptide index number
Sequence	Identified peptide amino acid sequence
Length	Identified peptide amino acid length
Modifications	identified peptide with modification markers
Modified sequence	Identified peptide sequence marked with modification sites localization probabilities
Protein accession	Protein accession number of database used for search
Protein description	Protein functional description
Charge	Carried charge of peptide
m/z	Mass-to-charge ratio of peptide
Mass error [ppm]	Parts per million ratio of peptide mass error between the theory and practice
PEP	The maximal posterior error probability for peptides
Score	A simple rule to be used to judge whether a result is significant or not
MS/MS Count	Number of spectrum matched with peptide

## Sheet: Site_quant
Protein accession	Position	Amino acid	Protein description	Gene name	Localization probability	PEP	Score	Modified sequence	Charge	Mass error [ppm]	MS/MS Count	0h	16h	24h	32h	40h	48h	8h	8h/0h Ratio
A1A5B4	161	K	Anoctamin-9	ANO9	1	0.0250477	62.717	GEGRLK(1)K	3	1.2055	1	1.006	1.054	0.945	0.923	0.968	0.913	1.191	1.184
C0H4U4	298	K	Uncharacterized protein	PF3D7_0813300	1	0.0257985	66.073	K(1)HSNVFK	3	0.62559	1
C0H4V6	91	K	14-3-3 protein	PF3D7_0818200	1	0.00141602	77.776	ANVHNK(1)NVAATYR	3	1.0995	1
C6KTA4	116	K	Pyruvate kinase	PF3D7_0626800	1	0.0100944	69.905	NK(1)EVHLK	3	-1.908	1	0.373	0.785	1.008	1.58	1.377	1.371	0.507	1.36
O00233	123	K	26S proteasome non-ATPase regulatory subunit 9	PSMD9	1	0.0337823	60.345	K(1)LGQSESQGPPR	2	0.69838	1	0.905	1.182	0.901	0.936	0.981	1.02	1.074	1.186
O00233	30	K	26S proteasome non-ATPase regulatory subunit 9	PSMD9	1	5.54696e-08	132.56	RK(1)EEIEAQIK	3	-1.4332	1	1.115	1.07	0.967	0.936	0.978	0.932	1.002	0.899
O00233	117	K	26S proteasome non-ATPase regulatory subunit 9	PSMD9	1	0.0331456	52.5	DMAEAHK(1)EAMSR	3	-0.80614	1	0.852	1.064	1.023	1.109	1.129	0.942	0.881	1.033
O00410	800	K	Importin-5	IPO5	1	0.0422118	47.187	AK(1)LEEHFK	3	-2.1942	1
O14503	202	K	Class E basic helix-loop-helix protein 40	BHLHE40	1	0.0274167	55.676	VMDFK(1)EK	2	-2.4732	1	0.962	1.105	1.084	0.99	1.027	0.934	0.898	0.933
O14791	127	K	Apolipoprotein L1	APOL1	1	0.0308328	52.716	DK(1)NWHDK	3	0.3579	1	0.59	0.685	0.712	1.268	0.721	2.538	0.486	0.823
O14791	381	K	Apolipoprotein L1	APOL1	1	9.40025e-10	94.569	VAQELEEK(1)LNILNNNYK	3	-0.5257	1	0.74	0.983	1.003	0.983	0.988	1.655	0.647	0.875
O14818	52	K	Proteasome subunit alpha type-7	PSMA7	1	0.00709717	78.903	SVAK(1)LQDER	2	0.40361	1	0.968	1.035	1.049	1.036	1.068	0.992	0.852	0.88
O43665	140	K	Regulator of G-protein signaling 10	RGS10	1	0.00624021	79.659	FLK(1)SDLFLK	2	-0.25376	1
O43765	183	K	Small glutamine-rich tetratricopeptide repeat-containing protein alpha	SGTA	1	0.0182441	67.704	HVEAVAYYK(1)K	3	0.52718	1
O60610	202	K	Protein diaphanous homolog 1	DIAPH1	1	1.83806e-07	99.344	LHDEK(1)EETAGSYDSR	3	0.20551	1	0.924	1.068	1.088	1.167	0.978	0.907	0.868	0.94
O75347	28	K	Tubulin-specific chaperone A	TBCA	1	0.0123375	77.662	VMYEK(1)EAK	3	3.2897	3	0.79	1.013	0.956	0.986	0.95	1.552	0.752	0.952
O75347	95	K	Tubulin-specific chaperone A	TBCA	1	1.49278e-76	185.61	ILENEKDLEEAEEYK(1)EAR	3	-0.68611	1	1.045	0.988	0.825	0.933	1.038	0.958	1.213	1.161
O75347	23	K	Tubulin-specific chaperone A	TBCA	1	0.0307913	52.482	EK(1)VMYEK(1)EAK	3	-2.9493	2	0.79	1.013	0.956	0.986	0.95	1.552	0.752	0.952
O75347	51	K	Tubulin-specific chaperone A	TBCA	1	4.19643e-06	109	AEDGENYDIK(1)K	3	-0.51862	3	0.991	0.969	1.093	0.896	1.115	1.042	0.893	0.902
O75443	1991	K	Alpha-tectorin	TECTA	1	0.0311933	51.43	DSNDK(1)LR	2	3.4654	1
O75822	166	K	Eukaryotic translation initiation factor 3 subunit J	EIF3J	1	0.0122281	77.744	DK(1)ITQYEK	2	0.46527	1	1.086	1.026	1.042	1.005	1.043	0.887	0.912	0.84
O75832	149	K	26S proteasome non-ATPase regulatory subunit 10	PSMD10	1	0.00988526	103.83	AAAK(1)GNLK	2	-0.29104	1	0.866	1.058	1.061	1.052	1.085	0.952	0.926	1.069
O75955	174	K	Flotillin-1	FLOT1	1	0.00583742	80.014	TAQVQK(1)DAR	2	1.0526	1	0.896	1.057	0.993	1.071	0.954	0.961	1.068	1.192
O75955	340	K	Flotillin-1	FLOT1	1	0.000333664	99.283	AEAEQMAK(1)K	2	-0.66362	1	0.98	0.972	1.078	0.993	1.143	0.875	0.959	0.978
O76003	110	K	Glutaredoxin-3	GLRX3	1	0.00609387	67.997	LDGAHAPELTK(1)K	3	-2.5155	1
O95625	848	K	Zinc finger and BTB domain-containing protein 11	ZBTB11	1	0.0374783	52.482	K(1)ATHGK(1)K	3	0.64844	2	0.964	0.937	0.936	1.104	1.149	1.089	0.82	0.851
O95625	843	K	Zinc finger and BTB domain-containing protein 11	ZBTB11	1	0.0374783	52.482	K(1)ATHGK(1)K	3	0.64844	2	0.964	0.937	0.936	1.104	1.149	1.089	0.82	0.851
O95747	110	K	Serine/threonine-protein kinase OSR1	OXSR1	1	0.0306006	42.336	HIVAK(1)GEHK	4	1.8548	1
O96229	371	K	Rhoptry neck protein 6	RON6	1	0.0263855	40.475	EK(1)EK(1)SK(1)DIEK(1)EK	2	-2.3225	1
O96229	373	K	Rhoptry neck protein 6	RON6	1	0.0263855	40.475	EK(1)EK(1)SK(1)DIEK(1)EK	2	-2.3225	1
O96229	369	K	Rhoptry neck protein 6	RON6	1	0.0263855	40.475	EK(1)EK(1)SK(1)DIEK(1)EK	2	-2.3225	1
O96229	377	K	Rhoptry neck protein 6	RON6	1	0.0263855	40.475	EK(1)EK(1)SK(1)DIEK(1)EK	2	-2.3225	1
P00338	222	K	L-lactate dehydrogenase A chain	LDHA	0.994687	6.76891e-48	174.52	TLHPDLGTDK(0.995)DK(0.005)EQWK	4	0.84857	1	0.904	1.016	1.114	1.043	1.039	1.01	0.873	0.966
P00352	398	K	Retinal dehydrogenase 1	ALDH1A1	1	9.73226e-58	181.26	IAK(1)EEIFGPVQQIMK	3	-0.1794	1	0.954	1.131	1.107	0.931	1.038	0.866	0.973	1.02
P00352	362	K	Retinal dehydrogenase 1	ALDH1A1	1	0.000406946	109.66	ILDLIESGK(1)K	2	-0.1234	2	0.945	1.077	1.163	0.785	1.116	0.802	1.113	1.178
P00352	412	K	Retinal dehydrogenase 1	ALDH1A1	1	3.71456e-05	93.345	FK(1)SLDDVIK	2	0.053805	1	0.918	1.129	1.066	0.957	1.14	0.901	0.889	0.969
P00352	419	K	Retinal dehydrogenase 1	ALDH1A1	1	0.00467883	103.55	SLDDVIK(1)R	2	-1.7188	1	0.908	1.145	0.993	0.959	1.101	0.922	0.973	1.072
P00352	255	K	Retinal dehydrogenase 1	ALDH1A1	1	0.00462987	99.815	LIK(1)EAAGK	2	-1.498	1
P00352	260	K	Retinal dehydrogenase 1	ALDH1A1	1	0.000312336	96.229	EAAGK(1)SNLK	2	0.95761	1	0.979	1.082	0.97	1.004	1.129	0.952	0.884	0.904
P00387	120	K	NADH-cytochrome b5 reductase 3	CYB5R3	1	0.00645353	69.721	DTHPK(1)FPAGGK	3	-0.76311	1	0.918	1.055	1.067	0.977	1.001	0.969	1.011	1.1
P00387	115	K	NADH-cytochrome b5 reductase 3	CYB5R3	1	0.0322243	55.461	VYFK(1)DTHPK	3	-0.45554	1
P00390	296	K	Glutathione reductase, mitochondrial	GSR	1	0.0134765	105.2	FSQVK(1)EVK	2	-2.2739	1	0.915	1.097	1.038	0.949	1.079	0.943	0.98	1.071
P00441	123	K	Superoxide dismutase [Cu-Zn]	SOD1	1	1.34444e-65	190.86	TLVVHEK(1)ADDLGK	2	1.3368	6	0.888	1.081	1.029	0.976	1.063	1.008	0.955	1.075
P00441	137	K	Superoxide dismutase [Cu-Zn]	SOD1	1	7.58193e-05	83.823	GGNEESTK(1)TGNAGSR	3	0.087868	1	0.86	1.033	1.002	1.074	1.18	0.957	0.893	1.038
P00441	71	K	Superoxide dismutase [Cu-Zn]	SOD1	1	0.0019067	111.63	K(1)HGGPKDEER	2	-0.22306	3	0.976	0.983	0.942	0.875	1.215	1.082	0.928	0.951
P00441	24	K	Superoxide dismutase [Cu-Zn]	SOD1	1	9.33292e-53	162.32	GDGPVQGIINFEQK(1)ESNGPVK	4	0.46265	2	0.886	1.148	1.035	0.926	1.129	0.938	0.938	1.058
P00441	76	K	Superoxide dismutase [Cu-Zn]	SOD1	1	2.71808e-05	110.08	HGGPK(1)DEER	2	-1.0833	5	0.873	1.01	0.976	0.967	1.136	1.034	1.003	1.148
P00441	10	K	Superoxide dismutase [Cu-Zn]	SOD1	1	4.052e-28	125.23	AVCVLK(1)GDGPVQGIINFEQK	4	1.7594	2	0.826	1.26	1.008	0.924	1.176	0.916	0.889	1.076
P00441	129	K	Superoxide dismutase [Cu-Zn]	SOD1	1	2.49189e-32	158.17	ADDLGK(1)GGNEESTK	4	2.4949	8	0.871	1.04	1.003	0.929	1.152	1.027	0.977	1.122
P00491	254	K	Purine nucleoside phosphorylase	PNP	1	3.5694e-134	219.22	VIMDYESLEK(1)ANHEEVLAAGK	3	1.6372	1
P00491	265	K	Purine nucleoside phosphorylase	PNP	1	1.59978e-15	119.46	ANHEEVLAAGK(1)QAAQK	4	1.3701	2	0.844	1.13	1.069	1.078	1.1	0.92	0.859	1.018
P00558	131	K	Phosphoglycerate kinase 1	PGK1	1	8.84557e-13	142.43	FHVEEEGK(1)GK	3	0.71503	3	0.908	1.154	1.011	1.03	1.017	0.938	0.941	1.037
P00558	272	K	Phosphoglycerate kinase 1	PGK1	1	0.000384194	103.26	DLMSK(1)AEK	2	0.11362	2
P00558	291	K	Phosphoglycerate kinase 1	PGK1	1	8.58262e-145	223.76	ITLPVDFVTADK(1)FDENAK	3	0.74861	3	0.867	1.051	1.057	0.928	1.065	0.978	1.055	1.217
P00558	156	K	Phosphoglycerate kinase 1	PGK1	1	0.00419908	52.273	ASLSK(1)LGDVYVNDAFGTAHR	3	-0.58169	1
P00558	192	K	Phosphoglycerate kinase 1	PGK1	1	0.00118833	86.898	K(1)ELNYFAK	3	2.3742	3	0.943	1.147	1.019	0.957	1.023	0.953	0.958	1.016
P00558	323	K	Phosphoglycerate kinase 1	PGK1	1	0.00559094	104.22	K(1)YAEAVTR	2	-0.029821	1	0.954	1.187	0.824	0.832	1.165	0.91	1.127	1.182
P00558	146	K	Phosphoglycerate kinase 1	PGK1	1	0.0265063	77.185	AEPAK(1)IEAFR	2	-0.87276	1
P00558	220	K	Phosphoglycerate kinase 1	PGK1	1	1.49313e-54	182.37	VADK(1)IQLINNMLDK	3	1.3166	1	0.951	1.044	1.038	0.952	1.091	0.922	1.002	1.053
P00568	147	K	Adenylate kinase isoenzyme 1	AK1	1	4.92438e-05	124.21	VDDNEETIK(1)K	3	-2.6009	5	0.884	1.285	0.876	0.914	1.228	0.913	0.901	1.019
P00568	27	K	Adenylate kinase isoenzyme 1	AK1	1	0.000304106	98.105	GTQCEK(1)IVQK	2	1.7181	1	0.894	1.134	0.926	1.029	1.137	0.945	0.935	1.046
P00568	166	K	Adenylate kinase isoenzyme 1	AK1	1	0.00013092	96.464	ATEPVIAFYEK(1)R	2	-0.77954	1	0.9	1.136	1.066	0.912	1.159	0.928	0.898	0.998
P00568	88	K	Adenylate kinase isoenzyme 1	AK1	1	1.02087e-05	98.573	VNTSK(1)GFLIDGYPR	2	1.3211	2	0.877	1.159	1.082	0.898	1.184	0.92	0.88	1.004
P00568	21	K	Adenylate kinase isoenzyme 1	AK1	1	1.92815e-13	105.89	IIFVVGGPGSGK(1)GTQCEK	3	1.8798	1
P00751	545	K	Complement factor B	CFB	1	0.0120783	74.165	VSVGGEK(1)R	2	-0.029772	1	0.53	0.678	0.642	1.064	0.735	2.852	0.5	0.943
P00751	446	K	Complement factor B	CFB	1	0.00738114	73.499	K(1)DNEQHVFK	3	-0.50204	1
P00751	707	K	Complement factor B	CFB	1	6.09635e-05	98.156	GDSGGPLIVHK(1)R	3	-0.35058	1	0.806	1.001	1	1.069	1.089	1.294	0.741	0.919
P00751	454	K	Complement factor B	CFB	0.999994	0.0250519	65.179	KDNEQHVFK(1)VK	4	0.072637	1	0.571	0.771	0.615	1.032	1.033	2.392	0.585	1.025
P00915	128	K	Carbonic anhydrase 1	CA1	1	4.47974e-63	158.37	YSAELHVAHWNSAK(1)YSSLAEAASK	4	0.74445	5	0.926	1.179	1.076	0.978	1.088	0.835	0.917	0.99
P00915	35	K	Carbonic anhydrase 1	CA1	1	4.36771e-133	211.09	LYPIANGNNQSPVDIK(1)TSETK	3	-1.7644	1	0.975	1.194	1.076	0.928	1.045	0.855	0.926	0.949
P00915	138	K	Carbonic anhydrase 1	CA1	1	5.57496e-83	182.15	YSSLAEAASK(1)ADGLAVIGVLMK	4	-0.98596	11	0.99	1.076	1.051	0.987	1.061	0.89	0.944	0.954
P00915	253	K	Carbonic anhydrase 1	CA1	1	9.62479e-216	244.74	SLLSNVEGDNAVPMQHNNRPTQPLK(1)GR	5	-1.417	25	0.874	1.122	1.051	0.998	1.12	0.891	0.945	1.081
P00915	81	K	Carbonic anhydrase 1	CA1	1	1.12962e-31	162.69	SVLK(1)GGPFSDSYR	3	0.73913	8	0.97	1.064	1.057	1.003	1.037	0.905	0.964	0.993
P00915	46	K	Carbonic anhydrase 1	CA1	1	1.92724e-36	148.52	HDTSLK(1)PISVSYNPATAK	3	2.0818	1	1.006	1.093	0.938	0.904	1.206	0.915	0.939	0.933
P00915	157	K	Carbonic anhydrase 1	CA1	1	8.17921e-12	139.86	VGEANPK(1)LQK	3	1.9753	7	0.919	1.076	1.026	1	1.073	0.939	0.966	1.051
P00915	150	K	Carbonic anhydrase 1	CA1	1	4.18064e-35	132.64	ADGLAVIGVLMK(1)VGEANPK	4	-1.9192	5	0.91	1.252	0.952	0.991	1.172	0.8	0.923	1.015
P00918	39	K	Carbonic anhydrase 2	CA2	1	1.80488e-107	183.49	QSPVDIDTHTAK(1)YDPSLKPLSVSYDQATSLR	4	1.4754	2	0.926	1.184	1.091	0.939	1.114	0.919	0.827	0.892
P00918	111	K	Carbonic anhydrase 2	CA2	1	1.5503e-13	92.01	LIQFHFHWGSLDGQGSEHTVDK(1)K	5	-0.64202	1	0.927	1.379	0.949	0.936	1.059	0.829	0.92	0.993
P00918	80	K	Carbonic anhydrase 2	CA2	1	3.52956e-14	132.86	AVLK(1)GGPLDGTYR	2	-0.4807	4	0.854	1.176	1.024	0.979	1.174	0.938	0.855	1.001
P00918	167	K	Carbonic anhydrase 2	CA2	1	6.9906e-14	143.42	VVDVLDSIK(1)TK	2	-0.96595	2	0.989	1.113	0.913	0.982	1.048	0.932	1.023	1.035
P00918	158	K	Carbonic anhydrase 2	CA2	1	1.70216e-74	153.23	PGLQK(1)VVDVLDSIK	2	-0.74378	1
P00918	18	K	Carbonic anhydrase 2	CA2	1	8.32274e-06	87.519	HNGPEHWHK(1)DFPIAK	3	0.18237	5	0.953	1.081	1.036	0.994	1.034	0.921	0.981	1.029
P00918	24	K	Carbonic anhydrase 2	CA2	1	0.00961388	76.682	DFPIAK(1)GER	2	-2.239	1
P00918	224	K	Carbonic anhydrase 2	CA2	1	2.06258e-115	214.45	EPISVSSEQVLK(1)FR	2	-2.226	2	0.934	1.109	1.01	0.928	1.119	0.973	0.927	0.993
P00918	76	K	Carbonic anhydrase 2	CA2	1	0	292.53	ILNNGHAFNVEFDDSQDK(1)AVLK	4	0.41051	2	0.898	1.182	1.077	0.989	1.101	0.857	0.896	0.997
P00918	171	K	Carbonic anhydrase 2	CA2	1	1.54372e-07	115.57	GK(1)SADFTNFDPR	2	1.8963	4	0.965	1.089	0.996	0.971	1.096	0.992	0.891	0.924
P00918	113	K	Carbonic anhydrase 2	CA2	1	9.79776e-34	162.29	K(1)YAAELHLVHWNTK	3	0.60095	5	0.917	1.194	1.001	0.939	1.156	0.832	0.962	1.049
P00918	126	K	Carbonic anhydrase 2	CA2	1	1.6805e-37	138.66	YAAELHLVHWNTK(1)YGDFGK	4	0.35006	1	0.94	1.156	1.015	0.99	1.12	0.894	0.886	0.943
P01009	159	K	Alpha-1-antitrypsin	SERPINA1	1	0.00868821	82.452	FLEDVK(1)K	3	-1.0582	3	0.359	0.58	0.49	1.068	0.54	3.65	0.313	0.872
P01009	359	K	Alpha-1-antitrypsin	SERPINA1	1	1.49547e-07	104.59	AVHK(1)AVLTIDEK	3	1.6445	2	0.711	0.944	0.884	1.034	0.939	1.738	0.75	1.055
P01009	217	K	Alpha-1-antitrypsin	SERPINA1	1	2.21877e-28	110.01	GK(1)WERPFEVK	3	0.93346	2	0.58	0.815	0.774	0.988	0.784	2.496	0.563	0.97
P01009	178	K	Alpha-1-antitrypsin	SERPINA1	1	1.16633e-99	201.3	LYHSEAFTVNFGDTEEAK(1)K	3	-0.91117	1	0.557	0.764	0.747	1.041	0.732	2.586	0.573	1.03
P01009	187	K	Alpha-1-antitrypsin	SERPINA1	1	2.00414e-09	109.79	QINDYVEK(1)GTQGK	3	1.2978	3	0.662	0.902	0.813	1.075	0.891	1.981	0.676	1.021
P01009	153	K	Alpha-1-antitrypsin	SERPINA1	1	0.00105471	114.72	LVDK(1)FLEDVK	3	0.60057	2
P01011	158	K	Alpha-1-antichymotrypsin	SERPINA3	1	0.00131197	98.629	FTEDAK(1)R	2	1.5335	1	0.297	0.372	0.437	0.982	0.473	4.175	0.263	0.886
P01011	177	K	Alpha-1-antichymotrypsin	SERPINA3	1	6.96409e-35	133.78	LYGSEAFATDFQDSAAAK(1)K	3	1.0467	1	0.679	0.989	0.867	1.005	0.953	1.832	0.676	0.996
P01024	1325	K	Complement C3	C3	1	1.32488e-30	142.4	SEETK(1)ENEGFTVTAEGK	3	0.19763	1	0.7	0.878	0.833	1.028	0.876	2.013	0.672	0.961
P01024	428	K	Complement C3	C3	1	8.52818e-05	96.371	K(1)QELSEAEQATR	2	0.79707	2	0.732	0.932	0.887	0.99	0.926	1.871	0.661	0.902
P01024	1497	K	Complement C3	C3	1	0.0335336	57.164	FYHPEK(1)EDGK	3	0.78811	1
P01024	486	K	Complement C3	C3	1	0.00439997	79.469	AHEAK(1)IR	3	-0.19415	2
P01024	1050	K	Complement C3	C3	1	0.0360489	65.842	QGALELIK(1)K	2	-0.49607	2	0.696	0.945	0.871	1.033	0.89	1.874	0.691	0.993
P01024	610	K	Complement C3	C3	1	0.0117056	83.948	NK(1)LTQSK	2	-0.27194	1	0.45	0.561	0.596	0.974	0.664	3.327	0.429	0.954
P01024	879	K	Complement C3	C3	1	0.00490568	63.998	VELLHNPAFCSLATTK(1)R	3	-1.4005	1
P01024	678	K	Complement C3	C3	1	0.0109248	74.533	SVQLTEK(1)R	2	0.27269	2	0.7	0.85	0.8	1.008	0.938	2.053	0.652	0.931
P01024	1599	K	Complement C3	C3	0.999827	0.0178461	53.237	EALKLEEK(1)K	3	-0.40405	1
P01024	1526	K	Complement C3	C3	1	0.000257424	100.94	SDDK(1)VTLEER	2	1.6737	2	0.478	0.733	0.68	1.042	0.78	2.722	0.565	1.182
P01834	80	K	Immunoglobulin kappa constant	IGKC	1	0.00142411	85.212	ADYEK(1)HK	2	-0.0091851	4	0.473	0.653	0.575	1.139	0.689	2.888	0.582	1.23
P02042	67	K	Hemoglobin subunit delta	HBD	1	1.29681e-299	274.16	K(1)VLGAFSDGLAHLDNLK	3	-0.02429	49	0.956	1.081	1.035	0.95	1.059	0.916	1.002	1.047
P02042	83	K	Hemoglobin subunit delta	HBD	1	2.38314e-196	237.97	VLGAFSDGLAHLDNLK(1)GTFSQLSELHCDK	5	0.89535	5	0.956	1.073	1.046	1.028	1.071	0.9	0.926	0.969
P02042	9	K	Hemoglobin subunit delta	HBD	1	7.52249e-77	190.11	VHLTPEEK(1)TAVNALWGK	3	-0.68274	4	0.9	1.138	1.018	0.964	1.114	0.889	0.977	1.085
P02042	121	K	Hemoglobin subunit delta	HBD	1	0	295.22	NFGK(1)EFTPQMQAAYQK	2	0.29477	23	0.945	1.136	1.001	0.971	1.084	0.917	0.945	1
P02042	60	K	Hemoglobin subunit delta	HBD	1	0	365.38	FFESFGDLSSPDAVMGNPK(1)VK	2	-0.0246	15	0.974	1.094	1.02	0.941	1.066	0.909	0.995	1.022
P02042	145	K	Hemoglobin subunit delta	HBD	1	2.3593e-81	193.73	VVAGVANALAHK(1)YH	3	-0.49746	23	0.899	1.175	1.069	0.951	1.182	0.886	0.837	0.93
P02042	18	K	Hemoglobin subunit delta	HBD	1	3.02232e-210	234.3	TAVNALWGK(1)VNVDAVGGEALGR	2	1.9192	8	0.939	1.133	1.007	0.957	1.086	0.938	0.94	1.001
P02042	133	K	Hemoglobin subunit delta	HBD	1	8.84128e-109	193.87	EFTPQMQAAYQK(1)VVAGVANALAHK	4	0.78148	7	0.969	1.069	1.084	1.016	1.072	0.872	0.92	0.949
P02042	62	K	Hemoglobin subunit delta	HBD	1	0.000111834	91.626	VK(1)AHGK(1)K	3	-0.02054	7	0.991	0.945	0.925	0.921	1.276	0.962	0.978	0.987
P02042	96	K	Hemoglobin subunit delta	HBD	1	0	306.88	GTFSQLSELHCDK(1)LHVDPENFR	4	-0.96527	10	0.886	1.196	1.036	1.007	1.134	0.915	0.824	0.93
P02549	1238	K	Spectrin alpha chain, erythrocytic 1	SPTA1	1	4.00603e-14	110.44	DLVPLGDK(1)VTILGETAER	3	-1.2099	1	0.913	1.124	1.043	0.957	1.12	0.961	0.882	0.965
P02549	1540	K	Spectrin alpha chain, erythrocytic 1	SPTA1	1	3.16752e-10	110.55	YLK(1)HQTFAHEVDGR	4	-1.4574	1	0.918	1.014	1.009	1.189	1.037	1.028	0.804	0.876
P02549	90	K	Spectrin alpha chain, erythrocytic 1	SPTA1	1	4.21817e-26	155.08	SYEDPTNIQGK(1)YQK	3	1.5827	2	0.933	1.065	1.11	1.064	1.056	0.872	0.9	0.965
P02549	554	K	Spectrin alpha chain, erythrocytic 1	SPTA1	1	1.0302e-17	122.75	LIGDDHYDSENIK(1)AIR	3	-1.2669	1
P02549	679	K	Spectrin alpha chain, erythrocytic 1	SPTA1	1	1.7898e-164	228.95	QK(1)GTQLHEANQQLQFENNAEDLQR	4	-2.0229	2	0.918	0.977	1.018	0.961	1.162	1.039	0.924	1.007
P02549	1648	K	Spectrin alpha chain, erythrocytic 1	SPTA1	1	0.000284125	122.74	K(1)HQLLER	3	-0.62398	5	0.848	1.349	1.007	0.938	1.069	0.863	0.926	1.091
P02549	1434	K	Spectrin alpha chain, erythrocytic 1	SPTA1	1	7.34595e-08	122.7	SSLDSLEALMK(1)K	3	-0.39077	1	0.985	1.051	1.043	0.967	1.055	0.911	0.987	1.002
P02549	537	K	Spectrin alpha chain, erythrocytic 1	SPTA1	1	2.77389e-29	120.57	IITVDK(1)TATK	3	0.9713	2
P02549	2266	K	Spectrin alpha chain, erythrocytic 1	SPTA1	1	1.33752e-18	107.46	DIK(1)GVSEETLK	2	-0.2947	1
P02549	72	K	Spectrin alpha chain, erythrocytic 1	SPTA1	1	3.76524e-08	122.34	WIMEK(1)VNILTDK	2	1.248	2	0.955	1.069	1.048	1.011	1.035	0.918	0.964	1.009
P02549	329	K	Spectrin alpha chain, erythrocytic 1	SPTA1	1	2.74679e-61	171.07	AEK(1)LTLSHPSDAPQIQEMK	3	0.2825	1	0.871	1.162	0.982	1.056	1.085	0.935	0.908	1.042
P02549	1125	K	Spectrin alpha chain, erythrocytic 1	SPTA1	1	8.37625e-209	248.97	KFDEFQK(1)DLNTNEPR	3	0.79954	3	0.992	1.085	1.013	0.99	1.066	0.914	0.941	0.948
P02549	1441	K	Spectrin alpha chain, erythrocytic 1	SPTA1	1	6.15514e-23	139.58	DDLDK(1)AITAQEGK	3	-1.2128	4	0.931	1.092	0.985	0.995	1.042	0.918	1.036	1.113
P02549	1902	K	Spectrin alpha chain, erythrocytic 1	SPTA1	1	1.06565e-06	106.3	EISSK(1)IEALNEK	2	0.17199	1	0.888	1.156	1.057	0.93	1.176	0.911	0.882	0.993
P02549	1282	K	Spectrin alpha chain, erythrocytic 1	SPTA1	1	1.80023e-14	143.42	K(1)ESLNEAQK	3	-1.8185	5	0.967	1.012	0.964	1.031	1.055	0.982	0.989	1.023
P02549	779	K	Spectrin alpha chain, erythrocytic 1	SPTA1	1	0.000271302	97.69	FEALK(1)EPLATR	2	-2.4153	1	0.884	1.09	1.019	0.986	1.012	0.978	1.031	1.165
P02549	611	K	Spectrin alpha chain, erythrocytic 1	SPTA1	1	3.84468e-05	89.747	LADDEDYK(1)DIQNLK	3	1.0208	1
P02549	2083	K	Spectrin alpha chain, erythrocytic 1	SPTA1	1	0.00158348	66.893	QLQK(1)DHEDFLASLAR	3	-0.86152	1
P02549	2147	K	Spectrin alpha chain, erythrocytic 1	SPTA1	1	9.76253e-05	124.12	EQELQK(1)EEAR	3	0.43457	3	0.907	1.029	1.023	1.015	1.104	0.94	0.983	1.085
P02549	579	K	Spectrin alpha chain, erythrocytic 1	SPTA1	1	7.24568e-15	102.52	LLK(1)ESLLLQK	3	-1.8088	1
P02549	48	K	Spectrin alpha chain, erythrocytic 1	SPTA1	1	4.72325e-12	117.08	GQK(1)LEDSYHLQVFK	3	-1.3253	1	0.951	1.088	1.066	1.025	1.11	0.95	0.81	0.852
P02549	728	K	Spectrin alpha chain, erythrocytic 1	SPTA1	1	2.97575e-07	104.24	K(1)HGLLESAVAAR	2	0.26848	4	0.955	1.06	1.026	1.04	1.054	0.948	0.918	0.961
P02549	294	K	Spectrin alpha chain, erythrocytic 1	SPTA1	1	1.51013e-93	177.3	EKEPVLTSEDYGK(1)DLVASEGLFHSHK	5	0.082821	1	0.995	1.206	1.055	0.854	1.081	0.812	0.998	1.003
P02549	93	K	Spectrin alpha chain, erythrocytic 1	SPTA1	1	7.72954e-54	176.23	YQK(1)HQSLEAEVQTK	4	0.9847	3	0.879	1.076	1.035	1.133	1.06	0.922	0.895	1.018
P02549	541	K	Spectrin alpha chain, erythrocytic 1	SPTA1	1	1.64116e-26	131.09	TATK(1)LIGDDHYDSENIK	3	0.38731	2	0.92	0.993	1.057	1.093	1.008	0.957	0.972	1.057
P02549	1909	K	Spectrin alpha chain, erythrocytic 1	SPTA1	1	0.0117812	56.569	IEALNEK(1)TPSLAK	3	0.26607	1
P02549	39	K	Spectrin alpha chain, erythrocytic 1	SPTA1	1	0.00736696	86.67	YQSFK(1)ER	2	-0.13286	1	1.044	0.922	1.092	0.836	1.134	0.852	1.12	1.072
P02549	210	K	Spectrin alpha chain, erythrocytic 1	SPTA1	1	2.28635e-23	141.13	KFEDFQVELVAK(1)EGR	3	1.1355	1	0.919	1.072	1.017	0.989	1.097	0.93	0.976	1.062
P02549	1782	K	Spectrin alpha chain, erythrocytic 1	SPTA1	1	6.36745e-08	104.26	DK(1)AAVGQEEIQLR	2	1.1696	2	0.902	1.218	1.023	0.982	1.122	0.874	0.879	0.974
P02549	1994	K	Spectrin alpha chain, erythrocytic 1	SPTA1	1	1.31246e-07	103.13	DK(1)LISAQHNQSK	4	-0.74974	3	0.996	1.127	0.882	1.015	1.101	0.906	0.973	0.976
P02549	199	K	Spectrin alpha chain, erythrocytic 1	SPTA1	1	6.40977e-07	113.4	K(1)FEDFQVELVAK	2	0.79646	1	0.842	1.129	1.098	1.011	1.154	0.927	0.839	0.997
P02549	2294	K	Spectrin alpha chain, erythrocytic 1	SPTA1	1	1.86347e-07	131.03	LTHK(1)EFR	3	0.79172	3	0.961	1.127	1.133	0.924	0.988	0.809	1.057	1.1
P02549	1201	K	Spectrin alpha chain, erythrocytic 1	SPTA1	1	1.4168e-05	101.3	EADDTKEQIEK(1)K	4	0.5664	2	0.94	1.031	1.01	1.015	1.107	0.96	0.937	0.997
P02549	365	K	Spectrin alpha chain, erythrocytic 1	SPTA1	1	2.29809e-07	112.02	YEK(1)LQATYWYHR	3	0.26689	1	0.956	1.184	1.092	0.998	1.109	0.909	0.752	0.787
P02549	198	K	Spectrin alpha chain, erythrocytic 1	SPTA1	1	0.00733282	83.206	TEVLHK(1)K	2	0.91564	3	0.984	1.149	1.017	0.954	1.058	0.873	0.966	0.981
P02549	1495	K	Spectrin alpha chain, erythrocytic 1	SPTA1	1	1.96644e-05	122.69	TK(1)LGDYANLK	3	1.2867	3	0.951	1.144	1.023	0.993	1.074	0.888	0.928	0.975
P02549	1753	K	Spectrin alpha chain, erythrocytic 1	SPTA1	1	0.00904268	58.595	DLQGVQNLLK(1)K	2	-0.41337	1
P02549	939	K	Spectrin alpha chain, erythrocytic 1	SPTA1	1	2.62714e-12	86.791	EKEPIVDNTNYGADEEAAGALLK(1)K	4	-0.11635	1
P02549	416	K	Spectrin alpha chain, erythrocytic 1	SPTA1	1	1.59779e-19	141.55	HQQHK(1)HEIDSYDDR	3	-0.35219	4	1.161	1.095	0.868	1.001	1.026	0.904	0.946	0.815
P02549	1382	K	Spectrin alpha chain, erythrocytic 1	SPTA1	1	0.0359181	53.377	LERDDLEK(1)AWEK	3	0.11349	1
P02549	1947	K	Spectrin alpha chain, erythrocytic 1	SPTA1	1	2.70886e-10	102.64	ADVVEAWIADK(1)ETSLK	4	-0.2559	2	0.951	1.071	0.997	1.013	1.067	0.868	1.034	1.087
P02549	1119	K	Spectrin alpha chain, erythrocytic 1	SPTA1	1	0.00430291	85.676	K(1)FDEFQK	2	-0.24206	4	0.95	1.191	0.974	0.951	1.107	0.904	0.924	0.973
P02549	283	K	Spectrin alpha chain, erythrocytic 1	SPTA1	1	1.2149e-17	140.96	EK(1)EPVLTSEDYGK	2	0.33041	4	0.891	1.113	1.006	0.982	1.067	0.978	0.962	1.081
P02549	829	K	Spectrin alpha chain, erythrocytic 1	SPTA1	1	0.00131033	91.318	DLIASK(1)K	2	-1.3102	4	0.969	1.072	1.038	1.016	1.003	0.91	0.992	1.024
P02549	2210	K	Spectrin alpha chain, erythrocytic 1	SPTA1	1	6.58043e-07	130.22	EIQAMK(1)R	2	0.21396	5	0.962	1.087	0.988	0.974	0.982	1.047	0.959	0.997
P02549	319	K	Spectrin alpha chain, erythrocytic 1	SPTA1	1	1.37099e-07	94.465	NLAVMSDK(1)VK	3	0.12991	5	0.86	1.141	0.992	0.986	1.132	0.968	0.92	1.069
P02549	1586	K	Spectrin alpha chain, erythrocytic 1	SPTA1	1	7.12918e-48	173.03	EQLEQLK(1)EHWDHLLER	4	0.21822	1	0.877	1.085	1.024	0.937	1.417	0.858	0.801	0.913
P02549	858	K	Spectrin alpha chain, erythrocytic 1	SPTA1	1	7.71939e-27	131.09	GNK(1)MVEEGHFAAEDVASR	3	0.4163	4	0.925	1.12	0.992	1.003	1.137	0.943	0.88	0.951
P02549	1196	K	Spectrin alpha chain, erythrocytic 1	SPTA1	1	1.62074e-27	157.56	EADDTK(1)EQIEK	2	1.7061	1	0.956	0.988	0.882	0.975	1.107	1.063	1.028	1.076
P02549	1897	K	Spectrin alpha chain, erythrocytic 1	SPTA1	1	1.31238e-26	156.24	VLQEESQNK(1)EISSK	3	1.3422	2	0.873	1.132	0.949	1.013	1.081	1.013	0.939	1.076
P02549	104	K	Spectrin alpha chain, erythrocytic 1	SPTA1	1	1.61172e-41	166.86	HQSLEAEVQTK(1)SR	3	0.51572	1	0.922	1.452	0.939	0.926	1.309	0.69	0.761	0.825
P02549	130	K	Spectrin alpha chain, erythrocytic 1	SPTA1	1	3.88776e-13	94.632	FTMGHSAHEETK(1)AHIEELR	5	0.42159	1	0.92	1.191	1.149	0.938	0.998	0.934	0.869	0.945
P02549	2004	K	Spectrin alpha chain, erythrocytic 1	SPTA1	1	2.56232e-46	168.05	LISAQHNQSK(1)AIEER	3	-1.6611	2	0.921	1.086	1.084	0.97	1.048	0.98	0.912	0.991
P02549	307	K	Spectrin alpha chain, erythrocytic 1	SPTA1	1	2.25643e-18	119.46	DLVASEGLFHSHK(1)GLER	3	-0.41868	3
P02549	79	K	Spectrin alpha chain, erythrocytic 1	SPTA1	1	1.12554e-107	205.18	VNILTDK(1)SYEDPTNIQGK	3	-0.7269	1	0.881	1.207	1.052	0.972	1.171	0.946	0.772	0.876
P02549	2274	K	Spectrin alpha chain, erythrocytic 1	SPTA1	1	1.15031e-14	118.51	GVSEETLK(1)EFSTIYK	3	0.41206	1	0.894	1.147	1.014	1.037	1.078	0.928	0.902	1.009
P02549	617	K	Spectrin alpha chain, erythrocytic 1	SPTA1	1	1.20047e-15	120.11	LADDEDYKDIQNLK(1)SR	3	1.4084	3	0.951	1.126	1.068	1.034	1.033	0.898	0.892	0.938
P02549	628	K	Spectrin alpha chain, erythrocytic 1	SPTA1	1	1.40279e-07	116.24	QQVFEK(1)ELAVNK	3	-1.1567	1	0.917	1.113	1.097	0.991	1.017	0.912	0.953	1.04
P02549	2100	K	Spectrin alpha chain, erythrocytic 1	SPTA1	1	3.87215e-24	140.46	AQADFK(1)CLLELDQQIK	3	0.33723	1	0.912	1.123	1.017	1.016	1.096	0.954	0.882	0.967
P02549	2187	K	Spectrin alpha chain, erythrocytic 1	SPTA1	1	7.83023e-285	267.92	AYFLDGSLLK(1)ETGTLESQLEANK	3	0.99321	2	0.954	1.145	1.092	0.972	1.072	0.845	0.92	0.963
P02549	1647	K	Spectrin alpha chain, erythrocytic 1	SPTA1	1	8.84289e-05	97.734	DLASAGNLLK(1)K	3	0.21126	1	0.899	1.116	0.983	1.162	0.998	0.895	0.947	1.053
P02549	2373	K	Spectrin alpha chain, erythrocytic 1	SPTA1	1	0.00144969	116.55	SYITK(1)EDMK	3	0.7409	2	0.911	1.047	1.024	1.042	1.094	0.93	0.953	1.046
P02549	326	K	Spectrin alpha chain, erythrocytic 1	SPTA1	1	8.50874e-08	94.692	ELCAK(1)AEK	2	-0.36559	1
P02549	2200	K	Spectrin alpha chain, erythrocytic 1	SPTA1	1	7.28724e-19	138.91	ETGTLESQLEANK(1)R	3	1.5522	4	0.882	1.097	1.011	0.98	1.095	1.001	0.934	1.059
P02549	2263	K	Spectrin alpha chain, erythrocytic 1	SPTA1	1	3.37894e-46	165.89	MQHNLEQQIQAK(1)DIK	4	-0.54037	4	0.971	1.152	1.014	1.017	1.06	0.887	0.9	0.927
P02549	2281	K	Spectrin alpha chain, erythrocytic 1	SPTA1	1	3.04231e-25	147.17	EFSTIYK(1)HFDENLTGR	3	-0.19089	1	0.949	1.134	1.011	0.988	1.184	0.876	0.858	0.904
P02549	1435	K	Spectrin alpha chain, erythrocytic 1	SPTA1	1	0.0265472	61.679	K(1)RDDLDK	3	1.7033	1	0.981	1.05	1.051	0.928	0.979	0.897	1.115	1.136
P02549	1992	K	Spectrin alpha chain, erythrocytic 1	SPTA1	1	0.000113948	108.56	LPEITDLK(1)DK	3	-0.43228	4	0.951	1.122	0.996	0.939	1.064	0.921	1.007	1.059
P02549	940	K	Spectrin alpha chain, erythrocytic 1	SPTA1	1	8.63874e-37	155.92	K(1)HEAFLLDLNSFGDSMK	4	0.24124	3	0.847	1.167	1.045	0.972	1.187	0.921	0.861	1.016
P02549	1708	K	Spectrin alpha chain, erythrocytic 1	SPTA1	1	2.39535e-20	131.56	FLNVQELAAAHHEK(1)LK	4	-0.61235	4	0.851	1.179	0.994	0.977	1.07	0.914	1.015	1.193
P02549	603	K	Spectrin alpha chain, erythrocytic 1	SPTA1	0.999996	3.87424e-10	110.35	K(1)LADDEDYKDIQNLK	3	1.0776	4	0.906	1.104	1.028	0.966	1.097	0.981	0.917	1.012
P02549	2040	K	Spectrin alpha chain, erythrocytic 1	SPTA1	1	0	293.83	QLPLQK(1)AEDLFVEFAHK	3	1.2825	3	0.907	1.077	0.999	1.002	1.024	0.948	1.043	1.15
P02647	120	K	Apolipoprotein A-I	APOA1	1	0.00204494	78.964	AK(1)VQPYLDDFQK	3	0.0051658	1
P02647	157	K	Apolipoprotein A-I	APOA1	1	0.00124065	78.342	QK(1)LHELQEK	3	-2.1577	1	0.65	0.732	0.697	1.066	0.707	2.513	0.635	0.977
P02647	230	K	Apolipoprotein A-I	APOA1	1	8.48002e-11	113.76	ATEHLSTLSEK(1)AK	3	0.2111	1
P02649	251	K	Apolipoprotein E	APOE	1	0.000781311	80.738	DRLDEVK(1)EQVAEVR	3	1.1678	2	0.845	1.098	1.022	1.027	1.032	1.151	0.825	0.976
P02649	93	K	Apolipoprotein E	APOE	1	9.24756e-31	139.81	AYK(1)SELEEQLTPVAEETR	3	1.6771	1	0.775	1.169	1.112	0.956	1.181	1.037	0.771	0.995
P02649	175	K	Apolipoprotein E	APOE	1	0.00234659	83.456	DADDLQK(1)R	2	0.2615	1	0.553	0.75	0.668	1.096	0.736	2.676	0.521	0.943
P02649	260	K	Apolipoprotein E	APOE	1	1.34053e-13	139.46	AK(1)LEEQAQQIR	3	0.87744	2	0.381	0.6	0.534	1.037	0.507	3.549	0.393	1.032
P02649	113	K	Apolipoprotein E	APOE	1	0.00601932	66.215	LSK(1)ELQAAQAR	2	0.27507	1
P02652	67	K	Apolipoprotein A-II	APOA2	1	0.00920575	71.342	SYFEK(1)SK	3	-0.4639	2	0.556	0.813	0.785	1.113	0.631	2.509	0.593	1.067
P02652	77	K	Apolipoprotein A-II	APOA2	1	0.000198292	88.596	EQLTPLIK(1)K	3	0.47525	2	0.653	0.995	0.808	0.92	0.956	2.039	0.628	0.962
P02654	47	K	Apolipoprotein C-I	APOC1	1	1.03171e-13	141.37	EFGNTLEDK(1)AR	2	0.30172	3	0.439	0.631	0.566	0.974	0.789	3.223	0.378	0.86
P02730	826	K	Band 3 anion transport protein	SLC4A1	1	0.000291399	108.43	YHPDVPYVK(1)R	2	-0.34999	3	0.916	1.045	1.051	1.098	1.09	0.82	0.98	1.07
P02730	757	K	Band 3 anion transport protein	SLC4A1	1	3.65082e-53	171.56	ASTPGAAAQIQEVK(1)EQR	3	-0.58943	2	0.833	1.373	0.925	0.873	1.35	0.86	0.786	0.945
P02730	160	K	Band 3 anion transport protein	SLC4A1	1	1.53109e-86	145.77	ALLLK(1)HSHAGELEALGGVK	3	-0.56114	1
P04040	237	K	Catalase	CAT	1	1.22447e-18	148.32	FHYK(1)TDQGIK	4	-0.22794	5	0.887	1.01	1.01	0.946	1.175	0.928	1.045	1.178
P04040	306	K	Catalase	CAT	1	0.000459178	74.987	VWPHK(1)DYPLIPVGK	4	1.0645	1	0.94	1.231	0.932	0.929	1.168	0.808	0.992	1.055
P04040	233	K	Catalase	CAT	1	2.41309e-26	147.7	LVNANGEAVYCK(1)FHYK	3	0.36627	1	0.92	1.165	1.014	0.945	1.129	0.847	0.979	1.064
P04040	468	K	Catalase	CAT	1	7.1672e-65	182.76	LCENIAGHLK(1)DAQIFIQK	3	-1.3613	2	0.95	1.114	1.044	0.976	1.087	0.905	0.924	0.973
P04040	476	K	Catalase	CAT	1	1.81197e-07	135.86	DAQIFIQK(1)K	3	0.73272	5	0.957	1.104	1.045	0.978	1.065	0.927	0.924	0.966
P04040	480	K	Catalase	CAT	1	4.03211e-183	232.82	AVK(1)NFTEVHPDYGSHIQALLDK	4	0.83994	3	0.891	1.232	1.053	0.941	1.139	0.852	0.891	1
P04040	38	K	Catalase	CAT	1	6.15723e-95	188.51	ADVLTTGAGNPVGDK(1)LNVITVGPR	4	0.82031	2	0.966	1.215	1.028	0.896	1.307	0.787	0.801	0.829
P04040	315	K	Catalase	CAT	1	0.00106641	75.102	DYPLIPVGK(1)LVLNR	3	-1.6265	2
P04040	98	K	Catalase	CAT	1	6.32654e-05	88.495	AK(1)VFEHIGK	2	1.4052	3	0.892	1.079	1.112	0.915	1.035	0.954	1.014	1.138
P04040	77	K	Catalase	CAT	1	9.48992e-100	194.24	VVHAK(1)GAGAFGYFEVTHDITK	4	0.37768	3	0.904	1.157	1.109	1	1.028	0.877	0.926	1.025
P04040	93	K	Catalase	CAT	1	2.79155e-99	198.96	GAGAFGYFEVTHDITK(1)YSK	4	-0.73729	2	0.938	1.179	1.064	1.006	1.145	0.847	0.822	0.876
P04040	169	K	Catalase	CAT	1	8.06353e-83	201.76	DPILFPSFIHSQK(1)R	3	-0.13294	1	0.87	1.176	1.009	0.84	1.185	0.861	1.059	1.217
P04040	23	K	Catalase	CAT	1	2.4448e-14	102.43	AAQK(1)ADVLTTGAGNPVGDK	3	0.37917	1	1.01	1.102	1.067	0.87	1.181	0.863	0.908	0.899
P04040	16	K	Catalase	CAT	1	3.18373e-68	192.54	DPASDQMQHWK(1)EQR	3	-0.39708	12	0.945	1.062	1.011	1.008	1.092	0.904	0.979	1.036
P04040	504	K	Catalase	CAT	1	0.0243035	79.474	YNAEK(1)PK	3	-2.1946	2	0.971	1.09	1.003	0.986	1.109	0.855	0.988	1.017
P04075	42	K	Fructose-bisphosphate aldolase A	ALDOA	1	9.56588e-46	166.9	GILAADESTGSIAK(1)R	2	-1.123	4	0.904	1.255	1.071	0.914	1.095	0.839	0.922	1.021
P04075	330	K	Fructose-bisphosphate aldolase A	ALDOA	1	0.00028915	119.53	AAQEEYVK(1)R	3	0.097445	4	0.941	1.096	1.032	0.994	1.016	0.931	0.99	1.052
P04075	13	K	Fructose-bisphosphate aldolase A	ALDOA	1	1.8421e-10	113.24	PYQYPALTPEQK(1)K	3	-1.573	2	0.888	1.197	1.039	0.984	1.073	0.906	0.912	1.026
P04075	14	K	Fructose-bisphosphate aldolase A	ALDOA	1	2.90337e-05	128.35	K(1)ELSDIAHR	2	-0.41026	3	0.897	1.088	1.07	1.053	1.101	0.91	0.881	0.982
P04114	4485	K	Apolipoprotein B-100	APOB	1	0.0221737	70.942	SQAIATK(1)K	2	-1.5868	2	0.465	0.55	0.604	1.015	0.569	3.313	0.485	1.044
P04114	2139	K	Apolipoprotein B-100	APOB	1	0.000995341	101.97	QVSHAK(1)EK	3	-0.75932	2	0.498	0.475	0.425	1.215	0.57	3.265	0.552	1.108
P04114	3729	K	Apolipoprotein B-100	APOB	1	0.000270973	69.864	VLADK(1)FIIPGLK	3	-0.33685	1
P04406	334	K	Glyceraldehyde-3-phosphate dehydrogenase	GAPDH	1	0.0177772	42.031	VVDLMAHMASK(1)E	3	-1.3552	1	0.901	1.309	1.027	0.992	1.161	0.758	0.852	0.945
P04406	254	K	Glyceraldehyde-3-phosphate dehydrogenase	GAPDH	0.997547	0.000120519	94.09	LEK(0.002)PAK(0.998)YDDIK	3	0.65471	1	0.963	1.047	0.98	1.081	1.068	0.965	0.895	0.929
P04406	194	K	Glyceraldehyde-3-phosphate dehydrogenase	GAPDH	1	0.010223	84.169	TVDGPSGK(1)LWR	3	2.2011	3	0.93	1.103	1.084	0.954	1.154	0.837	0.938	1.008
P04406	139	K	Glyceraldehyde-3-phosphate dehydrogenase	GAPDH	1	0	342.37	VIISAPSADAPMFVMGVNHEK(1)YDNSLK	3	-0.30015	2	0.885	1.084	1.021	0.994	1.067	0.999	0.95	1.073
P04406	61	K	Glyceraldehyde-3-phosphate dehydrogenase	GAPDH	1	7.83749e-06	79.889	FHGTVK(1)AENGK	3	1.3785	1
P04406	263	K	Glyceraldehyde-3-phosphate dehydrogenase	GAPDH	1	1.6927e-10	136.5	VVK(1)QASEGPLK	3	2.5795	1	0.863	1.06	1.007	1.124	1.046	0.92	0.98	1.135
P04406	117	K	Glyceraldehyde-3-phosphate dehydrogenase	GAPDH	1	4.87901e-49	180.09	AGAHLQGGAK(1)R	2	-0.23886	3	0.932	0.977	0.872	1.017	1.169	0.95	1.085	1.164
P04921	88	K	Glycophorin-C	GYPC	1	2.71454e-38	166.04	HK(1)GTYHTNEAK	4	0.086983	2	0.951	0.956	1	0.858	1.111	1.136	0.987	1.038
P04921	97	K	Glycophorin-C	GYPC	1	9.52652e-220	235.67	GTYHTNEAK(1)GTEFAESADAALQGDPALQDAGDSSR	4	1.62	1	0.869	1.17	0.931	1.101	1.278	0.934	0.717	0.825
P05089	83	K	Arginase-1	ARG1	1	0.0401674	44.44	ASEQLAGK(1)VAEVK	3	0.95541	1
P06703	35	K	Protein S100-A6	S100A6	0.980989	8.17166e-06	83.182	K(0.019)ELK(0.981)ELIQK	3	-0.36607	1
P06703	40	K	Protein S100-A6	S100A6	1	1.10939e-20	150.34	ELIQK(1)ELTIGSK	2	-0.73382	4	0.936	1.085	1.016	0.971	1.073	0.902	1.017	1.087
P06703	26	K	Protein S100-A6	S100A6	1	0.000237114	118.9	EGDK(1)HTLSK	3	-1.0366	6	0.922	0.963	0.915	1.037	1.184	0.954	1.025	1.111
P06703	31	K	Protein S100-A6	S100A6	1	0.000251972	105.46	EGDKHTLSK(1)K	4	-0.71183	3	0.882	0.919	0.976	0.953	1.098	1.107	1.065	1.208
P06703	47	K	Protein S100-A6	S100A6	1	3.28914e-14	119.68	ELTIGSK(1)LQDAEIAR	2	-0.51146	1	0.926	1.055	1.086	0.995	1.05	0.916	0.972	1.05
P06733	233	K	Alpha-enolase	ENO1	1	8.15029e-07	105.65	TAIGK(1)AGYTDK	2	-0.9774	3	0.928	1.078	1.084	0.964	1.039	0.953	0.953	1.026
P06733	221	K	Alpha-enolase	ENO1	1	1.57075e-119	197.54	DATNVGDEGGFAPNILENK(1)EGLELLK	3	-1.903	2	0.932	1.096	1.064	0.927	1.159	0.923	0.898	0.963
P06733	71	K	Alpha-enolase	ENO1	1	1.71424e-10	78.95	AVEHINK(1)TIAPALVSK	3	-0.54431	1
P06733	89	K	Alpha-enolase	ENO1	1	1.40205e-33	118.52	KLNVTEQEK(1)IDK	3	-1.3346	1
P06733	80	K	Alpha-enolase	ENO1	1	0.0133286	72.434	TIAPALVSK(1)K	3	0.016797	1
P06733	420	K	Alpha-enolase	ENO1	1	0.000257533	100.93	IEEELGSK(1)AK	2	-1.808	1	0.905	1.181	1.076	0.975	1.092	0.903	0.867	0.958
P06744	447	K	Glucose-6-phosphate isomerase	GPI	1	0.037334	66.19	K(1)ELQAAGK	2	-1.7557	1	0.922	1.067	1.013	0.981	1.127	0.995	0.894	0.969
P06753	137	K	Tropomyosin alpha-3 chain	TPM3	1	0.00839617	85.676	ALK(1)DEEK	2	0.81439	2	0.872	0.653	0.819	0.902	1.198	1.318	1.238	1.42
P06753	169	K	Tropomyosin alpha-3 chain	TPM3	1	0.00353954	86.944	K(1)LVIIEGDLER	2	-0.84246	1	0.833	1.029	0.972	0.95	1.184	1.073	0.96	1.153
P06753	218	K	Tropomyosin alpha-3 chain	TPM3	0.999976	2.22904e-18	142.91	YSQK(1)EDKYEEEIK	3	-0.062439	2	0.858	0.974	0.946	0.936	1.108	1.066	1.111	1.295
P06753	150	K	Tropomyosin alpha-3 chain	TPM3	1	1.27954e-07	102.87	MELQEIQLK(1)EAK	3	-1.5307	1
P06753	153	K	Tropomyosin alpha-3 chain	TPM3	1	0.0109553	64.827	EAK(1)HIAEEADR	3	0.58067	1	0.903	1.133	1.023	1.09	1.011	0.993	0.847	0.938
P07108	67	K	Acyl-CoA-binding protein	DBI	1	0.0383773	70.685	GTSK(1)EDAMK	2	-1.5523	1	0.969	1.145	1.022	0.881	0.915	0.821	1.247	1.288
P07195	310	K	L-lactate dehydrogenase B chain	LDHB	1	0.00132919	110.31	LK(1)DDEVAQLK	2	1.6596	1	0.89	1.127	1.004	0.98	1.112	0.962	0.925	1.038
P07195	7	K	L-lactate dehydrogenase B chain	LDHB	1	5.97396e-08	92.474	EK(1)LIAPVAEEEATVPNNK	3	0.21885	1	0.85	1.207	1.068	1.061	1.12	0.92	0.775	0.913
P07195	82	K	L-lactate dehydrogenase B chain	LDHB	1	8.35365e-13	124.81	IVADK(1)DYSVTANSK	3	-1.4155	2
P07311	25	K	Acylphosphatase-1	ACYP1	1	0.00142164	83.647	K(1)HTQAEGK	3	-0.029259	1
P07311	78	K	Acylphosphatase-1	ACYP1	1	1.69381e-07	114.87	SHIDK(1)ANFNNEK	3	2.3826	1	1.036	1.16	0.959	0.922	1.133	0.884	0.906	0.875
P07451	36	K	Carbonic anhydrase 3	CA3	1	2.55816e-17	125.45	GENQSPVELHTK(1)DIR	3	-0.69946	2	0.83	1.114	1.071	1.024	1.158	0.937	0.865	1.042
P07738	246	K	Bisphosphoglycerate mutase	BPGM	1	1.63316e-39	145.71	AVGPHQFLGDQEAIQAAIK(1)K	4	1.204	2	0.868	1.225	1.031	0.991	1.095	0.883	0.907	1.045
P07738	18	K	Bisphosphoglycerate mutase	BPGM	1	0.0175206	61.932	HGEGAWNK(1)ENR	3	-1.7968	1
P07738	253	K	Bisphosphoglycerate mutase	BPGM	0.999998	0.00364842	74.962	KVEDQGK(1)VK	3	-0.20785	1
P07738	247	K	Bisphosphoglycerate mutase	BPGM	1	0.0198948	76.221	K(1)VEDQGK	2	-1.4092	1	0.93	1.027	0.9	1.059	1.044	1.131	0.908	0.976
P07900	191	K	Heat shock protein HSP 90-alpha	HSP90AA1	1	7.5887e-38	161.19	VILHLK(1)EDQTEYLEER	3	0.30041	1	0.905	1.186	1.094	0.945	1.133	0.884	0.854	0.944
P07900	657	K	Heat shock protein HSP 90-alpha	HSP90AA1	0.999399	0.00601514	79.089	AEADK(0.001)NDK(0.999)SVK	3	-1.5239	1	0.87	1.024	1.068	1.017	1.11	1.023	0.888	1.02
P07900	446	K	Heat shock protein HSP 90-alpha	HSP90AA1	1	3.4634e-08	105.19	NIK(1)LGIHEDSQNR	3	0.1321	1	0.931	1.041	0.982	1.099	1.081	0.969	0.898	0.965
P07900	565	K	Heat shock protein HSP 90-alpha	HSP90AA1	0.767934	0.00121084	81.017	K(0.768)TK(0.232)FENLCK	3	-1.5476	1	0.836	1.115	1.076	0.956	1.078	0.975	0.964	1.152
P07900	632	K	Heat shock protein HSP 90-alpha	HSP90AA1	1	2.8942e-26	147.64	K(1)HLEINPDHSIIETLR	4	-0.19925	2
P07900	489	K	Heat shock protein HSP 90-alpha	HSP90AA1	1	0.00157997	68.481	ENQK(1)HIYYITGETK	3	-0.56632	1	0.849	1.108	1.103	1.08	1.161	0.923	0.775	0.912
P07900	654	K	Heat shock protein HSP 90-alpha	HSP90AA1	1	0.0142589	76.228	AEADK(1)NDK	2	-0.46633	1	0.926	0.966	0.92	1.014	1.077	1.014	1.083	1.169
P08397	157	K	Porphobilinogen deaminase	HMBS	1	0.00671092	114.89	K(1)FPHLEFR	3	0.2254	1	1.265	1.041	1.189	0.682	0.938	0.994	0.891	0.705
P09105	17	K	Hemoglobin subunit theta-1	HBQ1	1	0.00731906	62.203	K(1)LGSNVGVYTTEALER	3	1.5408	1
P09493	152	K	Tropomyosin alpha-1 chain	TPM1	1	3.5066e-09	131.35	EAK(1)HIAEDADR	3	-1.4271	3	0.885	0.887	1.021	0.953	1.231	1.059	0.964	1.09
P09493	161	K	Tropomyosin alpha-1 chain	TPM1	1	0.00430291	85.676	K(1)YEEVAR	2	0.48552	2	0.814	0.796	0.942	0.976	1.168	1.179	1.126	1.384
P09493	217	K	Tropomyosin alpha-1 chain	TPM1	1	6.76271e-08	103.79	YSQK(1)EDRYEEEIK	3	0.41386	1	0.834	0.94	0.864	0.907	1.189	1.097	1.168	1.4
P09493	248	K	Tropomyosin alpha-1 chain	TPM1	1	0.00831166	72.789	SVTK(1)LEK	3	1.2185	1
P09493	168	K	Tropomyosin alpha-1 chain	TPM1	1	0.0402345	64.104	K(1)LVIIESDLER	2	0.38354	1	0.906	1.152	0.99	0.853	1.225	0.971	0.903	0.997
P09960	580	K	Leukotriene A-4 hydrolase	LTA4H	1	8.85637e-26	153.23	DLAAFDK(1)SHDQAVR	3	1.8049	1	0.973	1.054	1.032	0.996	1.032	0.971	0.942	0.968
P09960	573	K	Leukotriene A-4 hydrolase	LTA4H	1	0.00193655	73.296	FTRPLFK(1)DLAAFDK	3	-0.36234	1
P09972	111	K	Fructose-bisphosphate aldolase C	ALDOC	1	9.57595e-59	141.78	VDK(1)GVVPLAGTDGETTTQGLDGLSER	3	-1.3054	1
P0C0L5	1051	K	Complement C4-B	C4B	1	0.000811398	82.069	DHAVDLIQK(1)GYMR	3	1.0486	1
P0DMV9	246	K	Heat shock 70 kDa protein 1B	HSPA1B	1	5.59976e-05	99.539	LVNHFVEEFK(1)R	3	-2.3064	1
P0DMV9	526	K	Heat shock 70 kDa protein 1B	HSPA1B	1	5.62067e-09	105.46	YK(1)AEDEVQR	3	-1.3494	3	1.007	1.04	0.99	0.934	1.098	0.88	1.05	1.042
P0DMV9	71	K	Heat shock 70 kDa protein 1B	HSPA1B	1	2.5706e-25	147.51	NQVALNPQNTVFDAK(1)R	3	1.7249	2	0.881	1.267	1.038	1.03	1.13	0.845	0.809	0.919
P10599	8	K	Thioredoxin	TXN	1	1.04869e-30	138.75	QIESK(1)TAFQEALDAAGDK	3	-0.99369	1	0.893	1.202	1.056	0.928	1.106	0.911	0.904	1.013
P10599	3	K	Thioredoxin	TXN	1	0.00200064	97.431	VK(1)QIESK	2	-0.73731	1	0.944	1.035	1.009	0.986	1.065	0.886	1.075	1.138
P10599	94	K	Thioredoxin	TXN	1	9.97535e-14	141.58	VGEFSGANK(1)EK	2	0.09983	3	1.013	1.096	1.009	1.048	1.07	0.901	0.864	0.853
P11142	246	K	Heat shock cognate 71 kDa protein	HSPA8	1	0.00940447	77.062	MVNHFIAEFK(1)R	3	-2.0744	1	0.771	1.623	0.868	0.879	1.17	0.776	0.913	1.183
P11142	128	K	Heat shock cognate 71 kDa protein	HSPA8	1	0.0200431	80.371	MK(1)EIAEAYLGK	2	-0.016489	2
P11142	71	K	Heat shock cognate 71 kDa protein	HSPA8	1	4.10446e-295	276.14	NQVAMNPTNTVFDAK(1)R	3	-0.40986	7	0.905	1.139	1.081	0.99	1.076	0.931	0.878	0.97
P11142	589	K	Heat shock cognate 71 kDa protein	HSPA8	1	1.72953e-82	201.3	NQTAEK(1)EEFEHQQK	4	-0.26935	2	0.895	1.079	0.971	1.035	1.126	0.92	0.975	1.089
P11142	112	K	Heat shock cognate 71 kDa protein	HSPA8	1	0.0055974	57.045	GETK(1)SFYPEEVSSMVLTK	3	-1.0417	1	0.938	1.205	1.004	0.964	1.12	0.896	0.872	0.93
P11142	526	K	Heat shock cognate 71 kDa protein	HSPA8	1	0.00110061	95.502	YK(1)AEDEK	2	0.091291	6	0.959	1.055	1.031	0.982	1.035	0.922	1.017	1.06
P11142	357	K	Heat shock cognate 71 kDa protein	HSPA8	1	0.00193539	69.92	LLQDFFNGK(1)ELNK	3	0.41111	1	0.95	1.141	1.049	0.982	1.069	0.824	0.986	1.038
P11142	507	K	Heat shock cognate 71 kDa protein	HSPA8	1	0.000526093	121.61	ITITNDK(1)GR	2	1.6358	1	0.965	1.001	0.994	0.962	1.04	1.039	0.998	1.034
P11142	257	K	Heat shock cognate 71 kDa protein	HSPA8	1	0.00711349	114.28	DISENK(1)R	2	-0.8103	2	0.9	1.013	1.083	0.956	1.115	0.944	0.988	1.098
P11142	126	K	Heat shock cognate 71 kDa protein	HSPA8	1	7.87806e-06	84.859	SFYPEEVSSMVLTK(1)MK	3	-2.4258	1
P11166	245	K	Solute carrier family 2, facilitated glucose transporter member 1	SLC2A1	1	3.57986e-91	197.45	GTADVTHDLQEMK(1)EESR	3	-1.695	5	0.914	1.196	1.058	0.978	1.07	0.83	0.954	1.044
P11171	391	K	Protein 4.1	EPB41	1	6.11534e-37	156.17	SMTPAQADLEFLENAK(1)K	3	-0.32606	1	0.939	1.206	1.05	0.966	1.094	0.874	0.87	0.927
P11171	237	K	Protein 4.1	EPB41	1	0.00263587	88.819	GQDLLK(1)R	2	0.23075	1	0.865	0.904	0.816	1.05	1.254	1.074	1.037	1.2
P11171	466	K	Protein 4.1	EPB41	1	2.61038e-35	130.98	IRPGEQEQYESTIGFK(1)LPSYR	3	0.68945	1	0.908	1.103	1.022	0.956	1.186	0.999	0.826	0.909
P11171	679	K	Protein 4.1	EPB41	1	1.70753e-76	187.47	SQEEIK(1)K	2	0.53592	2	0.946	1.126	0.997	1.01	1.114	0.86	0.947	1.001
P11171	589	K	Protein 4.1	EPB41	1	4.36106e-07	135.83	AQK(1)ETVK	2	0.38833	2	0.915	1.054	0.91	1.041	1.319	1.025	0.735	0.803
P11171	706	K	Protein 4.1	EPB41	1	0.029333	71.379	PSEWDK(1)R	2	1.142	1	0.94	1.046	1.052	0.913	1.081	0.94	1.027	1.093
P11171	361	K	Protein 4.1	EPB41	1	3.6442e-38	169.04	LAPNQTK(1)ELEEK	2	0.55064	2	0.942	1.158	0.979	0.993	1.061	0.958	0.909	0.965
P11171	842	K	Protein 4.1	EPB41	1	1.52039e-18	142.45	EAK(1)EQHPDMSVTK	3	-0.1561	5	1.053	1.063	0.974	0.947	0.985	0.939	1.038	0.986
P11171	808	K	Protein 4.1	EPB41	1	0.000247248	101.56	TVK(1)GGISETR	2	0.48044	2	0.905	1.17	0.989	0.976	1.116	0.905	0.939	1.037
P11171	231	K	Protein 4.1	EPB41	1	0.000786843	109.66	HAK(1)GQDLLK	3	0.85897	2	1.232	1.025	0.814	0.948	1.066	1	0.914	0.742
P11171	598	K	Protein 4.1	EPB41	1	4.83862e-44	162.77	K(1)EDEPPEQAEPEPTEAWK	3	-1.1822	2	0.89	1.22	1.024	0.974	1.108	0.886	0.899	1.01
P11171	689	K	Protein 4.1	EPB41	1	8.50712e-13	145.25	HHASISELK(1)K	4	-1.0131	6	0.986	0.968	1	0.995	1.052	0.963	1.036	1.051
P11171	366	K	Protein 4.1	EPB41	1	0.00637539	70.089	ELEEK(1)VMELHK	3	-0.25758	1
P11171	580	K	Protein 4.1	EPB41	1	8.01038e-50	142.32	PTSAPAITQGQVAEGGVLDASAK(1)K	4	1.1132	2	0.89	1.184	1.019	1.006	1.094	0.951	0.856	0.962
P11171	753	K	Protein 4.1	EPB41	1	2.9919e-86	200.33	SEIPTK(1)DVPIVHTETK	3	0.828	5	0.927	1.115	0.971	1.006	1.163	0.946	0.872	0.941
P11277	656	K	Spectrin beta chain, erythrocytic	SPTB	1	4.03786e-10	115.8	EK(1)EQIYSSLDYGK	2	0.57538	2	0.85	1.091	0.966	1.038	1.18	0.953	0.922	1.085
P11277	571	K	Spectrin beta chain, erythrocytic	SPTB	1	4.91724e-12	116.86	HK(1)LMEADIAIQGDK	3	-0.36452	4	0.876	1.131	1.057	1.053	1.062	0.924	0.898	1.025
P11277	1248	K	Spectrin beta chain, erythrocytic	SPTB	1	0.000675181	99.5	EK(1)VQLIEDR	2	0.28723	1	0.986	1.054	1.02	0.982	1.064	0.943	0.95	0.964
P11277	118	K	Spectrin beta chain, erythrocytic	SPTB	1	1.5918e-20	138.21	IHCLENVDK(1)ALQFLK	3	-0.81008	1	1.004	1.176	1.038	0.956	1.102	0.931	0.793	0.79
P11277	1676	K	Spectrin beta chain, erythrocytic	SPTB	1	0.00581988	64.224	HYAGLK(1)DVAEER	3	2.2955	1	0.838	1.195	1.077	0.985	1.084	0.961	0.861	1.028
P11277	680	K	Spectrin beta chain, erythrocytic	SPTB	0.99949	7.83139e-05	98.105	K(0.001)HK(0.999)AFEDELR	3	-0.81808	2	0.796	0.962	0.907	1.07	1.091	1.256	0.918	1.153
P11277	593	K	Spectrin beta chain, erythrocytic	SPTB	1	1.57567e-08	108.72	AITAATLK(1)FTEGK	3	0.58913	1
P11277	288	K	Spectrin beta chain, erythrocytic	SPTB	1	0.00148186	97.431	VLAVEGK(1)R	2	-1.1831	1	0.892	0.845	0.709	1.073	1.425	1.171	0.885	0.992
P11277	926	K	Spectrin beta chain, erythrocytic	SPTB	1	2.50383e-08	124.81	EVK(1)QYQDHLNTR	3	2.0453	1	0.864	1.078	0.904	1.011	1.203	0.878	1.062	1.228
P11277	598	K	Spectrin beta chain, erythrocytic	SPTB	1	3.75187e-05	75.533	FTEGK(1)GYQPCDPQVIQDR	3	1.5082	1	0.894	1.144	0.953	1.055	1.084	0.95	0.919	1.027
P11277	637	K	Spectrin beta chain, erythrocytic	SPTB	1	0.00061892	101.66	AQLEQSK(1)R	2	-2.5363	3	0.844	1.075	0.954	0.988	0.953	0.986	1.199	1.421
P11277	1816	K	Spectrin beta chain, erythrocytic	SPTB	1	4.44007e-36	147.83	YFYTGAEILGLIDEK(1)HR	3	0.068822	1	0.929	1.073	1.092	0.918	1.182	0.913	0.892	0.96
P11277	1670	K	Spectrin beta chain, erythrocytic	SPTB	1	8.97376e-11	113.25	LQGQVDK(1)HYAGLK	3	-1.0932	3	0.972	1.102	1.037	0.981	1.071	0.911	0.927	0.953
P11277	786	K	Spectrin beta chain, erythrocytic	SPTB	1	0.00299902	67.102	HK(1)DFLEELEESR	3	1.0704	1
P11277	463	K	Spectrin beta chain, erythrocytic	SPTB	1	1.33768e-101	202.07	K(1)HEAIETDTAAYEER	3	0.31459	9	0.914	1.002	1.011	1.118	1.157	0.862	0.935	1.023
P11277	1997	K	Spectrin beta chain, erythrocytic	SPTB	1	0.00102392	119.94	EMNEK(1)WEAR	2	-0.20849	1	0.869	1.039	0.973	0.997	1.044	1.007	1.071	1.233
P11277	1518	K	Spectrin beta chain, erythrocytic	SPTB	1	1.40467e-108	198.49	LPLAQSADYGTNLQTVQLFMK(1)K	3	-1.02	2	0.934	1.149	0.998	0.888	1.194	0.889	0.948	1.015
P11277	379	K	Spectrin beta chain, erythrocytic	SPTB	1	4.78095e-08	102.73	ANNQK(1)VYTPHDGK	3	0.55802	1	0.89	0.94	0.851	1.034	1.191	1.054	1.04	1.169
P11277	224	K	Spectrin beta chain, erythrocytic	SPTB	1	0.00140941	88.021	HRPDLIDFDK(1)LK	4	1.1073	3	0.98	1.087	0.95	0.978	1.005	0.958	1.042	1.063
P11277	490	K	Spectrin beta chain, erythrocytic	SPTB	1	7.92618e-27	130.89	ALEDLAQELEK(1)ENYHDQK	3	1.3393	1	0.88	1.26	1.027	0.928	1.207	0.843	0.855	0.972
P11277	981	K	Spectrin beta chain, erythrocytic	SPTB	1	3.21432e-05	127.87	VVESTK(1)DLGR	2	0.072279	1	0.788	1.14	0.993	0.969	1.001	1.024	1.085	1.377
P11277	124	K	Spectrin beta chain, erythrocytic	SPTB	1	1.40264e-05	128.36	ALQFLK(1)EQR	3	0.25144	1	0.958	1.194	0.94	1.05	1.325	0.775	0.758	0.791
P11277	1209	K	Spectrin beta chain, erythrocytic	SPTB	1	1.31855e-10	118.2	K(1)FEDFLGSMENNR	2	1.3951	3	0.94	1.119	1.049	0.962	1.135	0.892	0.904	0.963
P11277	1371	K	Spectrin beta chain, erythrocytic	SPTB	1	0.00103619	86.014	EK(1)TQHLSAAR	2	1.2531	2	0.925	0.918	0.987	1.215	0.993	0.987	0.975	1.054
P11277	1244	K	Spectrin beta chain, erythrocytic	SPTB	1	0.000497541	84.297	LVAEGNLYSDK(1)IK	3	-0.28404	1
P11277	461	K	Spectrin beta chain, erythrocytic	SPTB	1	4.4136e-72	181.4	LVAQDNFGYDLAAVEAAK(1)K	3	-0.66069	1	0.917	1.143	0.985	0.886	1.035	1.119	0.915	0.998
P11277	707	K	Spectrin beta chain, erythrocytic	SPTB	1	2.13374e-06	107.17	K(1)QFGHPQIEAR	3	-1.977	1	0.837	1.007	1.003	1.125	1.235	0.927	0.866	1.035
P11277	292	K	Spectrin beta chain, erythrocytic	SPTB	1	0.000872957	81.632	VGK(1)VIDHAIETEK	3	-1.4014	1
P11277	1685	K	Spectrin beta chain, erythrocytic	SPTB	1	3.17757e-07	105.03	K(1)LENMYHLFQLK	3	-0.022338	1	0.949	1.05	0.981	0.977	1.077	0.894	1.073	1.131
P11277	968	K	Spectrin beta chain, erythrocytic	SPTB	1	1.11199e-64	182.17	VHNYCVDCEETSK(1)WITDK	3	0.71903	1	0.925	1.153	0.97	1	1.106	0.918	0.929	1.005
P11277	630	K	Spectrin beta chain, erythrocytic	SPTB	1	0.00118833	86.898	K(1)AQLEQSK	3	2.8284	2	0.853	1.159	0.974	0.944	1.093	0.974	1.003	1.175
P11277	497	K	Spectrin beta chain, erythrocytic	SPTB	1	7.21826e-22	117.37	ENYHDQK(1)R	3	-1.4475	2
P11277	1519	K	Spectrin beta chain, erythrocytic	SPTB	1	9.07037e-14	112.34	K(1)NQTLQNEILGHTPR	3	0.52751	1	0.882	1.13	1.029	1.002	1.162	0.925	0.868	0.984
P11277	569	K	Spectrin beta chain, erythrocytic	SPTB	1	1.75937e-53	180.2	HLLEVEDLLQK(1)HK	3	1.7945	3	0.879	1.135	0.975	1.02	1	0.931	1.059	1.205
P11277	1409	K	Spectrin beta chain, erythrocytic	SPTB	1	2.68327e-06	102.5	SDDPGK(1)DLTSVNR	2	0.98938	2	0.959	1.017	0.927	0.822	1.299	1.039	0.936	0.976
P11277	2056	K	Spectrin beta chain, erythrocytic	SPTB	1	3.01431e-07	99.273	RHEAFEK(1)STASWAER	3	-1.023	2	0.905	1.181	1.033	0.997	1.141	0.896	0.847	0.936
P11277	302	K	Spectrin beta chain, erythrocytic	SPTB	1	1.31238e-26	156.24	VIDHAIETEK(1)MIEK	4	0.17948	2	0.875	1.161	0.967	1.005	1.16	0.926	0.906	1.035
P11277	1905	K	Spectrin beta chain, erythrocytic	SPTB	1	1.20772e-27	159.66	TQLVDTADK(1)FR	2	-1.4599	4	0.962	1.066	0.995	1.004	1.006	0.967	1.001	1.04
P11277	784	K	Spectrin beta chain, erythrocytic	SPTB	0.946613	9.39165e-08	104.55	K(0.947)HK(0.053)DFLEELEESR	3	0.43648	7	0.894	1.147	1.025	0.991	1.086	0.926	0.931	1.041
P11277	1369	K	Spectrin beta chain, erythrocytic	SPTB	1	3.43472e-05	97.463	LWDELQATTK(1)EK	3	0.34775	1	0.858	1.361	0.939	0.848	1.231	0.767	0.995	1.159
P11277	736	K	Spectrin beta chain, erythrocytic	SPTB	1	1.39567e-08	97.431	DLAAFCK(1)K	2	-2.1448	1
P11277	1870	K	Spectrin beta chain, erythrocytic	SPTB	1	1.89564e-18	128.45	LQTAYAGEK(1)AEAIQNK	3	0.48452	1	1.082	1.093	1.059	0.914	1.106	0.89	0.856	0.792
P11277	1029	K	Spectrin beta chain, erythrocytic	SPTB	1	1.70776e-173	230.29	ESQQLMDSHPEQK(1)EDIGQR	3	-0.10894	4	0.838	1.07	0.951	0.985	1.18	0.953	1.023	1.221
P13716	179	K	Delta-aminolevulinic acid dehydratase	ALAD	1	1.6015e-24	144.73	VEAIK(1)EALMAHGLGNR	3	-0.65808	2	0.896	1.174	1.059	0.963	1.122	0.893	0.892	0.996
P13716	213	K	Delta-aminolevulinic acid dehydratase	ALAD	1	0.0168646	75.764	DAAK(1)SSPAFGDR	2	0.39185	1	0.89	1.187	1.099	1.01	1.087	0.839	0.888	0.998
P13798	664	K	Acylamino-acid-releasing enzyme	APEH	1	3.82648e-11	101.92	YIPQVK(1)TPLLLMLGQEDR	3	0.98219	1	0.896	1.225	0.973	0.937	1.317	0.895	0.757	0.845
P13798	180	K	Acylamino-acid-releasing enzyme	APEH	1	3.22812e-05	73.153	AESFFQTK(1)ALDVSASDDEIAR	3	1.4317	1
P14625	87	K	Endoplasmin	HSP90B1	1	0.0197466	48.284	MMK(1)LIINSLYK	3	-1.8101	1	1.051	0.981	1.074	0.971	0.953	0.978	0.992	0.944
P15374	120	K	Ubiquitin carboxyl-terminal hydrolase isozyme L3	UCHL3	1	3.43184e-06	111.86	MHFESGSTLK(1)K	3	0.58933	1	0.881	1.074	1.085	1.077	1.111	0.913	0.86	0.976
P15531	39	K	Nucleoside diphosphate kinase A	NME1	1	3.86282e-05	84.753	LVGLK(1)FMQASEDLLK	3	-0.49544	1
P16152	180	K	Carbonyl reductase [NADPH] 1	CBR1	1	0.00733282	83.206	FVEDTK(1)K	2	-0.61733	1	0.969	1.05	1.032	0.989	1.002	0.943	1.015	1.048
P16157	775	K	Ankyrin-1	ANK1	1	4.49936e-07	82.146	NGASPNEVSSDGTTPLAIAK(1)R	3	-0.36667	1	0.991	1.175	0.962	1.021	1.124	1.011	0.715	0.722
P16157	1102	K	Ankyrin-1	ANK1	1	1.75132e-06	86.005	LVPLVQATFPENAVTK(1)R	3	1.8115	1	0.953	1.083	1.152	0.944	1.065	0.861	0.942	0.988
P16157	534	K	Ankyrin-1	ANK1	1	0.000655044	113.24	EASQACMTK(1)K	3	-0.15786	3	1.029	1.005	0.93	1.057	1.041	0.973	0.966	0.938
P16157	801	K	Ankyrin-1	ANK1	1	5.85371e-06	87.138	VVTDETSFVLVSDK(1)HR	3	1.0114	1
P16157	268	K	Ankyrin-1	ANK1	1	0.00918239	77.062	GAQIETK(1)TK	2	-1.1066	1	0.963	1.103	1.016	0.983	1.072	0.988	0.875	0.909
P16157	76	K	Ankyrin-1	ANK1	1	0.000122554	102.05	EIILETTTK(1)K	3	-1.009	2	0.923	1.172	1.041	0.972	1.105	0.887	0.899	0.975
P16157	270	K	Ankyrin-1	ANK1	1	0.00757779	60.178	TK(1)DELTPLHCAAR	3	0.94086	1	0.816	1.062	1.143	1.003	1.127	0.956	0.893	1.095
P16157	1649	K	Ankyrin-1	ANK1	1	0.016153	74.611	SEEK(1)LPGSK	2	-0.22629	1	0.911	0.909	0.925	1.095	1.175	1.019	0.966	1.061
P16157	1018	K	Ankyrin-1	ANK1	1	2.68374e-07	122.39	SENGSVWK(1)EHR	3	-0.9194	2	1.006	1.155	0.915	1.033	1.129	0.876	0.886	0.88
P16452	421	K	Erythrocyte membrane protein band 4.2	EPB42	1	0.0106462	55.011	YVGNNISTK(1)GVGSDR	3	1.7229	1
P16452	445	K	Erythrocyte membrane protein band 4.2	EPB42	1	2.60841e-25	155.1	YPEGSLQEK(1)EVLER	2	-0.21179	2	0.845	1.108	1.032	0.976	1.178	0.961	0.901	1.066
P16452	244	K	Erythrocyte membrane protein band 4.2	EPB42	1	1.46421e-98	194.38	VLPTPQTQATQEGALLNK(1)R	3	-0.14016	1	0.878	1.22	1.05	0.886	1.21	0.849	0.908	1.034
P16452	204	K	Erythrocyte membrane protein band 4.2	EPB42	0.951308	0.00298197	70.197	DK(0.049)QVEK(0.951)WSQPVHVAR	4	-2.5862	1	0.915	1.085	1.053	1.041	1.135	0.939	0.833	0.911
P16452	24	K	Erythrocyte membrane protein band 4.2	EPB42	1	7.26868e-06	97.797	NNEEHHTK(1)ALSSR	4	-0.50247	1
P17174	97	K	Aspartate aminotransferase, cytoplasmic	GOT1	1	0.00183421	72.705	LALGDDSPALK(1)EK	3	1.1814	1
P17858	727	K	ATP-dependent 6-phosphofructokinase, liver type	PFKL	1	0.00639209	74.841	K(1)DTDFEHR	3	-1.1635	1	0.974	0.977	1.146	0.958	1.081	0.968	0.897	0.921
P17980	70	K	26S proteasome regulatory subunit 6A	PSMC3	1	3.72364e-05	98.407	VTHELQAMK(1)DK	3	0.9266	1
P17987	272	K	T-complex protein 1 subunit alpha	TCP1	1	0.015392	116.52	ESDITK(1)ER	2	-1.1146	1	1.014	1.024	0.884	0.98	1.079	1.047	0.973	0.96
P19823	374	K	Inter-alpha-trypsin inhibitor heavy chain H2	ITIH2	1	0.0131682	109.83	TQVADAK(1)R	2	-0.87349	1	0.132	0.265	0.366	1.182	0.31	4.596	0.149	1.129
P19823	487	K	Inter-alpha-trypsin inhibitor heavy chain H2	ITIH2	1	2.82243e-19	147.26	IYGNQDTSSQLK(1)K	3	0.15359	2	0.681	1.052	0.813	1.027	0.985	1.773	0.669	0.983
P19823	573	K	Inter-alpha-trypsin inhibitor heavy chain H2	ITIH2	1	0.00509449	87.713	DK(1)HADPDFTR	3	0.52813	2	0.481	0.656	0.721	1.197	0.605	2.846	0.494	1.028
P19823	242	K	Inter-alpha-trypsin inhibitor heavy chain H2	ITIH2	1	1.6336e-09	82.635	FLHVPDTFEGHFDGVPVISK(1)GQQK	4	2.636	1
P19827	312	K	Inter-alpha-trypsin inhibitor heavy chain H1	ITIH1	1	0.00403521	83.862	QTK(1)EALLK	2	0.56898	1	0.556	0.76	0.778	1.047	0.699	2.579	0.58	1.044
P19827	222	K	Inter-alpha-trypsin inhibitor heavy chain H1	ITIH1	1	0.0111951	71.451	ELAAQTIK(1)K	3	-1.9864	1
P20618	104	K	Proteasome subunit beta type-1	PSMB1	1	0.000598584	98.582	MYK(1)HSNNK	3	0.38187	1	1.003	1.086	1.029	1.08	1.008	0.92	0.873	0.871
P20810	319	K	Calpastatin	CAST	1	0.0243376	113.62	EVDEAK(1)AK	2	0.81827	1	0.922	1.165	1.051	0.981	1.162	0.924	0.794	0.862
P20810	457	K	Calpastatin	CAST	0.999928	0.000805863	77.13	EADPEDGKPVMDK(1)VK	3	0.73995	1	0.983	1.224	1.021	0.861	1.086	0.965	0.861	0.875
P20810	443	K	Calpastatin	CAST	1	1.73767e-23	126.63	GTVPDDAVEALADSLGK(1)K	3	-0.62001	1	0.941	1.159	0.959	0.99	1.19	0.927	0.833	0.885
P20810	463	K	Calpastatin	CAST	1	0.0267777	62.201	AK(1)EEDREK	3	-0.29227	1
P20810	444	K	Calpastatin	CAST	1	4.81782e-06	95.197	K(1)EADPEDGKPVMDK	3	-0.70345	5	0.959	1.098	0.996	0.838	1.137	1.025	0.947	0.987
P20810	534	K	Calpastatin	CAST	1	1.02164e-09	71.903	FEDAK(1)LAAAISEVVSQTPASTTQAGAPPR	4	0.56121	1
P21333	92	K	Filamin-A	FLNA	1	0.000176146	87.806	K(1)HNQRPTFR	4	0.30802	2
P21980	444	K	Protein-glutamine gamma-glutamyltransferase 2	TGM2	1	5.55815e-05	78	EDITHTYK(1)YPEGSSEER	3	-0.73595	1	0.96	1.281	1.06	0.914	1.06	0.95	0.775	0.807
P22392	124	K	Nucleoside diphosphate kinase B	NME2	1	2.02617e-09	108.63	NIIHGSDSVK(1)SAEK	3	-0.081521	1	0.753	1.146	1.072	1.042	1.093	0.929	0.966	1.283
P22392	49	K	Nucleoside diphosphate kinase B	NME2	1	1.89851e-07	101.53	ASEEHLK(1)QHYIDLK	4	1.1535	2	0.959	1.007	1.04	1	1.129	0.925	0.94	0.98
P22392	26	K	Nucleoside diphosphate kinase B	NME2	1	0.00443241	77.533	GLVGEIIK(1)R	2	0.59595	2	0.881	1.301	0.995	0.858	1.193	0.887	0.885	1.004
P23526	389	K	Adenosylhomocysteinase	AHCY	1	0.00178942	81.632	K(1)LDEAVAEAHLGK	3	2.0964	2	0.888	1.191	1.037	0.965	1.176	0.939	0.804	0.905
P23528	92	K	Cofilin-1	CFL1	1	1.19899e-33	163.51	YALYDATYETK(1)ESK	3	1.2398	1	1.03	1.145	0.993	1.013	1.036	0.901	0.883	0.858
P23528	132	K	Cofilin-1	CFL1	0.999999	0.00914995	60.325	LTGIK(1)HELQANCYEEVKDR	4	2.0635	1
P23528	30	K	Cofilin-1	CFL1	1	7.26581e-05	94.692	SSTPEEVK(1)K	3	2.0799	6	0.998	1.036	0.974	0.957	1.079	1.013	0.944	0.946
P23528	144	K	Cofilin-1	CFL1	1	2.83769e-15	133.48	HELQANCYEEVK(1)DR	3	-0.43434	1	1.035	1.058	0.906	1.079	1.158	0.866	0.897	0.867
P23528	114	K	Cofilin-1	CFL1	1	0.00367857	81.92	SK(1)MIYASSK	2	-0.024572	1	1.003	1.083	1.033	0.985	1.105	0.906	0.885	0.882
P25325	236	K	3-mercaptopyruvate sulfurtransferase	MPST	1	0.000684244	97.602	HLFQEK(1)K	3	-2.7574	2	0.899	1.338	1.04	1.065	1.041	0.806	0.811	0.902
P25685	21	K	DnaJ homolog subfamily B member 1	DNAJB1	1	0.000269758	121.6	GASDEEIK(1)R	2	-0.50888	1	0.864	1.065	1.018	1.01	1.013	0.937	1.094	1.267
P25686	20	K	DnaJ homolog subfamily B member 2	DNAJB2	1	0.000424394	100.88	SASADDIK(1)K	2	0.86554	1	0.88	1.106	1.031	0.961	1.066	1.069	0.889	1.01
P25786	61	K	Proteasome subunit alpha type-1	PSMA1	1	6.24347e-15	143.24	AQSELAAHQK(1)K	4	0.71761	1	1.052	1.043	0.957	0.924	1.062	1.055	0.907	0.862
P25788	238	K	Proteasome subunit alpha type-3	PSMA3	1	0.00178659	88.495	EEAEK(1)YAK	2	-0.30783	1	0.805	0.986	1.059	0.977	1.17	0.991	1.012	1.258
P25788	192	K	Proteasome subunit alpha type-3	PSMA3	1	0.00209782	96.342	DIVK(1)EVAK	2	1.2147	1	0.945	1.059	1.081	0.959	1.112	0.893	0.951	1.006
P25788	65	K	Proteasome subunit alpha type-3	PSMA3	1	0.000310543	85.622	LYEEGSNK(1)R	3	1.2283	2	0.85	1.008	0.999	1.08	1.274	0.894	0.895	1.053
P25789	246	K	Proteasome subunit alpha type-4	PSMA4	1	0.002502	84.365	KHEEEEAK(1)AER	3	-0.10075	1	1.103	1.124	1.015	0.853	0.845	0.912	1.148	1.04
P25789	239	K	Proteasome subunit alpha type-4	PSMA4	1	1.53663e-09	130.56	K(1)HEEEEAKAER	4	-0.59287	3	0.894	1.022	1.115	0.992	1.053	0.974	0.95	1.063
P26447	22	K	Protein S100-A4	S100A4	1	0.0162638	74.841	YSGK(1)EGDK	2	-0.68321	2	0.957	1.055	1.026	0.924	1.111	0.93	0.998	1.043
P26447	35	K	Protein S100-A4	S100A4	1	2.74176e-07	136.5	SELK(1)ELLTR	2	2.1622	2	0.965	1.038	1.036	0.886	1.126	0.981	0.967	1.003
P26447	31	K	Protein S100-A4	S100A4	1	0.00343041	85.676	LNK(1)SELK	2	-0.24854	2	0.941	1.035	1.019	0.948	0.955	0.922	1.18	1.254
P26447	48	K	Protein S100-A4	S100A4	1	0.000207064	88.364	ELPSFLGK(1)R	2	1.0096	1
P27105	283	K	Erythrocyte band 7 integral membrane protein	STOM	1	3.97113e-29	116.38	NSTIVFPLPIDMLQGIIGAK(1)HSHLG	4	-1.7676	2	0.903	1.198	1.079	0.901	1.195	0.924	0.8	0.886
P27362	191	K	Phosphoglycerate kinase	PGK	1	0.00626674	77.744	K(1)ELEYFSK	2	0.30679	1	0.663	0.997	1.055	1.186	1.439	0.939	0.72	1.085
P27362	143	K	Phosphoglycerate kinase	PGK	1	0.000254086	93.096	ANK(1)EDVEK	3	0.15675	3	0.478	0.681	0.966	1.525	1.624	1.226	0.501	1.048
P28066	192	K	Proteasome subunit alpha type-5	PSMA5	1	0.0299482	56.548	SMTLK(1)EAIK	3	0.52476	1	0.957	1.095	1.16	0.926	1.067	0.915	0.88	0.919
P28072	67	K	Proteasome subunit beta type-6	PSMB6	1	0.0409878	52.576	VTDK(1)LTPIHDR	3	-1.5796	1
P28074	91	K	Proteasome subunit beta type-5	PSMB5	1	0.0167767	57.267	ATAGAYIASQTVK(1)K	3	0.16005	1
P28289	227	K	Tropomodulin-1	TMOD1	1	0.0196012	74.464	ENSYVK(1)K	2	-0.93219	2	0.941	1.046	1.04	0.999	0.983	0.976	1.014	1.077
P28289	91	K	Tropomodulin-1	TMOD1	1	0.0166022	57.279	DREDLVPYTGEK(1)R	3	-2.1357	1	0.978	1.125	1.037	1.097	1.062	0.885	0.815	0.834
P30041	182	K	Peroxiredoxin-6	PRDX6	1	8.01545e-83	174.99	VATPVDWK(1)DGDSVMVLPTIPEEEAK	3	0.35604	2	0.997	1.125	1.09	0.943	0.971	0.916	0.958	0.961
P30041	63	K	Peroxiredoxin-6	PRDX6	1	0.00856548	106.42	LAPEFAK(1)R	2	-0.54656	2	0.964	1.007	1.064	0.985	1.039	0.966	0.975	1.012
P30041	97	K	Peroxiredoxin-6	PRDX6	1	3.82982e-15	80.786	DINAYNCEEPTEK(1)LPFPIIDDR	3	-2.2866	1
P30041	122	K	Peroxiredoxin-6	PRDX6	1	5.11024e-27	136.34	ELAILLGMLDPAEK(1)DEK	3	-1.6742	1	0.985	1.18	0.95	1.05	0.977	0.867	0.993	1.008
P30041	199	K	Peroxiredoxin-6	PRDX6	1	1.78477e-13	109.04	DGDSVMVLPTIPEEEAK(1)K	3	1.3136	1	0.846	1.169	1.017	0.979	1.226	0.91	0.854	1.01
P30041	215	K	Peroxiredoxin-6	PRDX6	1	0.0129825	77.318	ELPSGK(1)K	2	-0.094776	3	0.921	1.037	1.034	0.963	1.062	1.03	0.954	1.036
P30041	209	K	Peroxiredoxin-6	PRDX6	1	6.82546e-06	107.53	GVFTK(1)ELPSGK	2	0.74812	5	0.935	1.158	1.009	0.94	1.139	0.918	0.902	0.965
P30041	56	K	Peroxiredoxin-6	PRDX6	1	0.00151086	83.862	AAK(1)LAPEFAK	3	0.33299	3	0.885	1.158	1.113	1.003	1.034	0.845	0.961	1.086
P30041	141	K	Peroxiredoxin-6	PRDX6	1	6.88458e-13	145.72	VVFVFGPDK(1)K	2	0.45045	4	0.946	1.05	1.001	0.959	1.125	0.927	0.993	1.049
P30043	99	K	Flavin reductase (NADPH)	BLVRB	1	2.49697e-11	119.87	NIVAAMK(1)AHGVDK	4	-0.98418	4	0.919	1.101	1.003	0.985	1.088	0.987	0.918	0.999
P30043	145	K	Flavin reductase (NADPH)	BLVRB	1	2.437e-165	213.35	ESGLK(1)YVAVMPPHIGDQPLTGAYTVTLDGR	3	0.50421	5	0.944	1.265	1.056	1.005	1.078	0.793	0.859	0.911
P30043	178	K	Flavin reductase (NADPH)	BLVRB	1	4.47866e-12	127.36	VISK(1)HDLGHFMLR	4	-0.89522	8	0.914	1.083	0.988	1.027	1.129	0.915	0.944	1.033
P30046	21	K	D-dopachrome decarboxylase	DDT	1	0.00755885	116.73	VPAGLEK(1)R	2	-0.97564	2	0.926	1.027	0.927	1.031	1.069	0.961	1.058	1.142
P30153	467	K	Serine/threonine-protein phosphatase 2A 65 kDa regulatory subunit A alpha isoform	PPP2R1A	1	0.000198292	88.596	EAATSNLK(1)K	2	-0.11563	4	0.896	1.017	0.993	1.079	1.006	1.085	0.923	1.029
P30153	266	K	Serine/threonine-protein phosphatase 2A 65 kDa regulatory subunit A alpha isoform	PPP2R1A	1	3.22493e-05	97.779	YMVADK(1)FTELQK	3	1.1205	1
P30566	276	K	Adenylosuccinate lyase	ADSL	1	4.6143e-12	117.2	LLANLK(1)EMEEPFEK	3	1.1363	1	0.822	1.525	0.902	0.839	1.379	0.753	0.78	0.948
P30566	82	K	Adenylosuccinate lyase	ADSL	1	0.0270801	69.375	MAAEEEK(1)R	2	-0.90337	2	0.899	0.945	1.05	1.03	1.049	0.99	1.037	1.153
P31939	254	K	Bifunctional purine biosynthesis protein PURH	ATIC	1	0.0041626	61.962	ELK(1)EALGIPAAASFK	3	0.025391	1
P31946	11	K	14-3-3 protein beta/alpha	YWHAB	1	0.000663489	91.867	SELVQK(1)AK	2	0.78168	1	0.923	1.093	1.087	1.025	1.051	0.89	0.932	1.01
P31946	117	K	14-3-3 protein beta/alpha	YWHAB	1	0.00368164	61.265	YLIPNATQPESK(1)VFYLK	3	-0.9056	1	0.946	1.065	1.088	0.958	1.085	0.871	0.986	1.042
P31946	160	K	14-3-3 protein beta/alpha	YWHAB	1	0.00203684	86.344	K(1)EMQPTHPIR	3	1.0591	1	1.106	1.068	0.878	0.921	1.278	0.884	0.866	0.783
P31946	13	K	14-3-3 protein beta/alpha	YWHAB	1	0.000580472	120.77	AK(1)LAEQAER	2	0.61025	1	0.87	0.828	0.919	0.998	1.154	1.115	1.115	1.282
P31948	237	K	Stress-induced-phosphoprotein 1	STIP1	1	0.000300358	101.65	ELGNDAYK(1)K	3	0.80499	3	0.879	1.075	0.948	1.075	1.13	0.953	0.939	1.069
P31948	246	K	Stress-induced-phosphoprotein 1	STIP1	1	0.0262176	58.098	DFDTALK(1)HYDK	3	-1.3223	1	0.912	1.13	1.045	1.016	1.083	0.871	0.944	1.035
P31948	50	K	Stress-induced-phosphoprotein 1	STIP1	1	0.0355814	68.214	SAAYAK(1)K	2	0.20074	1	0.938	1.183	0.994	0.91	1.075	0.957	0.944	1.007
P31948	486	K	Stress-induced-phosphoprotein 1	STIP1	1	0.0115022	73.499	HDSPEDVK(1)R	2	0.95961	2	0.802	0.962	1.08	1.011	1.165	1.02	0.959	1.195
P31948	239	K	Stress-induced-phosphoprotein 1	STIP1	0.790139	0.0282107	62.694	K(0.21)K(0.79)DFDTALK	3	2.4024	1	0.926	1.227	1.036	0.992	0.999	0.905	0.916	0.988
P31948	109	K	Stress-induced-phosphoprotein 1	STIP1	1	7.6467e-31	141.18	HEANNPQLK(1)EGLQNMEAR	3	0.086852	1	0.913	1.053	1.124	1.035	1.135	0.959	0.78	0.854
P31948	317	K	Stress-induced-phosphoprotein 1	STIP1	1	4.00956e-05	101.39	YK(1)DAIHFYNK	3	2.0745	1	0.908	1.23	1.064	0.979	1.119	0.799	0.902	0.993
P31948	169	K	Stress-induced-phosphoprotein 1	STIP1	1	1.15302e-11	114.31	NKPSDLGTK(1)LQDPR	3	0.26836	1	0.889	1.039	0.964	1.006	1.139	0.943	1.02	1.148
P31948	100	K	Stress-induced-phosphoprotein 1	STIP1	1	7.38055e-47	166.92	TYEEGLK(1)HEANNPQLK	4	1.215	2	0.961	1.126	1.097	0.982	1.038	0.954	0.84	0.874
P31948	388	K	Stress-induced-phosphoprotein 1	STIP1	1	0.000537184	123.98	HYTEAIK(1)R	3	-0.22705	1	1.052	1.03	1.086	0.931	1.059	0.885	0.957	0.91
P31948	222	K	Stress-induced-phosphoprotein 1	STIP1	1	6.9015e-38	163.18	ETKPEPMEEDLPENK(1)K	3	0.22024	4	0.932	1.116	0.968	0.941	1.074	0.967	1.002	1.076
P32119	26	K	Peroxiredoxin-2	PRDX2	1	8.97337e-48	160.78	ATAVVDGAFK(1)EVK	2	0.075663	17	0.923	1.115	1.036	0.986	1.106	0.909	0.924	1.001
P32119	135	K	Peroxiredoxin-2	PRDX2	1	3.05045e-15	139.32	GLFIIDGK(1)GVLR	3	-1.7979	3	0.981	1.101	1.012	0.964	1.068	0.882	0.991	1.01
P32119	92	K	Peroxiredoxin-2	PRDX2	1	4.26807e-144	220.86	K(1)EGGLGPLNIPLLADVTR	2	-0.30125	6	0.953	1.111	0.986	0.984	1.078	0.886	1.003	1.052
P32119	119	K	Peroxiredoxin-2	PRDX2	1	5.32303e-189	243.37	LSEDYGVLK(1)TDEGIAYR	3	3.1774	4	0.941	1.097	1.043	0.934	1.123	0.929	0.934	0.993
P32119	191	K	Peroxiredoxin-2	PRDX2	1	1.36733e-98	192.94	PGSDTIKPNVDDSK(1)EYFSK	3	1.2434	1	1.015	1.143	0.969	0.945	1.056	0.954	0.917	0.903
P32119	34	K	Peroxiredoxin-2	PRDX2	1	0.0175628	82.279	LSDYK(1)GK	2	-1.1642	2	0.834	1.126	1.081	0.982	1.075	0.915	0.987	1.183
P32119	177	K	Peroxiredoxin-2	PRDX2	0.999959	2.39403e-28	101.84	LVQAFQYTDEHGEVCPAGWK(1)PGSDTIKPNVDDSK	5	0.0099765	1	1.015	1.178	0.999	0.925	1.046	0.896	0.94	0.926
P32119	196	K	Peroxiredoxin-2	PRDX2	1	0.00892906	106.04	EYFSK(1)HN	2	-1.7283	4	0.89	1.205	0.908	0.95	1.264	1.014	0.77	0.865
P32119	10	K	Peroxiredoxin-2	PRDX2	1	0.005954	70.908	IGK(1)PAPDFK	3	1.9118	2	0.93	1.122	0.947	1.004	1.064	0.979	0.954	1.026
P32119	16	K	Peroxiredoxin-2	PRDX2	1	0.00374984	61.821	PAPDFK(1)ATAVVDGAFK	3	-0.23996	1
P32119	29	K	Peroxiredoxin-2	PRDX2	1	0.0123375	77.662	EVK(1)LSDYK	2	0.19868	1	0.977	1.012	1.105	0.943	1.044	0.897	1.021	1.045
P35241	363	K	Radixin	RDX	1	0.0019581	91.62	AQK(1)ELEEQTR	2	0.26125	1	0.935	0.996	0.922	0.905	1.263	1.002	0.976	1.043
P35241	344	K	Radixin	RDX	1	0.0355738	72.2	EK(1)EELMER	2	1.0769	1	0.965	1.255	0.966	1.014	1.003	0.84	0.957	0.992
P35241	253	K	Radixin	RDX	1	0.00305983	82.417	NISFNDK(1)K	2	2.0574	2	0.905	1.167	1.053	0.968	1.103	0.876	0.928	1.025
P35611	21	K	Alpha-adducin	ADD1	1	1.54017e-13	109.48	AAVVTSPPPTTAPHK(1)ER	4	-0.043001	3	0.921	1.064	1.01	1.106	1.058	0.874	0.967	1.05
P35611	55	K	Alpha-adducin	ADD1	1	0.00257726	84.479	QDFNMMEQK(1)K	3	-0.98131	1
P35612	163	K	Beta-adducin	ADD2	1	0.000151057	91.076	VSK(1)EQDHFLISPK	3	0.1444	1
P35612	391	K	Beta-adducin	ADD2	1	0.00638049	70.439	HPFVQEK(1)TK	3	-1.4323	1	0.96	1.098	0.984	1.028	0.961	1.006	0.962	1.003
P35612	627	K	Beta-adducin	ADD2	1	0.0145903	110.88	SLEEGTK(1)K	2	0.99292	1	1.088	1.153	0.933	0.903	0.957	1.008	0.958	0.881
P35612	607	K	Beta-adducin	ADD2	1	8.8539e-53	166.92	SAPASPVQSPAK(1)EAETK	3	-1.0532	1	0.979	1.194	0.957	0.87	1.188	0.899	0.913	0.932
P37837	130	K	Transaldolase	TALDO1	1	0.00834852	62.162	LIELYK(1)EAGISK	3	3.7676	1
P37837	203	K	Transaldolase	TALDO1	1	0.000366509	92.295	ILDWHVANTDK(1)K	3	0.048561	1	0.911	1.243	1.076	0.902	1.129	0.878	0.861	0.945
P37837	225	K	Transaldolase	TALDO1	1	0.00224818	89.55	IYNYYK(1)K	2	1.1924	1	0.912	1.139	1.01	0.953	1.12	0.915	0.952	1.044
P37837	286	K	Transaldolase	TALDO1	1	2.13845e-37	162.59	AAQASDLEK(1)IHLDEK	3	0.80967	2	0.888	1.13	1.05	1.024	1.032	0.938	0.938	1.056
P37837	71	K	Transaldolase	TALDO1	1	3.49673e-06	115.12	K(1)LGGSQEDQIK	2	0.26778	2	0.847	1.06	0.926	1.115	1.152	0.957	0.942	1.112
P37837	307	K	Transaldolase	TALDO1	1	8.25919e-27	130.56	WLHNEDQMAVEK(1)LSDGIR	3	0.94882	1	0.89	1.31	1.068	1.003	1.156	0.796	0.776	0.872
P37837	314	K	Transaldolase	TALDO1	1	0.00171265	98.048	K(1)FAADAVK	2	0.80729	2	0.931	1.097	1.113	0.981	1.047	0.875	0.956	1.026
P37837	115	K	Transaldolase	TALDO1	1	0.0373736	71.879	LSFDK(1)DAMVAR	2	-2.2382	1	0.895	1.164	1.054	1.005	1.085	0.895	0.902	1.007
P37837	136	K	Transaldolase	TALDO1	1	0.00223518	87.149	EAGISK(1)DR	2	-0.022775	1	0.952	1.028	1.039	0.949	1	1.067	0.965	1.014
P37837	292	K	Transaldolase	TALDO1	1	0.000759543	113.74	IHLDEK(1)SFR	3	0.24531	1	0.945	0.946	1.158	1.019	1.017	0.856	1.06	1.121
P37837	321	K	Transaldolase	TALDO1	1	0.0320554	75.115	FAADAVK(1)LER	2	0.82154	1	0.875	1.16	1.05	0.952	1.183	0.863	0.917	1.048
P37840	32	K	Alpha-synuclein	SNCA	1	7.36597e-06	102.52	QGVAEAAGK(1)TK	2	0.71812	2	0.996	1.047	0.896	1.003	1.119	1.042	0.897	0.9
P37840	34	K	Alpha-synuclein	SNCA	1	0.0193674	80.632	TK(1)EGVLYVGSK	2	-0.72639	1	0.982	1.094	1.024	1.056	1.007	0.909	0.928	0.945
P37840	45	K	Alpha-synuclein	SNCA	1	1.2337e-29	152.37	TK(1)EGVVHGVATVAEK	3	0.8208	3	0.978	1.18	1.021	0.94	1.063	0.876	0.942	0.963
P37840	96	K	Alpha-synuclein	SNCA	1	3.17275e-17	117.13	TVEGAGSIAAATGFVK(1)K	3	0.66519	3
P37840	58	K	Alpha-synuclein	SNCA	1	1.68608e-29	150.76	EGVVHGVATVAEK(1)TK	4	-0.48969	2	0.964	1.22	0.921	1.039	1.058	0.956	0.841	0.872
P37840	12	K	Alpha-synuclein	SNCA	1	0.000403812	95.264	AK(1)EGVVAAAEK	2	0.38925	1	0.977	1.057	1	1.007	1.057	1.041	0.861	0.881
P40227	381	K	T-complex protein 1 subunit zeta	CCT6A	1	1.51107e-05	100.93	GPNK(1)HTLTQIK	3	-2.9138	1	0.959	1.084	1.062	0.949	1.12	1.016	0.809	0.843
P40227	307	K	T-complex protein 1 subunit zeta	CCT6A	1	6.4689e-52	158.45	GIDPFSLDALSK(1)EGIVALR	3	1.6065	1
P40925	312	K	Malate dehydrogenase, cytoplasmic	MDH1	1	0.00403521	83.862	EK(1)MDLTAK	2	0.17648	1	0.915	1.076	1.003	0.999	1.043	0.904	1.059	1.157
P40925	118	K	Malate dehydrogenase, cytoplasmic	MDH1	1	4.50419e-06	105.03	SQGAALDK(1)YAK	3	0.29112	2	0.913	1.114	1.028	1.042	1.005	0.974	0.924	1.012
P40925	239	K	Malate dehydrogenase, cytoplasmic	MDH1	1	0.0011756	91.202	K(1)LSSAMSAAK	2	0.32781	1	0.89	1.122	1.069	0.995	1.091	0.928	0.905	1.017
P40925	318	K	Malate dehydrogenase, cytoplasmic	MDH1	1	0.00193862	73.279	MDLTAK(1)ELTEEK	3	-0.76021	2
P40925	73	K	Malate dehydrogenase, cytoplasmic	MDH1	1	3.85842e-06	101.53	DVIATDK(1)EDVAFK	3	2.8772	1	0.885	1.093	1.085	0.978	1.063	0.921	0.975	1.102
P40925	107	K	Malate dehydrogenase, cytoplasmic	MDH1	1	0.0350968	77.282	ANVK(1)IFK	2	0.2017	1
P43487	190	K	Ran-specific GTPase-activating protein	RANBP1	0.998842	2.58415e-05	82.865	LEALSVK(0.999)EETK(0.001)EDAEEKQ	4	-1.1693	1
P43487	200	K	Ran-specific GTPase-activating protein	RANBP1	0.999999	0.00171894	87.184	EETKEDAEEK(1)Q	3	0.13182	1	0.796	0.835	1.494	1.05	1.021	0.967	0.838	1.052
P43487	194	K	Ran-specific GTPase-activating protein	RANBP1	1	2.50139e-11	138.51	EETK(1)EDAEEKQ	3	-1.5871	2	1.005	1.041	1.004	1	1.088	0.891	0.971	0.966
P43686	80	K	26S proteasome regulatory subunit 6B	PSMC4	1	0.00108039	90.697	EFLHAQEEVK(1)R	3	-1.2873	1
P48426	27	K	Phosphatidylinositol 5-phosphate 4-kinase type-2 alpha	PIP4K2A	1	0.00277694	75.189	HFVAQK(1)VK	3	0.83776	1	0.907	1.2	1.053	0.964	1.082	0.924	0.87	0.959
P48426	21	K	Phosphatidylinositol 5-phosphate 4-kinase type-2 alpha	PIP4K2A	1	0.0216151	69.176	K(1)HFVAQK	3	1.54	1
P48426	395	K	Phosphatidylinositol 5-phosphate 4-kinase type-2 alpha	PIP4K2A	1	3.63604e-17	112.06	HGAGAEISTVNPEQYSK(1)R	3	0.34546	1	0.931	1.142	1.066	0.937	1.107	0.942	0.876	0.941
P48426	378	K	Phosphatidylinositol 5-phosphate 4-kinase type-2 alpha	PIP4K2A	1	7.29811e-40	145.88	TVK(1)HGAGAEISTVNPEQYSK	3	-0.21773	1	0.971	1.016	0.914	0.995	1.095	1.005	1.006	1.036
P48426	258	K	Phosphatidylinositol 5-phosphate 4-kinase type-2 alpha	PIP4K2A	1	0.0210106	81.296	VFLEK(1)LK	2	0.43759	1
P48506	209	K	Glutamate--cysteine ligase catalytic subunit	GCLC	1	0.0293462	43.502	VVINVPIFK(1)DK	3	-2.1822	1
P48506	465	K	Glutamate--cysteine ligase catalytic subunit	GCLC	1	2.00342e-10	109.99	LDFLIPLSK(1)VDENMK	3	1.743	1	0.932	1.289	0.911	0.879	1.262	0.909	0.818	0.878
P48643	265	K	T-complex protein 1 subunit epsilon	CCT5	1	0.00289789	70.563	HK(1)LDVTSVEDYK	3	-0.20329	1
P48643	232	K	T-complex protein 1 subunit epsilon	CCT5	1	8.12553e-10	104.95	GVIVDK(1)DFSHPQMPK	3	-1.3613	1
P48643	279	K	T-complex protein 1 subunit epsilon	CCT5	1	0.00423344	89.698	ALQK(1)YEK	2	1.2279	1	0.967	1.118	1.008	0.999	1.048	0.99	0.87	0.901
P48643	513	K	T-complex protein 1 subunit epsilon	CCT5	1	0.00190574	84.365	QQHVIETLIGK(1)K	3	-0.36111	1
P49368	138	K	T-complex protein 1 subunit gamma	CCT3	1	0.000115461	96.229	ALDDMISTLK(1)K	3	0.68943	1	0.896	1.186	0.996	0.932	1.179	0.894	0.917	1.023
P49368	222	K	T-complex protein 1 subunit gamma	CCT3	1	3.91217e-05	96.745	GVMINK(1)DVTHPR	3	-0.14571	1	0.979	1.236	0.966	0.974	1.071	0.919	0.855	0.873
P50395	112	K	Rab GDP dissociation inhibitor beta	GDI2	1	6.4121e-06	78.744	VTEGSFVYK(1)GGK	2	-1.4258	2
P50395	29	K	Rab GDP dissociation inhibitor beta	GDI2	1	0.00150911	89.355	K(1)VLHMDR	3	0.75386	1	0.975	1.236	1.128	0.862	0.914	0.84	1.046	1.073
P50395	54	K	Rab GDP dissociation inhibitor beta	GDI2	1	6.15436e-22	115.42	NPYYGGESASITPLEDLYK(1)R	3	-0.61091	1	0.825	1.175	1.072	0.994	1.211	0.908	0.815	0.988
P50502	56	K	Hsc70-interacting protein	ST13	0.999989	6.76271e-08	103.79	SEENTK(1)EEKPDSK	3	-0.028758	3	1.158	0.954	1.025	0.946	1.096	0.857	0.964	0.833
P50502	118	K	Hsc70-interacting protein	ST13	1	1.34204e-05	91.657	K(1)VAAIEALNDGELQK	3	0.47694	1
P50502	142	K	Hsc70-interacting protein	ST13	1	7.97726e-13	125.03	AIDLFTDAIK(1)LNPR	3	0.95843	1	0.711	1.873	0.776	0.857	1.549	0.513	0.721	1.014
P50502	230	K	Hsc70-interacting protein	ST13	1	0.0037737	74.173	AQK(1)IAEHR	3	0.84141	1	0.912	1.068	1.11	1.13	1.118	0.855	0.806	0.883
P50990	225	K	T-complex protein 1 subunit theta	CCT8	1	3.96081e-06	114.7	K(1)ETEGDVTSVK	2	0.18444	1	0.981	0.937	0.845	1.059	1.064	1.072	1.042	1.063
P50990	235	K	T-complex protein 1 subunit theta	CCT8	1	4.39124e-11	117.93	ETEGDVTSVK(1)DAK	3	-0.57281	1	0.954	1.169	1.021	1.059	0.964	0.88	0.952	0.998
P51858	170	K	Hepatoma-derived growth factor	HDGF	1	0.000724127	84.753	RPK(1)EAENPEGEEK	3	-0.33901	1	1.029	1.217	0.857	1.02	1.118	0.907	0.851	0.827
P52209	309	K	6-phosphogluconate dehydrogenase, decarboxylating	PGD	1	0.00109658	86.803	GPQK(1)FQFDGDKK	3	0.40798	1	0.902	1.13	1.034	0.989	1.092	0.946	0.907	1.005
P52209	316	K	6-phosphogluconate dehydrogenase, decarboxylating	PGD	1	0.00186298	83.456	FQFDGDK(1)K	3	1.4975	2	0.949	1.114	0.991	0.967	1.051	0.964	0.964	1.016
P52565	43	K	Rho GDP-dissociation inhibitor 1	ARHGDIA	1	0.00444707	60.334	SIQEIQELDK(1)DDESLRK	3	-0.34821	2	0.839	1.229	1.065	1.066	1.132	0.816	0.854	1.018
P52907	103	K	F-actin-capping protein subunit alpha-1	CAPZA1	1	0.0018927	70.783	K(1)EASDPQPEEADGGLK	3	1.269	1	0.942	1.037	0.997	1.045	1.262	0.858	0.86	0.913
P52907	97	K	F-actin-capping protein subunit alpha-1	CAPZA1	1	7.42262e-05	87.568	ISFK(1)FDHLR	3	1.54	1	0.803	1.428	0.881	0.951	1.205	0.895	0.837	1.043
P53004	275	K	Biliverdin reductase A	BLVRA	1	0.00235169	89.355	ELAAEK(1)K	3	1.2109	4	1.002	1.071	0.942	0.977	1.081	0.926	1.001	0.999
P53396	166	K	ATP-citrate synthase	ACLY	1	0.00118833	86.898	LNPEDIK(1)K	2	1.1744	1	0.897	1.156	1.014	1.044	1.093	0.882	0.914	1.018
P53396	468	K	ATP-citrate synthase	ACLY	1	0.00147206	105.98	ADEVAPAK(1)K	3	2.2959	2	0.979	1.039	0.979	0.936	1.12	1.011	0.935	0.955
P53396	369	K	ATP-citrate synthase	ACLY	1	0.0111895	52.185	DYQGPLK(1)EHEVTIFVR	3	2.3683	1
P53396	331	K	ATP-citrate synthase	ACLY	1	0.0338553	51.346	EK(1)HPDGK	3	-0.49601	1
P54578	238	K	Ubiquitin carboxyl-terminal hydrolase 14	USP14	1	3.72396e-10	110.14	ETDSSSASAATPSK(1)K	3	-0.15891	1	0.947	1.083	1.107	1.017	0.999	0.999	0.848	0.896
P54578	336	K	Ubiquitin carboxyl-terminal hydrolase 14	USP14	1	0.0050859	60.436	EK(1)ESVNAK	3	-2.6637	1
P54727	29	K	UV excision repair protein RAD23 homolog B	RAD23B	1	0.023144	80.688	EK(1)IESEK	2	0.36269	1	0.862	1.061	1.014	1.062	1.139	1.07	0.791	0.918
P55072	614	K	Transitional endoplasmic reticulum ATPase	VCP	1	2.54669e-10	107.51	VINQILTEMDGMSTK(1)K	3	0.43686	1
P55072	651	K	Transitional endoplasmic reticulum ATPase	VCP	1	2.18539e-09	108.75	LDQLIYIPLPDEK(1)SR	2	-0.24698	2	0.888	1.044	1.029	0.911	1.162	0.94	1.027	1.157
P55072	668	K	Transitional endoplasmic reticulum ATPase	VCP	1	0.00123736	72.898	SPVAK(1)DVDLEFLAK	3	0.46283	1
P58546	94	K	Myotrophin	MTPN	1	0.0247922	80.219	GADK(1)TVK	2	-0.13956	1	0.918	0.964	0.891	1.199	1.16	1.093	0.775	0.845
P58546	24	K	Myotrophin	MTPN	1	0.000271302	97.69	DYVAK(1)GEDVNR	2	-0.14371	3	0.904	1.072	1.035	0.932	1.233	0.915	0.91	1.006
P60174	225	K	Triosephosphate isomerase	TPI1	1	2.4876e-86	201.57	TATPQQAQEVHEK(1)LR	3	-0.88086	3	0.901	1.047	1.002	1.083	1.147	0.933	0.887	0.984
P60174	186	K	Triosephosphate isomerase	TPI1	1	0.0016138	68.044	VVFEQTK(1)VIADNVK	3	1.0665	1
P60174	193	K	Triosephosphate isomerase	TPI1	1	5.55926e-07	103.91	VIADNVK(1)DWSK	2	-0.060798	2	0.893	1.19	0.96	1.018	1.132	0.941	0.867	0.971
P60891	194	K	Ribose-phosphate pyrophosphokinase 1	PRPS1	1	0.0027057	75.764	LNVDFALIHK(1)ER	3	2.1223	1
P60891	176	K	Ribose-phosphate pyrophosphokinase 1	PRPS1	1	0.00364454	74.141	NCTIVSPDAGGAK(1)R	2	-1.8605	2	1.018	0.977	1.001	0.873	1.075	1.058	0.998	0.98
P60900	181	K	Proteasome subunit alpha type-6	PSMA6	1	2.13374e-06	107.17	QTESTSFLEK(1)K	3	-0.65174	1
P60953	144	K	Cell division control protein 42 homolog	CDC42	0.999997	0.015753	56.514	QKPITPETAEK(1)LAR	3	0.52739	1	0.83	1.051	1.01	1.002	1.05	0.981	1.074	1.294
P60953	183	K	Cell division control protein 42 homolog	CDC42	1	8.34864e-07	85.937	NVFDEAILAALEPPEPK(1)K	3	-1.6875	1
P61088	68	K	Ubiquitin-conjugating enzyme E2 N	UBE2N	1	2.51829e-05	81.656	LELFLPEEYPMAAPK(1)VR	3	-0.68543	1	0.923	0.988	1.086	1.004	1.139	0.95	0.911	0.987
P61088	82	K	Ubiquitin-conjugating enzyme E2 N	UBE2N	1	0.00273691	81.525	IYHPNVDK(1)LGR	3	-0.048791	1	0.942	1.186	1.071	0.945	1.021	0.971	0.863	0.915
P61978	34	K	Heterogeneous nuclear ribonucleoprotein K	HNRNPK	1	3.60147e-06	97.073	RPAEDMEEEQAFK(1)R	3	0.01351	1	0.882	1.156	1.06	0.972	1.125	0.913	0.893	1.013
P61981	77	K	14-3-3 protein gamma	YWHAG	1	0.00396301	78.342	TSADGNEK(1)K	2	0.93445	1	1.017	1.127	1.015	0.96	0.916	1.103	0.862	0.848
P62158	22	K	Calmodulin	CALM1	1	2.69202e-17	114.52	EAFSLFDK(1)DGDGTITTK	3	0.54964	1	0.98	1.125	1.013	0.946	1.123	0.897	0.916	0.935
P62158	78	K	Calmodulin	CALM1	1	2.26437e-28	164.64	MK(1)DTDSEEEIR	2	0.04166	4	1.111	1.067	0.953	0.889	1.107	0.944	0.93	0.837
P62191	91	K	26S proteasome regulatory subunit 4	PSMC1	0.999926	1.2321e-05	85.087	NQEQMKPLEEK(1)QEEER	3	1.1744	1	0.941	1.14	1.01	1.063	1.033	0.911	0.903	0.96
P62258	69	K	14-3-3 protein epsilon	YWHAE	0.999163	8.2776e-13	106.93	IISSIEQK(0.999)EENK(0.001)GGEDK	4	0.038313	1
P62258	28	K	14-3-3 protein epsilon	YWHAE	1	0.000105742	113.93	YDEMVESMK(1)K	3	0.45934	6	0.929	1.19	1.066	0.96	1.112	0.86	0.882	0.949
P62258	106	K	14-3-3 protein epsilon	YWHAE	1	1.2114e-14	93.407	LICCDILDVLDK(1)HLIPAANTGESK	4	0.18689	1
P62258	142	K	14-3-3 protein epsilon	YWHAE	1	0.0304345	57.106	K(1)EAAENSLVAYK	3	0.29451	1
P62258	125	K	14-3-3 protein epsilon	YWHAE	1	0.016539	61.679	MK(1)GDYHR	3	1.0321	1
P62258	73	K	14-3-3 protein epsilon	YWHAE	1	0.00224797	83.182	EENK(1)GGEDK	2	-0.15559	1	1.081	1.071	0.892	1.019	1.072	0.968	0.897	0.829
P62258	78	K	14-3-3 protein epsilon	YWHAE	0.999999	0.00010184	95.417	EENKGGEDK(1)LK	3	-0.7159	1	0.897	1.032	1.154	0.98	0.92	0.908	1.109	1.236
P62826	38	K	GTP-binding nuclear protein Ran	RAN	1	9.30846e-05	70.907	K(1)YVATLGVEVHPLVFHTNR	4	0.15227	1
P62826	37	K	GTP-binding nuclear protein Ran	RAN	1	8.3093e-05	125.82	HLTGEFEK(1)K	2	-1.1652	2	0.892	1.152	0.944	1.023	1.124	0.969	0.897	1.006
P62834	128	K	Ras-related protein Rap-1A	RAP1A	1	0.017384	74.29	VVGK(1)EQGQNLAR	2	-0.40212	1	0.98	1.011	1.004	0.999	1.019	0.983	1.003	1.023
P62837	133	K	Ubiquitin-conjugating enzyme E2 D2	UBE2D2	1	0.0424809	55.112	TDREK(1)YNR	3	0.93348	1
P62937	131	K	Peptidyl-prolyl cis-trans isomerase A	PPIA	1	0.000230285	89.55	HVVFGK(1)VK	3	0.10463	1	0.994	1.116	1.038	0.988	1.065	0.84	0.959	0.965
P62937	28	K	Peptidyl-prolyl cis-trans isomerase A	PPIA	1	1.34202e-33	124.07	VSFELFADK(1)VPK	2	-1.1321	4	0.871	1.192	1.005	0.833	1.136	0.958	1.003	1.152
P62937	125	K	Peptidyl-prolyl cis-trans isomerase A	PPIA	1	4.00792e-08	104.17	TEWLDGK(1)HVVFGK	3	0.20766	2	0.992	1.181	1.024	0.895	1.066	0.911	0.931	0.938
P62937	76	K	Peptidyl-prolyl cis-trans isomerase A	PPIA	1	0.00180841	73.415	HNGTGGK(1)SIYGEK	3	-0.91718	1	0.915	1.048	0.995	0.953	1.122	0.997	0.97	1.059
P62937	133	K	Peptidyl-prolyl cis-trans isomerase A	PPIA	1	0.00229035	66.246	VK(1)EGMNIVEAMER	3	-0.27859	1
P62937	44	K	Peptidyl-prolyl cis-trans isomerase A	PPIA	1	0.017933	55.578	ALSTGEK(1)GFGYK	3	-1.8622	1
P62937	82	K	Peptidyl-prolyl cis-trans isomerase A	PPIA	1	1.83806e-07	99.344	SIYGEK(1)FEDENFILK	3	-0.38926	1	0.894	1.198	0.896	1.026	1.272	0.828	0.887	0.992
P62987	27	K	Ubiquitin-60S ribosomal protein L40	UBA52	1	0.00383169	48.907	TITLEVEPSDTIENVK(1)AK	4	1.9953	1	0.943	1.132	1.035	0.915	1.215	0.899	0.861	0.912
P62987	11	K	Ubiquitin-60S ribosomal protein L40	UBA52	1	3.70492e-45	149.71	TLTGK(1)TITLEVEPSDTIENVK	3	1.1996	1	0.946	1.135	1.069	0.976	1.072	0.886	0.916	0.969
P62987	33	K	Ubiquitin-60S ribosomal protein L40	UBA52	1	2.10815e-52	180.85	IQDK(1)EGIPPDQQR	2	0.2441	19	0.92	1.095	0.98	0.967	1.102	1.051	0.885	0.962
P62987	48	K	Ubiquitin-60S ribosomal protein L40	UBA52	1	1.53365e-08	126.71	LIFAGK(1)QLEDGR	3	1.4726	2	0.941	1.12	1.171	1.054	0.95	0.884	0.88	0.935
P63000	128	K	Ras-related C3 botulinum toxin substrate 1	RAC1	0.999998	0.00124843	88.021	DDKDTIEK(1)LK	3	1.2841	1	0.919	1.086	1.035	1.012	1.056	0.947	0.944	1.028
P63104	74	K	14-3-3 protein zeta/delta	YWHAZ	1	0.036207	67.897	TEGAEK(1)K	2	-0.98184	1	0.928	1.018	0.995	0.992	1.027	1.073	0.968	1.044
P63104	11	K	14-3-3 protein zeta/delta	YWHAZ	1	0.000580472	120.77	AK(1)LAEQAER	2	0.61025	1	0.87	0.828	0.919	0.998	1.154	1.115	1.115	1.282
P63104	138	K	14-3-3 protein zeta/delta	YWHAZ	1	1.3716e-10	134.68	YLAEVAAGDDK(1)K	2	0.50807	2	0.959	1.067	1.028	0.964	1.148	0.943	0.891	0.928
P63104	68	K	14-3-3 protein zeta/delta	YWHAZ	1	0.0378266	45.332	VVSSIEQK(1)TEGAEK	3	0.2798	1
P63208	142	K	S-phase kinase-associated protein 1	SKP1	1	0.00191038	65.022	TFNIK(1)NDFTEEEEAQVR	3	3.9338	1
P63241	85	K	Eukaryotic translation initiation factor 5A-1	EIF5A	1	2.07987e-12	96.379	KYEDICPSTHNMDVPNIK(1)R	4	0.48121	1	1.07	1.059	0.926	0.989	1.055	0.943	0.958	0.895
P63241	39	K	Eukaryotic translation initiation factor 5A-1	EIF5A	1	0.000483367	87.914	GRPCK(1)IVEMSTSK	3	-1.9767	1	0.996	1.105	0.988	1.005	1.069	0.937	0.9	0.904
P63241	121	K	Eukaryotic translation initiation factor 5A-1	EIF5A	1	0.00199893	68.171	LPEGDLGK(1)EIEQK	3	-1.7432	1	0.863	1.428	0.922	0.891	1.349	0.758	0.79	0.915
P63261	315	K	Actin, cytoplasmic 2	ACTG1	1	5.22061e-09	103.88	MQK(1)EITALAPSTMK	3	-2.5463	3	0.905	1.102	1.014	1.059	1.08	0.939	0.901	0.996
P63261	50	K	Actin, cytoplasmic 2	ACTG1	1	6.15844e-82	175.85	HQGVMVGMGQK(1)DSYVGDEAQSK	4	-0.27493	2	0.901	1.155	1.048	0.953	1.046	0.989	0.908	1.008
P63261	215	K	Actin, cytoplasmic 2	ACTG1	1	9.97524e-10	80.664	EK(1)LCYVALDFEQEMATAASSSSLEK	4	2.254	1	0.938	1.189	1.092	0.948	1.155	0.853	0.824	0.879
P63261	61	K	Actin, cytoplasmic 2	ACTG1	1	4.66681e-154	231.52	DSYVGDEAQSK(1)R	2	-0.63897	4	1.004	1.003	1.027	0.979	1.009	1.019	0.96	0.956
P68036	131	K	Ubiquitin-conjugating enzyme E2 L3	UBE2L3	1	7.51026e-20	150.69	ADLAEEYSK(1)DR	2	-1.7562	1	0.998	1.115	0.992	0.992	1.063	0.946	0.893	0.895
P68036	145	K	Ubiquitin-conjugating enzyme E2 L3	UBE2L3	1	0.00305983	82.417	NAEEFTK(1)K	2	-1.6529	1	0.997	1.135	0.95	0.983	1.104	0.829	1.002	1.004
P68871	67	K	Hemoglobin subunit beta	HBB	1	1.29681e-299	274.16	K(1)VLGAFSDGLAHLDNLK(1)GTFATLSELHCDK	4	-0.046231	50	0.958	1.077	1.034	0.95	1.061	0.916	1.003	1.046
P68871	83	K	Hemoglobin subunit beta	HBB	1	0	364.21	VLGAFSDGLAHLDNLK(1)GTFATLSELHCDK	4	-0.80121	54	0.967	1.08	1.053	0.945	1.076	0.886	0.994	1.027
P68871	9	K	Hemoglobin subunit beta	HBB	1	8.09878e-300	280.25	VHLTPEEK(1)SAVTALWGK	3	2.5436	85	0.937	1.106	1.027	0.922	1.074	0.914	1.02	1.089
P68871	121	K	Hemoglobin subunit beta	HBB	1	3.06164e-231	198.67	LLGNVLVCVLAHHFGK(1)EFTPPVQAAYQK	3	-0.28676	1
P68871	60	K	Hemoglobin subunit beta	HBB	1	0	346.04	FFESFGDLSTPDAVMGNPK(1)VK(1)AHGK	3	1.565	129	0.977	1.078	1.003	0.931	1.082	0.926	1.002	1.025
P68871	145	K	Hemoglobin subunit beta	HBB	1	3.94422e-119	193.73	VVAGVANALAHK(1)YH	3	-0.49746	25	0.905	1.171	1.071	0.945	1.175	0.89	0.842	0.931
P68871	18	K	Hemoglobin subunit beta	HBB	1	0	319.95	SAVTALWGK(1)VNVDEVGGEALGR	2	-0.39414	105	0.954	1.07	1.053	0.974	1.068	0.901	0.981	1.028
P68871	66	K	Hemoglobin subunit beta	HBB	1	0.000111834	91.626	VK(1)AHGK(1)K	3	-0.02054	9	0.991	0.945	0.925	0.921	1.276	0.962	0.978	0.987
P68871	133	K	Hemoglobin subunit beta	HBB	1	3.94422e-119	192.27	EFTPPVQAAYQK(1)VVAGVANALAHK(1)YH	4	-0.20697	2	0.999	1.104	1.118	0.842	1.046	0.953	0.939	0.94
P68871	62	K	Hemoglobin subunit beta	HBB	1	3.07641e-175	192.94	VK(1)AHGK(1)K	3	-0.02054	12	0.932	1.044	1.002	0.986	1.239	0.899	0.898	0.964
P68871	96	K	Hemoglobin subunit beta	HBB	1	0	382.37	GTFATLSELHCDK(1)LHVDPENFR	3	0.80352	73	0.936	1.081	0.995	0.937	1.128	0.968	0.955	1.021
P69891	60	K	Hemoglobin subunit gamma-1	HBG1	1	5.51815e-100	199.99	FFDSFGNLSSASAIMGNPK(1)VK	4	1.1338	7	0.917	1.16	0.982	0.999	1.115	0.886	0.94	1.026
P69891	77	K	Hemoglobin subunit gamma-1	HBG1	1	2.2962e-236	260.25	VLTSLGDAIK(1)HLDDLK	3	-0.45054	6	0.99	1.045	0.993	0.993	1.072	0.925	0.981	0.991
P69891	18	K	Hemoglobin subunit gamma-1	HBG1	1	1.01093e-147	204.25	GHFTEEDKATITSLWGK(1)VNVEDAGGETLGR	4	1.7455	4	0.908	1.189	1.032	0.965	1.158	0.908	0.839	0.924
P69891	83	K	Hemoglobin subunit gamma-1	HBG1	1	2.24896e-152	224.59	HLDDLK(1)GTFAQLSELHCDKLHVDPENFK	5	-0.22366	6	0.939	1.125	1.028	0.962	1.095	0.89	0.96	1.023
P69891	9	K	Hemoglobin subunit gamma-1	HBG1	1	1.06944e-43	159.34	GHFTEEDK(1)ATITSLWGK	4	0.86733	3	0.917	1.123	1.058	0.994	1.059	0.91	0.939	1.024
P69891	96	K	Hemoglobin subunit gamma-1	HBG1	1	1.20354e-71	167.88	GTFAQLSELHCDK(1)LHVDPENFK	4	-0.55206	4	0.9	1.241	1.053	0.963	1.135	0.856	0.852	0.946
P69891	62	K	Hemoglobin subunit gamma-1	HBG1	1	0.000111834	91.626	VK(1)AHGK(1)K	3	-0.02054	7	0.991	0.945	0.925	0.921	1.276	0.962	0.978	0.987
P69905	8	K	Hemoglobin subunit alpha	HBA1	1	1.65284e-99	191.79	VLSPADK(1)TNVK(1)AAWGK	3	0.29806	108	1.012	1.085	1.019	0.937	0.961	0.874	1.111	1.098
P69905	57	K	Hemoglobin subunit alpha	HBA1	1	0	304.77	TYFPHFDLSHGSAQVK(1)GHGK(1)K	4	0.23921	79	0.957	1.093	0.978	0.933	1.135	0.994	0.909	0.95
P69905	61	K	Hemoglobin subunit alpha	HBA1	1	8.7418e-198	243.87	TYFPHFDLSHGSAQVK(1)GHGK(1)K	4	0.23921	10	0.933	1.189	0.994	0.942	1.099	0.922	0.922	0.988
P69905	91	K	Hemoglobin subunit alpha	HBA1	1	0	417.94	VADALTNAVAHVDDMPNALSALSDLHAHK(1)LR	5	-0.11493	179	0.899	1.169	1.041	0.955	1.158	0.899	0.878	0.976
P69905	12	K	Hemoglobin subunit alpha	HBA1	1	3.67456e-143	218.16	VLSPADK(1)TNVK(1)AAWGK	3	0.29806	34	0.952	1.091	1.021	0.939	1.034	0.921	1.042	1.094
P69905	62	K	Hemoglobin subunit alpha	HBA1	1	0	339.99	K(1)VADALTNAVAHVDDMPNALSALSDLHAHK(1)LR	5	-0.36973	22	0.943	1.124	1.059	0.953	1.123	0.901	0.896	0.95
P69905	41	K	Hemoglobin subunit alpha	HBA1	1	1.62076e-299	246.77	MFLSFPTTK(1)TYFPHFDLSHGSAQVK	3	-1.0468	12	0.912	1.153	1.026	0.96	1.15	0.928	0.871	0.955
P69905	17	K	Hemoglobin subunit alpha	HBA1	1	0	277.02	TNVK(1)AAWGK(1)VGAHAGEYGAEALER	3	-0.2572	92	0.982	1.051	1.023	0.928	1.024	0.901	1.091	1.11
P78371	272	K	T-complex protein 1 subunit beta	CCT2	1	0.000295941	92.19	VAEIEHAEK(1)EK	3	-1.0643	1	0.932	1.112	1.022	1.036	1.064	0.986	0.847	0.909
P78417	11	K	Glutathione S-transferase omega-1	GSTO1	1	6.27448e-30	139.11	SLGK(1)GSAPPGPVPEGSIR	2	0.92157	3	0.84	1.127	1.065	1.042	1.127	0.902	0.896	1.067
P78417	136	K	Glutathione S-transferase omega-1	GSTO1	1	1.19922e-19	136.36	SQNK(1)EDYAGLKEEFR	3	-0.26581	3	0.967	1.057	0.967	1.048	1.075	1.002	0.883	0.913
P78417	207	K	Glutathione S-transferase omega-1	GSTO1	1	9.41763e-45	148.26	LWMAAMK(1)EDPTVSALLTSEK	3	-0.035003	1
P78417	65	K	Glutathione S-transferase omega-1	GSTO1	1	9.96409e-05	88.596	NKPEWFFK(1)K	3	-0.43925	2	0.914	1.202	1.051	0.949	1.108	0.848	0.928	1.015
P78417	143	K	Glutathione S-transferase omega-1	GSTO1	0.999998	4.60373e-05	84.581	SQNKEDYAGLK(1)EEFR	3	2.4723	1	0.949	1.174	1.008	0.969	1.099	0.933	0.868	0.914
Q00013	329	K	55 kDa erythrocyte membrane protein	MPP1	0.792123	0.00350798	64.522	K(0.208)SEEDGK(0.792)EYHFISTEEMTR	4	-0.70587	1	0.795	1.037	1.118	1.068	1.206	0.95	0.827	1.04
Q00169	54	K	Phosphatidylinositol transfer protein alpha isoform	PITPNA	1	0.0308813	58.172	DGEK(1)GQYTHK	3	-0.21535	1
Q00577	71	K	Transcriptional activator protein Pur-alpha	PURA	1	0.00106639	83.783	RVDIQNK(1)R	3	1.8147	1	0.833	0.891	1.23	0.994	0.99	0.998	1.063	1.276
Q00796	339	K	Sorbitol dehydrogenase	SORD	1	0.00952238	76.228	ALEAFETFK(1)K	3	0.8212	1
Q01518	71	K	Adenylyl cyclase-associated protein 1	CAP1	1	0.000282447	67.644	EIGGDVQK(1)HAEMVHTGLK	4	-1.5471	1
Q03400	136	K	S-antigen protein	PF10_0343	1	4.77349e-09	86.8	EDK(1)VSNGGEDEVSNGREDK	3	2.0174	1	0.366	0.244	0.885	1.831	2.464	0.993	0.216	0.592
Q04760	151	K	Lactoylglutathione lyase	GLO1	0.973359	0.0095086	70.942	FVK(0.973)K(0.027)PDDGK	3	3.2159	1	0.984	1.041	0.966	0.968	1.082	0.915	1.044	1.061
Q04760	148	K	Lactoylglutathione lyase	GLO1	1	0.00986371	71.176	RFEELGVK(1)FVK	3	0.53979	1
Q06323	36	K	Proteasome activator complex subunit 1	PSME1	1	0.0019045	89.43	K(1)ISELDAFLK	2	-2.0826	1
Q06323	70	K	Proteasome activator complex subunit 1	PSME1	1	0.0015197	69.258	APLDIPVPDPVK(1)EK	3	-0.034794	1	0.839	1.211	1.029	0.965	1.104	0.949	0.903	1.076
Q06323	187	K	Proteasome activator complex subunit 1	PSME1	1	0.000386922	88.596	GDAVTK(1)AAK	2	-0.38953	1	0.956	1.07	1.029	0.97	1.103	0.976	0.894	0.936
Q06323	176	K	Proteasome activator complex subunit 1	PSME1	1	0.00114241	70.783	LEGFHTQISK(1)YFSER	3	0.64413	1
Q06830	197	K	Peroxiredoxin-1	PRDX1	1	0.00423344	89.698	EYFSK(1)QK	3	0.91579	2	0.933	1.085	1.034	1.003	1.089	0.848	1.008	1.08
Q06830	35	K	Peroxiredoxin-1	PRDX1	1	0.000198526	109.66	DISLSDYK(1)GK	3	-0.46109	2	0.897	1.12	1.073	0.962	1.105	0.926	0.918	1.023
Q06830	120	K	Peroxiredoxin-1	PRDX1	1	1.15741e-23	125.51	TIAQDYGVLK(1)ADEGISFR	3	-0.33984	1	0.885	1.241	1.094	0.878	1.076	0.879	0.946	1.069
Q06830	136	K	Peroxiredoxin-1	PRDX1	1	6.61828e-16	145.91	GLFIIDDK(1)GILR	2	0.2446	2	0.914	1.064	0.972	1.11	1.057	0.961	0.923	1.01
Q06830	192	K	Peroxiredoxin-1	PRDX1	1	0.0380969	49.423	SK(1)EYFSK	3	2.2222	1
Q08495	243	K	Dematin	DMTN	1	0.00489885	64.52	QREELSK(1)VTSNLGK	3	1.8493	1	0.873	1.12	1.019	1.01	1.058	1.006	0.915	1.047
Q08495	42	K	Dematin	DMTN	1	0.00576479	57.525	MDNQVLGYK(1)DLAAIPK	3	0.73956	1	0.949	1.115	1.107	0.956	1.129	0.912	0.832	0.878
Q08495	254	K	Dematin	DMTN	1	0.0049086	80.834	MILK(1)EEMEK	2	-1.9915	1
Q08495	49	K	Dematin	DMTN	1	0.0105908	75.819	DLAAIPK(1)DK	2	0.068164	1	0.947	1.171	1.066	0.929	1.1	0.875	0.912	0.963
Q08722	85	K	Leukocyte surface antigen CD47	CD47	1	0.00170742	63.998	STVPTDFSSAK(1)IEVSQLLK	3	2.2341	1
Q13002	795	K	Glutamate receptor ionotropic, kainate 2	GRIK2	1	0.0217779	58.604	LHMMK(1)EK	2	0.48681	1	1.018	1.13	0.997	1.036	0.961	0.897	0.962	0.945
Q13126	241	K	S-methyl-5'-thioadenosine phosphorylase	MTAP	1	0.00475345	107.79	TLK(1)ENANK	3	-1.4864	2	0.975	0.997	1.066	0.864	1.019	1.002	1.078	1.105
Q13126	157	K	S-methyl-5'-thioadenosine phosphorylase	MTAP	1	0.00107295	82.287	EVLIETAK(1)K	3	0.07081	1
Q13228	448	K	Methanethiol oxidase	SELENBP1	1	1.48404e-30	120.63	LNPNFLVDFGK(1)EPLGPALAHELR	4	-2.0856	4	0.952	1.274	1.082	0.905	1.251	0.894	0.642	0.675
Q13228	397	K	Methanethiol oxidase	SELENBP1	1	3.419e-15	114.31	VAGGPQMIQLSLDGK(1)R	2	0.36344	5	0.865	1.167	1.015	1.01	1.133	0.961	0.849	0.981
Q13228	120	K	Methanethiol oxidase	SELENBP1	1	0.0115872	66.27	LHK(1)VIEPK	3	0.3775	2	0.903	1.055	1.072	1.087	1.03	0.888	0.964	1.067
Q13228	379	K	Methanethiol oxidase	SELENBP1	1	0.000132897	100.22	SQPEPLVVK(1)GK	2	0.73786	1	0.939	1.068	1.013	0.998	1.123	0.994	0.864	0.92
Q13228	125	K	Methanethiol oxidase	SELENBP1	1	3.74335e-05	102.4	VIEPK(1)DIHAK	3	-1.8278	2	0.974	1.008	1.01	0.946	1.034	1.018	1.01	1.037
Q13561	125	K	Dynactin subunit 2	DCTN2	1	1.23097e-06	114.76	TTVK(1)ESATEEK	3	0.011056	1	0.936	1.123	1.013	1.021	1.104	0.947	0.856	0.915
Q13630	281	K	GDP-L-fucose synthase	TSTA3	1	0.0140451	79.474	SDGQFK(1)K	3	-0.29431	2	0.92	1.112	0.927	0.971	1.134	1.036	0.901	0.979
Q14847	128	K	LIM and SH3 domain protein 1	LASP1	1	0.0196468	57.785	YHEEFEK(1)SR	3	-1.2823	1
Q14847	87	K	LIM and SH3 domain protein 1	LASP1	1	0.0175344	82.287	YK(1)EEFEK	2	1.3507	1	0.919	1.152	1.042	1.002	1.109	0.912	0.864	0.94
Q14974	211	K	Importin subunit beta-1	KPNB1	1	0.0106264	75.788	ANFDK(1)ESER	2	0.041921	1	0.936	0.989	1.05	1.107	1	0.978	0.941	1.005
Q15257	28	K	Serine/threonine-protein phosphatase 2A activator	PTPA	1	0.0112	61.11	K(1)EIHTVPDMGK	3	-0.023412	2	0.908	1.08	1.005	1.025	1.082	0.938	0.962	1.06
Q16720	770	K	Plasma membrane calcium-transporting ATPase 3	ATP2B3	1	0.00326787	80.245	SSPTDK(1)HTLVK	3	0.86707	1
Q16775	278	K	Hydroxyacylglutathione hydrolase, mitochondrial	HAGH	1	4.40247e-14	110.33	EK(1)TVQQHAGETDPVTTMR	3	-0.46363	1	0.912	0.992	1.033	1.081	1.06	1.022	0.899	0.985
Q16775	229	K	Hydroxyacylglutathione hydrolase, mitochondrial	HAGH	1	0.00150784	66.795	VYCGHEYTINNLK(1)FAR	3	0.31047	1
Q16851	52	K	UTP--glucose-1-phosphate uridylyltransferase	UGP2	1	2.06933e-14	113.37	ILTTASSHEFEHTK(1)K	4	0.28427	1
Q16881	186	K	Thioredoxin reductase 1, cytoplasmic	TXNRD1	1	0.0120783	74.165	EAAQYGK(1)K	2	0.1753	1	0.935	1	0.918	1.075	1.13	0.945	0.997	1.066
Q3L8U1	571	K	Chromodomain-helicase-DNA-binding protein 9	CHD9	1	0.0233842	42.629	MK(1)SK(1)PK(1)DK(1)DSK	3	3.5191	1	0.939	1.078	1.06	1.082	0.928	0.931	0.982	1.046
Q3L8U1	575	K	Chromodomain-helicase-DNA-binding protein 9	CHD9	1	0.0233842	42.629	MK(1)SK(1)PK(1)DK(1)DSK	3	3.5191	1	0.939	1.078	1.06	1.082	0.928	0.931	0.982	1.046
Q3L8U1	577	K	Chromodomain-helicase-DNA-binding protein 9	CHD9	1	0.0233842	42.629	MK(1)SK(1)PK(1)DK(1)DSK	3	3.5191	1	0.939	1.078	1.06	1.082	0.928	0.931	0.982	1.046
Q3L8U1	573	K	Chromodomain-helicase-DNA-binding protein 9	CHD9	1	0.0233842	42.629	MK(1)SK(1)PK(1)DK(1)DSK	3	3.5191	1	0.939	1.078	1.06	1.082	0.928	0.931	0.982	1.046
Q3LXA3	372	K	Triokinase/FMN cyclase	TKFC	1	5.71673e-22	106.35	VAPAEPQEAPDSTAAGGSASK(1)R	3	1.8933	1	1.008	1.306	0.99	1.079	1.067	0.753	0.796	0.79
Q5VW32	158	K	BRO1 domain-containing protein BROX	BROX	1	0.0111406	58.433	HLK(1)ESHLPK	4	-0.71403	1	0.994	1.105	0.965	0.901	1.038	1.03	0.967	0.973
Q5VW32	141	K	BRO1 domain-containing protein BROX	BROX	1	4.82259e-14	130.72	ENITEDEAK(1)EVHR	3	-1.0619	1	0.95	1.007	1.016	1.11	1.035	0.989	0.892	0.939
Q5XPI4	814	K	E3 ubiquitin-protein ligase RNF123	RNF123	1	0.00606419	71.558	VFSEK(1)LDHLSR	3	-0.69372	1
Q76NM3	310	K	L-lactate dehydrogenase	PF3D7_1324900	1	0.000155415	98.156	FDEAIAETK(1)R	3	1.4458	3	0.634	0.815	0.961	1.282	1.508	1.19	0.608	0.959
Q76NM3	301	K	L-lactate dehydrogenase	PF3D7_1324900	1	8.67602e-14	142.38	AK(1)FDEAIAETK	3	0.72648	2	0.661	0.921	0.96	1.217	1.473	1.155	0.613	0.928
Q76NN6	247	K	Ran binding protein 1, putative	PF3D7_0419600	0.999998	2.43912e-06	110.38	EKEVEQK(1)EDVK	3	-2.6139	1	0.53	0.938	1.036	1.374	1.519	1.021	0.583	1.102
Q76NN7	51	K	Peptidyl-prolyl cis-trans isomerase	PF3D7_0322000	1	0.0419516	47.849	GK(1)NLHYK	3	1.2082	2
Q7KQK0	425	K	cAMP-dependent protein kinase regulatory subunit	PKAr	1	0.0389631	66.504	NVENYK(1)K	2	0.15386	1	0.655	0.956	0.943	1.223	1.374	1.115	0.734	1.12
Q7KQM0	186	K	Triosephosphate isomerase	TPI	1	0.000441635	78.078	TATPEQAQLVHK(1)EIR	3	0.50354	1	0.819	1.064	1.147	1.153	1.076	0.961	0.78	0.953
Q7Z4T9	321	K	Cilia- and flagella-associated protein 91	MAATS1	1	0.0326165	51.346	WSK(1)LQEGK	3	0.11254	1	0.872	1.089	0.755	1.044	1.072	0.992	1.177	1.35
Q8I0P6	371	K	Elongation factor 1-alpha	PF3D7_1357000	1	0.036196	56.205	SGK(1)VVEENPK	3	1.5523	1
Q8I0P6	169	K	Elongation factor 1-alpha	PF3D7_1357000	1	0.0225141	63.473	YSEDRYEEIK(1)K	3	0.36274	1
Q8I0P6	44	K	Elongation factor 1-alpha	PF3D7_1357000	1	0.000880406	107.17	FEK(1)ESAEMGK	2	-0.10839	1	0.617	0.978	0.984	1.255	1.327	1.245	0.595	0.964
Q8I0U8	1139	K	Merozoite surface protein 1	PF3D7_0930300	1	0.00337066	81.297	HYK(1)GLVK	3	1.803	1	0.494	0.785	0.955	1.314	1.488	1.503	0.46	0.932
Q8I0U8	492	K	Merozoite surface protein 1	PF3D7_0930300	1	5.01964e-06	127.92	NINHTK(1)EQNK	3	0.019935	1	0.378	0.367	0.77	1.782	1.767	1.554	0.382	1.011
Q8I0U8	282	K	Merozoite surface protein 1	PF3D7_0930300	1	1.05963e-81	198.23	TIDQNK(1)NADNEEGK	3	0.89291	1	0.458	0.707	0.737	1.419	1.756	1.502	0.421	0.918
Q8I0U8	144	K	Merozoite surface protein 1	PF3D7_0930300	1	0.00144161	80.165	SYADLK(1)HR	3	-0.42515	1
Q8I0U8	583	K	Merozoite surface protein 1	PF3D7_0930300	1	0.00415103	62.861	GISEK(1)DFNHYYTLK	3	0.86961	1	0.742	1.032	1.031	1.106	1.324	1.031	0.735	0.991
Q8I0U8	325	K	Merozoite surface protein 1	PF3D7_0930300	1	0.00903821	77.282	RIDTLK(1)K	3	0.56799	1	0.451	0.772	0.8	1.499	1.671	1.455	0.352	0.78
Q8I0U8	361	K	Merozoite surface protein 1	PF3D7_0930300	1	0.00224803	81.771	K(1)IEEHEEK	3	-0.052678	1
Q8I1Y1	106	K	Uncharacterized protein	PF3D7_0404800	1	0.0106731	66.056	IDIK(1)ETNIDK	3	2.2982	1
Q8I2X4	575	K	Heat shock protein 70	PF3D7_0917900	1	0.00209782	96.342	ATVEDK(1)DK	2	-1.2064	2	0.34	0.602	0.892	1.759	1.683	1.339	0.385	1.133
Q8I2X4	101	K	Heat shock protein 70	PF3D7_0917900	1	0.00115205	83.182	K(1)FDDQEVVK	2	0.65136	2	0.591	0.785	1.027	1.415	1.455	1.155	0.571	0.965
Q8I2X4	531	K	Heat shock protein 70	PF3D7_0917900	1	0.0102765	79.201	LSK(1)EQIEK	2	1.5584	1	0.691	1.018	1.058	1.205	1.269	1	0.759	1.098
Q8I2X4	211	K	Heat shock protein 70	PF3D7_0917900	1	1.74649e-17	118.72	IINEPTAAALAYGLDK(1)K	3	-0.9896	1	0.884	1.081	1.001	1.111	1.119	0.947	0.858	0.971
Q8I395	694	K	High molecular weight rhoptry protein 3	PF3D7_0905400	1	0.0232432	74.464	TNEQLK(1)K	2	-0.16447	1	0.494	0.756	0.834	1.319	1.674	1.314	0.609	1.233
Q8I3F1	312	K	Uncharacterized protein	PF3D7_0532300	1	0.0385863	66.692	DVYNEK(1)K	2	0.84261	1	0.601	1.036	1.01	1.295	1.36	1.056	0.643	1.071
Q8I3F3	104	K	Early transcribed membrane protein 5	PF3D7_0532100	0.999979	0.0107894	58.98	NASLDKIDEELQK(1)K	3	2.6827	1	0.697	1.112	1.036	1.12	1.289	1.097	0.649	0.931
Q8I492	226	K	Mature parasite-infected erythrocyte surface antigen	PF3D7_0500800	1	0.000599015	87.719	ETGESK(1)ETGESK	3	-0.059694	1	0.298	0.52	1.008	1.637	2.04	1.185	0.312	1.046
Q8I4X0	62	K	Actin-1	PFL2215w	1	2.90253e-10	130.19	DAFVGDEAQTK(1)R	2	-0.35883	2	0.692	0.904	0.967	1.268	1.372	1.084	0.712	1.028
Q8I5D2	402	K	101 kDa malaria antigen	ABRA	1	0.00733282	83.206	AYVSYK(1)K	2	-0.086523	1	0.607	0.829	0.864	1.192	1.558	1.35	0.6	0.988
Q8I5D2	426	K	101 kDa malaria antigen	ABRA	1	1.17386e-43	158.45	GLPEPTVTNEEYVEELK(1)K	3	0.71271	1	0.737	1.049	0.955	1.164	1.33	1.135	0.63	0.855
Q8I5D2	195	K	101 kDa malaria antigen	ABRA	1	0.000445533	107.09	ATYSFVNTK(1)K	2	-1.0978	1	0.481	0.73	0.855	1.355	1.772	1.306	0.501	1.041
Q8I6U8	273	K	Glycophorin-binding protein	GBP	1	9.80113e-115	208.92	NADNK(1)EDLTSADPEGQIMR	2	0.66829	4	0.777	1.064	1.072	1.096	1.315	0.969	0.706	0.909
Q8I6U8	546	K	Glycophorin-binding protein	GBP	1	0.000510697	101.65	K(1)HLEIFHK	4	0.37593	1	0.108	0.466	0.978	1.754	2.078	1.522	0.095	0.876
Q8I6U8	347	K	Glycophorin-binding protein	GBP	1	1.15153e-05	93.649	K(1)HLEVFHK	4	-0.39733	2	0.447	0.73	1.074	1.59	1.454	1.258	0.446	0.997
Q8I6U8	247	K	Glycophorin-binding protein	GBP	1	0.000111796	92.838	K(1)HLEIFYK	3	0.36883	1	0.533	0.842	1.111	1.32	1.419	1.201	0.575	1.078
Q8IAX8	3	K	DNA/RNA-binding protein Alba 1	PF3D7_0814200	1	0.00454202	72.898	K(1)DREPIDEDEMR	3	-0.04377	1
Q8IB24	436	K	Heat shock protein 70	PF3D7_0818900	1	0.00664592	77.192	NTTIPAK(1)K	2	0.20523	1	0.511	0.755	1.064	1.534	1.582	1.09	0.464	0.909
Q8IB24	602	K	Heat shock protein 70	PF3D7_0818900	1	0.000571356	88.021	NQLAGK(1)DEYEAK	3	0.41326	1
Q8IB24	88	K	Heat shock protein 70	PF3D7_0818900	1	0.000386366	92.19	K(1)FTESSVQSDMK	3	0.095581	1	0.777	1.007	1.055	1.176	1.227	0.947	0.81	1.042
Q8IB24	539	K	Heat shock protein 70	PF3D7_0818900	1	0.000580472	120.77	YK(1)AEDEENR	3	0.68452	3	0.231	0.488	1.135	1.92	1.802	1.101	0.324	1.404
Q8IB24	341	K	Heat shock protein 70	PF3D7_0818900	1	0.0324278	69.812	DAMMDK(1)K	2	-1.0123	1	0.539	0.833	1.082	1.497	1.444	1.026	0.579	1.075
Q8IB24	82	K	Heat shock protein 70	PF3D7_0818900	1	1.86852e-09	131.06	NPENTVFDAK(1)R	2	0.31733	1	0.373	0.764	1.091	1.606	1.523	1.066	0.577	1.547
Q8IC05	166	K	Heat shock protein 90	PF3D7_0708400	1	0.000299471	96.113	DETNEK(1)LGR	2	0.97744	1	0.411	0.778	1.195	1.737	1.304	1.11	0.464	1.129
Q8IC05	601	K	Heat shock protein 90	PF3D7_0708400	1	0.00100116	79.659	DVLHEK(1)VEK	3	0.37461	1
Q8IEF3	162	K	Kinase	PF3D7_1316100	1	0.0215879	40.475	EHK(1)VNHMK(1)IVDK	2	-3.2369	1	0.755	0.869	1.061	0.986	1.185	1.14	1.002	1.328
Q8IEF3	167	K	Kinase	PF3D7_1316100	1	0.0215879	40.475	EHK(1)VNHMK(1)IVDK	2	-3.2369	1	0.755	0.869	1.061	0.986	1.185	1.14	1.002	1.328
Q8IHT9	16	K	60S ribosomal protein L35ae, Putative	PF11_0438	1	0.00188726	80.102	EQTEVSQK(1)K	3	1.306	1
Q8IHX9	384	K	Beta-catenin-like protein 1, putative	PF11_0397	1	0.00274888	72.928	VLSK(1)FGEK(1)K	2	-3.1078	1	1.023	1.041	0.97	0.965	1.103	0.871	1.028	1.005
Q8IHX9	388	K	Beta-catenin-like protein 1, putative	PF11_0397	1	0.00274888	72.928	VLSK(1)FGEK(1)K	2	-3.1078	1	1.023	1.041	0.97	0.965	1.103	0.871	1.028	1.005
Q8IHZ7	271	K	Uncharacterized protein	PF11_0379	1	0.0338543	49.448	YLK(1)ICDFK(1)NNLK	4	-4.3371	1	0.885	1.058	1.079	1.094	1.009	0.894	0.981	1.108
Q8IHZ7	266	K	Uncharacterized protein	PF11_0379	1	0.0338543	49.448	YLK(1)ICDFK(1)NNLK	4	-4.3371	1	0.885	1.058	1.079	1.094	1.009	0.894	0.981	1.108
Q8II32	3	K	Uncharacterized protein	PF11_0342	0.997952	0.0224722	41.652	EK(0.998)YFMK(0.002)K	4	-1.3428	1	0.927	1.073	1.166	1.007	0.956	0.931	0.94	1.013
Q8IIF0	69	K	Circumsporozoite-related antigen	PF11_0224	1	1.8889e-06	115.12	KEEELVEVNK(1)R	3	0.90109	2	0.586	0.838	1.035	1.304	1.351	1.366	0.519	0.886
Q8IIF0	60	K	Circumsporozoite-related antigen	PF11_0224	1	0.00347374	66.795	K(1)EEELVEVNK	2	-0.54802	2	0.712	0.892	1.07	1.231	1.252	1.17	0.674	0.947
Q8IIG6	106	K	Phosphoglycerate mutase	PF11_0208	1	0.0129544	73.885	K(1)YGEEQVK	2	-0.95971	1	0.353	0.592	1.145	1.613	1.694	1.171	0.432	1.223
Q8IIR7	142	K	Endoplasmic reticulum-resident calcium binding protein	PF11_0098	1	2.56106e-11	139.97	HSEGLLK(1)R	3	-0.37459	1	0.656	0.991	1.041	1.137	1.337	1.12	0.717	1.093
Q8IIR7	135	K	Endoplasmic reticulum-resident calcium binding protein	PF11_0098	1	1.50864e-06	110.31	EVEK(1)HSEGLLK	3	0.12405	1	0.609	0.852	0.94	1.191	1.589	1.149	0.67	1.1
Q8IIT2	198	K	Nucleic acid binding protein, putative	PF11_0083	1	0.0266751	47.603	K(1)K(1)REPEEK	3	0.76031	1
Q8IIT2	199	K	Nucleic acid binding protein, putative	PF11_0083	1	0.00412735	82.716	K(1)REPEEK	3	1.7514	8	0.958	0.994	1.084	1	1.057	0.919	0.988	1.032
Q8IIV2	78	K	Histone H4	PF11_0061	1	8.76278e-07	120.04	DSIMYTEHAK(1)R	3	0.69541	2	0.708	0.974	0.986	0.965	1.218	1.367	0.781	1.103
Q8IJA9	145	K	Adenosine deaminase	PF10_0289	1	3.87772e-12	112.17	HNLDK(1)DLIHEAIVK	4	1.1207	2	0.856	1.154	1.014	1.18	1.223	0.885	0.689	0.805
Q8IJA9	120	K	Adenosine deaminase	PF10_0289	1	0.00142793	80.229	HAVFNK(1)YK	3	-0.099661	1
Q8IJN7	272	K	Enolase	ENO	1	0.0049573	63.185	TYDLDFK(1)TPNNDK	3	1.8991	1
Q8IKK7	113	K	Glyceraldehyde-3-phosphate dehydrogenase	GAPDH	1	0.00031678	90.793	ELASSHLK(1)GGAK	3	-0.33709	1	0.6	0.869	0.976	1.22	1.412	1.33	0.592	0.986
Q8IKW5	260	K	Elongation factor 2	PF14_0486	1	0.0009156	88.495	NQQEGYK(1)R	2	-0.30047	1	0.393	0.654	0.902	1.701	1.817	1.145	0.388	0.987
Q8IL84	1998	K	Metacaspase-like protein	PF14_0363	1	0.0147092	57.175	NVNGK(1)FSLSDEK	3	0.63782	1	1.036	1.089	1.037	1.048	1.079	0.814	0.898	0.867
Q8ILG1	1204	K	Acid phosphatase, putative	PF14_0282	1	0.0203252	49.358	TDELQK(1)K	3	-3.9757	1
Q8ILI6	14	K	Acidic leucine-rich nuclear phosphoprotein 32-related protein	PF14_0257	1	0.0368664	61.161	K(1)EHTIDGK	3	-0.52109	1	0.505	0.702	0.828	1.625	1.712	1.108	0.521	1.032
Q8IZ83	114	K	Aldehyde dehydrogenase family 16 member A1	ALDH16A1	1	5.3451e-05	96.342	LAEVIQK(1)HQR	3	-1.1522	2	1.018	1.086	0.937	0.993	1.029	0.951	0.985	0.968
Q8N0Y7	106	K	Probable phosphoglycerate mutase 4	PGAM4	1	8.8645e-06	100.11	AETAAK(1)HGEAQVK	3	-0.53061	3	0.987	1.014	1.009	1.063	0.991	0.957	0.979	0.992
Q8WUM4	350	K	Programmed cell death 6-interacting protein	PDCD6IP	1	3.40636e-05	76.301	STPVNVPISQK(1)FTDLFEK	3	1.7	1
Q8WUM4	620	K	Programmed cell death 6-interacting protein	PDCD6IP	1	0.0395539	66.299	VQESLK(1)K	2	0.87007	1	0.984	1.093	0.957	1.049	0.912	0.877	1.127	1.145
Q8WW22	37	K	DnaJ homolog subfamily A member 4	DNAJA4	1	7.48261e-11	131.69	YHPDK(1)NPDEGEK	3	-0.13765	1	0.863	1.163	0.934	0.984	1.145	0.985	0.926	1.073
Q92530	72	K	Proteasome inhibitor PI31 subunit	PSMF1	1	0.014343	105.52	YEYK(1)DGSR	2	0.11074	2	0.917	1.056	1.053	1.041	0.954	0.972	1.007	1.099
Q92530	125	K	Proteasome inhibitor PI31 subunit	PSMF1	1	0.00164112	118.9	TYK(1)NSEELR	2	0.65564	2	0.987	1.022	0.976	1.025	1.013	0.988	0.989	1.003
Q93074	429	K	Mediator of RNA polymerase II transcription subunit 12	MED12	1	0.0320317	43.761	AK(1)LREIEQQIK(1)ER	4	-1.1422	1	0.894	0.954	1.147	0.981	0.975	0.92	1.129	1.263
Q93074	420	K	Mediator of RNA polymerase II transcription subunit 12	MED12	1	0.0320317	43.761	AK(1)LREIEQQIK(1)ER	4	-1.1422	1	0.894	0.954	1.147	0.981	0.975	0.92	1.129	1.263
Q96AT9	223	K	Ribulose-phosphate 3-epimerase	RPE	1	0.0172449	74.611	NVCSEAAQK(1)R	2	0.66012	1	0.856	0.955	1.034	1.016	0.973	1.034	1.132	1.323
Q96F85	26	K	CB1 cannabinoid receptor-interacting protein 1	CNRIP1	1	0.0329848	41.912	IQPNDGPVFYK(1)VDGQR	3	2.463	1
Q96G03	532	K	Phosphoglucomutase-2	PGM2	1	0.0146746	58.32	DLTTGYDDSQPDK(1)K	3	-0.83828	1
Q96PU8	67	K	Protein quaking	QKI	1	0.0385717	42.242	K(1)DMYNDTLNGSTEK(1)R	2	2.0654	1	0.849	1.394	1.018	0.895	1.229	0.849	0.766	0.902
Q96PU8	54	K	Protein quaking	QKI	1	0.0385717	42.242	K(1)DMYNDTLNGSTEK(1)R	2	2.0654	1	0.849	1.394	1.018	0.895	1.229	0.849	0.766	0.902
Q99436	72	K	Proteasome subunit beta type-7	PSMB7	1	0.0408461	44.44	ATEGMVVADK(1)NCSK	3	-1.282	1	0.889	1.061	1.009	0.941	1.183	0.986	0.932	1.048
Q99460	720	K	26S proteasome non-ATPase regulatory subunit 1	PSMD1	1	1.37582e-08	127.02	VINDK(1)HDDVMAK	3	0.86139	1
Q99471	124	K	Prefoldin subunit 5	PFDN5	1	0.0305434	49.333	IQPALQEK(1)HAMK	3	1.3738	1
Q99497	130	K	Protein/nucleic acid deglycase DJ-1	PARK7	1	0.000885485	87.184	VTTHPLAK(1)DK	3	-0.43783	2	0.931	1.063	0.979	1.006	1.07	0.947	1.003	1.077
Q99497	93	K	Protein/nucleic acid deglycase DJ-1	PARK7	1	7.33163e-05	99.283	EILK(1)EQENRK	3	1.2755	3	0.96	1.079	0.971	1.003	0.999	0.937	1.052	1.096
Q99497	132	K	Protein/nucleic acid deglycase DJ-1	PARK7	1	0.00187392	66.068	DK(1)MMNGGHYTYSENR	3	-0.85261	1
Q99497	148	K	Protein/nucleic acid deglycase DJ-1	PARK7	1	2.53114e-06	102.9	VEK(1)DGLILTSR	2	0.6804	3	0.91	1.189	1.141	0.934	1.012	0.871	0.943	1.036
Q99497	62	K	Protein/nucleic acid deglycase DJ-1	PARK7	1	0.000571957	80.632	DVVICPDASLEDAK(1)K	3	0.82224	1
Q99832	320	K	T-complex protein 1 subunit eta	CCT7	1	0.0187283	72.042	VPEEDLK(1)R	2	1.0276	1	0.98	1.056	0.971	1.046	1.05	0.948	0.948	0.968
Q99832	144	K	T-complex protein 1 subunit eta	CCT7	1	7.22005e-08	90.15	EIAVTVK(1)K	2	0.84942	1
Q9BRF8	109	K	Serine/threonine-protein phosphatase CPPED1	CPPED1	1	0.000655676	103.08	TEQTEDLK(1)R	2	-0.60224	1	0.918	0.989	0.924	0.951	1.233	1.012	0.974	1.06
Q9BS40	64	K	Latexin	LXN	1	0.00277965	74.611	FAVEEIIQK(1)QVK	3	-0.36241	1
Q9BS40	51	K	Latexin	LXN	1	0.00196365	79.116	GHK(1)YHLK	3	1.0877	2	1.087	1.023	1.06	1.001	0.942	0.789	1.099	1.011
Q9H9Q2	217	K	COP9 signalosome complex subunit 7b	COPS7B	1	2.2756e-25	152.34	TQQQVEAEVTNIK(1)K	3	0.053399	1	0.88	1.137	1.028	1.053	1.097	0.9	0.903	1.026
Q9H9Q2	199	K	COP9 signalosome complex subunit 7b	COPS7B	1	5.78127e-05	94.692	ANQYK(1)ENHNR	3	-0.15054	1	1.057	1.066	0.861	1.132	1.053	0.925	0.905	0.857
Q9HC38	305	K	Glyoxalase domain-containing protein 4	GLOD4	0.99483	0.00702399	72.29	SDEWFAK(0.995)HNK(0.005)PK	4	0.68728	1
Q9NR45	85	K	Sialic acid synthase	NANS	1	0.000606194	97.093	TYGEHK(1)R	3	0.011437	1
Q9NRV9	64	K	Heme-binding protein 1	HEBP1	1	0.0175206	61.932	VAK(1)YAGGTNDK	3	1.0097	1
Q9NRX4	41	K	14 kDa phosphohistidine phosphatase	PHPT1	1	0.000353861	86.803	SGAPAAESK(1)EIVR	3	1.4364	1	0.89	1.288	1.037	0.97	1.01	0.888	0.916	1.029
Q9NRX4	48	K	14 kDa phosphohistidine phosphatase	PHPT1	1	4.19687e-05	89.358	GYK(1)WAEYHADIYDK	3	0.74587	1	0.855	1.112	1.059	1.051	1.129	0.912	0.881	1.03
Q9NT62	271	K	Ubiquitin-like-conjugating enzyme ATG3	ATG3	1	0.0319872	62.717	HAEVMK(1)K	3	0.14319	1
Q9NZD4	84	K	Alpha-hemoglobin-stabilizing protein	AHSP	1	4.24174e-101	209.13	QELNTLANPFLAK(1)YR	2	0.8116	2	0.937	1.124	0.983	0.952	1.115	0.914	0.975	1.04
Q9NZD4	8	K	Alpha-hemoglobin-stabilizing protein	AHSP	1	7.25716e-06	107.99	ANK(1)DLISAGLK	2	0.43973	4	0.936	1.145	1.033	0.91	1.105	0.938	0.934	0.998
Q9NZD4	90	K	Alpha-hemoglobin-stabilizing protein	AHSP	1	5.39394e-07	89.484	YRDFLK(1)SHELPSHPPPSS	4	0.081053	3	0.955	1.11	0.907	0.909	1.28	0.884	0.954	0.999
Q9NZD4	65	K	Alpha-hemoglobin-stabilizing protein	AHSP	1	0.00163568	88.948	DK(1)ALQELR	2	0.51278	1	0.976	0.989	1.089	0.906	1.05	0.929	1.061	1.087
Q9TY95	861	K	Serine-repeat antigen protein	SERA	1	0.0388772	58.981	NFNVGK(1)K	3	0.47374	1
Q9TY95	692	K	Serine-repeat antigen protein	SERA	1	0.0163537	53.491	ILHNK(1)NEPNSLDGK	3	-1.3887	1
Q9TY95	424	K	Serine-repeat antigen protein	SERA	1	0.0235102	52.816	TNENNDK(1)SELIK	3	-0.2833	1
Q9TY95	284	K	Serine-repeat antigen protein	SERA	1	0.000838332	81.877	VYGETK(1)DTTENNK	3	-0.18591	1
Q9UBW8	199	K	COP9 signalosome complex subunit 7a	COPS7A	1	0.00289856	70.54	ANQHK(1)EQQLGLK	3	-0.46489	1
Q9UL46	180	K	Proteasome activator complex subunit 2	PSME2	1	0.005826	72.681	ASK(1)ETHVMDYR	3	1.0161	2	0.929	1.061	0.952	1.054	1.024	1.165	0.814	0.876
Q9ULA0	11	K	Aspartyl aminopeptidase	DNPEP	1	0.000510933	102.4	K(1)EAVQTAAK	2	0.045324	1	0.811	1.171	0.997	0.938	1.231	0.943	0.91	1.122
Q9UNM6	329	K	26S proteasome non-ATPase regulatory subunit 13	PSMD13	1	0.00841973	74.562	GSIDEVDK(1)R	2	0.033964	1	0.918	1.141	0.991	0.988	1.128	0.918	0.915	0.996
Q9UNZ2	127	K	NSFL1 cofactor p47	NSFL1C	1	0.000290749	91.076	GAK(1)EHGAVAVER	3	-1.2682	1	0.89	1.099	1.047	0.946	1.06	0.954	1.003	1.127
Q9UQ80	287	K	Proliferation-associated protein 2G4	PA2G4	1	0.0140451	79.474	AFEDEK(1)K	2	-0.19051	1	0.932	1.043	1.046	0.966	1.089	0.955	0.97	1.041
Q9UQM7	148	K	Calcium/calmodulin-dependent protein kinase type II subunit alpha	CAMK2A	1	0.0382391	49.358	LK(1)GAAVK	3	0.020959	1
Q9Y3I1	289	K	F-box only protein 7	FBXO7	1	0.0306142	49.298	EK(1)LGENVANIYK	3	-0.19792	1
Q9Y3M9	505	K	Zinc finger protein 337	ZNF337	0.999999	0.0243536	63.29	SSYNK(1)HLRAHLGEKR	3	0.57667	1	0.734	0.871	1.376	0.769	1.291	0.725	1.233	1.68

## Sheet: Peptide_quant
ID	Sequence	Length	Modifications	Modified sequence	Protein accession	Protein description	Charge	m/z	Mass error [ppm]	PEP	Score	MS/MS Count	0h intensity	16h intensity	24h intensity	32h intensity	40h intensity	48h intensity	8h intensity	8h/0h Ratio
0	AAAKGNLK	8	Crotony(K)	_AAAK(cr)GNLK_	O75832	26S proteasome non-ATPase regulatory subunit 10	2	420.751	3.3535	0.0098853	103.83	1	7785.7	9504.1	9530.2	9456.3	9748.5	8558	8319.1	1.069
1	AAATLMSER	9	Unmodified	_AAATLMSER_	P02730	Band 3 anion transport protein	2	475.242	2.3805	0.0045981	114.97	2	10011	11555	11213	11304	11932	8512.2	10809	1.08
2	AAHRNGMK	8	Oxidation (M)	_AAHRNGM(ox)K_	Q6T423	Solute carrier family 22 member 25	2	450.727	3.2762	0.034046	40.268	1	6587.5	9030.5	8530	7570.7	9061.4	7872.1	6610.6	1.004
3	AAKLAPEFAK	10	Crotony(K)	_AAK(cr)LAPEFAK_	P30041	Peroxiredoxin-6	2	557.319	4.6673	0.023545	78.342	1	0	0	0	0	0	0	0	NA
4	AAKLAPEFAK	10	Crotony(K)	_AAK(cr)LAPEFAK_	P30041	Peroxiredoxin-6	3	371.882	4.3255	0.0015109	83.862	1	8253.1	10802	10382	9354.2	9646.6	7879.4	8965	1.086
5	AAKLAPEFAK	10	Crotony(K)	_AAK(cr)LAPEFAK_	P30041	Peroxiredoxin-6	3	371.882	3.9154	0.015678	64.103	1	0	0	0	0	0	0	0	NA
6	AALVAQNYINYQQGTPHR	18	Unmodified	_AALVAQNYINYQQGTPHR_	Q9BS40	Latexin	3	682.017	2.0765	3.1247e-06	83.964	2	0	0	0	0	0	0	0	NA
7	AAQASDLEKIHLDEK	15	Crotony(K)	_AAQASDLEK(cr)IHLDEK_	P37837	Transaldolase	3	579.3	1.809	2.1385e-37	162.59	2	12207	15536	14433	14069	14188	12892	12893	1.056
8	AAQEEYVKR	9	Crotony(K)	_AAQEEYVK(cr)R_	P04075	Fructose-bisphosphate aldolase A	2	581.299	2.7854	0.00028915	86.189	1	8293.5	9496.5	9263.5	9091.9	8653.3	8305.6	8276.8	0.998
9	AAQEEYVKR	9	Crotony(K)	_AAQEEYVK(cr)R_	P04075	Fructose-bisphosphate aldolase A	2	581.299	2.0949	0.00051794	119.53	2	9291.9	10993	10015	9491.1	10340	9088.4	10218	1.1
10	AAQEEYVKR	9	Crotony(K)	_AAQEEYVK(cr)R_	P04075	Fructose-bisphosphate aldolase A	3	387.868	0.98212	0.016994	68.335	1	0	0	0	0	0	0	0	NA
11	AAQKADVLTTGAGNPVGDK	19	Crotony(K)	_AAQK(cr)ADVLTTGAGNPVGDK_	P04040	Catalase	3	627.662	3.653	2.4448e-14	102.43	1	5819.3	6347.5	6146	5011.7	6804.4	4971	5232.5	0.899
12	AAVGQEEIQLR	11	Unmodified	_AAVGQEEIQLR_	P02549	Spectrin alpha chain, erythrocytic 1	2	607.33	2.3455	4.9143e-09	129.74	1	8021.8	9862.8	9532.8	9778	9099.2	7488.5	9420.8	1.174
13	AAVLEAMTAFR	11	Unmodified	_AAVLEAMTAFR_	P13716	Delta-aminolevulinic acid dehydratase	2	590.313	2.2734	0.0071694	87.641	1	0	0	0	0	0	0	0	NA
14	AAVVTSPPPTTAPHKER	17	Crotony(K)	_AAVVTSPPPTTAPHK(cr)ER_	P35611	Alpha-adducin	3	609.663	3.2255	1.5402e-13	109.48	2	5140.1	6376.4	6104.5	6167.3	5550.4	5038.6	5345.1	1.04
15	AAVVTSPPPTTAPHKER	17	Crotony(K)	_AAVVTSPPPTTAPHK(cr)ER_	P35611	Alpha-adducin	4	457.499	2.5691	0.0017649	60.307	1	3246.8	3309.3	3089.8	3906.3	4082.3	2923	3465.3	1.067
16	AAVYHHFISDGVR	13	Unmodified	_AAVYHHFISDGVR_	P01024	Complement C3	4	368.691	0.92072	8.7377e-05	92.247	1	529.2	544.89	512.78	845.69	792.72	1285.7	489.65	0.925
17	AAVYHHFISDGVR	13	Unmodified	_AAVYHHFISDGVR_	P01024	Complement C3	3	491.253	1.7483	0.00031762	88.021	1	1251.5	1334.7	1459.1	2088.5	1467.8	4753.9	1226.6	0.98
18	AAWGKVGAHAGEYGAEALER	20	Crotony(K)	_AAWGK(cr)VGAHAGEYGAEALER_	P69905	Hemoglobin subunit alpha	3	704.348	2.3656	5.379e-174	234.23	2	9263.9	10200	10442	10037	10877	9353.9	10484	1.132
19	AAWGKVGAHAGEYGAEALER	20	Crotony(K)	_AAWGK(cr)VGAHAGEYGAEALER_	P69905	Hemoglobin subunit alpha	3	704.348	2.8088	0.007783	44.848	1	0	0	0	0	0	0	0	NA
20	AAWGKVGAHAGEYGAEALER	20	Crotony(K)	_AAWGK(cr)VGAHAGEYGAEALER_	P69905	Hemoglobin subunit alpha	4	528.513	2.1968	4.3812e-07	79.029	1	0	0	0	0	0	0	0	NA
21	AAWGKVGAHAGEYGAEALER	20	Crotony(K)	_AAWGK(cr)VGAHAGEYGAEALER_	P69905	Hemoglobin subunit alpha	4	528.513	2.4914	1.662e-154	228.85	11	13743	18677	15580	14287	16164	13239	13758	1.001
22	AAWGKVGAHAGEYGAEALER	20	Crotony(K)	_AAWGK(cr)VGAHAGEYGAEALER_	P69905	Hemoglobin subunit alpha	2	1056.02	1.787	0	277.02	5	147460	145580	139300	130750	133870	129700	165600	1.123
23	AAWGKVGAHAGEYGAEALER	20	Crotony(K)	_AAWGK(cr)VGAHAGEYGAEALER_	P69905	Hemoglobin subunit alpha	2	1056.02	2.4227	2.2384e-51	159.46	1	3524.8	3307.4	4014.6	3614.1	3732.5	3242.7	3556.7	1.009
24	AAWGKVGAHAGEYGAEALER	20	Crotony(K)	_AAWGK(cr)VGAHAGEYGAEALER_	P69905	Hemoglobin subunit alpha	4	528.513	3.7196	3.2631e-10	90.882	2	0	0	0	0	0	0	0	NA
25	AAWGKVGAHAGEYGAEALER	20	Crotony(K)	_AAWGK(cr)VGAHAGEYGAEALER_	P69905	Hemoglobin subunit alpha	4	528.513	3.4138	0.0017635	52.769	1	0	0	0	0	0	0	0	NA
26	AAWGKVGAHAGEYGAEALER	20	Crotony(K)	_AAWGK(cr)VGAHAGEYGAEALER_	P69905	Hemoglobin subunit alpha	4	528.513	4.0119	4.0335e-06	75.224	1	0	0	0	0	0	0	0	NA
27	AAWGKVGAHAGEYGAEALER	20	Crotony(K)	_AAWGK(cr)VGAHAGEYGAEALER_	P69905	Hemoglobin subunit alpha	4	528.513	2.5013	5.8202e-05	70.121	1	1570.5	1688.8	3577.1	1911.3	2100.2	1402.5	2127	1.354
28	AAWGKVGAHAGEYGAEALER	20	Crotony(K)	_AAWGK(cr)VGAHAGEYGAEALER_	P69905	Hemoglobin subunit alpha	3	704.348	3.0177	1.6775e-152	223.89	16	48333	52006	48601	44014	54857	43404	50657	1.048
29	AAWGKVGAHAGEYGAEALER	20	Crotony(K)	_AAWGK(cr)VGAHAGEYGAEALER_	P69905	Hemoglobin subunit alpha	4	528.513	2.5739	1.0354e-22	116.43	4	954.46	1313.7	1085.7	1129.1	1623.2	1313.6	1025.6	1.075
30	AAWGKVGAHAGEYGAEALER	20	Crotony(K)	_AAWGK(cr)VGAHAGEYGAEALER_	P69905	Hemoglobin subunit alpha	4	528.513	2.6843	2.1839e-72	174.82	4	3658.1	4136.8	3837.8	4200.6	3742.3	3516.8	3324.9	0.909
31	AAWGKVGAHAGEYGAEALER	20	Crotony(K)	_AAWGK(cr)VGAHAGEYGAEALER_	P69905	Hemoglobin subunit alpha	3	704.348	3.1705	7.5281e-134	219.22	9	22169	23159	22552	20643	23193	20139	24283	1.095
32	AAWGKVGAHAGEYGAEALER	20	Crotony(K)	_AAWGK(cr)VGAHAGEYGAEALER_	P69905	Hemoglobin subunit alpha	4	528.513	2.7556	6.0122e-46	155.49	6	1563.6	2194.9	2234.3	1805.8	1968.6	1565.4	1869.7	1.196
33	AAWGKVGAHAGEYGAEALER	20	Crotony(K)	_AAWGK(cr)VGAHAGEYGAEALER_	P69905	Hemoglobin subunit alpha	3	704.348	2.5226	9.2656e-29	128.67	1	0	0	0	0	0	0	0	NA
34	AAWGKVGAHAGEYGAEALER	20	Crotony(K)	_AAWGK(cr)VGAHAGEYGAEALER_	P69905	Hemoglobin subunit alpha	4	528.513	1.8801	8.2967e-154	228.38	2	771.75	872.29	886.44	522.8	919.23	504.54	715.36	0.927
35	AAWGKVGAHAGEYGAEALER	20	Crotony(K)	_AAWGK(cr)VGAHAGEYGAEALER_	P69905	Hemoglobin subunit alpha	2	1056.02	1.3411	4.6307e-173	232.79	2	12560	12107	13088	11995	12865	12065	12865	1.024
36	AAWGKVGAHAGEYGAEALER	20	Crotony(K)	_AAWGK(cr)VGAHAGEYGAEALER_	P69905	Hemoglobin subunit alpha	3	704.348	2.7744	3.366e-99	196.4	2	4164.2	5110.8	11295	5356.6	6835.5	5002.6	12085	2.902
37	AAWGKVGAHAGEYGAEALER	20	Crotony(K)	_AAWGK(cr)VGAHAGEYGAEALER_	P69905	Hemoglobin subunit alpha	3	704.348	3.9083	6.6377e-10	91.238	1	0	0	0	0	0	0	0	NA
38	AAWGKVGAHAGEYGAEALER	20	Crotony(K)	_AAWGK(cr)VGAHAGEYGAEALER_	P69905	Hemoglobin subunit alpha	3	704.348	4.0714	0.00020905	67.194	2	0	0	0	0	0	0	0	NA
39	AAWGKVGAHAGEYGAEALER	20	Crotony(K)	_AAWGK(cr)VGAHAGEYGAEALER_	P69905	Hemoglobin subunit alpha	3	704.348	2.3791	1.2584e-13	101.17	1	0	0	0	0	0	0	0	NA
40	AAWGKVGAHAGEYGAEALER	20	Crotony(K)	_AAWGK(cr)VGAHAGEYGAEALER_	P69905	Hemoglobin subunit alpha	3	704.348	2.3586	4.9822e-28	124.2	1	0	0	0	0	0	0	0	NA
41	AAWGKVGAHAGEYGAEALER	20	Crotony(K)	_AAWGK(cr)VGAHAGEYGAEALER_	P69905	Hemoglobin subunit alpha	3	704.348	2.1552	7.5946e-133	212.65	3	11977	15068	14850	14216	15771	12664	13316	1.112
42	AAWGKVGAHAGEYGAEALER	20	Crotony(K)	_AAWGK(cr)VGAHAGEYGAEALER_	P69905	Hemoglobin subunit alpha	2	1056.02	1.5217	2.4454e-52	165.1	1	2756.7	3446.2	2925.5	2517.1	2512.9	2823.5	2965	1.076
43	AAWGKVGAHAGEYGAEALER	20	Crotony(K)	_AAWGK(cr)VGAHAGEYGAEALER_	P69905	Hemoglobin subunit alpha	4	528.513	2.0935	3.9388e-73	182.22	1	1057	1142.2	720.39	892.03	1306.6	825.49	1077.5	1.019
44	AAWGKVGAHAGEYGAEALER	20	Crotony(K)	_AAWGK(cr)VGAHAGEYGAEALER_	P69905	Hemoglobin subunit alpha	3	704.348	2.4806	3.366e-99	196.4	3	14631	18704	17596	15634	17044	12097	14619	0.999
45	AAWGKVGAHAGEYGAEALER	20	Crotony(K)	_AAWGK(cr)VGAHAGEYGAEALER_	P69905	Hemoglobin subunit alpha	4	528.513	2.8233	2.1839e-72	174.82	2	1633.5	1505.3	1381.4	1801.4	1629.5	1750.7	1321	0.809
46	AAWGKVGAHAGEYGAEALER	20	Crotony(K)	_AAWGK(cr)VGAHAGEYGAEALER_	P69905	Hemoglobin subunit alpha	2	1056.02	2.4784	1.3312e-151	222.51	1	5059.8	5887.2	5667.7	4309.9	4299.3	3741.5	4791.6	0.947
47	AAWGKVGAHAGEYGAEALER	20	Unmodified	_AAWGKVGAHAGEYGAEALER_	P69905	Hemoglobin subunit alpha	4	511.507	3.4555	2.992e-17	103.31	1	5531	6845.8	5922.7	5801.8	5988.3	4454	5468.6	0.989
48	AAWGKVGAHAGEYGAEALER	20	Unmodified	_AAWGKVGAHAGEYGAEALER_	P69905	Hemoglobin subunit alpha	3	681.673	4.0191	6.1826e-35	131.09	1	3613.1	5168.6	4369.3	4175.9	4570.8	3046	3420.3	0.947
49	AAWGKVGAHAGEYGAEALERMFLSFPTTK	29	Crotony(K)	_AAWGK(cr)VGAHAGEYGAEALERMFLSFPTTK_	P69905	Hemoglobin subunit alpha	4	791.647	2.5481	9.3853e-94	178.7	1	2981.4	3197.2	2844.6	3035.2	3470.6	3650.9	4523.6	1.517
50	AAWGKVGAHAGEYGAEALERMFLSFPTTK	29	Crotony(K)	_AAWGK(cr)VGAHAGEYGAEALERMFLSFPTTK_	P69905	Hemoglobin subunit alpha	5	633.519	2.2129	1.3899e-22	100.24	1	3140.7	2824	2888.8	2579.5	3075.7	2634.9	3160.3	1.006
55	ADDLGKGGNEESTK	14	Crotony(K)	_ADDLGK(cr)GGNEESTK_	P00441	Superoxide dismutase [Cu-Zn]	3	496.899	2.3333	2.8377e-15	133.48	2	9973.6	12699	12209	11584	13289	11324	11178	1.121
56	ADDLGKGGNEESTK	14	Crotony(K)	_ADDLGK(cr)GGNEESTK_	P00441	Superoxide dismutase [Cu-Zn]	2	744.844	2.6012	2.4919e-32	158.17	1	5467.6	6061.5	6371.3	5652.1	7459.6	5797	6812.1	1.246
57	ADDLGKGGNEESTK	14	Crotony(K)	_ADDLGK(cr)GGNEESTK_	P00441	Superoxide dismutase [Cu-Zn]	3	496.899	3.8206	9.8511e-20	143.93	2	2767.2	3422.3	2871	2718.4	3134.5	3681.2	2815.2	1.017
58	ADDLGKGGNEESTK	14	Crotony(K)	_ADDLGK(cr)GGNEESTK_	P00441	Superoxide dismutase [Cu-Zn]	2	744.844	4.0308	1.2889e-24	148.52	2	9872	11407	11076	9794.4	13102	12125	10499	1.064
59	ADDLGKGGNEESTK	14	Crotony(K)	_ADDLGK(cr)GGNEESTK_	P00441	Superoxide dismutase [Cu-Zn]	4	372.926	3.292	9.2373e-07	97.273	1	2575.7	3022.1	2784.2	2953.2	3539.3	3212.9	3078	1.195
60	ADEVAPAKK	9	Crotony(K)	_ADEVAPAK(cr)K_	P53396	ATP-citrate synthase	2	498.772	2.875	0.0014721	105.98	1	9543.7	10129	9543.2	9118	10913	9850.3	9116.2	0.955
61	ADEVAPAKK	9	Crotony(K)	_ADEVAPAK(cr)K_	P53396	ATP-citrate synthase	3	332.85	1.8959	0.020054	66.692	1	0	0	0	0	0	0	0	NA
62	ADFLEQPVLGFVR	13	Unmodified	_ADFLEQPVLGFVR_	P02730	Band 3 anion transport protein	3	497.605	3.3492	0.026436	50.222	1	0	0	0	0	0	0	0	NA
63	ADGLAVIGVLMK	12	Oxidation (M)	_ADGLAVIGVLM(ox)K_	P00915	Carbonic anhydrase 1	3	401.565	1.9918	0.0089028	56.205	1	0	0	0	0	0	0	0	NA
64	ADGLAVIGVLMK	12	Unmodified	_ADGLAVIGVLMK_	P00915	Carbonic anhydrase 1	3	396.234	2.6691	0.01788	56.205	1	6846.1	7739.6	8498.6	7705.9	6714	5716.7	6557.3	0.958
65	ADGLAVIGVLMKVGEANPK	19	Oxidation (M),Crotony(K)	_ADGLAVIGVLM(ox)K(cr)VGEANPK_	P00915	Carbonic anhydrase 1	3	656.027	2.5438	0.00012577	73.138	1	9410.9	15151	9942.1	10849	13748	7534.9	9157	0.973
66	ADGLAVIGVLMKVGEANPK	19	Oxidation (M),Crotony(K)	_ADGLAVIGVLM(ox)K(cr)VGEANPK_	P00915	Carbonic anhydrase 1	4	492.272	2.3188	2.5744e-07	83.894	1	3047.2	3535.9	3111.5	3363.7	3423.6	3078.8	3044.5	0.999
67	ADGLAVIGVLMKVGEANPK	19	Oxidation (M),Crotony(K)	_ADGLAVIGVLM(ox)K(cr)VGEANPK_	P00915	Carbonic anhydrase 1	4	492.272	2.3353	0.00042913	66.893	1	2997.2	3821.4	3018	3084.2	3588.4	2596	2921.8	0.975
68	ADGLAVIGVLMKVGEANPK	19	Crotony(K)	_ADGLAVIGVLMK(cr)VGEANPK_	P00915	Carbonic anhydrase 1	3	650.696	2.92	4.1806e-35	132.64	1	2928	3097.4	3103	2822.1	3021.5	2562.1	3288.1	1.123
69	ADGLAVIGVLMKVGEANPK	19	Crotony(K)	_ADGLAVIGVLMK(cr)VGEANPK_	P00915	Carbonic anhydrase 1	4	488.274	2.616	9.9254e-10	88.283	1	1551	1813.4	1680.4	1589	1894.9	1749.2	1815.3	1.17
70	ADLAEEYSKDR	11	Crotony(K)	_ADLAEEYSK(cr)DR_	P68036	Ubiquitin-conjugating enzyme E2 L3	2	682.82	2.9249	7.5103e-20	150.69	1	8889.1	9929.4	8837.9	8829.9	9469	8424.6	7956.5	0.895
71	ADVLTTGAGNPVGDK	15	Unmodified	_ADVLTTGAGNPVGDK_	P04040	Catalase	3	472.244	2.6972	2.7211e-10	109.55	1	2473.9	4485.9	3153.1	2657.8	3064.9	2217.1	2441.4	0.987
72	ADVLTTGAGNPVGDKLNVITVGPR	24	Crotony(K)	_ADVLTTGAGNPVGDK(cr)LNVITVGPR_	P04040	Catalase	3	811.443	2.2169	6.1572e-95	188.51	1	10874	13675	11566	10085	14710	8851.2	9012.5	0.829
73	ADVLTTGAGNPVGDKLNVITVGPR	24	Crotony(K)	_ADVLTTGAGNPVGDK(cr)LNVITVGPR_	P04040	Catalase	4	608.834	1.691	1.0811e-17	96.181	1	0	0	0	0	0	0	0	NA
74	ADVVEAWIADKETSLK	16	Crotony(K)	_ADVVEAWIADK(cr)ETSLK_	P02549	Spectrin alpha chain, erythrocytic 1	3	614.988	2.5766	2.7089e-10	102.64	1	5685.2	6111.5	5859.2	5904.7	6289.8	5344.8	5962.2	1.049
75	ADVVEAWIADKETSLK	16	Crotony(K)	_ADVVEAWIADK(cr)ETSLK_	P02549	Spectrin alpha chain, erythrocytic 1	4	461.493	2.4308	6.5698e-09	101.53	1	2379.7	2970.4	2594.7	2684.4	2756.7	2016.9	2806.2	1.179
76	ADYEKHK	7	Crotony(K)	_ADYEK(cr)HK_	P01834	Immunoglobulin kappa constant	3	320.159	1.9059	0.0014241	85.212	2	0	0	0	0	0	0	0	NA
77	ADYEKHK	7	Crotony(K)	_ADYEK(cr)HK_	P01834	Immunoglobulin kappa constant	3	320.159	1.7453	0.0080207	73.26	1	2013.6	2776.1	2445.8	4844	2929.2	12284	2476.7	1.23
78	ADYEKHK	7	Crotony(K)	_ADYEK(cr)HK_	P01834	Immunoglobulin kappa constant	2	479.735		0.019831	59.35	1	0	0	0	0	0	0	0	NA
79	AEADKNDK	8	Crotony(K)	_AEADK(cr)NDK_	P07900	Heat shock protein HSP 90-alpha	2	479.727	2.5966	0.014259	76.228	1	2135	2227	2120.8	2337.8	2483.3	2337.1	2496.1	1.169
80	AEADKNDKSVK	11	Crotony(K)	_AEADKNDK(cr)SVK_	P07900	Heat shock protein HSP 90-alpha	3	424.886	2.9622	0.0060151	79.089	1	8585.5	10101	10537	10032	10950	10091	8760.3	1.02
81	AEAEQMAKK	9	Crotony(K)	_AEAEQMAK(cr)K_	O75955	Flotillin-1	2	537.268	2.768	0.00033366	99.283	1	4257	4222.4	4680.3	4310.3	4963.8	3799.8	4164.4	0.978
82	AEDGENYDIKK	11	Crotony(K)	_AEDGENYDIK(cr)K_	O75347	Tubulin-specific chaperone A	3	450.546	3.5785	0.028752	63.473	1	0	0	0	0	0	0	0	NA
83	AEDGENYDIKK	11	Crotony(K)	_AEDGENYDIK(cr)K_	O75347	Tubulin-specific chaperone A	2	675.315	4.0364	4.1964e-06	109	1	6829.4	6681.5	7532.7	6173.6	7687.6	7181.9	6157.8	0.902
84	AEDGENYDIKK	11	Crotony(K)	_AEDGENYDIK(cr)K_	O75347	Tubulin-specific chaperone A	3	450.546	3.3923	0.0093523	77.124	1	0	0	0	0	0	0	0	NA
87	AEKLTLSHPSDAPQIQEMK	19	Crotony(K)	_AEK(cr)LTLSHPSDAPQIQEMK_	P02549	Spectrin alpha chain, erythrocytic 1	3	731.04	3.3304	2.7468e-61	171.07	1	7860.9	10486	8861.8	9522.8	9786.5	8433.5	8190.5	1.042
88	AEPAKIEAFR	10	Crotony(K)	_AEPAK(cr)IEAFR_	P00558	Phosphoglycerate kinase 1	2	600.325	2.3956	0.026506	77.185	1	0	0	0	0	0	0	0	NA
89	AESFFQTKALDVSASDDEIAR	21	Crotony(K)	_AESFFQTK(cr)ALDVSASDDEIAR_	P13798	Acylamino-acid-releasing enzyme	3	790.048	2.216	3.2281e-05	73.153	1	0	0	0	0	0	0	0	NA
90	AETAAKHGEAQVK	13	Crotony(K)	_AETAAK(cr)HGEAQVK_	Q8N0Y7	Probable phosphoglycerate mutase 4	3	469.912	1.8871	8.8645e-06	100.11	1	4309.6	4005.8	4341.3	4215.3	4281.1	3782.8	4154.7	0.964
91	AETAAKHGEAQVK	13	Crotony(K)	_AETAAK(cr)HGEAQVK_	Q8N0Y7	Probable phosphoglycerate mutase 4	4	352.686	1.2484	0.0040031	58.116	1	1762.2	2233.5	1862.2	2321.9	1813.7	2105	1868.5	1.06
92	AETAAKHGEAQVK	13	Crotony(K)	_AETAAK(cr)HGEAQVK_	Q8N0Y7	Probable phosphoglycerate mutase 4	3	469.912	2.4945	0.00058284	83.692	1	0	0	0	0	0	0	0	NA
93	AEVKKEDEPPEQAEPEPTEAWK	22	Crotony(K)	_AEVK(cr)KEDEPPEQAEPEPTEAWK_	P11171	Protein 4.1	4	652.063	3.1007	0.00017113	64.589	1	0	0	0	0	0	0	0	NA
94	AFEDEKK	7	Crotony(K)	_AFEDEK(cr)K_	Q9UQ80	Proliferation-associated protein 2G4	2	467.729	2.8937	0.014045	79.474	1	8947.6	10009	10037	9270	10450	9162.1	9311.3	1.041
95	AFIITGQTYTR	11	Unmodified	_AFIITGQTYTR_	P30566	Adenylosuccinate lyase	2	635.843	2.2417	5.2914e-06	105.13	1	5518.6	5658.8	5291.8	5923.9	5834.2	4992.1	5905.3	1.07
96	AFYVNVLNEEQR	12	Unmodified	_AFYVNVLNEEQR_	P04040	Catalase	2	741.373	3.0402	2.6016e-28	157.56	1	19026	21353	19017	18888	18085	15811	17179	0.903
97	AGAHLQGGAKR	11	Crotony(K)	_AGAHLQGGAK(cr)R_	P04406	Glyceraldehyde-3-phosphate dehydrogenase	2	567.312	1.854	4.879e-49	180.09	3	3454.4	3621.4	3232.3	3770.7	4333.5	3522.6	4021.6	1.164
99	AHEAKIR	7	Crotony(K)	_AHEAK(cr)IR_	P01024	Complement C3	3	298.171	0.88303	0.0044	79.469	1	0	0	0	0	0	0	0	NA
100	AHEAKIR	7	Crotony(K)	_AHEAK(cr)IR_	P01024	Complement C3	3	298.171	0.42238	0.019674	58.194	1	0	0	0	0	0	0	0	NA
101	AHLLSAEFGK	10	Unmodified	_AHLLSAEFGK_	P11277	Spectrin beta chain, erythrocytic	3	358.198	2.9373	0.00076875	88.495	1	0	0	0	0	0	0	0	NA
102	AICDHVR	7	Unmodified	_AICDHVR_	P40925	Malate dehydrogenase, cytoplasmic	3	290.813	0.33288	0.016415	63.054	1	0	0	0	0	0	0	0	NA
103	AIDLFTDAIKLNPR	14	Crotony(K)	_AIDLFTDAIK(cr)LNPR_	P50502	Hsc70-interacting protein	3	552.31	2.873	7.9773e-13	125.03	1	2819.6	7423	3075.5	3398.2	6138.7	2034.7	2858.3	1.014
104	AITAATLKFTEGK	13	Crotony(K)	_AITAATLK(cr)FTEGK_	P11277	Spectrin beta chain, erythrocytic	3	473.601	3.9513	1.5757e-08	108.72	1	0	0	0	0	0	0	0	NA
105	AKDDQTPLHCAAR	13	Unmodified	_AKDDQTPLHCAAR_	P16157	Ankyrin-1	4	371.433	1.0908	0.0027176	69.92	1	0	0	0	0	0	0	0	NA
106	AKEEDREK	8	Crotony(K)	_AK(cr)EEDREK_	P20810	Calpastatin	3	358.18	1.5679	0.026778	62.201	1	0	0	0	0	0	0	0	NA
107	AKEGVVAAAEK	11	Crotony(K)	_AK(cr)EGVVAAAEK_	P37840	Alpha-synuclein	2	570.817	3.0305	0.00040381	95.264	1	6175.6	6681.9	6324.2	6364.1	6684.4	6581.7	5443.6	0.881
108	AKFDEAIAETK	11	Crotony(K)	_AK(cr)FDEAIAETK_	Q76NM3	L-lactate dehydrogenase	2	645.832	3.0697	8.676e-14	142.38	1	16510	23009	23978	30407	36800	28855	15316	0.928
109	AKFDEAIAETK	11	Crotony(K)	_AK(cr)FDEAIAETK_	Q76NM3	L-lactate dehydrogenase	3	430.891	3.5432	0.041207	52.495	1	0	0	0	0	0	0	0	NA
110	AKFDEAIAETKR	12	Crotony(K)	_AKFDEAIAETK(cr)R_	Q76NM3	L-lactate dehydrogenase	3	482.924	3.1854	0.00068078	89.624	1	0	0	0	0	0	0	0	NA
111	AKLAEQAER	9	Crotony(K)	_AK(cr)LAEQAER_	P31946	14-3-3 protein beta/alpha	2	542.293	2.772	0.00058047	120.77	1	1528.2	1454.2	1614.8	1753.5	2028.1	1959.3	1959.3	1.282
112	AKLEEHFK	8	Crotony(K)	_AK(cr)LEEHFK_	O00410	Importin-5	3	357.194	3.7425	0.042212	47.187	1	0	0	0	0	0	0	0	NA
113	AKLEEQAQQIR	11	Crotony(K)	_AK(cr)LEEQAQQIR_	P02649	Apolipoprotein E	2	691.375	3.4869	1.3405e-13	139.46	1	1967.6	3101.6	2759.6	5360.9	2623.2	18354	2029.8	1.032
114	AKLEEQAQQIR	11	Crotony(K)	_AK(cr)LEEQAQQIR_	P02649	Apolipoprotein E	3	461.253	3.6359	0.012556	64.121	1	0	0	0	0	0	0	0	NA
115	AKLREIEQQIKER	13	2 Crotony(K)	_AK(cr)LREIEQQIK(cr)ER_	Q93074	Mediator of RNA polymerase II transcription subunit 12	4	445.005	2.1775	0.032032	43.761	1	12756	13610	16374	14000	13920	13134	16115	1.263
116	AKVFEHIGK	9	Crotony(K)	_AK(cr)VFEHIGK_	P04040	Catalase	3	366.21	2.8126	6.3265e-05	88.495	2	1914.8	1925.7	2428.2	1949.9	2168.6	2065.8	2332	1.218
117	AKVFEHIGK	9	Crotony(K)	_AK(cr)VFEHIGK_	P04040	Catalase	2	548.811	2.1617	0.0004909	87.184	1	9424.5	11802	11714	9688.5	10989	10062	10567	1.121
118	AKVQPYLDDFQK	12	Crotony(K)	_AK(cr)VQPYLDDFQK_	P02647	Apolipoprotein A-I	3	507.265	3.6987	0.0020449	78.964	1	0	0	0	0	0	0	0	NA
119	ALDDMISTLKK	11	Crotony(K)	_ALDDMISTLK(cr)K_	P49368	T-complex protein 1 subunit gamma	3	434.904	3.4053	0.00011546	96.229	1	8744	11571	9716.6	9094.1	11509	8722.7	8946.7	1.023
120	ALDVMVSTFHK	11	Unmodified	_ALDVMVSTFHK_	P26447	Protein S100-A4	3	416.553	3.3279	6.665e-08	128.01	1	6499.3	8724.3	7941.7	7240.3	7476.5	5917.6	7536.8	1.16
121	ALEAFETFKK	10	Crotony(K)	_ALEAFETFK(cr)K_	Q00796	Sorbitol dehydrogenase	3	417.892	3.348	0.0095224	76.228	1	0	0	0	0	0	0	0	NA
122	ALEDLAQELEKENYHDQK	18	Crotony(K)	_ALEDLAQELEK(cr)ENYHDQK_	P11277	Spectrin beta chain, erythrocytic	3	747.694	2.9377	7.9262e-27	130.89	1	66996	95931	78232	70713	91908	64221	65112	0.972
123	ALEDLAQELEKENYHDQKR	19	Crotony(K)	_ALEDLAQELEKENYHDQK(cr)R_	P11277	Spectrin beta chain, erythrocytic	4	600.047	3.7699	7.2183e-22	117.37	1	0	0	0	0	0	0	0	NA
124	ALHFVFK	7	Unmodified	_ALHFVFK_	Q9HC38	Glyoxalase domain-containing protein 4	3	287.838	2.1045	0.019709	59.641	1	10201	10602	10234	9167.7	9293.3	7350.1	9508.2	0.932
125	ALKDEEK	7	Crotony(K)	_ALK(cr)DEEK_	P06753	Tropomyosin alpha-3 chain	3	300.827	2.2944	0.014213	64.265	1	0	0	0	0	0	0	0	NA
126	ALKDEEK	7	Crotony(K)	_ALK(cr)DEEK_	P06753	Tropomyosin alpha-3 chain	2	450.737	4.1702	0.0083962	85.676	1	3027.8	2267.3	2845.4	3132.2	4160	4576.5	4298.4	1.42
127	ALLLKHSHAGELEALGGVK	19	Crotony(K)	_ALLLK(cr)HSHAGELEALGGVK_	P02730	Band 3 anion transport protein	3	671.049		1.5311e-86	145.77	1	0	0	0	0	0	0	0	NA
128	ALQFLKEQR	9	Crotony(K)	_ALQFLK(cr)EQR_	P11277	Spectrin beta chain, erythrocytic	3	400.896	2.269	1.4026e-05	128.36	1	1418	1767.4	1391.4	1554.3	1960.9	1146.8	1121.7	0.791
129	ALQKYEK	7	Crotony(K)	_ALQK(cr)YEK_	P48643	T-complex protein 1 subunit epsilon	2	474.263	2.4803	0.0042334	89.698	1	15154	17534	15807	15657	16429	15514	13647	0.901
130	ALSTGEKGFGYK	12	Crotony(K)	_ALSTGEK(cr)GFGYK_	P62937	Peptidyl-prolyl cis-trans isomerase A	3	442.563	2.5266	0.017933	55.578	1	0	0	0	0	0	0	0	NA
131	ALVILAK	7	Unmodified	_ALVILAK_	Q99497	Protein/nucleic acid deglycase DJ-1	2	364.257	5.4673	0.0057699	102.98	2	22877	26378	24850	24370	23705	20802	22874	1
132	AMAAEAEASR	10	Unmodified	_AMAAEAEASR_	P27105	Erythrocyte band 7 integral membrane protein	2	503.735	1.528	0.00082134	106	2	9621.2	9677.9	10278	9164.7	8666.2	7720.7	9316.9	0.968
133	AMEARAMEVRGMEAR	15	2 Oxidation (M)	_AM(ox)EARAMEVRGM(ox)EAR_	P33240	Cleavage stimulation factor subunit 2	2	870.403	3.9233	0.0099968	45.992	1	29486	42493	37867	34953	40948	30757	27947	0.948
134	AMEARAMEVRGMEAR	15	2 Oxidation (M)	_AM(ox)EARAMEVRGM(ox)EAR_	P33240	Cleavage stimulation factor subunit 2	2	870.403	2.3255	0.0048741	52.891	1	1471.9	2139.6	1892.4	1790.6	2117.9	1804.7	1643	1.116
135	ANFDKESER	9	Crotony(K)	_ANFDK(cr)ESER_	Q14974	Importin subunit beta-1	2	582.27	2.5712	0.010626	75.788	1	5950	6287.1	6677.4	7036.5	6355.8	6220.8	5980.2	1.005
136	ANHEEVLAAGK	11	Unmodified	_ANHEEVLAAGK_	P00491	Purine nucleoside phosphorylase	3	380.2	2.7334	1.5818e-06	110.08	1	0	0	0	0	0	0	0	NA
137	ANHEEVLAAGKQAAQK	16	Crotony(K)	_ANHEEVLAAGK(cr)QAAQK_	P00491	Purine nucleoside phosphorylase	3	578.304	2.7086	1.5998e-15	119.46	1	3688.2	4938	4671.4	4710.7	4808.9	4020.5	3755.4	1.018
138	ANHEEVLAAGKQAAQK	16	Crotony(K)	_ANHEEVLAAGK(cr)QAAQK_	P00491	Purine nucleoside phosphorylase	4	433.98	2.5378	0.015052	41.088	1	0	0	0	0	0	0	0	NA
139	ANKDLISAGLK	11	Crotony(K)	_ANK(cr)DLISAGLK_	Q9NZD4	Alpha-hemoglobin-stabilizing protein	2	599.346	2.982	0.020043	80.371	1	15482	19157	17324	14944	18971	14353	14710	0.95
140	ANKDLISAGLK	11	Crotony(K)	_ANK(cr)DLISAGLK_	Q9NZD4	Alpha-hemoglobin-stabilizing protein	3	399.899	3.0193	1.5111e-05	100.93	1	2861.9	3724.6	3519.8	3173.2	3478.2	3241.1	3401.9	1.189
141	ANKDLISAGLK	11	Crotony(K)	_ANK(cr)DLISAGLK_	Q9NZD4	Alpha-hemoglobin-stabilizing protein	3	399.899	4.5968	0.0056662	73.435	1	0	0	0	0	0	0	0	NA
142	ANKDLISAGLK	11	Crotony(K)	_ANK(cr)DLISAGLK_	Q9NZD4	Alpha-hemoglobin-stabilizing protein	2	599.346	4.5325	7.2572e-06	107.99	1	17959	21521	19219	17168	20402	18804	18102	1.008
143	ANKEDVEK	8	Crotony(K)	_ANK(cr)EDVEK_	P27362	Phosphoglycerate kinase	2	500.751	3.0029	0.00025409	93.096	1	2898.9	3941	5522.7	8366.8	8610.8	7806	2784.9	0.961
144	ANKEDVEK	8	Crotony(K)	_ANK(cr)EDVEK_	P27362	Phosphoglycerate kinase	2	500.751	2.9112	0.035574	72.2	1	2932.6	4369.5	6262.4	10234	11201	7150	3326.8	1.134
145	ANKEDVEK	8	Crotony(K)	_ANK(cr)EDVEK_	P27362	Phosphoglycerate kinase	3	334.17	2.1259	0.031631	51.949	1	0	0	0	0	0	0	0	NA
146	ANNQKVYTPHDGK	13	Crotony(K)	_ANNQK(cr)VYTPHDGK_	P11277	Spectrin beta chain, erythrocytic	3	513.923	1.7778	4.7809e-08	102.73	1	2841.8	3000.1	2718.2	3302.1	3803.2	3364.7	3321	1.169
147	ANNTFYGLSAGVFTK	15	Unmodified	_ANNTFYGLSAGVFTK_	P00352	Retinal dehydrogenase 1	3	530.603	2.8463	2.4731e-07	98.508	1	9261.3	11156	11212	10625	9741.7	9467.5	10248	1.107
148	ANNTFYGLSAGVFTK	15	Unmodified	_ANNTFYGLSAGVFTK_	P00352	Retinal dehydrogenase 1	2	795.402	2.6767	5.2088e-19	136.43	1	0	0	0	0	0	0	0	NA
149	ANQHKEQQLGLK	12	Crotony(K)	_ANQHK(cr)EQQLGLK_	Q9UBW8	COP9 signalosome complex subunit 7a	3	487.932	2.2041	0.0028986	70.54	1	0	0	0	0	0	0	0	NA
150	ANQYKENHNR	10	Crotony(K)	_ANQYK(cr)ENHNR_	Q9H9Q2	COP9 signalosome complex subunit 7b	3	447.881	1.424	5.7813e-05	94.692	1	2421.9	2441.6	1973.7	2593.9	2413.1	2119.1	2074.5	0.857
151	ANVHNKNVAATYR	13	Crotony(K)	_ANVHNK(cr)NVAATYR_	C0H4V6	14-3-3 protein	3	509.267	1.9524	0.001416	77.776	1	0	0	0	0	0	0	0	NA
152	ANVKIFK	7	Crotony(K)	_ANVK(cr)IFK_	P40925	Malate dehydrogenase, cytoplasmic	2	444.271	3.6544	0.035097	77.282	1	0	0	0	0	0	0	0	NA
153	APLDIPVPDPVKEK	14	Crotony(K)	_APLDIPVPDPVK(cr)EK_	Q06323	Proteasome activator complex subunit 1	3	529.299	2.9548	0.0015197	69.258	1	10085	14570	12375	11611	13281	11413	10856	1.076
154	AQADFKCLLELDQQIK	16	Crotony(K)	_AQADFK(cr)CLLELDQQIK_	P02549	Spectrin alpha chain, erythrocytic 1	3	663.343	2.9821	3.8722e-24	140.46	1	7333	9031.3	8176.6	8170.9	8811	7668.9	7087.6	0.967
155	AQGLLSAGHPEGEQIIR	17	Unmodified	_AQGLLSAGHPEGEQIIR_	P11277	Spectrin beta chain, erythrocytic	3	592.651	2.9679	8.9141e-07	86.213	1	8127.2	10924	10481	9706.6	11390	9120.4	8031	0.988
156	AQKELEEQTR	10	Crotony(K)	_AQK(cr)ELEEQTR_	P35241	Radixin	2	650.331	1.9551	0.0019581	91.62	1	1778.1	1893.4	1752.8	1720.8	2401.6	1904.3	1854.4	1.043
157	AQKETVK	7	Crotony(K)	_AQK(cr)ETVK_	P11171	Protein 4.1	3	291.168	2.3458	0.014213	64.265	1	0	0	0	0	0	0	0	NA
158	AQKETVK	7	Crotony(K)	_AQK(cr)ETVK_	P11171	Protein 4.1	2	436.248	3.5663	4.3611e-07	135.83	1	3555.6	4095.5	3536.6	4046.4	5126.3	3984.1	2856	0.803
159	AQKIAEHR	8	Crotony(K)	_AQK(cr)IAEHR_	P50502	Hsc70-interacting protein	3	340.858	0.73379	0.0037737	74.173	1	4091.8	4789.1	4981.1	5070.9	5017.1	3836.6	3613.6	0.883
160	AQLEQSKR	8	Crotony(K)	_AQLEQSK(cr)R_	P11277	Spectrin beta chain, erythrocytic	2	514.28	1.4396	0.0030637	101.66	1	1801.6	1775.2	1779	1994.7	1664.8	1598.3	2459.9	1.365
161	AQSELAAHQKK	11	Crotony(K)	_AQSELAAHQK(cr)K_	P25786	Proteasome subunit alpha type-1	4	320.425	1.5571	6.2435e-15	143.24	1	3064.1	3035.3	2787.6	2690	3091.3	3071.5	2640.3	0.862
162	ASEEHLKQHYIDLK	14	Crotony(K)	_ASEEHLK(cr)QHYIDLK_	P22392	Nucleoside diphosphate kinase B	4	445.482	3.2805	1.8985e-07	101.53	1	3850.9	4043.5	4173.9	4012.5	4532.5	3712.9	3773.6	0.98
163	ASEEHLKQHYIDLK	14	Crotony(K)	_ASEEHLK(cr)QHYIDLK_	P22392	Nucleoside diphosphate kinase B	4	445.482	3.5867	1.5039e-06	93.909	1	0	0	0	0	0	0	0	NA
164	ASEQLAGKVAEVK	13	Crotony(K)	_ASEQLAGK(cr)VAEVK_	P05089	Arginase-1	3	466.593	3.7812	0.040167	44.44	1	0	0	0	0	0	0	0	NA
165	ASKETHVMDYR	11	Oxidation (M),Crotony(K)	_ASK(cr)ETHVM(ox)DYR_	Q9UL46	Proteasome activator complex subunit 2	3	474.222	1.5273	0.016237	64.441	1	0	0	0	0	0	0	0	NA
166	ASKETHVMDYR	11	Crotony(K)	_ASK(cr)ETHVMDYR_	Q9UL46	Proteasome activator complex subunit 2	3	468.891	1.7955	0.005826	72.681	1	2085.9	2381.5	2137.7	2366.7	2298.6	2614.5	1826.8	0.876
167	ASLSKLGDVYVNDAFGTAHR	20	Crotony(K)	_ASLSK(cr)LGDVYVNDAFGTAHR_	P00558	Phosphoglycerate kinase 1	3	730.371	3.4063	0.0041991	52.273	1	0	0	0	0	0	0	0	NA
168	ASTPGAAAQIQEVK	14	Unmodified	_ASTPGAAAQIQEVK_	P02730	Band 3 anion transport protein	3	457.581	1.8689	0.0076798	58.32	1	7316.2	8831.2	8907.3	9053.4	8346.2	6937.9	8388.8	1.147
169	ASTPGAAAQIQEVKEQR	17	Crotony(K)	_ASTPGAAAQIQEVK(cr)EQR_	P02730	Band 3 anion transport protein	3	617.99	3.02	3.6508e-53	171.56	2	10219	16849	11358	10714	16571	10561	9652.1	0.945
170	ATAGAYIASQTVKK	14	Crotony(K)	_ATAGAYIASQTVK(cr)K_	P28074	Proteasome subunit beta type-5	3	492.94	2.6782	0.016777	57.267	1	0	0	0	0	0	0	0	NA
171	ATAGDTHLGGEDFDNR	16	Unmodified	_ATAGDTHLGGEDFDNR_	Q8IB24	Heat shock protein 70	3	559.248	1.2326	5.8039e-05	82.663	1	2285.3	2791.1	2920.6	3910.7	3901.9	3081.8	2109.1	0.923
172	ATAVVDGAFK	10	Unmodified	_ATAVVDGAFK_	P32119	Peroxiredoxin-2	2	489.766	3.9404	0.00089612	116.55	2	12118	15105	12891	12992	11323	10554	12605	1.04
173	ATAVVDGAFK	10	Unmodified	_ATAVVDGAFK_	P32119	Peroxiredoxin-2	3	326.847	3.3575	0.0049834	76.228	2	1877.6	1698.3	1993.5	1736.4	1844.5	1534.3	1857.9	0.99
174	ATAVVDGAFK	10	Unmodified	_ATAVVDGAFK_	P32119	Peroxiredoxin-2	2	489.766	2.3374	3.4006e-05	128.01	1	15871	17771	16178	15946	14425	13201	15736	0.991
175	ATAVVDGAFKEVK	13	Crotony(K)	_ATAVVDGAFK(cr)EVK_	P32119	Peroxiredoxin-2	3	468.257	3.8432	2.4061e-08	107.17	2	800.31	1269.8	1341.9	1151.7	1296	965.84	1258.2	1.572
176	ATAVVDGAFKEVK	13	Crotony(K)	_ATAVVDGAFK(cr)EVK_	P32119	Peroxiredoxin-2	2	701.882	4.3893	1.8247e-31	160.78	1	4670	5383.9	5770.5	5306.2	5866.9	4863.5	5582.9	1.195
177	ATAVVDGAFKEVK	13	Crotony(K)	_ATAVVDGAFK(cr)EVK_	P32119	Peroxiredoxin-2	3	468.257	4.3801	0.0016559	76.073	1	0	0	0	0	0	0	0	NA
178	ATAVVDGAFKEVK	13	Crotony(K)	_ATAVVDGAFK(cr)EVK_	P32119	Peroxiredoxin-2	2	701.882	4.9398	1.4616e-17	139.58	1	17577	21441	19317	18902	21335	18306	17197	0.978
179	ATAVVDGAFKEVK	13	Crotony(K)	_ATAVVDGAFK(cr)EVK_	P32119	Peroxiredoxin-2	3	468.257	2.9145	0.0020419	66.989	1	0	0	0	0	0	0	0	NA
180	ATAVVDGAFKEVK	13	Crotony(K)	_ATAVVDGAFK(cr)EVK_	P32119	Peroxiredoxin-2	2	701.882	3.6131	1.8247e-31	160.78	2	21493	22350	22845	21335	23607	19869	22861	1.064
181	ATAVVDGAFKEVK	13	Crotony(K)	_ATAVVDGAFK(cr)EVK_	P32119	Peroxiredoxin-2	3	468.257	3.0597	4.6052e-06	101.32	3	3742.3	4040.4	4247.8	3889.6	3813.1	3797.9	3743.5	1
182	ATAVVDGAFKEVK	13	Crotony(K)	_ATAVVDGAFK(cr)EVK_	P32119	Peroxiredoxin-2	3	468.257	3.0116	6.6571e-05	92.856	1	2441.2	3112	2699.7	2883.5	3222	2519	2685.5	1.1
183	ATAVVDGAFKEVK	13	Crotony(K)	_ATAVVDGAFK(cr)EVK_	P32119	Peroxiredoxin-2	2	701.882	4.302	1.4616e-17	139.58	1	47939	59589	53358	50335	57995	46844	45854	0.957
184	ATAVVDGAFKEVK	13	Crotony(K)	_ATAVVDGAFK(cr)EVK_	P32119	Peroxiredoxin-2	3	468.257	3.9645	2.5409e-05	95.417	1	2152.2	2427.7	2266.4	2203.3	2390.3	2175.5	2165.2	1.006
185	ATAVVDGAFKEVK	13	Crotony(K)	_ATAVVDGAFK(cr)EVK_	P32119	Peroxiredoxin-2	2	701.882		8.9734e-48	132.08	1	0	0	0	0	0	0	0	NA
186	ATAVVDGAFKEVK	13	Crotony(K)	_ATAVVDGAFK(cr)EVK_	P32119	Peroxiredoxin-2	3	468.257	3.4168	0.0020419	66.989	1	0	0	0	0	0	0	0	NA
187	ATAVVDGAFKEVK	13	Crotony(K)	_ATAVVDGAFK(cr)EVK_	P32119	Peroxiredoxin-2	2	701.882	4.2233	6.2526e-10	112.17	1	18850	24951	22440	21832	23919	18497	18482	0.98
188	ATEGMVVADKNCSK	14	Crotony(K)	_ATEGMVVADK(cr)NCSK_	Q99436	Proteasome subunit beta type-7	3	526.581	2.8515	0.040846	44.44	1	10136	12095	11501	10733	13489	11240	10624	1.048
189	ATEHLSTLSEKAK	13	Crotony(K)	_ATEHLSTLSEK(cr)AK_	P02647	Apolipoprotein A-I	3	494.931	2.9751	8.48e-11	113.76	1	0	0	0	0	0	0	0	NA
190	ATEPVIAFYEKR	12	Crotony(K)	_ATEPVIAFYEK(cr)R_	P00568	Adenylate kinase isoenzyme 1	2	746.396	3.7395	0.00013092	96.464	1	48329	61028	57268	49007	62248	49849	48217	0.998
191	ATITSLWGK	9	Unmodified	_ATITSLWGK_	P69891	Hemoglobin subunit gamma-1	3	326.187	3.7874	3.9859e-05	96.948	2	12546	12620	12585	11804	10557	10306	12594	1.004
192	ATITSLWGK	9	Unmodified	_ATITSLWGK_	P69891	Hemoglobin subunit gamma-1	2	488.777	4.6409	0.0027183	117.7	1	9711.1	11810	10369	10386	10441	8466.7	9640.2	0.993
193	ATITSLWGKVNVEDAGGETLGR	22	Crotony(K)	_ATITSLWGK(cr)VNVEDAGGETLGR_	P69891	Hemoglobin subunit gamma-1	3	781.404	1.9223	1.8731e-05	68.445	1	8641.6	11334	8628.1	8344.2	10751	8618.2	7064.5	0.817
194	ATITSLWGKVNVEDAGGETLGR	22	Crotony(K)	_ATITSLWGK(cr)VNVEDAGGETLGR_	P69891	Hemoglobin subunit gamma-1	3	781.404	2.5018	0.00018858	59.557	2	0	0	0	0	0	0	0	NA
197	ATVEDKDK	8	Crotony(K)	_ATVEDK(cr)DK_	Q8I2X4	Heat shock protein 70	2	487.245	2.7697	0.0020978	96.342	2	4900.9	8680.9	12850	25350	24257	19299	5555	1.133
198	ATYSFVNTKK	10	Crotony(K)	_ATYSFVNTK(cr)K_	Q8I5D2	101 kDa malaria antigen	2	613.824	3.3458	0.00044553	107.09	1	5482.8	8311.9	9734.3	15434	20187	14872	5706.7	1.041
199	AVCVLKGDGPVQGIINFEQK	20	Crotony(K)	_AVCVLK(cr)GDGPVQGIINFEQK_	P00441	Superoxide dismutase [Cu-Zn]	3	747.396	2.9567	4.052e-28	125.23	1	15893	21116	19963	19057	22083	19018	18300	1.151
200	AVCVLKGDGPVQGIINFEQK	20	Crotony(K)	_AVCVLK(cr)GDGPVQGIINFEQK_	P00441	Superoxide dismutase [Cu-Zn]	4	560.799	3.3127	3.958e-07	79.565	1	10968	19852	12798	10979	16143	10767	10593	0.966
201	AVEHINKTIAPALVSK	16	Crotony(K)	_AVEHINK(cr)TIAPALVSK_	P06733	Alpha-enolase	3	587.009		1.7142e-10	78.95	1	0	0	0	0	0	0	0	NA
202	AVFPSIVGRPR	11	Unmodified	_AVFPSIVGRPR_	P63261	Actin, cytoplasmic 2	3	400.24	1.5577	0.020178	64.792	1	0	0	0	0	0	0	0	NA
203	AVGPHQFLGDQEAIQAAIK	19	Unmodified	_AVGPHQFLGDQEAIQAAIK_	P07738	Bisphosphoglycerate mutase	3	665.022	2.8405	1.0115e-27	123	1	15611	18737	16852	16549	18794	14410	14815	0.949
204	AVGPHQFLGDQEAIQAAIKK	20	Crotony(K)	_AVGPHQFLGDQEAIQAAIK(cr)K_	P07738	Bisphosphoglycerate mutase	3	730.395	4.1058	1.6332e-39	145.71	1	17543	24569	21654	19640	22601	17184	17078	0.973
205	AVGPHQFLGDQEAIQAAIKK	20	Crotony(K)	_AVGPHQFLGDQEAIQAAIK(cr)K_	P07738	Bisphosphoglycerate mutase	4	548.048	4.1065	3.5124e-28	122.44	1	20885	29678	24025	24247	25911	21910	23068	1.105
206	AVGSVTVYYEVAGHLR	16	Unmodified	_AVGSVTVYYEVAGHLR_	Q8TEM1	Nuclear pore membrane glycoprotein 210	3	574.305	2.5996	0.00014412	79.346	1	10047	11632	9355.2	9846.1	10732	8242.3	8883.7	0.884
207	AVHKAVLTIDEK	12	Crotony(K)	_AVHK(cr)AVLTIDEK_	P01009	Alpha-1-antitrypsin	3	464.601	1.9443	1.4955e-07	104.59	2	9244	12266	11490	13443	12202	22591	9751.4	1.055
208	AVKNFTEVHPDYGSHIQALLDK	22	Crotony(K)	_AVK(cr)NFTEVHPDYGSHIQALLDK_	P04040	Catalase	4	638.33	4.3339	4.0321e-183	232.82	2	55703	75552	66039	57146	71860	52828	55464	0.996
209	AVKNFTEVHPDYGSHIQALLDK	22	Crotony(K)	_AVK(cr)NFTEVHPDYGSHIQALLDK_	P04040	Catalase	4	638.33	3.1593	7.8953e-72	170.27	1	32679	46609	38330	36183	41114	31680	32904	1.007
211	AVLKGGPLDGTYR	13	Crotony(K)	_AVLK(cr)GGPLDGTYR_	P00918	Carbonic anhydrase 2	3	472.261	2.446	0.010998	56.956	1	0	0	0	0	0	0	0	NA
212	AVLKGGPLDGTYR	13	Crotony(K)	_AVLK(cr)GGPLDGTYR_	P00918	Carbonic anhydrase 2	3	472.261	3.4588	3.5296e-14	132.86	2	497.81	491.63	490.46	618.91	574.86	507.05	500.79	1.006
213	AVLKGGPLDGTYR	13	Crotony(K)	_AVLK(cr)GGPLDGTYR_	P00918	Carbonic anhydrase 2	2	707.888	3.9907	0.030328	63.29	1	10467	14605	12655	11941	14488	11537	10473	1.001
215	AVQQPDGLAVLGIFLK	16	Unmodified	_AVQQPDGLAVLGIFLK_	P00918	Carbonic anhydrase 2	3	556.994		2.4596e-35	111.64	1	0	0	0	0	0	0	0	NA
216	AVTEQGHELSNEER	14	Unmodified	_AVTEQGHELSNEER_	P31946	14-3-3 protein beta/alpha	3	533.585	1.7072	1.5125e-09	109.55	1	0	0	0	0	0	0	0	NA
217	AWLQDAHR	8	Unmodified	_AWLQDAHR_	P11277	Spectrin beta chain, erythrocytic	3	332.839	0.97861	0.0010193	82.452	1	0	0	0	0	0	0	0	NA
218	AYFLDGSLLKETGTLESQLEANK	23	Crotony(K)	_AYFLDGSLLK(cr)ETGTLESQLEANK_	P02549	Spectrin alpha chain, erythrocytic 1	3	865.778	2.4574	7.8302e-285	267.92	2	17212	20642	19691	17530	19341	15240	16583	0.963
219	AYKSELEEQLTPVAEETR	18	Crotony(K)	_AYK(cr)SELEEQLTPVAEETR_	P02649	Apolipoprotein E	3	721.027	4.7909	9.2476e-31	139.81	1	7684.6	11597	11028	9486.4	11716	10287	7644.6	0.995
220	AYVSYKK	7	Crotony(K)	_AYVSYK(cr)K_	Q8I5D2	101 kDa malaria antigen	2	463.753	4.7252	0.0073328	83.206	1	9540.7	13026	13585	18739	24481	21209	9425.2	0.988
221	DAAKSSPAFGDR	12	Crotony(K)	_DAAK(cr)SSPAFGDR_	P13716	Delta-aminolevulinic acid dehydratase	2	645.31	2.1888	0.016865	75.764	1	3949.9	5269.9	4879.4	4485	4824.9	3726	3940.3	0.998
222	DADDLQKR	8	Crotony(K)	_DADDLQK(cr)R_	P02649	Apolipoprotein E	2	514.754	1.9862	0.0023466	83.456	1	2206.2	2993.9	2665.3	4372.2	2934.9	10679	2079.4	0.943
223	DAFVGDEAQTKR	12	Crotony(K)	_DAFVGDEAQTK(cr)R_	Q8I4X0	Actin-1	3	468.897	2.3096	3.7504e-07	114.23	1	5687.7	7561.8	6822.9	6411.5	8108	5819.4	5503.2	0.968
224	DAFVGDEAQTKR	12	Crotony(K)	_DAFVGDEAQTK(cr)R_	Q8I4X0	Actin-1	2	702.841	2.214	2.9025e-10	130.19	1	2624.7	3293.6	4786.6	8813.1	8355.8	7196.4	3041.4	1.159
226	DAMMDKK	7	Crotony(K)	_DAMMDK(cr)K_	Q8IB24	Heat shock protein 70	2	453.707	4.9776	0.032428	69.812	1	6454.2	9969	12954	17918	17282	12281	6935.4	1.075
227	DAQIFIQK	8	Unmodified	_DAQIFIQK_	P04040	Catalase	2	481.769	4.3005	0.0070657	113.71	2	0	0	0	0	0	0	0	NA
228	DAQIFIQK	8	Unmodified	_DAQIFIQK_	P04040	Catalase	3	321.515	3.5802	0.022223	58.981	1	4206.1	4926.9	4192.6	4040.5	4177.5	3410.2	4030.1	0.958
229	DAQIFIQKK	9	Crotony(K)	_DAQIFIQK(cr)K_	P04040	Catalase	2	579.83	4.1724	0.00019688	123.79	2	38442	42448	40838	38391	41723	36737	35972	0.936
230	DAQIFIQKK	9	Crotony(K)	_DAQIFIQK(cr)K_	P04040	Catalase	3	386.889	3.8486	0.00016908	98.048	1	2126.8	2684.3	2320.4	2392.7	2406.1	1971.6	1885.7	0.887
231	DAQIFIQKK	9	Crotony(K)	_DAQIFIQK(cr)K_	P04040	Catalase	2	579.83	4.2022	1.812e-07	135.86	1	4775.2	6124.4	5354.9	4827.8	5457.1	4516.4	5246.8	1.099
232	DAQIFIQKK	9	Crotony(K)	_DAQIFIQK(cr)K_	P04040	Catalase	3	386.889	4.3616	0.00016908	98.048	1	4131.4	5807.4	5499.4	4922.6	5486.5	4686.8	4679.4	1.133
233	DATNVGDEGGFAPNILENKEGLELLK	26	Crotony(K)	_DATNVGDEGGFAPNILENK(cr)EGLELLK_	P06733	Alpha-enolase	4	703.607	4.0029	5.0679e-11	78.128	1	3954.8	4319.9	4316.4	3672	4651.4	3647.2	3330.8	0.842
234	DATNVGDEGGFAPNILENKEGLELLK	26	Crotony(K)	_DATNVGDEGGFAPNILENK(cr)EGLELLK_	P06733	Alpha-enolase	3	937.806	3.3359	1.5708e-119	197.54	1	7093.5	8673.9	8297.3	7315.8	9085.3	7285.9	7313	1.031
235	DAYSGGAVNLYHVR	14	Unmodified	_DAYSGGAVNLYHVR_	P28074	Proteasome subunit beta type-5	3	507.92	2.5011	1.6141e-15	135.94	1	3533.2	4239.4	4425	4358.9	4632.7	3499.9	3577.9	1.013
236	DCGATWVVLGHSER	14	Unmodified	_DCGATWVVLGHSER_	P60174	Triosephosphate isomerase	3	529.584	2.9257	0.041032	45.207	1	0	0	0	0	0	0	0	NA
237	DDKDTIEKLK	10	Crotony(K)	_DDKDTIEK(cr)LK_	P63000	Ras-related C3 botulinum toxin substrate 1	3	424.894	5.1274	0.0012484	88.021	1	12404	14659	13975	13664	14260	12782	12749	1.028
238	DDLDKAITAQEGK	13	Crotony(K)	_DDLDK(cr)AITAQEGK_	P02549	Spectrin alpha chain, erythrocytic 1	3	491.247	2.6681	6.884e-12	126.09	1	3802.9	4116.4	3627.9	4010	3908.8	3665.4	3917.2	1.03
239	DETNEKLGR	9	Crotony(K)	_DETNEK(cr)LGR_	Q8IC05	Heat shock protein 90	2	565.278	1.9677	0.00029947	96.113	1	2425	4583.7	7046.3	10239	7686.4	6542.5	2736.9	1.129
240	DFDTALKHYDK	11	Crotony(K)	_DFDTALK(cr)HYDK_	P31948	Stress-induced-phosphoprotein 1	3	474.23	2.0786	0.026218	58.098	1	11904	14748	13642	13264	14130	11364	12319	1.035
241	DFLKSHELPSHPPPSS	16	Crotony(K)	_DFLK(cr)SHELPSHPPPSS_	Q9NZD4	Alpha-hemoglobin-stabilizing protein	3	614.972	3.6641	9.4682e-06	84.508	2	0	0	0	0	0	0	0	NA
242	DFPIAKGER	9	Crotony(K)	_DFPIAK(cr)GER_	P00918	Carbonic anhydrase 2	2	550.79	3.0974	0.0096139	76.682	1	0	0	0	0	0	0	0	NA
243	DFTPVCTTELGR	12	Unmodified	_DFTPVCTTELGR_	P30041	Peroxiredoxin-6	2	698.332	1.9963	0.00013279	99.844	1	5336.2	5831.9	5653.6	4880.4	5074.8	4660	5062.4	0.949
244	DGDSVMVLPTIPEEEAKK	18	Crotony(K)	_DGDSVMVLPTIPEEEAK(cr)K_	P30041	Peroxiredoxin-6	3	676.006	3.3715	1.7848e-13	109.04	1	17214	23788	20694	19933	24952	18526	17390	1.01
245	DGEKGQYTHK	10	Crotony(K)	_DGEK(cr)GQYTHK_	Q00169	Phosphatidylinositol transfer protein alpha isoform	3	410.863	3.081	0.030881	58.172	1	0	0	0	0	0	0	0	NA
246	DHAVDLIQK	9	Unmodified	_DHAVDLIQK_	P0C0L5	Complement C4-B	3	346.857	1.9522	0.016448	63.816	1	0	0	0	0	0	0	0	NA
247	DHAVDLIQKGYMR	13	Crotony(K)	_DHAVDLIQK(cr)GYMR_	P0C0L5	Complement C4-B	3	538.608	2.0441	0.0008114	82.069	1	0	0	0	0	0	0	0	NA
248	DIDPNSITIDNLK	13	Unmodified	_DIDPNSITIDNLK_	Q8I3Q3	Uncharacterized protein	4	365.193	3.1881	0.0069487	60.157	1	4219.4	5197.1	4597.7	4408.6	5162.2	4373.4	4169.5	0.988
249	DIKGVSEETLK	11	Crotony(K)	_DIK(cr)GVSEETLK_	P02549	Spectrin alpha chain, erythrocytic 1	2	643.846		1.3375e-18	107.46	1	0	0	0	0	0	0	0	NA
250	DINAYNCEEPTEK	13	Unmodified	_DINAYNCEEPTEK_	P30041	Peroxiredoxin-6	3	528.228	3.1883	2.5775e-11	119.96	1	6237.3	7153.2	7277.4	7536.1	7475.7	6532.8	6747.6	1.082
251	DINAYNCEEPTEKLPFPIIDDR	22	Crotony(K)	_DINAYNCEEPTEK(cr)LPFPIIDDR_	P30041	Peroxiredoxin-6	3	906.43		3.8298e-15	80.786	1	0	0	0	0	0	0	0	NA
252	DISENKR	7	Crotony(K)	_DISENK(cr)R_	P11142	Heat shock cognate 71 kDa protein	2	465.238	2.7261	0.0071135	114.28	1	2290.4	2525.8	2240.6	2305.9	2169.2	2005.5	2386.7	1.042
253	DISENKR	7	Crotony(K)	_DISENK(cr)R_	P11142	Heat shock cognate 71 kDa protein	2	465.238	2.5947	0.013825	79.596	1	4764.7	5422.2	6254.3	5195.3	6573.6	5399.7	5363	1.126
254	DISLSDYK	8	Unmodified	_DISLSDYK_	Q06830	Peroxiredoxin-1	2	470.735		0.016593	59.153	1	0	0	0	0	0	0	0	NA
255	DISLSDYKGK	10	Crotony(K)	_DISLSDYK(cr)GK_	Q06830	Peroxiredoxin-1	2	597.306	4.892	0.00025753	100.93	1	32640	40434	38995	35222	40524	33437	33015	1.011
256	DISLSDYKGK	10	Crotony(K)	_DISLSDYK(cr)GK_	Q06830	Peroxiredoxin-1	3	398.54	4.889	0.00019853	109.66	1	5436.1	7084.9	6525.4	5583.8	6374.3	5868.7	5938.3	1.092
257	DIVKEVAK	8	Crotony(K)	_DIVK(cr)EVAK_	P25788	Proteasome subunit alpha type-3	2	485.284	3.2774	0.0020978	96.342	1	24692	27669	28265	25070	29060	23340	24851	1.006
258	DKAAVGQEEIQLR	13	Crotony(K)	_DK(cr)AAVGQEEIQLR_	P02549	Spectrin alpha chain, erythrocytic 1	2	762.904	3.2169	2.4706e-07	104.26	1	6450.1	8405.8	7326.3	7181.2	7847.4	7525.4	6818.8	1.057
259	DKALQELR	8	Crotony(K)	_DK(cr)ALQELR_	Q9NZD4	Alpha-hemoglobin-stabilizing protein	2	520.79	2.9761	0.0016357	88.948	1	3562.2	3610.8	3976.1	3307.4	3833.2	3389.8	3871.3	1.087
260	DKHADPDFTR	10	Crotony(K)	_DK(cr)HADPDFTR_	P19823	Inter-alpha-trypsin inhibitor heavy chain H2	2	635.297	2.051	0.0050945	87.713	1	667.45	925.5	1070.5	1863.3	829.78	4527	646.48	0.969
261	DKHADPDFTR	10	Crotony(K)	_DK(cr)HADPDFTR_	P19823	Inter-alpha-trypsin inhibitor heavy chain H2	3	423.867	1.8933	0.017477	63.401	1	380.19	504.16	501.33	746.64	488.55	1676.7	430.3	1.132
262	DKITQYEK	8	Crotony(K)	_DK(cr)ITQYEK_	O75822	Eukaryotic translation initiation factor 3 subunit J	2	546.782	3.0787	0.012228	77.744	1	6383.1	6031.2	6122.6	5905.7	6134.2	5212.7	5360.9	0.84
263	DKLISAQHNQSK	12	Crotony(K)	_DK(cr)LISAQHNQSK_	P02549	Spectrin alpha chain, erythrocytic 1	3	479.588	3.3806	1.3125e-07	103.13	2	7189.4	8130.9	6368.2	7327.7	7945.1	6534.6	7018.8	0.976
264	DKLISAQHNQSK	12	Crotony(K)	_DK(cr)LISAQHNQSK_	P02549	Spectrin alpha chain, erythrocytic 1	4	359.943	2.888	0.021179	41.621	1	0	0	0	0	0	0	0	NA
265	DKMMNGGHYTYSENR	15	Crotony(K)	_DK(cr)MMNGGHYTYSENR_	Q99497	Protein/nucleic acid deglycase DJ-1	3	624.266	2.9708	0.0018739	66.068	1	0	0	0	0	0	0	0	NA
266	DKNWHDK	7	Crotony(K)	_DK(cr)NWHDK_	O14791	Apolipoprotein L1	3	337.495	2.0135	0.030833	52.716	1	2671.9	3098.5	3223.8	5736.7	3260.3	11484	2199.6	0.823
267	DKQVEKWSQPVHVAR	15	Crotony(K)	_DKQVEK(cr)WSQPVHVAR_	P16452	Erythrocyte membrane protein band 4.2	4	469.502	2.7891	0.002982	70.197	1	7244	8587	8335.8	8241.8	8988.8	7431.4	6596.4	0.911
268	DLAAFCKK	8	Crotony(K)	_DLAAFCK(cr)K_	P11277	Spectrin beta chain, erythrocytic	2	510.763		1.3957e-08	97.431	1	0	0	0	0	0	0	0	NA
269	DLAAFDKSHDQAVR	14	Crotony(K)	_DLAAFDK(cr)SHDQAVR_	P09960	Leukotriene A-4 hydrolase	3	547.606	2.2625	8.8564e-26	153.23	1	3000.5	3249.8	3181.5	3072.3	3182.6	2992.3	2903.3	0.968
270	DLAAIPKDK	9	Crotony(K)	_DLAAIPK(cr)DK_	Q08495	Dematin	2	519.795	3.7072	0.010591	75.819	1	20720	25632	23334	20341	24079	19148	19961	0.963
271	DLASAGNLLKK	11	Crotony(K)	_DLASAGNLLK(cr)K_	P02549	Spectrin alpha chain, erythrocytic 1	3	399.899	2.9286	8.8429e-05	97.734	1	2700.2	3351.1	2951.4	3488.3	2997.2	2686.8	2842.3	1.053
272	DLIASKK	7	Crotony(K)	_DLIASK(cr)K_	P02549	Spectrin alpha chain, erythrocytic 1	3	281.504	4.0665	0.024331	67.032	2	9253.4	11662	10779	10936	11257	9970.4	10002	1.081
273	DLIASKK	7	Crotony(K)	_DLIASK(cr)K_	P02549	Spectrin alpha chain, erythrocytic 1	2	421.753	4.9866	0.0023517	89.355	1	6903.9	7309	7998.9	6968.5	7039.2	6267.3	7489.3	1.085
274	DLIASKK	7	Crotony(K)	_DLIASK(cr)K_	P02549	Spectrin alpha chain, erythrocytic 1	2	421.753	3.1605	0.0013103	91.318	1	28105	30017	28669	28521	27555	25337	27853	0.991
275	DLMSKAEK	8	Crotony(K)	_DLMSK(cr)AEK_	P00558	Phosphoglycerate kinase 1	3	330.504	1.7627	0.00038419	86.67	1	0	0	0	0	0	0	0	NA
276	DLMSKAEK	8	Crotony(K)	_DLMSK(cr)AEK_	P00558	Phosphoglycerate kinase 1	2	495.252	2.3207	0.008362	103.26	1	0	0	0	0	0	0	0	NA
277	DLQGVQNLLKK	11	Crotony(K)	_DLQGVQNLLK(cr)K_	P02549	Spectrin alpha chain, erythrocytic 1	2	662.385		0.0090427	58.595	1	0	0	0	0	0	0	0	NA
278	DLTTGYDDSQPDKK	14	Crotony(K)	_DLTTGYDDSQPDK(cr)K_	Q96G03	Phosphoglucomutase-2	3	550.921	3.2213	0.014675	58.32	1	0	0	0	0	0	0	0	NA
279	DLVASEGLFHSHKGLER	17	Crotony(K)	_DLVASEGLFHSHK(cr)GLER_	P02549	Spectrin alpha chain, erythrocytic 1	4	491.506	2.7018	2.2564e-18	119.46	2	0	0	0	0	0	0	0	NA
280	DLVASEGLFHSHKGLER	17	Crotony(K)	_DLVASEGLFHSHK(cr)GLER_	P02549	Spectrin alpha chain, erythrocytic 1	3	655.006	2.86	3.951e-17	111.65	1	0	0	0	0	0	0	0	NA
281	DLVPLGDKVTILGETAER	18	Crotony(K)	_DLVPLGDK(cr)VTILGETAER_	P02549	Spectrin alpha chain, erythrocytic 1	3	665.365	2.1693	4.006e-14	110.44	1	5694.4	7012.3	6505.6	5968.3	6985.8	5990.7	5497.6	0.965
282	DMAEAHKEAMSR	12	Oxidation (M),Crotony(K)	_DMAEAHK(cr)EAM(ox)SR_	O00233	26S proteasome non-ATPase regulatory subunit 9	3	487.215	2.1714	0.033146	52.5	1	3707.7	4628.1	4449.2	4824	4910	4096	3831.2	1.033
283	DPASDQMQHWK	11	Oxidation (M)	_DPASDQM(ox)QHWK_	P04040	Catalase	3	453.531	2.3324	0.0010946	83.182	1	4192.5	4402.5	4550	4213.8	4057.9	3540.6	4102.5	0.979
284	DPASDQMQHWK	11	Unmodified	_DPASDQMQHWK_	P04040	Catalase	3	448.2	2.8506	5.2397e-10	132.32	1	6683.8	8079.7	7424.4	6727.9	6751.7	6409	7117	1.065
285	DPASDQMQHWKEQR	14	Oxidation (M),Crotony(K)	_DPASDQM(ox)QHWK(cr)EQR_	P04040	Catalase	3	613.941	2.612	0.004229	64.476	1	2368.6	3009.1	2779.4	2831.8	2926.1	2513.3	2653	1.12
286	DPASDQMQHWKEQR	14	Oxidation (M),Crotony(K)	_DPASDQM(ox)QHWK(cr)EQR_	P04040	Catalase	3	613.941	1.9259	0.0013016	76.341	1	2282.8	3004.5	2427	3002	3236.4	2836.9	2412.6	1.057
287	DPASDQMQHWKEQR	14	Oxidation (M),Crotony(K)	_DPASDQM(ox)QHWK(cr)EQR_	P04040	Catalase	3	613.941	2.749	2.2844e-06	98.508	2	5287.4	5481.1	5269.3	5763.4	6053	5041.7	5629.3	1.065
288	DPASDQMQHWKEQR	14	Oxidation (M),Crotony(K)	_DPASDQM(ox)QHWK(cr)EQR_	P04040	Catalase	3	613.941	2.1087	2.871e-06	97.45	3	6907.9	6796.4	7508.6	7234	7335.6	6671.3	7239.3	1.048
289	DPASDQMQHWKEQR	14	Crotony(K)	_DPASDQMQHWK(cr)EQR_	P04040	Catalase	3	608.609	2.9518	1.459e-05	92.38	1	0	0	0	0	0	0	0	NA
290	DPASDQMQHWKEQR	14	Crotony(K)	_DPASDQMQHWK(cr)EQR_	P04040	Catalase	3	608.609	3.942	3.1837e-68	192.54	2	6985	7802.6	7537.5	6515.2	7465.4	6210.4	6639.3	0.951
291	DPASDQMQHWKEQR	14	Crotony(K)	_DPASDQMQHWK(cr)EQR_	P04040	Catalase	2	912.41	3.1308	2.6461e-66	188.47	1	3161.4	3357.8	3286.3	3142.7	3668.5	2723.4	3611.9	1.143
292	DPASDQMQHWKEQR	14	Crotony(K)	_DPASDQMQHWK(cr)EQR_	P04040	Catalase	3	608.609	2.2803	2.2813e-19	138.91	1	4834.2	6308.3	5241.2	5461.1	6099.1	4459.2	4800.5	0.993
293	DPILFPSFIHSQKR	14	Crotony(K)	_DPILFPSFIHSQK(cr)R_	P04040	Catalase	3	584.986	2.4295	8.0635e-83	201.76	1	6439.5	8706.9	7469.5	6213.8	8766.9	6373.5	7839	1.217
294	DREDLVPYTGEKR	13	Crotony(K)	_DREDLVPYTGEK(cr)R_	P28289	Tropomodulin-1	3	549.278	1.8978	0.016602	57.279	1	6439.7	7410.5	6828.7	7224.4	6992.5	5830.2	5370.2	0.834
295	DRKESLNEAQK	11	Crotony(K)	_DRK(cr)ESLNEAQK_	P02549	Spectrin alpha chain, erythrocytic 1	3	462.572	2.1914	3.3199e-14	139.78	1	7708.9	8604.7	8644.7	8662.1	9358.9	8306.9	8860.1	1.149
296	DRKESLNEAQK	11	Crotony(K)	_DRK(cr)ESLNEAQK_	P02549	Spectrin alpha chain, erythrocytic 1	3	462.572	1.8583	1.8002e-14	143.42	1	8172.5	8189.8	8249.2	8901.4	8805.9	8067.8	7883.4	0.965
297	DRLDEVKEQVAEVR	14	Crotony(K)	_DRLDEVK(cr)EQVAEVR_	P02649	Apolipoprotein E	3	585.307	3.7592	0.00078131	80.738	2	24582	31972	29744	29906	30023	33513	24003	0.976
298	DSGEGDTTSLR	11	Unmodified	_DSGEGDTTSLR_	P16157	Ankyrin-1	2	569.255	1.4285	0.019319	81.625	1	2639.8	2399	2417.9	2411.1	2456.4	2163.1	2141.7	0.811
299	DSIMYTEHAKR	11	Oxidation (M),Crotony(K)	_DSIM(ox)YTEHAK(cr)R_	Q8IIV2	Histone H4	3	478.894	2.5921	0.0029094	66.56	1	0	0	0	0	0	0	0	NA
300	DSIMYTEHAKR	11	Crotony(K)	_DSIMYTEHAK(cr)R_	Q8IIV2	Histone H4	3	473.563	1.839	8.7628e-07	120.04	1	3052.5	4200.1	4251	4158.4	5251.5	5893.5	3367.4	1.103
301	DSNDKLR	7	Crotony(K)	_DSNDK(cr)LR_	O75443	Alpha-tectorin	2	458.23		0.031193	51.43	1	0	0	0	0	0	0	0	NA
302	DSPDVTHR	8	Unmodified	_DSPDVTHR_	P11277	Spectrin beta chain, erythrocytic	3	309.482	0.017947	0.035938	50.805	1	0	0	0	0	0	0	0	NA
303	DSYVGDEAQSK	11	Unmodified	_DSYVGDEAQSK_	P63261	Actin, cytoplasmic 2	3	400.179	2.0416	0.0074541	67.385	1	0	0	0	0	0	0	0	NA
304	DSYVGDEAQSK	11	Unmodified	_DSYVGDEAQSK_	P63261	Actin, cytoplasmic 2	3	400.179	3.0898	0.0074541	67.385	1	0	0	0	0	0	0	0	NA
305	DSYVGDEAQSKR	12	Crotony(K)	_DSYVGDEAQSK(cr)R_	P63261	Actin, cytoplasmic 2	3	474.888	2.35	3.4429e-07	114.93	1	4011.3	4092.3	3828.1	3899.1	3521.2	3522.7	3567.3	0.889
306	DSYVGDEAQSKR	12	Crotony(K)	_DSYVGDEAQSK(cr)R_	P63261	Actin, cytoplasmic 2	2	711.828	2.352	4.6668e-154	231.52	1	5187	4813.5	4980.7	4686.9	4799.6	5380.3	5332.3	1.028
307	DSYVGDEAQSKR	12	Crotony(K)	_DSYVGDEAQSK(cr)R_	P63261	Actin, cytoplasmic 2	3	474.888	2.2572	3.7842e-07	107.39	1	4258.9	4857.5	4934.1	5251.9	5068.2	4784.9	4095.6	0.962
308	DSYVGDEAQSKR	12	Crotony(K)	_DSYVGDEAQSK(cr)R_	P63261	Actin, cytoplasmic 2	2	711.828	2.1925	1.2301e-62	183.89	1	3967.1	3647.5	4089.7	3158.5	4118.6	4001.4	3662.6	0.923
309	DTHPKFPAGGK	11	Crotony(K)	_DTHPK(cr)FPAGGK_	P00387	NADH-cytochrome b5 reductase 3	3	408.212	3.2482	0.0064535	69.721	1	4348	4996.6	5053.8	4627.7	4741	4588.9	4784.8	1.1
310	DVIATDKEDVAFK	13	Crotony(K)	_DVIATDK(cr)EDVAFK_	P40925	Malate dehydrogenase, cytoplasmic	3	506.928	4.5998	3.8584e-06	101.53	1	8865.3	10959	10871	9803.2	10656	9232.3	9767.3	1.102
311	DVLHEKVEK	9	Crotony(K)	_DVLHEK(cr)VEK_	Q8IC05	Heat shock protein 90	3	388.88	4.2784	0.0010012	79.659	1	0	0	0	0	0	0	0	NA
312	DVVICPDASLEDAKK	15	Crotony(K)	_DVVICPDASLEDAK(cr)K_	Q99497	Protein/nucleic acid deglycase DJ-1	3	576.622	3.4267	0.00057196	80.632	1	0	0	0	0	0	0	0	NA
313	DVYNEKK	7	Crotony(K)	_DVYNEK(cr)K_	Q8I3F1	Uncharacterized protein	2	482.243	2.5832	0.038586	66.692	1	3074.3	5299.8	5167	6627.3	6961.1	5402.8	3293	1.071
314	DYPLIPVGKLVLNR	14	Crotony(K)	_DYPLIPVGK(cr)LVLNR_	P04040	Catalase	2	832.99	3.5555	0.011543	66.331	1	0	0	0	0	0	0	0	NA
315	DYPLIPVGKLVLNR	14	Crotony(K)	_DYPLIPVGK(cr)LVLNR_	P04040	Catalase	3	555.663	3.214	0.0010664	75.102	1	0	0	0	0	0	0	0	NA
316	DYQGPLKEHEVTIFVR	16	Crotony(K)	_DYQGPLK(cr)EHEVTIFVR_	P53396	ATP-citrate synthase	3	667.014	2.7108	0.01119	52.185	1	0	0	0	0	0	0	0	NA
317	DYVAKGEDVNR	11	Crotony(K)	_DYVAK(cr)GEDVNR_	P58546	Myotrophin	2	667.323	3.3202	0.0002713	97.69	2	6045.4	7487.3	6779.3	6248.7	8424.9	6070.3	6242.6	1.033
318	DYVAKGEDVNR	11	Crotony(K)	_DYVAK(cr)GEDVNR_	P58546	Myotrophin	2	667.323	3.3176	0.024068	78.814	1	3533.9	3861.8	4179.3	3618.7	4631	3623.1	3393.5	0.96
319	EAAGKSNLK	9	Crotony(K)	_EAAGK(cr)SNLK_	P00352	Retinal dehydrogenase 1	2	493.269	2.8388	0.00031234	96.229	1	6141.6	6788.9	6083.2	6302.1	7082.3	5971.8	5549.4	0.904
320	EAAQYGKK	8	Crotony(K)	_EAAQYGK(cr)K_	Q16881	Thioredoxin reductase 1, cytoplasmic	2	481.751	3.1082	0.012078	74.165	1	5750.3	6150	5645.4	6608	6950.1	5807.9	6127.4	1.066
321	EAATSNLKK	9	Crotony(K)	_EAATSNLK(cr)K_	P30153	Serine/threonine-protein phosphatase 2A 65 kDa regulatory subunit A alpha isoform	3	343.857	3.6618	0.00043518	83.998	2	7557.5	8693.9	8672.8	9418.5	9276.7	9911.5	7808.2	1.033
322	EAATSNLKK	9	Crotony(K)	_EAATSNLK(cr)K_	P30153	Serine/threonine-protein phosphatase 2A 65 kDa regulatory subunit A alpha isoform	2	515.282	4.9345	0.00019829	88.596	2	11078	12459	11983	13012	11647	12648	11372	1.027
323	EADDTKEQIEK	11	Crotony(K)	_EADDTK(cr)EQIEK_	P02549	Spectrin alpha chain, erythrocytic 1	2	687.325	2.9269	1.6207e-27	157.56	1	6703.3	6932.7	6189.6	6840.3	7762.4	7459.5	7213.3	1.076
324	EADDTKEQIEKK	12	Crotony(K)	_EADDTKEQIEK(cr)K_	P02549	Spectrin alpha chain, erythrocytic 1	3	501.251	5.0715	1.4168e-05	101.3	1	5422.7	5113.2	5203.2	5664.9	5639.4	5675.9	5467.1	1.008
325	EADDTKEQIEKK	12	Crotony(K)	_EADDTKEQIEK(cr)K_	P02549	Spectrin alpha chain, erythrocytic 1	4	376.19	4.841	0.00031395	92.856	1	3829.1	5036.6	4742.8	4329.4	5253.6	3775.6	3753.2	0.98
326	EADPEDGKPVMDKVK	15	Crotony(K)	_EADPEDGKPVMDK(cr)VK_	P20810	Calpastatin	3	575.95	2.3091	0.00080586	77.13	1	7813.4	9724.4	8115.5	6839.3	8630.2	7670.7	6839.9	0.875
327	EAFSLFDKDGDGTITTK	17	Crotony(K)	_EAFSLFDK(cr)DGDGTITTK_	P62158	Calmodulin	3	638.311	2.9794	2.692e-17	114.52	1	16928	19427	17489	16343	19394	15490	15821	0.935
328	EAGISKDR	8	Crotony(K)	_EAGISK(cr)DR_	P37837	Transaldolase	2	472.246	2.7448	0.0022352	87.149	1	2662	2874.3	2906.5	2654	2796.4	2982.4	2698.3	1.014
329	EAKEQHPDMSVTK	13	Oxidation (M),Crotony(K)	_EAK(cr)EQHPDM(ox)SVTK_	P11171	Protein 4.1	3	528.584	2.5542	0.010997	59.68	1	2142.1	1942.1	1842.9	2048.1	1747.4	1839.9	1988.8	0.928
330	EAKEQHPDMSVTK	13	Oxidation (M),Crotony(K)	_EAK(cr)EQHPDM(ox)SVTK_	P11171	Protein 4.1	3	528.584	2.9388	0.0052082	64.52	1	4348.6	3653.9	3194.8	3595.4	3884.9	3926.2	4105.3	0.944
331	EAKEQHPDMSVTK	13	Oxidation (M),Crotony(K)	_EAK(cr)EQHPDM(ox)SVTK_	P11171	Protein 4.1	3	528.584	2.7725	0.013821	57.414	1	1243.9	1214.2	1294.2	1377.8	1144.5	1029.2	1030.5	0.828
332	EAKEQHPDMSVTK	13	Crotony(K)	_EAK(cr)EQHPDMSVTK_	P11171	Protein 4.1	3	523.252	3.8956	1.5204e-18	142.45	1	5560.8	5093.6	5211.9	4201.8	4900.1	4576.3	5416	0.974
333	EAKEQHPDMSVTK	13	Crotony(K)	_EAK(cr)EQHPDMSVTK_	P11171	Protein 4.1	3	523.252	2.8608	0.0003684	86.497	1	4766.5	6335.8	5161.8	5027.4	5214.3	4732.1	5261.1	1.104
334	EAKHIAEDADR	11	Crotony(K)	_EAK(cr)HIAEDADR_	P09493	Tropomyosin alpha-1 chain	2	661.82	2.0453	3.5066e-09	131.35	1	3513.2	3385.7	4157.9	3542.9	5265.6	4386.1	4382.3	1.247
335	EAKHIAEDADR	11	Crotony(K)	_EAK(cr)HIAEDADR_	P09493	Tropomyosin alpha-1 chain	3	441.549	1.735	8.5971e-07	117.2	2	5274.7	5419.8	5987.7	5926.2	6958.3	6134.3	5194.1	0.985
336	EAKHIAEEADR	11	Crotony(K)	_EAK(cr)HIAEEADR_	P06753	Tropomyosin alpha-3 chain	3	446.221	1.5219	0.010955	64.827	1	3441.8	4317.1	3897.7	4153.1	3854.4	3784.7	3228.5	0.938
337	EALKLEEKK	9	Crotony(K)	_EALKLEEK(cr)K_	P01024	Complement C3	3	385.892		0.017846	53.237	1	0	0	0	0	0	0	0	NA
338	EASQACMTKK	10	Crotony(K)	_EASQACMTK(cr)K_	P16157	Ankyrin-1	3	407.858	2.8195	0.042315	62.166	1	0	0	0	0	0	0	0	NA
339	EASQACMTKK	10	Crotony(K)	_EASQACMTK(cr)K_	P16157	Ankyrin-1	2	611.284	2.6227	0.00065504	113.24	1	2100.6	2156.7	2133.3	2060.4	2449.7	2085.2	2468	1.175
340	EASQACMTKK	10	Oxidation (M),Crotony(K)	_EASQACM(ox)TK(cr)K_	P16157	Ankyrin-1	3	413.19	1.8703	0.0034629	68.536	1	4567.8	4356.8	3892.3	4789.5	4298.2	4219.8	3790.1	0.83
341	EDITHTYK	8	Unmodified	_EDITHTYK_	P21980	Protein-glutamine gamma-glutamyltransferase 2	3	336.166	1.9487	0.013806	65.246	1	0	0	0	0	0	0	0	NA
342	EDITHTYKYPEGSSEER	17	Crotony(K)	_EDITHTYK(cr)YPEGSSEER_	P21980	Protein-glutamine gamma-glutamyltransferase 2	3	703.652	2.1173	5.5582e-05	78	1	2047.2	2731.1	2258.6	1947.6	2260	2024.5	1652.7	0.807
343	EDKVSNGGEDEVSNGREDK	19	Crotony(K)	_EDK(cr)VSNGGEDEVSNGREDK_	Q03400	S-antigen protein	3	711.317	1.1691	4.7735e-09	86.8	1	346.28	231.44	837.33	1733.4	2332.6	940.26	204.93	0.592
344	EEAEKYAK	8	Crotony(K)	_EEAEK(cr)YAK_	P25788	Proteasome subunit alpha type-3	2	518.253	3.5699	0.0017866	88.495	1	4786.6	5865.8	6296	5810.1	6954.9	5891.4	6019.2	1.258
345	EENKGGEDK	9	Crotony(K)	_EENK(cr)GGEDK_	P62258	14-3-3 protein epsilon	2	537.241	2.813	0.002248	83.182	1	2103.8	2083.4	1736.2	1982.2	2085.3	1882.2	1744.8	0.829
346	EENKGGEDKLK	11	Crotony(K)	_EENKGGEDK(cr)LK_	P62258	14-3-3 protein epsilon	3	438.889	3.25	0.00010184	95.417	1	5452.9	6269.9	7010.1	5954	5590.5	5518.5	6741.5	1.236
347	EETKEDAEEKQ	11	Crotony(K)	_EETKEDAEEK(cr)Q_	P43487	Ran-specific GTPase-activating protein	3	468.544	2.2244	0.0017189	87.184	1	1705	1787.6	3198.4	2249.1	2186.9	2069.8	1793.7	1.052
348	EETKEDAEEKQ	11	Crotony(K)	_EETK(cr)EDAEEKQ_	P43487	Ran-specific GTPase-activating protein	3	468.544	2.5646	2.5014e-11	138.51	1	5198	5442.1	5007.2	4893.2	5673.3	4213.4	5075.3	0.976
349	EETKEDAEEKQ	11	Crotony(K)	_EETK(cr)EDAEEKQ_	P43487	Ran-specific GTPase-activating protein	3	468.544	2.0901	0.0036074	82.705	1	4615	4722.1	4791.9	4869.6	4946.7	4483.1	4399.7	0.953
350	EFGNTLEDKAR	11	Crotony(K)	_EFGNTLEDK(cr)AR_	P02654	Apolipoprotein C-I	2	674.331	3.3298	1.0317e-13	141.37	1	1212	2127.4	2085.5	3984.1	2914.2	14585	1362.5	1.124
351	EFGNTLEDKAR	11	Crotony(K)	_EFGNTLEDK(cr)AR_	P02654	Apolipoprotein C-I	3	449.889	3.8549	0.028484	57.164	1	0	0	0	0	0	0	0	NA
352	EFGNTLEDKAR	11	Crotony(K)	_EFGNTLEDK(cr)AR_	P02654	Apolipoprotein C-I	2	674.331	4.1253	0.00025436	98	1	2812.6	3656.6	3099.6	4941.8	4314.8	14944	2100	0.747
353	EFLHAQEEVKR	11	Crotony(K)	_EFLHAQEEVK(cr)R_	P43686	26S proteasome regulatory subunit 6B	3	485.253	2.751	0.0010804	90.697	1	0	0	0	0	0	0	0	NA
354	EFSTIYK	7	Unmodified	_EFSTIYK_	P02549	Spectrin alpha chain, erythrocytic 1	2	444.229	4.4096	0.0017968	96.492	1	12676	16042	14254	14542	14417	13571	12675	1
355	EFSTIYKHFDENLTGR	16	Crotony(K)	_EFSTIYK(cr)HFDENLTGR_	P02549	Spectrin alpha chain, erythrocytic 1	3	675.662	3.97	3.0423e-25	147.17	1	7087.3	8465.9	7545.2	7372.5	8838.8	6536.2	6407.1	0.904
356	EFTPEVQASWQK	12	Unmodified	_EFTPEVQASWQK_	P69891	Hemoglobin subunit gamma-1	3	483.905	2.902	2.1389e-07	108.56	2	18919	25767	24612	23382	23081	18635	19801	1.047
357	EFTPEVQASWQK	12	Unmodified	_EFTPEVQASWQK_	P69891	Hemoglobin subunit gamma-1	2	725.354	3.145	1.3531e-21	156.08	1	10181	11487	12352	10190	10443	9757.3	9696.9	0.952
358	EFTPPVQAAYQK	12	Unmodified	_EFTPPVQAAYQK_	P68871	Hemoglobin subunit beta	3	460.238	2.0753	2.5317e-11	136.5	3	3570.8	4136.1	4022.8	3772.6	3518.1	3154.9	3620.3	1.014
359	EFTPPVQAAYQK	12	Unmodified	_EFTPPVQAAYQK_	P68871	Hemoglobin subunit beta	2	689.854	2.6682	0.0046456	87.184	1	2660.9	2824.3	2913.2	3031.9	2890.2	2356.4	2267	0.852
360	EFTPPVQAAYQK	12	Unmodified	_EFTPPVQAAYQK_	P68871	Hemoglobin subunit beta	2	689.854	3.0918	7.22e-29	163.51	6	204550	205820	209360	182890	142290	136340	216290	1.057
361	EFTPPVQAAYQK	12	Unmodified	_EFTPPVQAAYQK_	P68871	Hemoglobin subunit beta	4	345.43	2.071	1.9991e-15	141.71	2	8356.5	9263	9703.1	9062.4	7844.1	7437.2	9744.5	1.166
362	EFTPPVQAAYQK	12	Unmodified	_EFTPPVQAAYQK_	P68871	Hemoglobin subunit beta	3	460.238	2.5814	2.8992e-08	124.42	1	0	0	0	0	0	0	0	NA
363	EFTPPVQAAYQK	12	Unmodified	_EFTPPVQAAYQK_	P68871	Hemoglobin subunit beta	3	460.238	2.4825	1.2126e-05	100.93	1	0	0	0	0	0	0	0	NA
364	EFTPPVQAAYQK	12	Unmodified	_EFTPPVQAAYQK_	P68871	Hemoglobin subunit beta	3	460.238	2.6235	1.9278e-08	126.19	2	0	0	0	0	0	0	0	NA
365	EFTPPVQAAYQK	12	Unmodified	_EFTPPVQAAYQK_	P68871	Hemoglobin subunit beta	3	460.238		1.2742e-18	100.93	1	0	0	0	0	0	0	0	NA
366	EFTPPVQAAYQK	12	Unmodified	_EFTPPVQAAYQK_	P68871	Hemoglobin subunit beta	3	460.238	2.9739	0.0024794	77.674	1	6884.4	7556.7	7367.3	7332.1	6667.5	6581.4	6638.3	0.964
367	EFTPPVQAAYQK	12	Unmodified	_EFTPPVQAAYQK_	P68871	Hemoglobin subunit beta	2	689.854	4.5234	2.6301e-62	184.31	3	26163	30702	29680	26391	27400	23059	24308	0.929
368	EFTPPVQAAYQK	12	Unmodified	_EFTPPVQAAYQK_	P68871	Hemoglobin subunit beta	4	345.43	3.4529	5.161e-11	133.42	1	3031.8	3390.5	3718.6	3115.6	3325.1	3115.6	3016.9	0.995
369	EFTPPVQAAYQK	12	Unmodified	_EFTPPVQAAYQK_	P68871	Hemoglobin subunit beta	3	460.238	4.3966	5.2402e-11	134.13	2	1467.7	1847.1	1828.2	1454	1260.3	1379.7	1615.3	1.101
370	EFTPPVQAAYQK	12	Unmodified	_EFTPPVQAAYQK_	P68871	Hemoglobin subunit beta	2	689.854	3.6197	1.5594e-28	160.86	1	6273.5	7864.7	18160	7510.6	9342.2	7243.5	17949	2.861
371	EFTPPVQAAYQK	12	Unmodified	_EFTPPVQAAYQK_	P68871	Hemoglobin subunit beta	3	460.238	2.5176	0.001961	80.014	1	10582	12829	11864	11544	12437	8963.8	8661	0.818
372	EFTPPVQAAYQK	12	Unmodified	_EFTPPVQAAYQK_	P68871	Hemoglobin subunit beta	3	460.238	2.7123	2.5199e-21	148.28	3	12822	15191	13987	12798	12633	11726	11762	0.917
373	EFTPPVQAAYQK	12	Unmodified	_EFTPPVQAAYQK_	P68871	Hemoglobin subunit beta	2	689.854	3.1228	1.2049e-20	150.69	1	7545.2	8827.9	8395	7779	8013.3	6242.3	7334.3	0.972
374	EFTPPVQAAYQK	12	Unmodified	_EFTPPVQAAYQK_	P68871	Hemoglobin subunit beta	3	460.238	1.948	2.2569e-07	112.94	1	5175.2	6585.3	5752.3	5910.4	6114.7	4425.2	4676.4	0.904
375	EFTPPVQAAYQK	12	Unmodified	_EFTPPVQAAYQK_	P68871	Hemoglobin subunit beta	3	460.238	1.6419	1.4643e-15	143.97	4	42706	47513	44462	42208	43782	38938	42156	0.987
376	EFTPPVQAAYQK	12	Unmodified	_EFTPPVQAAYQK_	P68871	Hemoglobin subunit beta	2	689.854	2.7458	5.5701e-39	174.05	3	32529	36524	33429	32495	30266	28289	31232	0.96
377	EFTPPVQAAYQKVVAGVANALAHKYH	26	2 Crotony(K)	_EFTPPVQAAYQK(cr)VVAGVANALAHK(cr)YH_	P68871	Hemoglobin subunit beta	3	982.515	2.5298	3.9442e-119	192.27	1	8044.6	8100.5	7930.1	6127.4	7746.9	7287	7007.7	0.871
378	EFTPPVQAAYQKVVAGVANALAHKYH	26	2 Crotony(K)	_EFTPPVQAAYQK(cr)VVAGVANALAHK(cr)YH_	P68871	Hemoglobin subunit beta	4	737.138	2.3775	1.3913e-58	139.46	1	2500.9	3552.3	3873.6	2765	3297.2	2773.8	2907.4	1.163
379	EFTPQMQAAYQK	12	Oxidation (M)	_EFTPQM(ox)QAAYQK_	P02042	Hemoglobin subunit delta	3	486.562	2.3443	2.1273e-11	134.98	2	6125.3	6205	6793.5	7260.5	6072.3	5614.6	5490.1	0.896
380	EFTPQMQAAYQK	12	Oxidation (M)	_EFTPQM(ox)QAAYQK_	P02042	Hemoglobin subunit delta	3	486.562	2.0598	9.3348e-17	147.26	2	6330.8	7415	7398.2	6841.2	6187.9	5639.3	6206.5	0.98
381	EFTPQMQAAYQK	12	Oxidation (M)	_EFTPQM(ox)QAAYQK_	P02042	Hemoglobin subunit delta	2	729.34	2.7223	0.0068909	80.69	1	2072.3	2403	2488.3	1978.1	2077.2	1725.1	2198.3	1.061
382	EFTPQMQAAYQK	12	Oxidation (M)	_EFTPQM(ox)QAAYQK_	P02042	Hemoglobin subunit delta	3	486.562	3.7198	2.1926e-08	121.68	2	3204	3646.9	3319.2	3048.9	3554.1	2801.9	3347.1	1.045
383	EFTPQMQAAYQK	12	Oxidation (M)	_EFTPQM(ox)QAAYQK_	P02042	Hemoglobin subunit delta	2	729.34	3.8078	5.6147e-08	127.02	2	9502.8	10444	10401	10093	8848.5	7922.2	8757.3	0.922
384	EFTPQMQAAYQK	12	Oxidation (M)	_EFTPQM(ox)QAAYQK_	P02042	Hemoglobin subunit delta	3	486.562	3.7587	2.3724e-08	121.02	2	3578.4	3451.6	3777.3	3613.7	3651.5	2992.2	3333.9	0.932
385	EFTPQMQAAYQK	12	Oxidation (M)	_EFTPQM(ox)QAAYQK_	P02042	Hemoglobin subunit delta	2	729.34	4.118	9.4215e-15	141.37	2	9067.2	9882.1	9821.8	9502.6	8232.4	7123.3	9190.6	1.014
386	EFTPQMQAAYQK	12	Unmodified	_EFTPQMQAAYQK_	P02042	Hemoglobin subunit delta	3	481.231	3.1348	9.3171e-11	130.56	2	12872	16330	15171	14597	14475	11329	13226	1.028
387	EFTPQMQAAYQK	12	Unmodified	_EFTPQMQAAYQK_	P02042	Hemoglobin subunit delta	2	721.343	3.4377	5.3093e-11	138.02	1	7971.9	9266.5	9036.7	8715.5	8255.1	7736.1	9177.7	1.151
388	EFTPQMQAAYQK	12	Unmodified	_EFTPQMQAAYQK_	P02042	Hemoglobin subunit delta	2	721.343		4.2232e-33	120.84	1	0	0	0	0	0	0	0	NA
389	EFTPQMQAAYQK	12	Unmodified	_EFTPQMQAAYQK_	P02042	Hemoglobin subunit delta	3	481.231	2.9447	2.5581e-63	187.31	2	16426	19465	17649	17366	17250	15172	14664	0.893
390	EFTPQMQAAYQK	12	Unmodified	_EFTPQMQAAYQK_	P02042	Hemoglobin subunit delta	2	721.343	3.7912	7.1154e-50	182.1	1	7035.4	9407.5	7993.8	8052.1	7349.2	6808.3	7810.1	1.11
391	EFTPQMQAAYQK	12	Unmodified	_EFTPQMQAAYQK_	P02042	Hemoglobin subunit delta	3	481.231	2.681	9.3171e-11	130.56	1	5190.9	6287.9	5591.9	5360.9	5368.5	5513.9	5092.1	0.981
392	EFTPQMQAAYQK	12	Unmodified	_EFTPQMQAAYQK_	P02042	Hemoglobin subunit delta	2	721.343	2.8084	1.7136e-07	125.03	1	5083.4	6570.7	5462.1	5564.7	5087.7	4940	4572.1	0.899
393	EFTPQMQAAYQK	12	Unmodified	_EFTPQMQAAYQK_	P02042	Hemoglobin subunit delta	3	481.231	2.5832	0.00097201	84.479	1	8720.6	9559.9	8978.7	8451.2	7892.4	7792.3	8091.6	0.928
394	EFTPQMQAAYQK	12	Unmodified	_EFTPQMQAAYQK_	P02042	Hemoglobin subunit delta	3	481.231	2.3925	2.1989e-15	142.08	2	4624.4	5325.4	5981.4	5411.3	4612.1	4206.2	5418.1	1.172
395	EFTPQMQAAYQK	12	Unmodified	_EFTPQMQAAYQK_	P02042	Hemoglobin subunit delta	2	721.343	2.7768	3.0171e-38	170.66	2	20124	22568	21531	20141	18074	16835	20113	0.999
396	EFTPQMQAAYQKVVAGVANALAHK	24	Oxidation (M),Crotony(K)	_EFTPQM(ox)QAAYQK(cr)VVAGVANALAHK_	P02042	Hemoglobin subunit delta	4	664.844	3.8746	5.5515e-72	172.24	1	3147.8	3250.6	3637.8	2794.4	3251.6	2842	2700.2	0.858
397	EFTPQMQAAYQKVVAGVANALAHK	24	Oxidation (M),Crotony(K)	_EFTPQM(ox)QAAYQK(cr)VVAGVANALAHK_	P02042	Hemoglobin subunit delta	3	886.123	3.7632	8.8413e-109	193.87	1	12136	13179	13103	12604	13240	11204	11758	0.969
398	EFTPQMQAAYQKVVAGVANALAHK	24	Oxidation (M),Crotony(K)	_EFTPQM(ox)QAAYQK(cr)VVAGVANALAHK_	P02042	Hemoglobin subunit delta	4	664.844	3.6974	1.0363e-29	120.32	1	3272.8	4988	3851.4	3913.1	4366.3	3367.6	3099.2	0.947
399	EFTPQMQAAYQKVVAGVANALAHK	24	Oxidation (M),Crotony(K)	_EFTPQM(ox)QAAYQK(cr)VVAGVANALAHK_	P02042	Hemoglobin subunit delta	4	664.844	2.8885	7.865e-29	118.08	1	29274	31687	32205	30663	31865	26499	26955	0.921
400	EFTPQMQAAYQKVVAGVANALAHK	24	Oxidation (M),Crotony(K)	_EFTPQM(ox)QAAYQK(cr)VVAGVANALAHK_	P02042	Hemoglobin subunit delta	3	886.123	3.1785	8.5197e-83	181.82	1	33137	36248	37608	33652	38032	29411	30374	0.917
401	EFTPQMQAAYQKVVAGVANALAHK	24	Oxidation (M),Crotony(K)	_EFTPQM(ox)QAAYQK(cr)VVAGVANALAHK_	P02042	Hemoglobin subunit delta	4	664.844	2.5335	1.6738e-62	156.87	1	7467.6	9778.8	8144.7	8723.6	8045.3	6601.1	7952.6	1.065
402	EFTPQMQAAYQKVVAGVANALAHK	24	Crotony(K)	_EFTPQMQAAYQK(cr)VVAGVANALAHK_	P02042	Hemoglobin subunit delta	4	660.846	2.4581	3.3354e-30	120.32	1	10254	9729.7	11835	11153	10384	8873	10830	1.056
403	EGDKHTLSK	9	Crotony(K)	_EGDK(cr)HTLSK_	P06703	Protein S100-A6	3	361.521	2.2112	0.00046084	105.98	2	6830	5733.1	5464.1	7164.4	7644.2	5786.7	7044.2	1.031
404	EGDKHTLSK	9	Crotony(K)	_EGDK(cr)HTLSK_	P06703	Protein S100-A6	2	541.777	2.3747	0.0016411	118.9	1	2527.3	2659.9	2779.3	3336.1	4159.4	3315.7	3197.5	1.265
405	EGDKHTLSK	9	Crotony(K)	_EGDK(cr)HTLSK_	P06703	Protein S100-A6	3	361.521	2.1363	0.017697	62.633	1	0	0	0	0	0	0	0	NA
406	EGDKHTLSK	9	Crotony(K)	_EGDK(cr)HTLSK_	P06703	Protein S100-A6	3	361.521	1.986	0.031502	55.806	1	0	0	0	0	0	0	0	NA
407	EGDKHTLSK	9	Crotony(K)	_EGDK(cr)HTLSK_	P06703	Protein S100-A6	3	361.521	2.7818	0.00023711	83.862	1	3958.3	5519	4974.4	4480.1	5292.1	4667.3	4553.1	1.15
408	EGDKHTLSKK	10	Crotony(K)	_EGDKHTLSK(cr)K_	P06703	Protein S100-A6	4	303.416	1.8674	0.00025197	105.46	2	8553.1	8573.7	9305.5	8631.9	10629	10214	9629.9	1.126
409	EGDKHTLSKK	10	Crotony(K)	_EGDKHTLSK(cr)K_	P06703	Protein S100-A6	3	404.219	2.9175	0.0053052	79.492	1	6619.2	7241.3	7494	7774.6	8265.9	8842.9	8700.6	1.314
410	EGGLGPLNIPLLADVTR	17	Unmodified	_EGGLGPLNIPLLADVTR_	P32119	Peroxiredoxin-2	3	578.996	2.4289	0.016686	46.494	1	5901.7	7722.8	5685.3	6214.9	6909.6	5145.9	5100	0.864
411	EGGLGPLNIPLLADVTR	17	Unmodified	_EGGLGPLNIPLLADVTR_	P32119	Peroxiredoxin-2	3	578.996	3.2779	0.022953	43.727	1	4266.9	5841.1	5663.2	4609.4	5880.3	4051.7	4605.4	1.079
412	EGGLGPLNIPLLADVTR	17	Unmodified	_EGGLGPLNIPLLADVTR_	P32119	Peroxiredoxin-2	2	867.991	3.5083	0.0040922	71.592	1	0	0	0	0	0	0	0	NA
413	EGVVAAAEK	9	Unmodified	_EGVVAAAEK_	P37840	Alpha-synuclein	2	437.237	3.4867	0.0058116	80.706	1	6445.8	7121.9	7130.4	6992.6	7550.1	7227.8	5757.1	0.893
414	EGVVHGVATVAEK	13	Unmodified	_EGVVHGVATVAEK_	P37840	Alpha-synuclein	3	432.57	3.2288	0.0035817	65.043	1	0	0	0	0	0	0	0	NA
415	EGVVHGVATVAEKTK	15	Crotony(K)	_EGVVHGVATVAEK(cr)TK_	P37840	Alpha-synuclein	3	531.626	3.4756	1.6861e-29	150.76	1	4621.3	5845.5	4414.6	4979	5070.3	4581.6	4028.7	0.872
416	EGVVHGVATVAEKTK	15	Crotony(K)	_EGVVHGVATVAEK(cr)TK_	P37840	Alpha-synuclein	4	398.972	2.5556	0.0012344	64.244	1	0	0	0	0	0	0	0	NA
417	EHKVNHMKIVDK	12	Oxidation (M),2 Crotony(K)	_EHK(cr)VNHM(ox)K(cr)IVDK_	Q8IEF3	Kinase	2	815.425	2.9964	0.021588	40.475	1	16530	19045	23251	21605	25965	24982	21953	1.328
418	EIAVTVKK	8	Crotony(K)	_EIAVTVK(cr)K_	Q99832	T-complex protein 1 subunit eta	2	478.295		7.2201e-08	90.15	1	0	0	0	0	0	0	0	NA
419	EIGGDVQKHAEMVHTGLK	18	Crotony(K)	_EIGGDVQK(cr)HAEMVHTGLK_	Q01518	Adenylyl cyclase-associated protein 1	4	505.01	2.4148	0.00028245	67.644	1	0	0	0	0	0	0	0	NA
420	EIILETTTKK	10	Crotony(K)	_EIILETTTK(cr)K_	P16157	Ankyrin-1	2	622.361	3.8127	0.00012255	102.05	1	38205	48494	42906	39794	45578	37039	37363	0.978
421	EIILETTTKK	10	Crotony(K)	_EIILETTTK(cr)K_	P16157	Ankyrin-1	3	415.243	4.1659	0.00066271	91.549	1	7957.2	10166	9188.1	8856.3	9706.7	7326.6	7627.2	0.959
422	EIINVGHSFHVNFEDNDNR	19	Unmodified	_EIINVGHSFHVNFEDNDNR_	P00915	Carbonic anhydrase 1	4	564.766	1.6196	5.9599e-72	176.44	2	5943	9181.8	7593.3	7236.9	8078.3	5590.1	6463.6	1.088
423	EIINVGHSFHVNFEDNDNR	19	Unmodified	_EIINVGHSFHVNFEDNDNR_	P00915	Carbonic anhydrase 1	3	752.686	1.4619	3.479e-07	83.436	1	0	0	0	0	0	0	0	NA
424	EIINVGHSFHVNFEDNDNR	19	Unmodified	_EIINVGHSFHVNFEDNDNR_	P00915	Carbonic anhydrase 1	4	564.766	2.7425	1.7222e-35	135.98	1	3599.2	4688	4306.8	3608.5	4306.3	3123.1	3416.5	0.949
425	EIINVGHSFHVNFEDNDNR	19	Unmodified	_EIINVGHSFHVNFEDNDNR_	P00915	Carbonic anhydrase 1	4	564.766	1.7329	4.2581e-99	197	4	14652	17501	15287	15414	15802	14085	16916	1.155
426	EIINVGHSFHVNFEDNDNR	19	Unmodified	_EIINVGHSFHVNFEDNDNR_	P00915	Carbonic anhydrase 1	3	752.686	2.1681	4.1221e-99	197.85	2	5723	6036.8	6631.9	5320.9	5458.8	4671.5	4828.5	0.844
427	EILKEQENR	9	Crotony(K)	_EILK(cr)EQENR_	Q99497	Protein/nucleic acid deglycase DJ-1	2	613.822	2.4851	0.00029792	96.229	2	9413.7	11034	9727.6	10082	9897.2	8825.1	9691.7	1.03
428	EILKEQENRK	10	Crotony(K)	_EILK(cr)EQENRK_	Q99497	Protein/nucleic acid deglycase DJ-1	3	452.249	3.8288	7.3316e-05	99.283	1	4425.7	4517.6	4277.9	4373.5	4507.8	4685.6	5475.8	1.237
429	EIQAMKR	7	Oxidation (M),Crotony(K)	_EIQAM(ox)K(cr)R_	P02549	Spectrin alpha chain, erythrocytic 1	2	480.253	2.4346	0.014199	60.589	2	14665	16071	14530	14551	14597	16353	14382	0.981
430	EIQAMKR	7	Oxidation (M),Crotony(K)	_EIQAM(ox)K(cr)R_	P02549	Spectrin alpha chain, erythrocytic 1	2	480.253	1.9179	0.026743	51.736	2	2985.1	3604.7	3570.2	3193.6	3178.3	2740.1	3026	1.014
431	EIQAMKR	7	Crotony(K)	_EIQAMK(cr)R_	P02549	Spectrin alpha chain, erythrocytic 1	2	472.255	2.3437	6.5804e-07	130.22	1	2327.2	2902.9	2420.4	2482.6	2619.6	2639.9	2513.8	1.08
432	EISSKIEALNEK	12	Crotony(K)	_EISSK(cr)IEALNEK_	P02549	Spectrin alpha chain, erythrocytic 1	2	714.883	5.1976	1.0657e-06	106.3	1	78009	101480	92801	81692	103240	80001	77449	0.993
433	EKEELMER	8	Crotony(K)	_EK(cr)EELMER_	P35241	Radixin	2	566.271	3.1593	0.035574	72.2	1	5048.6	6562	5049.7	5300	5246.7	4390.8	5006.9	0.992
434	EKEKSKDIEKEK	12	4 Crotony(K)	_EK(cr)EK(cr)SK(cr)DIEK(cr)EK_	O96229	Rhoptry neck protein 6	2	881.959	2.7936	0.026386	40.475	1	0	0	0	0	0	0	0	NA
435	EKELGNDAYKK	11	Crotony(K)	_EKELGNDAYK(cr)K_	P31948	Stress-induced-phosphoprotein 1	3	454.902	4.5179	0.0096245	71.879	1	9126.8	10857	10288	11682	12709	9620.7	9935.9	1.089
436	EKEPIVDNTNYGADEEAAGALLKK	24	Crotony(K)	_EKEPIVDNTNYGADEEAAGALLK(cr)K_	P02549	Spectrin alpha chain, erythrocytic 1	4	661.584	2.9414	2.6271e-12	86.791	1	0	0	0	0	0	0	0	NA
437	EKEPVLTSEDYGK	13	Unmodified	_EKEPVLTSEDYGK_	P02549	Spectrin alpha chain, erythrocytic 1	3	498.916	1.9832	0.0032154	74.789	1	3673.6	5075.4	5676.2	5304.7	5514.1	4678.6	4966.9	1.352
438	EKEPVLTSEDYGK	13	Crotony(K)	_EK(cr)EPVLTSEDYGK_	P02549	Spectrin alpha chain, erythrocytic 1	3	521.591	2.8192	4.6637e-06	101.3	1	15193	18258	16627	16710	17799	16391	16305	1.073
439	EKEPVLTSEDYGK	13	Crotony(K)	_EK(cr)EPVLTSEDYGK_	P02549	Spectrin alpha chain, erythrocytic 1	2	781.883	2.6112	2.2093e-13	132.84	1	0	0	0	0	0	0	0	NA
440	EKEPVLTSEDYGK	13	Crotony(K)	_EK(cr)EPVLTSEDYGK_	P02549	Spectrin alpha chain, erythrocytic 1	3	521.591	2.6376	1.4256e-05	98.582	1	7691.8	9627.9	8647.3	8474.9	8639.1	7997.9	7774.4	1.011
441	EKEPVLTSEDYGK	13	Crotony(K)	_EK(cr)EPVLTSEDYGK_	P02549	Spectrin alpha chain, erythrocytic 1	2	781.883	2.6346	1.2149e-17	140.96	1	6052.6	8290.2	7400.8	6733.6	8241.5	7403.1	7189.7	1.188
442	EKEPVLTSEDYGKDLVASEGLFHSHK	26	Crotony(K)	_EKEPVLTSEDYGK(cr)DLVASEGLFHSHK_	P02549	Spectrin alpha chain, erythrocytic 1	5	597.499	3.5347	1.5101e-93	177.3	1	8573	10387	9090	7354.2	9313.4	6994.4	8595.2	1.003
443	EKEQIYSSLDYGK	13	Crotony(K)	_EK(cr)EQIYSSLDYGK_	P11277	Spectrin beta chain, erythrocytic	3	543.267	4.2752	1.0761e-08	109.65	1	7259.2	8952.2	7699.4	7923.8	8353.4	7599.6	6991.5	0.963
444	EKEQIYSSLDYGK	13	Crotony(K)	_EK(cr)EQIYSSLDYGK_	P11277	Spectrin beta chain, erythrocytic	2	814.396	3.4746	4.0379e-10	115.8	1	14605	19108	17153	18773	22014	16912	16733	1.146
445	EKESVNAK	8	Crotony(K)	_EK(cr)ESVNAK_	P54578	Ubiquitin carboxyl-terminal hydrolase 14	3	324.838		0.0050859	60.436	1	0	0	0	0	0	0	0	NA
446	EKEVEQKEDVK	11	Crotony(K)	_EKEVEQK(cr)EDVK_	Q76NN6	Ran binding protein 1, putative	3	476.912	3.3349	2.4391e-06	110.38	1	1832.6	3244.6	3584.5	4754	5254.6	3533.5	2018.8	1.102
447	EKHPDGK	7	Crotony(K)	_EK(cr)HPDGK_	P53396	ATP-citrate synthase	3	293.484	0.69619	0.033855	51.346	1	0	0	0	0	0	0	0	NA
448	EKIESEK	7	Crotony(K)	_EK(cr)IESEK_	P54727	UV excision repair protein RAD23 homolog B	2	465.743	3.145	0.023144	80.688	1	8167.6	10054	9613.2	10069	10799	10138	7499.1	0.918
449	EKLCYVALDFEQEMATAASSSSLEK	25	Crotony(K)	_EK(cr)LCYVALDFEQEMATAASSSSLEK_	P63261	Actin, cytoplasmic 2	4	719.59	2.1524	9.9752e-10	80.664	1	3494.1	4429.1	4065.2	3530.2	4299.6	3177.9	3070.2	0.879
450	EKLGENVANIYK	12	Crotony(K)	_EK(cr)LGENVANIYK_	Q9Y3I1	F-box only protein 7	3	482.593	4.0623	0.030614	49.298	1	0	0	0	0	0	0	0	NA
451	EKLIAPVAEEEATVPNNK	18	Crotony(K)	_EK(cr)LIAPVAEEEATVPNNK_	P07195	L-lactate dehydrogenase B chain	3	674.025	2.7621	5.974e-08	92.474	1	20183	28669	25379	25200	26608	21847	18422	0.913
452	EKMDLTAK	8	Crotony(K)	_EK(cr)MDLTAK_	P40925	Malate dehydrogenase, cytoplasmic	2	502.26	2.5398	0.0040352	83.862	1	17734	20851	19429	19355	20214	17520	20522	1.157
453	EKMDLTAKELTEEK	14	Crotony(K)	_EKMDLTAK(cr)ELTEEK_	P40925	Malate dehydrogenase, cytoplasmic	3	578.294	5.1556	0.0019386	73.279	1	0	0	0	0	0	0	0	NA
454	EKTQHLSAAR	10	Crotony(K)	_EK(cr)TQHLSAAR_	P11277	Spectrin beta chain, erythrocytic	3	403.551	0.93905	0.0010362	86.014	1	0	0	0	0	0	0	0	NA
455	EKTQHLSAAR	10	Crotony(K)	_EK(cr)TQHLSAAR_	P11277	Spectrin beta chain, erythrocytic	2	604.823	1.9468	0.035955	73.881	1	1265.1	1256.4	1350.6	1662.2	1357.8	1350.4	1333.5	1.054
456	EKTVQQHAGETDPVTTMR	18	Crotony(K)	_EK(cr)TVQQHAGETDPVTTMR_	Q16775	Hydroxyacylglutathione hydrolase, mitochondrial	3	699.341	3.5416	4.4025e-14	110.33	1	2388.6	2596.5	2705.1	2830.8	2776.3	2677	2353.3	0.985
457	EKVMYEK	7	Crotony(K)	_EK(cr)VMYEK_	O75347	Tubulin-specific chaperone A	3	332.169	2.6559	0.031349	52.482	1	0	0	0	0	0	0	0	NA
458	EKVMYEKEAK	10	Oxidation (M),2 Crotony(K)	_EK(cr)VM(ox)YEK(cr)EAK_	O75347	Tubulin-specific chaperone A	3	469.567	3.2155	0.030791	50.108	1	5065.5	6492.9	6126.7	6316.8	6085.8	9947.5	4820.9	0.952
459	EKVQLIEDR	9	Crotony(K)	_EK(cr)VQLIEDR_	P11277	Spectrin beta chain, erythrocytic	2	599.327	1.9457	0.00067518	99.5	1	4625.8	4943.8	4782.9	4606.7	4989.9	4425	4457.6	0.964
460	EKYFMKK	7	Acetyl (Protein N-term),Crotony(K)	_(ac)EK(cr)YFMKK_	Q8II32	Uncharacterized protein	4	271.644	1.4729	0.022472	41.652	1	5455.9	6313.3	6861.4	5927.6	5622.7	5475.1	5529.5	1.013
461	ELAAEKK	7	Crotony(K)	_ELAAEK(cr)K_	P53004	Biliverdin reductase A	2	428.742	3.2553	0.0023517	89.355	2	20087	21888	19332	19482	21488	19096	20153	1.003
462	ELAAEKK	7	Crotony(K)	_ELAAEK(cr)K_	P53004	Biliverdin reductase A	3	286.164	2.1107	0.023129	67.981	2	4472.5	4362	3740.9	4456.2	4986.4	3584.1	4375	0.978
463	ELAAQTIKK	9	Crotony(K)	_ELAAQTIK(cr)K_	P19827	Inter-alpha-trypsin inhibitor heavy chain H1	3	357.213	4.4691	0.011195	71.451	1	0	0	0	0	0	0	0	NA
464	ELAILLGMLDPAEKDEK	17	Crotony(K)	_ELAILLGMLDPAEK(cr)DEK_	P30041	Peroxiredoxin-6	3	651.68	2.7651	5.1102e-27	136.34	1	9270.2	11101	8935.8	9876.3	9192.9	8155.2	9340.9	1.008
465	ELAILLGMLDPAEKDEK	17	Unmodified	_ELAILLGMLDPAEKDEK_	P30041	Peroxiredoxin-6	3	629.004		6.8251e-13	80.316	1	0	0	0	0	0	0	0	NA
466	ELASSHLK	8	Unmodified	_ELASSHLK_	Q8IKK7	Glyceraldehyde-3-phosphate dehydrogenase	3	295.499		0.0038513	65.465	1	0	0	0	0	0	0	0	NA
467	ELASSHLKGGAK	12	Crotony(K)	_ELASSHLK(cr)GGAK_	Q8IKK7	Glyceraldehyde-3-phosphate dehydrogenase	3	422.566	2.4843	0.00031678	90.793	1	4613	6676.2	7501.8	9375.7	10852	10216	4548.7	0.986
468	ELCAKAEK	8	Crotony(K)	_ELCAK(cr)AEK_	P02549	Spectrin alpha chain, erythrocytic 1	2	508.758		8.5087e-08	94.692	1	0	0	0	0	0	0	0	NA
469	ELEEKVMELHK	11	Crotony(K)	_ELEEK(cr)VMELHK_	P11171	Protein 4.1	3	484.918	4.4261	0.0063754	70.089	1	0	0	0	0	0	0	0	NA
470	ELGNDAYKK	9	Crotony(K)	_ELGNDAYK(cr)K_	P31948	Stress-induced-phosphoprotein 1	2	553.28	3.7769	0.0054276	75.819	1	8043	10118	8402.4	9554.7	9684.9	9263.7	8592.8	1.068
471	ELGNDAYKK	9	Crotony(K)	_ELGNDAYK(cr)K_	P31948	Stress-induced-phosphoprotein 1	3	369.189	4.1105	0.00030036	101.65	1	2631.5	3251.6	2681.7	2996.3	3067	2595.6	2632.1	1
472	ELIQKELTIGSK	12	Crotony(K)	_ELIQK(cr)ELTIGSK_	P06703	Protein S100-A6	3	476.277	4.5434	0.014522	57.267	1	0	0	0	0	0	0	0	NA
473	ELIQKELTIGSK	12	Crotony(K)	_ELIQK(cr)ELTIGSK_	P06703	Protein S100-A6	3	476.277	3.0786	0.0027653	75.102	1	0	0	0	0	0	0	0	NA
474	ELIQKELTIGSK	12	Crotony(K)	_ELIQK(cr)ELTIGSK_	P06703	Protein S100-A6	3	476.277	2.5978	0.0022658	77.894	1	0	0	0	0	0	0	0	NA
475	ELIQKELTIGSK	12	Crotony(K)	_ELIQK(cr)ELTIGSK_	P06703	Protein S100-A6	2	713.911	3.0903	1.1094e-20	150.34	1	49833	57774	54080	51702	57142	48054	54179	1.087
476	ELKEALGIPAAASFK	15	Crotony(K)	_ELK(cr)EALGIPAAASFK_	P31939	Bifunctional purine biosynthesis protein PURH	3	538.303	3.4993	0.0041626	61.962	1	0	0	0	0	0	0	0	NA
477	ELPSFLGKR	9	Crotony(K)	_ELPSFLGK(cr)R_	P26447	Protein S100-A4	2	557.816	3.6476	0.00020706	88.364	1	0	0	0	0	0	0	0	NA
478	ELPSGKK	7	Crotony(K)	_ELPSGK(cr)K_	P30041	Peroxiredoxin-6	3	276.16	1.7715	0.012983	76.035	2	1091.6	1148.5	1038.7	1090.9	1066.5	1096.3	993.35	0.91
479	ELPSGKK	7	Crotony(K)	_ELPSGK(cr)K_	P30041	Peroxiredoxin-6	2	413.737	3.4232	0.017923	77.318	1	3717.1	4265.1	4359.8	3939.9	4478	4285.2	3989.3	1.073
480	ELSDIAHR	8	Unmodified	_ELSDIAHR_	P04075	Fructose-bisphosphate aldolase A	3	314.166	1.0705	0.0010594	82.279	1	0	0	0	0	0	0	0	NA
481	ELTIGSK	7	Unmodified	_ELTIGSK_	P06703	Protein S100-A6	2	374.216	2.5789	0.027624	80.438	2	18157	20246	18723	19392	19670	16287	18007	0.992
482	ELTIGSKLQDAEIAR	15	Crotony(K)	_ELTIGSK(cr)LQDAEIAR_	P06703	Protein S100-A6	2	856.465	2.5609	3.2891e-14	119.68	1	45323	51644	53181	48722	51412	44833	47602	1.05
483	ELVNYGANVNAQSQK	15	Unmodified	_ELVNYGANVNAQSQK_	P16157	Ankyrin-1	3	545.609	2.5118	0.00092194	73.279	1	4352.3	5141.3	4982.8	4326.2	5379.3	4032.7	4076.3	0.937
484	EMNEKWEAR	9	Crotony(K)	_EMNEK(cr)WEAR_	P11277	Spectrin beta chain, erythrocytic	2	630.788	2.6922	0.0010239	119.94	1	10112	12092	11327	11599	12143	11715	12467	1.233
485	ENITEDEAKEVHR	13	Crotony(K)	_ENITEDEAK(cr)EVHR_	Q5VW32	BRO1 domain-containing protein BROX	3	546.597	2.3456	4.8226e-14	130.72	1	3588.5	3806.5	3840.5	4193.4	3912.4	3738.1	3371	0.939
486	ENQKHIYYITGETK	14	Crotony(K)	_ENQK(cr)HIYYITGETK_	P07900	Heat shock protein HSP 90-alpha	3	597.969	3.1069	0.00158	68.481	1	5929.9	7740.5	7703.8	7545.2	8109.6	6444.4	5410.7	0.912
487	ENSYVKK	7	Crotony(K)	_ENSYVK(cr)K_	P28289	Tropomodulin-1	2	468.245	2.7454	0.023243	74.464	1	10211	11349	11280	10831	10667	10591	10999	1.077
488	ENSYVKK	7	Crotony(K)	_ENSYVK(cr)K_	P28289	Tropomodulin-1	2	468.245		0.019601	64.711	1	0	0	0	0	0	0	0	NA
489	ENYHDQKR	8	Crotony(K)	_ENYHDQK(cr)R_	P11277	Spectrin beta chain, erythrocytic	3	386.516		1.066e-19	116.52	1	0	0	0	0	0	0	0	NA
490	EPISVSSEQVLK	12	Unmodified	_EPISVSSEQVLK_	P00918	Carbonic anhydrase 2	3	439.242	2.2963	4.7648e-08	121.02	1	5023.8	5026.4	5791.2	5363.6	4869.1	4225.3	4220	0.84
491	EPISVSSEQVLK	12	Unmodified	_EPISVSSEQVLK_	P00918	Carbonic anhydrase 2	2	658.359	2.8266	5.3093e-11	138.02	1	11903	13408	12678	12463	10992	9882.5	11681	0.981
492	EPISVSSEQVLKFR	14	Crotony(K)	_EPISVSSEQVLK(cr)FR_	P00918	Carbonic anhydrase 2	3	562.974	3.6103	1.038e-97	204.13	1	3683.7	4347.5	4108.8	3405.9	3650.3	3146.1	3495.2	0.949
493	EPISVSSEQVLKFR	14	Crotony(K)	_EPISVSSEQVLK(cr)FR_	P00918	Carbonic anhydrase 2	2	843.957	3.6951	2.0626e-115	214.45	1	33434	39731	36041	33474	40818	35544	33371	0.998
494	EQELQKEEAR	10	Crotony(K)	_EQELQK(cr)EEAR_	P02549	Spectrin alpha chain, erythrocytic 1	2	664.328	2.8058	9.7625e-05	124.12	2	5446.3	5819.7	5690.3	5975.5	6399.3	5649.4	6218.1	1.142
495	EQELQKEEAR	10	Crotony(K)	_EQELQK(cr)EEAR_	P02549	Spectrin alpha chain, erythrocytic 1	3	443.221	2.4964	0.005895	73.632	1	3689.6	4546.9	4615.1	4247.7	4722.8	3822.8	3691.1	1
496	EQLEQLKEHWDHLLER	16	Crotony(K)	_EQLEQLK(cr)EHWDHLLER_	P02549	Spectrin alpha chain, erythrocytic 1	4	543.527	2.8718	7.1292e-48	173.03	1	1540.1	1904.2	1797.9	1644.1	2487.7	1505.4	1406.6	0.913
497	EQLTPLIKK	9	Crotony(K)	_EQLTPLIK(cr)K_	P02652	Apolipoprotein A-II	2	569.348	3.9814	0.00019829	88.596	1	22260	33931	27554	31358	32581	69503	21408	0.962
498	EQLTPLIKK	9	Crotony(K)	_EQLTPLIK(cr)K_	P02652	Apolipoprotein A-II	3	379.901	4.1719	0.0027962	77.662	1	0	0	0	0	0	0	0	NA
499	EQTEVSQKK	9	Crotony(K)	_EQTEVSQK(cr)K_	Q8IHT9	60S ribosomal protein L35ae, Putative	3	382.2	2.2544	0.0018873	80.102	1	0	0	0	0	0	0	0	NA
500	ESDITKER	8	Crotony(K)	_ESDITK(cr)ER_	P17987	T-complex protein 1 subunit alpha	2	523.262	1.3165	0.015392	116.52	1	6575.2	6642.6	5733.8	6357.7	6996.1	6792.6	6309.6	0.96
501	ESGLKYVAVMPPHIGDQPLTGAYTVTLDGR	30	Oxidation (M),Crotony(K)	_ESGLK(cr)YVAVM(ox)PPHIGDQPLTGAYTVTLDGR_	P30043	Flavin reductase (NADPH)	4	818.168	3.6022	3.0394e-50	125.71	1	15599	22537	18242	16781	21660	15994	14164	0.908
502	ESGLKYVAVMPPHIGDQPLTGAYTVTLDGR	30	Crotony(K)	_ESGLK(cr)YVAVMPPHIGDQPLTGAYTVTLDGR_	P30043	Flavin reductase (NADPH)	4	814.17	2.4652	4.1842e-108	183.49	2	12847	16010	13190	12676	15753	11479	11244	0.875
503	ESGLKYVAVMPPHIGDQPLTGAYTVTLDGR	30	Crotony(K)	_ESGLK(cr)YVAVMPPHIGDQPLTGAYTVTLDGR_	P30043	Flavin reductase (NADPH)	3	1085.22	1.879	2.437e-165	213.35	2	22426	29643	25512	24707	20704	15255	20914	0.933
504	ESISVSSEQLAQFR	14	Unmodified	_ESISVSSEQLAQFR_	P00915	Carbonic anhydrase 1	2	790.899	2.188	8.948e-67	191.57	1	11771	13141	13079	11965	12090	11546	12115	1.029
505	ESISVSSEQLAQFR	14	Unmodified	_ESISVSSEQLAQFR_	P00915	Carbonic anhydrase 1	3	527.602	1.8454	1.4057e-81	197.36	1	532.35	1000.8	817.06	695.75	506.87	577.02	626.65	1.177
506	ESQQLMDSHPEQK	13	Unmodified	_ESQQLMDSHPEQK_	P11277	Spectrin beta chain, erythrocytic	3	519.572	2.6454	9.2399e-06	100.18	1	2407.8	2727.1	2296.5	2156.9	2426.3	1897.3	1830.3	0.76
507	ESQQLMDSHPEQKEDIGQR	19	Oxidation (M),Crotony(K)	_ESQQLM(ox)DSHPEQK(cr)EDIGQR_	P11277	Spectrin beta chain, erythrocytic	3	780.357	1.781	5.4208e-52	161.31	1	1066.4	1407.1	1261.7	1285.7	1674.9	1130.5	1249.5	1.172
508	ESQQLMDSHPEQKEDIGQR	19	Crotony(K)	_ESQQLMDSHPEQK(cr)EDIGQR_	P11277	Spectrin beta chain, erythrocytic	3	775.025	1.7168	1.5839e-84	186.15	2	2925.7	3592.3	3578.4	3359.3	3815.1	3292.3	3682	1.259
509	ESQQLMDSHPEQKEDIGQR	19	Crotony(K)	_ESQQLMDSHPEQK(cr)EDIGQR_	P11277	Spectrin beta chain, erythrocytic	3	775.025	3.4975	1.7078e-173	230.29	1	1329.5	1796.7	1200	1613.2	2002.6	1627.3	1566.4	1.178
510	ESTLHLVLR	9	Unmodified	_ESTLHLVLR_	P62987	Ubiquitin-60S ribosomal protein L40	3	356.545	2.6834	0.00014454	117.89	2	5694.2	5768.9	5339.7	4960.9	5863.7	3891.6	4904.1	0.861
511	ESTLHLVLR	9	Unmodified	_ESTLHLVLR_	P62987	Ubiquitin-60S ribosomal protein L40	3	356.545	0.76396	0.0002376	83.948	2	0	0	0	0	0	0	0	NA
512	ETDSSSASAATPSKK	15	Crotony(K)	_ETDSSSASAATPSK(cr)K_	P54578	Ubiquitin carboxyl-terminal hydrolase 14	3	512.246	3.0378	3.724e-10	110.14	1	3393.6	3882.2	3967	3645.2	3581.8	3578.6	3039.4	0.896
513	ETEGDVTSVKDAK	13	Crotony(K)	_ETEGDVTSVK(cr)DAK_	P50990	T-complex protein 1 subunit theta	3	482.903	3.7796	4.3912e-11	117.93	1	11007	13484	11782	12219	11122	10153	10988	0.998
514	ETESEEHFK	9	Unmodified	_ETESEEHFK_	Q9UFE4	Coiled-coil domain-containing protein 39	4	284.628	1.0942	0.0089497	66.692	1	3312.5	4299.9	4386	4165.9	3933.3	3589	3139.9	0.948
515	ETGESKETGESK	12	Crotony(K)	_ETGESK(cr)ETGESK_	Q8I492	Mature parasite-infected erythrocyte surface antigen	3	450.54	2.2192	0.00059902	87.719	1	1387.7	2420.2	4690.8	7616.7	9495	5516.1	1451.3	1.046
516	ETGTLESQLEANKR	14	Crotony(K)	_ETGTLESQLEANK(cr)R_	P02549	Spectrin alpha chain, erythrocytic 1	3	548.613	2.8174	5.1879e-15	134.04	2	1191.1	1562.8	1127.8	1598.1	1501.7	1177.5	972.17	0.816
517	ETGTLESQLEANKR	14	Crotony(K)	_ETGTLESQLEANK(cr)R_	P02549	Spectrin alpha chain, erythrocytic 1	2	822.415	3.2208	7.2872e-19	138.91	1	3885.8	4753.7	4693.4	4043.6	4798.5	4582.4	4403.8	1.133
518	ETGTLESQLEANKR	14	Crotony(K)	_ETGTLESQLEANK(cr)R_	P02549	Spectrin alpha chain, erythrocytic 1	3	548.613	3.5139	6.1324e-05	90.689	1	0	0	0	0	0	0	0	NA
519	ETKPEPMEEDLPENKK	16	Oxidation (M),Crotony(K)	_ETKPEPM(ox)EEDLPENK(cr)K_	P31948	Stress-induced-phosphoprotein 1	4	500.24	2.0205	2.0008e-08	100.77	1	5894	6553	6079.3	5744.3	6720.6	5531.2	6381.2	1.083
520	ETKPEPMEEDLPENKK	16	Oxidation (M),Crotony(K)	_ETKPEPM(ox)EEDLPENK(cr)K_	P31948	Stress-induced-phosphoprotein 1	3	666.651	2.2986	7.8286e-11	107.98	1	2585.3	3378.2	2742.1	2633.2	2586.3	3021.5	3019.8	1.168
521	ETKPEPMEEDLPENKK	16	Crotony(K)	_ETKPEPMEEDLPENK(cr)K_	P31948	Stress-induced-phosphoprotein 1	4	496.241	2.6063	0.00074648	75.018	1	6839.2	8654.9	7407.7	8431.5	8735.3	8142.9	7769.5	1.136
522	ETKPEPMEEDLPENKK	16	Crotony(K)	_ETKPEPMEEDLPENK(cr)K_	P31948	Stress-induced-phosphoprotein 1	3	661.319	3.1216	6.9015e-38	163.18	1	5085.9	5857.1	4964.1	3806.9	5484.1	4481	4786.3	0.941
523	ETVVESSGPK	10	Unmodified	_ETVVESSGPK_	P02549	Spectrin alpha chain, erythrocytic 1	3	344.845	2.2624	0.041367	55.353	1	3225.1	3756.6	3338.8	3663	3764.2	3019	3003	0.931
524	ETVVESSGPK	10	Unmodified	_ETVVESSGPK_	P02549	Spectrin alpha chain, erythrocytic 1	2	516.764	2.5728	0.00073214	105.46	1	2323.9	2276.9	2314.4	2601.1	2564.1	2501.5	1903.5	0.819
525	EVDEAKAK	8	Crotony(K)	_EVDEAK(cr)AK_	P20810	Calpastatin	2	479.248	2.1542	0.024338	113.62	1	5750.4	7272.2	6558.9	6124.5	7254	5765.3	4955.1	0.862
526	EVEKHSEGLLK	11	Crotony(K)	_EVEK(cr)HSEGLLK_	Q8IIR7	Endoplasmic reticulum-resident calcium binding protein	3	446.242	3.5956	1.5086e-06	110.31	1	2316.1	3240.3	3575.6	4531.2	6045.7	4369.6	2548.8	1.1
527	EVKLSDYK	8	Crotony(K)	_EVK(cr)LSDYK_	P32119	Peroxiredoxin-2	2	525.279	2.4301	0.012338	77.662	1	5866.5	6075	6630.5	5660.5	6263.7	5384.7	6130.3	1.045
528	EVKQYQDHLNTR	12	Crotony(K)	_EVK(cr)QYQDHLNTR_	P11277	Spectrin beta chain, erythrocytic	3	533.602	1.4046	2.5038e-08	124.81	1	3376.3	4210.2	3529.7	3949.7	4699.3	3430.9	4147.7	1.228
529	EVLIETAKK	9	Crotony(K)	_EVLIETAK(cr)K_	Q13126	S-methyl-5'-thioadenosine phosphorylase	3	366.885	4.0253	0.0010729	82.287	1	0	0	0	0	0	0	0	NA
530	EVQQGEEFER	10	Unmodified	_EVQQGEEFER_	P00568	Adenylate kinase isoenzyme 1	2	625.786	2.0332	0.00027801	101.89	1	1329.6	2091.7	1565.5	2039.3	1186.5	1441.3	1883.7	1.417
531	EVQQGEEFER	10	Unmodified	_EVQQGEEFER_	P00568	Adenylate kinase isoenzyme 1	2	625.786	2.3481	0.00037548	96.745	1	1932	2303.2	1929.7	1996.7	2325.8	2146.7	2065.4	1.069
532	EVVIFYHK	8	Unmodified	_EVVIFYHK_	Q8TAC1	Rieske domain-containing protein	3	345.527		0.0043671	61.962	1	0	0	0	0	0	0	0	NA
533	EWHHFLVVNMK	11	Unmodified	_EWHHFLVVNMK_	P30086	Phosphatidylethanolamine-binding protein 1	4	360.687	1.6216	0.0056498	71.03	1	2524.2	2709.8	2822.5	2765.6	2867	2334.1	2193.6	0.869
534	EYAADPEYR	9	Unmodified	_EYAADPEYR_	Q8I6U8	Glycophorin-binding protein	2	557.246	2.2945	0.019528	74.464	1	1554.8	2339	3588.8	4667.1	4805.5	3446.6	1368.5	0.88
535	EYFSKHN	7	Crotony(K)	_EYFSK(cr)HN_	P32119	Peroxiredoxin-2	2	496.727	2.8074	0.010019	106.04	1	1241.2	893.48	1245.7	1171.4	1255.4	1142.5	1075.2	0.866
536	EYFSKHN	7	Crotony(K)	_EYFSK(cr)HN_	P32119	Peroxiredoxin-2	3	331.487	1.9416	0.03182	52.268	1	1263.5	1305.2	1240.9	1273.8	1411.1	1168.5	1386.5	1.097
537	EYFSKHN	7	Crotony(K)	_EYFSK(cr)HN_	P32119	Peroxiredoxin-2	2	496.727		0.01989	53.679	1	0	0	0	0	0	0	0	NA
538	EYFSKHN	7	Crotony(K)	_EYFSK(cr)HN_	P32119	Peroxiredoxin-2	2	496.727	2.4482	0.0089291	85.161	1	2897.9	5117.5	3024.4	3321.9	5010.6	3848.5	2211.5	0.763
539	EYFSKQK	7	Crotony(K)	_EYFSK(cr)QK_	Q06830	Peroxiredoxin-1	2	499.253	4.147	0.0042334	89.698	1	9561.8	11114	10590	10273	11157	8687	10329	1.08
540	EYFSKQK	7	Crotony(K)	_EYFSK(cr)QK_	Q06830	Peroxiredoxin-1	3	333.171	3.1772	0.015658	62.659	1	0	0	0	0	0	0	0	NA
541	FAADAVKLER	10	Crotony(K)	_FAADAVK(cr)LER_	P37837	Transaldolase	2	594.325	3.881	0.032055	75.115	1	9686.7	12833	11624	10536	13088	9551.3	10152	1.048
542	FAVEEIIQKQVK	12	Crotony(K)	_FAVEEIIQK(cr)QVK_	Q9BS40	Latexin	3	500.62	3.8011	0.0027797	74.611	1	0	0	0	0	0	0	0	NA
543	FDEAIAETKR	10	Crotony(K)	_FDEAIAETK(cr)R_	Q76NM3	L-lactate dehydrogenase	2	624.317	2.4123	0.00015542	98.156	1	9104.3	11701	13788	18403	21639	17082	8729.6	0.959
544	FDEAIAETKR	10	Crotony(K)	_FDEAIAETK(cr)R_	Q76NM3	L-lactate dehydrogenase	3	416.547	1.574	0.019325	66.664	1	0	0	0	0	0	0	0	NA
545	FEALKEPLATR	11	Crotony(K)	_FEALK(cr)EPLATR_	P02549	Spectrin alpha chain, erythrocytic 1	2	671.872	3.5527	0.0002713	97.69	1	10079	12420	11612	11240	11534	11141	11745	1.165
546	FEDAKLAAAISEVVSQTPASTTQAGAPPR	29	Crotony(K)	_FEDAK(cr)LAAAISEVVSQTPASTTQAGAPPR_	P20810	Calpastatin	4	746.136	2.5752	1.0216e-09	71.903	1	0	0	0	0	0	0	0	NA
547	FEKESAEMGK	10	Crotony(K)	_FEK(cr)ESAEMGK_	Q8I0P6	Elongation factor 1-alpha	2	612.284	4.1818	0.00088041	107.17	1	7167.8	11367	11433	14590	15418	14466	6911.2	0.964
548	FFDSFGNLSSASAIMGNPK	19	Unmodified	_FFDSFGNLSSASAIMGNPK_	P69891	Hemoglobin subunit gamma-1	3	663.984	3.0356	5.0549e-52	160.45	1	12715	19421	13415	11520	15193	9689.3	11706	0.921
549	FFDSFGNLSSASAIMGNPKVK	21	Oxidation (M),Crotony(K)	_FFDSFGNLSSASAIM(ox)GNPK(cr)VK_	P69891	Hemoglobin subunit gamma-1	3	767.712	2.2396	9.024e-73	181.4	1	5832.6	7499.2	5954.4	5967.4	7605.1	5570.3	5808.8	0.996
550	FFDSFGNLSSASAIMGNPKVK	21	Oxidation (M),Crotony(K)	_FFDSFGNLSSASAIM(ox)GNPK(cr)VK_	P69891	Hemoglobin subunit gamma-1	4	576.036	2.1698	3.3189e-07	81.807	1	8657.8	10899	8754.2	9787.5	10309	7867.4	8474.5	0.979
551	FFDSFGNLSSASAIMGNPKVK	21	Oxidation (M),Crotony(K)	_FFDSFGNLSSASAIM(ox)GNPK(cr)VK_	P69891	Hemoglobin subunit gamma-1	3	767.712	2.694	3.5308e-45	151.87	1	6506.5	9297.6	8057.7	7039.5	8433.8	6508	7454.2	1.146
552	FFDSFGNLSSASAIMGNPKVK	21	Oxidation (M),Crotony(K)	_FFDSFGNLSSASAIM(ox)GNPK(cr)VK_	P69891	Hemoglobin subunit gamma-1	4	576.036	3.4454	0.0053752	46.953	1	0	0	0	0	0	0	0	NA
553	FFDSFGNLSSASAIMGNPKVK	21	Crotony(K)	_FFDSFGNLSSASAIMGNPK(cr)VK_	P69891	Hemoglobin subunit gamma-1	3	762.381	3.792	5.5181e-100	199.99	2	6371.5	6932.3	6538.9	7017.2	6935.8	6505.6	6328.7	0.993
554	FFDSFGNLSSASAIMGNPKVK	21	Crotony(K)	_FFDSFGNLSSASAIMGNPK(cr)VK_	P69891	Hemoglobin subunit gamma-1	4	572.037	4.3431	7.4483e-14	98.391	1	0	0	0	0	0	0	0	NA
555	FFESFGDLSSPDAVMGNPK	19	Oxidation (M)	_FFESFGDLSSPDAVM(ox)GNPK_	P02042	Hemoglobin subunit delta	3	687.647	2.6656	3.8274e-11	93.427	1	0	0	0	0	0	0	0	NA
556	FFESFGDLSSPDAVMGNPK	19	Oxidation (M)	_FFESFGDLSSPDAVM(ox)GNPK_	P02042	Hemoglobin subunit delta	3	687.647	2.8963	1.4884e-22	117.53	1	37213	68691	36266	32312	57798	27873	32480	0.873
557	FFESFGDLSSPDAVMGNPK	19	Oxidation (M)	_FFESFGDLSSPDAVM(ox)GNPK_	P02042	Hemoglobin subunit delta	4	515.987	2.4393	0.0043698	56.817	1	0	0	0	0	0	0	0	NA
558	FFESFGDLSSPDAVMGNPK	19	Unmodified	_FFESFGDLSSPDAVMGNPK_	P02042	Hemoglobin subunit delta	3	682.316	3.3661	3.8372e-39	141.86	1	8455.5	11631	10263	10029	10722	9180.3	8432.4	0.997
559	FFESFGDLSSPDAVMGNPK	19	Unmodified	_FFESFGDLSSPDAVMGNPK_	P02042	Hemoglobin subunit delta	3	682.316	2.8381	5.0717e-72	178.47	1	5539	7103.7	6045.7	5415.7	5689.7	4251.5	5351.4	0.966
560	FFESFGDLSSPDAVMGNPK	19	Unmodified	_FFESFGDLSSPDAVMGNPK_	P02042	Hemoglobin subunit delta	4	511.988	2.2706	1.3607e-06	79.347	1	0	0	0	0	0	0	0	NA
561	FFESFGDLSSPDAVMGNPK	19	Unmodified	_FFESFGDLSSPDAVMGNPK_	P02042	Hemoglobin subunit delta	2	1022.97		0	271.82	1	0	0	0	0	0	0	0	NA
562	FFESFGDLSSPDAVMGNPKVK	21	Oxidation (M),Crotony(K)	_FFESFGDLSSPDAVM(ox)GNPK(cr)VK_	P02042	Hemoglobin subunit delta	4	589.785	1.9346	3.3463e-05	73.688	1	0	0	0	0	0	0	0	NA
563	FFESFGDLSSPDAVMGNPKVK	21	Oxidation (M),Crotony(K)	_FFESFGDLSSPDAVM(ox)GNPK(cr)VK_	P02042	Hemoglobin subunit delta	3	786.044	2.1857	2.9352e-115	202.03	1	9316	12252	10926	10181	11212	9888.3	9972.4	1.07
564	FFESFGDLSSPDAVMGNPKVK	21	Oxidation (M),Crotony(K)	_FFESFGDLSSPDAVM(ox)GNPK(cr)VK_	P02042	Hemoglobin subunit delta	2	1178.56		5.3663e-05	54.253	1	0	0	0	0	0	0	0	NA
565	FFESFGDLSSPDAVMGNPKVK	21	Oxidation (M),Crotony(K)	_FFESFGDLSSPDAVM(ox)GNPK(cr)VK_	P02042	Hemoglobin subunit delta	3	786.044	2.664	1.2924e-61	170.61	2	27129	33102	29061	26769	31756	26259	25500	0.94
566	FFESFGDLSSPDAVMGNPKVK	21	Oxidation (M),Crotony(K)	_FFESFGDLSSPDAVM(ox)GNPK(cr)VK_	P02042	Hemoglobin subunit delta	4	589.785	2.1869	1.0189e-05	75.017	2	0	0	0	0	0	0	0	NA
567	FFESFGDLSSPDAVMGNPKVK	21	Oxidation (M),Crotony(K)	_FFESFGDLSSPDAVM(ox)GNPK(cr)VK_	P02042	Hemoglobin subunit delta	5	472.029	2.8339	4.3801e-36	133.86	1	2454	3237.6	2416	2348.6	2411.1	2236.2	2620.9	1.068
568	FFESFGDLSSPDAVMGNPKVK	21	Oxidation (M),Crotony(K)	_FFESFGDLSSPDAVM(ox)GNPK(cr)VK_	P02042	Hemoglobin subunit delta	3	786.044	2.3584	1.2403e-39	142.88	1	33666	39419	37883	36545	39019	29898	34144	1.014
569	FFESFGDLSSPDAVMGNPKVK	21	Crotony(K)	_FFESFGDLSSPDAVMGNPK(cr)VK_	P02042	Hemoglobin subunit delta	3	780.712	2.4143	1.0334e-115	206.62	1	3259.3	3860.9	3574.9	3500.7	3328.2	3116.2	3764.2	1.155
570	FFESFGDLSSPDAVMGNPKVK	21	Crotony(K)	_FFESFGDLSSPDAVMGNPK(cr)VK_	P02042	Hemoglobin subunit delta	3	780.712	3.1173	1.7196e-99	195.97	1	11180	13137	11835	11097	13513	10522	10055	0.899
571	FFESFGDLSSPDAVMGNPKVK	21	Crotony(K)	_FFESFGDLSSPDAVMGNPK(cr)VK_	P02042	Hemoglobin subunit delta	3	780.712	3.6883	1.3099e-99	197.38	2	47921	54532	52084	46656	50560	40904	46144	0.963
572	FFESFGDLSSPDAVMGNPKVK	21	Crotony(K)	_FFESFGDLSSPDAVMGNPK(cr)VK_	P02042	Hemoglobin subunit delta	4	585.786	3.2745	0.00094195	52.498	1	0	0	0	0	0	0	0	NA
573	FFESFGDLSSPDAVMGNPKVK	21	Crotony(K)	_FFESFGDLSSPDAVMGNPK(cr)VK_	P02042	Hemoglobin subunit delta	2	1170.56	2.6698	0	365.38	1	108460	114000	107130	98151	114690	104430	116520	1.074
575	FFESFGDLSTPDAVMGNPK	19	Unmodified	_FFESFGDLSTPDAVMGNPK_	P68871	Hemoglobin subunit beta	3	686.987	3.398	0.00022407	69.979	1	0	0	0	0	0	0	0	NA
576	FFESFGDLSTPDAVMGNPK	19	Unmodified	_FFESFGDLSTPDAVMGNPK_	P68871	Hemoglobin subunit beta	4	515.492	1.8085	1.9125e-17	106.38	1	3758.3	5091.8	4124.5	4687.2	4042.8	4195.1	4371.9	1.163
577	FFESFGDLSTPDAVMGNPK	19	Unmodified	_FFESFGDLSTPDAVMGNPK_	P68871	Hemoglobin subunit beta	3	686.987	1.7324	4.0903e-99	197.88	2	10846	14626	13041	12417	11684	11124	12273	1.132
578	FFESFGDLSTPDAVMGNPK	19	Unmodified	_FFESFGDLSTPDAVMGNPK_	P68871	Hemoglobin subunit beta	4	515.492	2.7862	1.9125e-17	106.38	2	4024.9	5057	3952.5	3807.6	5101.6	3654.7	4001.4	0.994
579	FFESFGDLSTPDAVMGNPK	19	Unmodified	_FFESFGDLSTPDAVMGNPK_	P68871	Hemoglobin subunit beta	3	686.987	3	7.3693e-72	176.04	2	8567.2	9260.1	9178.5	8479	9386.7	7180.8	8201	0.957
580	FFESFGDLSTPDAVMGNPK	19	Unmodified	_FFESFGDLSTPDAVMGNPK_	P68871	Hemoglobin subunit beta	2	1029.98	2.2712	9.5889e-221	252.76	1	26181	30833	28343	25654	28457	25397	26093	0.997
581	FFESFGDLSTPDAVMGNPK	19	Unmodified	_FFESFGDLSTPDAVMGNPK_	P68871	Hemoglobin subunit beta	3	686.987	3.4349	9.6076e-29	129.05	1	7723.1	12687	10115	9147.5	9916.1	7350.7	8284.1	1.073
582	FFESFGDLSTPDAVMGNPK	19	Unmodified	_FFESFGDLSTPDAVMGNPK_	P68871	Hemoglobin subunit beta	3	686.987	2.7289	4.5576e-61	169.02	3	11447	16642	14640	13295	15058	11056	13717	1.198
583	FFESFGDLSTPDAVMGNPK	19	Unmodified	_FFESFGDLSTPDAVMGNPK_	P68871	Hemoglobin subunit beta	4	515.492	2.2591	7.0145e-28	124.25	2	2508.7	2840.3	2830.1	2786.9	2732.7	2116	2718.8	1.084
584	FFESFGDLSTPDAVMGNPK	19	Unmodified	_FFESFGDLSTPDAVMGNPK_	P68871	Hemoglobin subunit beta	2	1029.98	1.0368	1.8985e-114	207.56	1	24785	32511	29651	26678	27941	23179	26282	1.06
585	FFESFGDLSTPDAVMGNPK	19	Unmodified	_FFESFGDLSTPDAVMGNPK_	P68871	Hemoglobin subunit beta	3	686.987	2.5531	2.4521e-17	105.89	1	38967	46335	45957	39245	43365	34309	37142	0.953
586	FFESFGDLSTPDAVMGNPK	19	Unmodified	_FFESFGDLSTPDAVMGNPK_	P68871	Hemoglobin subunit beta	3	686.987	2.8239	6.0921e-22	114.27	1	19611	36088	20358	19051	30875	14911	17583	0.897
587	FFESFGDLSTPDAVMGNPK	19	Unmodified	_FFESFGDLSTPDAVMGNPK_	P68871	Hemoglobin subunit beta	2	1029.98	1.7763	0	311.09	1	73315	73153	74231	66744	60887	57157	70954	0.968
588	FFESFGDLSTPDAVMGNPK	19	Unmodified	_FFESFGDLSTPDAVMGNPK_	P68871	Hemoglobin subunit beta	4	515.492	2.0506	1.572e-05	75.143	1	0	0	0	0	0	0	0	NA
589	FFESFGDLSTPDAVMGNPK	19	Unmodified	_FFESFGDLSTPDAVMGNPK_	P68871	Hemoglobin subunit beta	3	686.987	2.3744	2.4381e-06	76.586	1	11976	13406	13570	13072	12879	12947	14099	1.177
590	FFESFGDLSTPDAVMGNPK	19	Unmodified	_FFESFGDLSTPDAVMGNPK_	P68871	Hemoglobin subunit beta	3	686.987	3.1014	3.7711e-09	85.563	2	0	0	0	0	0	0	0	NA
591	FFESFGDLSTPDAVMGNPK	19	Oxidation (M)	_FFESFGDLSTPDAVM(ox)GNPK_	P68871	Hemoglobin subunit beta	4	519.491	2.9005	0.0015208	63.691	1	0	0	0	0	0	0	0	NA
592	FFESFGDLSTPDAVMGNPK	19	Oxidation (M)	_FFESFGDLSTPDAVM(ox)GNPK_	P68871	Hemoglobin subunit beta	3	692.319	2.8729	1.9106e-39	141.86	1	4065.2	4720.2	4018	3719.9	3957.4	3642.1	4149.7	1.021
593	FFESFGDLSTPDAVMGNPK	19	Oxidation (M)	_FFESFGDLSTPDAVM(ox)GNPK_	P68871	Hemoglobin subunit beta	3	692.319	2.4947	9.2308e-07	78.501	1	13597	17371	15891	15675	16969	14066	12115	0.891
594	FFESFGDLSTPDAVMGNPK	19	Oxidation (M)	_FFESFGDLSTPDAVM(ox)GNPK_	P68871	Hemoglobin subunit beta	4	519.491	2.6616	0.0092783	42.059	1	0	0	0	0	0	0	0	NA
595	FFESFGDLSTPDAVMGNPK	19	Oxidation (M)	_FFESFGDLSTPDAVM(ox)GNPK_	P68871	Hemoglobin subunit beta	3	692.319	2.9177	0.0007994	64.385	1	0	0	0	0	0	0	0	NA
596	FFESFGDLSTPDAVMGNPK	19	Oxidation (M)	_FFESFGDLSTPDAVM(ox)GNPK_	P68871	Hemoglobin subunit beta	3	692.319	2.537	4.6953e-40	146.3	3	9722.5	10703	11118	9382	10454	8545.2	9370.1	0.964
597	FFESFGDLSTPDAVMGNPK	19	Oxidation (M)	_FFESFGDLSTPDAVM(ox)GNPK_	P68871	Hemoglobin subunit beta	4	519.491	2.2865	3.9988e-35	131.56	3	18177	24810	21788	20634	18634	16884	19717	1.085
598	FFESFGDLSTPDAVMGNPK	19	Oxidation (M)	_FFESFGDLSTPDAVM(ox)GNPK_	P68871	Hemoglobin subunit beta	2	1037.97	1.8494	3.6973e-132	214.34	1	30835	34473	34425	31447	30307	26000	31152	1.01
599	FFESFGDLSTPDAVMGNPK	19	Oxidation (M)	_FFESFGDLSTPDAVM(ox)GNPK_	P68871	Hemoglobin subunit beta	3	692.319	3.198	3.5175e-45	152.94	2	11707	14690	14456	12877	13605	11582	11572	0.988
600	FFESFGDLSTPDAVMGNPK	19	Oxidation (M)	_FFESFGDLSTPDAVM(ox)GNPK_	P68871	Hemoglobin subunit beta	4	519.491	2.8161	1.4156e-06	78.441	2	0	0	0	0	0	0	0	NA
601	FFESFGDLSTPDAVMGNPK	19	Oxidation (M)	_FFESFGDLSTPDAVM(ox)GNPK_	P68871	Hemoglobin subunit beta	2	1037.97	1.5309	5.4256e-115	209.23	1	29166	31518	30535	29649	28949	23200	24392	0.836
602	FFESFGDLSTPDAVMGNPK	19	Oxidation (M)	_FFESFGDLSTPDAVM(ox)GNPK_	P68871	Hemoglobin subunit beta	3	692.319	2.5826	4.7082e-13	96.096	1	0	0	0	0	0	0	0	NA
603	FFESFGDLSTPDAVMGNPK	19	Oxidation (M)	_FFESFGDLSTPDAVM(ox)GNPK_	P68871	Hemoglobin subunit beta	3	692.319	2.6989	4.6243e-45	151.73	1	50997	54821	52452	49717	43338	39854	52542	1.03
604	FFESFGDLSTPDAVMGNPK	19	Oxidation (M)	_FFESFGDLSTPDAVM(ox)GNPK_	P68871	Hemoglobin subunit beta	2	1037.97	2.036	5.4256e-115	209.23	1	237380	244390	237950	232060	212580	195540	236230	0.995
605	FFESFGDLSTPDAVMGNPKVK	21	Oxidation (M),Crotony(K)	_FFESFGDLSTPDAVM(ox)GNPK(cr)VK_	P68871	Hemoglobin subunit beta	3	790.716	4.9297	4.872e-18	108.71	1	13149	16781	15230	14767	17271	12878	13086	0.995
606	FFESFGDLSTPDAVMGNPKVK	21	Oxidation (M),Crotony(K)	_FFESFGDLSTPDAVM(ox)GNPK(cr)VK_	P68871	Hemoglobin subunit beta	4	593.289	4.6951	2.1959e-15	102.57	2	55722	74312	67889	57724	72685	56235	56254	1.01
607	FFESFGDLSTPDAVMGNPKVK	21	Oxidation (M),Crotony(K)	_FFESFGDLSTPDAVM(ox)GNPK(cr)VK_	P68871	Hemoglobin subunit beta	3	790.716	3.7613	1.7297e-08	84.436	1	21981	31115	27131	24754	30997	23045	21974	1
608	FFESFGDLSTPDAVMGNPKVK	21	Oxidation (M),Crotony(K)	_FFESFGDLSTPDAVM(ox)GNPK(cr)VK_	P68871	Hemoglobin subunit beta	3	790.716	2.1041	1.1883e-72	180.62	3	26683	31860	30207	26697	30852	26936	27436	1.028
609	FFESFGDLSTPDAVMGNPKVK	21	Oxidation (M),Crotony(K)	_FFESFGDLSTPDAVM(ox)GNPK(cr)VK_	P68871	Hemoglobin subunit beta	4	593.289	1.8625	1.3764e-35	133.78	2	2361.6	1725.9	1862.1	2099.2	2204.6	1692.1	1870.4	0.792
610	FFESFGDLSTPDAVMGNPKVK	21	Oxidation (M),Crotony(K)	_FFESFGDLSTPDAVM(ox)GNPK(cr)VK_	P68871	Hemoglobin subunit beta	5	474.832	2.0926	1.2881e-45	151.04	1	4875.1	5503.7	4780	4438.1	4910.4	4537.8	5464.9	1.121
611	FFESFGDLSTPDAVMGNPKVK	21	Oxidation (M),Crotony(K)	_FFESFGDLSTPDAVM(ox)GNPK(cr)VK_	P68871	Hemoglobin subunit beta	2	1185.57	1.0233	5.0391e-174	231.4	1	36197	34951	32061	33858	35500	33018	33608	0.928
612	FFESFGDLSTPDAVMGNPKVK	21	Oxidation (M),Crotony(K)	_FFESFGDLSTPDAVM(ox)GNPK(cr)VK_	P68871	Hemoglobin subunit beta	3	790.716	2.252	2.1109e-39	139.46	3	13401	19757	15768	13700	18485	13062	12871	0.96
613	FFESFGDLSTPDAVMGNPKVK	21	Oxidation (M),Crotony(K)	_FFESFGDLSTPDAVM(ox)GNPK(cr)VK_	P68871	Hemoglobin subunit beta	4	593.289	2.3564	3.5458e-13	96.143	1	0	0	0	0	0	0	0	NA
614	FFESFGDLSTPDAVMGNPKVK	21	Oxidation (M),Crotony(K)	_FFESFGDLSTPDAVM(ox)GNPK(cr)VK_	P68871	Hemoglobin subunit beta	4	593.289	2.3713	0.0021974	58.123	1	0	0	0	0	0	0	0	NA
615	FFESFGDLSTPDAVMGNPKVK	21	Oxidation (M),Crotony(K)	_FFESFGDLSTPDAVM(ox)GNPK(cr)VK_	P68871	Hemoglobin subunit beta	3	790.716		3.5605e-45	110.74	1	0	0	0	0	0	0	0	NA
616	FFESFGDLSTPDAVMGNPKVK	21	Oxidation (M),Crotony(K)	_FFESFGDLSTPDAVM(ox)GNPK(cr)VK_	P68871	Hemoglobin subunit beta	3	790.716		1.3578e-55	117.3	1	0	0	0	0	0	0	0	NA
617	FFESFGDLSTPDAVMGNPKVK	21	Oxidation (M),Crotony(K)	_FFESFGDLSTPDAVM(ox)GNPK(cr)VK_	P68871	Hemoglobin subunit beta	3	790.716	0.12361	0.00061878	64.705	1	322.33	191.63	162.06	0	187.2	236.11	332.46	1.031
618	FFESFGDLSTPDAVMGNPKVK	21	Oxidation (M),Crotony(K)	_FFESFGDLSTPDAVM(ox)GNPK(cr)VK_	P68871	Hemoglobin subunit beta	3	790.716	3.5677	1.2924e-61	170.61	2	14291	18082	17487	16928	16949	14278	14361	1.005
619	FFESFGDLSTPDAVMGNPKVK	21	Oxidation (M),Crotony(K)	_FFESFGDLSTPDAVM(ox)GNPK(cr)VK_	P68871	Hemoglobin subunit beta	4	593.289	3.1472	4.3866e-28	122.01	2	2576.4	3251.2	2686.5	2372.4	3204.1	2915.1	2852.2	1.107
620	FFESFGDLSTPDAVMGNPKVK	21	Oxidation (M),Crotony(K)	_FFESFGDLSTPDAVM(ox)GNPK(cr)VK_	P68871	Hemoglobin subunit beta	3	790.716		0.00098202	49.306	1	0	0	0	0	0	0	0	NA
621	FFESFGDLSTPDAVMGNPKVK	21	Oxidation (M),Crotony(K)	_FFESFGDLSTPDAVM(ox)GNPK(cr)VK_	P68871	Hemoglobin subunit beta	3	790.716	2.4164	1.17e-99	198.96	4	31659	37368	35149	30359	38184	29280	28347	0.895
622	FFESFGDLSTPDAVMGNPKVK	21	Oxidation (M),Crotony(K)	_FFESFGDLSTPDAVM(ox)GNPK(cr)VK_	P68871	Hemoglobin subunit beta	5	474.832	2.4612	1.4401e-07	80.859	1	1670.6	2299	2130.5	1984.7	2302.3	1857.8	2133.1	1.277
623	FFESFGDLSTPDAVMGNPKVK	21	Oxidation (M),Crotony(K)	_FFESFGDLSTPDAVM(ox)GNPK(cr)VK_	P68871	Hemoglobin subunit beta	4	593.289	2.0256	1.4097e-40	147.17	1	2852.1	3029.4	2758.2	2831.7	3131.1	2817.1	2672.9	0.937
624	FFESFGDLSTPDAVMGNPKVK	21	Oxidation (M),Crotony(K)	_FFESFGDLSTPDAVM(ox)GNPK(cr)VK_	P68871	Hemoglobin subunit beta	3	790.716	2.8138	1.3569e-09	86.213	1	45825	52410	52797	44727	50493	41059	43398	0.947
625	FFESFGDLSTPDAVMGNPKVK	21	Oxidation (M),Crotony(K)	_FFESFGDLSTPDAVM(ox)GNPK(cr)VK_	P68871	Hemoglobin subunit beta	3	790.716	2.3968	4.7949e-23	119.38	1	20307	24444	23869	22101	21305	19951	22508	1.108
626	FFESFGDLSTPDAVMGNPKVK	21	Oxidation (M),Crotony(K)	_FFESFGDLSTPDAVM(ox)GNPK(cr)VK_	P68871	Hemoglobin subunit beta	4	593.289	1.8794	9.0979e-18	105.99	1	43683	46707	47476	41341	46726	40021	45737	1.047
627	FFESFGDLSTPDAVMGNPKVK	21	Oxidation (M),Crotony(K)	_FFESFGDLSTPDAVM(ox)GNPK(cr)VK_	P68871	Hemoglobin subunit beta	2	1185.57	1.3728	0	303.76	1	277440	270440	252970	238600	280370	241750	276230	0.996
628	FFESFGDLSTPDAVMGNPKVK	21	Oxidation (M),Crotony(K)	_FFESFGDLSTPDAVM(ox)GNPK(cr)VK_	P68871	Hemoglobin subunit beta	3	790.716		4.0927e-56	123.55	1	0	0	0	0	0	0	0	NA
629	FFESFGDLSTPDAVMGNPKVK	21	Oxidation (M),Crotony(K)	_FFESFGDLSTPDAVM(ox)GNPK(cr)VK_	P68871	Hemoglobin subunit beta	3	790.716		1.2729e-67	126.84	1	0	0	0	0	0	0	0	NA
630	FFESFGDLSTPDAVMGNPKVK	21	Oxidation (M),Crotony(K)	_FFESFGDLSTPDAVM(ox)GNPK(cr)VK_	P68871	Hemoglobin subunit beta	3	790.716		3.5605e-45	110.74	1	0	0	0	0	0	0	0	NA
631	FFESFGDLSTPDAVMGNPKVK	21	Crotony(K)	_FFESFGDLSTPDAVMGNPK(cr)VK_	P68871	Hemoglobin subunit beta	3	785.384	3.0707	1.2443e-61	169.25	1	9143.8	12521	9047.8	10354	11073	9680.3	9227.6	1.009
632	FFESFGDLSTPDAVMGNPKVK	21	Crotony(K)	_FFESFGDLSTPDAVMGNPK(cr)VK_	P68871	Hemoglobin subunit beta	4	589.29	2.8259	2.1831e-07	78.917	1	6769	9422.1	7483.7	6921.9	8356.4	6950	6540.2	0.966
633	FFESFGDLSTPDAVMGNPKVK	21	Crotony(K)	_FFESFGDLSTPDAVMGNPK(cr)VK_	P68871	Hemoglobin subunit beta	3	785.384	2.4831	1.5379e-39	139.46	2	25812	32343	28908	26141	31527	25629	26101	1.011
634	FFESFGDLSTPDAVMGNPKVK	21	Crotony(K)	_FFESFGDLSTPDAVMGNPK(cr)VK_	P68871	Hemoglobin subunit beta	5	471.633	2.3785	5.5271e-08	82.877	2	4538.8	5817.8	4544.8	4958.8	5894.8	4592.3	4537.3	1
635	FFESFGDLSTPDAVMGNPKVK	21	Crotony(K)	_FFESFGDLSTPDAVMGNPK(cr)VK_	P68871	Hemoglobin subunit beta	4	589.29	2.2337	6.553e-08	82.877	1	2954.3	3482.3	3275.7	2941.8	3377	2909.3	3155.4	1.068
636	FFESFGDLSTPDAVMGNPKVK	21	Crotony(K)	_FFESFGDLSTPDAVMGNPK(cr)VK_	P68871	Hemoglobin subunit beta	4	589.29	2.1802	9.9717e-46	152.32	6	15553	17562	19064	15994	17699	15635	19270	1.239
637	FFESFGDLSTPDAVMGNPKVK	21	Crotony(K)	_FFESFGDLSTPDAVMGNPK(cr)VK_	P68871	Hemoglobin subunit beta	5	471.633	2.3269	5.2562e-40	139.88	3	6451	6991.9	8835.2	6496.3	7699	6938.1	10229	1.586
638	FFESFGDLSTPDAVMGNPKVK	21	Crotony(K)	_FFESFGDLSTPDAVMGNPK(cr)VK_	P68871	Hemoglobin subunit beta	2	1177.57	1.3534	0	326.12	2	76916	80960	71446	71973	83198	80536	83238	1.082
639	FFESFGDLSTPDAVMGNPKVK	21	Crotony(K)	_FFESFGDLSTPDAVMGNPK(cr)VK_	P68871	Hemoglobin subunit beta	4	589.29	2.3336	4.681e-19	110.74	3	13028	14363	12507	11673	13843	11355	12644	0.971
640	FFESFGDLSTPDAVMGNPKVK	21	Crotony(K)	_FFESFGDLSTPDAVMGNPK(cr)VK_	P68871	Hemoglobin subunit beta	3	785.384	2.6424	4.2154e-174	231.77	16	67425	72981	67323	63634	75333	63134	68606	1.018
641	FFESFGDLSTPDAVMGNPKVK	21	Crotony(K)	_FFESFGDLSTPDAVMGNPK(cr)VK_	P68871	Hemoglobin subunit beta	4	589.29	2.4442	9.0928e-23	112.82	2	2960.8	3364.6	2721.6	2975.4	3305.8	2614.3	3186	1.076
642	FFESFGDLSTPDAVMGNPKVK	21	Crotony(K)	_FFESFGDLSTPDAVMGNPK(cr)VK_	P68871	Hemoglobin subunit beta	4	589.29	2.592	1.0659e-29	129.11	7	9796.3	11574	11052	9611.3	11776	9880.9	9862	1.007
643	FFESFGDLSTPDAVMGNPKVK	21	Crotony(K)	_FFESFGDLSTPDAVMGNPK(cr)VK_	P68871	Hemoglobin subunit beta	3	785.384		1.3389e-185	197.38	1	0	0	0	0	0	0	0	NA
644	FFESFGDLSTPDAVMGNPKVK	21	Crotony(K)	_FFESFGDLSTPDAVMGNPK(cr)VK_	P68871	Hemoglobin subunit beta	3	785.384		1.387e-96	152.89	1	0	0	0	0	0	0	0	NA
645	FFESFGDLSTPDAVMGNPKVK	21	Crotony(K)	_FFESFGDLSTPDAVMGNPK(cr)VK_	P68871	Hemoglobin subunit beta	3	785.384		2.3854e-144	179.46	1	0	0	0	0	0	0	0	NA
646	FFESFGDLSTPDAVMGNPKVK	21	Crotony(K)	_FFESFGDLSTPDAVMGNPK(cr)VK_	P68871	Hemoglobin subunit beta	3	785.384	0.14864	4.4723e-05	72.21	1	162.63	349.41	168.62	302.72	265.29	238.33	224.85	1.383
647	FFESFGDLSTPDAVMGNPKVK	21	Crotony(K)	_FFESFGDLSTPDAVMGNPK(cr)VK_	P68871	Hemoglobin subunit beta	3	785.384	3.4201	1.6284e-39	138.97	1	31713	41869	35948	36335	42535	30926	32343	1.02
648	FFESFGDLSTPDAVMGNPKVK	21	Crotony(K)	_FFESFGDLSTPDAVMGNPK(cr)VK_	P68871	Hemoglobin subunit beta	3	785.384	3.4132	3.6449e-07	80.541	1	14539	19451	15935	15598	18714	14729	13746	0.945
649	FFESFGDLSTPDAVMGNPKVK	21	Crotony(K)	_FFESFGDLSTPDAVMGNPK(cr)VK_	P68871	Hemoglobin subunit beta	3	785.384	2.7533	3.9435e-85	187.39	3	2105.3	2215	2132	1956.3	2344.2	2123.3	2204.4	1.047
650	FFESFGDLSTPDAVMGNPKVK	21	Crotony(K)	_FFESFGDLSTPDAVMGNPK(cr)VK_	P68871	Hemoglobin subunit beta	4	589.29	2.3265	4.0956e-40	142.58	2	60081	62266	59893	54710	63620	56150	62013	1.032
651	FFESFGDLSTPDAVMGNPKVK	21	Crotony(K)	_FFESFGDLSTPDAVMGNPK(cr)VK_	P68871	Hemoglobin subunit beta	2	1177.57	0.94869	0	322.15	1	63237	64530	57794	55701	65098	59560	62508	0.988
652	FFESFGDLSTPDAVMGNPKVK	21	Crotony(K)	_FFESFGDLSTPDAVMGNPK(cr)VK_	P68871	Hemoglobin subunit beta	5	471.633	2.3938	4.4611e-53	161.19	1	15091	14925	13743	13012	14857	14340	14464	0.958
653	FFESFGDLSTPDAVMGNPKVK	21	Crotony(K)	_FFESFGDLSTPDAVMGNPK(cr)VK_	P68871	Hemoglobin subunit beta	3	785.384	2.8298	6.347e-62	171.98	1	5713.3	7184.5	6347.9	5664.6	6952.5	5720.2	5514.7	0.965
654	FFESFGDLSTPDAVMGNPKVK	21	Crotony(K)	_FFESFGDLSTPDAVMGNPK(cr)VK_	P68871	Hemoglobin subunit beta	3	785.384	2.6804	1.8655e-45	153.21	1	3720.5	4274.2	4714.8	3707.6	4171.6	3664.4	3202.3	0.861
655	FFESFGDLSTPDAVMGNPKVK	21	Crotony(K)	_FFESFGDLSTPDAVMGNPK(cr)VK_	P68871	Hemoglobin subunit beta	3	785.384	3.3241	6.0508e-153	225.11	3	5716.6	7076.9	6206.6	6895.7	6507.5	5828.8	7620.6	1.333
656	FFESFGDLSTPDAVMGNPKVK	21	Crotony(K)	_FFESFGDLSTPDAVMGNPK(cr)VK_	P68871	Hemoglobin subunit beta	4	589.29	2.8777	1.4118e-28	122.01	2	1896.3	2472.9	1980.9	1851.2	2242	1728.7	1648.7	0.869
657	FFESFGDLSTPDAVMGNPKVK	21	Crotony(K)	_FFESFGDLSTPDAVMGNPK(cr)VK_	P68871	Hemoglobin subunit beta	5	471.633	3.512	2.9527e-18	104.88	1	2473.1	2768.3	2489.2	2525.5	2578	2048	2561.2	1.036
658	FFESFGDLSTPDAVMGNPKVK	21	Crotony(K)	_FFESFGDLSTPDAVMGNPK(cr)VK_	P68871	Hemoglobin subunit beta	3	785.384	3.7539	1.2289e-152	221.13	6	38021	42038	40472	37335	39316	36084	39390	1.036
659	FFESFGDLSTPDAVMGNPKVK	21	Crotony(K)	_FFESFGDLSTPDAVMGNPK(cr)VK_	P68871	Hemoglobin subunit beta	2	1177.57	2.7384	0	346.04	2	154960	163740	153870	139840	167240	151670	171930	1.11
660	FFESFGDLSTPDAVMGNPKVK	21	Crotony(K)	_FFESFGDLSTPDAVMGNPK(cr)VK_	P68871	Hemoglobin subunit beta	5	471.633	2.7387	1.1021e-13	95.205	2	1962.8	2377.6	1960.3	2122.7	1883.5	2199.2	2590	1.32
661	FFESFGDLSTPDAVMGNPKVK	21	Crotony(K)	_FFESFGDLSTPDAVMGNPK(cr)VK_	P68871	Hemoglobin subunit beta	3	785.384	3.2691	4.6339e-14	101.49	1	0	0	0	0	0	0	0	NA
662	FFESFGDLSTPDAVMGNPKVK	21	Crotony(K)	_FFESFGDLSTPDAVMGNPK(cr)VK_	P68871	Hemoglobin subunit beta	3	785.384	2.9116	1.4163e-28	126.4	1	17313	21322	19656	18304	21158	16931	19446	1.123
663	FFESFGDLSTPDAVMGNPKVK	21	Crotony(K)	_FFESFGDLSTPDAVMGNPK(cr)VK_	P68871	Hemoglobin subunit beta	3	785.384	2.9367	3.5752e-45	149.95	1	18806	18595	19787	17908	20282	15663	18368	0.977
664	FFESFGDLSTPDAVMGNPKVK	21	Crotony(K)	_FFESFGDLSTPDAVMGNPK(cr)VK_	P68871	Hemoglobin subunit beta	3	785.384	2.9557	2.1593e-85	189.87	1	7136.3	7413.1	8515.5	7265.4	8016.1	7021	7820.8	1.096
665	FFESFGDLSTPDAVMGNPKVK	21	Crotony(K)	_FFESFGDLSTPDAVMGNPK(cr)VK_	P68871	Hemoglobin subunit beta	3	785.384	2.9849	1.2443e-61	169.25	1	4446.1	4448.9	4392.8	4300	4443	4564.7	4407.5	0.991
666	FFESFGDLSTPDAVMGNPKVK	21	Crotony(K)	_FFESFGDLSTPDAVMGNPK(cr)VK_	P68871	Hemoglobin subunit beta	3	785.384	3.1379	1.67e-85	190.55	5	27831	32806	30466	27927	31449	27159	28641	1.029
667	FFESFGDLSTPDAVMGNPKVKAHGK	25	Oxidation (M),2 Crotony(K)	_FFESFGDLSTPDAVM(ox)GNPK(cr)VK(cr)AHGK_	P68871	Hemoglobin subunit beta	4	708.598	2.4868	8.4141e-10	80.412	1	7638.6	10681	10035	9831.4	10820	6862	6887.3	0.902
668	FFESFGDLSTPDAVMGNPKVKAHGK	25	2 Crotony(K)	_FFESFGDLSTPDAVMGNPK(cr)VK(cr)AHGK_	P68871	Hemoglobin subunit beta	4	704.599	3.1063	2.15e-109	192.94	1	5913.3	7455.2	7036.2	6766.4	7919.5	6084.7	5770	0.976
669	FFESFGDLSTPDAVMGNPKVKAHGK	25	2 Crotony(K)	_FFESFGDLSTPDAVMGNPK(cr)VK(cr)AHGK_	P68871	Hemoglobin subunit beta	5	563.881	3.0232	0.00662	42.185	1	0	0	0	0	0	0	0	NA
670	FFESFGDLSTPDAVMGNPKVKAHGK	25	2 Crotony(K)	_FFESFGDLSTPDAVMGNPK(cr)VK(cr)AHGK_	P68871	Hemoglobin subunit beta	3	939.13		3.0764e-175	183.09	1	0	0	0	0	0	0	0	NA
671	FFESFGDLSTPDAVMGNPKVKAHGK	25	Crotony(K)	_FFESFGDLSTPDAVMGNPK(cr)VKAHGK_	P68871	Hemoglobin subunit beta	4	687.593	2.892	0.0024334	52.019	1	0	0	0	0	0	0	0	NA
672	FHDFLGDSWGILFSHPR	17	Unmodified	_FHDFLGDSWGILFSHPR_	P30041	Peroxiredoxin-6	4	508.502	3.8884	1.9538e-23	126.07	1	1057.5	1363.9	1639.5	1307.3	1210.3	1081.1	1371.7	1.297
673	FHGTVKAENGK	11	Crotony(K)	_FHGTVK(cr)AENGK_	P04406	Glyceraldehyde-3-phosphate dehydrogenase	3	419.219		7.8375e-06	79.889	1	0	0	0	0	0	0	0	NA
674	FHVEEEGK	8	Unmodified	_FHVEEEGK_	P00558	Phosphoglycerate kinase 1	3	325.491	2.5188	0.0064623	71.877	1	0	0	0	0	0	0	0	NA
675	FHVEEEGKGK	10	Crotony(K)	_FHVEEEGK(cr)GK_	P00558	Phosphoglycerate kinase 1	3	409.872	2.6139	8.8456e-13	142.43	2	7649.3	9578.7	8488.7	8501.9	8612.3	8067	8073.6	1.055
676	FHVEEEGKGK	10	Crotony(K)	_FHVEEEGK(cr)GK_	P00558	Phosphoglycerate kinase 1	3	409.872	3.3634	9.7148e-05	117.7	1	2868.3	3800.1	3233.6	3430	3178.7	2806	2833	0.988
677	FHYKTDQGIK	10	Crotony(K)	_FHYK(cr)TDQGIK_	P04040	Catalase	3	435.559	2.9735	1.2245e-18	148.32	1	1501.4	1668.1	1625.8	1580.1	1538.5	1386.1	1678.2	1.118
678	FHYKTDQGIK	10	Crotony(K)	_FHYK(cr)TDQGIK_	P04040	Catalase	3	435.559	2.3056	0.0052819	74.841	2	0	0	0	0	0	0	0	NA
679	FHYKTDQGIK	10	Crotony(K)	_FHYK(cr)TDQGIK_	P04040	Catalase	2	652.835	3.9747	0.00041503	103.91	1	3662.7	4512.2	4657.7	3821.9	5579.4	4091.5	4272.8	1.167
680	FHYKTDQGIK	10	Crotony(K)	_FHYK(cr)TDQGIK_	P04040	Catalase	4	326.921	2.7911	3.1007e-05	118.71	1	2477.2	2518	2414.8	2746.6	3008.6	2516.8	3049.4	1.231
681	FICHVVGITYQHIDR	15	Unmodified	_FICHVVGITYQHIDR_	Q9UBQ5	Eukaryotic translation initiation factor 3 subunit K	4	465.241	2.2816	0.0028942	63.754	1	0	0	0	0	0	0	0	NA
682	FKSLDDVIK	9	Crotony(K)	_FK(cr)SLDDVIK_	P00352	Retinal dehydrogenase 1	2	566.816	4.7819	3.7146e-05	93.345	1	57182	70343	66449	59620	71059	56125	55422	0.969
685	FLASVSTVLTSK	12	Unmodified	_FLASVSTVLTSK_	P69905	Hemoglobin subunit alpha	3	418.243	2.7076	2.5879e-15	141.08	3	3255.3	4066.1	3862.9	3346.7	3383.5	2419	2987.8	0.918
686	FLASVSTVLTSK	12	Unmodified	_FLASVSTVLTSK_	P69905	Hemoglobin subunit alpha	2	626.861	2.4614	1.9761e-38	172.09	3	23819	29014	25502	25051	25817	23332	21228	0.891
687	FLASVSTVLTSK	12	Unmodified	_FLASVSTVLTSK_	P69905	Hemoglobin subunit alpha	3	418.243	3.0807	1.7211e-07	105.46	1	0	0	0	0	0	0	0	NA
688	FLASVSTVLTSK	12	Unmodified	_FLASVSTVLTSK_	P69905	Hemoglobin subunit alpha	3	418.243	3.1287	1.4345e-07	116.55	1	1416	1508.7	1421.9	1811.9	1835.3	1446.9	1501	1.06
689	FLASVSTVLTSK	12	Unmodified	_FLASVSTVLTSK_	P69905	Hemoglobin subunit alpha	3	418.243	3.1703	3.6754e-08	123.01	1	0	0	0	0	0	0	0	NA
690	FLASVSTVLTSK	12	Unmodified	_FLASVSTVLTSK_	P69905	Hemoglobin subunit alpha	3	418.243	3.2177	3.8491e-08	122.69	2	3877.6	4272.4	4393	3892.8	3983.4	3248.1	3311.1	0.854
691	FLASVSTVLTSK	12	Unmodified	_FLASVSTVLTSK_	P69905	Hemoglobin subunit alpha	3	418.243	3.3346	7.0998e-16	145.91	7	9841.8	10995	10843	10295	10112	9183.9	9544.2	0.97
692	FLASVSTVLTSK	12	Unmodified	_FLASVSTVLTSK_	P69905	Hemoglobin subunit alpha	2	626.861	3.1052	1.5081e-06	109.6	5	4696.6	5361.1	4606.2	4651.2	4541.7	3933.3	4442.2	0.946
693	FLASVSTVLTSK	12	Unmodified	_FLASVSTVLTSK_	P69905	Hemoglobin subunit alpha	3	418.243		4.0274e-05	71.896	1	0	0	0	0	0	0	0	NA
694	FLASVSTVLTSK	12	Unmodified	_FLASVSTVLTSK_	P69905	Hemoglobin subunit alpha	3	418.243	3.6433	6.0521e-11	133.42	1	1687.2	2336	2333	2323.8	2089.9	1800.4	2303.1	1.365
695	FLASVSTVLTSK	12	Unmodified	_FLASVSTVLTSK_	P69905	Hemoglobin subunit alpha	3	418.243	3.8011	0.0029819	74.611	1	725.2	1048.9	781.87	736.4	937.67	719.33	724.44	0.999
696	FLASVSTVLTSK	12	Unmodified	_FLASVSTVLTSK_	P69905	Hemoglobin subunit alpha	2	626.861	2.7705	1.3033e-06	107.17	2	21622	27741	27463	26520	24381	21819	23590	1.091
697	FLASVSTVLTSK	12	Unmodified	_FLASVSTVLTSK_	P69905	Hemoglobin subunit alpha	3	418.243	2.0405	1.449e-07	103.44	1	966.02	1314.4	1604.2	1269.1	1049.3	1175.8	1020.5	1.056
698	FLASVSTVLTSK	12	Unmodified	_FLASVSTVLTSK_	P69905	Hemoglobin subunit alpha	2	626.861	3.0482	0.021614	66.538	1	8320.5	11088	10753	10815	10760	9574.4	9443.7	1.135
699	FLASVSTVLTSK	12	Unmodified	_FLASVSTVLTSK_	P69905	Hemoglobin subunit alpha	2	626.861	3.268	3.4612e-10	134.18	2	22055	25956	24892	24530	23018	20474	20876	0.947
700	FLASVSTVLTSK	12	Unmodified	_FLASVSTVLTSK_	P69905	Hemoglobin subunit alpha	3	418.243	2.5451	2.3446e-05	99.343	2	2815.5	2994.6	3216.7	3239	2458.6	2784	3247.2	1.153
701	FLASVSTVLTSK	12	Unmodified	_FLASVSTVLTSK_	P69905	Hemoglobin subunit alpha	2	626.861	3.6541	2.5868e-77	198.57	1	46293	49525	50953	47508	47937	40411	45408	0.981
702	FLASVSTVLTSK	12	Unmodified	_FLASVSTVLTSK_	P69905	Hemoglobin subunit alpha	3	418.243	2.9272	0.010032	61.344	1	744.71	1001.1	825.95	796.87	839.38	694.51	912.27	1.225
703	FLASVSTVLTSK	12	Unmodified	_FLASVSTVLTSK_	P69905	Hemoglobin subunit alpha	3	418.243	2.983	1.3868e-05	100.69	1	2868.1	3398.5	2928.5	2876.2	3318.4	2734	2391.1	0.834
704	FLASVSTVLTSK	12	Unmodified	_FLASVSTVLTSK_	P69905	Hemoglobin subunit alpha	3	418.243	3.621	0.01458	57.885	1	0	0	0	0	0	0	0	NA
705	FLASVSTVLTSK	12	Unmodified	_FLASVSTVLTSK_	P69905	Hemoglobin subunit alpha	3	418.243	3.8584	0.00041297	90.05	1	0	0	0	0	0	0	0	NA
706	FLASVSTVLTSK	12	Unmodified	_FLASVSTVLTSK_	P69905	Hemoglobin subunit alpha	3	418.243	2.1917	3.1411e-39	171.92	3	7224.8	8521.8	8505.9	8596.9	8068.6	6843.9	7884	1.091
707	FLASVSTVLTSK	12	Unmodified	_FLASVSTVLTSK_	P69905	Hemoglobin subunit alpha	2	626.861	2.9189	1.8772e-62	186.76	1	30900	37497	35313	33191	35310	27170	30940	1.001
708	FLASVSTVLTSK	12	Unmodified	_FLASVSTVLTSK_	P69905	Hemoglobin subunit alpha	3	418.243	2.5575	0.00064773	87.667	2	0	0	0	0	0	0	0	NA
709	FLASVSTVLTSK	12	Unmodified	_FLASVSTVLTSK_	P69905	Hemoglobin subunit alpha	2	626.861	3.2113	0.010455	81.803	1	45847	51151	54201	49653	48608	47008	45048	0.983
710	FLASVSTVLTSK	12	Unmodified	_FLASVSTVLTSK_	P69905	Hemoglobin subunit alpha	3	418.243	2.7877	2.1601e-21	149.49	14	99439	107030	106990	106220	93839	89136	97401	0.98
711	FLASVSTVLTSK	12	Unmodified	_FLASVSTVLTSK_	P69905	Hemoglobin subunit alpha	2	626.861	3.5342	4.1215e-94	210.15	13	360910	396130	392140	362000	352760	320970	348870	0.967
712	FLASVSTVLTSK	12	Unmodified	_FLASVSTVLTSK_	P69905	Hemoglobin subunit alpha	2	626.861		6.0036e-43	127.02	1	0	0	0	0	0	0	0	NA
713	FLASVSTVLTSK	12	Unmodified	_FLASVSTVLTSK_	P69905	Hemoglobin subunit alpha	2	626.861		2.1473e-43	132.32	1	0	0	0	0	0	0	0	NA
714	FLASVSTVLTSK	12	Unmodified	_FLASVSTVLTSK_	P69905	Hemoglobin subunit alpha	3	418.243		1.7184e-68	150.09	1	0	0	0	0	0	0	0	NA
715	FLASVSTVLTSK	12	Unmodified	_FLASVSTVLTSK_	P69905	Hemoglobin subunit alpha	2	626.861		1.5849e-184	206.36	1	0	0	0	0	0	0	0	NA
716	FLASVSTVLTSK	12	Unmodified	_FLASVSTVLTSK_	P69905	Hemoglobin subunit alpha	3	418.243		3.802e-83	158.56	1	0	0	0	0	0	0	0	NA
717	FLASVSTVLTSK	12	Unmodified	_FLASVSTVLTSK_	P69905	Hemoglobin subunit alpha	2	626.861		3.0687e-118	172.09	1	0	0	0	0	0	0	0	NA
718	FLASVSTVLTSK	12	Unmodified	_FLASVSTVLTSK_	P69905	Hemoglobin subunit alpha	3	418.243		8.4331e-83	153.95	1	0	0	0	0	0	0	0	NA
719	FLASVSTVLTSK	12	Unmodified	_FLASVSTVLTSK_	P69905	Hemoglobin subunit alpha	2	626.861		1.6317e-297	234.92	1	0	0	0	0	0	0	0	NA
720	FLASVSTVLTSK	12	Unmodified	_FLASVSTVLTSK_	P69905	Hemoglobin subunit alpha	2	626.861		1.5817e-237	221.8	1	0	0	0	0	0	0	0	NA
721	FLASVSTVLTSK	12	Unmodified	_FLASVSTVLTSK_	P69905	Hemoglobin subunit alpha	3	418.243		1.7002e-43	129.82	1	0	0	0	0	0	0	0	NA
722	FLASVSTVLTSK	12	Unmodified	_FLASVSTVLTSK_	P69905	Hemoglobin subunit alpha	2	626.861		4.674e-43	128.85	1	0	0	0	0	0	0	0	NA
723	FLASVSTVLTSK	12	Unmodified	_FLASVSTVLTSK_	P69905	Hemoglobin subunit alpha	3	418.243		7.5217e-19	103.91	1	0	0	0	0	0	0	0	NA
724	FLASVSTVLTSK	12	Unmodified	_FLASVSTVLTSK_	P69905	Hemoglobin subunit alpha	2	626.861		2.3218e-33	123.28	1	0	0	0	0	0	0	0	NA
725	FLASVSTVLTSK	12	Unmodified	_FLASVSTVLTSK_	P69905	Hemoglobin subunit alpha	3	418.243		1.2372e-09	84.479	1	0	0	0	0	0	0	0	NA
726	FLASVSTVLTSK	12	Unmodified	_FLASVSTVLTSK_	P69905	Hemoglobin subunit alpha	2	626.861		1.8918e-55	143.55	1	0	0	0	0	0	0	0	NA
727	FLASVSTVLTSK	12	Unmodified	_FLASVSTVLTSK_	P69905	Hemoglobin subunit alpha	3	418.243		3.9637e-14	95.477	1	0	0	0	0	0	0	0	NA
728	FLASVSTVLTSK	12	Unmodified	_FLASVSTVLTSK_	P69905	Hemoglobin subunit alpha	2	626.861		1.133e-54	139.78	1	0	0	0	0	0	0	0	NA
729	FLASVSTVLTSK	12	Unmodified	_FLASVSTVLTSK_	P69905	Hemoglobin subunit alpha	3	418.243		2.6871e-19	106.67	1	0	0	0	0	0	0	0	NA
730	FLASVSTVLTSK	12	Unmodified	_FLASVSTVLTSK_	P69905	Hemoglobin subunit alpha	3	418.243		5.7193e-14	93.839	1	0	0	0	0	0	0	0	NA
731	FLASVSTVLTSK	12	Unmodified	_FLASVSTVLTSK_	P69905	Hemoglobin subunit alpha	3	418.243		0.0047125	59.418	1	0	0	0	0	0	0	0	NA
732	FLASVSTVLTSK	12	Unmodified	_FLASVSTVLTSK_	P69905	Hemoglobin subunit alpha	2	626.861		2.0313e-118	174.9	1	0	0	0	0	0	0	0	NA
733	FLASVSTVLTSK	12	Unmodified	_FLASVSTVLTSK_	P69905	Hemoglobin subunit alpha	3	418.243		9.3986e-35	125.97	1	0	0	0	0	0	0	0	NA
734	FLASVSTVLTSK	12	Unmodified	_FLASVSTVLTSK_	P69905	Hemoglobin subunit alpha	2	626.861		2.0484e-83	161.48	1	0	0	0	0	0	0	0	NA
735	FLASVSTVLTSK	12	Unmodified	_FLASVSTVLTSK_	P69905	Hemoglobin subunit alpha	3	418.243		9.3986e-35	125.97	1	0	0	0	0	0	0	0	NA
736	FLASVSTVLTSK	12	Unmodified	_FLASVSTVLTSK_	P69905	Hemoglobin subunit alpha	2	626.861		2.2537e-25	115.34	1	0	0	0	0	0	0	0	NA
737	FLEDVKK	7	Crotony(K)	_FLEDVK(cr)K_	P01009	Alpha-1-antitrypsin	2	473.766	4.3183	0.0086882	82.452	2	4534.1	7307.3	6126.3	10479	6682.6	33440	4005	0.883
738	FLEDVKK	7	Crotony(K)	_FLEDVK(cr)K_	P01009	Alpha-1-antitrypsin	3	316.18	3.5639	0.017862	72.138	1	1044.9	1714.1	1491.6	6127.3	1711.1	23326	862.6	0.826
739	FLENEDRR	8	Unmodified	_FLENEDRR_	P01009	Alpha-1-antitrypsin	3	360.181	1.2197	0.0040847	69.812	1	0	0	0	0	0	0	0	NA
740	FLFVLLGPEAPHIDYTQLGR	20	Unmodified	_FLFVLLGPEAPHIDYTQLGR_	P02730	Band 3 anion transport protein	3	762.748	2.6087	1.0591e-35	136.49	2	7198.7	7054.3	7632.8	8026.6	8128.6	6840.8	7069.1	0.982
741	FLHVPDTFEGHFDGVPVISKGQQK	24	Crotony(K)	_FLHVPDTFEGHFDGVPVISK(cr)GQQK_	P19823	Inter-alpha-trypsin inhibitor heavy chain H2	4	688.354	3.353	1.6336e-09	82.635	1	0	0	0	0	0	0	0	NA
742	FLKSDLFLK	9	Crotony(K)	_FLK(cr)SDLFLK_	O43665	Regulator of G-protein signaling 10	2	589.845	4.2784	0.0062402	79.659	1	0	0	0	0	0	0	0	NA
743	FLLQHQADVNAK	12	Unmodified	_FLLQHQADVNAK_	P16157	Ankyrin-1	3	461.917	1.5801	8.9273e-09	128.08	1	9057.9	11479	10306	10373	10044	8823.5	10837	1.196
744	FLLQHQADVNAK	12	Unmodified	_FLLQHQADVNAK_	P16157	Ankyrin-1	4	346.69	0.99366	3.892e-05	96.229	1	0	0	0	0	0	0	0	NA
745	FLNVQELAAAHHEKLK	16	Crotony(K)	_FLNVQELAAAHHEK(cr)LK_	P02549	Spectrin alpha chain, erythrocytic 1	4	479.765	3.8949	1.8671e-18	126.77	1	2270	3039.2	2556.4	2431.1	2968.9	2115	2633.4	1.16
746	FLNVQELAAAHHEKLK	16	Crotony(K)	_FLNVQELAAAHHEK(cr)LK_	P02549	Spectrin alpha chain, erythrocytic 1	4	479.765	3.4391	2.3954e-20	131.56	2	5355.6	7530.8	6357.1	6324.9	6625.6	6075	6460.2	1.206
747	FLNVQELAAAHHEKLK	16	Crotony(K)	_FLNVQELAAAHHEK(cr)LK_	P02549	Spectrin alpha chain, erythrocytic 1	4	479.765	2.7986	0.0033145	55.546	1	0	0	0	0	0	0	0	NA
748	FLSVVSSVLTEK	12	Unmodified	_FLSVVSSVLTEK_	P02008	Hemoglobin subunit zeta	3	436.918		3.3624e-06	78.83	1	0	0	0	0	0	0	0	NA
749	FNTANDDNVTQVR	13	Unmodified	_FNTANDDNVTQVR_	P04040	Catalase	3	498.571	2.2627	3.8443e-32	159.66	1	1161.9	1573.3	1603.1	1440.2	1455.2	1096.2	1210.6	1.042
750	FNTANDDNVTQVR	13	Unmodified	_FNTANDDNVTQVR_	P04040	Catalase	2	747.353	2.0782	6.8205e-05	99.927	1	1365.9	1692.1	1838.3	1793.4	1672.8	1306	1627.4	1.191
751	FNWYVDGVEVHNAK	14	Unmodified	_FNWYVDGVEVHNAK_	P01857	Immunoglobulin heavy constant gamma 1	3	559.939	3.9772	0.0038704	63.681	1	0	0	0	0	0	0	0	NA
752	FQFDGDKK	8	Crotony(K)	_FQFDGDK(cr)K_	P52209	6-phosphogluconate dehydrogenase, decarboxylating	2	526.756	3.3634	0.0023466	83.456	1	12051	14156	12595	12282	13354	12242	12243	1.016
753	FQFDGDKK	8	Crotony(K)	_FQFDGDK(cr)K_	P52209	6-phosphogluconate dehydrogenase, decarboxylating	3	351.506	3.0187	0.001863	82.645	1	0	0	0	0	0	0	0	NA
755	FSQVKEVK	8	Crotony(K)	_FSQVK(cr)EVK_	P00390	Glutathione reductase, mitochondrial	2	516.79	3.6251	0.013476	105.2	1	19909	23872	22595	20670	23499	20519	21324	1.071
756	FSTVAGESGSADTVR	15	Unmodified	_FSTVAGESGSADTVR_	P04040	Catalase	3	495.239	2.1326	0.0016068	67.648	1	0	0	0	0	0	0	0	NA
757	FSTVAGESGSADTVR	15	Unmodified	_FSTVAGESGSADTVR_	P04040	Catalase	3	495.239	2.6335	2.0908e-05	87.519	1	7335.9	9015.7	8528.1	8569.7	7785.8	6233.9	5860.7	0.799
758	FSTVAGESGSADTVR	15	Unmodified	_FSTVAGESGSADTVR_	P04040	Catalase	2	742.355	2.7859	3.1466e-36	159.22	1	2295.5	2334.3	2111.1	2084.5	2254.5	1943.7	1999.3	0.871
759	FSTVAGESGSADTVRDPR	18	Unmodified	_FSTVAGESGSADTVRDPR_	P04040	Catalase	3	617.966	2.3791	1.5542e-05	82.59	1	1808.4	1813.4	1736.5	1920.8	1975.7	1421.7	1526	0.844
760	FTEDAKR	7	Crotony(K)	_FTEDAK(cr)R_	P01011	Alpha-1-antichymotrypsin	2	467.735	2.3287	0.001312	98.629	1	921.38	1153.2	1355.5	3046.4	1467.6	12949	816.16	0.886
761	FTEGKGYQPCDPQVIQDR	18	Crotony(K)	_FTEGK(cr)GYQPCDPQVIQDR_	P11277	Spectrin beta chain, erythrocytic	3	736.013	1.7382	3.7519e-05	75.533	1	15681	20050	16715	18499	19008	16658	16107	1.027
762	FTMGHSAHEETKAHIEELR	19	Crotony(K)	_FTMGHSAHEETK(cr)AHIEELR_	P02549	Spectrin alpha chain, erythrocytic 1	5	459.023	1.1034	3.8878e-13	94.632	1	2401.7	3109.2	2999.2	2448.9	2604.5	2436.9	2268.6	0.945
763	FTRPLFKDLAAFDK	14	Crotony(K)	_FTRPLFK(cr)DLAAFDK_	P09960	Leukotriene A-4 hydrolase	3	579.651	4.4088	0.0019365	73.296	1	0	0	0	0	0	0	0	NA
764	FVEDTKK	7	Crotony(K)	_FVEDTK(cr)K_	P16152	Carbonyl reductase [NADPH] 1	2	467.748	2.8096	0.0073328	83.206	1	20026	21708	21332	20440	20702	19490	20990	1.048
765	FVKKPDDGK	9	Crotony(K)	_FVK(cr)KPDDGK_	Q04760	Lactoylglutathione lyase	3	367.869	3.7032	0.0095086	70.942	1	12156	12866	11942	11968	13368	11314	12902	1.061
766	FYHPEKEDGK	10	Crotony(K)	_FYHPEK(cr)EDGK_	P01024	Complement C3	3	439.875	1.7799	0.033534	57.164	1	0	0	0	0	0	0	0	NA
767	FYLFLSK	7	Unmodified	_FYLFLSK_	P02549	Spectrin alpha chain, erythrocytic 1	2	459.26	2.9624	0.041266	77.058	1	0	0	0	0	0	0	0	NA
768	GADKTVK	7	Crotony(K)	_GADK(cr)TVK_	P58546	Myotrophin	2	393.721	3.2821	0.024792	80.219	1	9251.6	9721.6	8977.1	12085	11693	11021	7816.4	0.845
769	GAGAFGYFEVTHDITK	16	Unmodified	_GAGAFGYFEVTHDITK_	P04040	Catalase	3	571.614	3.5222	3.8444e-24	141	1	9825.9	12493	11556	10403	11179	8314.6	9862.6	1.004
770	GAGAFGYFEVTHDITK	16	Unmodified	_GAGAFGYFEVTHDITK_	P04040	Catalase	3	571.614	4.1383	0.0080979	55.755	1	0	0	0	0	0	0	0	NA
771	GAGAFGYFEVTHDITK	16	Unmodified	_GAGAFGYFEVTHDITK_	P04040	Catalase	3	571.614	3.6483	1.4277e-17	120.7	1	24293	30240	31026	26664	28215	23079	24808	1.021
772	GAGAFGYFEVTHDITKYSK	19	Crotony(K)	_GAGAFGYFEVTHDITK(cr)YSK_	P04040	Catalase	3	720.353	2.7892	2.7915e-99	198.96	1	28308	35581	32125	30370	34559	25557	24800	0.876
773	GAGAFGYFEVTHDITKYSK	19	Crotony(K)	_GAGAFGYFEVTHDITK(cr)YSK_	P04040	Catalase	4	540.517	3.3151	0.0035865	46.461	1	0	0	0	0	0	0	0	NA
774	GAKEHGAVAVER	12	Crotony(K)	_GAK(cr)EHGAVAVER_	Q9UNZ2	NSFL1 cofactor p47	3	431.23	1.8038	0.00029075	91.076	1	3088.4	3814.6	3633.1	3284.5	3680	3311.7	3481.7	1.127
775	GAQIETKTK	9	Crotony(K)	_GAQIETK(cr)TK_	P16157	Ankyrin-1	2	522.29	4.6834	0.0091824	77.062	1	4266.6	4890.4	4505.4	4358	4750	4379.8	3876.4	0.909
776	GASDEEIKR	9	Crotony(K)	_GASDEEIK(cr)R_	P25685	DnaJ homolog subfamily B member 1	2	536.767	1.8315	0.00026976	121.6	1	5868.4	7235.6	6915.8	6865.3	6881.4	6370.2	7433.4	1.267
777	GDAVTKAAK	9	Crotony(K)	_GDAVTK(cr)AAK_	Q06323	Proteasome activator complex subunit 1	2	464.759	3.2553	0.00038692	88.596	1	8067.6	9032.3	8684.1	8186	9310	8239.8	7547.7	0.936
778	GDGPVQGIINFEQKESNGPVK	21	Crotony(K)	_GDGPVQGIINFEQK(cr)ESNGPVK_	P00441	Superoxide dismutase [Cu-Zn]	3	761.053	4.0177	9.3329e-53	162.32	1	24918	33465	29664	26807	31991	26930	26716	1.072
779	GDGPVQGIINFEQKESNGPVK	21	Crotony(K)	_GDGPVQGIINFEQK(cr)ESNGPVK_	P00441	Superoxide dismutase [Cu-Zn]	4	571.042	4.0121	1.3783e-28	122.19	1	7551.8	8580.1	8262.2	7105.3	9354.9	7438.8	7628.5	1.01
780	GDSGGPLIVHKR	12	Crotony(K)	_GDSGGPLIVHK(cr)R_	P00751	Complement factor B	3	435.242	1.9968	6.0964e-05	98.156	1	4093.5	5084.8	5079	5430.5	5529.9	6573.5	3761.3	0.919
781	GEFVTTVQQR	10	Unmodified	_GEFVTTVQQR_	P40925	Malate dehydrogenase, cytoplasmic	2	582.804	2.4271	0.0075106	85.924	1	5896.2	6825	6892.5	7541.5	6874.1	6154	5281.7	0.896
782	GEGRLKK	7	Crotony(K)	_GEGRLK(cr)K_	A1A5B4	Anoctamin-9	3	285.84	1.789	0.025048	62.717	1	2240	2348.2	2105.3	2056.4	2154.8	2032.4	2652.4	1.184
783	GENQSPVELHTK	12	Unmodified	_GENQSPVELHTK_	P07451	Carbonic anhydrase 3	3	446.893	2.2404	0.018922	55.724	1	0	0	0	0	0	0	0	NA
784	GENQSPVELHTKDIR	15	Crotony(K)	_GENQSPVELHTK(cr)DIR_	P07451	Carbonic anhydrase 3	3	597.639	2.5707	2.5582e-17	125.45	2	8017.7	10767	10350	9894.3	11185	9053.8	8358.3	1.042
785	GETKSFYPEEVSSMVLTK	18	Crotony(K)	_GETK(cr)SFYPEEVSSMVLTK_	P11142	Heat shock cognate 71 kDa protein	3	700.678	2.8458	0.0055974	57.045	1	20589	26441	22019	21157	24575	19664	19142	0.93
786	GGNEESTKTGNAGSR	15	Crotony(K)	_GGNEESTK(cr)TGNAGSR_	P00441	Superoxide dismutase [Cu-Zn]	3	511.569	1.1391	7.5819e-05	83.823	1	1721.1	2067.3	2005.2	2148.4	2359.7	1913.9	1786.6	1.038
787	GGPFSDSYR	9	Unmodified	_GGPFSDSYR_	P00915	Carbonic anhydrase 1	2	493.222	2.8606	0.00419	81.95	1	3918.6	3790.5	3758.9	3477.2	3634.1	2851.8	3664.7	0.935
788	GGPFSDSYR	9	Unmodified	_GGPFSDSYR_	P00915	Carbonic anhydrase 1	2	493.222	1.7357	6.6836e-05	93.938	3	19193	21782	21293	20577	22056	17135	19178	0.999
789	GGPFSDSYR	9	Unmodified	_GGPFSDSYR_	P00915	Carbonic anhydrase 1	2	493.222	1.546	8.0321e-12	145.72	2	6262	6524.7	6619.4	5905.5	5154.4	5324.8	6333.2	1.011
790	GGPLDGTYR	9	Unmodified	_GGPLDGTYR_	P00918	Carbonic anhydrase 2	2	468.233	1.9251	0.00015231	92.051	1	3008.6	3523.8	3290.7	3786.6	3162.6	2576.9	3108.6	1.033
791	GGPLDGTYR	9	Unmodified	_GGPLDGTYR_	P00918	Carbonic anhydrase 2	2	468.233	2.4975	0.037471	71.708	1	4831.4	5868.9	5171.2	5184.2	5212.3	4492.1	5197.7	1.076
792	GGVSYRPAEVAETGA	15	Unmodified	_GGVSYRPAEVAETGA_	Q16790	Carbonic anhydrase 9	2	732.36	2.0482	0.0017254	79.652	1	1665.4	1621.2	2102.9	1320.2	2553	1777	1912.8	1.149
793	GGVSYRPAEVAETGA	15	Unmodified	_GGVSYRPAEVAETGA_	Q16790	Carbonic anhydrase 9	2	732.36	2.5697	0.004025	73.834	1	893.16	849.76	1201.7	1106.3	1634.1	979.61	1283.6	1.437
794	GHFTEEDK	8	Unmodified	_GHFTEEDK_	P69891	Hemoglobin subunit gamma-1	3	321.479	1.3094	0.002567	75.738	1	0	0	0	0	0	0	0	NA
795	GHFTEEDK	8	Unmodified	_GHFTEEDK_	P69891	Hemoglobin subunit gamma-1	3	321.479	1.1684	1.5125e-07	136.8	3	3354.9	3784.5	3851.5	4093.1	3994.9	3254.4	3714.5	1.107
796	GHFTEEDK	8	Unmodified	_GHFTEEDK_	P69891	Hemoglobin subunit gamma-1	2	481.714	1.995	0.012825	117.89	1	4064.2	3528.3	4139.7	3972	3511.7	3255.5	4084	1.005
797	GHFTEEDK	8	Unmodified	_GHFTEEDK_	P69891	Hemoglobin subunit gamma-1	3	321.479	1.2897	0.0046401	110.31	2	5076.4	5568.1	5947.8	5974.6	5147	4524.9	4326.7	0.852
798	GHFTEEDK	8	Unmodified	_GHFTEEDK_	P69891	Hemoglobin subunit gamma-1	2	481.714	2.1596	0.02271	107.57	1	2175.2	1768.8	2002.6	1813.7	1876.3	1733.1	1813	0.833
799	GHFTEEDKATITSLWGK	17	Crotony(K)	_GHFTEEDK(cr)ATITSLWGK_	P69891	Hemoglobin subunit gamma-1	3	663.33	4.559	6.085e-07	88.19	1	0	0	0	0	0	0	0	NA
800	GHFTEEDKATITSLWGK	17	Crotony(K)	_GHFTEEDK(cr)ATITSLWGK_	P69891	Hemoglobin subunit gamma-1	3	663.33	2.4468	1.0694e-43	159.34	1	34485	42245	39809	37370	39830	34221	35329	1.024
801	GHFTEEDKATITSLWGK	17	Crotony(K)	_GHFTEEDK(cr)ATITSLWGK_	P69891	Hemoglobin subunit gamma-1	4	497.749	1.7457	0.0063006	46.873	1	0	0	0	0	0	0	0	NA
802	GHFTEEDKATITSLWGK	17	Unmodified	_GHFTEEDKATITSLWGK_	P69891	Hemoglobin subunit gamma-1	4	480.743	4.2301	4.1447e-13	107.5	1	0	0	0	0	0	0	0	NA
803	GHFTEEDKATITSLWGKVNVEDAGGETLGR	30	Crotony(K)	_GHFTEEDKATITSLWGK(cr)VNVEDAGGETLGR_	P69891	Hemoglobin subunit gamma-1	4	822.156	3.2179	1.0109e-147	204.25	1	30676	40168	36050	33449	39393	30715	29270	0.954
804	GHKYHLK	7	Crotony(K)	_GHK(cr)YHLK_	Q9BS40	Latexin	4	238.386	1.7511	0.0019637	79.116	1	4427.9	4168.2	4318.5	4079.1	3838.1	3215.4	4476.5	1.011
805	GHKYHLK	7	Crotony(K)	_GHK(cr)YHLK_	Q9BS40	Latexin	3	317.512	1.5958	0.041952	47.849	1	0	0	0	0	0	0	0	NA
806	GHSCYRPR	8	Unmodified	_GHSCYRPR_	P62753	40S ribosomal protein S6	3	344.831	-0.55081	0.0018259	102	1	4491.3	584.91	933.27	5398.8	4713.3	688.17	4726.3	1.052
807	GHSCYRPR	8	Unmodified	_GHSCYRPR_	P62753	40S ribosomal protein S6	3	344.831		0.00078397	79.713	1	0	0	0	0	0	0	0	NA
808	GHSCYRPR	8	Unmodified	_GHSCYRPR_	P62753	40S ribosomal protein S6	3	344.831	-0.14805	0.00030149	94.874	1	3191.1	663.37	250.5	3150	2707.4	359.26	2801	0.878
809	GHSCYRPR	8	Unmodified	_GHSCYRPR_	P62753	40S ribosomal protein S6	3	344.831	-0.080668	4.7351e-05	93.374	1	4103.5	792.08	870.41	4096.7	3529.7	647.06	3655.9	0.891
810	GIDPFSLDALSKEGIVALR	19	Crotony(K)	_GIDPFSLDALSK(cr)EGIVALR_	P40227	T-complex protein 1 subunit zeta	3	690.381	2.814	6.4689e-52	158.45	1	0	0	0	0	0	0	0	NA
811	GILAADESTGSIAK	14	Unmodified	_GILAADESTGSIAK_	P04075	Fructose-bisphosphate aldolase A	3	444.905	3.6649	0.00078531	78.401	2	0	0	0	0	0	0	0	NA
812	GILAADESTGSIAKR	15	Crotony(K)	_GILAADESTGSIAK(cr)R_	P04075	Fructose-bisphosphate aldolase A	3	519.614	1.9912	1.2424e-05	91.812	1	3740.7	6797.9	5206.3	4464.5	5230.9	3946.2	4175.9	1.116
813	GILAADESTGSIAKR	15	Crotony(K)	_GILAADESTGSIAK(cr)R_	P04075	Fructose-bisphosphate aldolase A	2	778.918	2.1713	9.5659e-46	166.9	1	3495.7	3249.8	3368.5	2852.3	3534.3	2773.1	3209.4	0.918
814	GILAADESTGSIAKR	15	Crotony(K)	_GILAADESTGSIAK(cr)R_	P04075	Fructose-bisphosphate aldolase A	3	519.614	3.0403	7.9486e-14	113.37	1	0	0	0	0	0	0	0	NA
815	GILAADESTGSIAKR	15	Crotony(K)	_GILAADESTGSIAK(cr)R_	P04075	Fructose-bisphosphate aldolase A	2	778.918	2.8713	3.9609e-19	134.81	1	0	0	0	0	0	0	0	NA
816	GILIGIQQSFRPR	13	Unmodified	_GILIGIQQSFRPR_	P31327	Carbamoyl-phosphate synthase [ammonia], mitochondrial	2	742.938	3.1357	5.3628e-11	124.12	1	5528.5	4894.3	3267.7	6107.1	3473	2827.2	4487.7	0.812
817	GILIGIQQSFRPR	13	Unmodified	_GILIGIQQSFRPR_	P31327	Carbamoyl-phosphate synthase [ammonia], mitochondrial	3	495.628	2.5647	2.8543e-41	167.11	1	1301.6	371.96	196.43	1569.1	259.31	305.74	1244.9	0.956
818	GISEKDFNHYYTLK	14	Crotony(K)	_GISEK(cr)DFNHYYTLK_	Q8I0U8	Merozoite surface protein 1	3	594.961	4.0526	0.004151	62.861	1	15304	21292	21280	22817	27314	21281	15165	0.991
819	GKNLHYK	7	Crotony(K)	_GK(cr)NLHYK_	Q76NN7	Peptidyl-prolyl cis-trans isomerase	3	309.84	2.7705	0.041952	47.849	2	0	0	0	0	0	0	0	NA
820	GKSADFTNFDPR	12	Crotony(K)	_GK(cr)SADFTNFDPR_	P00918	Carbonic anhydrase 2	2	711.836	1.6289	0.0011969	92.151	1	4715.6	4223	3701.8	3498.9	4501.8	4756.4	3858.5	0.818
821	GKSADFTNFDPR	12	Crotony(K)	_GK(cr)SADFTNFDPR_	P00918	Carbonic anhydrase 2	3	474.893	1.9118	1.5437e-07	115.57	1	1442.8	1590.6	1508.9	1324.9	1963.3	1514	1364	0.945
822	GKSADFTNFDPR	12	Crotony(K)	_GK(cr)SADFTNFDPR_	P00918	Carbonic anhydrase 2	3	474.893	1.6808	0.0028945	70.68	1	0	0	0	0	0	0	0	NA
823	GKSADFTNFDPR	12	Crotony(K)	_GK(cr)SADFTNFDPR_	P00918	Carbonic anhydrase 2	2	711.836	1.6873	0.00051188	93.348	1	9907	12326	11366	11346	11783	10245	9616.9	0.971
824	GKWERPFEVK	10	Crotony(K)	_GK(cr)WERPFEVK_	P01009	Alpha-1-antitrypsin	3	448.575	2.5216	0.014794	67.08	1	3416.9	4942	4371.4	6226	4102.8	18881	3312.7	0.97
825	GKWERPFEVKDTEEEDFHVDQVTTVK	26	Crotony(K)	_GK(cr)WERPFEVKDTEEEDFHVDQVTTVK_	P01009	Alpha-1-antitrypsin	5	644.116	2.8294	2.2188e-28	110.01	1	5566.7	7682.3	7616.6	9075.8	8032.2	19769	5397.4	0.97
826	GLFIIDDKGILR	12	Crotony(K)	_GLFIIDDK(cr)GILR_	Q06830	Peroxiredoxin-1	3	476.613	3.4359	6.6183e-16	145.91	1	1115.7	1743	1358.7	1654	1268.5	1267.6	1397.6	1.253
827	GLFIIDDKGILR	12	Crotony(K)	_GLFIIDDK(cr)GILR_	Q06830	Peroxiredoxin-1	2	714.416	3.3827	0.00012012	99.732	1	7818.4	8657.4	8140.1	9192.1	9062	8130.1	7622.9	0.975
828	GLFIIDGK	8	Unmodified	_GLFIIDGK_	P32119	Peroxiredoxin-2	2	431.755	2.6259	0.011398	79.474	1	0	0	0	0	0	0	0	NA
829	GLFIIDGKGVLR	12	Crotony(K)	_GLFIIDGK(cr)GVLR_	P32119	Peroxiredoxin-2	2	678.406	2.175	1.5532e-10	136.38	2	35177	38153	36165	34814	38036	31754	35733	1.016
830	GLFIIDGKGVLR	12	Crotony(K)	_GLFIIDGK(cr)GVLR_	P32119	Peroxiredoxin-2	3	452.606	2.3294	3.0504e-15	139.32	1	3286.7	5012.7	3522.1	2975.5	3839.3	2817.4	3108.5	0.946
831	GLPEPTVTNEEYVEELKK	18	Crotony(K)	_GLPEPTVTNEEYVEELK(cr)K_	Q8I5D2	101 kDa malaria antigen	3	715.032	4.6774	1.1739e-43	158.45	1	14788	21047	19164	23361	26699	22779	12647	0.855
832	GLVGEIIKR	9	Crotony(K)	_GLVGEIIK(cr)R_	P22392	Nucleoside diphosphate kinase B	2	526.827	3.1991	0.0044324	77.533	2	17372	25644	19606	16901	23523	17485	17434	1.004
833	GMKVIENR	8	Crotony(K)	_GMK(cr)VIENR_	P06753	Tropomyosin alpha-3 chain	2	507.774	2.3446	0.010793	69.915	1	13020	16258	14230	14988	16768	15510	15077	1.158
834	GNKMVEEGHFAAEDVASR	18	Oxidation (M),Crotony(K)	_GNK(cr)M(ox)VEEGHFAAEDVASR_	P02549	Spectrin alpha chain, erythrocytic 1	3	677.646	2.3114	3.4731e-05	78.456	1	2372.1	2826.1	2501.5	2552.5	3042.2	2735.2	2454.9	1.035
835	GNKMVEEGHFAAEDVASR	18	Oxidation (M),Crotony(K)	_GNK(cr)M(ox)VEEGHFAAEDVASR_	P02549	Spectrin alpha chain, erythrocytic 1	3	677.646	3.649	2.1916e-05	80.752	1	2519.3	3010.4	2931.3	3090	3390.9	2322.9	2353.5	0.934
836	GNKMVEEGHFAAEDVASR	18	Crotony(K)	_GNK(cr)MVEEGHFAAEDVASR_	P02549	Spectrin alpha chain, erythrocytic 1	3	672.314	2.5057	7.7194e-27	131.09	2	6201.3	7599.5	6464.5	6381.4	7207	6249	5745.3	0.926
839	GPAVGIDLGTTYSCVGVFQHGK	22	Unmodified	_GPAVGIDLGTTYSCVGVFQHGK_	P11142	Heat shock cognate 71 kDa protein	3	755.044	4.7818	1.1775e-161	224.89	1	22252	22824	21660	24238	27573	17725	22773	1.023
840	GPLLVQDVVFTDEMAHFDR	19	Unmodified	_GPLLVQDVVFTDEMAHFDR_	P04040	Catalase	3	730.361	3.4087	1.0321e-12	95.5	2	9104.8	11563	10496	10292	12637	9449.9	8696.5	0.955
841	GPNKHTLTQIK	11	Crotony(K)	_GPNK(cr)HTLTQIK_	P40227	T-complex protein 1 subunit zeta	3	435.582	3.1807	1.5111e-05	100.93	1	7195.4	8128.2	7963.9	7120.5	8402.3	7621.4	6065.4	0.843
842	GPQKFQFDGDKK	12	Crotony(K)	_GPQK(cr)FQFDGDKK_	P52209	6-phosphogluconate dehydrogenase, decarboxylating	3	488.249	4.7521	0.0010966	86.803	1	16572	20761	18989	18169	20069	17385	16658	1.005
843	GQDLLKR	7	Crotony(K)	_GQDLLK(cr)R_	P11171	Protein 4.1	2	449.261	1.9904	0.0026359	88.819	1	2558.8	2674.8	2413.9	3108.1	3710.8	3176.6	3069.8	1.2
844	GQKLEDSYHLQVFK	14	Crotony(K)	_GQK(cr)LEDSYHLQVFK_	P02549	Spectrin alpha chain, erythrocytic 1	3	587.305	3.727	4.7232e-12	117.08	1	7563.7	8650	8476.3	8153.8	8825.3	7557.2	6442.8	0.852
845	GRPCKIVEMSTSK	13	Crotony(K)	_GRPCK(cr)IVEMSTSK_	P63241	Eukaryotic translation initiation factor 5A-1	3	520.934	3.6022	0.00048337	87.914	1	13062	14484	12953	13173	14013	12278	11803	0.904
846	GRPGPVAGHHQMPR	14	Unmodified	_GRPGPVAGHHQMPR_	O94979	Protein transport protein Sec31A	4	374.947	-0.34091	0.0018563	71.806	1	0	0	0	0	0	0	0	NA
847	GSAADSEESPAIEAIHLLR	19	Unmodified	_GSAADSEESPAIEAIHLLR_	P13716	Delta-aminolevulinic acid dehydratase	3	656.001	3.788	1.5525e-06	79.489	1	0	0	0	0	0	0	0	NA
848	GSAPPGPVPEGSIR	14	Unmodified	_GSAPPGPVPEGSIR_	P78417	Glutathione S-transferase omega-1	2	660.849	3.5044	0.011567	68.044	1	2289.7	2209.7	2268.4	2159.8	2805.4	1960.9	1753.5	0.766
849	GSIDEVDKR	9	Crotony(K)	_GSIDEVDK(cr)R_	Q9UNM6	26S proteasome non-ATPase regulatory subunit 13	2	543.775	1.6597	0.0084197	74.562	1	7677.9	9540.5	8284.4	8262.9	9431.6	7672	7645.2	0.996
850	GTADVTHDLQEMKEESR	17	Oxidation (M),Crotony(K)	_GTADVTHDLQEM(ox)K(cr)EESR_	P11166	Solute carrier family 2, facilitated glucose transporter member 1	3	677.309	3.0393	2.6111e-26	129.88	1	1536.9	2263	1672.2	1545.1	1563.7	894.02	1794.2	1.167
851	GTADVTHDLQEMKEESR	17	Oxidation (M),Crotony(K)	_GTADVTHDLQEM(ox)K(cr)EESR_	P11166	Solute carrier family 2, facilitated glucose transporter member 1	3	677.309	3.7109	4.9633e-23	123.55	2	1624.2	2612.9	1935	1762.7	2422.7	1743.2	1654.5	1.019
852	GTADVTHDLQEMKEESR	17	Crotony(K)	_GTADVTHDLQEMK(cr)EESR_	P11166	Solute carrier family 2, facilitated glucose transporter member 1	3	671.978	3.4489	3.5799e-91	197.45	2	6769.7	8111.8	7886.8	7316.2	7639.7	6377.6	6917.3	1.022
853	GTFAQLSELHCDK	13	Unmodified	_GTFAQLSELHCDK_	P69891	Hemoglobin subunit gamma-1	3	502.573	2.3949	7.6113e-12	125.97	1	1964.3	2497.9	2386.1	2068.1	2179.9	2042.4	2209.7	1.125
854	GTFAQLSELHCDK	13	Unmodified	_GTFAQLSELHCDK_	P69891	Hemoglobin subunit gamma-1	3	502.573	2.3193	3.7465e-08	105.14	1	14732	20579	16781	16301	16227	13798	15671	1.064
855	GTFAQLSELHCDKLHVDPENFK	22	Crotony(K)	_GTFAQLSELHCDK(cr)LHVDPENFK_	P69891	Hemoglobin subunit gamma-1	4	664.073	3.3165	2.6054e-42	132.84	1	8806.6	12937	10242	9898.8	10883	8481	8354.8	0.949
856	GTFAQLSELHCDKLHVDPENFK	22	Crotony(K)	_GTFAQLSELHCDK(cr)LHVDPENFK_	P69891	Hemoglobin subunit gamma-1	5	531.46	1.768	8.5877e-30	120.25	2	5661.2	5378.4	6349.2	5267.4	5704.7	5262	5140.9	0.908
857	GTFAQLSELHCDKLHVDPENFK	22	Crotony(K)	_GTFAQLSELHCDK(cr)LHVDPENFK_	P69891	Hemoglobin subunit gamma-1	4	664.073	1.8838	1.2035e-71	167.88	1	3455.6	6400	4381.6	4007.9	6014.1	3312.8	3462.5	1.002
858	GTFAQLSELHCDKLHVDPENFK	22	Unmodified	_GTFAQLSELHCDKLHVDPENFK_	P69891	Hemoglobin subunit gamma-1	5	517.855	2.8966	1.9014e-22	104.67	1	2053.9	2648.7	2720.6	2308	2625.7	1974.1	1872.5	0.912
859	GTFATLSELHCDK	13	Unmodified	_GTFATLSELHCDK_	P68871	Hemoglobin subunit beta	4	370.429	1.1591	0.0069487	60.157	1	0	0	0	0	0	0	0	NA
860	GTFATLSELHCDK	13	Unmodified	_GTFATLSELHCDK_	P68871	Hemoglobin subunit beta	3	493.57	3.73	1.0081e-41	170.18	3	1230.8	1222.5	1356.9	1326.9	1222	1035	1369	1.112
861	GTFATLSELHCDK	13	Unmodified	_GTFATLSELHCDK_	P68871	Hemoglobin subunit beta	4	370.429	3.067	0.001639	73.877	1	0	0	0	0	0	0	0	NA
862	GTFATLSELHCDK	13	Unmodified	_GTFATLSELHCDK_	P68871	Hemoglobin subunit beta	2	739.851		6.2771e-87	157.86	1	0	0	0	0	0	0	0	NA
863	GTFATLSELHCDK	13	Unmodified	_GTFATLSELHCDK_	P68871	Hemoglobin subunit beta	3	493.57	2.3068	1.8991e-18	141.58	1	5246.3	6731.3	5792.6	6515.5	6286.4	5073.8	4856.1	0.926
864	GTFATLSELHCDK	13	Unmodified	_GTFATLSELHCDK_	P68871	Hemoglobin subunit beta	3	493.57	2.2882	0.00081487	82.437	1	6660	9621.2	7229.2	7688.2	8081	6450.6	7032.2	1.056
865	GTFATLSELHCDK	13	Unmodified	_GTFATLSELHCDK_	P68871	Hemoglobin subunit beta	4	370.429	1.9501	0.036944	44.367	1	5767.2	7594.6	6451.2	6424.4	7961.7	6383.4	5947.3	1.031
866	GTFATLSELHCDK	13	Unmodified	_GTFATLSELHCDK_	P68871	Hemoglobin subunit beta	4	370.429	3.6133	6.0899e-05	92.856	3	14640	15991	14844	14845	14029	13637	12133	0.829
867	GTFATLSELHCDK	13	Unmodified	_GTFATLSELHCDK_	P68871	Hemoglobin subunit beta	3	493.57	4.1564	3.3914e-32	160.38	3	2695.1	3206.1	2863.7	3278.8	2778.2	2748.1	2801.5	1.039
868	GTFATLSELHCDK	13	Unmodified	_GTFATLSELHCDK_	P68871	Hemoglobin subunit beta	2	739.851	4.5534	4.0007e-80	200.16	1	7634.4	7909	8059	7530.9	7352.4	7833.5	7527.3	0.986
869	GTFATLSELHCDK	13	Unmodified	_GTFATLSELHCDK_	P68871	Hemoglobin subunit beta	3	493.57	2.0581	4.8788e-42	172.57	1	6782.1	7727	7486.7	7114.3	7847.4	6561.5	7438.9	1.097
870	GTFATLSELHCDK	13	Unmodified	_GTFATLSELHCDK_	P68871	Hemoglobin subunit beta	4	370.429	1.4359	0.00074227	82.069	1	0	0	0	0	0	0	0	NA
871	GTFATLSELHCDK	13	Unmodified	_GTFATLSELHCDK_	P68871	Hemoglobin subunit beta	3	493.57	3.1726	0.00053374	84.297	1	0	0	0	0	0	0	0	NA
872	GTFATLSELHCDK	13	Unmodified	_GTFATLSELHCDK_	P68871	Hemoglobin subunit beta	4	370.429	2.0719	0.00016702	90.412	2	2222.9	3145.1	2834.6	2507.5	3173	2414.8	2543.7	1.144
873	GTFATLSELHCDK	13	Unmodified	_GTFATLSELHCDK_	P68871	Hemoglobin subunit beta	2	739.851	2.8717	5.6308e-52	176.89	1	9679.2	9668.5	9864.8	8720.7	10189	7983	9961.3	1.029
874	GTFATLSELHCDK	13	Unmodified	_GTFATLSELHCDK_	P68871	Hemoglobin subunit beta	4	370.429	1.6461	0.0015148	76.073	1	2802.8	3164	2665.1	3117.3	2677.2	2383.1	2635.6	0.94
875	GTFATLSELHCDK	13	Unmodified	_GTFATLSELHCDK_	P68871	Hemoglobin subunit beta	3	493.57	2.5203	4.1391e-06	101.53	1	4795.1	5516.8	4390	4998.1	4864.8	3928.7	4491.5	0.937
876	GTFATLSELHCDK	13	Unmodified	_GTFATLSELHCDK_	P68871	Hemoglobin subunit beta	3	493.57	3.1241	9.3819e-98	210.41	6	19114	20399	17414	18909	17903	17112	18814	0.984
877	GTFATLSELHCDK	13	Unmodified	_GTFATLSELHCDK_	P68871	Hemoglobin subunit beta	4	370.429	2.404	3.5297e-06	101.53	4	366.41	627.07	395.29	429.92	350.79	404.64	453.3	1.237
878	GTFATLSELHCDK	13	Unmodified	_GTFATLSELHCDK_	P68871	Hemoglobin subunit beta	3	493.57	3.3879	5.6913e-15	137.84	4	12498	14217	12402	12326	11975	10559	11453	0.916
879	GTFATLSELHCDK	13	Unmodified	_GTFATLSELHCDK_	P68871	Hemoglobin subunit beta	4	370.429	2.7688	1.6648e-05	97.463	3	8092.3	10428	9453.6	8575.5	9011.2	7148.2	8039.6	0.993
880	GTFATLSELHCDK	13	Unmodified	_GTFATLSELHCDK_	P68871	Hemoglobin subunit beta	3	493.57	2.6313	2.1173e-24	149.69	5	17157	19845	17929	17506	19521	15549	16208	0.945
881	GTFATLSELHCDK	13	Unmodified	_GTFATLSELHCDK_	P68871	Hemoglobin subunit beta	4	370.429	1.9764	2.5596e-05	94.688	4	5794.2	6850	6044.4	5858.9	5760	5252.7	5428.6	0.937
882	GTFATLSELHCDK	13	Unmodified	_GTFATLSELHCDK_	P68871	Hemoglobin subunit beta	3	493.57	2.3776	9.3255e-11	113.54	1	0	0	0	0	0	0	0	NA
883	GTFATLSELHCDK	13	Unmodified	_GTFATLSELHCDK_	P68871	Hemoglobin subunit beta	3	493.57	2.2954	0.00067567	83.358	1	6174.8	7752	7872.9	7278.6	7452.4	5702.6	6533.8	1.058
884	GTFATLSELHCDK	13	Unmodified	_GTFATLSELHCDK_	P68871	Hemoglobin subunit beta	3	493.57	2.1046	2.3939e-12	128.54	2	18285	22946	20670	20071	20598	16826	18331	1.003
885	GTFATLSELHCDK	13	Unmodified	_GTFATLSELHCDK_	P68871	Hemoglobin subunit beta	2	739.851	2.5153	1.9072e-291	282.62	4	115220	117750	99529	103650	92405	92773	113580	0.986
886	GTFATLSELHCDK	13	Unmodified	_GTFATLSELHCDK_	P68871	Hemoglobin subunit beta	4	370.429	1.4812	2.0414e-12	128.54	6	10174	10627	9685.4	10280	8760	9808.8	9944.8	0.977
887	GTFATLSELHCDK	13	Unmodified	_GTFATLSELHCDK_	P68871	Hemoglobin subunit beta	3	493.57	2.1759	3.1875e-66	190.1	9	16189	17920	20523	16736	14896	14200	21728	1.342
888	GTFATLSELHCDK	13	Unmodified	_GTFATLSELHCDK_	P68871	Hemoglobin subunit beta	3	493.57	2.8049	3.3914e-32	160.38	5	24596	23583	24376	20992	22920	18309	23923	0.973
889	GTFATLSELHCDK	13	Unmodified	_GTFATLSELHCDK_	P68871	Hemoglobin subunit beta	3	493.57	3.1763	6.2042e-11	116.51	3	0	0	0	0	0	0	0	NA
890	GTFATLSELHCDK	13	Unmodified	_GTFATLSELHCDK_	P68871	Hemoglobin subunit beta	3	493.57	2.9898	6.5968e-19	145.6	1	13366	14654	13864	13225	12681	11265	12081	0.904
891	GTFATLSELHCDK	13	Unmodified	_GTFATLSELHCDK_	P68871	Hemoglobin subunit beta	3	493.57	3.025	2.3939e-12	128.54	3	0	0	0	0	0	0	0	NA
892	GTFATLSELHCDK	13	Unmodified	_GTFATLSELHCDK_	P68871	Hemoglobin subunit beta	2	739.851		2.1107e-48	134.68	1	0	0	0	0	0	0	0	NA
893	GTFATLSELHCDKLHVDPENFR	22	Unmodified	_GTFATLSELHCDKLHVDPENFR_	P68871	Hemoglobin subunit beta	5	518.054	2.7033	0.035958	27.203	1	0	0	0	0	0	0	0	NA
894	GTFATLSELHCDKLHVDPENFR	22	Unmodified	_GTFATLSELHCDKLHVDPENFR_	P68871	Hemoglobin subunit beta	5	518.054	3.6392	4.7606e-42	129.85	2	3285.9	4231.5	3724.8	3397.3	3178.2	2898.3	2989.9	0.91
895	GTFATLSELHCDKLHVDPENFR	22	Unmodified	_GTFATLSELHCDKLHVDPENFR_	P68871	Hemoglobin subunit beta	4	647.316	4.2954	3.1606e-12	87.83	1	4418.1	6204.8	5338.4	5326.8	5747.8	4166.8	4064.1	0.92
896	GTFATLSELHCDKLHVDPENFR	22	Unmodified	_GTFATLSELHCDKLHVDPENFR_	P68871	Hemoglobin subunit beta	5	518.054	3.9692	0.0096103	37.817	1	0	0	0	0	0	0	0	NA
897	GTFATLSELHCDKLHVDPENFR	22	Unmodified	_GTFATLSELHCDKLHVDPENFR_	P68871	Hemoglobin subunit beta	4	647.316	3.8628	0.02908	37.373	1	4741.6	5651.9	5625.7	4998.5	5635.4	4709.1	4539.7	0.957
898	GTFATLSELHCDKLHVDPENFR	22	Unmodified	_GTFATLSELHCDKLHVDPENFR_	P68871	Hemoglobin subunit beta	5	518.054	3.8122	3.1518e-82	175.93	3	958.94	1287.3	1363	1237.8	976.23	1148.1	1138	1.187
899	GTFATLSELHCDKLHVDPENFR	22	Unmodified	_GTFATLSELHCDKLHVDPENFR_	P68871	Hemoglobin subunit beta	4	647.316	3.6961	8.5305e-162	226.71	2	27226	33710	32339	29802	33164	25000	27467	1.009
900	GTFATLSELHCDKLHVDPENFR	22	Unmodified	_GTFATLSELHCDKLHVDPENFR_	P68871	Hemoglobin subunit beta	5	518.054	2.2252	4.3512e-72	172.75	1	6509.3	6578.4	6240	6080.4	7129.4	5194	5082.3	0.781
901	GTFATLSELHCDKLHVDPENFR	22	Unmodified	_GTFATLSELHCDKLHVDPENFR_	P68871	Hemoglobin subunit beta	4	647.316	2.6128	6.0707e-95	191.65	1	10681	12818	13480	11187	13017	9552.9	10868	1.018
902	GTFATLSELHCDKLHVDPENFR	22	Unmodified	_GTFATLSELHCDKLHVDPENFR_	P68871	Hemoglobin subunit beta	4	647.316	2.7482	4.557e-205	238.87	4	15039	16847	16343	14570	15196	13497	14151	0.941
903	GTFATLSELHCDKLHVDPENFR	22	Unmodified	_GTFATLSELHCDKLHVDPENFR_	P68871	Hemoglobin subunit beta	3	862.752	3.0123	7.2641e-230	250.81	2	29022	30608	28841	28511	30940	26512	26600	0.917
904	GTFATLSELHCDKLHVDPENFR	22	Unmodified	_GTFATLSELHCDKLHVDPENFR_	P68871	Hemoglobin subunit beta	5	518.054	2.0933	7.313e-23	108.96	2	4096.3	5614.5	5409.2	4877.7	4702.8	3763.8	4282.9	1.046
905	GTFATLSELHCDKLHVDPENFR	22	Crotony(K)	_GTFATLSELHCDK(cr)LHVDPENFR_	P68871	Hemoglobin subunit beta	4	664.322	3.511	2.4186e-06	73.404	1	0	0	0	0	0	0	0	NA
906	GTFATLSELHCDKLHVDPENFR	22	Crotony(K)	_GTFATLSELHCDK(cr)LHVDPENFR_	P68871	Hemoglobin subunit beta	4	664.322	3.4038	1.369e-12	85.387	1	10695	15749	13871	13012	14297	11962	11339	1.06
907	GTFATLSELHCDKLHVDPENFR	22	Crotony(K)	_GTFATLSELHCDK(cr)LHVDPENFR_	P68871	Hemoglobin subunit beta	3	885.427	4.085	0	300.51	3	13235	15004	14602	14570	16918	14128	15008	1.134
908	GTFATLSELHCDKLHVDPENFR	22	Crotony(K)	_GTFATLSELHCDK(cr)LHVDPENFR_	P68871	Hemoglobin subunit beta	4	664.322	2.2371	1.699e-28	113.73	2	0	0	0	0	0	0	0	NA
909	GTFATLSELHCDKLHVDPENFR	22	Crotony(K)	_GTFATLSELHCDK(cr)LHVDPENFR_	P68871	Hemoglobin subunit beta	4	664.322	2.3365	8.0204e-23	108.08	1	0	0	0	0	0	0	0	NA
910	GTFATLSELHCDKLHVDPENFR	22	Crotony(K)	_GTFATLSELHCDK(cr)LHVDPENFR_	P68871	Hemoglobin subunit beta	4	664.322	3.0368	6.2921e-258	264.64	3	1462	2178	1735.6	1979.8	2193.3	1834.4	1575.2	1.077
911	GTFATLSELHCDKLHVDPENFR	22	Crotony(K)	_GTFATLSELHCDK(cr)LHVDPENFR_	P68871	Hemoglobin subunit beta	3	885.427	3.191	6.2992e-230	247.74	2	39599	52876	47189	45722	52776	41711	37277	0.941
912	GTFATLSELHCDKLHVDPENFR	22	Crotony(K)	_GTFATLSELHCDK(cr)LHVDPENFR_	P68871	Hemoglobin subunit beta	4	664.322	2.5093	0	292.64	4	13962	18551	15590	15009	16154	12817	13589	0.973
913	GTFATLSELHCDKLHVDPENFR	22	Crotony(K)	_GTFATLSELHCDK(cr)LHVDPENFR_	P68871	Hemoglobin subunit beta	3	885.427	2.3039	6.2992e-230	247.74	1	7264.8	8445.7	7681.6	7766.6	8438.5	7292.6	6228.4	0.857
914	GTFATLSELHCDKLHVDPENFR	22	Crotony(K)	_GTFATLSELHCDK(cr)LHVDPENFR_	P68871	Hemoglobin subunit beta	5	531.659	2.4604	1.0958e-12	85.805	1	0	0	0	0	0	0	0	NA
915	GTFATLSELHCDKLHVDPENFR	22	Crotony(K)	_GTFATLSELHCDK(cr)LHVDPENFR_	P68871	Hemoglobin subunit beta	4	664.322	3.4713	3.288e-50	143.47	1	0	0	0	0	0	0	0	NA
916	GTFATLSELHCDKLHVDPENFR	22	Crotony(K)	_GTFATLSELHCDK(cr)LHVDPENFR_	P68871	Hemoglobin subunit beta	5	531.659	3.1709	0.0033874	40.723	1	0	0	0	0	0	0	0	NA
917	GTFATLSELHCDKLHVDPENFR	22	Crotony(K)	_GTFATLSELHCDK(cr)LHVDPENFR_	P68871	Hemoglobin subunit beta	4	664.322	3.4556	5.459e-35	125.45	1	0	0	0	0	0	0	0	NA
918	GTFATLSELHCDKLHVDPENFR	22	Crotony(K)	_GTFATLSELHCDK(cr)LHVDPENFR_	P68871	Hemoglobin subunit beta	4	664.322	3.4357	1.0272e-08	79.69	1	0	0	0	0	0	0	0	NA
919	GTFATLSELHCDKLHVDPENFR	22	Crotony(K)	_GTFATLSELHCDK(cr)LHVDPENFR_	P68871	Hemoglobin subunit beta	4	664.322	3.5167	5.8972e-109	195.03	1	3147.2	5023	3681.2	3643.6	4291.3	3477.5	3394.4	1.079
920	GTFATLSELHCDKLHVDPENFR	22	Crotony(K)	_GTFATLSELHCDK(cr)LHVDPENFR_	P68871	Hemoglobin subunit beta	3	885.427	3.4992	0	308.37	3	30909	40378	36662	33276	40339	32478	29284	0.947
921	GTFATLSELHCDKLHVDPENFR	22	Crotony(K)	_GTFATLSELHCDK(cr)LHVDPENFR_	P68871	Hemoglobin subunit beta	2	1327.64	1.6231	0	382.37	2	144450	144890	139780	130530	165790	150990	154300	1.068
922	GTFATLSELHCDKLHVDPENFR	22	Crotony(K)	_GTFATLSELHCDK(cr)LHVDPENFR_	P68871	Hemoglobin subunit beta	4	664.322	2.6041	9.2969e-43	136.62	3	0	0	0	0	0	0	0	NA
923	GTFATLSELHCDKLHVDPENFR	22	Crotony(K)	_GTFATLSELHCDK(cr)LHVDPENFR_	P68871	Hemoglobin subunit beta	4	664.322	3.0253	4.6703e-73	174.55	4	2140.7	3076.2	3165.8	2568.4	2686.2	2145.5	2328.4	1.088
924	GTFATLSELHCDKLHVDPENFR	22	Crotony(K)	_GTFATLSELHCDK(cr)LHVDPENFR_	P68871	Hemoglobin subunit beta	4	664.322	2.3312	1.0417e-17	100.14	1	0	0	0	0	0	0	0	NA
925	GTFATLSELHCDKLHVDPENFR	22	Crotony(K)	_GTFATLSELHCDK(cr)LHVDPENFR_	P68871	Hemoglobin subunit beta	4	664.322	3.5114	9.2966e-162	220.88	12	10464	11295	10883	9700.1	11328	10047	9642.4	0.921
926	GTFATLSELHCDKLHVDPENFR	22	Crotony(K)	_GTFATLSELHCDK(cr)LHVDPENFR_	P68871	Hemoglobin subunit beta	3	885.427	3.3119	4.9578e-06	73.672	1	0	0	0	0	0	0	0	NA
927	GTFATLSELHCDKLHVDPENFR	22	Crotony(K)	_GTFATLSELHCDK(cr)LHVDPENFR_	P68871	Hemoglobin subunit beta	4	664.322	2.6326	6.398e-183	229.78	15	29927	36315	30160	29394	34148	28349	29942	1.001
928	GTFATLSELHCDKLHVDPENFR	22	Crotony(K)	_GTFATLSELHCDK(cr)LHVDPENFR_	P68871	Hemoglobin subunit beta	3	885.427	2.3889	1.5325e-82	181.85	2	4251.9	5397.4	5093	4484.4	5682.5	4181.9	3608.1	0.849
929	GTFATLSELHCDKLHVDPENFR	22	Crotony(K)	_GTFATLSELHCDK(cr)LHVDPENFR_	P68871	Hemoglobin subunit beta	3	885.427	1.985	2.1602e-42	136.64	1	1334.4	1735.6	1405	1126.4	1849.5	1768.6	1277.6	0.957
930	GTFATLSELHCDKLHVDPENFR	22	Crotony(K)	_GTFATLSELHCDK(cr)LHVDPENFR_	P68871	Hemoglobin subunit beta	3	885.427		1.5723e-09	65.111	1	0	0	0	0	0	0	0	NA
931	GTFATLSELHCDKLHVDPENFR	22	Crotony(K)	_GTFATLSELHCDK(cr)LHVDPENFR_	P68871	Hemoglobin subunit beta	5	531.659	2.6475	3.0193e-05	63.979	1	0	0	0	0	0	0	0	NA
932	GTFATLSELHCDKLHVDPENFR	22	Crotony(K)	_GTFATLSELHCDK(cr)LHVDPENFR_	P68871	Hemoglobin subunit beta	4	664.322	2.4553	0.00038978	48.198	1	0	0	0	0	0	0	0	NA
933	GTFATLSELHCDKLHVDPENFR	22	Crotony(K)	_GTFATLSELHCDK(cr)LHVDPENFR_	P68871	Hemoglobin subunit beta	4	664.322	3.7779	4.7247e-05	62.847	1	0	0	0	0	0	0	0	NA
934	GTFATLSELHCDKLHVDPENFR	22	Crotony(K)	_GTFATLSELHCDK(cr)LHVDPENFR_	P68871	Hemoglobin subunit beta	3	885.427	2.2326	0	283.64	1	14501	17222	16435	14925	17677	15569	15432	1.064
935	GTFSQLSELHCDK	13	Unmodified	_GTFSQLSELHCDK_	P02042	Hemoglobin subunit delta	3	507.905	2.4187	2.6041e-18	139.3	1	1961.4	2692.9	2541.2	2362.6	2646.3	2331.4	2319.4	1.183
936	GTFSQLSELHCDK	13	Unmodified	_GTFSQLSELHCDK_	P02042	Hemoglobin subunit delta	3	507.905	2.951	2.9931e-19	146.77	2	16611	18445	17628	17740	17555	15490	16985	1.023
937	GTFSQLSELHCDK	13	Unmodified	_GTFSQLSELHCDK_	P02042	Hemoglobin subunit delta	3	507.905	2.193	2.4116e-19	146.96	1	3363.5	3811.6	3497.9	3247.4	3847.3	2611.6	3352	0.997
938	GTFSQLSELHCDKLHVDPENFR	22	Crotony(K)	_GTFSQLSELHCDK(cr)LHVDPENFR_	P02042	Hemoglobin subunit delta	4	675.074	3.1006	1.348e-62	156.88	2	5865.3	7638.3	6937.6	6240.3	6314.7	5598.4	5109	0.871
939	GTFSQLSELHCDKLHVDPENFR	22	Crotony(K)	_GTFSQLSELHCDK(cr)LHVDPENFR_	P02042	Hemoglobin subunit delta	3	899.762	3.2342	8.4399e-162	225.84	1	29700	44203	36709	37399	39648	32576	26980	0.908
940	GTFSQLSELHCDKLHVDPENFR	22	Crotony(K)	_GTFSQLSELHCDK(cr)LHVDPENFR_	P02042	Hemoglobin subunit delta	4	675.074	2.8001	9.7978e-257	258.31	3	7350.3	10088	7609.7	7685	9224.4	6759.7	6630.7	0.902
941	GTFSQLSELHCDKLHVDPENFR	22	Crotony(K)	_GTFSQLSELHCDK(cr)LHVDPENFR_	P02042	Hemoglobin subunit delta	3	899.762	2.7393	3.6652e-183	235.99	1	19732	27138	22940	22036	25007	21201	18448	0.935
942	GTFSQLSELHCDKLHVDPENFR	22	Crotony(K)	_GTFSQLSELHCDK(cr)LHVDPENFR_	P02042	Hemoglobin subunit delta	4	675.074	2.7313	6.3423e-50	139.51	1	7925.3	10689	9055.8	8265.7	9457.3	6681.4	7238.2	0.913
943	GTFSQLSELHCDKLHVDPENFR	22	Crotony(K)	_GTFSQLSELHCDK(cr)LHVDPENFR_	P02042	Hemoglobin subunit delta	3	899.762	3.2839	0	306.88	1	27691	33793	31531	29875	36221	28837	26143	0.944
944	GTFSQLSELHCDKLHVDPENFR	22	Crotony(K)	_GTFSQLSELHCDK(cr)LHVDPENFR_	P02042	Hemoglobin subunit delta	4	675.074	3.8066	3.194e-72	172.98	1	3919.2	4401.8	4717.5	4627.9	4926.8	3858.2	4452.9	1.136
945	GTFSQLSELHCDKLHVDPENFR	22	Unmodified	_GTFSQLSELHCDKLHVDPENFR_	P02042	Hemoglobin subunit delta	3	877.087		0.0011956	36.687	1	0	0	0	0	0	0	0	NA
946	GTFSQLSELHCDKLHVDPENFR	22	Unmodified	_GTFSQLSELHCDKLHVDPENFR_	P02042	Hemoglobin subunit delta	5	526.655	2.0454	1.7827e-08	77.576	1	4172.3	5308.6	5428.2	4644.3	5000.9	4083.3	3997.2	0.958
947	GTFSQLSELHCDKLHVDPENFR	22	Unmodified	_GTFSQLSELHCDKLHVDPENFR_	P02042	Hemoglobin subunit delta	4	658.067	3.4378	0.026105	37.817	1	0	0	0	0	0	0	0	NA
948	GTFSQLSELHCDKLHVDPENFR	22	Unmodified	_GTFSQLSELHCDKLHVDPENFR_	P02042	Hemoglobin subunit delta	5	526.655	2.3761	2.2503e-28	113.08	2	3501	4688	4249.5	4334.8	4320.7	3386	3380	0.965
949	GTQCEKIVQK	10	Crotony(K)	_GTQCEK(cr)IVQK_	P00568	Adenylate kinase isoenzyme 1	2	629.827	2.2901	0.00030411	98.105	1	3616.6	4583.8	3743.2	4160.9	4597.6	3819.7	3781.6	1.046
950	GTQLHEANQQLQFENNAEDLQR	22	Unmodified	_GTQLHEANQQLQFENNAEDLQR_	P02549	Spectrin alpha chain, erythrocytic 1	3	861.744	2.9692	1.4597e-108	195.13	2	1893.7	1863	1663	1716.3	2293.5	1639.8	1499.8	0.792
951	GTSKEDAMK	9	Crotony(K)	_GTSK(cr)EDAMK_	P07108	Acyl-CoA-binding protein	2	517.745	2.9265	0.038377	70.685	1	7824.3	9245.5	8251.5	7115.8	7394.3	6633.3	10076	1.288
952	GTVPDDAVEALADSLGKK	18	Crotony(K)	_GTVPDDAVEALADSLGK(cr)K_	P20810	Calpastatin	3	618.655	2.8808	1.7377e-23	126.63	1	9094.3	11199	9265.3	9568.2	11501	8961.4	8049.5	0.885
953	GTYHTNEAKGTEFAESADAALQGDPALQDAGDSSR	35	Crotony(K)	_GTYHTNEAK(cr)GTEFAESADAALQGDPALQDAGDSSR_	P04921	Glycophorin-C	4	912.913	3.1974	9.5265e-220	235.67	1	3839	5171.9	4115.6	4866.3	5647.5	4126.5	3167.2	0.825
954	GVFTKELPSGK	11	Crotony(K)	_GVFTK(cr)ELPSGK_	P30041	Peroxiredoxin-6	3	410.896	4.4301	0.0026954	81.625	2	4195.6	4751.4	4879.5	4289.1	4966.4	4102.1	3609.6	0.86
955	GVFTKELPSGK	11	Crotony(K)	_GVFTK(cr)ELPSGK_	P30041	Peroxiredoxin-6	2	615.84	4.4724	6.1334e-05	101.53	1	36397	46878	41206	38255	46242	37867	36762	1.01
956	GVFTKELPSGK	11	Crotony(K)	_GVFTK(cr)ELPSGK_	P30041	Peroxiredoxin-6	3	410.896	3.8892	0.031098	56.205	1	0	0	0	0	0	0	0	NA
957	GVFTKELPSGK	11	Crotony(K)	_GVFTK(cr)ELPSGK_	P30041	Peroxiredoxin-6	2	615.84	4.9517	6.8255e-06	107.53	1	25168	29827	24873	23539	28877	22566	23081	0.917
958	GVIVDKDFSHPQMPK	15	Crotony(K)	_GVIVDK(cr)DFSHPQMPK_	P48643	T-complex protein 1 subunit epsilon	3	589.303	3.8563	8.1255e-10	104.95	1	0	0	0	0	0	0	0	NA
959	GVMINKDVTHPR	12	Crotony(K)	_GVMINK(cr)DVTHPR_	P49368	T-complex protein 1 subunit gamma	3	478.922	3.8316	3.9122e-05	96.745	1	5253.5	6628.6	5182.8	5226.7	5744.7	4931.3	4585.7	0.873
960	GVSEETLK	8	Unmodified	_GVSEETLK_	P02549	Spectrin alpha chain, erythrocytic 1	2	431.729	3.4198	0.012481	104.2	1	9404.2	10632	10674	11206	10924	9972.1	9660.1	1.027
961	GVSEETLKEFSTIYK	15	Crotony(K)	_GVSEETLK(cr)EFSTIYK_	P02549	Spectrin alpha chain, erythrocytic 1	3	600.308	2.991	1.1503e-14	118.51	1	10762	13802	12199	12483	12973	11164	10857	1.009
962	GYKWAEYHADIYDK	14	Crotony(K)	_GYK(cr)WAEYHADIYDK_	Q9NRX4	14 kDa phosphohistidine phosphatase	3	609.618	4.2787	4.1969e-05	89.358	1	11547	15006	14301	14186	15245	12318	11899	1.03
963	GYSFSLTTFSPSGK	14	Unmodified	_GYSFSLTTFSPSGK_	P25787	Proteasome subunit alpha type-2	2	739.862	2.8958	1.152e-80	196.33	1	25871	31094	30028	27262	27069	23544	26178	1.012
964	GYSFTTTAER	10	Unmodified	_GYSFTTTAER_	P63261	Actin, cytoplasmic 2	2	566.767	2.7149	0.041276	73.9	1	6411.9	7052.1	6081.1	6156.3	6703.9	5500	5129.5	0.8
965	GYSFTTTAER	10	Unmodified	_GYSFTTTAER_	P63261	Actin, cytoplasmic 2	2	566.767	2.611	4.5108e-12	143.96	2	8944.8	9667.6	8966.4	9194.4	8476.5	8509.5	7849.8	0.878
966	HAEVMKK	7	Crotony(K)	_HAEVMK(cr)K_	Q9NT62	Ubiquitin-like-conjugating enzyme ATG3	3	304.165	1.2758	0.031987	62.717	1	0	0	0	0	0	0	0	NA
967	HAKGQDLLK	9	Crotony(K)	_HAK(cr)GQDLLK_	P11171	Protein 4.1	3	359.873	1.8742	4.3711e-05	109.66	2	1744.4	1450.6	1152.8	1341.2	1509.4	1415.2	1294.4	0.742
968	HAQPTCPGAQLCTVYYASLNFR	22	Unmodified	_HAQPTCPGAQLCTVYYASLNFR_	P49327	Fatty acid synthase	3	852.07	2.9772	2.0832e-71	170.04	2	15985	19067	16486	16865	19806	14037	15296	0.957
969	HAVFNKYK	8	Crotony(K)	_HAVFNK(cr)YK_	Q8IJA9	Adenosine deaminase	3	358.863	3.0018	0.0014279	80.229	1	0	0	0	0	0	0	0	NA
970	HDLGHFMLR	9	Oxidation (M)	_HDLGHFM(ox)LR_	P30043	Flavin reductase (NADPH)	3	381.191	1.3693	0.0063548	65.535	2	2981.9	4764.6	3852.8	3313.4	4140.1	3361.9	3265	1.095
971	HDLGHFMLR	9	Oxidation (M)	_HDLGHFM(ox)LR_	P30043	Flavin reductase (NADPH)	3	381.191	1.1547	0.026678	47.706	1	0	0	0	0	0	0	0	NA
972	HDLGHFMLR	9	Oxidation (M)	_HDLGHFM(ox)LR_	P30043	Flavin reductase (NADPH)	3	381.191	0.84175	0.041755	40.725	1	0	0	0	0	0	0	0	NA
973	HDLGHFMLR	9	Unmodified	_HDLGHFMLR_	P30043	Flavin reductase (NADPH)	3	375.859	1.8976	9.2012e-05	98.233	1	1089.6	1189.3	1206.2	1328.9	1285.6	1028	1172.4	1.076
974	HDSPEDVKR	9	Crotony(K)	_HDSPEDVK(cr)R_	P31948	Stress-induced-phosphoprotein 1	3	384.188	1.0634	0.016396	68.657	1	0	0	0	0	0	0	0	NA
975	HDSPEDVKR	9	Crotony(K)	_HDSPEDVK(cr)R_	P31948	Stress-induced-phosphoprotein 1	2	575.778	1.8132	0.011502	73.499	1	2541.4	3048.2	3420.9	3203.4	3690	3231.2	3036.3	1.195
976	HDTSLKPISVSYNPATAK	18	Unmodified	_HDTSLKPISVSYNPATAK_	P00915	Carbonic anhydrase 1	4	483.007	2.2195	5.2124e-05	75.548	1	4482.9	5245.9	5372.7	5173.9	5523	4637.4	4777.6	1.066
977	HDTSLKPISVSYNPATAK	18	Crotony(K)	_HDTSLK(cr)PISVSYNPATAK_	P00915	Carbonic anhydrase 1	3	666.349	2.415	1.9272e-36	148.52	1	5997.3	6517	5595.3	5392.2	7189.8	5456.7	5598.2	0.933
978	HEAFEKSTASWAER	14	Crotony(K)	_HEAFEK(cr)STASWAER_	P11277	Spectrin beta chain, erythrocytic	3	572.937	3.0714	2.4055e-06	96.673	1	6497.7	8206.3	7366.4	6968.7	7893.6	5761.1	6144.6	0.946
979	HEAIETDTAAYEER	14	Unmodified	_HEAIETDTAAYEER_	P11277	Spectrin beta chain, erythrocytic	3	545.581	1.8464	1.0904e-06	100.11	1	1898.1	2023.2	2226	2454.3	2117.6	1713.1	1798.7	0.948
980	HEALENDFAVHETR	14	Unmodified	_HEALENDFAVHETR_	P02549	Spectrin alpha chain, erythrocytic 1	4	417.7	1.2581	0.0012609	71.08	1	2678.1	3147.9	3619.5	2810.2	2765.7	2332.9	2619.3	0.978
981	HEALENDFAVHETR	14	Unmodified	_HEALENDFAVHETR_	P02549	Spectrin alpha chain, erythrocytic 1	3	556.597	2.0281	0.01229	55.755	1	2337.9	2463.8	2375.2	2323	2821.2	1890	2129.5	0.911
982	HEANNPQLKEGLQNMEAR	18	Crotony(K)	_HEANNPQLK(cr)EGLQNMEAR_	P31948	Stress-induced-phosphoprotein 1	3	716.348	2.7102	7.6467e-31	141.18	1	3597.2	4147.4	4428.6	4075.9	4472.7	3778.5	3073.8	0.854
983	HEIDSYDDR	9	Unmodified	_HEIDSYDDR_	P02549	Spectrin alpha chain, erythrocytic 1	3	383.832	0.73809	8.8327e-05	86.882	1	0	0	0	0	0	0	0	NA
984	HEIDSYDDR	9	Unmodified	_HEIDSYDDR_	P02549	Spectrin alpha chain, erythrocytic 1	2	575.244		0.023341	62.463	1	0	0	0	0	0	0	0	NA
985	HELQANCYEEVKDR	14	Crotony(K)	_HELQANCYEEVK(cr)DR_	P23528	Cofilin-1	3	620.284	2.8922	2.8377e-15	133.48	1	2757.8	2816.7	2413.3	2874.5	3084.7	2307.7	2390	0.867
986	HEVININLK	9	Unmodified	_HEVININLK_	P78417	Glutathione S-transferase omega-1	3	360.545	2.4646	0.027987	58.433	1	0	0	0	0	0	0	0	NA
987	HFDENLTGR	9	Unmodified	_HFDENLTGR_	P02549	Spectrin alpha chain, erythrocytic 1	3	363.509	1.4944	0.01848	62.869	1	0	0	0	0	0	0	0	NA
988	HFIMQVVCEATQCPDTR	17	Unmodified	_HFIMQVVCEATQCPDTR_	Q14974	Importin subunit beta-1	3	697.985	2.3924	0.017041	46.337	1	0	0	0	0	0	0	0	NA
990	HFVAQKVK	8	Crotony(K)	_HFVAQK(cr)VK_	P48426	Phosphatidylinositol 5-phosphate 4-kinase type-2 alpha	3	342.203	3.4346	0.0027769	75.189	1	4800.5	6350.4	5576.3	5102.9	5725.3	4891.3	4605.6	0.959
991	HGAGAEISTVNPEQYSKR	18	Crotony(K)	_HGAGAEISTVNPEQYSK(cr)R_	P48426	Phosphatidylinositol 5-phosphate 4-kinase type-2 alpha	3	671.333	2.763	3.636e-17	112.06	1	2233.1	2740.4	2557.9	2248.3	2655.4	2260.1	2100.8	0.941
992	HGEGAWNKENR	11	Crotony(K)	_HGEGAWNK(cr)ENR_	P07738	Bisphosphoglycerate mutase	3	455.881	2.0797	0.017521	61.932	1	0	0	0	0	0	0	0	NA
993	HGGPKDEER	9	Crotony(K)	_HGGPK(cr)DEER_	P00441	Superoxide dismutase [Cu-Zn]	3	364.84	0.32928	2.7181e-05	91.549	2	6293.8	7417.6	6923	7240.1	7909	6779.3	5763.2	0.916
994	HGGPKDEER	9	Crotony(K)	_HGGPK(cr)DEER_	P00441	Superoxide dismutase [Cu-Zn]	2	546.757	1.264	0.00068274	99.568	1	4616.8	5412.8	4754.7	5057	5707	5487.7	6009.5	1.302
995	HGILQFLHIYHAVK	14	Unmodified	_HGILQFLHIYHAVK_	P48506	Glutamate--cysteine ligase catalytic subunit	5	335.994	1.6377	5.4591e-07	98.902	1	0	0	0	0	0	0	0	NA
996	HHASISELKK	10	Crotony(K)	_HHASISELK(cr)K_	P11171	Protein 4.1	3	406.559	3.0488	8.5071e-13	145.25	1	0	0	0	0	0	0	0	NA
997	HHASISELKK	10	Crotony(K)	_HHASISELK(cr)K_	P11171	Protein 4.1	4	305.171	1.8948	4.9366e-05	117.89	2	16291	15144	15883	16566	16277	15621	16483	1.012
998	HHASISELKK	10	Crotony(K)	_HHASISELK(cr)K_	P11171	Protein 4.1	3	406.559	2.6774	6.3212e-08	133.23	1	0	0	0	0	0	0	0	NA
999	HHASISELKK	10	Crotony(K)	_HHASISELK(cr)K_	P11171	Protein 4.1	3	406.559	1.2782	6.8234e-06	128.52	1	4188.6	4562.1	4526.2	4354.4	5156.5	4672.9	4939.8	1.179
1000	HHASISELKK	10	Crotony(K)	_HHASISELK(cr)K_	P11171	Protein 4.1	4	305.171	0.79458	5.5248e-05	105.52	1	4088.3	4432.1	4512.2	3888	4800	3710.3	4401.9	1.077
1001	HIAEEADR	8	Unmodified	_HIAEEADR_	P06753	Tropomyosin alpha-3 chain	3	314.154	0.36394	0.026079	56.432	1	0	0	0	0	0	0	0	NA
1002	HIAEEADRKYEEVAR	15	Crotony(K)	_HIAEEADRK(cr)YEEVAR_	P06753	Tropomyosin alpha-3 chain	4	471.737	2.4114	0.012294	60.489	1	0	0	0	0	0	0	0	NA
1003	HIVAKGEHK	9	Crotony(K)	_HIVAK(cr)GEHK_	O95747	Serine/threonine-protein kinase OSR1	4	272.407	1.8986	0.030601	42.336	1	0	0	0	0	0	0	0	NA
1004	HKDFLEELEESR	12	Crotony(K)	_HK(cr)DFLEELEESR_	P11277	Spectrin beta chain, erythrocytic	3	533.926	2.624	0.002999	67.102	1	0	0	0	0	0	0	0	NA
1005	HKGTYHTNEAK	11	Crotony(K)	_HK(cr)GTYHTNEAK_	P04921	Glycophorin-C	4	339.169	0.60132	3.4804e-07	105.65	1	2186.3	1877.7	2207.7	1920.5	2238.8	2113.4	1841.3	0.842
1006	HKGTYHTNEAK	11	Crotony(K)	_HK(cr)GTYHTNEAK_	P04921	Glycophorin-C	4	339.169	0.45605	2.7145e-38	166.04	1	3105.5	3441.8	3354.9	2852.6	3942.8	4205.4	3649.4	1.175
1007	HKLDVTSVEDYK	12	Crotony(K)	_HK(cr)LDVTSVEDYK_	P48643	T-complex protein 1 subunit epsilon	3	501.256	2.4207	0.0028979	70.563	1	0	0	0	0	0	0	0	NA
1008	HKLMEADIAIQGDK	14	Oxidation (M),Crotony(K)	_HK(cr)LM(ox)EADIAIQGDK_	P11277	Spectrin beta chain, erythrocytic	3	551.615	3.498	6.694e-07	101.42	1	9393.4	12281	10269	10726	11363	10254	10316	1.098
1009	HKLMEADIAIQGDK	14	Oxidation (M),Crotony(K)	_HK(cr)LM(ox)EADIAIQGDK_	P11277	Spectrin beta chain, erythrocytic	3	551.615	2.4193	9.2549e-05	86.548	1	0	0	0	0	0	0	0	NA
1010	HKLMEADIAIQGDK	14	Crotony(K)	_HK(cr)LMEADIAIQGDK_	P11277	Spectrin beta chain, erythrocytic	3	546.284	2.6578	4.9172e-12	116.86	2	21218	27214	26648	26045	25737	22010	21056	0.992
1011	HLDDLKGTFAQLSELHCDK	19	Crotony(K)	_HLDDLK(cr)GTFAQLSELHCDK_	P69891	Hemoglobin subunit gamma-1	4	574.532	4.343	5.9797e-53	164.2	1	3512.8	3533.6	3565.2	3779.9	3798.2	3450.5	3879.5	1.104
1012	HLDDLKGTFAQLSELHCDK	19	Crotony(K)	_HLDDLK(cr)GTFAQLSELHCDK_	P69891	Hemoglobin subunit gamma-1	3	765.707	4.39	2.249e-152	224.59	1	9904.1	12584	10838	9775.5	13158	10130	9861.1	0.996
1013	HLDDLKGTFAQLSELHCDK	19	Crotony(K)	_HLDDLK(cr)GTFAQLSELHCDK_	P69891	Hemoglobin subunit gamma-1	5	459.827	3.9503	3.4692e-11	93.371	1	3053	3597.6	3419.3	3301.1	3694.6	2838.1	3535.1	1.158
1014	HLDDLKGTFAQLSELHCDK	19	Crotony(K)	_HLDDLK(cr)GTFAQLSELHCDK_	P69891	Hemoglobin subunit gamma-1	4	574.532	3.1036	1.403e-35	133.94	1	10497	12677	9834.7	10987	11403	9829.7	9644.5	0.919
1015	HLDDLKGTFAQLSELHCDK	19	Crotony(K)	_HLDDLK(cr)GTFAQLSELHCDK_	P69891	Hemoglobin subunit gamma-1	4	574.532	2.7663	2.1726e-72	178.06	1	16514	19248	19109	18257	18638	15351	18934	1.147
1016	HLDDLKGTFAQLSELHCDKLHVDPENFK	28	Crotony(K)	_HLDDLK(cr)GTFAQLSELHCDKLHVDPENFK_	P69891	Hemoglobin subunit gamma-1	5	675.735	3.741	4.4162e-35	114.68	1	19684	24030	22390	18561	22936	18275	18733	0.952
1017	HLEIFYK	7	Unmodified	_HLEIFYK_	Q8I6U8	Glycophorin-binding protein	3	317.176	1.3728	0.0067942	76.035	2	0	0	0	0	0	0	0	NA
1018	HLFQEKK	7	Crotony(K)	_HLFQEK(cr)K_	P25325	3-mercaptopyruvate sulfurtransferase	3	333.187	1.7257	0.00068424	97.602	2	1399.9	2083.3	1618.6	1657.2	1620.5	1255	1262.6	0.902
1019	HLIPAANTGESK	12	Unmodified	_HLIPAANTGESK_	P62258	14-3-3 protein epsilon	3	413.223		0.0077822	56.205	1	0	0	0	0	0	0	0	NA
1020	HLKESHLPK	9	Crotony(K)	_HLK(cr)ESHLPK_	Q5VW32	BRO1 domain-containing protein BROX	4	289.917	2.0438	0.011141	58.433	1	1440	1600.3	1397.7	1305.8	1503.4	1492.4	1400.4	0.973
1021	HLLEVEDLLQKHK	13	Crotony(K)	_HLLEVEDLLQK(cr)HK_	P11277	Spectrin beta chain, erythrocytic	4	418.237	3.9691	1.3743e-08	105.65	1	1334.3	1992.2	1786.5	2153.7	1809.1	1608.5	1893.2	1.419
1022	HLLEVEDLLQKHK	13	Crotony(K)	_HLLEVEDLLQK(cr)HK_	P11277	Spectrin beta chain, erythrocytic	4	418.237	3.5642	1.7594e-53	180.2	1	3467.7	4210.6	3541.7	3422.4	3655.9	3479.8	3893.3	1.123
1023	HLLEVEDLLQKHK	13	Crotony(K)	_HLLEVEDLLQK(cr)HK_	P11277	Spectrin beta chain, erythrocytic	3	557.314	3.2465	0.0017898	73.927	1	0	0	0	0	0	0	0	NA
1024	HLSDIIEER	9	Unmodified	_HLSDIIEER_	P02549	Spectrin alpha chain, erythrocytic 1	3	371.196	1.5274	0.024491	60.064	1	0	0	0	0	0	0	0	NA
1025	HLTGEFEKK	9	Crotony(K)	_HLTGEFEK(cr)K_	P62826	GTP-binding nuclear protein Ran	3	386.205	3.2753	8.3093e-05	125.82	1	1737	1963.9	1511.5	1831.5	2007.7	1612.6	1671.8	0.962
1026	HLTGEFEKK	9	Crotony(K)	_HLTGEFEK(cr)K_	P62826	GTP-binding nuclear protein Ran	2	578.803	3.6199	0.00042439	100.88	1	4930.4	6648.6	5546.9	5818.3	6395.9	5631.7	5035.2	1.021
1027	HMNGYGSHTFK	11	Unmodified	_HMNGYGSHTFK_	P04040	Catalase	4	320.398	0.97343	1.1795e-07	126.19	1	4269.8	4563.5	4502.9	4165.8	4202.8	3766.6	4941.8	1.157
1028	HNGPEHWHK	9	Unmodified	_HNGPEHWHK_	P00918	Carbonic anhydrase 2	4	286.138	0.45285	0.0002134	83.883	1	6327.6	6079.2	6264.1	6165.8	5654.7	4088.9	6869.2	1.086
1029	HNGPEHWHK	9	Unmodified	_HNGPEHWHK_	P00918	Carbonic anhydrase 2	3	381.181	1.477	0.00072726	108.43	1	5507	5281	5320.5	5195.9	3665	3395.4	6349.9	1.153
1030	HNGPEHWHKDFPIAK	15	Crotony(K)	_HNGPEHWHK(cr)DFPIAK_	P00918	Carbonic anhydrase 2	4	470.985	2.5691	8.3227e-06	87.519	2	6815.6	8252.1	8060.1	7775.7	7566.7	7491.2	6904.1	1.013
1031	HNGPEHWHKDFPIAK	15	Crotony(K)	_HNGPEHWHK(cr)DFPIAK_	P00918	Carbonic anhydrase 2	5	376.99	1.7645	0.00098571	64.52	2	4243.6	3870.9	3970.3	4061.8	3854	3025.5	4558.9	1.074
1032	HNGPEHWHKDFPIAK	15	Crotony(K)	_HNGPEHWHK(cr)DFPIAK_	P00918	Carbonic anhydrase 2	3	627.645	2.8503	2.428e-05	85.988	1	6142.3	7387.2	6655.6	6104.9	7231	6102.4	6242.3	1.016
1033	HNGTGGKSIYGEK	13	Crotony(K)	_HNGTGGK(cr)SIYGEK_	P62937	Peptidyl-prolyl cis-trans isomerase A	3	472.569	2.0568	0.0018084	73.415	1	3300.4	3779.2	3590.2	3436.5	4047.7	3595.5	3496.7	1.059
1034	HNLDKDLIHEAIVK	14	Crotony(K)	_HNLDK(cr)DLIHEAIVK_	Q8IJA9	Adenosine deaminase	4	428.989	2.9669	3.8777e-12	112.17	2	6592.6	8890.8	7808.1	9088.3	9417.2	6813.6	5305.7	0.805
1035	HPFVQEKTK	9	Crotony(K)	_HPFVQEK(cr)TK_	P35612	Beta-adducin	3	394.549	2.7032	0.0063805	70.439	1	9776.1	11190	10027	10473	9791	10253	9802.5	1.003
1036	HQGVMVGMGQK	11	Oxidation (M)	_HQGVM(ox)VGMGQK_	P63261	Actin, cytoplasmic 2	3	396.527	1.8457	0.0073085	63.624	1	0	0	0	0	0	0	0	NA
1037	HQGVMVGMGQK	11	Unmodified	_HQGVMVGMGQK_	P63261	Actin, cytoplasmic 2	3	391.195	2.5193	0.0037663	79.659	1	7556	8072	8235.8	8482.2	7282.4	7548.5	7702.8	1.019
1038	HQGVMVGMGQKDSYVGDEAQSK	22	Crotony(K)	_HQGVMVGMGQK(cr)DSYVGDEAQSK_	P63261	Actin, cytoplasmic 2	3	807.039	2.6232	6.1584e-82	175.85	1	2771.3	3274.4	3376	3310.1	3378.2	3577	3007.8	1.085
1039	HQGVMVGMGQKDSYVGDEAQSK	22	Crotony(K)	_HQGVMVGMGQK(cr)DSYVGDEAQSK_	P63261	Actin, cytoplasmic 2	4	605.531	2.7564	3.7073e-17	93.804	1	4863.9	6512.6	5502.7	4765.2	5490.7	4808.1	4690	0.964
1040	HQQHKHEIDSYDDR	14	Crotony(K)	_HQQHK(cr)HEIDSYDDR_	P02549	Spectrin alpha chain, erythrocytic 1	4	469.715	1.0917	2.5807e-09	102.65	1	1959.1	1641.3	1266.8	1361.1	1412.5	1113.1	1081.1	0.552
1041	HQQHKHEIDSYDDR	14	Crotony(K)	_HQQHK(cr)HEIDSYDDR_	P02549	Spectrin alpha chain, erythrocytic 1	3	625.95	1.0207	1.5978e-19	141.55	1	1532.7	1408.7	1249.7	1595.1	1473.4	1259.9	1407.1	0.918
1042	HQQHKHEIDSYDDR	14	Crotony(K)	_HQQHK(cr)HEIDSYDDR_	P02549	Spectrin alpha chain, erythrocytic 1	5	375.973	0.28295	0.0062991	52.966	1	0	0	0	0	0	0	0	NA
1043	HQQHKHEIDSYDDR	14	Crotony(K)	_HQQHK(cr)HEIDSYDDR_	P02549	Spectrin alpha chain, erythrocytic 1	3	625.95	1.3306	9.0808e-12	112.17	1	445.31	665.9	426.42	439.3	593.75	692.15	719.39	1.615
1044	HQSLEAEVQTK	11	Unmodified	_HQSLEAEVQTK_	P02549	Spectrin alpha chain, erythrocytic 1	3	423.886	1.9849	0.005977	73.881	1	0	0	0	0	0	0	0	NA
1045	HQSLEAEVQTKSR	13	Crotony(K)	_HQSLEAEVQTK(cr)SR_	P02549	Spectrin alpha chain, erythrocytic 1	3	527.606	1.626	1.6117e-41	166.86	1	3988.5	6282.3	4064.7	4008.9	5665.9	2986.2	3292.3	0.825
1046	HRPDLIDFDKLK	12	Crotony(K)	_HRPDLIDFDK(cr)LK_	P11277	Spectrin beta chain, erythrocytic	4	391.968	3.4424	0.0014094	88.021	1	2660.1	3068.9	2749.7	2765.7	2884.4	2887.8	3166.6	1.19
1047	HRPDLIDFDKLK	12	Crotony(K)	_HRPDLIDFDK(cr)LK_	P11277	Spectrin beta chain, erythrocytic	3	522.288	4.4129	0.0042616	76.01	1	0	0	0	0	0	0	0	NA
1048	HRPDLIDFDKLK	12	Crotony(K)	_HRPDLIDFDK(cr)LK_	P11277	Spectrin beta chain, erythrocytic	4	391.968	2.9882	0.007406	66.989	1	8281.9	9078.6	7859.5	8160	8346.7	7812.3	8468.2	1.022
1049	HSEGLLKR	8	Crotony(K)	_HSEGLLK(cr)R_	Q8IIR7	Endoplasmic reticulum-resident calcium binding protein	3	336.526	1.4163	2.5611e-11	139.97	1	1564.8	2364	2483.3	2711.6	3188.5	2672.2	1709.9	1.093
1050	HSNLMLEDLDKSQEEIKK	18	Crotony(K)	_HSNLMLEDLDKSQEEIK(cr)K_	P11171	Protein 4.1	4	557.033	3.2725	1.7075e-76	187.47	1	7828.3	9388.5	8282.9	8168.1	9181	6746.1	7498.3	0.958
1051	HVEAVAYYKK	10	Crotony(K)	_HVEAVAYYK(cr)K_	O43765	Small glutamine-rich tetratricopeptide repeat-containing protein alpha	3	425.896	3.3973	0.018244	67.704	1	0	0	0	0	0	0	0	NA
1052	HVVFGKVK	8	Crotony(K)	_HVVFGK(cr)VK_	P62937	Peptidyl-prolyl cis-trans isomerase A	3	327.868	2.007	0.00023028	89.55	1	7158.5	8037	7473.6	7118.4	7674.1	6051.5	6907.8	0.965
1053	HYAGLKDVAEER	12	Crotony(K)	_HYAGLK(cr)DVAEER_	P11277	Spectrin beta chain, erythrocytic	3	485.912	2.3687	0.0058199	64.224	1	3913.1	5583.7	5029.6	4601.7	5064.1	4487.3	4020.9	1.028
1054	HYGALIGLNR	10	Unmodified	_HYGALIGLNR_	P07738	Bisphosphoglycerate mutase	3	371.877	1.189	0.00013326	116.05	2	3212.9	3686.3	3246.5	3773.6	3310.8	2555.5	3301.4	1.028
1055	HYKGLVK	7	Crotony(K)	_HYK(cr)GLVK_	Q8I0U8	Merozoite surface protein 1	3	304.848	2.3994	0.0033707	81.297	1	1790	2843.6	3457.3	4759.7	5387.6	5443	1667.5	0.932
1056	HYTEAIKR	8	Crotony(K)	_HYTEAIK(cr)R_	P31948	Stress-induced-phosphoprotein 1	3	362.529	0.94902	0.00053718	123.98	1	4024.8	3942.6	4156.5	3564.4	4051.9	3387.3	3662.1	0.91
1057	IAKEEIFGPVQQIMK	15	Crotony(K)	_IAK(cr)EEIFGPVQQIMK_	P00352	Retinal dehydrogenase 1	3	600.331	4.3388	9.7323e-58	181.26	1	6958.4	8246.9	8071.8	6793.5	7574.5	6318.5	7095.5	1.02
1058	IDAYMAQSR	9	Unmodified	_IDAYMAQSR_	P02730	Band 3 anion transport protein	2	527.753	2.116	0.020556	74.306	1	15323	17169	17391	17376	16310	13751	15579	1.017
1059	IDIKETNIDK	10	Crotony(K)	_IDIK(cr)ETNIDK_	Q8I1Y1	Uncharacterized protein	3	419.563	3.1412	0.010673	66.056	1	0	0	0	0	0	0	0	NA
1060	IEALNEKTPSLAK	13	Crotony(K)	_IEALNEK(cr)TPSLAK_	P02549	Spectrin alpha chain, erythrocytic 1	3	494.612	4.0114	0.011781	56.569	1	0	0	0	0	0	0	0	NA
1061	IEEELGSKAK	10	Crotony(K)	_IEEELGSK(cr)AK_	P06733	Alpha-enolase	2	586.314	2.6817	0.00025753	100.93	1	16583	21637	19720	17855	20003	16549	15889	0.958
1062	IGALTHK	7	Unmodified	_IGALTHK_	Q16775	Hydroxyacylglutathione hydrolase, mitochondrial	3	247.154	1.675	0.012731	67.035	1	0	0	0	0	0	0	0	NA
1063	IGHPAPNFK	9	Unmodified	_IGHPAPNFK_	Q06830	Peroxiredoxin-1	3	327.515	1.4359	0.0058097	71.501	1	4242.5	4942.1	5566.5	4982.4	4991.9	4265.3	4734.5	1.116
1064	IGHTNMVK	8	Unmodified	_IGHTNMVK_	P16157	Ankyrin-1	3	300.497	1.2761	0.039868	48.561	1	0	0	0	0	0	0	0	NA
1065	IGKPAPDFK	9	Crotony(K)	_IGK(cr)PAPDFK_	P32119	Peroxiredoxin-2	3	347.531	4.271	0.034156	54.539	1	4384.2	4869.7	4175.5	5073	5072.7	5034.6	4723.1	1.077
1066	IGKPAPDFK	9	Crotony(K)	_IGK(cr)PAPDFK_	P32119	Peroxiredoxin-2	3	347.531	2.794	0.005954	70.908	1	7182.8	9081.2	7601.5	7404.5	8159	7137.3	7138.5	0.994
1067	IGTVMTFL	8	Unmodified	_IGTVMTFL_	P30046	D-dopachrome decarboxylase	2	441.244	1.7431	0.041344	72.138	1	3044.3	3845	3581.2	3203.3	3094.8	2497.8	3098.1	1.018
1068	IHCLENVDK	9	Unmodified	_IHCLENVDK_	P11277	Spectrin beta chain, erythrocytic	3	376.522	3.2896	0.00010691	99.013	1	5491.6	6258	6576.6	6129.5	5737.1	4906.9	5332.1	0.971
1069	IHCLENVDKALQFLK	15	Crotony(K)	_IHCLENVDK(cr)ALQFLK_	P11277	Spectrin beta chain, erythrocytic	3	632.673	3.9595	1.5918e-20	138.21	1	11771	13796	12169	11213	12921	10913	9301.4	0.79
1070	IHLDEKSFR	9	Crotony(K)	_IHLDEK(cr)SFR_	P37837	Transaldolase	3	404.884	1.8275	0.00075954	113.74	1	1273.9	1274.6	1560.1	1372.7	1370	1153.8	1428	1.121
1071	IHPVSTMVK	9	Unmodified	_IHPVSTMVK_	P07195	L-lactate dehydrogenase B chain	3	337.86	3.4703	0.011188	66.27	1	5325.3	5259.6	5842.6	5273.9	6197.6	5387.3	5433.5	1.02
1072	IHVYGYSMAYGPAQHAISTEK	21	Unmodified	_IHVYGYSMAYGPAQHAISTEK_	Q9NRX4	14 kDa phosphohistidine phosphatase	4	581.535	2.052	1.2575e-62	174.2	1	5240.1	5438.3	6833.5	5611.2	4847.8	5923.5	5072.2	0.968
1073	IIFVVGGPGSGKGTQCEK	18	Crotony(K)	_IIFVVGGPGSGK(cr)GTQCEK_	P00568	Adenylate kinase isoenzyme 1	3	634.665	3.4669	1.9282e-13	105.89	1	0	0	0	0	0	0	0	NA
1074	IINEPTAAALAYGLDKK	17	Crotony(K)	_IINEPTAAALAYGLDK(cr)K_	Q8I2X4	Heat shock protein 70	3	619.344	3.8095	1.7465e-17	118.72	1	8246.1	10083	9337.1	10367	10436	8834.2	8009	0.971
1075	IISSIEQKEENKGGEDK	17	Crotony(K)	_IISSIEQK(cr)EENKGGEDK_	P62258	14-3-3 protein epsilon	4	493.752	3.5216	8.2776e-13	106.93	1	0	0	0	0	0	0	0	NA
1076	IITVDKTATK	10	Crotony(K)	_IITVDK(cr)TATK_	P02549	Spectrin alpha chain, erythrocytic 1	2	579.342		2.7739e-29	120.57	1	0	0	0	0	0	0	0	NA
1077	IITVDKTATK	10	Crotony(K)	_IITVDK(cr)TATK_	P02549	Spectrin alpha chain, erythrocytic 1	3	386.564	2.8978	0.0046454	76.228	1	0	0	0	0	0	0	0	NA
1078	ILDLIESGKK	10	Crotony(K)	_ILDLIESGK(cr)K_	P00352	Retinal dehydrogenase 1	3	395.236	2.8361	0.00040695	109.66	1	1893.7	2159.4	2331.2	1573.4	2236.5	1608.5	2231.3	1.178
1079	ILDLIESGKK	10	Crotony(K)	_ILDLIESGK(cr)K_	P00352	Retinal dehydrogenase 1	2	592.35	2.9315	0.0095704	80.245	1	0	0	0	0	0	0	0	NA
1080	ILDWHVANTDKK	12	Crotony(K)	_ILDWHVANTDK(cr)K_	P37837	Transaldolase	3	503.268	3.325	0.00036651	92.295	1	8954.6	12227	10578	8870.4	11105	8630.4	8464.8	0.945
1081	ILENEKDLEEAEEYKEAR	18	Crotony(K)	_ILENEKDLEEAEEYK(cr)EAR_	O75347	Tubulin-specific chaperone A	3	759.369	4.2233	1.4928e-76	185.61	1	11419	10804	9019.3	10198	11350	10476	13255	1.161
1082	ILHNKNEPNSLDGK	14	Crotony(K)	_ILHNK(cr)NEPNSLDGK_	Q9TY95	Serine-repeat antigen protein	3	549.621	3.4123	0.016354	53.491	1	0	0	0	0	0	0	0	NA
1085	ILNNGHAFNVEFDDSQDK	18	Unmodified	_ILNNGHAFNVEFDDSQDK_	P00918	Carbonic anhydrase 2	3	688.32	3.3876	5.7237e-77	188.71	1	5048.4	5957.4	5835.7	4846.7	4387.7	4967.4	5620.8	1.113
1086	ILNNGHAFNVEFDDSQDKAVLK	22	Crotony(K)	_ILNNGHAFNVEFDDSQDK(cr)AVLK_	P00918	Carbonic anhydrase 2	3	848.091	3.3743	0	292.53	1	16769	22910	21015	18666	22463	16365	16926	1.009
1087	ILNNGHAFNVEFDDSQDKAVLK	22	Crotony(K)	_ILNNGHAFNVEFDDSQDK(cr)AVLK_	P00918	Carbonic anhydrase 2	4	636.32	3.3578	1.521e-28	114.46	1	25337	32495	29488	27694	29131	23815	25050	0.989
1088	ILTTASSHEFEHTKK	15	Crotony(K)	_ILTTASSHEFEHTK(cr)K_	Q16851	UTP--glucose-1-phosphate uridylyltransferase	4	449.985	3.4372	2.0693e-14	113.37	1	0	0	0	0	0	0	0	NA
1089	ILVTLLHTLER	11	Unmodified	_ILVTLLHTLER_	Q9BWD1	Acetyl-CoA acetyltransferase, cytosolic	3	436.606	3.2986	1.2885e-28	161.99	1	5471.1	5905	7490.3	5807.4	5331.6	4993.2	5855.8	1.07
1090	IMIEIGGHIK	10	Unmodified	_IMIEIGGHIK_	Q76NM3	L-lactate dehydrogenase	3	370.883	3.6057	0.00024882	112.13	2	4058.1	7015.4	8824.5	14739	13907	12086	4556.5	1.123
1091	INIYSSENYTDK	12	Unmodified	_INIYSSENYTDK_	Q8ILM1	Ankyrin, putative	3	482.896	2.779	0.038943	46.88	1	9766.2	12519	12134	10249	10421	9144.8	9448.6	0.967
1092	INIYSSENYTDK	12	Unmodified	_INIYSSENYTDK_	Q8ILM1	Ankyrin, putative	3	482.896	2.0969	0.019925	55.261	2	0	0	0	0	0	0	0	NA
1093	INIYSSENYTDK	12	Unmodified	_INIYSSENYTDK_	Q8ILM1	Ankyrin, putative	3	482.896	3.1636	0.0087238	62.338	2	14825	18741	16887	16218	15292	14089	16159	1.09
1094	IQDKEGIPPDQQR	13	Crotony(K)	_IQDK(cr)EGIPPDQQR_	P62987	Ubiquitin-60S ribosomal protein L40	3	531.274	2.7142	0.0016647	76.01	3	10877	11885	13491	11790	12803	10562	10668	0.981
1095	IQDKEGIPPDQQR	13	Crotony(K)	_IQDK(cr)EGIPPDQQR_	P62987	Ubiquitin-60S ribosomal protein L40	2	796.407	3.137	0.011177	73.834	3	7678	9418.6	9429	8346.4	9041	7919.8	6988.4	0.91
1096	IQDKEGIPPDQQR	13	Crotony(K)	_IQDK(cr)EGIPPDQQR_	P62987	Ubiquitin-60S ribosomal protein L40	3	531.274	1.4061	0.00030355	87.863	6	5349.5	8405.8	5288.9	5982.3	7573	10452	4784.4	0.894
1097	IQDKEGIPPDQQR	13	Crotony(K)	_IQDK(cr)EGIPPDQQR_	P62987	Ubiquitin-60S ribosomal protein L40	2	796.407	2.362	2.1081e-52	180.85	7	29326	33679	28525	29861	34374	31909	28789	0.982
1098	IQPALQEKHAMK	12	Crotony(K)	_IQPALQEK(cr)HAMK_	Q99471	Prefoldin subunit 5	3	487.934	3.5799	0.030543	49.333	1	0	0	0	0	0	0	0	NA
1099	IQPNDGPVFYKVDGQR	16	Crotony(K)	_IQPNDGPVFYK(cr)VDGQR_	Q96F85	CB1 cannabinoid receptor-interacting protein 1	3	634.323	3.2406	0.032985	41.912	1	0	0	0	0	0	0	0	NA
1100	IRPGEQEQYESTIGFKLPSYR	21	Crotony(K)	_IRPGEQEQYESTIGFK(cr)LPSYR_	P11171	Protein 4.1	3	856.103	3.0252	2.6104e-35	130.98	1	16194	19667	18230	17045	21143	17817	14723	0.909
1101	ISFKFDHLR	9	Crotony(K)	_ISFK(cr)FDHLR_	P52907	F-actin-capping protein subunit alpha-1	3	410.893	2.8624	7.4226e-05	87.568	1	2618.3	4657.7	2873.6	3099.5	3928	2918.4	2729.8	1.043
1102	ITITNDKGR	9	Crotony(K)	_ITITNDK(cr)GR_	P11142	Heat shock cognate 71 kDa protein	2	543.301	3.3486	0.00052609	121.61	1	3709.1	3845.5	3820.3	3697.6	3997	3993.9	3836.8	1.034
1103	ITLPVDFVTADKFDENAK	18	Crotony(K)	_ITLPVDFVTADK(cr)FDENAK_	P00558	Phosphoglycerate kinase 1	3	697.693	2.2198	9.7619e-108	205.95	1	3844.1	4447.5	4926.2	4162.5	5036.6	4674.6	4692.7	1.221
1104	ITLPVDFVTADKFDENAK	18	Crotony(K)	_ITLPVDFVTADK(cr)FDENAK_	P00558	Phosphoglycerate kinase 1	4	523.522	2.1621	2.22e-31	143.28	1	4812.7	6053.8	5628.5	5102	5595.9	5092.5	5845.3	1.215
1105	ITLPVDFVTADKFDENAK	18	Crotony(K)	_ITLPVDFVTADK(cr)FDENAK_	P00558	Phosphoglycerate kinase 1	3	697.693	4.4784	8.5826e-145	223.76	1	0	0	0	0	0	0	0	NA
1106	ITVVGVGQVGMACAISILGK	20	Unmodified	_ITVVGVGQVGMACAISILGK_	P07195	L-lactate dehydrogenase B chain	3	658.369		2.8569e-05	61.361	1	0	0	0	0	0	0	0	NA
1107	IVADKDYSVTANSK	14	Unmodified	_IVADKDYSVTANSK_	P07195	L-lactate dehydrogenase B chain	3	504.263	2.7532	6.4755e-09	106.38	1	5416.5	6163.5	6211.8	5426.1	5046.1	4628.1	4646.2	0.858
1108	IVADKDYSVTANSK	14	Unmodified	_IVADKDYSVTANSK_	P07195	L-lactate dehydrogenase B chain	3	504.263	2.8641	2.6679e-05	92.38	1	5112.2	6510.8	5946.1	5679.2	5300.9	5053.4	5154.6	1.008
1109	IVADKDYSVTANSK	14	Crotony(K)	_IVADK(cr)DYSVTANSK_	P07195	L-lactate dehydrogenase B chain	3	526.939	3.4941	0.0015953	68.283	1	0	0	0	0	0	0	0	NA
1110	IVADKDYSVTANSK	14	Crotony(K)	_IVADK(cr)DYSVTANSK_	P07195	L-lactate dehydrogenase B chain	3	526.939	3.1225	8.3536e-13	124.81	1	0	0	0	0	0	0	0	NA
1111	IVSQLLTLMDGLK	13	Unmodified	_IVSQLLTLMDGLK_	P55072	Transitional endoplasmic reticulum ATPase	3	477.614	2.9134	0.00010732	92.151	1	0	0	0	0	0	0	0	NA
1112	IVVVTAGVR	9	Unmodified	_IVVVTAGVR_	P07195	L-lactate dehydrogenase B chain	2	457.295	1.9177	0.000839	84.522	1	4366.3	4653.6	4892.1	5449.5	4966.3	4021.2	4559.3	1.044
1113	IWHHTFYNELR	11	Unmodified	_IWHHTFYNELR_	P63261	Actin, cytoplasmic 2	4	379.693	1.7505	5.0627e-05	96.342	1	3238.6	3997.3	4055.3	3276.8	3570.6	2958.8	3317.8	1.024
1114	IWHHTFYNELR	11	Unmodified	_IWHHTFYNELR_	P63261	Actin, cytoplasmic 2	4	379.693	1.0223	0.0054229	72.2	1	0	0	0	0	0	0	0	NA
1115	IYGNQDTSSQLKK	13	Crotony(K)	_IYGNQDTSSQLK(cr)K_	P19823	Inter-alpha-trypsin inhibitor heavy chain H2	3	517.267	3.7204	2.8224e-19	147.26	2	17407	26897	20774	26264	25176	45316	17107	0.983
1116	IYHPNVDK	8	Unmodified	_IYHPNVDK_	P61088	Ubiquitin-conjugating enzyme E2 N	3	329.175	2.5799	0.0068581	71.501	1	4430.3	5234.1	4745.2	4866.4	4315.5	3964.2	4029.8	0.91
1117	IYHPNVDKLGR	11	Crotony(K)	_IYHPNVDK(cr)LGR_	P61088	Ubiquitin-conjugating enzyme E2 N	3	460.586	1.9945	0.0027369	81.525	1	1517.8	1910.5	1724.4	1522	1644.6	1564.3	1389.5	0.915
1118	IYNYYKK	7	Crotony(K)	_IYNYYK(cr)K_	P37837	Transaldolase	2	530.279	3.2547	0.0022482	89.55	1	13980	17456	15481	14610	17161	14024	14589	1.044
1119	IYVMATHGILSAEAPR	16	Unmodified	_IYVMATHGILSAEAPR_	Q14558	Phosphoribosyl pyrophosphate synthase-associated protein 1	3	576.975	2.6158	5.1913e-15	117	1	25383	34369	32090	29450	30473	26320	24095	0.949
1120	IYVVDVGSEPR	11	Unmodified	_IYVVDVGSEPR_	Q13228	Methanethiol oxidase	2	617.327	1.9526	0.031064	77.674	1	10308	13164	13062	11807	12575	10232	12022	1.166
1121	KAQLEQSK	8	Crotony(K)	_K(cr)AQLEQSK_	P11277	Spectrin beta chain, erythrocytic	2	500.277	5.0014	0.0011883	86.898	1	5559.5	7552.5	6344.3	6148.8	7123.6	6347.1	6535.1	1.175
1122	KAQLEQSK	8	Crotony(K)	_K(cr)AQLEQSK_	P11277	Spectrin beta chain, erythrocytic	3	333.854	3.5262	0.02277	66.692	1	0	0	0	0	0	0	0	NA
1123	KAQLEQSKR	9	Crotony(K)	_KAQLEQSK(cr)R_	P11277	Spectrin beta chain, erythrocytic	3	385.888	2.3005	0.00061892	83.045	2	8006.6	10718	9306.9	9485.6	9411.1	9862.1	11474	1.433
1124	KATHGKK	7	2 Crotony(K)	_K(cr)ATHGK(cr)K_	O95625	Zinc finger and BTB domain-containing protein 11	3	302.512	1.511	0.037478	52.482	1	2492.6	2421.3	2420.2	2855.5	2971.9	2816.1	2120.4	0.851
1125	KATHGKK	7	2 Crotony(K)	_K(cr)ATHGK(cr)K_	O95625	Zinc finger and BTB domain-containing protein 11	3	302.512	1.1096	0.037478	52.482	1	0	0	0	0	0	0	0	NA
1126	KDMYNDTLNGSTEKR	15	2 Crotony(K)	_K(cr)DMYNDTLNGSTEK(cr)R_	Q96PU8	Protein quaking	2	954.444	1.9497	0.038572	42.242	1	2585.3	4244.4	3099	2726.7	3743.3	2585.5	2331.1	0.902
1127	KDNEQHVFK	9	Crotony(K)	_K(cr)DNEQHVFK_	P00751	Complement factor B	3	404.872	3.6763	0.0073811	73.499	1	0	0	0	0	0	0	0	NA
1128	KDNEQHVFKVK	11	Crotony(K)	_KDNEQHVFK(cr)VK_	P00751	Complement factor B	4	360.696	2.8954	0.025052	65.179	1	1282.2	1731.1	1381	2317.3	2319.6	5370.8	1314.3	1.025
1129	KDREPIDEDEMR	12	Crotony(K)	_K(cr)DREPIDEDEMR_	Q8IAX8	DNA/RNA-binding protein Alba 1	3	534.247	2.6292	0.004542	72.898	1	0	0	0	0	0	0	0	NA
1130	KDTDFEHR	8	Crotony(K)	_K(cr)DTDFEHR_	P17858	ATP-dependent 6-phosphofructokinase, liver type	3	372.509	0.89587	0.0063921	74.841	1	3958.6	3971.7	4659.9	3893.9	4395	3934.4	3647.3	0.921
1131	KEAAENSLVAYK	12	Crotony(K)	_K(cr)EAAENSLVAYK_	P62258	14-3-3 protein epsilon	3	464.245	2.2185	0.030435	57.106	1	0	0	0	0	0	0	0	NA
1132	KEADPEDGKPVMDK	14	Oxidation (M),Crotony(K)	_K(cr)EADPEDGKPVM(ox)DK_	P20810	Calpastatin	3	548.259	2.1186	0.00063795	76.82	1	2985.9	3983.2	3275.4	2697.4	3737.6	3208.9	2562.3	0.858
1133	KEADPEDGKPVMDK	14	Oxidation (M),Crotony(K)	_K(cr)EADPEDGKPVM(ox)DK_	P20810	Calpastatin	4	411.446	2.0471	0.03292	43.904	1	0	0	0	0	0	0	0	NA
1134	KEADPEDGKPVMDK	14	Oxidation (M),Crotony(K)	_K(cr)EADPEDGKPVM(ox)DK_	P20810	Calpastatin	3	548.259	2.814	0.037078	41.088	1	2274.1	2955.7	2323.9	2225.2	3056.9	2507.7	2189.2	0.963
1135	KEADPEDGKPVMDK	14	Crotony(K)	_K(cr)EADPEDGKPVMDK_	P20810	Calpastatin	3	542.928	2.4686	4.8178e-06	95.197	1	7614.9	7793.8	7769.6	6329.5	8469.9	8035.2	7962.6	1.046
1136	KEADPEDGKPVMDK	14	Crotony(K)	_K(cr)EADPEDGKPVMDK_	P20810	Calpastatin	4	407.447	2.8145	0.025142	56.339	1	0	0	0	0	0	0	0	NA
1137	KEASDPQPEEADGGLK	16	Crotony(K)	_K(cr)EASDPQPEEADGGLK_	P52907	F-actin-capping protein subunit alpha-1	3	580.276	2.9812	0.0018927	70.783	1	4921	5417.4	5208.2	5463.3	6594.3	4486.8	4493.3	0.913
1138	KEAVQTAAK	9	Crotony(K)	_K(cr)EAVQTAAK_	Q9ULA0	Aspartyl aminopeptidase	2	507.285	3.013	0.00051093	102.4	1	3482.2	5031.1	4283.6	4029.5	5286.8	4049.3	3907.3	1.122
1139	KEDEPPEQAEPEPTEAWK	18	Crotony(K)	_K(cr)EDEPPEQAEPEPTEAWK_	P11171	Protein 4.1	3	726.667	2.7158	4.8386e-44	162.77	1	7223.8	9901.8	8316.5	7905.7	8998.3	7193.2	7297.2	1.01
1140	KEEELVEVNK	10	Crotony(K)	_K(cr)EEELVEVNK_	Q8IIF0	Circumsporozoite-related antigen	2	642.838		0.0034737	66.795	1	0	0	0	0	0	0	0	NA
1141	KEEELVEVNKR	11	Crotony(K)	_KEEELVEVNK(cr)R_	Q8IIF0	Circumsporozoite-related antigen	3	480.928	3.0764	1.8889e-06	115.12	1	716.6	1705.7	2747.7	4847.5	4162.1	5511	717.06	1.001
1142	KEEELVEVNKR	11	Crotony(K)	_K(cr)EEELVEVNKR_	Q8IIF0	Circumsporozoite-related antigen	3	480.928	3.0548	0.042083	58.098	1	5540.5	6942.4	8327.3	9578.6	9741.7	9105.7	5245.2	0.947
1143	KEEELVEVNKR	11	Crotony(K)	_KEEELVEVNK(cr)R_	Q8IIF0	Circumsporozoite-related antigen	3	480.928	2.5876	0.010171	70.272	1	8868.3	11982	14175	16470	17912	16814	7770.9	0.876
1144	KEGGLGPLNIPLLADVTR	18	Crotony(K)	_K(cr)EGGLGPLNIPLLADVTR_	P32119	Peroxiredoxin-2	3	644.37	3.872	2.013e-13	108.71	1	4007.1	5003.8	4527.2	4312.3	4764.1	3322.8	3865.5	0.965
1145	KEGGLGPLNIPLLADVTR	18	Crotony(K)	_K(cr)EGGLGPLNIPLLADVTR_	P32119	Peroxiredoxin-2	2	966.052	3.2279	2.6118e-30	140.73	1	7662.7	8327.1	7868.3	8133	8430.1	7355.6	7599.6	0.992
1146	KEGGLGPLNIPLLADVTR	18	Crotony(K)	_K(cr)EGGLGPLNIPLLADVTR_	P32119	Peroxiredoxin-2	3	644.37	2.4641	5.4374e-18	119.38	2	1544.5	1925.7	1442.6	1224.4	1828.8	1462	1757.5	1.138
1147	KEGGLGPLNIPLLADVTR	18	Crotony(K)	_K(cr)EGGLGPLNIPLLADVTR_	P32119	Peroxiredoxin-2	2	966.052	2.5205	4.2681e-144	220.86	2	33702	39423	34701	34777	38050	31454	36142	1.072
1148	KEHTIDGK	8	Crotony(K)	_K(cr)EHTIDGK_	Q8ILI6	Acidic leucine-rich nuclear phosphoprotein 32-related protein	3	332.51	1.8645	0.036866	61.161	1	1680	2335.6	2758.2	5410.2	5699.6	3688.4	1733.4	1.032
1149	KEIHTVPDMGK	11	Oxidation (M),Crotony(K)	_K(cr)EIHTVPDM(ox)GK_	Q15257	Serine/threonine-protein phosphatase 2A activator	3	446.896	3.6555	0.0112	57.567	1	5224.3	6218.5	5785	5898.6	6225.7	5398.7	5536.1	1.06
1150	KEIHTVPDMGK	11	Crotony(K)	_K(cr)EIHTVPDMGK_	Q15257	Serine/threonine-protein phosphatase 2A activator	3	441.564	2.681	0.039737	61.11	1	0	0	0	0	0	0	0	NA
1151	KELEYFSK	8	Crotony(K)	_K(cr)ELEYFSK_	P27362	Phosphoglycerate kinase	2	556.287	3.9967	0.0062667	77.744	1	11470	17236	18237	20501	24885	16236	12449	1.085
1152	KELKELIQK	9	Crotony(K)	_KELK(cr)ELIQK_	P06703	Protein S100-A6	3	399.58		8.1717e-06	83.182	1	0	0	0	0	0	0	0	NA
1153	KELNYFAK	8	Crotony(K)	_K(cr)ELNYFAK_	P00558	Phosphoglycerate kinase 1	2	540.79	4.1484	0.0011883	86.898	2	49397	60072	53803	50250	53020	50321	50077	1.014
1154	KELNYFAK	8	Crotony(K)	_K(cr)ELNYFAK_	P00558	Phosphoglycerate kinase 1	3	360.862	3.9344	0.028891	64.268	1	5808.9	7119.4	5897	5830.9	6876.5	5492.6	6032.9	1.039
1156	KELSDIAHR	9	Crotony(K)	_K(cr)ELSDIAHR_	P04075	Fructose-bisphosphate aldolase A	3	379.54	1.4607	2.9034e-05	128.35	2	190.79	380.48	844.57	402.12	475.09	339.95	460.41	2.413
1157	KELSDIAHR	9	Crotony(K)	_K(cr)ELSDIAHR_	P04075	Fructose-bisphosphate aldolase A	2	568.807	2.4009	0.011051	73.655	1	8355.2	9987.5	9353.4	9636	10013	8335.7	7936	0.95
1158	KEMQPTHPIR	10	Crotony(K)	_K(cr)EMQPTHPIR_	P31946	14-3-3 protein beta/alpha	3	435.564	2.2648	0.0020368	86.344	1	1192	1150.7	945.55	992.21	1376.8	952	933.27	0.783
1159	KESLNEAQK	9	Crotony(K)	_K(cr)ESLNEAQK_	P02549	Spectrin alpha chain, erythrocytic 1	2	557.791	2.9677	0.00020805	88.338	1	7038.8	7415.9	6830.3	7028.6	7167.1	7520.9	6832.3	0.971
1160	KESLNEAQK	9	Crotony(K)	_K(cr)ESLNEAQK_	P02549	Spectrin alpha chain, erythrocytic 1	2	557.791	3.7272	7.1275e-05	91.961	1	5658.6	5716.5	4793.9	5881.2	5852.8	5151.9	5669.4	1.002
1161	KESLNEAQK	9	Crotony(K)	_K(cr)ESLNEAQK_	P02549	Spectrin alpha chain, erythrocytic 1	3	372.196		7.9821e-09	90.827	1	0	0	0	0	0	0	0	NA
1162	KETEGDVTSVK	11	Crotony(K)	_K(cr)ETEGDVTSVK_	P50990	T-complex protein 1 subunit theta	2	630.82	3.4372	3.9608e-06	114.7	1	3972.6	3796.8	3421.7	4289.5	4311.5	4344.8	4220.9	1.063
1163	KFAADAVK	8	Crotony(K)	_K(cr)FAADAVK_	P37837	Transaldolase	2	459.258	4.9315	0.0017126	98.048	2	24462	28817	29256	25765	27522	23003	25107	1.026
1164	KFDDQEVVK	9	Crotony(K)	_K(cr)FDDQEVVK_	Q8I2X4	Heat shock protein 70	2	588.301	2.4979	0.0011521	83.182	1	9143.1	12140	15880	21882	22489	17853	8826.8	0.965
1165	KFDDQEVVK	9	Crotony(K)	_K(cr)FDDQEVVK_	Q8I2X4	Heat shock protein 70	2	588.301	4.6627	0.0054276	75.819	1	0	0	0	0	0	0	0	NA
1166	KFDEFQK	7	Crotony(K)	_K(cr)FDEFQK_	P02549	Spectrin alpha chain, erythrocytic 1	2	505.253	4.4736	0.0043029	85.676	2	4665.3	4453.4	4602.6	3972.8	4835.5	4935.5	5559.3	1.192
1167	KFDEFQK	7	Crotony(K)	_K(cr)FDEFQK_	P02549	Spectrin alpha chain, erythrocytic 1	3	337.171	3.6434	0.027312	65.252	1	0	0	0	0	0	0	0	NA
1168	KFDEFQK	7	Crotony(K)	_K(cr)FDEFQK_	P02549	Spectrin alpha chain, erythrocytic 1	2	505.253	4.6811	0.0043029	85.676	1	27953	36456	28827	28667	33166	26105	26166	0.936
1169	KFDEFQKDLNTNEPR	15	Crotony(K)	_KFDEFQK(cr)DLNTNEPR_	P02549	Spectrin alpha chain, erythrocytic 1	3	650.318	2.5008	8.3763e-209	248.97	2	14985	16383	15295	14956	16102	13807	14208	0.948
1170	KFDEFQKDLNTNEPR	15	Crotony(K)	_KFDEFQK(cr)DLNTNEPR_	P02549	Spectrin alpha chain, erythrocytic 1	4	487.99	2.3323	0.022428	55.975	1	0	0	0	0	0	0	0	NA
1171	KFEDFLGSMENNR	13	Crotony(K)	_K(cr)FEDFLGSMENNR_	P11277	Spectrin beta chain, erythrocytic	2	827.88	3.3853	1.3186e-10	118.2	1	21369	24794	23663	22112	26103	19832	20782	0.973
1172	KFEDFLGSMENNR	13	Crotony(K)	_K(cr)FEDFLGSMENNR_	P11277	Spectrin beta chain, erythrocytic	3	552.256	3.2724	0.002722	78.401	1	0	0	0	0	0	0	0	NA
1173	KFEDFLGSMENNR	13	Crotony(K)	_K(cr)FEDFLGSMENNR_	P11277	Spectrin beta chain, erythrocytic	2	827.88	3.4465	1.7894e-05	101.04	1	24333	29637	27339	24681	29084	23551	23208	0.954
1174	KFEDFQVELVAK	12	Crotony(K)	_K(cr)FEDFQVELVAK_	P02549	Spectrin alpha chain, erythrocytic 1	2	760.903	3.8315	6.4098e-07	113.4	1	35646	47827	46511	42822	48896	39244	35545	0.997
1175	KFEDFQVELVAKEGR	15	Crotony(K)	_KFEDFQVELVAK(cr)EGR_	P02549	Spectrin alpha chain, erythrocytic 1	3	621.66	3.7013	2.2863e-23	141.13	1	20266	23644	22436	21819	24185	20502	21523	1.062
1176	KFPHLEFR	8	Crotony(K)	_K(cr)FPHLEFR_	P08397	Porphobilinogen deaminase	3	381.21	2.7977	0.0067109	114.89	1	1472.4	1211.9	1384.2	793.71	1091.9	1157.6	1037.8	0.705
1177	KFTESSVQSDMK	12	Crotony(K)	_K(cr)FTESSVQSDMK_	Q8IB24	Heat shock protein 70	3	485.566	2.2951	0.00038637	92.19	1	18508	23979	25106	28005	29197	22552	19288	1.042
1178	KHEAFLLDLNSFGDSMK	17	Oxidation (M),Crotony(K)	_K(cr)HEAFLLDLNSFGDSM(ox)K_	P02549	Spectrin alpha chain, erythrocytic 1	3	679.331	3.8256	3.9768e-10	94.281	1	10815	15221	13459	12249	15498	11120	10391	0.961
1179	KHEAFLLDLNSFGDSMK	17	Crotony(K)	_K(cr)HEAFLLDLNSFGDSMK_	P02549	Spectrin alpha chain, erythrocytic 1	3	674	2.1673	8.6387e-37	155.92	1	5752.3	7595.2	6978.2	6765.4	7716.7	6885.7	6446.8	1.121
1180	KHEAFLLDLNSFGDSMK	17	Crotony(K)	_K(cr)HEAFLLDLNSFGDSMK_	P02549	Spectrin alpha chain, erythrocytic 1	4	505.752	2.3703	0.0024408	59.372	1	0	0	0	0	0	0	0	NA
1181	KHEAIETDTAAYEER	15	Crotony(K)	_K(cr)HEAIETDTAAYEER_	P11277	Spectrin beta chain, erythrocytic	3	610.955	2.3795	2.2057e-29	152.94	2	1981.6	2116.9	1903.9	2271.1	2141.2	1644	1619.9	0.817
1182	KHEAIETDTAAYEER	15	Crotony(K)	_K(cr)HEAIETDTAAYEER_	P11277	Spectrin beta chain, erythrocytic	2	915.929	2.2838	2.9458e-23	143.46	1	1511	1460.6	1805	1579.7	1431.9	1326.5	1499.6	0.992
1183	KHEAIETDTAAYEER	15	Crotony(K)	_K(cr)HEAIETDTAAYEER_	P11277	Spectrin beta chain, erythrocytic	3	610.955	2.5464	1.0972e-16	120.77	1	2127.4	2537.1	2627	3426.6	3919.5	2641.2	1886.4	0.887
1184	KHEAIETDTAAYEER	15	Unmodified	_KHEAIETDTAAYEER_	P11277	Spectrin beta chain, erythrocytic	3	588.28	2.7241	4.2407e-10	104.76	1	1012.6	1205.4	1146	1159.6	1035.4	897.17	813.47	0.803
1185	KHEAIETDTAAYEER	15	Unmodified	_KHEAIETDTAAYEER_	P11277	Spectrin beta chain, erythrocytic	4	441.462	2.6908	0.00073304	67.646	1	0	0	0	0	0	0	0	NA
1186	KHEEEEAK	8	Crotony(K)	_K(cr)HEEEEAK_	P25789	Proteasome subunit alpha type-4	3	356.505	1.7428	0.0099909	111.61	1	2525.7	3028.6	3114.3	3091.4	3322.9	2549.8	2717.8	1.076
1187	KHEEEEAK	8	Crotony(K)	_K(cr)HEEEEAK_	P25789	Proteasome subunit alpha type-4	2	534.254	2.1076	0.0030598	82.417	1	1612.2	1702.1	2049.5	1503.2	1551.6	1958.3	1681.2	1.043
1188	KHEEEEAKAER	11	Crotony(K)	_KHEEEEAK(cr)AER_	P25789	Proteasome subunit alpha type-4	3	475.232	1.245	0.002502	84.365	1	2244.2	2287.1	2064.8	1734.9	1717.9	1855.5	2334.3	1.04
1189	KHEEEEAKAER	11	Crotony(K)	_K(cr)HEEEEAKAER_	P25789	Proteasome subunit alpha type-4	4	356.676	0.83107	1.5366e-09	130.56	1	0	0	0	0	0	0	0	NA
1190	KHFVAQK	7	Crotony(K)	_K(cr)HFVAQK_	P48426	Phosphatidylinositol 5-phosphate 4-kinase type-2 alpha	3	309.18	1.403	0.021615	69.176	1	0	0	0	0	0	0	0	NA
1191	KHGGPKDEER	10	Unmodified	_KHGGPKDEER_	P00441	Superoxide dismutase [Cu-Zn]	4	288.899	-0.20363	0.0073134	69.815	1	6415.6	5693.3	5785.8	6290.8	6104.9	5858.2	5219.3	0.814
1192	KHGGPKDEER	10	Crotony(K)	_KHGGPK(cr)DEER_	P00441	Superoxide dismutase [Cu-Zn]	4	305.906	0.49697	0.00010227	100.88	1	2744.9	2851.9	2728.8	2398.5	3444.1	3149.6	2714.3	0.989
1193	KHGGPKDEER	10	Crotony(K)	_KHGGPK(cr)DEER_	P00441	Superoxide dismutase [Cu-Zn]	3	407.539	1.281	0.00033388	110.08	1	6254.9	7338	7850.1	7355.6	8849.5	8167.3	8376.7	1.339
1194	KHGGPKDEER	10	Crotony(K)	_K(cr)HGGPKDEER_	P00441	Superoxide dismutase [Cu-Zn]	2	610.805	1.165	0.0019067	111.63	1	1638.8	1919.4	1857.1	1542.8	2088.3	2052.7	1493.9	0.912
1195	KHGGPKDEER	10	Crotony(K)	_K(cr)HGGPKDEER_	P00441	Superoxide dismutase [Cu-Zn]	4	305.906	0.57365	0.011873	75.819	1	464.6	616.36	574.63	617.49	608.87	570.87	506.05	1.089
1196	KHGGPKDEER	10	Crotony(K)	_K(cr)HGGPKDEER_	P00441	Superoxide dismutase [Cu-Zn]	4	305.906	0.3713	0.03856	64.121	1	4731.7	4348.3	4170.5	3972.8	5813.4	4956.5	4499.1	0.951
1197	KHGLLESAVAAR	12	Crotony(K)	_K(cr)HGLLESAVAAR_	P02549	Spectrin alpha chain, erythrocytic 1	3	440.586	2.2491	2.9758e-07	104.24	3	1149.5	1280.6	1047.6	1162.2	1030.6	1036.1	955.45	0.831
1198	KHGLLESAVAAR	12	Crotony(K)	_K(cr)HGLLESAVAAR_	P02549	Spectrin alpha chain, erythrocytic 1	2	660.375	1.7762	0.00016801	94.717	1	5430.4	6025.1	6023.4	6003.2	6231.7	5495.7	5370.6	0.989
1199	KHKAFEDELR	10	Crotony(K)	_KHK(cr)AFEDELR_	P11277	Spectrin beta chain, erythrocytic	3	447.57	3.3112	7.8314e-05	98.105	1	7077.3	8557.9	8069.2	9514.9	9699.5	11166	8160.1	1.153
1200	KHKAFEDELR	10	Crotony(K)	_KHK(cr)AFEDELR_	P11277	Spectrin beta chain, erythrocytic	4	335.929	2.4565	0.0085805	79.07	1	0	0	0	0	0	0	0	NA
1201	KHKDFLEELEESR	13	Crotony(K)	_K(cr)HKDFLEELEESR_	P11277	Spectrin beta chain, erythrocytic	4	432.72	2.9643	9.3917e-08	104.55	3	9697	11969	11080	10230	11044	10246	9678	0.998
1202	KHKDFLEELEESR	13	Crotony(K)	_K(cr)HKDFLEELEESR_	P11277	Spectrin beta chain, erythrocytic	3	576.625	3.1785	0.037576	50.831	1	9599.3	13351	12106	11175	13760	10233	10397	1.083
1203	KHKDFLEELEESR	13	Crotony(K)	_K(cr)HKDFLEELEESR_	P11277	Spectrin beta chain, erythrocytic	4	432.72	2.5157	9.1405e-05	93.478	1	2215.3	2624.9	2483.6	2225.7	2548.7	1970.5	2408	1.087
1204	KHKDFLEELEESR	13	Crotony(K)	_K(cr)HKDFLEELEESR_	P11277	Spectrin beta chain, erythrocytic	3	576.625	3.116	7.8723e-05	93.226	1	16114	20301	17462	18045	18341	16500	16682	1.035
1205	KHKDFLEELEESR	13	Crotony(K)	_K(cr)HKDFLEELEESR_	P11277	Spectrin beta chain, erythrocytic	4	432.72	2.6828	0.023205	58.079	1	0	0	0	0	0	0	0	NA
1206	KHLEIFHK	8	Crotony(K)	_K(cr)HLEIFHK_	Q8I6U8	Glycophorin-binding protein	4	280.663	1.2583	0.0005107	101.65	1	266.19	1148.6	2411.1	4323.1	5123.4	3751.6	233.27	0.876
1207	KHLEIFYK	8	Crotony(K)	_K(cr)HLEIFYK_	Q8I6U8	Glycophorin-binding protein	3	382.55	3.0459	0.0001118	92.838	1	4991.8	7882.1	10407	12363	13284	11243	5382.7	1.078
1208	KHLEINPDHSIIETLR	16	Crotony(K)	_K(cr)HLEINPDHSIIETLR_	P07900	Heat shock protein HSP 90-alpha	4	496.522	2.7253	2.8942e-26	147.64	1	0	0	0	0	0	0	0	NA
1209	KHLEINPDHSIIETLR	16	Crotony(K)	_K(cr)HLEINPDHSIIETLR_	P07900	Heat shock protein HSP 90-alpha	4	496.522	2.1363	0.015701	43.208	1	0	0	0	0	0	0	0	NA
1210	KHLEVFHK	8	Unmodified	_KHLEVFHK_	Q8I6U8	Glycophorin-binding protein	4	260.153	2.3659	0.024067	45.368	1	3290.4	4005	6129.6	7991.6	7069.1	6516.2	3076.9	0.935
1211	KHLEVFHK	8	Crotony(K)	_K(cr)HLEVFHK_	Q8I6U8	Glycophorin-binding protein	3	369.21	3.0252	0.0012669	83.998	1	2103.2	2864.7	3955.5	5158.2	4454.4	4231.6	2176.1	1.035
1212	KHLEVFHK	8	Crotony(K)	_K(cr)HLEVFHK_	Q8I6U8	Glycophorin-binding protein	4	277.159	1.1856	1.1515e-05	93.649	1	315.7	1082.3	1854.3	3437.3	3408.4	2573	235.01	0.744
1213	KHNQRPTFR	9	Crotony(K)	_K(cr)HNQRPTFR_	P21333	Filamin-A	4	313.673	0.68011	0.021866	67.704	1	0	0	0	0	0	0	0	NA
1214	KHNQRPTFR	9	Crotony(K)	_K(cr)HNQRPTFR_	P21333	Filamin-A	4	313.673	0.2768	0.00017615	87.806	1	0	0	0	0	0	0	0	NA
1215	KHQLLER	7	Unmodified	_KHQLLER_	P02549	Spectrin alpha chain, erythrocytic 1	3	308.519	0.62035	0.0057519	67.897	1	2911.5	2879	2962.5	2711.7	2952.2	2220.1	3726.3	1.28
1216	KHQLLER	7	Crotony(K)	_K(cr)HQLLER_	P02549	Spectrin alpha chain, erythrocytic 1	3	331.194	1.0792	0.00028412	122.74	3	4683	8427.6	5260.5	4688.7	5765.1	4231.9	4489.7	0.959
1217	KHQLLER	7	Crotony(K)	_K(cr)HQLLER_	P02549	Spectrin alpha chain, erythrocytic 1	2	496.288	1.9563	0.020608	75.825	1	2344.4	2747	3079.4	3080.2	3093.6	2912.8	3179	1.356
1218	KHQLLER	7	Crotony(K)	_K(cr)HQLLER_	P02549	Spectrin alpha chain, erythrocytic 1	3	331.194	1.1045	0.0031383	84.568	1	0	0	0	0	0	0	0	NA
1219	KHSNVFK	7	Crotony(K)	_K(cr)HSNVFK_	C0H4U4	Uncharacterized protein	3	309.84	2.2595	0.025799	66.073	1	0	0	0	0	0	0	0	NA
1220	KHTQAEGK	8	Crotony(K)	_K(cr)HTQAEGK_	P07311	Acylphosphatase-1	3	322.838	0.8023	0.0014216	83.647	1	0	0	0	0	0	0	0	NA
1221	KIEEHEEK	8	Crotony(K)	_K(cr)IEEHEEK_	Q8I0U8	Merozoite surface protein 1	3	370.521	2.6412	0.002248	81.771	1	0	0	0	0	0	0	0	NA
1222	KISELDAFLK	10	Crotony(K)	_K(cr)ISELDAFLK_	Q06323	Proteasome activator complex subunit 1	2	616.35	2.223	0.0019045	89.43	1	0	0	0	0	0	0	0	NA
1223	KKDFDTALK	9	Crotony(K)	_KK(cr)DFDTALK_	P31948	Stress-induced-phosphoprotein 1	3	378.545	5.475	0.028211	62.694	1	13120	17374	14664	14049	14143	12811	12965	0.988
1224	KKEDNQAVDTK	11	Crotony(K)	_K(cr)KEDNQAVDTK_	Q8I5D2	101 kDa malaria antigen	3	448.565	2.6011	0.0054916	79.875	1	0	0	0	0	0	0	0	NA
1225	KKEEEATEWQHK	12	Crotony(K)	_K(cr)KEEEATEWQHK_	P35241	Radixin	4	403.451	2.6621	0.0071043	71.176	1	3212.7	3352	3741.9	3541.2	3931.7	2883.7	3198.6	0.996
1226	KKHEAIETDTAAYEER	16	Crotony(K)	_K(cr)KHEAIETDTAAYEER_	P11277	Spectrin beta chain, erythrocytic	4	490.492	1.4952	3.8547e-30	154.51	3	4607.8	5260.2	5315.1	5650.9	5816.4	4334.6	5123.6	1.112
1227	KKHEAIETDTAAYEER	16	Crotony(K)	_K(cr)KHEAIETDTAAYEER_	P11277	Spectrin beta chain, erythrocytic	3	653.653	2.0275	1.3377e-101	202.07	2	3303.3	3448.4	3303.2	3619.5	3811.4	2813.6	3708.9	1.123
1228	KKNLQYYDISAK	12	Crotony(K)	_K(cr)KNLQYYDISAK_	P62826	GTP-binding nuclear protein Ran	3	513.612	2.5563	0.00073873	89.231	1	8778	11238	8944.3	9565.7	10712	9133.7	9986.8	1.138
1229	KKREPEEK	8	2 Crotony(K)	_K(cr)K(cr)REPEEK_	Q8IIT2	Nucleic acid binding protein, putative	3	393.884	1.7701	0.026675	47.603	1	0	0	0	0	0	0	0	NA
1230	KLADDEDYKDIQNLK	15	Crotony(K)	_K(cr)LADDEDYKDIQNLK_	P02549	Spectrin alpha chain, erythrocytic 1	3	625.983	4.0146	0.00021838	82.877	1	11698	13444	13032	12958	13689	13195	11941	1.021
1231	KLADDEDYKDIQNLK	15	Crotony(K)	_K(cr)LADDEDYKDIQNLK_	P02549	Spectrin alpha chain, erythrocytic 1	4	469.739	4.1192	3.8742e-10	110.35	1	10269	13088	12074	10800	12941	10437	10291	1.002
1232	KLADDEDYKDIQNLK	15	Crotony(K)	_K(cr)LADDEDYKDIQNLK_	P02549	Spectrin alpha chain, erythrocytic 1	3	625.983	3.397	6.7423e-10	108.18	1	9625.9	11962	10739	9914.7	11594	10546	9726.3	1.01
1233	KLADDEDYKDIQNLK	15	Crotony(K)	_K(cr)LADDEDYKDIQNLK_	P02549	Spectrin alpha chain, erythrocytic 1	4	469.739	3.0206	0.030582	53.924	1	0	0	0	0	0	0	0	NA
1234	KLADDEDYKDIQNLKSR	17	Crotony(K)	_KLADDEDYKDIQNLK(cr)SR_	P02549	Spectrin alpha chain, erythrocytic 1	4	530.522	2.174	0.009531	63.302	1	0	0	0	0	0	0	0	NA
1235	KLDEAVAEAHLGK	13	Crotony(K)	_K(cr)LDEAVAEAHLGK_	P23526	Adenosylhomocysteinase	4	362.949	3.2855	0.0040535	60.157	1	2059.1	2761.6	2404.1	2236.7	2725.3	2176.1	1863.5	0.905
1236	KLDEAVAEAHLGK	13	Crotony(K)	_K(cr)LDEAVAEAHLGK_	P23526	Adenosylhomocysteinase	3	483.596	3.8241	0.0017894	81.632	1	0	0	0	0	0	0	0	NA
1237	KLENMYHLFQLK	12	Crotony(K)	_K(cr)LENMYHLFQLK_	P11277	Spectrin beta chain, erythrocytic	3	544.625	2.7533	3.1776e-07	105.03	1	6137.9	6788.2	6342.4	6315.6	6962.2	5782.1	6941	1.131
1238	KLGCEVLGVSVDSQFTHLAWINTPR	25	Unmodified	_KLGCEVLGVSVDSQFTHLAWINTPR_	P32119	Peroxiredoxin-2	4	707.619	2.5113	1.073e-63	160.52	1	50561	61987	63953	56414	59761	46677	48460	0.958
1239	KLGGSQEDQIK	11	Crotony(K)	_K(cr)LGGSQEDQIK_	P37837	Transaldolase	3	424.226	3.8728	3.4967e-06	111.63	1	0	0	0	0	0	0	0	NA
1240	KLGGSQEDQIK	11	Crotony(K)	_K(cr)LGGSQEDQIK_	P37837	Transaldolase	2	635.836	4.1398	3.759e-06	115.12	1	5000.4	6254.9	5465.6	6581.5	6795.3	5648.7	5560.1	1.112
1241	KLGQSESQGPPR	12	Crotony(K)	_K(cr)LGQSESQGPPR_	O00233	26S proteasome non-ATPase regulatory subunit 9	2	676.352	1.7341	0.033782	60.345	1	1722.9	2249	1715.3	1780.5	1867.2	1941.8	2043.4	1.186
1242	KLGSNVGVYTTEALER	16	Crotony(K)	_K(cr)LGSNVGVYTTEALER_	P09105	Hemoglobin subunit theta-1	3	602.32	3.5841	0.0073191	62.203	1	0	0	0	0	0	0	0	NA
1243	KLKKDTSANVK	11	2 Crotony(K)	_K(cr)LK(cr)KDTSANVK_	Q6UX04	Peptidyl-prolyl cis-trans isomerase CWC27 homolog	3	456.601		0.0084714	54.259	1	0	0	0	0	0	0	0	NA
1244	KLKKDTSANVK	11	2 Crotony(K)	_K(cr)LK(cr)KDTSANVK_	Q6UX04	Peptidyl-prolyl cis-trans isomerase CWC27 homolog	3	456.601		0.013529	45.433	1	0	0	0	0	0	0	0	NA
1245	KLKKDTSANVK	11	2 Crotony(K)	_K(cr)LK(cr)KDTSANVK_	Q6UX04	Peptidyl-prolyl cis-trans isomerase CWC27 homolog	3	456.601		0.013268	45.829	1	0	0	0	0	0	0	0	NA
1246	KLKKDTSANVK	11	2 Crotony(K)	_K(cr)LK(cr)KDTSANVK_	Q6UX04	Peptidyl-prolyl cis-trans isomerase CWC27 homolog	3	456.601		0.013529	45.433	1	0	0	0	0	0	0	0	NA
1247	KLNVTEQEKIDK	12	Crotony(K)	_KLNVTEQEK(cr)IDK_	P06733	Alpha-enolase	3	504.947		1.4021e-33	118.52	1	0	0	0	0	0	0	0	NA
1248	KLSGLER	7	Unmodified	_KLSGLER_	P11277	Spectrin beta chain, erythrocytic	3	268.164	1.7569	0.033617	39.305	1	3629.7	3210.3	3104.4	3380.7	3590.2	2947.4	2785.8	0.768
1249	KLSSAMSAAK	10	Crotony(K)	_K(cr)LSSAMSAAK_	P40925	Malate dehydrogenase, cytoplasmic	2	531.287	3.4861	0.0011756	91.202	1	8719.8	10997	10476	9744.1	10686	9096.3	8865.9	1.017
1250	KLVIIEGDLER	11	Crotony(K)	_K(cr)LVIIEGDLER_	P06753	Tropomyosin alpha-3 chain	2	676.893	3.5345	0.0035395	86.944	1	16763	20724	19563	19132	23834	21605	19321	1.153
1251	KLVIIESDLER	11	Crotony(K)	_K(cr)LVIIESDLER_	P09493	Tropomyosin alpha-1 chain	2	691.898	2.4797	0.040234	64.104	1	15623	19869	17078	14709	21119	16754	15570	0.997
1252	KMKDTDSEEEIR	12	Oxidation (M),Crotony(K)	_K(cr)M(ox)KDTDSEEEIR_	P62158	Calmodulin	3	522.243	2.5469	0.033983	42.317	1	2606.3	2682.9	2969.3	2678.9	3429.2	2518.9	2510.3	0.963
1253	KMKDTDSEEEIR	12	Crotony(K)	_KMK(cr)DTDSEEEIR_	P62158	Calmodulin	3	516.912	1.8727	1.4168e-05	101.3	1	7395.8	7502.5	6560.1	6129.5	7384.4	6691.7	6271.4	0.848
1254	KNQTLQNEILGHTPR	15	Unmodified	_KNQTLQNEILGHTPR_	P11277	Spectrin beta chain, erythrocytic	4	437.991	1.9233	0.00068141	68.576	1	2651.8	3706.1	3600.4	3455.3	3430.7	2822.4	2798	1.055
1255	KNQTLQNEILGHTPR	15	Crotony(K)	_K(cr)NQTLQNEILGHTPR_	P11277	Spectrin beta chain, erythrocytic	3	606.327	3.6689	9.0704e-14	112.34	1	5555	7113.1	6480.5	6309.9	7317.3	5824	5464.1	0.984
1256	KPLLESGTLGTK	12	Unmodified	_KPLLESGTLGTK_	P22314	Ubiquitin-like modifier-activating enzyme 1	3	415.247		0.0047588	54.09	1	0	0	0	0	0	0	0	NA
1257	KQELSEAEQATR	12	Crotony(K)	_K(cr)QELSEAEQATR_	P01024	Complement C3	3	486.579	2.5848	8.5282e-05	96.371	1	4588.5	5913.6	5749.8	5451.8	5880.9	5659.5	4398.1	0.959
1258	KQELSEAEQATR	12	Crotony(K)	_K(cr)QELSEAEQATR_	P01024	Complement C3	2	729.365	2.6173	0.0016058	88.768	1	1776.1	2190.4	1960.7	3148.7	2167.9	10605	1345.2	0.757
1259	KQFGHPQIEAR	11	Unmodified	_KQFGHPQIEAR_	P11277	Spectrin beta chain, erythrocytic	3	437.57	2.3398	0.020166	53.034	1	2799.8	2795.1	2662.7	2861.8	2620.2	2451.5	2633.3	0.941
1260	KQFGHPQIEAR	11	Unmodified	_KQFGHPQIEAR_	P11277	Spectrin beta chain, erythrocytic	4	328.43	1.1667	0.0019853	78.342	1	2042.9	2309.8	1971.8	1932.8	1900.9	1698.6	2280.2	1.116
1261	KQFGHPQIEAR	11	Crotony(K)	_K(cr)QFGHPQIEAR_	P11277	Spectrin beta chain, erythrocytic	3	460.246	2.3567	2.1337e-06	107.17	1	4842	5830.2	5805	6512.5	7146.5	5368	5011.5	1.035
1262	KQINDYVEKGTQGK	14	Crotony(K)	_KQINDYVEK(cr)GTQGK_	P01009	Alpha-1-antitrypsin	3	559.293	3.9193	2.0041e-09	109.79	1	2659.8	3686.3	2939.7	4844.4	3519.8	8993.1	2879.7	1.083
1263	KRDDLDK	7	Crotony(K)	_K(cr)RDDLDK_	P02549	Spectrin alpha chain, erythrocytic 1	3	319.838	1.0094	0.026547	61.679	1	4165.2	4456.5	4462.8	3938.3	4155.5	3806.9	4732.2	1.136
1264	KRDDLDKAITAQEGK	15	Crotony(K)	_KRDDLDK(cr)AITAQEGK_	P02549	Spectrin alpha chain, erythrocytic 1	4	439.736	2.0335	1.5805e-13	112.17	1	0	0	0	0	0	0	0	NA
1265	KRDDLDKAITAQEGK	15	Crotony(K)	_KRDDLDK(cr)AITAQEGK_	P02549	Spectrin alpha chain, erythrocytic 1	4	439.736	2.1088	6.1551e-23	139.58	1	2528.8	3326.4	3047.6	2917.2	2964.5	2731.9	2762.5	1.092
1266	KRDDLDKAITAQEGK	15	Crotony(K)	_KRDDLDK(cr)AITAQEGK_	P02549	Spectrin alpha chain, erythrocytic 1	3	585.979	2.9034	2.2329e-19	137.73	1	2645.8	3087.1	2827.9	2671	3180.1	2456.7	3310.6	1.251
1267	KREPEEK	7	Crotony(K)	_K(cr)REPEEK_	Q8IIT2	Nucleic acid binding protein, putative	3	328.51	2.0786	0.018111	67.981	1	2429.6	2282.4	2499.4	2200.5	2119.6	1985.2	2271.1	0.935
1268	KREPEEK	7	Crotony(K)	_K(cr)REPEEK_	Q8IIT2	Nucleic acid binding protein, putative	3	328.51	2.3452	0.021387	65.252	1	0	0	0	0	0	0	0	NA
1269	KREPEEK	7	Crotony(K)	_K(cr)REPEEK_	Q8IIT2	Nucleic acid binding protein, putative	3	328.51	1.2931	0.021387	65.252	1	1701.1	1466.9	1770.1	1334.2	1518.3	1527.5	1403.9	0.825
1270	KREPEEK	7	Crotony(K)	_K(cr)REPEEK_	Q8IIT2	Nucleic acid binding protein, putative	3	328.51	1.0249	0.0092414	77.058	1	1920	1973.5	1896.2	1780.5	1626	1683.1	1749.1	0.911
1271	KREPEEK	7	Crotony(K)	_K(cr)REPEEK_	Q8IIT2	Nucleic acid binding protein, putative	3	328.51	1.6301	0.018111	67.981	1	3585.7	3653.8	3777.2	4240.9	4404.7	3608.6	3251.1	0.907
1272	KREPEEK	7	Crotony(K)	_K(cr)REPEEK_	Q8IIT2	Nucleic acid binding protein, putative	3	328.51	1.8296	0.018189	67.903	1	2936.8	3045.9	4318	3268.5	3822.6	3101.9	3758.2	1.28
1273	KREPEEK	7	Crotony(K)	_K(cr)REPEEK_	Q8IIT2	Nucleic acid binding protein, putative	3	328.51	1.6621	0.0041274	82.716	1	4661	5468.5	5248.2	5160.4	5531.2	4622.7	5343.6	1.146
1274	KSEEDGKEYHFISTEEMTR	19	Crotony(K)	_KSEEDGK(cr)EYHFISTEEMTR_	Q00013	55 kDa erythrocyte membrane protein	4	596.773	2.6304	0.003508	64.522	1	3358.2	4377.2	4718	4507.2	5091.6	4009	3491.2	1.04
1275	KSSTPEEVKK	10	Crotony(K)	_KSSTPEEVK(cr)K_	P23528	Cofilin-1	3	400.887	3.2559	0.00038652	92.19	1	8073	7080.5	6586	7042	8611.5	7897.9	6777.5	0.84
1276	KTKFENLCK	9	Crotony(K)	_K(cr)TKFENLCK_	P07900	Heat shock protein HSP 90-alpha	3	412.553	4.2553	0.0012108	81.017	1	8914.4	11884	11472	10189	11489	10393	10273	1.152
1277	KVAAIEALNDGELQK	15	Crotony(K)	_K(cr)VAAIEALNDGELQK_	P50502	Hsc70-interacting protein	3	556.305	4.7343	1.342e-05	91.657	1	0	0	0	0	0	0	0	NA
1278	KVADALTNAVAHVDDMPNALSALSDLHAHK	30	Oxidation (M),Crotony(K)	_K(cr)VADALTNAVAHVDDM(ox)PNALSALSDLHAHK_	P69905	Hemoglobin subunit alpha	5	642.527	2.7569	2.2994e-107	181.56	1	2196.3	2777.2	2507	2524.2	2482.5	2165.8	2283.3	1.04
1279	KVADALTNAVAHVDDMPNALSALSDLHAHK	30	Oxidation (M),Crotony(K)	_K(cr)VADALTNAVAHVDDM(ox)PNALSALSDLHAHK_	P69905	Hemoglobin subunit alpha	5	642.527	3.2224	7.3525e-06	53.545	1	0	0	0	0	0	0	0	NA
1280	KVADALTNAVAHVDDMPNALSALSDLHAHK	30	Oxidation (M),Crotony(K)	_K(cr)VADALTNAVAHVDDM(ox)PNALSALSDLHAHK_	P69905	Hemoglobin subunit alpha	5	642.527	3.4712	2.2747e-33	103.34	1	14119	21356	18204	16296	18476	15764	14028	0.994
1281	KVADALTNAVAHVDDMPNALSALSDLHAHK	30	Oxidation (M),Crotony(K)	_K(cr)VADALTNAVAHVDDM(ox)PNALSALSDLHAHK_	P69905	Hemoglobin subunit alpha	4	802.907	2.7896	1.3989e-34	111.24	1	14726	18873	16643	14352	19017	14504	13009	0.883
1282	KVADALTNAVAHVDDMPNALSALSDLHAHK	30	Oxidation (M),Crotony(K)	_K(cr)VADALTNAVAHVDDM(ox)PNALSALSDLHAHK_	P69905	Hemoglobin subunit alpha	5	642.527	2.8861	4.222e-120	192.22	1	1278.5	1340.4	1157.3	1195.7	1083.2	1150.7	1020.5	0.798
1283	KVADALTNAVAHVDDMPNALSALSDLHAHK	30	Oxidation (M),Crotony(K)	_K(cr)VADALTNAVAHVDDM(ox)PNALSALSDLHAHK_	P69905	Hemoglobin subunit alpha	4	802.907	2.8783	6.7833e-88	157.2	1	7831.3	11251	10277	8713.8	10533	8471.1	7539.1	0.963
1284	KVADALTNAVAHVDDMPNALSALSDLHAHK	30	Oxidation (M),Crotony(K)	_K(cr)VADALTNAVAHVDDM(ox)PNALSALSDLHAHK_	P69905	Hemoglobin subunit alpha	5	642.527	3.2131	2.375e-119	189.22	1	1217.5	1192.5	1132.5	1047.3	1286.6	1134.6	1271.5	1.044
1285	KVADALTNAVAHVDDMPNALSALSDLHAHK	30	Oxidation (M),Crotony(K)	_K(cr)VADALTNAVAHVDDM(ox)PNALSALSDLHAHK_	P69905	Hemoglobin subunit alpha	5	642.527	3.1102	8.189e-05	42.325	1	0	0	0	0	0	0	0	NA
1286	KVADALTNAVAHVDDMPNALSALSDLHAHK	30	Crotony(K)	_K(cr)VADALTNAVAHVDDMPNALSALSDLHAHK_	P69905	Hemoglobin subunit alpha	5	639.328	2.367	1.419e-50	122.89	1	8654.5	10329	10778	9356	11277	8763.3	9810	1.134
1287	KVADALTNAVAHVDDMPNALSALSDLHAHK	30	Crotony(K)	_K(cr)VADALTNAVAHVDDMPNALSALSDLHAHK_	P69905	Hemoglobin subunit alpha	5	639.328	2.9533	6.5725e-13	73.87	2	7722.9	13974	10046	9118.1	14168	7388.3	7615.3	0.986
1288	KVADALTNAVAHVDDMPNALSALSDLHAHK	30	Crotony(K)	_K(cr)VADALTNAVAHVDDMPNALSALSDLHAHK_	P69905	Hemoglobin subunit alpha	5	639.328	3.0056	4.5118e-05	45.791	1	1552.5	2019.1	1427.3	1392.1	1524.4	1284.5	1454.7	0.937
1289	KVADALTNAVAHVDDMPNALSALSDLHAHK	30	Crotony(K)	_K(cr)VADALTNAVAHVDDMPNALSALSDLHAHK_	P69905	Hemoglobin subunit alpha	4	798.908	2.4061	0	273.73	2	23265	24728	24071	22344	24893	20772	21019	0.903
1290	KVADALTNAVAHVDDMPNALSALSDLHAHK	30	Crotony(K)	_K(cr)VADALTNAVAHVDDMPNALSALSDLHAHK_	P69905	Hemoglobin subunit alpha	4	798.908	2.8019	0	339.99	2	28129	27728	26585	25222	29372	25966	25691	0.913
1291	KVADALTNAVAHVDDMPNALSALSDLHAHK	30	Crotony(K)	_K(cr)VADALTNAVAHVDDMPNALSALSDLHAHK_	P69905	Hemoglobin subunit alpha	5	639.328	3.8123	1.741e-12	71.117	2	0	0	0	0	0	0	0	NA
1292	KVADALTNAVAHVDDMPNALSALSDLHAHK	30	Crotony(K)	_K(cr)VADALTNAVAHVDDMPNALSALSDLHAHK_	P69905	Hemoglobin subunit alpha	5	639.328	2.4198	2.9427e-20	89.024	1	8722.4	9721.3	10018	8503.7	9931.9	8265.5	8647.4	0.991
1293	KVADALTNAVAHVDDMPNALSALSDLHAHK	30	Crotony(K)	_K(cr)VADALTNAVAHVDDMPNALSALSDLHAHK_	P69905	Hemoglobin subunit alpha	4	798.908	3.2334	1.9841e-79	148.2	1	28897	30513	33173	30009	31085	25776	27287	0.944
1294	KVADALTNAVAHVDDMPNALSALSDLHAHKLR	32	Oxidation (M),2 Crotony(K)	_K(cr)VADALTNAVAHVDDM(ox)PNALSALSDLHAHK(cr)LR_	P69905	Hemoglobin subunit alpha	5	709.969	2.5527	1.5998e-12	66.604	1	5136.8	7220.1	6399.4	5197.6	7345.1	5486.3	5222.2	1.017
1295	KVADALTNAVAHVDDMPNALSALSDLHAHKLR	32	2 Crotony(K)	_K(cr)VADALTNAVAHVDDMPNALSALSDLHAHK(cr)LR_	P69905	Hemoglobin subunit alpha	5	706.77	4.1303	3.2431e-97	171.48	1	1548.4	1686.2	1510.7	1339.6	1948.9	1180.2	1350.5	0.872
1296	KVEDQGK	7	Crotony(K)	_K(cr)VEDQGK_	P07738	Bisphosphoglycerate mutase	2	436.23	3.4184	0.019895	76.221	1	5230.5	5775	5059	5953.8	5869.5	6359.1	5105	0.976
1297	KVEDQGKVK	9	Crotony(K)	_KVEDQGK(cr)VK_	P07738	Bisphosphoglycerate mutase	3	366.877	3.6145	0.0036484	74.962	1	0	0	0	0	0	0	0	NA
1298	KVLGAFSDGLAHLDNLK	17	Crotony(K)	_K(cr)VLGAFSDGLAHLDNLK_	P68871	Hemoglobin subunit beta	3	622.676	3.7198	2.7927e-24	129.46	1	7080	9239.1	8550.9	7688.3	9624.5	8213.8	7861.3	1.11
1299	KVLGAFSDGLAHLDNLK	17	Crotony(K)	_K(cr)VLGAFSDGLAHLDNLK_	P68871	Hemoglobin subunit beta	4	467.258	3.4495	4.8245e-07	85.563	1	0	0	0	0	0	0	0	NA
1300	KVLGAFSDGLAHLDNLK	17	Crotony(K)	_K(cr)VLGAFSDGLAHLDNLK_	P68871	Hemoglobin subunit beta	3	622.676	3.4728	1.0977e-63	180.05	1	5043.4	5511	4781.8	4312.5	5295.9	4661.3	4705.3	0.933
1301	KVLGAFSDGLAHLDNLK	17	Crotony(K)	_K(cr)VLGAFSDGLAHLDNLK_	P68871	Hemoglobin subunit beta	4	467.258	3.2539	0.0052906	50.722	1	0	0	0	0	0	0	0	NA
1302	KVLGAFSDGLAHLDNLK	17	Crotony(K)	_K(cr)VLGAFSDGLAHLDNLK_	P68871	Hemoglobin subunit beta	4	467.258	2.5146	4.7249e-53	166.92	2	2766.9	3372.4	2790.8	2226.6	3132.1	2186.8	2378.9	0.86
1303	KVLGAFSDGLAHLDNLK	17	Crotony(K)	_K(cr)VLGAFSDGLAHLDNLK_	P68871	Hemoglobin subunit beta	3	622.676	2.7529	3.0877e-189	240.59	2	11314	13760	17996	12266	14945	11505	18891	1.67
1304	KVLGAFSDGLAHLDNLK	17	Crotony(K)	_K(cr)VLGAFSDGLAHLDNLK_	P68871	Hemoglobin subunit beta	2	933.51	1.6997	4.0669e-63	174.82	1	18582	22036	19774	19702	22400	19094	18555	0.999
1305	KVLGAFSDGLAHLDNLK	17	Crotony(K)	_K(cr)VLGAFSDGLAHLDNLK_	P68871	Hemoglobin subunit beta	3	622.676	3.3647	0.019723	51.166	1	0	0	0	0	0	0	0	NA
1306	KVLGAFSDGLAHLDNLK	17	Crotony(K)	_K(cr)VLGAFSDGLAHLDNLK_	P68871	Hemoglobin subunit beta	3	622.676	3.115	7.2494e-64	181.34	1	13298	16280	15720	14316	17359	14363	12962	0.975
1307	KVLGAFSDGLAHLDNLK	17	Crotony(K)	_K(cr)VLGAFSDGLAHLDNLK_	P68871	Hemoglobin subunit beta	4	467.258	2.8749	8.0077e-08	92.264	1	0	0	0	0	0	0	0	NA
1308	KVLGAFSDGLAHLDNLK	17	Crotony(K)	_K(cr)VLGAFSDGLAHLDNLK_	P68871	Hemoglobin subunit beta	4	467.258	3.5955	8.0077e-08	92.264	1	0	0	0	0	0	0	0	NA
1309	KVLGAFSDGLAHLDNLK	17	Crotony(K)	_K(cr)VLGAFSDGLAHLDNLK_	P68871	Hemoglobin subunit beta	3	622.676	3.8211	4.6296e-91	199.09	1	9655.6	10243	10825	10364	12758	10317	9643.4	0.999
1310	KVLGAFSDGLAHLDNLK	17	Crotony(K)	_K(cr)VLGAFSDGLAHLDNLK_	P68871	Hemoglobin subunit beta	3	622.676	2.0696	2.7927e-24	129.46	1	4823.1	6924.4	6306.7	5417.1	6583	5734	5529.4	1.146
1311	KVLGAFSDGLAHLDNLK	17	Crotony(K)	_K(cr)VLGAFSDGLAHLDNLK_	P68871	Hemoglobin subunit beta	3	622.676	2.7905	2.6681e-26	132.67	1	10472	13517	12770	11249	12150	11227	11239	1.073
1312	KVLGAFSDGLAHLDNLK	17	Crotony(K)	_K(cr)VLGAFSDGLAHLDNLK_	P68871	Hemoglobin subunit beta	3	622.676	3.1633	4.5701e-30	138.75	3	2544.5	2721.1	2885.5	2458	3383.4	3174.6	3333	1.31
1313	KVLGAFSDGLAHLDNLK	17	Crotony(K)	_K(cr)VLGAFSDGLAHLDNLK_	P68871	Hemoglobin subunit beta	4	467.258	3.1244	9.6174e-24	126.63	1	5778.7	6344.3	7860.9	6103.1	5922.7	5659.4	6374.6	1.103
1314	KVLGAFSDGLAHLDNLK	17	Crotony(K)	_K(cr)VLGAFSDGLAHLDNLK_	P68871	Hemoglobin subunit beta	2	933.51	2.4977	4.078e-190	246.48	1	48874	56067	52723	48604	59112	51642	50382	1.031
1315	KVLGAFSDGLAHLDNLK	17	Crotony(K)	_K(cr)VLGAFSDGLAHLDNLK_	P68871	Hemoglobin subunit beta	4	467.258	2.1832	9.6174e-24	126.63	2	5431.1	5913.8	5327	5260.3	5453.6	4844.5	4763	0.877
1316	KVLGAFSDGLAHLDNLK	17	Crotony(K)	_K(cr)VLGAFSDGLAHLDNLK_	P68871	Hemoglobin subunit beta	2	933.51	1.5671	8.3855e-107	204.63	1	20312	25971	21735	22383	0	0	19699	0.97
1317	KVLGAFSDGLAHLDNLK	17	Crotony(K)	_K(cr)VLGAFSDGLAHLDNLK_	P68871	Hemoglobin subunit beta	3	622.676	3.15	2.7028e-17	117.65	2	0	0	0	0	0	0	0	NA
1318	KVLGAFSDGLAHLDNLK	17	Crotony(K)	_K(cr)VLGAFSDGLAHLDNLK_	P68871	Hemoglobin subunit beta	3	622.676	3.4106	0.037394	45.221	1	38984	50582	46800	45128	49573	38862	38670	0.992
1319	KVLGAFSDGLAHLDNLK	17	Crotony(K)	_K(cr)VLGAFSDGLAHLDNLK_	P68871	Hemoglobin subunit beta	4	467.258	2.7329	6.126e-09	93.495	1	9609.5	12829	10393	10308	12535	8354.8	8567.1	0.892
1320	KVLGAFSDGLAHLDNLK	17	Crotony(K)	_K(cr)VLGAFSDGLAHLDNLK_	P68871	Hemoglobin subunit beta	3	622.676	2.2845	2.4762e-269	267.38	3	98456	111880	115400	103970	119450	101750	109880	1.116
1321	KVLGAFSDGLAHLDNLK	17	Crotony(K)	_K(cr)VLGAFSDGLAHLDNLK_	P68871	Hemoglobin subunit beta	2	933.51	2.2943	1.1509e-106	202.28	1	63569	67677	65335	61014	75683	67025	68573	1.079
1322	KVLGAFSDGLAHLDNLK	17	Crotony(K)	_K(cr)VLGAFSDGLAHLDNLK_	P68871	Hemoglobin subunit beta	4	467.258	2.3793	5.7462e-64	176.21	2	35342	39453	35028	31716	36700	30609	33545	0.949
1323	KVLGAFSDGLAHLDNLK	17	Crotony(K)	_K(cr)VLGAFSDGLAHLDNLK_	P68871	Hemoglobin subunit beta	2	933.51	1.9323	1.2968e-299	274.16	2	165810	172690	161610	149160	168530	154530	170640	1.029
1324	KVLGAFSDGLAHLDNLK	17	Crotony(K)	_K(cr)VLGAFSDGLAHLDNLK_	P68871	Hemoglobin subunit beta	3	622.676	2.0459	3.6416e-26	130.46	1	0	0	0	0	0	0	0	NA
1325	KVLGAFSDGLAHLDNLK	17	Crotony(K)	_K(cr)VLGAFSDGLAHLDNLK_	P68871	Hemoglobin subunit beta	3	622.676	2.2982	3.4391e-13	109.28	1	0	0	0	0	0	0	0	NA
1326	KVLGAFSDGLAHLDNLK	17	Crotony(K)	_K(cr)VLGAFSDGLAHLDNLK_	P68871	Hemoglobin subunit beta	3	622.676	2.8398	0.01136	57.366	1	0	0	0	0	0	0	0	NA
1327	KVLGAFSDGLAHLDNLK	17	Crotony(K)	_K(cr)VLGAFSDGLAHLDNLK_	P68871	Hemoglobin subunit beta	3	622.676	3.1166	0.016214	53.768	1	0	0	0	0	0	0	0	NA
1328	KVLGAFSDGLAHLDNLK	17	Crotony(K)	_K(cr)VLGAFSDGLAHLDNLK_	P68871	Hemoglobin subunit beta	3	622.676	3.1536	8.6237e-07	89.859	1	0	0	0	0	0	0	0	NA
1329	KVLGAFSDGLAHLDNLK	17	Crotony(K)	_K(cr)VLGAFSDGLAHLDNLK_	P68871	Hemoglobin subunit beta	3	622.676	3.0337	0.0113	57.41	1	0	0	0	0	0	0	0	NA
1330	KVLGAFSDGLAHLDNLK	17	Crotony(K)	_K(cr)VLGAFSDGLAHLDNLK_	P68871	Hemoglobin subunit beta	3	622.676	2.4995	0.013094	56.081	1	0	0	0	0	0	0	0	NA
1331	KVLGAFSDGLAHLDNLK	17	Crotony(K)	_K(cr)VLGAFSDGLAHLDNLK_	P68871	Hemoglobin subunit beta	3	622.676	2.5613	9.9333e-13	104.84	1	4888.8	5508.4	6248	6319.7	5504.8	5077.7	5839.1	1.194
1332	KVLGAFSDGLAHLDNLK	17	Crotony(K)	_K(cr)VLGAFSDGLAHLDNLK_	P68871	Hemoglobin subunit beta	3	622.676	2.7294	1.1458e-43	162.42	5	23524	26887	25273	22404	25035	21775	22866	0.972
1333	KVLGAFSDGLAHLDNLK	17	Unmodified	_KVLGAFSDGLAHLDNLK_	P68871	Hemoglobin subunit beta	3	600		1.0082e-07	67.644	1	0	0	0	0	0	0	0	NA
1334	KVLGAFSDGLAHLDNLK	17	Unmodified	_KVLGAFSDGLAHLDNLK_	P68871	Hemoglobin subunit beta	3	600		1.316e-39	112.55	1	0	0	0	0	0	0	0	NA
1335	KVLGAFSDGLAHLDNLKGTFATLSELHCDK	30	2 Crotony(K)	_K(cr)VLGAFSDGLAHLDNLK(cr)GTFATLSELHCDK_	P68871	Hemoglobin subunit beta	4	849.184	2.8042	3.5107e-148	205.03	1	22451	21017	22087	20735	24742	20241	22912	1.021
1336	KVLHMDR	7	Crotony(K)	_K(cr)VLHMDR_	P50395	Rab GDP dissociation inhibitor beta	3	322.844	1.0025	0.0015091	89.355	1	1277.3	1619.5	1478.1	1129.9	1197.8	1101.4	1370.8	1.073
1337	KVSVFAEK	8	Unmodified	_KVSVFAEK_	Q8IKK7	Glyceraldehyde-3-phosphate dehydrogenase	3	303.18	3.1021	0.0020573	73.887	1	0	0	0	0	0	0	0	NA
1338	KYAAELHLVHWNTK	14	Crotony(K)	_K(cr)YAAELHLVHWNTK_	P00918	Carbonic anhydrase 2	4	445.24	4.1273	9.3716e-07	98.281	1	0	0	0	0	0	0	0	NA
1339	KYAAELHLVHWNTK	14	Crotony(K)	_K(cr)YAAELHLVHWNTK_	P00918	Carbonic anhydrase 2	4	445.24	3.1557	1.2742e-05	91.355	1	0	0	0	0	0	0	0	NA
1340	KYAAELHLVHWNTK	14	Crotony(K)	_K(cr)YAAELHLVHWNTK_	P00918	Carbonic anhydrase 2	4	445.24	2.0798	9.7978e-34	162.29	2	1961.8	2837.5	2666.8	2097.5	2766.6	2210.4	2272.1	1.158
1341	KYAAELHLVHWNTK	14	Crotony(K)	_K(cr)YAAELHLVHWNTK_	P00918	Carbonic anhydrase 2	3	593.318	2.9534	0.0052905	65.231	1	16762	21549	17784	17087	20847	14774	17371	1.036
1342	KYAEAVTR	8	Crotony(K)	_K(cr)YAEAVTR_	P00558	Phosphoglycerate kinase 1	2	503.272	2.1999	0.0055909	104.22	1	2498.1	3108.4	2157.8	2179.5	3051.2	2382.8	2952.1	1.182
1343	KYEDICPSTHNMDVPNIKR	19	Crotony(K)	_KYEDICPSTHNMDVPNIK(cr)R_	P63241	Eukaryotic translation initiation factor 5A-1	4	597.039	2.4509	2.0799e-12	96.379	1	4076.7	4035.6	3525.8	3766.9	4019.1	3591.5	3648	0.895
1344	KYEEVAR	7	Crotony(K)	_K(cr)YEEVAR_	P06753	Tropomyosin alpha-3 chain	2	481.751	3.1832	0.0043029	85.676	1	3896.6	4027.3	4955.3	5089.2	5737.2	5944.6	5452.6	1.399
1345	KYEEVAR	7	Crotony(K)	_K(cr)YEEVAR_	P06753	Tropomyosin alpha-3 chain	2	481.751	2.686	0.023243	74.464	1	3030.3	2744.6	3060.7	3213.1	4203	4085.6	4131.2	1.363
1346	KYEMFAQTLQQSR	13	Unmodified	_KYEMFAQTLQQSR_	P55072	Transitional endoplasmic reticulum ATPase	3	543.94	2.2337	0.00098423	69.805	2	0	0	0	0	0	0	0	NA
1347	KYGEEQVK	8	Crotony(K)	_K(cr)YGEEQVK_	Q8IIG6	Phosphoglycerate mutase	2	524.769	2.6464	0.012954	73.885	1	1443.9	2422.3	4682.5	6595	6928.6	4788.9	1765.2	1.223
1348	KYVATLGVEVHPLVFHTNR	19	Crotony(K)	_K(cr)YVATLGVEVHPLVFHTNR_	P62826	GTP-binding nuclear protein Ran	4	562.811	3.4264	9.3085e-05	70.907	1	0	0	0	0	0	0	0	NA
1349	LADDEDYKDIQNLK	14	Crotony(K)	_LADDEDYK(cr)DIQNLK_	P02549	Spectrin alpha chain, erythrocytic 1	3	583.284	3.8773	3.8447e-05	89.747	1	0	0	0	0	0	0	0	NA
1350	LADDEDYKDIQNLKSR	16	Crotony(K)	_LADDEDYKDIQNLK(cr)SR_	P02549	Spectrin alpha chain, erythrocytic 1	3	664.329	4.2856	1.2005e-15	120.11	1	7343	8552.1	8412.7	8093.2	8013.8	7925.1	7288.3	0.993
1351	LADDEDYKDIQNLKSR	16	Crotony(K)	_LADDEDYKDIQNLK(cr)SR_	P02549	Spectrin alpha chain, erythrocytic 1	3	664.329	3.0052	0.0020798	68.243	1	8137.7	9779.8	8975	8740.1	8804.2	6701.9	7239.7	0.89
1352	LAEVALAYAK	10	Unmodified	_LAEVALAYAK_	P13716	Delta-aminolevulinic acid dehydratase	2	524.806	2.5277	0.0016624	112.13	1	0	0	0	0	0	0	0	NA
1353	LAEVIQKHQR	10	Crotony(K)	_LAEVIQK(cr)HQR_	Q8IZ83	Aldehyde dehydrogenase family 16 member A1	3	430.582	2.1433	5.3451e-05	96.342	2	2713	2895.4	2497.2	2646	2743	2535.2	2625.8	0.968
1354	LALGDDSPALKEK	13	Crotony(K)	_LALGDDSPALK(cr)EK_	P17174	Aspartate aminotransferase, cytoplasmic	3	475.593	3.8323	0.0018342	72.705	1	0	0	0	0	0	0	0	NA
1355	LAPEFAKR	8	Crotony(K)	_LAPEFAK(cr)R_	P30041	Peroxiredoxin-6	2	500.285	2.3894	0.0085655	106.42	1	2713.7	2808.8	2946.3	2548.7	2950.5	3022.2	3188	1.175
1356	LAPEFAKR	8	Crotony(K)	_LAPEFAK(cr)R_	P30041	Peroxiredoxin-6	2	500.285	2.0498	0.036899	66.299	1	3749.3	3941.4	4189.6	4059.3	4018.6	3457.5	3353	0.894
1357	LAPNQTKELEEK	12	Crotony(K)	_LAPNQTK(cr)ELEEK_	P11171	Protein 4.1	3	489.928	3.9765	1.8706e-09	129.34	1	7280.7	9252.9	7177	7651.8	7234.1	6907.4	6549.3	0.9
1358	LAPNQTKELEEK	12	Crotony(K)	_LAPNQTK(cr)ELEEK_	P11171	Protein 4.1	2	734.388	4.509	3.6442e-38	169.04	1	9760.9	11698	10535	10322	11956	10429	9900.7	1.014
1359	LATALQKLEEAEK	13	Crotony(K)	_LATALQK(cr)LEEAEK_	P06753	Tropomyosin alpha-3 chain	3	504.615	2.6231	7.146e-11	115.12	1	2677.1	2617.2	2969.4	2981	3529.6	3247.2	3025.1	1.13
1360	LATALQKLEEAEK	13	Crotony(K)	_LATALQK(cr)LEEAEK_	P06753	Tropomyosin alpha-3 chain	2	756.419	2.9143	6.1959e-24	153.2	1	21534	23084	24467	23005	27831	24484	22970	1.067
1363	LCENIAGHLK	10	Unmodified	_LCENIAGHLK_	P04040	Catalase	3	385.538	4.3109	0.0071024	72.2	1	0	0	0	0	0	0	0	NA
1364	LCENIAGHLKDAQIFIQK	18	Crotony(K)	_LCENIAGHLK(cr)DAQIFIQK_	P04040	Catalase	3	722.717	2.3543	7.1672e-65	182.76	2	10138	11892	11141	10413	11605	9663.1	9861.5	0.973
1367	LCYVALDFEQEMATAASSSSLEK	23	Unmodified	_LCYVALDFEQEMATAASSSSLEK_	P63261	Actin, cytoplasmic 2	4	638.299	2.443	8.4269e-05	61.963	1	0	0	0	0	0	0	0	NA
1369	LDFLIPLSKVDENMK	15	Crotony(K)	_LDFLIPLSK(cr)VDENMK_	P48506	Glutamate--cysteine ligase catalytic subunit	3	610.662	2.5343	2.0034e-10	109.99	1	6865.8	9495.4	6713.9	6480.4	9302.3	6696.6	6026.4	0.878
1370	LDGAHAPELTKK	12	Crotony(K)	_LDGAHAPELTK(cr)K_	O76003	Glutaredoxin-3	3	449.914	2.5467	0.0060939	67.997	1	0	0	0	0	0	0	0	NA
1371	LDQLIYIPLPDEKSR	15	Crotony(K)	_LDQLIYIPLPDEK(cr)SR_	P55072	Transitional endoplasmic reticulum ATPase	3	623.344	2.2311	0.031915	44.998	1	4964.6	5698.8	6064.3	4681.3	6860.4	5283.5	6273.1	1.264
1372	LDQLIYIPLPDEKSR	15	Crotony(K)	_LDQLIYIPLPDEK(cr)SR_	P55072	Transitional endoplasmic reticulum ATPase	2	934.512	2.1637	2.1854e-09	108.75	1	6397	7658.8	7100.1	6971.6	8005.1	6738.6	6873	1.074
1374	LEALSVKEETKEDAEEKQ	18	Crotony(K)	_LEALSVK(cr)EETKEDAEEKQ_	P43487	Ran-specific GTPase-activating protein	4	536.771	3.4684	2.5841e-05	82.865	1	0	0	0	0	0	0	0	NA
1375	LEDSYHLQVFK	11	Unmodified	_LEDSYHLQVFK_	P02549	Spectrin alpha chain, erythrocytic 1	3	460.238	2.6867	0.017496	62.466	1	0	0	0	0	0	0	0	NA
1376	LEEAEKAADESER	13	Crotony(K)	_LEEAEK(cr)AADESER_	P06753	Tropomyosin alpha-3 chain	3	515.574	2.8814	0.008704	58.885	1	7562.2	8831.2	8985.6	8059.4	8180	8221.6	7889.5	1.043
1377	LEEAEKAADESER	13	Crotony(K)	_LEEAEK(cr)AADESER_	P06753	Tropomyosin alpha-3 chain	2	772.857	2.5022	4.9155e-24	153.94	1	3272.3	3275.4	3522.5	4692.3	4844.1	5376.2	5196.2	1.588
1378	LEEAEKAADESER	13	Crotony(K)	_LEEAEK(cr)AADESER_	P06753	Tropomyosin alpha-3 chain	3	515.574	2.7692	0.00083464	81.904	1	1508.8	1675.2	1701	1564.1	1658.7	1981.4	1278.8	0.848
1379	LEGALSEEPR	10	Unmodified	_LEGALSEEPR_	P16157	Ankyrin-1	2	550.783	2.606	0.031238	76.927	1	9630.2	11861	10041	10884	9745.8	8468.5	8943.2	0.929
1380	LEGFHTQISKYFSER	15	Crotony(K)	_LEGFHTQISK(cr)YFSER_	Q06323	Proteasome activator complex subunit 1	3	637.32	3.1911	0.0011424	70.783	1	0	0	0	0	0	0	0	NA
1381	LEKPAKYDDIK	11	Crotony(K)	_LEKPAK(cr)YDDIK_	P04406	Glyceraldehyde-3-phosphate dehydrogenase	3	463.254	4.6995	0.00012052	94.09	1	5290.4	5751.4	5383.4	5940.2	5867	5300	4916.4	0.929
1382	LELFLPEEYPMAAPKVR	17	Crotony(K)	_LELFLPEEYPMAAPK(cr)VR_	P61088	Ubiquitin-conjugating enzyme E2 N	3	691.036	2.7081	2.5183e-05	81.656	1	3205.3	3432.1	3770.8	3485.4	3954.9	3298.3	3162.9	0.987
1383	LEQFVSILMASIPLPDK	17	Oxidation (M)	_LEQFVSILM(ox)ASIPLPDK_	P00491	Purine nucleoside phosphorylase	4	480.015	2.6737	0.0018354	64.275	1	1403.6	1452.9	1425.8	1401.6	1221.6	1390.7	1039.8	0.741
1384	LEQFVSILMASIPLPDK	17	Unmodified	_LEQFVSILMASIPLPDK_	P00491	Purine nucleoside phosphorylase	3	634.353	2.7252	6.6831e-13	102.89	1	3947.4	5469.4	4466.3	4527.5	4981.6	3399.2	4027.7	1.02
1385	LERDDLEKAWEK	12	Crotony(K)	_LERDDLEK(cr)AWEK_	P02549	Spectrin alpha chain, erythrocytic 1	3	533.939	4.4979	0.035918	53.377	1	0	0	0	0	0	0	0	NA
1386	LFAYPDTHR	9	Unmodified	_LFAYPDTHR_	P04040	Catalase	3	373.858	2.1964	0.00010925	99.136	2	4487.2	5443.9	5009.2	5404.3	4961.1	4730.7	4598.1	1.025
1387	LFAYPDTHR	9	Unmodified	_LFAYPDTHR_	P04040	Catalase	3	373.858	0.92407	0.022853	60.828	1	4046.2	5526.6	5174.6	4658.4	5368.1	4207.4	4727.9	1.168
1388	LFQFHFHWGSTNEHGSEHTVDGVK	24	Unmodified	_LFQFHFHWGSTNEHGSEHTVDGVK_	P00915	Carbonic anhydrase 1	6	466.888	2.0337	0.00099043	47.371	1	9321.1	12200	9215.9	9351.5	10255	8252.2	7866.6	0.844
1389	LFQFHFHWGSTNEHGSEHTVDGVK	24	Unmodified	_LFQFHFHWGSTNEHGSEHTVDGVK_	P00915	Carbonic anhydrase 1	5	560.064	2.2121	2.9393e-06	67.877	1	5968.9	8304.4	6718	5749.8	7336.3	5345.6	6376	1.068
1390	LFQFHFHWGSTNEHGSEHTVDGVK	24	Unmodified	_LFQFHFHWGSTNEHGSEHTVDGVK_	P00915	Carbonic anhydrase 1	5	560.064	2.7266	2.6776e-72	170.27	2	7623.3	8726.9	7872.8	7775	8152.5	6460.3	7747.7	1.016
1391	LFQFHFHWGSTNEHGSEHTVDGVK	24	Unmodified	_LFQFHFHWGSTNEHGSEHTVDGVK_	P00915	Carbonic anhydrase 1	4	699.828	2.7749	1.0135e-71	167.99	2	10967	14081	12509	11761	13362	10196	9863.5	0.899
1392	LGCEVLGVSVDSQFTHLAWINTPR	24	Unmodified	_LGCEVLGVSVDSQFTHLAWINTPR_	P32119	Peroxiredoxin-2	3	900.459	2.0909	7.2423e-162	222.69	1	51593	59560	62062	56181	57759	46132	48948	0.949
1393	LHDEKEETAGSYDSR	15	Crotony(K)	_LHDEK(cr)EETAGSYDSR_	O60610	Protein diaphanous homolog 1	3	602.271	2.7389	1.8381e-07	99.344	1	2140.9	2476.3	2521.5	2705.6	2266.4	2101.8	2013	0.94
1394	LHELQEK	7	Unmodified	_LHELQEK_	P02647	Apolipoprotein A-I	3	299.499	1.0573	0.042373	48.787	1	3640	3500.7	3936.8	4871.1	4642.4	7006.9	3447.4	0.947
1395	LHIVQVVCK	9	Unmodified	_LHIVQVVCK_	O00299	Chloride intracellular channel protein 1	3	365.883	2.9617	0.0056238	71.692	1	0	0	0	0	0	0	0	NA
1396	LHKVIEPK	8	Crotony(K)	_LHK(cr)VIEPK_	Q13228	Methanethiol oxidase	3	344.546	2.3061	0.011587	66.27	2	3302.1	3857.3	3920.2	3973.9	3765.9	3245.7	3524.8	1.067
1397	LHMMKEK	7	Oxidation (M),Crotony(K)	_LHM(ox)MK(cr)EK_	Q13002	Glutamate receptor ionotropic, kainate 2	2	500.751	1.7426	0.021778	58.604	1	8269.3	9179.9	8100	8418	7811.8	7289.7	7814.6	0.945
1400	LHVDPENFR	9	Unmodified	_LHVDPENFR_	P68871	Hemoglobin subunit beta	2	563.786	2.1087	1.8739e-11	143.03	2	10254	11447	12340	10571	11951	9655.6	11402	1.112
1401	LHVDPENFR	9	Unmodified	_LHVDPENFR_	P68871	Hemoglobin subunit beta	3	376.193	1.2833	0.024532	60.045	1	0	0	0	0	0	0	0	NA
1402	LHVDPENFR	9	Unmodified	_LHVDPENFR_	P68871	Hemoglobin subunit beta	3	376.193	1.5722	2.6553e-12	143.28	17	2525.6	2088.2	2108.3	2402.2	1868.7	1740.6	2763.5	1.094
1403	LHVDPENFR	9	Unmodified	_LHVDPENFR_	P68871	Hemoglobin subunit beta	2	563.786	2.6435	2.3878e-25	159.79	5	17496	20216	18563	17904	16676	14907	16997	0.971
1404	LHVDPENFR	9	Unmodified	_LHVDPENFR_	P68871	Hemoglobin subunit beta	3	376.193	1.411	0.00065729	107.69	3	3053.7	4550.8	4017.2	4054.1	3778.4	3249.1	3067.3	1.004
1405	LHVDPENFR	9	Unmodified	_LHVDPENFR_	P68871	Hemoglobin subunit beta	3	376.193	2.5941	0.027987	58.433	2	0	0	0	0	0	0	0	NA
1406	LHVDPENFR	9	Unmodified	_LHVDPENFR_	P68871	Hemoglobin subunit beta	3	376.193	3.1773	0.00065729	107.69	1	1846.8	2401.9	1962.5	2324.7	2217.9	1640.4	2088.9	1.131
1407	LHVDPENFR	9	Unmodified	_LHVDPENFR_	P68871	Hemoglobin subunit beta	3	376.193	3.1409	0.0057001	71.614	2	2285.8	3104.1	3005.9	2291.7	3032.7	2190.5	2066	0.904
1408	LHVDPENFR	9	Unmodified	_LHVDPENFR_	P68871	Hemoglobin subunit beta	3	376.193	1.0162	0.010616	66.568	1	1077.7	1137.5	1107.4	1059.5	828.94	1005	1124.8	1.044
1409	LHVDPENFR	9	Unmodified	_LHVDPENFR_	P68871	Hemoglobin subunit beta	3	376.193	1.6114	0.035647	54.982	1	0	0	0	0	0	0	0	NA
1410	LHVDPENFR	9	Unmodified	_LHVDPENFR_	P68871	Hemoglobin subunit beta	3	376.193		0.00098069	71.708	1	0	0	0	0	0	0	0	NA
1411	LHVDPENFR	9	Unmodified	_LHVDPENFR_	P68871	Hemoglobin subunit beta	3	376.193		0.006365	65.404	1	0	0	0	0	0	0	0	NA
1412	LHVDPENFR	9	Unmodified	_LHVDPENFR_	P68871	Hemoglobin subunit beta	3	376.193		4.0641e-09	95.358	1	0	0	0	0	0	0	0	NA
1413	LHVDPENFR	9	Unmodified	_LHVDPENFR_	P68871	Hemoglobin subunit beta	3	376.193		0.00021838	78.264	1	0	0	0	0	0	0	0	NA
1414	LHVDPENFR	9	Unmodified	_LHVDPENFR_	P68871	Hemoglobin subunit beta	2	563.786	2.5962	3.5553e-18	155.84	2	10389	12230	11621	10998	10924	9898.6	10466	1.007
1415	LHVDPENFR	9	Unmodified	_LHVDPENFR_	P68871	Hemoglobin subunit beta	3	376.193	1.4174	3.9812e-05	90.709	3	5602.3	7224.1	11049	5976.6	7491.1	5975.6	10359	1.849
1416	LHVDPENFR	9	Unmodified	_LHVDPENFR_	P68871	Hemoglobin subunit beta	3	376.193		1.9858e-28	118.5	1	0	0	0	0	0	0	0	NA
1417	LHVDPENFR	9	Unmodified	_LHVDPENFR_	P68871	Hemoglobin subunit beta	3	376.193		1.3407e-05	83.948	1	0	0	0	0	0	0	0	NA
1418	LHVDPENFR	9	Unmodified	_LHVDPENFR_	P68871	Hemoglobin subunit beta	3	376.193		0.0082241	63.227	1	0	0	0	0	0	0	0	NA
1419	LHVDPENFR	9	Unmodified	_LHVDPENFR_	P68871	Hemoglobin subunit beta	2	563.786	3.0321	0.00027921	125.97	2	7219.9	9282.5	8658.5	8300.6	8169.1	7853.9	8329.6	1.154
1420	LHVDPENFR	9	Unmodified	_LHVDPENFR_	P68871	Hemoglobin subunit beta	3	376.193	1.1561	0.011188	66.27	1	2979.3	4604.5	3593.1	2650.1	3799.4	2567.4	3039.6	1.02
1421	LICCDILDVLDKHLIPAANTGESK	24	Crotony(K)	_LICCDILDVLDK(cr)HLIPAANTGESK_	P62258	14-3-3 protein epsilon	4	691.607	2.5721	1.2114e-14	93.407	1	0	0	0	0	0	0	0	NA
1422	LIDAGHSEAATIAEWK	16	Unmodified	_LIDAGHSEAATIAEWK_	P11277	Spectrin beta chain, erythrocytic	3	571.293	4.4082	0.0050758	59.728	1	0	0	0	0	0	0	0	NA
1423	LIELYKEAGISK	12	Crotony(K)	_LIELYK(cr)EAGISK_	P37837	Transaldolase	3	477.941	3.1716	0.0083485	62.162	1	0	0	0	0	0	0	0	NA
1424	LIFAGKQLEDGR	12	Crotony(K)	_LIFAGK(cr)QLEDGR_	P62987	Ubiquitin-60S ribosomal protein L40	3	472.261	3.0311	5.9864e-05	93.623	1	2965.3	3566.3	4194	3483.7	3213.4	2855.7	2866.7	0.967
1425	LIFAGKQLEDGR	12	Crotony(K)	_LIFAGK(cr)QLEDGR_	P62987	Ubiquitin-60S ribosomal protein L40	3	472.261	2.8479	1.5336e-08	126.71	1	2530.6	2976.2	2643.6	2673	2333.3	2305.5	2272.8	0.898
1426	LIGDDHYDSENIK	13	Unmodified	_LIGDDHYDSENIK_	P02549	Spectrin alpha chain, erythrocytic 1	3	506.907	3.6074	9.0195e-25	153.75	2	0	0	0	0	0	0	0	NA
1427	LIGDDHYDSENIKAIR	16	Crotony(K)	_LIGDDHYDSENIK(cr)AIR_	P02549	Spectrin alpha chain, erythrocytic 1	3	642.99	2.4849	1.0302e-17	122.75	1	0	0	0	0	0	0	0	NA
1428	LIKEAAGK	8	Crotony(K)	_LIK(cr)EAAGK_	P00352	Retinal dehydrogenase 1	2	449.274	3.4972	0.0046299	99.815	1	0	0	0	0	0	0	0	NA
1429	LIQFHFHWGSLDGQGSEHTVDK	22	Unmodified	_LIQFHFHWGSLDGQGSEHTVDK_	P00918	Carbonic anhydrase 2	5	508.449	3.1939	1.2624e-55	150.91	1	3325.6	4956	3681.7	3822.4	3992	3019.9	3071.5	0.924
1430	LIQFHFHWGSLDGQGSEHTVDK	22	Unmodified	_LIQFHFHWGSLDGQGSEHTVDK_	P00918	Carbonic anhydrase 2	4	635.309	3.1964	9.0431e-09	82.56	1	13304	19548	15743	14207	16108	12624	12688	0.954
1431	LIQFHFHWGSLDGQGSEHTVDK	22	Unmodified	_LIQFHFHWGSLDGQGSEHTVDK_	P00918	Carbonic anhydrase 2	5	508.449	3.2854	1.455e-17	98.543	1	0	0	0	0	0	0	0	NA
1432	LIQFHFHWGSLDGQGSEHTVDK	22	Unmodified	_LIQFHFHWGSLDGQGSEHTVDK_	P00918	Carbonic anhydrase 2	5	508.449	2.8035	1.657e-42	134.32	2	1839.6	2810.4	2205.6	2110.8	1801.6	1552.2	1985.3	1.079
1433	LIQFHFHWGSLDGQGSEHTVDK	22	Unmodified	_LIQFHFHWGSLDGQGSEHTVDK_	P00918	Carbonic anhydrase 2	4	635.309	3.1147	1.6534e-124	205.02	1	10617	14051	11875	11122	12994	8973.3	10059	0.947
1434	LIQFHFHWGSLDGQGSEHTVDKK	23	Crotony(K)	_LIQFHFHWGSLDGQGSEHTVDK(cr)K_	P00918	Carbonic anhydrase 2	5	547.673	3.5226	1.5503e-13	92.01	1	3389.8	5041.9	3469.6	3423.3	3870.4	3032.4	3364.6	0.993
1435	LIQFHFHWGSLDGQGSEHTVDKK	23	Unmodified	_LIQFHFHWGSLDGQGSEHTVDKK_	P00918	Carbonic anhydrase 2	6	445.225	2.1331	1.5819e-42	134.87	1	8506.3	12555	8471.2	8276.5	9494.6	6892.5	7292	0.857
1436	LIQFHFHWGSLDGQGSEHTVDKK	23	Unmodified	_LIQFHFHWGSLDGQGSEHTVDKK_	P00918	Carbonic anhydrase 2	5	534.068	3.1783	1.8355e-62	162.82	1	17960	23049	19511	18591	21311	16151	18286	1.018
1437	LISAQHNQSKAIEER	15	Crotony(K)	_LISAQHNQSK(cr)AIEER_	P02549	Spectrin alpha chain, erythrocytic 1	3	597.983	2.8068	2.5623e-46	168.05	2	11363	13407	13380	11969	12933	12099	11258	0.991
1438	LKDDEVAQLK	10	Crotony(K)	_LK(cr)DDEVAQLK_	P07195	L-lactate dehydrogenase B chain	2	613.835	4.2617	0.0013292	110.31	1	14508	18367	16365	15964	18116	15667	15066	1.038
1439	LKDDEVAQLK	10	Unmodified	_LKDDEVAQLK_	P07195	L-lactate dehydrogenase B chain	3	386.884	1.832	0.00081153	90.614	1	8901.8	11147	9829.8	9854.7	9411.6	8196.8	9211.5	1.035
1440	LKDKAAVGQEEIQLR	15	Crotony(K)	_LKDK(cr)AAVGQEEIQLR_	P02549	Spectrin alpha chain, erythrocytic 1	3	589.332	3.1729	6.3674e-08	101.92	1	15206	20829	17236	16391	19088	13449	14285	0.939
1441	LKEAETR	7	Crotony(K)	_LK(cr)EAETR_	P06753	Tropomyosin alpha-3 chain	2	457.751	2.7105	0.0083962	85.676	1	1747.1	1637.4	1876.1	1922.8	2267.9	2208.4	1956	1.12
1442	LKGAAVK	7	Crotony(K)	_LK(cr)GAAVK_	Q9UQM7	Calcium/calmodulin-dependent protein kinase type II subunit alpha	3	252.166	3.3327	0.038239	49.358	1	0	0	0	0	0	0	0	NA
1443	LLANLKEMEEPFEK	14	Crotony(K)	_LLANLK(cr)EMEEPFEK_	P30566	Adenylosuccinate lyase	3	586.971	2.9705	4.6143e-12	117.2	1	8361	15508	9171.7	8525.6	14019	7658.3	7927.2	0.948
1444	LLDLLHLQLICR	12	Unmodified	_LLDLLHLQLICR_	P02549	Spectrin alpha chain, erythrocytic 1	3	502.966	3.3499	1.1506e-07	117.79	1	11674	12551	11852	11722	11255	9954.3	11710	1.003
1445	LLGNVLVCVLAHHFGK	16	Unmodified	_LLGNVLVCVLAHHFGK_	P68871	Hemoglobin subunit beta	3	593.003	2.3854	1.0189e-17	123.29	1	3522.7	3915.3	4108.4	3724.7	4175.1	4203.9	4380.6	1.244
1446	LLGNVLVCVLAHHFGK	16	Unmodified	_LLGNVLVCVLAHHFGK_	P68871	Hemoglobin subunit beta	4	445.004	2.2434	1.6925e-08	101.3	1	541.12	497.73	546.43	441.75	460.34	607.45	471.55	0.871
1447	LLGNVLVCVLAHHFGK	16	Unmodified	_LLGNVLVCVLAHHFGK_	P68871	Hemoglobin subunit beta	3	593.003		6.4692e-07	70.654	1	0	0	0	0	0	0	0	NA
1448	LLGNVLVCVLAHHFGK	16	Unmodified	_LLGNVLVCVLAHHFGK_	P68871	Hemoglobin subunit beta	3	593.003	2.3927	1.1446e-70	184.76	6	437150	400120	415650	417130	369910	347210	458930	1.05
1449	LLGNVLVCVLAHHFGK	16	Unmodified	_LLGNVLVCVLAHHFGK_	P68871	Hemoglobin subunit beta	4	445.004	2.5109	6.4213e-07	92.939	1	1329.1	1373.6	1266	1576.4	1397.5	1258	1496.4	1.126
1450	LLGNVLVCVLAHHFGK	16	Unmodified	_LLGNVLVCVLAHHFGK_	P68871	Hemoglobin subunit beta	3	593.003	2.8884	5.7949e-06	87.647	2	0	0	0	0	0	0	0	NA
1451	LLGNVLVCVLAHHFGK	16	Unmodified	_LLGNVLVCVLAHHFGK_	P68871	Hemoglobin subunit beta	4	445.004	1.7941	1.1455e-17	121.24	3	4548.9	4297.5	4604	5382.5	4669.5	4349	4749.7	1.044
1452	LLGNVLVCVLAHHFGK	16	Unmodified	_LLGNVLVCVLAHHFGK_	P68871	Hemoglobin subunit beta	4	445.004	1.9921	1.1455e-17	121.24	11	5778.8	6812.5	6613.5	7131.4	6007.4	6059.4	6680.8	1.156
1453	LLGNVLVCVLAHHFGK	16	Unmodified	_LLGNVLVCVLAHHFGK_	P68871	Hemoglobin subunit beta	3	593.003		0.00061933	58.658	1	0	0	0	0	0	0	0	NA
1454	LLGNVLVCVLAHHFGK	16	Unmodified	_LLGNVLVCVLAHHFGK_	P68871	Hemoglobin subunit beta	3	593.003		3.4223e-19	96.247	1	0	0	0	0	0	0	0	NA
1455	LLGNVLVCVLAHHFGK	16	Unmodified	_LLGNVLVCVLAHHFGK_	P68871	Hemoglobin subunit beta	3	593.003		3.371e-06	64.565	1	0	0	0	0	0	0	0	NA
1456	LLGNVLVCVLAHHFGK	16	Unmodified	_LLGNVLVCVLAHHFGK_	P68871	Hemoglobin subunit beta	3	593.003		3.4223e-19	96.247	1	0	0	0	0	0	0	0	NA
1457	LLGNVLVCVLAHHFGK	16	Unmodified	_LLGNVLVCVLAHHFGK_	P68871	Hemoglobin subunit beta	3	593.003		8.5148e-07	70.197	1	0	0	0	0	0	0	0	NA
1458	LLGNVLVCVLAHHFGK	16	Unmodified	_LLGNVLVCVLAHHFGK_	P68871	Hemoglobin subunit beta	3	593.003		1.6877e-35	113.4	1	0	0	0	0	0	0	0	NA
1459	LLGNVLVCVLAHHFGK	16	Unmodified	_LLGNVLVCVLAHHFGK_	P68871	Hemoglobin subunit beta	3	593.003		4.7851e-14	87.824	1	0	0	0	0	0	0	0	NA
1460	LLGNVLVCVLAHHFGK	16	Unmodified	_LLGNVLVCVLAHHFGK_	P68871	Hemoglobin subunit beta	3	593.003		4.8078e-54	130.47	1	0	0	0	0	0	0	0	NA
1461	LLGNVLVCVLAHHFGK	16	Unmodified	_LLGNVLVCVLAHHFGK_	P68871	Hemoglobin subunit beta	3	593.003		1.2067e-44	124.62	1	0	0	0	0	0	0	0	NA
1462	LLGNVLVCVLAHHFGKEFTPPVQAAYQK	28	Crotony(K)	_LLGNVLVCVLAHHFGK(cr)EFTPPVQAAYQK_	P68871	Hemoglobin subunit beta	3	1068.91		3.0616e-231	198.67	1	0	0	0	0	0	0	0	NA
1463	LLIGTVFHK	9	Unmodified	_LLIGTVFHK_	P27169	Serum paraoxonase/arylesterase 1	3	343.215	3.1404	0.0088479	68.383	1	0	0	0	0	0	0	0	NA
1464	LLKESLLLQK	10	Crotony(K)	_LLK(cr)ESLLLQK_	P02549	Spectrin alpha chain, erythrocytic 1	3	418.267		7.2457e-15	102.52	1	0	0	0	0	0	0	0	NA
1465	LLLAIVGQ	8	Unmodified	_LLLAIVGQ_	P20073	Annexin A7	2	413.773	2.8256	0.01272	78.616	1	0	0	0	0	0	0	0	NA
1466	LLQDFFNGKELNK	13	Crotony(K)	_LLQDFFNGK(cr)ELNK_	P11142	Heat shock cognate 71 kDa protein	3	545.291	4.2277	0.0019354	69.92	1	13844	16628	15300	14319	15578	12016	14368	1.038
1476	LNECVDHTPK	10	Unmodified	_LNECVDHTPK_	P78417	Glutathione S-transferase omega-1	3	404.861	3.1372	0.032848	58.274	1	0	0	0	0	0	0	0	NA
1477	LNKSELK	7	Crotony(K)	_LNK(cr)SELK_	P26447	Protein S100-A4	3	300.511	3.3634	0.0034304	81.191	1	0	0	0	0	0	0	0	NA
1478	LNKSELK	7	Crotony(K)	_LNK(cr)SELK_	P26447	Protein S100-A4	2	450.263	4.6819	0.0083962	85.676	1	4729.2	5199.6	5121.8	4765.9	4800.4	4634.9	5928.9	1.254
1479	LNPEDIKK	8	Crotony(K)	_LNPEDIK(cr)K_	P53396	ATP-citrate synthase	2	512.787	3.905	0.0011883	86.898	1	29663	38208	33527	34521	36131	29167	30200	1.018
1480	LNPNFLVDFGKEPLGPALAHELR	23	Crotony(K)	_LNPNFLVDFGK(cr)EPLGPALAHELR_	Q13228	Methanethiol oxidase	3	872.471	2.5288	1.484e-30	120.63	1	0	0	0	0	0	0	0	NA
1481	LNPNFLVDFGKEPLGPALAHELR	23	Crotony(K)	_LNPNFLVDFGK(cr)EPLGPALAHELR_	Q13228	Methanethiol oxidase	4	654.605	2.1665	8.7442e-05	57.051	1	0	0	0	0	0	0	0	NA
1482	LNPNFLVDFGKEPLGPALAHELR	23	Crotony(K)	_LNPNFLVDFGK(cr)EPLGPALAHELR_	Q13228	Methanethiol oxidase	3	872.471	3.932	1.7225e-22	106.93	1	4611.7	6174.8	5243.5	4384.2	6064.8	4334.1	3113.1	0.675
1483	LNPNFLVDFGKEPLGPALAHELR	23	Crotony(K)	_LNPNFLVDFGK(cr)EPLGPALAHELR_	Q13228	Methanethiol oxidase	4	654.605	3.7472	0.00054105	48.232	1	0	0	0	0	0	0	0	NA
1484	LNVDFALIHKER	12	Crotony(K)	_LNVDFALIHK(cr)ER_	P60891	Ribose-phosphate pyrophosphokinase 1	3	508.284	3.2092	0.0027057	75.764	1	0	0	0	0	0	0	0	NA
1485	LPALHIAAR	9	Unmodified	_LPALHIAAR_	P16157	Ankyrin-1	3	321.203	1.1115	0.00010482	98.904	1	1519.3	1521.5	1742.5	1553	1193.2	1410.4	1607.4	1.058
1486	LPEGDLGKEIEQK	13	Crotony(K)	_LPEGDLGK(cr)EIEQK_	P63241	Eukaryotic translation initiation factor 5A-1	3	508.603	3.9003	0.0019989	68.171	1	19565	32363	20892	20189	30581	17190	17910	0.915
1487	LPEITDLKDK	10	Crotony(K)	_LPEITDLK(cr)DK_	P02549	Spectrin alpha chain, erythrocytic 1	3	413.899	3.742	0.00011395	105.98	1	2391.6	2617.5	2754.3	2411.1	2671.8	2227	2851.8	1.192
1488	LPEITDLKDK	10	Crotony(K)	_LPEITDLK(cr)DK_	P02549	Spectrin alpha chain, erythrocytic 1	2	620.345	3.4786	0.0048479	88.021	1	15690	19706	17316	16206	18886	15243	15851	1.01
1489	LPEITDLKDK	10	Crotony(K)	_LPEITDLK(cr)DK_	P02549	Spectrin alpha chain, erythrocytic 1	2	620.345	2.8239	0.0010802	108.56	1	11736	12823	11044	10570	11440	11490	12542	1.069
1490	LPEITDLKDK	10	Crotony(K)	_LPEITDLK(cr)DK_	P02549	Spectrin alpha chain, erythrocytic 1	3	413.899	3.1481	0.0026791	81.017	1	2677.2	3171.8	2924	2880.5	3338	2495.4	3157.2	1.179
1491	LPLAQSADYGTNLQTVQLFMKK	22	Crotony(K)	_LPLAQSADYGTNLQTVQLFMK(cr)K_	P11277	Spectrin beta chain, erythrocytic	4	634.339	4.6935	4.1976e-17	94.632	1	0	0	0	0	0	0	0	NA
1492	LPLAQSADYGTNLQTVQLFMKK	22	Crotony(K)	_LPLAQSADYGTNLQTVQLFMK(cr)K_	P11277	Spectrin beta chain, erythrocytic	3	845.449	4.0794	1.4047e-108	198.49	1	5730.2	7050.2	6127.1	5448.8	7326.2	5456.8	5817.5	1.015
1493	LQATYWYHR	9	Unmodified	_LQATYWYHR_	P02549	Spectrin alpha chain, erythrocytic 1	3	413.209	1.5482	0.00015719	101.65	2	574.66	429.79	617.93	563.03	524.44	441.28	502.51	0.874
1494	LQATYWYHR	9	Unmodified	_LQATYWYHR_	P02549	Spectrin alpha chain, erythrocytic 1	2	619.309	2.0892	0.010173	77.358	1	4475.3	5725.8	4973.9	5495.8	4656.1	4574.4	4144.1	0.926
1495	LQAVTDDHIR	10	Unmodified	_LQAVTDDHIR_	P30043	Flavin reductase (NADPH)	2	584.309	2.9794	0.012961	83.137	1	3449.2	4102.2	4148.9	3840.2	4099.1	3624.9	3201.8	0.928
1496	LQAVTDDHIR	10	Unmodified	_LQAVTDDHIR_	P30043	Flavin reductase (NADPH)	3	389.875	2.3131	0.00015024	107.11	1	359.19	318.42	363.16	343.07	250.38	153.68	277.17	0.772
1497	LQAVTDDHIR	10	Unmodified	_LQAVTDDHIR_	P30043	Flavin reductase (NADPH)	3	389.875	1.7754	0.013689	65.241	1	2493.6	3843.4	3026.8	2667.5	3556.4	2206.2	2700.3	1.083
1498	LQAVTDDHIR	10	Unmodified	_LQAVTDDHIR_	P30043	Flavin reductase (NADPH)	3	389.875	1.1185	0.033916	57.885	1	3107.2	4598.7	4790.2	3300.9	4253.3	3283.6	3227.1	1.039
1499	LQAVTDDHIR	10	Unmodified	_LQAVTDDHIR_	P30043	Flavin reductase (NADPH)	3	389.875	1.2343	0.0274	60.255	1	1350.9	1796.5	1329.6	1658.6	1786.4	1260.1	1159	0.858
1500	LQGQVDKHYAGLK	13	Crotony(K)	_LQGQVDK(cr)HYAGLK_	P11277	Spectrin beta chain, erythrocytic	3	508.944	4.4837	4.2292e-08	103.76	2	8010.6	9822.2	9213.1	9436.2	9734.6	8605.7	7972.7	0.995
1501	LQGQVDKHYAGLK	13	Crotony(K)	_LQGQVDK(cr)HYAGLK_	P11277	Spectrin beta chain, erythrocytic	3	508.944	2.3973	8.9738e-11	113.25	1	9931	10525	9925.4	8663.1	10033	8206.5	9129.1	0.919
1502	LQSIGTENTEENRR	14	Unmodified	_LQSIGTENTEENRR_	P04075	Fructose-bisphosphate aldolase A	3	549.608	1.6408	3.2889e-12	115.1	1	2587.1	3441.9	2970.3	3262.5	2717.5	2786.9	2903.1	1.122
1503	LQTAYAGEK	9	Unmodified	_LQTAYAGEK_	P11277	Spectrin beta chain, erythrocytic	2	490.756	3.7679	0.0011465	102.4	1	6821.2	8485.7	6372.9	7123.6	7630	6211.2	6141.4	0.9
1504	LQTAYAGEKAEAIQNK	16	Crotony(K)	_LQTAYAGEK(cr)AEAIQNK_	P11277	Spectrin beta chain, erythrocytic	3	601.648	4.3923	1.8956e-18	128.45	1	6243.8	6306.8	6111.9	5276.2	6387	5139.2	4942.1	0.792
1506	LSDYKGK	7	Crotony(K)	_LSDYK(cr)GK_	P32119	Peroxiredoxin-2	2	439.735	3.7647	0.017563	82.279	1	14512	20356	19347	18234	19643	16051	17093	1.178
1507	LSDYKGK	7	Crotony(K)	_LSDYK(cr)GK_	P32119	Peroxiredoxin-2	2	439.735	3.8754	0.027406	79.474	1	5801.4	7074.2	6981.4	5677.4	6545.1	6234.1	6945.7	1.197
1508	LSEDYGVLK	9	Unmodified	_LSEDYGVLK_	P32119	Peroxiredoxin-2	2	512.271	2.5693	0.00034813	107.79	2	33491	37970	38200	34481	32788	30522	33566	1.002
1509	LSEDYGVLK	9	Unmodified	_LSEDYGVLK_	P32119	Peroxiredoxin-2	2	512.271	2.9854	0.00081662	99.815	1	22480	28160	24223	23508	23356	20018	23105	1.028
1510	LSEDYGVLKTDEGIAYR	17	Crotony(K)	_LSEDYGVLK(cr)TDEGIAYR_	P32119	Peroxiredoxin-2	3	666.334	3.396	3.7507e-36	149.22	2	2225.5	2471.4	2331.2	2185.8	2366.7	1691	2246.8	1.01
1511	LSEDYGVLKTDEGIAYR	17	Crotony(K)	_LSEDYGVLK(cr)TDEGIAYR_	P32119	Peroxiredoxin-2	2	998.997	2.8333	5.323e-189	243.37	1	112730	131580	125090	111900	134880	111780	111880	0.992
1512	LSEDYGVLKTDEGIAYR	17	Crotony(K)	_LSEDYGVLK(cr)TDEGIAYR_	P32119	Peroxiredoxin-2	3	666.334	3.6767	0.00067247	70.783	1	0	0	0	0	0	0	0	NA
1513	LSESHPDATEDLQR	14	Unmodified	_LSESHPDATEDLQR_	P02549	Spectrin alpha chain, erythrocytic 1	3	533.253	1.9792	1.293e-12	122.64	1	1332.3	1412.5	1180.3	1645.4	1718.1	1528.5	1620.7	1.216
1514	LSFDKDAMVAR	11	Crotony(K)	_LSFDK(cr)DAMVAR_	P37837	Transaldolase	2	660.834	2.3596	0.037374	71.879	1	52294	68008	61586	58688	63396	52266	52666	1.007
1515	LSKELQAAQAR	11	Crotony(K)	_LSK(cr)ELQAAQAR_	P02649	Apolipoprotein E	2	641.859		0.0060193	66.215	1	0	0	0	0	0	0	0	NA
1516	LSKEQIEK	8	Crotony(K)	_LSK(cr)EQIEK_	Q8I2X4	Heat shock protein 70	2	521.793	3.8895	0.010277	79.201	1	9191.7	13535	14064	16021	16865	13294	10091	1.098
1517	LSQEDPDYGIR	11	Unmodified	_LSQEDPDYGIR_	P04040	Catalase	2	646.809	3.0336	7.9376e-06	115.57	2	8802.5	10131	9414.4	9303.4	8338.9	7841.5	7716.6	0.877
1519	LTGIKHELQANCYEEVKDR	19	Crotony(K)	_LTGIK(cr)HELQANCYEEVKDR_	P23528	Cofilin-1	4	593.548	3.8403	0.00915	60.325	1	0	0	0	0	0	0	0	NA
1520	LTHKEFR	7	Crotony(K)	_LTHK(cr)EFR_	P02549	Spectrin alpha chain, erythrocytic 1	3	333.519	1.0957	1.8635e-07	131.03	3	4799.1	5628.4	5659.9	4615.2	4931.1	4041.2	5279.4	1.1
1521	LTSFIGAIAIGDLVK	15	Unmodified	_LTSFIGAIAIGDLVK_	P78371	T-complex protein 1 subunit beta	2	759.451		4.6969e-09	74.726	1	0	0	0	0	0	0	0	NA
1522	LTTVLTTHHHWDHAGGNEK	19	Unmodified	_LTTVLTTHHHWDHAGGNEK_	Q16775	Hydroxyacylglutathione hydrolase, mitochondrial	5	431.615	2.485	0.0015711	59.182	1	0	0	0	0	0	0	0	NA
1523	LVAEGNLYSDKIK	13	Crotony(K)	_LVAEGNLYSDK(cr)IK_	P11277	Spectrin beta chain, erythrocytic	3	506.612	3.759	0.00049754	84.297	1	0	0	0	0	0	0	0	NA
1524	LVAQDNFGYDLAAVEAAKK	19	Crotony(K)	_LVAQDNFGYDLAAVEAAK(cr)K_	P11277	Spectrin beta chain, erythrocytic	3	697.697	2.1673	4.4136e-72	181.4	1	8849	11029	9509.7	8551.1	9992.9	10802	8833	0.998
1525	LVDKFLEDVK	10	Crotony(K)	_LVDK(cr)FLEDVK_	P01009	Alpha-1-antitrypsin	2	637.356	3.6435	0.0010547	114.72	1	0	0	0	0	0	0	0	NA
1526	LVDKFLEDVK	10	Crotony(K)	_LVDK(cr)FLEDVK_	P01009	Alpha-1-antitrypsin	3	425.239	3.3574	0.0021042	82.417	1	0	0	0	0	0	0	0	NA
1527	LVGLKFMQASEDLLK	15	Oxidation (M),Crotony(K)	_LVGLK(cr)FM(ox)QASEDLLK_	P15531	Nucleoside diphosphate kinase A	3	592.659	4.6578	3.8628e-05	84.753	1	0	0	0	0	0	0	0	NA
1528	LVNANGEAVYCKFHYK	16	Crotony(K)	_LVNANGEAVYCK(cr)FHYK_	P04040	Catalase	3	660.993	4.2704	2.4131e-26	147.7	1	9169.2	11611	10102	9421.3	11252	8442.6	9756.6	1.064
1529	LVNHFVEEFKR	11	Crotony(K)	_LVNHFVEEFK(cr)R_	P0DMV9	Heat shock 70 kDa protein 1B	3	495.933	3.7502	5.5998e-05	99.539	1	0	0	0	0	0	0	0	NA
1530	LVPLVQATFPENAVTKR	17	Crotony(K)	_LVPLVQATFPENAVTK(cr)R_	P16157	Ankyrin-1	3	651.039	1.9086	1.7513e-06	86.005	1	9556.9	10858	11552	9460.8	10674	8626.2	9442.4	0.988
1531	LVQAFQFTDK	10	Unmodified	_LVQAFQFTDK_	Q06830	Peroxiredoxin-1	2	598.819	2.5357	0.0014725	113.22	1	99716	137260	112810	104780	118650	84360	94459	0.947
1532	LVQAFQYTDEHGEVCPAGWKPGSDTIKPNVDDSK	34	Crotony(K)	_LVQAFQYTDEHGEVCPAGWK(cr)PGSDTIKPNVDDSK_	P32119	Peroxiredoxin-2	5	772.168	4.4922	2.394e-28	101.84	1	18636	21630	18343	16980	19203	16448	17256	0.926
1533	LWDELQATTKEK	12	Crotony(K)	_LWDELQATTK(cr)EK_	P11277	Spectrin beta chain, erythrocytic	3	510.6	4.3301	3.4347e-05	97.463	1	4934.8	7823.4	5400.7	4874.8	7078	4408.4	5719.5	1.159
1534	LWMAAMKEDPTVSALLTSEK	20	Crotony(K)	_LWMAAMK(cr)EDPTVSALLTSEK_	P78417	Glutathione S-transferase omega-1	3	763.722	2.5725	9.4176e-45	148.26	1	0	0	0	0	0	0	0	NA
1535	LYEEGSNKR	9	Crotony(K)	_LYEEGSNK(cr)R_	P25788	Proteasome subunit alpha type-3	2	582.288	2.3156	0.00031054	85.622	1	5536.7	6560.4	6504.8	7028.2	8291.6	5821.3	5828.3	1.053
1536	LYEEGSNKR	9	Crotony(K)	_LYEEGSNK(cr)R_	P25788	Proteasome subunit alpha type-3	3	388.528	1.6091	0.039772	61.78	1	0	0	0	0	0	0	0	NA
1537	LYGSEAFATDFQDSAAAKK	19	Crotony(K)	_LYGSEAFATDFQDSAAAK(cr)K_	P01011	Alpha-1-antichymotrypsin	3	696.669	4.4475	6.9641e-35	133.78	1	20884	30440	26688	30915	29328	56380	20795	0.996
1538	LYHSEAFTVNFGDTEEAK	18	Unmodified	_LYHSEAFTVNFGDTEEAK_	P01009	Alpha-1-antitrypsin	3	686.653	3.2427	3.1919e-91	194.05	1	10024	19118	11747	15774	17509	31967	7195.4	0.718
1539	LYHSEAFTVNFGDTEEAKK	19	Crotony(K)	_LYHSEAFTVNFGDTEEAK(cr)K_	P01009	Alpha-1-antitrypsin	3	752.027	3.5509	1.1663e-99	201.3	1	7438.9	10205	9974.3	13905	9780.7	34539	7659.1	1.03
1540	LYPIANGNNQSPVDIK	16	Unmodified	_LYPIANGNNQSPVDIK_	P00915	Carbonic anhydrase 1	3	581.641	3.9779	6.8911e-06	86.497	2	0	0	0	0	0	0	0	NA
1541	LYPIANGNNQSPVDIKTSETK	21	Crotony(K)	_LYPIANGNNQSPVDIK(cr)TSETK_	P00915	Carbonic anhydrase 1	3	786.404	3.0092	4.3677e-133	211.09	1	12591	15417	13890	11980	13490	11044	11955	0.949
1542	MAAEEEKR	8	Oxidation (M),Crotony(K)	_M(ox)AAEEEK(cr)R_	P30566	Adenylosuccinate lyase	2	524.242	1.3098	0.032601	47.706	1	2526.1	2483.6	3417	2982.9	3412.2	2827.3	3023.6	1.197
1543	MAAEEEKR	8	Crotony(K)	_MAAEEEK(cr)R_	P30566	Adenylosuccinate lyase	2	516.245	1.3336	0.02708	69.375	1	8232	8826.3	9152.8	9340.4	9138.3	9025.2	9384.3	1.14
1544	MDLTAKELTEEK	12	Crotony(K)	_MDLTAK(cr)ELTEEK_	P40925	Malate dehydrogenase, cytoplasmic	3	492.581	4.2402	0.014185	57.434	1	0	0	0	0	0	0	0	NA
1545	MDNQVLGYKDLAAIPK	16	Crotony(K)	_MDNQVLGYK(cr)DLAAIPK_	Q08495	Dematin	3	615.326	3.0071	0.0057648	57.525	1	21687	25501	25299	21855	25810	20856	19032	0.878
1546	MELQEIQLKEAK	12	Crotony(K)	_MELQEIQLK(cr)EAK_	P06753	Tropomyosin alpha-3 chain	3	509.941	5.2982	1.2795e-07	102.87	1	0	0	0	0	0	0	0	NA
1575	MHFESGSTLKK	11	Crotony(K)	_MHFESGSTLK(cr)K_	P15374	Ubiquitin carboxyl-terminal hydrolase isozyme L3	3	444.892	2.2991	3.4318e-06	111.86	1	10934	13322	13463	13358	13783	11327	10671	0.976
1576	MILKEEMEK	9	Crotony(K)	_MILK(cr)EEMEK_	Q08495	Dematin	2	609.809	4.9868	0.0049086	80.834	1	0	0	0	0	0	0	0	NA
1577	MKDTDSEEEIR	11	Crotony(K)	_MK(cr)DTDSEEEIR_	P62158	Calmodulin	2	710.817	2.2118	2.2644e-28	164.64	2	10916	9895.6	8402.5	7923.3	10019	8550	8725.6	0.799
1578	MKEIAEAYLGK	11	Crotony(K)	_MK(cr)EIAEAYLGK_	P11142	Heat shock cognate 71 kDa protein	2	660.847	3.5148	0.020043	80.371	2	0	0	0	0	0	0	0	NA
1579	MKGDYHR	7	Crotony(K)	_MK(cr)GDYHR_	P62258	14-3-3 protein epsilon	3	325.489	0.67153	0.016539	61.679	1	0	0	0	0	0	0	0	NA
1580	MKSKPKDKDSK	11	4 Crotony(K)	_MK(cr)SK(cr)PK(cr)DK(cr)DSK_	Q3L8U1	Chromodomain-helicase-DNA-binding protein 9	3	521.941	2.7697	0.023384	42.629	1	8857.2	10169	10001	10205	8747.9	8776.3	9265.1	1.046
1581	MMKLIINSLYK	11	2 Oxidation (M),Crotony(K)	_M(ox)M(ox)K(cr)LIINSLYK_	P14625	Endoplasmin	3	485.265	2.1544	0.019747	48.284	1	3268.1	3049.8	3341.4	3021	2963.8	3041.9	3085.3	0.944
1582	MQHNLEQQIQAK	12	Oxidation (M)	_M(ox)QHNLEQQIQAK_	P02549	Spectrin alpha chain, erythrocytic 1	3	495.249	1.6121	9.7894e-05	92.247	1	2299.6	3434.9	3179.1	2538.5	3780.7	2569.3	2163.6	0.941
1583	MQHNLEQQIQAK	12	Oxidation (M)	_M(ox)QHNLEQQIQAK_	P02549	Spectrin alpha chain, erythrocytic 1	3	495.249	2.2994	0.00042776	85.522	1	2428.3	2372.1	2154.2	2795.8	2878.3	2089.7	2536.5	1.045
1584	MQHNLEQQIQAK	12	Unmodified	_MQHNLEQQIQAK_	P02549	Spectrin alpha chain, erythrocytic 1	3	489.917	3.14	3.0177e-08	124.21	1	3843.5	4905	4875.2	4498.6	4555.4	4186.1	4232.9	1.101
1585	MQHNLEQQIQAKDIK	15	Oxidation (M),Crotony(K)	_M(ox)QHNLEQQIQAK(cr)DIK_	P02549	Spectrin alpha chain, erythrocytic 1	3	636.66	4.0179	1.6928e-07	100.43	1	5743.5	6376.9	5698.6	5827.4	6454.9	5190.8	4812.6	0.838
1586	MQHNLEQQIQAKDIK	15	Crotony(K)	_MQHNLEQQIQAK(cr)DIK_	P02549	Spectrin alpha chain, erythrocytic 1	3	631.328	1.9575	3.3789e-46	165.89	1	10683	13382	12057	11824	12121	10625	9889.5	0.926
1587	MQHNLEQQIQAKDIK	15	Crotony(K)	_MQHNLEQQIQAK(cr)DIK_	P02549	Spectrin alpha chain, erythrocytic 1	3	631.328	2.428	3.397e-14	114.27	1	4388.3	4942.7	3975.6	4151.9	4146.8	3199.9	4591.2	1.046
1588	MQHNLEQQIQAKDIK	15	Crotony(K)	_MQHNLEQQIQAK(cr)DIK_	P02549	Spectrin alpha chain, erythrocytic 1	4	473.748	2.3525	0.0013681	63.682	1	0	0	0	0	0	0	0	NA
1589	MQKEITALAPSTMK	14	Oxidation (M),Crotony(K)	_MQK(cr)EITALAPSTM(ox)K_	P63261	Actin, cytoplasmic 2	3	544.949	4.1121	0.0034122	65.374	1	0	0	0	0	0	0	0	NA
1590	MQKEITALAPSTMK	14	Crotony(K)	_MQK(cr)EITALAPSTMK_	P63261	Actin, cytoplasmic 2	3	539.618	4.4793	5.2206e-09	103.88	1	11171	13602	12526	13081	13340	11590	11123	0.996
1591	MQKEITALAPSTMK	14	Crotony(K)	_MQK(cr)EITALAPSTMK_	P63261	Actin, cytoplasmic 2	3	539.618	2.6128	0.008443	57.148	1	0	0	0	0	0	0	0	NA
1592	MTSPCEK	7	Oxidation (M)	_M(ox)TSPCEK_	O60447	Ecotropic viral integration site 5 protein homolog	3	290.123	1.4371	0.02955	43.124	1	1799.2	2385.2	2091.7	2190.8	2432.3	1785.8	1924.1	1.069
1593	MVEEGHFAAEDVASR	15	Unmodified	_MVEEGHFAAEDVASR_	P02549	Spectrin alpha chain, erythrocytic 1	3	549.919	3.2927	0.011421	55.011	1	0	0	0	0	0	0	0	NA
1594	MVHLTPEEK	9	Unmodified	_MVHLTPEEK_	P68871	Hemoglobin subunit beta	3	361.855	2.4358	0.00085392	80.787	1	4873	5377.3	5113	4864.6	5325.1	4095.2	4314.8	0.885
1595	MVHLTPEEKSAVTALWGK	18	Crotony(K)	_MVHLTPEEK(cr)SAVTALWGK_	P68871	Hemoglobin subunit beta	3	689.031	4.1268	2.6e-13	103.88	1	0	0	0	0	0	0	0	NA
1596	MVLSPADKTNVK	12	Oxidation (M),Crotony(K)	_M(ox)VLSPADK(cr)TNVK_	P69905	Hemoglobin subunit alpha	3	462.915	4.1565	0.0040076	69.815	1	7329.1	9150.8	8484.4	8929	9402.8	6742	6678.5	0.911
1597	MVLSPADKTNVK	12	Crotony(K)	_MVLSPADK(cr)TNVK_	P69905	Hemoglobin subunit alpha	3	457.583	3.4741	0.0027822	74.524	2	14253	17855	17764	16128	17402	14949	15370	1.078
1598	MVLSPADKTNVK	12	Crotony(K)	_MVLSPADK(cr)TNVK_	P69905	Hemoglobin subunit alpha	2	685.871	3.9079	7.243e-11	137.62	1	13806	16481	14630	14313	15096	12163	13338	0.966
1599	MVNHFIAEFK	10	Unmodified	_MVNHFIAEFK_	P11142	Heat shock cognate 71 kDa protein	3	412.546	2.6857	0.00016683	107.79	1	2433.2	3045.1	2930.6	2992.3	2807.2	2303.5	2894.1	1.189
1600	MVNHFIAEFKR	11	Crotony(K)	_MVNHFIAEFK(cr)R_	P11142	Heat shock cognate 71 kDa protein	3	487.255	2.0588	0.0094045	77.062	1	2177.3	4581.6	2452	2480.8	3302.8	2191.6	2576.8	1.183
1601	MVTAVASALSSR	12	Oxidation (M)	_M(ox)VTAVASALSSR_	P69891	Hemoglobin subunit gamma-1	2	604.819	1.8936	0.0001333	97.716	2	4622.6	5537	5033.2	5359.5	3936.6	4254.5	4665.3	1.009
1602	MVTAVASALSSR	12	Oxidation (M)	_M(ox)VTAVASALSSR_	P69891	Hemoglobin subunit gamma-1	3	403.548	1.1906	0.00026682	88.803	2	4670	7582.3	4828.3	4812.1	6022.6	4272.4	4163.9	0.892
1603	MVTAVASALSSR	12	Unmodified	_MVTAVASALSSR_	P69891	Hemoglobin subunit gamma-1	2	596.821	2.6289	1.1014e-28	162.31	2	15163	18259	16390	15727	17976	13274	14642	0.966
1604	MVTAVASALSSR	12	Unmodified	_MVTAVASALSSR_	P69891	Hemoglobin subunit gamma-1	3	398.217	1.924	2.2947e-07	109.72	2	2215.1	2679.3	2386.2	2143.8	2014.8	1972.9	2245.3	1.014
1605	MVVELLHK	8	Unmodified	_MVVELLHK_	P16157	Ankyrin-1	3	323.525	4.0406	0.0050081	73.26	1	4052.3	5530.7	4357.2	3938.4	4235.7	3562.7	3930.9	0.97
1606	MVVNEGSDGGQSVYHVHLHVLGGR	24	Unmodified	_MVVNEGSDGGQSVYHVHLHVLGGR_	P49773	Histidine triad nucleotide-binding protein 1	5	510.256	1.0245	7.2939e-06	65.438	1	1929.7	2699.4	1906	1817	2049.1	1825.5	2130.2	1.104
1607	MYKHSNNK	8	Crotony(K)	_MYK(cr)HSNNK_	P20618	Proteasome subunit beta type-1	3	363.843	2.387	0.00059858	98.582	1	5628.1	6093.9	5776.5	6061.1	5654.9	5162	4900.5	0.871
1608	NADNKEDLTSADPEGQIMR	19	Oxidation (M),Crotony(K)	_NADNK(cr)EDLTSADPEGQIM(ox)R_	Q8I6U8	Glycophorin-binding protein	3	729.999	2.4313	1.4816e-12	94.632	1	4162	5641	5811.1	5350.4	6660.5	5339.3	3873.7	0.931
1609	NADNKEDLTSADPEGQIMR	19	Oxidation (M),Crotony(K)	_NADNK(cr)EDLTSADPEGQIM(ox)R_	Q8I6U8	Glycophorin-binding protein	3	729.999	2.8879	0.00010994	73.448	1	3607	4164.6	3075.6	3135.4	4041.5	2769.5	2692.5	0.746
1610	NADNKEDLTSADPEGQIMR	19	Crotony(K)	_NADNK(cr)EDLTSADPEGQIMR_	Q8I6U8	Glycophorin-binding protein	3	724.667	2.2534	3.3462e-28	127.32	1	2343.7	3399.1	3431.2	3390.2	3522	2502	2639	1.126
1611	NADNKEDLTSADPEGQIMR	19	Crotony(K)	_NADNK(cr)EDLTSADPEGQIMR_	Q8I6U8	Glycophorin-binding protein	2	1086.5	1.4466	9.8011e-115	208.92	1	379.09	1164.2	2151.2	2924	3529.1	2477.3	332.67	0.878
1612	NAEEFTKK	8	Crotony(K)	_NAEEFTK(cr)K_	P68036	Ubiquitin-conjugating enzyme E2 L3	2	517.761	4.6353	0.0030598	82.417	1	6813.4	7752.2	6491.5	6715.7	7542.1	5659.9	6842.3	1.004
1613	NAIHTFVQSGSHLAAR	16	Unmodified	_NAIHTFVQSGSHLAAR_	P04040	Catalase	3	570.301	2.5389	0.0014291	67.994	1	5204.4	6063.6	6021	5031.6	6166.7	4964.7	4869.6	0.936
1614	NASLDKIDEELQKK	14	Crotony(K)	_NASLDKIDEELQK(cr)K_	Q8I3F3	Early transcribed membrane protein 5	3	566.968	4.0318	0.010789	58.98	1	9225.3	14730	13712	14830	17072	14526	8590.1	0.931
1615	NCTIVSPDAGGAKR	14	Crotony(K)	_NCTIVSPDAGGAK(cr)R_	P60891	Ribose-phosphate pyrophosphokinase 1	3	505.252	3.0567	0.011501	60.657	1	0	0	0	0	0	0	0	NA
1616	NCTIVSPDAGGAKR	14	Crotony(K)	_NCTIVSPDAGGAK(cr)R_	P60891	Ribose-phosphate pyrophosphokinase 1	2	757.375	3.3896	0.0036445	74.141	1	1721.4	1652.4	1693.1	1476.6	1817.7	1788.3	1687.4	0.98
1617	NDLSPTTVMSEGAR	14	Oxidation (M)	_NDLSPTTVM(ox)SEGAR_	P30043	Flavin reductase (NADPH)	3	498.568	1.9836	0.014988	48.216	1	3583.3	4126.6	3493.6	4105.2	4209.8	3855.8	3363.6	0.939
1618	NDLSPTTVMSEGAR	14	Unmodified	_NDLSPTTVMSEGAR_	P30043	Flavin reductase (NADPH)	2	739.351	3.6148	0.0089248	72.797	1	3881.9	5664.1	5041.2	4662	5975.3	3907.5	4122.1	1.062
1620	NFGKEFTPQMQAAYQK	16	Oxidation (M),Crotony(K)	_NFGK(cr)EFTPQM(ox)QAAYQK_	P02042	Hemoglobin subunit delta	3	657.98	3.8383	1.0203e-38	165.34	4	102340	129240	113660	110250	125210	104290	100430	0.981
1621	NFGKEFTPQMQAAYQK	16	Oxidation (M),Crotony(K)	_NFGK(cr)EFTPQM(ox)QAAYQK_	P02042	Hemoglobin subunit delta	4	493.737	3.603	8.3145e-15	115.91	2	11419	14896	12953	11875	12631	9189.9	10431	0.913
1622	NFGKEFTPQMQAAYQK	16	Oxidation (M),Crotony(K)	_NFGK(cr)EFTPQM(ox)QAAYQK_	P02042	Hemoglobin subunit delta	2	986.467	2.6846	6.4902e-58	177.66	2	16072	20132	15565	17825	16851	16131	16322	1.016
1623	NFGKEFTPQMQAAYQK	16	Oxidation (M),Crotony(K)	_NFGK(cr)EFTPQM(ox)QAAYQK_	P02042	Hemoglobin subunit delta	3	657.98	2.6211	0.0082145	57.288	1	3162.9	3683.2	3810	3389.4	4221.9	2963.1	2819.9	0.892
1624	NFGKEFTPQMQAAYQK	16	Oxidation (M),Crotony(K)	_NFGK(cr)EFTPQM(ox)QAAYQK_	P02042	Hemoglobin subunit delta	3	657.98	2.6134	1.4971e-37	159.18	3	20544	23381	22615	21455	22586	18454	20189	0.983
1625	NFGKEFTPQMQAAYQK	16	Oxidation (M),Crotony(K)	_NFGK(cr)EFTPQM(ox)QAAYQK_	P02042	Hemoglobin subunit delta	2	986.467		8.568e-128	173.28	1	0	0	0	0	0	0	0	NA
1626	NFGKEFTPQMQAAYQK	16	Oxidation (M),Crotony(K)	_NFGK(cr)EFTPQM(ox)QAAYQK_	P02042	Hemoglobin subunit delta	3	657.98	3.0602	4.4647e-15	118.2	1	15640	17539	15201	13862	19510	15328	14519	0.928
1627	NFGKEFTPQMQAAYQK	16	Crotony(K)	_NFGK(cr)EFTPQMQAAYQK_	P02042	Hemoglobin subunit delta	4	489.738	3.513	2.6757e-20	130.72	2	3863.9	4851.7	4080.3	4367.8	4788.5	4046.8	5013.8	1.298
1628	NFGKEFTPQMQAAYQK	16	Crotony(K)	_NFGK(cr)EFTPQMQAAYQK_	P02042	Hemoglobin subunit delta	2	978.47	2.7126	0	295.22	2	64564	75374	66531	63674	71468	62278	68796	1.066
1629	NFGKEFTPQMQAAYQK	16	Crotony(K)	_NFGK(cr)EFTPQMQAAYQK_	P02042	Hemoglobin subunit delta	3	652.649	3.6629	0.0032619	62.861	1	0	0	0	0	0	0	0	NA
1630	NFGKEFTPQMQAAYQK	16	Crotony(K)	_NFGK(cr)EFTPQMQAAYQK_	P02042	Hemoglobin subunit delta	3	652.649		9.6002e-27	104.95	1	0	0	0	0	0	0	0	NA
1631	NFGKEFTPQMQAAYQK	16	Crotony(K)	_NFGK(cr)EFTPQMQAAYQK_	P02042	Hemoglobin subunit delta	3	652.649	4.0528	3.9897e-58	179.56	1	10216	10509	9628.4	9075.7	10059	9184.7	9506.7	0.931
1632	NFGKEFTPQMQAAYQK	16	Crotony(K)	_NFGK(cr)EFTPQMQAAYQK_	P02042	Hemoglobin subunit delta	4	489.738	3.5503	0.013613	42.314	1	0	0	0	0	0	0	0	NA
1633	NFGKEFTPQMQAAYQK	16	Crotony(K)	_NFGK(cr)EFTPQMQAAYQK_	P02042	Hemoglobin subunit delta	2	978.47	3.8247	5.582e-265	273.44	1	33628	38739	33868	33350	35492	31304	33397	0.993
1634	NFNVGKK	7	Crotony(K)	_NFNVGK(cr)K_	Q9TY95	Serine-repeat antigen protein	3	292.164	2.5325	0.038877	58.981	1	0	0	0	0	0	0	0	NA
1635	NFTEVHPDYGSHIQALLDK	19	Unmodified	_NFTEVHPDYGSHIQALLDK_	P04040	Catalase	4	546.773	2.7577	3.2416e-18	110.75	1	3484	4365.5	4360.7	3902.6	3586.8	2936.6	3473.9	0.997
1636	NGASPNEVSSDGTTPLAIAKR	21	Crotony(K)	_NGASPNEVSSDGTTPLAIAK(cr)R_	P16157	Ankyrin-1	3	718.366	2.4099	4.4994e-07	82.146	1	11786	13970	11445	12138	13368	12028	8508.2	0.722
1637	NGPEQWSK	8	Unmodified	_NGPEQWSK_	P00915	Carbonic anhydrase 1	2	473.225	3.108	0.0026664	86.898	2	11552	10337	10529	9531.6	8685	6622.5	11636	1.007
1638	NGSGNWLADQIR	12	Unmodified	_NGSGNWLADQIR_	Q9UL01	Dermatan-sulfate epimerase	2	665.829	3.4725	0.011641	81.002	1	5931.4	6113.7	6577	5686.7	5910.9	5463.8	5780.3	0.975
1639	NIIHGSDSVKSAEK	14	Crotony(K)	_NIIHGSDSVK(cr)SAEK_	P22392	Nucleoside diphosphate kinase B	3	518.27	2.5839	2.0262e-09	108.63	1	3872.7	5895.7	5515.2	5361.9	5622.1	4782.8	4969.6	1.283
1640	NIKLGIHEDSQNR	13	Crotony(K)	_NIK(cr)LGIHEDSQNR_	P07900	Heat shock protein HSP 90-alpha	3	531.278	1.8768	3.4634e-08	105.19	1	6187.2	6917.4	6524.7	7302.1	7184.4	6441.9	5967.8	0.965
1641	NINHTKEQNK	10	Crotony(K)	_NINHTK(cr)EQNK_	Q8I0U8	Merozoite surface protein 1	3	431.89	1.8565	5.0196e-06	127.92	1	1322.1	1282.5	2694.9	6234.3	6180.8	5437.4	1337.2	1.011
1642	NISFNDKK	8	Crotony(K)	_NISFNDK(cr)K_	P35241	Radixin	2	517.269	4.9381	0.0030598	82.417	2	30984	39944	36020	33134	37754	29969	31747	1.025
1643	NIVAAMK	7	Oxidation (M)	_NIVAAM(ox)K_	P30043	Flavin reductase (NADPH)	3	254.811	1.0623	0.008335	62.717	1	0	0	0	0	0	0	0	NA
1644	NIVAAMKAHGVDK	13	Oxidation (M),Crotony(K)	_NIVAAM(ox)K(cr)AHGVDK_	P30043	Flavin reductase (NADPH)	3	479.922	1.4879	0.00070686	84.173	1	7526.6	9809.8	8991.1	8393.5	9191.2	9462.8	8531.5	1.134
1645	NIVAAMKAHGVDK	13	Crotony(K)	_NIVAAMK(cr)AHGVDK_	P30043	Flavin reductase (NADPH)	3	474.591	4.0635	2.497e-11	119.87	2	10237	11514	10177	10612	11791	9401.8	9180.2	0.897
1646	NIVAAMKAHGVDK	13	Crotony(K)	_NIVAAMK(cr)AHGVDK_	P30043	Flavin reductase (NADPH)	4	356.195	3.6118	0.00014825	86.944	1	1714.8	2013.8	2097.1	1878.1	2085.6	2064.5	1749.2	1.02
1648	NKEVHLK	7	Crotony(K)	_NK(cr)EVHLK_	C6KTA4	Pyruvate kinase	3	312.515	2.547	0.010094	69.905	1	1608	3388.5	4349.1	6818.7	5941.1	5916.7	2186.7	1.36
1649	NKLTQSK	7	Crotony(K)	_NK(cr)LTQSK_	P01024	Complement C3	2	443.753	4.3548	0.011706	83.948	1	5215.5	6498.7	6909.1	11287	7694.4	38560	4975.8	0.954
1650	NKPEWFFKK	9	Crotony(K)	_NKPEWFFK(cr)K_	P78417	Glutathione S-transferase omega-1	3	431.233	4.0993	9.9641e-05	88.596	2	28788	37854	33108	29894	34884	26717	29216	1.015
1651	NKPSDLGTKLQDPR	14	Crotony(K)	_NKPSDLGTK(cr)LQDPR_	P31948	Stress-induced-phosphoprotein 1	3	546.293	3.1714	1.153e-11	114.31	1	7743.6	9051.5	8394	8768	9923.3	8212.3	8888.6	1.148
1652	NLAVMSDKVK	10	Oxidation (M),Crotony(K)	_NLAVM(ox)SDK(cr)VK_	P02549	Spectrin alpha chain, erythrocytic 1	3	396.881	2.9952	0.03652	59.84	1	0	0	0	0	0	0	0	NA
1653	NLAVMSDKVK	10	Crotony(K)	_NLAVMSDK(cr)VK_	P02549	Spectrin alpha chain, erythrocytic 1	2	586.821	5.2085	0.00585	86.772	1	19957	26570	22769	22622	27231	22157	21032	1.054
1654	NLAVMSDKVK	10	Crotony(K)	_NLAVMSDK(cr)VK_	P02549	Spectrin alpha chain, erythrocytic 1	3	391.55	5.0163	5.8412e-05	94.465	1	6012.6	7867.3	7162.7	7140.6	6943.3	7070.1	6739.2	1.121
1655	NLAVMSDKVK	10	Crotony(K)	_NLAVMSDK(cr)VK_	P02549	Spectrin alpha chain, erythrocytic 1	3	391.55	3.9538	0.019874	62.466	1	0	0	0	0	0	0	0	NA
1656	NLAVMSDKVK	10	Crotony(K)	_NLAVMSDK(cr)VK_	P02549	Spectrin alpha chain, erythrocytic 1	3	391.55		1.371e-07	87.184	1	0	0	0	0	0	0	0	NA
1657	NNEEHHTKALSSR	13	Crotony(K)	_NNEEHHTK(cr)ALSSR_	P16452	Erythrocyte membrane protein band 4.2	4	398.446	0.35278	7.2687e-06	97.797	1	0	0	0	0	0	0	0	NA
1658	NPENTVFDAKR	11	Crotony(K)	_NPENTVFDAK(cr)R_	Q8IB24	Heat shock protein 70	2	679.839	1.9711	1.8685e-09	131.06	1	4051.6	8311.6	11860	17459	16562	11593	6269	1.547
1659	NPYYGGESASITPLEDLYKR	20	Crotony(K)	_NPYYGGESASITPLEDLYK(cr)R_	P50395	Rab GDP dissociation inhibitor beta	3	781.05	3.3596	6.1544e-22	115.42	1	10245	14597	13317	12345	15034	11276	10119	0.988
1660	NQEQMKPLEEKQEEER	16	Crotony(K)	_NQEQMKPLEEK(cr)QEEER_	P62191	26S proteasome regulatory subunit 4	3	705	2.0525	1.2321e-05	85.087	1	2744.1	3325.8	2945	3100.2	3012.7	2656.3	2635.5	0.96
1661	NQLAGKDEYEAK	12	Crotony(K)	_NQLAGK(cr)DEYEAK_	Q8IB24	Heat shock protein 70	3	478.568	3.0947	0.00057136	88.021	1	0	0	0	0	0	0	0	NA
1662	NQQEGYKR	8	Crotony(K)	_NQQEGYK(cr)R_	Q8IKW5	Elongation factor 2	2	545.767	1.3224	0.0009156	88.495	1	936.78	1557.9	2147.5	4051.1	4327.9	2725.9	924.43	0.987
1663	NQTAEKEEFEHQQK	14	Crotony(K)	_NQTAEK(cr)EEFEHQQK_	P11142	Heat shock cognate 71 kDa protein	3	605.283	2.608	1.7295e-82	201.3	1	4482.2	5179.7	4303.3	4439.4	5014.5	4132	4928.7	1.1
1664	NQTAEKEEFEHQQK	14	Crotony(K)	_NQTAEK(cr)EEFEHQQK_	P11142	Heat shock cognate 71 kDa protein	4	454.214	2.4995	1.0559e-12	119.62	1	3695.1	4670.5	4561.9	5010.1	5264.8	4268.4	3979.1	1.077
1665	NQTAEKEEFEHQQK	14	Unmodified	_NQTAEKEEFEHQQK_	P11142	Heat shock cognate 71 kDa protein	4	437.208	1.7495	0.036032	49.188	1	4045.6	4089	4172.1	4136.8	3987.8	3287.1	3684.7	0.911
1666	NQTLQNEILGHTPR	14	Unmodified	_NQTLQNEILGHTPR_	P11277	Spectrin beta chain, erythrocytic	3	540.953	2.6841	9.4032e-10	110.35	1	7436	11076	10496	10482	10811	8283.8	8430.9	1.134
1667	NQVALNPQNTVFDAKR	16	Crotony(K)	_NQVALNPQNTVFDAK(cr)R_	P0DMV9	Heat shock 70 kDa protein 1B	3	628.331	3.6109	2.5706e-25	147.51	1	7730.4	12570	10473	10121	10927	8748.4	7686.9	0.994
1668	NQVALNPQNTVFDAKR	16	Crotony(K)	_NQVALNPQNTVFDAK(cr)R_	P0DMV9	Heat shock 70 kDa protein 1B	3	628.331	2.2846	2.5555e-10	107.5	1	6377.2	7723	6153.9	6387.3	7182.6	4789.4	5272.6	0.827
1669	NQVAMNPTNTVFDAKR	16	Oxidation (M),Crotony(K)	_NQVAM(ox)NPTNTVFDAK(cr)R_	P11142	Heat shock cognate 71 kDa protein	3	630.644	2.8178	3.9635e-08	95.662	2	10661	14769	14842	13161	14598	13121	12191	1.144
1670	NQVAMNPTNTVFDAKR	16	Oxidation (M),Crotony(K)	_NQVAM(ox)NPTNTVFDAK(cr)R_	P11142	Heat shock cognate 71 kDa protein	2	945.462	2.786	4.7826e-20	131.18	1	4197.4	4604.6	4168.4	3868.8	4837.7	3717.7	4015.8	0.957
1671	NQVAMNPTNTVFDAKR	16	Oxidation (M),Crotony(K)	_NQVAM(ox)NPTNTVFDAK(cr)R_	P11142	Heat shock cognate 71 kDa protein	3	630.644	3.5714	9.1347e-11	104.21	1	6125	8474.5	7693.2	6410.6	7896.5	6579.7	5669.5	0.926
1672	NQVAMNPTNTVFDAKR	16	Crotony(K)	_NQVAMNPTNTVFDAK(cr)R_	P11142	Heat shock cognate 71 kDa protein	3	625.312	3.3775	5.3061e-11	110.78	1	0	0	0	0	0	0	0	NA
1673	NQVAMNPTNTVFDAKR	16	Crotony(K)	_NQVAMNPTNTVFDAK(cr)R_	P11142	Heat shock cognate 71 kDa protein	2	937.465	3.353	4.1045e-295	276.14	1	12331	14314	13162	12411	13612	11780	11907	0.966
1674	NQVAMNPTNTVFDAKR	16	Crotony(K)	_NQVAMNPTNTVFDAK(cr)R_	P11142	Heat shock cognate 71 kDa protein	3	625.312	2.2635	3.77e-10	105.53	1	18552	23155	22138	20907	20758	18199	16550	0.892
1675	NRPAPYSRPK	10	Unmodified	_NRPAPYSRPK_	Q86V81	THO complex subunit 4	4	297.168	-0.26938	0.00048229	90.05	1	3208.2	1340.7	1444.7	3122.1	3794.1	1269.8	3387.3	1.056
1676	NSTIVFPLPIDMLQGIIGAKHSHLG	25	Oxidation (M),Crotony(K)	_NSTIVFPLPIDM(ox)LQGIIGAK(cr)HSHLG_	P27105	Erythrocyte band 7 integral membrane protein	3	914.826	3.0982	3.9711e-29	116.38	1	2580.2	3778.8	3150.4	2651.2	3333.7	2612	2667.5	1.034
1677	NSTIVFPLPIDMLQGIIGAKHSHLG	25	Oxidation (M),Crotony(K)	_NSTIVFPLPIDM(ox)LQGIIGAK(cr)HSHLG_	P27105	Erythrocyte band 7 integral membrane protein	4	686.372	3.6346	2.8479e-05	60.95	1	2272.9	2661.4	2649.5	2191.2	3091.4	2356.7	1631.7	0.718
1678	NTTIPAKK	8	Crotony(K)	_NTTIPAK(cr)K_	Q8IB24	Heat shock protein 70	2	470.777	1.8482	0.0066459	77.192	1	4476.6	6616	9321.2	13447	13861	9552.7	4068.8	0.909
1679	NVCSEAAQKR	10	Crotony(K)	_NVCSEAAQK(cr)R_	Q96AT9	Ribulose-phosphate 3-epimerase	2	615.798	2.2833	0.017245	74.611	1	1089	1214.7	1315	1292.2	1238.1	1314.8	1440.6	1.323
1680	NVELQCLDADDAK	13	Unmodified	_NVELQCLDADDAK_	P02730	Band 3 anion transport protein	3	497.565	2.1259	0.002186	67.102	1	0	0	0	0	0	0	0	NA
1681	NVENYKK	7	Crotony(K)	_NVENYK(cr)K_	Q7KQK0	cAMP-dependent protein kinase regulatory subunit	2	481.751	4.3784	0.038963	66.504	1	4912.6	7172	7076.2	9170.7	10304	8361.4	5502.8	1.12
1682	NVFDEAILAALEPPEPKK	18	Crotony(K)	_NVFDEAILAALEPPEPK(cr)K_	P60953	Cell division control protein 42 homolog	3	683.702	2.3221	8.3486e-07	85.937	1	0	0	0	0	0	0	0	NA
1683	NVNGKFSLSDEK	12	Crotony(K)	_NVNGK(cr)FSLSDEK_	Q8IL84	Metacaspase-like protein	3	469.237	2.2865	0.014709	57.175	1	8870.4	9324.8	8879.5	8976.2	9238.9	6967.8	7688.2	0.867
1684	NVPNWHR	7	Unmodified	_NVPNWHR_	P62826	GTP-binding nuclear protein Ran	3	308.16	0.91095	0.0087509	73.039	1	2404.6	3282.2	3169.4	3375	3218.3	2967.2	2621.9	1.09
1685	NYIYGVYSYAK	11	Unmodified	_NYIYGVYSYAK_	Q8IDX8	Merozoite surface protein 7	3	447.556	2.6616	0.0052469	76.332	1	0	0	0	0	0	0	0	NA
1686	NYIYGVYSYAK	11	Unmodified	_NYIYGVYSYAK_	Q8IDX8	Merozoite surface protein 7	2	670.83	3.5153	1.4697e-06	124.12	1	8254.8	11368	13058	19828	19784	15895	8390	1.016
1687	PAHVVVGDVLQAADVDK	17	Unmodified	_PAHVVVGDVLQAADVDK_	P30043	Flavin reductase (NADPH)	3	578.312	3.6219	1.0797e-06	84.653	1	0	0	0	0	0	0	0	NA
1688	PAPDFKATAVVDGAFK	16	Crotony(K)	_PAPDFK(cr)ATAVVDGAFK_	P32119	Peroxiredoxin-2	3	567.966	2.4233	0.0037498	61.821	1	0	0	0	0	0	0	0	NA
1689	PAPHFER	7	Unmodified	_PAPHFER_	P11171	Protein 4.1	3	285.149	0.68553	0.028591	54.611	1	0	0	0	0	0	0	0	NA
1690	PGLQKVVDVLDSIK	14	Crotony(K)	_PGLQK(cr)VVDVLDSIK_	P00918	Carbonic anhydrase 2	2	789.959		1.7022e-74	153.23	1	0	0	0	0	0	0	0	NA
1691	PGSDTIKPNVDDSKEYFSK	19	Crotony(K)	_PGSDTIKPNVDDSK(cr)EYFSK_	P32119	Peroxiredoxin-2	3	732.355	3.3737	1.3673e-98	192.94	1	28295	31867	27016	26345	29430	26605	25557	0.903
1692	PQCKKEEK	8	Crotony(K)	_PQCK(cr)KEEK_	Q5CZC0	Fibrous sheath-interacting protein 2	4	279.394	2.5155	0.041891	61.962	1	4941.4	5643.4	5631.9	5147	5029.1	4455.1	5465	1.106
1693	PSEWDKR	7	Crotony(K)	_PSEWDK(cr)R_	P11171	Protein 4.1	2	493.241	1.6149	0.029333	71.379	1	3682.5	4097.6	4121.7	3578.4	4236.7	3684.5	4025.6	1.093
1694	PTSAPAITQGQVAEGGVLDASAKK	24	Crotony(K)	_PTSAPAITQGQVAEGGVLDASAK(cr)K_	P11171	Protein 4.1	3	788.752	4.1598	8.0104e-50	142.32	1	12580	16745	14414	14223	15475	13441	12099	0.962
1695	PTSAPAITQGQVAEGGVLDASAKK	24	Crotony(K)	_PTSAPAITQGQVAEGGVLDASAK(cr)K_	P11171	Protein 4.1	4	591.816	3.733	0.00021026	55.247	1	0	0	0	0	0	0	0	NA
1696	PYQYPALTPEQKK	13	Crotony(K)	_PYQYPALTPEQK(cr)K_	P04075	Fructose-bisphosphate aldolase A	3	544.287	3.8622	1.8421e-10	113.24	2	33337	44929	38989	36920	40255	34006	34216	1.026
1697	PYTFHSHGITYYK	13	Unmodified	_PYTFHSHGITYYK_	P00450	Ceruloplasmin	4	404.199	3.2301	4.1425e-11	117.79	1	1481.5	2538.8	2871.5	5270.6	2555.2	8988.5	1776.7	1.199
1698	PYTFHSHGITYYK	13	Unmodified	_PYTFHSHGITYYK_	P00450	Ceruloplasmin	3	538.596	3.0574	5.9224e-42	172.09	1	4347.3	4769.2	5196.9	9299.8	4324.4	18456	3374.8	0.776
1699	QASALIDRPAPHFER	15	Unmodified	_QASALIDRPAPHFER_	P11171	Protein 4.1	4	427.729	2.3852	2.8956e-05	87.157	1	2398.4	3035.8	2845.7	3121	3128.7	2687.6	2685.9	1.12
1700	QDFNMMEQKK	10	Crotony(K)	_QDFNMMEQK(cr)K_	P35611	Alpha-adducin	3	456.209	2.5698	0.0025773	84.479	1	0	0	0	0	0	0	0	NA
1701	QELNTLANPFLAKYR	15	Crotony(K)	_QELNTLANPFLAK(cr)YR_	Q9NZD4	Alpha-hemoglobin-stabilizing protein	3	616	3.2718	4.8961e-17	121.53	1	3483.7	4249.2	3801.5	3268.8	4021.4	2931.9	2735.8	0.785
1702	QELNTLANPFLAKYR	15	Crotony(K)	_QELNTLANPFLAK(cr)YR_	Q9NZD4	Alpha-hemoglobin-stabilizing protein	2	923.497	2.2719	4.2417e-101	209.13	1	17508	20912	18205	18048	20949	17539	19092	1.09
1704	QEQIENQYR	9	Unmodified	_QEQIENQYR_	P02549	Spectrin alpha chain, erythrocytic 1	2	604.289	1.925	0.00017262	94.767	1	2582.7	2766.5	2671.9	2561.4	2481.5	2014.7	2510	0.972
1705	QEYDESGPSIVHR	13	Unmodified	_QEYDESGPSIVHR_	P63261	Actin, cytoplasmic 2	3	506.239	1.9947	0.001823	75.764	1	0	0	0	0	0	0	0	NA
1706	QEYDESGPSIVHR	13	Unmodified	_QEYDESGPSIVHR_	P63261	Actin, cytoplasmic 2	3	506.239	2.5	0.00071659	83.087	1	1723.6	1720	1961.6	2197.1	1882.5	1583.1	1781.2	1.033
1707	QGALELIKK	9	Crotony(K)	_QGALELIK(cr)K_	P01024	Complement C3	2	534.327	4.626	0.039942	65.232	1	23289	35062	31068	36313	33073	64813	22536	0.968
1708	QGALELIKK	9	Crotony(K)	_QGALELIK(cr)K_	P01024	Complement C3	2	534.327	3.3908	0.036049	65.842	1	55178	71526	67188	80191	67335	146470	55357	1.003
1709	QGVAEAAGKTK	11	Crotony(K)	_QGVAEAAGK(cr)TK_	P37840	Alpha-synuclein	3	376.54	2.2743	7.9177e-05	93.623	1	3822.8	4227.8	3645	3992.9	4606.5	3747.4	3462.9	0.906
1710	QGVAEAAGKTK	11	Crotony(K)	_QGVAEAAGK(cr)TK_	P37840	Alpha-synuclein	2	564.306	2.1418	7.366e-06	102.52	1	4814.9	4855.7	4125.5	4705.2	5100.4	5289.7	4313	0.896
1711	QIESKTAFQEALDAAGDK	18	Crotony(K)	_QIESK(cr)TAFQEALDAAGDK_	P10599	Thioredoxin	3	663.997	2.382	1.0487e-30	138.75	1	16510	22239	19535	17160	20465	16846	16719	1.013
1712	QINDYVEK	8	Unmodified	_QINDYVEK_	P01009	Alpha-1-antitrypsin	2	504.753	2.7957	0.0032577	85.355	1	3998	5374.2	5485.2	7079.6	6114.4	13536	4232.3	1.059
1713	QINDYVEKGTQGK	13	Crotony(K)	_QINDYVEK(cr)GTQGK_	P01009	Alpha-1-antitrypsin	3	516.595	3.518	2.172e-05	96.464	2	3988.7	5376.9	5231.6	5963.7	5435.7	10917	3911.7	0.981
1714	QITVNDLPVGR	11	Unmodified	_QITVNDLPVGR_	P32119	Peroxiredoxin-2	2	606.341	3.939	5.7425e-21	156.36	2	20872	24762	23834	22691	23233	19984	20345	0.975
1715	QITVNDLPVGR	11	Unmodified	_QITVNDLPVGR_	P32119	Peroxiredoxin-2	3	404.563	3.1867	0.018414	62.089	1	0	0	0	0	0	0	0	NA
1716	QKGTQLHEANQQLQFENNAEDLQR	24	Crotony(K)	_QK(cr)GTQLHEANQQLQFENNAEDLQR_	P02549	Spectrin alpha chain, erythrocytic 1	3	969.804	2.4259	1.7898e-164	228.95	1	1901.2	2024.6	2108.4	1992	2408.5	2153.8	1915.4	1.007
1717	QKGTQLHEANQQLQFENNAEDLQR	24	Crotony(K)	_QK(cr)GTQLHEANQQLQFENNAEDLQR_	P02549	Spectrin alpha chain, erythrocytic 1	4	727.605	3.2463	3.2889e-35	123.29	1	0	0	0	0	0	0	0	NA
1721	QKLHELQEK	9	Crotony(K)	_QK(cr)LHELQEK_	P02647	Apolipoprotein A-I	3	407.559	2.754	0.0012406	78.342	1	3484.7	3924.3	3737.3	5715.3	3793.4	13475	3404.8	0.977
1722	QKPITPETAEKLAR	14	Crotony(K)	_QKPITPETAEK(cr)LAR_	P60953	Cell division control protein 42 homolog	3	550.646	2.3434	0.015753	56.514	1	6051.7	7663.4	7366.2	7303.7	7657.3	7154.7	7833.1	1.294
1723	QLLGSAHAVEVFHR	14	Unmodified	_QLLGSAHAVEVFHR_	P02549	Spectrin alpha chain, erythrocytic 1	4	391.715	0.83521	1.5093e-12	120.54	1	1036	1091.1	1077	1020.3	1122.8	1289.2	1273.4	1.229
1725	QLPLQKAEDLFVEFAHK	17	Crotony(K)	_QLPLQK(cr)AEDLFVEFAHK_	P02549	Spectrin alpha chain, erythrocytic 1	3	694.374	2.0892	0	293.83	1	20327	25532	23736	23453	24367	22049	25228	1.241
1726	QLPLQKAEDLFVEFAHK	17	Crotony(K)	_QLPLQK(cr)AEDLFVEFAHK_	P02549	Spectrin alpha chain, erythrocytic 1	4	521.032	1.9147	3.4694e-10	95.662	1	2290.3	2581.2	2361	2118.9	2828.4	2235.5	2264.6	0.989
1727	QLPLQKAEDLFVEFAHK	17	Crotony(K)	_QLPLQK(cr)AEDLFVEFAHK_	P02549	Spectrin alpha chain, erythrocytic 1	3	694.374	3.2013	1.3549e-215	255.24	1	13285	14512	13466	14110	13331	13249	13796	1.038
1728	QLQKDHEDFLASLAR	15	Crotony(K)	_QLQK(cr)DHEDFLASLAR_	P02549	Spectrin alpha chain, erythrocytic 1	3	613.651	4.1866	0.0015835	66.893	1	0	0	0	0	0	0	0	NA
1729	QQHVIETLIGKK	12	Crotony(K)	_QQHVIETLIGK(cr)K_	P48643	T-complex protein 1 subunit epsilon	3	487.952	2.9775	0.0019057	84.365	1	0	0	0	0	0	0	0	NA
1730	QQVFEKELAVNK	12	Crotony(K)	_QQVFEK(cr)ELAVNK_	P02549	Spectrin alpha chain, erythrocytic 1	3	500.94	3.5819	1.4028e-07	116.24	1	3865.6	4692.2	4623.8	4176.6	4288.6	3846.2	4018.5	1.04
1731	QQVTGEPQER	10	Unmodified	_QQVTGEPQER_	Q9NZD4	Alpha-hemoglobin-stabilizing protein	2	586.289		8.6422e-07	83.182	1	0	0	0	0	0	0	0	NA
1732	QREELSKVTSNLGK	14	Crotony(K)	_QREELSK(cr)VTSNLGK_	Q08495	Dematin	3	552.969	3.1803	0.0048988	64.52	1	7309.9	9372.7	8527.4	8449.7	8855.7	8418.7	7655.2	1.047
1733	QSPVDIDTHTAK	12	Unmodified	_QSPVDIDTHTAK_	P00918	Carbonic anhydrase 2	3	437.889	1.8917	0.0032198	67.019	1	0	0	0	0	0	0	0	NA
1734	QSPVDIDTHTAK	12	Unmodified	_QSPVDIDTHTAK_	P00918	Carbonic anhydrase 2	3	437.889	2.3554	1.9808e-08	126.1	1	1630.7	1905.5	1544.7	1563.6	1718.1	1622	1642.4	1.007
1735	QSPVDIDTHTAKYDPSLKPLSVSYDQATSLR	31	Crotony(K)	_QSPVDIDTHTAK(cr)YDPSLKPLSVSYDQATSLR_	P00918	Carbonic anhydrase 2	4	875.944	3.3455	1.8049e-107	183.49	1	22299	27426	23936	21138	26072	22325	19995	0.897
1736	QSPVDIDTHTAKYDPSLKPLSVSYDQATSLR	31	Crotony(K)	_QSPVDIDTHTAK(cr)YDPSLKPLSVSYDQATSLR_	P00918	Carbonic anhydrase 2	5	700.957	3.2692	2.2182e-69	142.79	1	18556	24785	24166	20268	23064	18196	16459	0.887
1737	QTESTSFLEKK	11	Crotony(K)	_QTESTSFLEK(cr)K_	P60900	Proteasome subunit alpha type-6	3	455.901	2.2204	2.1337e-06	107.17	1	0	0	0	0	0	0	0	NA
1738	QTKEALLK	8	Crotony(K)	_QTK(cr)EALLK_	P19827	Inter-alpha-trypsin inhibitor heavy chain H1	2	499.798	2.4115	0.0040352	83.862	1	13114	17932	18349	24691	16491	60807	13685	1.044
1739	QVSHAKEK	8	Crotony(K)	_QVSHAK(cr)EK_	P04114	Apolipoprotein B-100	3	332.182	1.2586	0.00099534	101.97	2	5526.7	5266.4	4716.1	13473	6324.5	36216	6124.2	1.108
1740	REEPGNITQR	10	Unmodified	_REEPGNITQR_	P02549	Spectrin alpha chain, erythrocytic 1	3	400.542		1.0422e-07	86.114	1	0	0	0	0	0	0	0	NA
1741	REEPGNITQR	10	Unmodified	_REEPGNITQR_	P02549	Spectrin alpha chain, erythrocytic 1	3	400.542		0.0027303	65.408	1	0	0	0	0	0	0	0	NA
1742	RFEELGVKFVK	11	Crotony(K)	_RFEELGVK(cr)FVK_	Q04760	Lactoylglutathione lyase	3	473.938	3.7879	0.0098637	71.176	1	0	0	0	0	0	0	0	NA
1743	RHEAFEKSTASWAER	15	Crotony(K)	_RHEAFEK(cr)STASWAER_	P11277	Spectrin beta chain, erythrocytic	3	624.971	2.0542	3.0143e-07	99.273	1	3000.4	4193.7	3479.8	3498.6	4088.4	3642	2744.3	0.915
1744	RHEGFER	7	Unmodified	_RHEGFER_	P02549	Spectrin alpha chain, erythrocytic 1	3	310.823	-0.19308	0.0036924	74.464	1	2125.1	2323.6	1943.9	2159.4	2194.6	1747.1	2432.8	1.145
1748	RHQYHIR	7	Unmodified	_RHQYHIR_	P15104	Glutamine synthetase	3	337.186	-0.60455	0.0014223	82.305	1	0	0	0	0	0	0	0	NA
1749	RHQYHIR	7	Unmodified	_RHQYHIR_	P15104	Glutamine synthetase	3	337.186	-0.1676	0.0084466	61.561	1	0	0	0	0	0	0	0	NA
1750	RIDTLKK	7	Crotony(K)	_RIDTLK(cr)K_	Q8I0U8	Merozoite surface protein 1	3	314.531	1.6128	0.0090382	77.282	1	2197	3756.8	3897	7300.5	8134.2	7083.9	1713.6	0.78
1751	RKEEIEAQIK	10	Crotony(K)	_RK(cr)EEIEAQIK_	O00233	26S proteasome non-ATPase regulatory subunit 9	3	437.914	2.5421	5.547e-08	132.56	1	10580	10155	9177	8883.3	9280	8847.6	9513.9	0.899
1752	RLETYYK	7	Unmodified	_RLETYYK_	P00568	Adenylate kinase isoenzyme 1	3	324.843	2.7172	0.00072266	85.212	1	4955	5537.3	5018.8	5189.5	4847.1	4879.3	5503.7	1.111
1753	RLSEDYGVLK	10	Unmodified	_RLSEDYGVLK_	P32119	Peroxiredoxin-2	3	393.884	2.3233	6.5309e-05	106.62	1	3229.6	3305.4	3553.7	2997.1	2979.5	3332.5	3020.5	0.935
1754	RLSEDYGVLK	10	Unmodified	_RLSEDYGVLK_	P32119	Peroxiredoxin-2	3	393.884	2.1285	0.018087	56.404	1	0	0	0	0	0	0	0	NA
1755	RNPQTHLK	8	Unmodified	_RNPQTHLK_	P04040	Catalase	4	249.145	0.26557	0.013864	53.968	1	0	0	0	0	0	0	0	NA
1756	RPAEDMEEEQAFKR	14	Crotony(K)	_RPAEDMEEEQAFK(cr)R_	P61978	Heterogeneous nuclear ribonucleoprotein K	3	601.949	3.4938	3.6015e-06	97.073	1	5299.4	6945	6369.3	5839.8	6758.9	5489.1	5367.5	1.013
1757	RPKEAENPEGEEK	13	Crotony(K)	_RPK(cr)EAENPEGEEK_	P51858	Hepatoma-derived growth factor	3	527.59	2.7426	0.00072413	84.753	1	1681	1989.7	1400.8	1667.6	1827.3	1482.9	1390.8	0.827
1758	RQEVLTR	7	Unmodified	_RQEVLTR_	P02549	Spectrin alpha chain, erythrocytic 1	3	301.179	0.47983	0.0057519	67.897	1	0	0	0	0	0	0	0	NA
1759	RQEVLTR	7	Unmodified	_RQEVLTR_	P02549	Spectrin alpha chain, erythrocytic 1	3	301.179	0.15067	0.0071118	64.485	1	3004.1	3619.4	3180.4	3681.5	3630.1	3140.8	2746	0.914
1760	RRPRPPNAPSQDGK	14	Unmodified	_RRPRPPNAPSQDGK_	P16989	Y-box-binding protein 3	4	394.717	0.14577	5.4846e-13	121.56	2	2092.6	1339	1351.1	2392.2	2217.7	1287.8	2891.4	1.382
1761	RRPRPPNAPSQDGK	14	Unmodified	_RRPRPPNAPSQDGK_	P16989	Y-box-binding protein 3	5	315.975	-0.45907	0.00063076	69.03	2	1489	333.84	521.45	1627.5	1518.8	437.68	1917.6	1.288
1762	RRPRPPNAPSQDGK	14	Unmodified	_RRPRPPNAPSQDGK_	P16989	Y-box-binding protein 3	3	525.954	1.045	0.033042	35.037	1	693.49	0	287.15	1050.4	1028.9	182.96	1158.2	1.67
1763	RRPRPPNAPSQDGK	14	Unmodified	_RRPRPPNAPSQDGK_	P16989	Y-box-binding protein 3	5	315.975	0.21904	0.017701	43.761	1	0	0	0	0	0	0	0	NA
1764	RRPRPPNAPSQDGK	14	Unmodified	_RRPRPPNAPSQDGK_	P16989	Y-box-binding protein 3	4	394.717	0.7241	7.8761e-07	97.69	1	856.47	354.08	194.75	844.7	755.95	236.18	936.27	1.093
1765	RRPRPPNAPSQDGK	14	Unmodified	_RRPRPPNAPSQDGK_	P16989	Y-box-binding protein 3	5	315.975	0.063453	0.0079692	52.071	2	0	0	0	0	0	0	0	NA
1766	RRPRPPNAPSQDGK	14	Unmodified	_RRPRPPNAPSQDGK_	P16989	Y-box-binding protein 3	4	394.717	0.74545	1.5663e-12	117.93	2	1646.5	552.23	555.44	1396.3	1338.2	376.93	1759.9	1.069
1767	RRPRPPNAPSQDGK	14	Unmodified	_RRPRPPNAPSQDGK_	P16989	Y-box-binding protein 3	4	394.717	1.5933	7.8761e-07	97.69	1	1083.8	603.57	584.17	1054.6	1280.8	519.69	1014.8	0.936
1768	RRPRPPNAPSQDGK	14	Unmodified	_RRPRPPNAPSQDGK_	P16989	Y-box-binding protein 3	5	315.975	0.10608	0.019058	42.785	1	0	0	0	0	0	0	0	NA
1769	RTDEAAFQK	9	Unmodified	_RTDEAAFQK_	P26447	Protein S100-A4	3	355.849	1.7526	0.022021	50.13	1	0	0	0	0	0	0	0	NA
1770	RTDEAAFQK	9	Unmodified	_RTDEAAFQK_	P26447	Protein S100-A4	3	355.849	2.7156	0.00087766	75.652	1	0	0	0	0	0	0	0	NA
1771	RVDIQNKR	8	Crotony(K)	_RVDIQNK(cr)R_	Q00577	Transcriptional activator protein Pur-alpha	3	366.212	1.4885	0.0010664	83.783	1	1902.8	2034.9	2808.8	2270.8	2259.7	2279.8	2428.2	1.276
1772	RVSISEGDDK	10	Unmodified	_RVSISEGDDK_	P22087	rRNA 2'-O-methyltransferase fibrillarin	3	369.188	4.0596	0.038693	41.164	1	754.33	1982.7	853.99	694.61	1765	602.42	795.96	1.055
1773	RVSISEGDDK	10	Unmodified	_RVSISEGDDK_	P22087	rRNA 2'-O-methyltransferase fibrillarin	3	369.188	4.5654	0.0054161	66.056	1	2633.5	6443.8	3002	2950.3	4833	2326.4	2910.9	1.105
1774	SAAYAKK	7	Crotony(K)	_SAAYAK(cr)K_	P31948	Stress-induced-phosphoprotein 1	2	403.724	2.8627	0.035581	68.214	1	6895.4	8695.6	7311	6693.7	7904.3	7034	6940.5	1.007
1775	SADFTNFDPR	10	Unmodified	_SADFTNFDPR_	P00918	Carbonic anhydrase 2	2	585.265	1.9868	0.015082	82.417	1	5247.6	6217.2	5716	5773.5	5226.1	4689.3	5150.6	0.982
1776	SAPASPVQSPAKEAETK	17	Crotony(K)	_SAPASPVQSPAK(cr)EAETK_	P35612	Beta-adducin	3	589.304	3.1185	8.8539e-53	166.92	1	2694.2	3285.9	2632.9	2393.5	3270.3	2474	2511.6	0.932
1777	SASADDIKK	9	Crotony(K)	_SASADDIK(cr)K_	P25686	DnaJ homolog subfamily B member 2	2	501.759	2.9774	0.00042439	100.88	1	6699	8421.8	7849.3	7317.2	8120.9	8140.8	6767.6	1.01
1778	SAVTALWGK	9	Unmodified	_SAVTALWGK_	P68871	Hemoglobin subunit beta	2	466.764	4.7626	2.9041e-11	140.45	3	17864	21825	18697	18175	19173	15242	15987	0.895
1779	SAVTALWGK	9	Unmodified	_SAVTALWGK_	P68871	Hemoglobin subunit beta	3	311.512	3.8561	0.0092049	68.016	2	4549.7	7673.8	4421.7	4134.5	5929.9	3561.1	4294.1	0.944
1780	SAVTALWGK	9	Unmodified	_SAVTALWGK_	P68871	Hemoglobin subunit beta	3	311.512	2.1153	9.1006e-05	86.67	1	0	0	0	0	0	0	0	NA
1781	SAVTALWGK	9	Unmodified	_SAVTALWGK_	P68871	Hemoglobin subunit beta	2	466.764	5.0471	9.5426e-07	132.01	3	5956.8	6296.4	5905.4	6008.2	5783.2	4104.8	5108.9	0.858
1782	SAVTALWGK	9	Unmodified	_SAVTALWGK_	P68871	Hemoglobin subunit beta	3	311.512	4.1591	3.9812e-05	90.709	2	3702.6	4199.3	3697	3632.6	3790.1	3185.7	3273.3	0.884
1783	SAVTALWGK	9	Unmodified	_SAVTALWGK_	P68871	Hemoglobin subunit beta	2	466.764	3.0062	0.0013531	119.68	1	14631	17824	16237	14545	15539	12858	14315	0.978
1784	SAVTALWGK	9	Unmodified	_SAVTALWGK_	P68871	Hemoglobin subunit beta	2	466.764	2.8472	0.0028091	105.2	1	0	0	0	0	0	0	0	NA
1785	SAVTALWGK	9	Unmodified	_SAVTALWGK_	P68871	Hemoglobin subunit beta	3	311.512	3.1239	0.026023	59.35	1	0	0	0	0	0	0	0	NA
1786	SAVTALWGK	9	Unmodified	_SAVTALWGK_	P68871	Hemoglobin subunit beta	2	466.764	4.2301	0.0013531	119.68	2	15850	21148	18640	17291	17289	14625	15726	0.992
1787	SAVTALWGK	9	Unmodified	_SAVTALWGK_	P68871	Hemoglobin subunit beta	3	311.512	2.6359	9.1006e-05	86.67	2	7257.6	10390	8986	9321.1	9614	7663.3	8603.3	1.185
1788	SAVTALWGK	9	Unmodified	_SAVTALWGK_	P68871	Hemoglobin subunit beta	2	466.764	3.0581	0.0044514	107.79	1	14010	15813	14305	14863	14446	12698	14976	1.069
1789	SAVTALWGK	9	Unmodified	_SAVTALWGK_	P68871	Hemoglobin subunit beta	2	466.764	2.4502	0.00081662	99.815	2	19342	22943	22511	21295	19584	17427	19442	1.005
1790	SAVTALWGK	9	Unmodified	_SAVTALWGK_	P68871	Hemoglobin subunit beta	3	311.512	1.079	4.1181e-05	90.601	3	8005.9	7882.4	8643.8	8317.9	7695.9	6338.7	8469.6	1.058
1791	SAVTALWGK	9	Unmodified	_SAVTALWGK_	P68871	Hemoglobin subunit beta	3	311.512	2.1223	9.1006e-05	86.67	4	10752	11191	11011	10109	8740.8	8262.8	11673	1.086
1792	SAVTALWGK	9	Unmodified	_SAVTALWGK_	P68871	Hemoglobin subunit beta	2	466.764	3.5048	9.0528e-08	138.08	5	34355	35991	35607	33335	31393	27045	38676	1.126
1793	SAVTALWGK	9	Unmodified	_SAVTALWGK_	P68871	Hemoglobin subunit beta	3	311.512	2.2788	0.0074556	69.812	2	0	0	0	0	0	0	0	NA
1794	SAVTALWGK	9	Unmodified	_SAVTALWGK_	P68871	Hemoglobin subunit beta	2	466.764	5.076	0.00011418	94.309	1	0	0	0	0	0	0	0	NA
1795	SAVTALWGK	9	Unmodified	_SAVTALWGK_	P68871	Hemoglobin subunit beta	2	466.764	4.1915	0.0097773	77.662	1	0	0	0	0	0	0	0	NA
1796	SAVTALWGK	9	Unmodified	_SAVTALWGK_	P68871	Hemoglobin subunit beta	2	466.764		4.7921e-38	132.01	1	0	0	0	0	0	0	0	NA
1797	SAVTALWGK	9	Unmodified	_SAVTALWGK_	P68871	Hemoglobin subunit beta	2	466.764		0.0086322	68.525	1	0	0	0	0	0	0	0	NA
1798	SAVTALWGKVNVDEVGGEALGR	22	Crotony(K)	_SAVTALWGK(cr)VNVDEVGGEALGR_	P68871	Hemoglobin subunit beta	3	766.069	1.5973	5.1646e-42	133.74	1	2223.4	3990.4	3114.9	2931.6	3302.1	2512.3	2582.6	1.162
1799	SAVTALWGKVNVDEVGGEALGR	22	Crotony(K)	_SAVTALWGK(cr)VNVDEVGGEALGR_	P68871	Hemoglobin subunit beta	3	766.069	1.7271	5.6441e-72	173.43	6	12676	15717	17238	12445	15993	12805	14733	1.162
1800	SAVTALWGKVNVDEVGGEALGR	22	Crotony(K)	_SAVTALWGK(cr)VNVDEVGGEALGR_	P68871	Hemoglobin subunit beta	4	574.804	1.7728	1.3491e-62	156.87	2	3299.1	4471.8	3900.1	3827.7	3937.8	3128.6	3576.2	1.084
1801	SAVTALWGKVNVDEVGGEALGR	22	Crotony(K)	_SAVTALWGK(cr)VNVDEVGGEALGR_	P68871	Hemoglobin subunit beta	2	1148.6	1.3907	0	279.74	2	28557	31747	31409	31169	31438	29087	31393	1.099
1802	SAVTALWGKVNVDEVGGEALGR	22	Crotony(K)	_SAVTALWGK(cr)VNVDEVGGEALGR_	P68871	Hemoglobin subunit beta	3	766.069	1.9585	3.8714e-22	104.3	2	2163.1	2974.1	3224.9	2891.9	3036.7	2533.5	2497.9	1.155
1803	SAVTALWGKVNVDEVGGEALGR	22	Crotony(K)	_SAVTALWGK(cr)VNVDEVGGEALGR_	P68871	Hemoglobin subunit beta	3	766.069	2.035	5.7622e-44	138.66	2	2867.2	3671	3577.9	2871.7	3003.2	2628.3	2714.4	0.947
1804	SAVTALWGKVNVDEVGGEALGR	22	Crotony(K)	_SAVTALWGK(cr)VNVDEVGGEALGR_	P68871	Hemoglobin subunit beta	3	766.069	2.0605	1.2784e-34	125.45	1	0	0	0	0	0	0	0	NA
1805	SAVTALWGKVNVDEVGGEALGR	22	Crotony(K)	_SAVTALWGK(cr)VNVDEVGGEALGR_	P68871	Hemoglobin subunit beta	3	766.069	2.0885	1.256e-55	154.65	3	1872	2688.7	2818.5	2002.1	2349.5	1947.9	2338.2	1.249
1806	SAVTALWGKVNVDEVGGEALGR	22	Crotony(K)	_SAVTALWGK(cr)VNVDEVGGEALGR_	P68871	Hemoglobin subunit beta	3	766.069	2.1222	5.0448e-82	177.29	2	0	0	0	0	0	0	0	NA
1807	SAVTALWGKVNVDEVGGEALGR	22	Crotony(K)	_SAVTALWGK(cr)VNVDEVGGEALGR_	P68871	Hemoglobin subunit beta	3	766.069	2.1638	3.1593e-62	156.87	3	4215	4892.9	4305.8	3940.8	4670.1	3542.6	3666.7	0.87
1808	SAVTALWGKVNVDEVGGEALGR	22	Crotony(K)	_SAVTALWGK(cr)VNVDEVGGEALGR_	P68871	Hemoglobin subunit beta	3	766.069	2.2503	3.4973e-71	166.21	8	12813	15420	15424	13626	15635	12737	11746	0.917
1809	SAVTALWGKVNVDEVGGEALGR	22	Crotony(K)	_SAVTALWGK(cr)VNVDEVGGEALGR_	P68871	Hemoglobin subunit beta	3	766.069	1.9606	2.6511e-71	168.3	2	2435	2678.7	2422.8	2716.9	2598	2223.2	2460	1.01
1810	SAVTALWGKVNVDEVGGEALGR	22	Crotony(K)	_SAVTALWGK(cr)VNVDEVGGEALGR_	P68871	Hemoglobin subunit beta	4	574.804	1.7428	1.0327e-28	116.45	1	6271.6	7508.1	8314.8	7055.1	7559.5	5509.7	6358.2	1.014
1811	SAVTALWGKVNVDEVGGEALGR	22	Crotony(K)	_SAVTALWGK(cr)VNVDEVGGEALGR_	P68871	Hemoglobin subunit beta	2	1148.6	1.3223	3.4104e-284	271.11	1	20930	24350	20893	20063	24222	21577	22385	1.07
1812	SAVTALWGKVNVDEVGGEALGR	22	Crotony(K)	_SAVTALWGK(cr)VNVDEVGGEALGR_	P68871	Hemoglobin subunit beta	3	766.069	1.9399	1.4004e-34	125.04	5	8360.9	11824	11200	9936.3	11394	9335.4	8271.1	0.989
1813	SAVTALWGKVNVDEVGGEALGR	22	Crotony(K)	_SAVTALWGK(cr)VNVDEVGGEALGR_	P68871	Hemoglobin subunit beta	3	766.069	2.3949	0.00042928	52.898	1	0	0	0	0	0	0	0	NA
1814	SAVTALWGKVNVDEVGGEALGR	22	Crotony(K)	_SAVTALWGK(cr)VNVDEVGGEALGR_	P68871	Hemoglobin subunit beta	3	766.069	2.7133	5.8146e-95	191.22	2	2977.7	3872	2996.3	2502.4	3323.4	2790.4	2938.1	0.987
[truncated: 935 more rows]

## Sheet: Statistics
Peptide length	Number of peptides	Number of modification sites per protein	Number of proteins
[truncated: 28 more rows]
