# Supplementary material for: Protein Modification Characteristics of the Malaria Parasite Plasmodium falciparum and the Infected Erythrocytes
Source: Mol Cell Proteomics. 2020 Nov 24;20:100001. doi: 10.1074/mcp.RA120.002375 (PMC7857547; doi:10.1074/mcp.RA120.002375)
Supplement: Supplemental Dataset 12 [file mmc12.xlsx]

## Sheet: Summary
Header line description of table 1			Table 1. MS/MS spectrum database search analysis summary
Total spectrums	Number of spectrums produced by mass spectrometer
Matched spectrum	Number of spectrums matched with alignment protein		Total spectrums	Matched spectrum	Peptides	Modified peptides	Identified proteins	Quantifiable proteins	Identified sites	Quantifiable sites
Peptides	Number of peptides which spectrum hit		127002	4333 (3.4%)	1225	831	286	216	846	640
Modified peptides	Total number of modified peptides identified
Identified proteins	Number of proteins detected by spectrum search analysis
Quantifiable proteins	Number of proteins quantifiable		Table 2. Differentially modified modification sites (modified proteins) summary (Filtered with threshold value of expression fold change)
Identified sites	Number of modification sites detected by spectrum search analysis
Quantifiable sites	Number of modification sites quantifiable		Compare group	Regulated type	fold change >1.2	fold change >1.3	fold change >1.5	fold change >2
			8h/0h	up-regulated	39 (28)	15 (13)	4 (4)	1 (1)
Header line description of worksheet "Site_quant"				down-regulated	17 (14)	8 (7)	5 (4)	0 (0)
Protein accession	Protein accession number of database used for search
Position	Modification site localization in protein
Amino acid	The amino acid that modification site modified
Protein description	Protein functional description
Gene name	Indicates the name of the gene that code for the protein sequence
Localization probability	Probability of a certain amino acid containing this modification in this peptide
PEP	The maximal posterior error probability for peptides
Score	A simple rule to be used to judge whether a result is significant or not
Modified sequence	Identified peptide sequence marked with modification sites localization probabilities
Charge	Carried charge of peptide
Mass error [ppm]	Parts per million ratio of peptide mass error between the theory and practice
MS/MS Count	Number of spectrum matched with peptide
Header line description of worksheet "peptide_quant"
ID	Identified peptide index number
Sequence	Identified peptide amino acid sequence
Length	Identified peptide amino acid length
Modifications	identified peptide with modification markers
Modified sequence	Identified peptide sequence marked with modification sites localization probabilities
Protein accession	Protein accession number of database used for search
Protein description	Protein functional description
Charge	Carried charge of peptide
m/z	Mass-to-charge ratio of peptide
Mass error [ppm]	Parts per million ratio of peptide mass error between the theory and practice
PEP	The maximal posterior error probability for peptides
Score	A simple rule to be used to judge whether a result is significant or not
MS/MS Count	Number of spectrum matched with peptide

## Sheet: Site_quant
Protein accession	Position	Amino acid	Protein description	Gene name	Localization probability	PEP	Score	Modified sequence	Charge	Mass error [ppm]	MS/MS Count	0h	16h	24h	32h	40h	48h	8h	8h/0h Ratio
C0H4U4	298	K	Uncharacterized protein	PF3D7_0813300	1	0.0309554	62.546	K(1)HSNVFK	3	-0.37367	1
C0H4V6	19	K	14-3-3 protein	PF3D7_0818200	1	0.0330987	63.091	SK(1)LAEQAER	2	-1.6037	1	0.469	0.723	0.959	1.498	1.633	1.129	0.588	1.254
C0H4V6	91	K	14-3-3 protein	PF3D7_0818200	1	0.000175948	87.989	ANVHNK(1)NVAATYR	3	0.32542	1
C6KT18	6	K	Histone H2A	PF3D7_0617800	1	0.0358988	41.399	MSAK(1)GK(1)TGRK	3	4.1584	1	0.951	0.971	0.967	1.003	1.185	1.055	0.868	0.914
C6KT18	4	K	Histone H2A	PF3D7_0617800	1	0.0358988	41.399	MSAK(1)GK(1)TGRK	3	4.1584	1	0.951	0.971	0.967	1.003	1.185	1.055	0.868	0.914
C6KTA4	116	K	Pyruvate kinase	PF3D7_0626800	1	0.000591052	82.279	NK(1)EVHLK	3	-1.9006	1	0.44	0.622	0.857	1.492	1.701	1.403	0.485	1.101
C6KTA4	121	K	Pyruvate kinase	PF3D7_0626800	1	0.00118407	76.228	EVHLK(1)EGSK	3	-1.1239	1	0.293	0.67	0.881	1.559	1.715	1.325	0.556	1.895
O00232	207	K	26S proteasome non-ATPase regulatory subunit 12	PSMD12	1	0.00403194	74.464	TQIISK(1)K	2	-0.32975	1	0.871	1.069	1.034	0.993	1.104	1.007	0.922	1.058
O00233	30	K	26S proteasome non-ATPase regulatory subunit 9	PSMD9	1	1.3715e-07	119.03	RK(1)EEIEAQIK	3	-1.0467	1	0.951	1.072	1.025	0.938	0.986	0.994	1.034	1.087
O00233	117	K	26S proteasome non-ATPase regulatory subunit 9	PSMD9	1	0.00615867	66.215	DMAEAHK(1)EAMSR	3	-0.73314	2	0.882	1.136	1.077	1.059	1.046	0.941	0.859	0.975
O14618	265	K	Copper chaperone for superoxide dismutase	CCS	1	0.012835	68.536	K(1)ESAQPPAHL	2	-0.46593	1	0.793	1.008	0.987	1.186	1.247	1.056	0.723	0.911
O14791	127	K	Apolipoprotein L1	APOL1	1	0.0394413	43.442	DK(1)NWHDK	3	-1.5026	1	0.678	0.661	0.725	1.114	0.693	2.481	0.648	0.956
O14818	52	K	Proteasome subunit alpha type-7	PSMA7	1	0.0113647	70.345	SVAK(1)LQDER	2	0.093103	1	0.931	1.048	0.957	1.044	1.171	0.917	0.931	1
O14904	246	K	Protein Wnt-9a	WNT9A	1	0.0390831	43.083	HK(1)YETALK	3	1.2024	1
O43633	41	K	Charged multivesicular body protein 2a	CHMP2A	0.999999	0.00740085	68.355	QKLETQEK(1)K	3	1.1639	1
O60610	202	K	Protein diaphanous homolog 1	DIAPH1	1	2.37725e-16	115.56	LHDEK(1)EETAGSYDSR	3	0.218	1	0.944	1.29	0.936	0.993	1.008	0.887	0.942	0.998
O60925	83	K	Prefoldin subunit 1	PFDN1	1	0.00302172	68.171	EAIHSQLLEK(1)QK	3	-1.0262	1
O75347	28	K	Tubulin-specific chaperone A	TBCA	1	0.00330661	77.662	VMYEK(1)EAK	2	0.4945	2	0.907	1.065	1.031	0.933	1.101	0.906	1.058	1.167
O75347	95	K	Tubulin-specific chaperone A	TBCA	1	9.07258e-49	154.65	ILENEKDLEEAEEYK(1)EAR	3	-1.0321	1	0.966	1.013	0.976	0.92	1.059	0.998	1.069	1.107
O75347	23	K	Tubulin-specific chaperone A	TBCA	1	0.0208529	63.216	EK(1)VMYEK	3	1.5395	2
O75347	51	K	Tubulin-specific chaperone A	TBCA	1	0.00106928	89.231	AEDGENYDIK(1)K	2	-0.17251	1	0.907	1.142	0.966	0.952	1.08	0.955	0.997	1.099
O75368	17	K	SH3 domain-binding glutamic acid-rich-like protein	SH3BGRL	1	0.00239619	72.497	VYIASSSGSTAIK(1)K	3	-0.86219	1
O75832	149	K	26S proteasome non-ATPase regulatory subunit 10	PSMD10	1	0.0029627	82.279	AAAK(1)GNLK	2	-0.41662	1	0.844	1.038	0.997	1.02	1.095	1.057	0.948	1.124
O75955	174	K	Flotillin-1	FLOT1	1	0.0113647	70.345	TAQVQK(1)DAR	2	1.4223	1	1.034	1.155	1.056	1.019	0.925	0.883	0.928	0.898
O75955	340	K	Flotillin-1	FLOT1	1	0.000498061	88.596	AEAEQMAK(1)K	2	-0.43114	2	0.903	1.059	1.034	1.008	1.095	0.853	1.048	1.161
O76003	110	K	Glutaredoxin-3	GLRX3	1	1.05594e-05	76.073	LDGAHAPELTK(1)K	3	0.10596	1
O95490	594	K	Adhesion G protein-coupled receptor L2	ADGRL2	1	0.0289017	46.663	SYNK(1)LQK	2	-0.20666	1
O96161	125	K	Iron-sulfur assembly protein, putative	PF3D7_0207200	1	0.0252005	43.03	NSK(1)IHYINNLISK	4	2.9612	1	0.539	2.747	0.497	0.575	1.83	0.34	0.471	0.874
O96242	1124	K	Conserved Plasmodium protein	PFB0745w	1	0.0315552	51.346	ILFYNIYK(1)K	4	-3.7991	1	0.853	0.76	0.937	1.094	1.248	1.218	0.891	1.045
P00338	222	K	L-lactate dehydrogenase A chain	LDHA	0.955484	5.63976e-16	111.22	TLHPDLGTDK(0.955)DK(0.045)EQWK	4	1.0281	1	0.885	1.02	1.193	1.038	1.111	0.811	0.943	1.066
P00352	362	K	Retinal dehydrogenase 1	ALDH1A1	1	1.0711e-11	132.01	ILDLIESGK(1)K	3	-1.5638	1	0.948	0.956	1.057	1.053	0.995	0.899	1.091	1.151
P00352	412	K	Retinal dehydrogenase 1	ALDH1A1	1	0.000239617	93.345	FK(1)SLDDVIK	2	0.010087	2	0.929	1.117	1.114	0.945	1.069	0.877	0.949	1.021
P00352	419	K	Retinal dehydrogenase 1	ALDH1A1	1	0.00117281	104.01	SLDDVIK(1)R	2	-1.9103	1	0.927	1.117	0.954	0.92	1.092	0.909	1.082	1.168
P00352	255	K	Retinal dehydrogenase 1	ALDH1A1	1	0.00112749	88.495	LIK(1)EAAGK	3	-0.94452	2	0.929	1.141	1.09	0.957	1.022	0.901	0.96	1.034
P00352	260	K	Retinal dehydrogenase 1	ALDH1A1	1	0.00102259	85.813	EAAGK(1)SNLK	2	-0.42542	1	0.833	1.089	1.026	1.053	1.04	1.049	0.91	1.092
P00390	296	K	Glutathione reductase, mitochondrial	GSR	1	0.00246443	85.355	FSQVK(1)EVK	2	-0.79956	1	0.972	1.065	1.027	0.917	1.103	0.928	0.988	1.016
P00441	123	K	Superoxide dismutase [Cu-Zn]	SOD1	1	4.53529e-51	168.5	TLVVHEK(1)ADDLGK	2	0.8546	7	0.893	1.1	1.049	0.998	1.086	0.935	0.939	1.052
P00441	71	K	Superoxide dismutase [Cu-Zn]	SOD1	1	1.95471e-07	121.02	K(1)HGGPKDEER	2	0.56876	3	0.753	1.11	1.073	0.941	1.147	1.033	0.943	1.252
P00441	24	K	Superoxide dismutase [Cu-Zn]	SOD1	1	5.78465e-101	184.6	GDGPVQGIINFEQK(1)ESNGPVK	4	0.38727	2	0.84	1.2	1.007	0.987	1.146	0.94	0.879	1.046
P00441	76	K	Superoxide dismutase [Cu-Zn]	SOD1	1	0.00128613	78.513	HGGPK(1)DEER	2	-0.23025	2	0.914	0.981	0.898	0.963	1.142	1.097	1.005	1.1
P00441	10	K	Superoxide dismutase [Cu-Zn]	SOD1	1	3.5712e-171	222.6	AVCVLK(1)GDGPVQGIINFEQK	3	-0.40718	1	0.883	1.075	0.995	0.968	1.121	0.991	0.966	1.094
P00441	129	K	Superoxide dismutase [Cu-Zn]	SOD1	1	8.80377e-52	168.05	ADDLGK(1)GGNEESTK	3	0.40118	8	0.904	1.116	1.008	0.901	1.147	0.974	0.949	1.049
P00491	265	K	Purine nucleoside phosphorylase	PNP	1	5.78587e-40	147.75	ANHEEVLAAGK(1)QAAQK	4	0.80819	2	0.877	1.068	1.201	1.013	0.972	0.895	0.973	1.109
P00492	156	K	Hypoxanthine-guanine phosphoribosyltransferase	HPRT1	1	0.00835157	72.23	QYNPK(1)MVK	2	0.04941	1
P00558	11	K	Phosphoglycerate kinase 1	PGK1	1	0.0247526	64.64	LTLDK(1)LDVK	2	0.4329	1	0.931	1.111	1.039	0.977	1.107	0.921	0.914	0.981
P00558	131	K	Phosphoglycerate kinase 1	PGK1	1	2.35021e-12	134.23	FHVEEEGK(1)GK	3	0.68655	3	0.945	1.083	1.041	1.022	1.025	0.948	0.936	0.991
P00558	272	K	Phosphoglycerate kinase 1	PGK1	1	0.00115954	84.054	DLMSK(1)AEK	3	0.97408	2	0.92	1.064	1.002	1.029	1.095	0.827	1.063	1.155
P00558	291	K	Phosphoglycerate kinase 1	PGK1	1	4.20425e-91	185.14	ITLPVDFVTADK(1)FDENAK	3	1.4303	3	0.995	0.982	1.061	0.973	1.111	0.976	0.902	0.906
P00558	156	K	Phosphoglycerate kinase 1	PGK1	1	4.42245e-13	96.881	ASLSK(1)LGDVYVNDAFGTAHR	3	-2.2062	1
P00558	192	K	Phosphoglycerate kinase 1	PGK1	1	0.000880774	98.048	K(1)ELNYFAK	2	1.853	2	0.977	1.186	0.982	0.909	1.023	0.927	0.998	1.022
P00558	91	K	Phosphoglycerate kinase 1	PGK1	1	0.0211948	43.613	SLLGK(1)DVLFLK	3	-1.3082	1
P00558	323	K	Phosphoglycerate kinase 1	PGK1	1	0.00108448	101.38	K(1)YAEAVTR	2	-0.19049	2	0.942	1.09	0.997	1.007	1.105	0.959	0.901	0.956
P00558	146	K	Phosphoglycerate kinase 1	PGK1	1	0.0151294	71.219	AEPAK(1)IEAFR	2	-1.5308	1	0.9	1.121	1.052	1.005	1.093	0.891	0.939	1.043
P00558	220	K	Phosphoglycerate kinase 1	PGK1	1	3.85165e-52	166.64	VADK(1)IQLINNMLDK	3	2.1335	1	0.996	0.969	1.155	1.038	0.903	0.953	0.986	0.99
P00568	147	K	Adenylate kinase isoenzyme 1	AK1	1	8.99211e-24	151.26	VDDNEETIK(1)K	2	-1.7074	4	0.92	1.124	0.927	0.96	1.177	0.948	0.942	1.024
P00568	166	K	Adenylate kinase isoenzyme 1	AK1	1	0.00257315	80.905	ATEPVIAFYEK(1)R	2	0.25025	1	0.86	1.14	1.038	0.974	1.208	0.934	0.846	0.983
P00568	88	K	Adenylate kinase isoenzyme 1	AK1	1	5.59986e-22	135.09	VNTSK(1)GFLIDGYPR	2	0.53741	2	0.894	1.136	1.065	0.942	1.109	0.992	0.862	0.964
P00568	56	K	Adenylate kinase isoenzyme 1	AK1	1	0.00129995	88.056	K(1)LSEIMEK	2	-0.86218	1	0.881	1.181	0.96	0.997	1.115	0.949	0.918	1.042
P00751	545	K	Complement factor B	CFB	1	0.0387055	43.272	VSVGGEK(1)R	2	0.25243	1
P00751	707	K	Complement factor B	CFB	1	0.00150066	85.885	GDSGGPLIVHK(1)R	3	-0.67941	2	0.796	1.02	0.966	1.11	1.089	1.126	0.893	1.122
P00751	91	K	Complement factor B	CFB	1	0.00101595	91.658	TQDQK(1)TVR	2	0.51318	1	0.352	0.456	0.492	1.251	0.555	3.527	0.366	1.039
P00751	454	K	Complement factor B	CFB	1	0.0207929	63.091	DNEQHVFK(1)VK	3	2.319	3	0.582	0.844	0.776	1.072	0.891	2.306	0.53	0.912
P00915	128	K	Carbonic anhydrase 1	CA1	1	5.08929e-89	173.55	YSAELHVAHWNSAK(1)YSSLAEAASK	5	-0.032012	7	0.956	1.122	1.037	0.969	1.082	0.889	0.943	0.986
P00915	81	K	Carbonic anhydrase 1	CA1	1	5.38219e-41	160.87	SVLK(1)GGPFSDSYR	2	-0.17202	8	0.958	1.098	1.028	0.944	1.057	0.928	0.988	1.031
P00915	46	K	Carbonic anhydrase 1	CA1	1	3.68266e-48	148.26	HDTSLK(1)PISVSYNPATAK	3	2.7631	1	0.895	1.116	1.097	0.997	1.141	0.882	0.873	0.975
P00915	138	K	Carbonic anhydrase 1	CA1	1	1.91816e-89	182.15	YSSLAEAASK(1)ADGLAVIGVLMK	4	-0.96636	8	0.992	1.111	1.093	0.964	1.061	0.867	0.911	0.918
P00915	253	K	Carbonic anhydrase 1	CA1	1	0	293.88	SLLSNVEGDNAVPMQHNNRPTQPLK(1)GR	4	0.38868	26	0.924	1.102	1.081	0.968	1.088	0.872	0.964	1.042
P00915	157	K	Carbonic anhydrase 1	CA1	1	2.01293e-08	125.3	VGEANPK(1)LQK	2	0.36734	9	0.908	1.076	1.068	0.981	1.041	0.944	0.982	1.082
P00915	150	K	Carbonic anhydrase 1	CA1	1	1.92183e-07	79.489	ADGLAVIGVLMK(1)VGEANPK	4	-0.86594	3	0.939	1.202	0.973	0.919	1.057	0.962	0.948	1.01
P00918	251	K	Carbonic anhydrase 2	CA2	1	0.0316215	41.631	PAQPLK(1)NR	2	-0.75885	1
P00918	39	K	Carbonic anhydrase 2	CA2	1	0	267.78	QSPVDIDTHTAK(1)YDPSLKPLSVSYDQATSLR	4	0.67497	2	0.847	1.156	1.057	0.971	1.117	0.946	0.906	1.07
P00918	111	K	Carbonic anhydrase 2	CA2	1	0.000117235	69.071	LIQFHFHWGSLDGQGSEHTVDK(1)K	5	0.68795	1	0.929	1.309	0.961	0.954	1.188	0.842	0.817	0.88
P00918	80	K	Carbonic anhydrase 2	CA2	1	1.83592e-26	142.12	AVLK(1)GGPLDGTYR	2	-0.80945	3	0.849	1.174	1.024	1.032	1.128	0.937	0.856	1.008
P00918	167	K	Carbonic anhydrase 2	CA2	1	2.87074e-27	152.47	VVDVLDSIK(1)TK	2	-1.2982	2	0.947	1.142	0.978	0.936	1.114	0.928	0.955	1.009
P00918	158	K	Carbonic anhydrase 2	CA2	1	3.93415e-83	150.76	PGLQK(1)VVDVLDSIK	2	-1.4145	2
P00918	18	K	Carbonic anhydrase 2	CA2	1	5.0198e-33	140.22	HNGPEHWHK(1)DFPIAK	3	0.31651	5	0.968	1.099	1.014	1.032	1.037	0.861	0.99	1.023
P00918	256	K	Carbonic anhydrase 2	CA2	1	0.00371281	78.149	QIK(1)ASFK	2	0.5359	1
P00918	24	K	Carbonic anhydrase 2	CA2	1	0.00023397	70.321	DFPIAK(1)GER	2	-1.6284	3
P00918	224	K	Carbonic anhydrase 2	CA2	1	1.50749e-110	208.27	EPISVSSEQVLK(1)FR	2	-1.4849	2	0.889	1.193	1.003	0.968	1.081	0.922	0.943	1.06
P00918	76	K	Carbonic anhydrase 2	CA2	1	0	315.59	ILNNGHAFNVEFDDSQDK(1)AVLK	4	-0.54768	2	0.918	1.194	1.064	0.987	1.106	0.873	0.858	0.935
P00918	171	K	Carbonic anhydrase 2	CA2	1	0.00296074	79.875	GK(1)SADFTNFDPR	2	2.3934	4	0.933	1.086	1.051	0.913	1.109	0.94	0.968	1.037
P00918	113	K	Carbonic anhydrase 2	CA2	1	4.81787e-42	159.18	K(1)YAAELHLVHWNTK	4	-1.8997	3	0.873	1.094	1.074	0.943	1.064	0.875	1.077	1.234
P00918	126	K	Carbonic anhydrase 2	CA2	1	1.53292e-35	131.45	YAAELHLVHWNTK(1)YGDFGK	4	0.60401	2	0.898	1.209	1.074	0.972	1.088	0.853	0.906	1.009
P01009	159	K	Alpha-1-antitrypsin	SERPINA1	1	0.000574833	86.794	FLEDVK(1)K	3	-0.71258	3	0.201	0.394	0.316	1.106	0.335	4.448	0.201	0.999
P01009	359	K	Alpha-1-antitrypsin	SERPINA1	1	5.03038e-17	136.7	AVHK(1)AVLTIDEK	3	1.8863	1	0.393	0.7	0.559	1.045	0.628	3.208	0.466	1.186
P01009	217	K	Alpha-1-antitrypsin	SERPINA1	1	0.0279883	59.198	GK(1)WERPFEVK	3	0.75685	1	0.405	0.578	0.554	1.025	0.605	3.357	0.476	1.175
P01009	179	K	Alpha-1-antitrypsin	SERPINA1	1	0.00189293	78.548	K(1)QINDYVEK	2	0.94312	1
P01009	178	K	Alpha-1-antitrypsin	SERPINA1	1	8.51418e-107	192.85	LYHSEAFTVNFGDTEEAK(1)K	3	-0.52672	2	0.755	0.984	0.894	0.961	0.946	1.705	0.755	1
P01009	192	K	Alpha-1-antitrypsin	SERPINA1	1	0.00388562	83.692	GTQGK(1)IVDLVK	2	-0.1331	1	0.666	0.931	0.848	0.974	0.924	2.05	0.607	0.91
P01009	160	K	Alpha-1-antitrypsin	SERPINA1	1	2.88269e-100	186.9	K(1)LYHSEAFTVNFGDTEEAKK	4	-0.82729	1	0.569	0.825	0.726	1.043	0.713	2.624	0.5	0.878
P01009	187	K	Alpha-1-antitrypsin	SERPINA1	1	5.10559e-11	110.51	QINDYVEK(1)GTQGK	3	0.3107	2	0.709	0.974	0.904	1.003	0.968	1.708	0.733	1.033
P01011	158	K	Alpha-1-antichymotrypsin	SERPINA3	1	0.00751907	107.29	FTEDAK(1)R	2	2.0904	1	0.189	0.26	0.204	1.095	0.318	4.811	0.124	0.656
P01011	177	K	Alpha-1-antichymotrypsin	SERPINA3	1	3.81224e-35	133.78	LYGSEAFATDFQDSAAAK(1)K	3	0.67493	1	0.709	0.996	0.935	1.015	1.044	1.627	0.674	0.95
P01024	1325	K	Complement C3	C3	1	8.42152e-20	117.53	SEETK(1)ENEGFTVTAEGK	3	-0.90727	1	0.572	0.911	0.876	1.058	0.914	2.004	0.666	1.165
P01024	428	K	Complement C3	C3	1	5.60706e-09	103.88	K(1)QELSEAEQATR	2	0.87598	3	0.535	0.739	0.7	1.037	0.809	2.683	0.497	0.929
P01024	486	K	Complement C3	C3	1	0.00032786	84.916	AHEAK(1)IR	3	0.3732	2
P01024	1431	K	Complement C3	C3	1	0.00139391	83.182	YISK(1)YELDK	2	1.9627	2	0.719	1.067	0.859	0.995	0.966	1.747	0.647	0.899
P01024	1050	K	Complement C3	C3	1	0.00259727	74.962	QGALELIK(1)K	2	-0.93306	1	0.705	0.886	0.853	0.977	0.916	1.984	0.68	0.964
P01024	678	K	Complement C3	C3	1	0.00217167	80.706	SVQLTEK(1)R	2	0.35452	2	0.64	0.831	0.84	0.974	0.917	2.088	0.71	1.11
P01024	1501	K	Complement C3	C3	0.999838	5.48879e-09	103.13	FYHPEKEDGK(1)LNK	4	1.3389	1	0.604	0.753	0.671	1.048	0.78	2.612	0.532	0.88
P01024	1215	K	Complement C3	C3	1	0.0156994	68.657	FLTTAK(1)DK	2	1.659	1	0.67	0.899	0.822	1.014	0.899	2.032	0.664	0.991
P01024	1526	K	Complement C3	C3	1	6.23527e-05	96.059	SDDK(1)VTLEER	2	1.7581	2	0.601	0.749	0.745	1.076	0.798	2.471	0.56	0.933
P01024	1436	K	Complement C3	C3	1	0.0150735	71.268	YELDK(1)AFSDR	2	0.94201	1	0.653	0.99	0.903	1.014	0.928	1.865	0.648	0.993
P01031	691	K	Complement C5	C5	1	0.0337152	48.561	YK(1)HSVVK	3	0.67903	1
P01834	80	K	Immunoglobulin kappa constant	IGKC	1	0.00183805	75.213	ADYEK(1)HK	2	-0.65617	5	0.497	0.558	0.541	1.138	0.667	3.157	0.443	0.891
P01877	293	K	Immunoglobulin heavy constant alpha 2	IGHA2	1	0.00208863	82.287	VAAEDWK(1)K	2	1.66	1
P02042	83	K	Hemoglobin subunit delta	HBD	1	2.86031e-291	257.19	VLGAFSDGLAHLDNLK(1)GTFSQLSELHCDK	5	0.7859	6	0.958	1.053	1.002	0.902	1.147	0.941	0.998	1.041
P02042	9	K	Hemoglobin subunit delta	HBD	1	4.89914e-184	228.51	VHLTPEEK(1)TAVNALWGK	3	-0.89733	5	0.964	1.117	1.066	0.897	1.122	0.868	0.967	1.003
P02042	121	K	Hemoglobin subunit delta	HBD	1	1.22888e-283	272.24	NFGK(1)EFTPQMQAAYQK	3	-0.18866	22	0.949	1.147	1.02	0.96	1.07	0.907	0.947	0.998
P02042	60	K	Hemoglobin subunit delta	HBD	1	0	384.74	FFESFGDLSSPDAVMGNPK(1)VK	5	-1.7978	16	0.995	1.091	1.022	0.912	1.053	0.917	1.01	1.016
P02042	145	K	Hemoglobin subunit delta	HBD	1	8.04157e-114	186.58	VVAGVANALAHK(1)YH	3	-0.6173	17	0.884	1.162	1.06	0.981	1.153	0.931	0.828	0.936
P02042	18	K	Hemoglobin subunit delta	HBD	1	6.6368e-102	184.68	TAVNALWGK(1)VNVDAVGGEALGR	3	-0.78979	6	0.939	1.144	1.093	0.943	1.161	0.821	0.899	0.957
P02042	133	K	Hemoglobin subunit delta	HBD	1	0	275.02	EFTPQMQAAYQK(1)VVAGVANALAHK	3	1.5152	10	0.999	1.038	1.065	0.961	1.054	0.889	0.993	0.994
P02042	62	K	Hemoglobin subunit delta	HBD	1	0.0006637	97.798	VK(1)AHGK(1)K	3	-0.5512	7	0.874	1.013	0.944	0.926	1.248	0.994	1.001	1.145
P02042	96	K	Hemoglobin subunit delta	HBD	1	0	283.72	GTFSQLSELHCDK(1)LHVDPENFR	4	-0.68351	11	0.907	1.141	1.035	0.983	1.11	0.938	0.886	0.977
P02549	1238	K	Spectrin alpha chain, erythrocytic 1	SPTA1	1	4.51654e-06	75.334	DLVPLGDK(1)VTILGETAER	3	-0.88428	1	0.947	1.042	0.986	1.002	1.136	1.008	0.879	0.928
P02549	1540	K	Spectrin alpha chain, erythrocytic 1	SPTA1	1	7.79169e-19	120.7	YLK(1)HQTFAHEVDGR	4	-1.8612	2	1.016	1.025	0.978	0.906	1.045	1.016	1.014	0.998
P02549	90	K	Spectrin alpha chain, erythrocytic 1	SPTA1	1	4.01087e-64	178.15	SYEDPTNIQGK(1)YQK	3	2.3226	2	0.975	1.067	1.012	1.041	1.05	0.946	0.909	0.932
P02549	679	K	Spectrin alpha chain, erythrocytic 1	SPTA1	1	1.17749e-252	247.04	QK(1)GTQLHEANQQLQFENNAEDLQR	3	-0.75412	1	0.916	1.179	1.074	1.032	0.894	0.902	1.004	1.097
P02549	1648	K	Spectrin alpha chain, erythrocytic 1	SPTA1	1	0.00334777	110.31	K(1)HQLLER	3	0.17549	4	1.01	0.9	0.925	1.007	1.089	1.038	1.032	1.022
P02549	1602	K	Spectrin alpha chain, erythrocytic 1	SPTA1	1	0.00189345	80.219	K(1)LNEASR	2	-1.2827	2	0.993	1.031	0.801	1.071	1.09	0.925	1.089	1.097
P02549	1434	K	Spectrin alpha chain, erythrocytic 1	SPTA1	1	8.71622e-11	111.63	SSLDSLEALMK(1)K	3	0.019597	1	0.936	1.011	1.055	0.89	1.136	0.984	0.988	1.055
P02549	537	K	Spectrin alpha chain, erythrocytic 1	SPTA1	1	2.02331e-60	138.45	IITVDK(1)TATK	3	0.034276	2	0.835	1.161	1.089	0.98	0.987	0.87	1.078	1.291
P02549	72	K	Spectrin alpha chain, erythrocytic 1	SPTA1	1	9.65906e-13	124.62	WIMEK(1)VNILTDK	2	0.79957	2	0.919	1.026	1.065	0.959	1.044	0.845	1.141	1.242
P02549	329	K	Spectrin alpha chain, erythrocytic 1	SPTA1	1	3.95249e-67	165.19	AEK(1)LTLSHPSDAPQIQEMK	3	0.23	1	0.87	1.132	1.045	1.01	1.124	0.868	0.951	1.094
P02549	1423	K	Spectrin alpha chain, erythrocytic 1	SPTA1	1	0.000357504	66.826	SDDK(1)SSLDSLEALMK	3	2.5288	1
P02549	1125	K	Spectrin alpha chain, erythrocytic 1	SPTA1	1	3.90279e-58	171.56	KFDEFQK(1)DLNTNEPR	3	0.97333	3	0.934	1.138	0.993	0.881	1.17	0.923	0.961	1.029
P02549	1441	K	Spectrin alpha chain, erythrocytic 1	SPTA1	1	1.25866e-33	144.29	DDLDK(1)AITAQEGK	2	-0.15981	5	0.885	1.106	1.013	1.027	1.085	0.909	0.975	1.102
P02549	1902	K	Spectrin alpha chain, erythrocytic 1	SPTA1	1	3.8118e-28	149.69	EISSK(1)IEALNEK	2	-1.0687	2	0.928	1.137	1.041	0.972	1.07	0.916	0.936	1.009
P02549	1282	K	Spectrin alpha chain, erythrocytic 1	SPTA1	1	1.54394e-11	119.39	K(1)ESLNEAQK	2	-1.7731	4	0.964	1.046	0.985	0.95	1.077	0.951	1.028	1.067
P02549	779	K	Spectrin alpha chain, erythrocytic 1	SPTA1	1	0.0073509	63.989	FEALK(1)EPLATR	3	-0.19925	2	0.891	1.14	1.111	0.911	1.069	0.852	1.027	1.153
P02549	611	K	Spectrin alpha chain, erythrocytic 1	SPTA1	1	2.30574e-05	90.689	LADDEDYK(1)DIQNLK	3	-0.85828	1	0.851	1.164	1.105	1.025	1.171	0.824	0.859	1.009
P02549	634	K	Spectrin alpha chain, erythrocytic 1	SPTA1	1	0.00956404	54.032	ELAVNK(1)TQLENIQK	3	-0.67385	1
P02549	2083	K	Spectrin alpha chain, erythrocytic 1	SPTA1	1	0.000338208	77.505	QLQK(1)DHEDFLASLAR	3	-0.24093	1
P02549	1688	K	Spectrin alpha chain, erythrocytic 1	SPTA1	0.831816	0.0166939	60.91	K(0.168)K(0.832)DNVNK	3	0.43896	1	1.086	0.992	0.903	1.106	0.938	1.027	0.947	0.872
P02549	1139	K	Spectrin alpha chain, erythrocytic 1	SPTA1	1	1.72665e-17	95.666	DINK(1)VADDLLFEGLLTPEGAQIR	3	1.8881	1	0.968	0.999	1.045	0.936	1.143	1.052	0.857	0.885
P02549	2147	K	Spectrin alpha chain, erythrocytic 1	SPTA1	1	2.12749e-06	104.17	EQELQK(1)EEAR	3	0.65538	3	0.966	0.98	0.965	1.073	1.187	1.01	0.819	0.848
P02549	579	K	Spectrin alpha chain, erythrocytic 1	SPTA1	1	4.17449e-60	134.98	LLK(1)ESLLLQK	3	-2.3264	2
P02549	48	K	Spectrin alpha chain, erythrocytic 1	SPTA1	1	3.07383e-27	142.45	GQK(1)LEDSYHLQVFK	3	-0.83282	1	0.923	1.142	1.027	0.973	1.105	0.897	0.933	1.011
P02549	728	K	Spectrin alpha chain, erythrocytic 1	SPTA1	1	4.69695e-11	113.53	K(1)HGLLESAVAAR	2	0.18678	3	1.013	1.035	1.018	1.032	0.971	0.947	0.985	0.972
P02549	294	K	Spectrin alpha chain, erythrocytic 1	SPTA1	0.999999	6.23244e-42	124.17	EKEPVLTSEDYGK(1)DLVASEGLFHSHK	5	0.38975	1	0.913	1.296	1.037	0.956	1.067	0.837	0.893	0.978
P02549	93	K	Spectrin alpha chain, erythrocytic 1	SPTA1	1	1.04507e-64	181.87	YQK(1)HQSLEAEVQTK	4	0.14497	3	0.91	1.069	1.029	1.025	1.039	0.968	0.96	1.055
P02549	541	K	Spectrin alpha chain, erythrocytic 1	SPTA1	1	1.63728e-20	119.38	TATK(1)LIGDDHYDSENIK	3	0.99686	2	0.974	1.166	1.022	0.985	1.031	0.904	0.919	0.943
P02549	39	K	Spectrin alpha chain, erythrocytic 1	SPTA1	1	0.00451675	96.034	YQSFK(1)ER	2	-1.0404	1	0.96	1.096	0.956	0.946	1.12	0.964	0.958	0.998
P02549	210	K	Spectrin alpha chain, erythrocytic 1	SPTA1	1	1.18422e-22	122.01	KFEDFQVELVAK(1)EGR	3	1.0795	1	0.904	1.144	1.084	0.997	1.029	0.875	0.968	1.071
P02549	1782	K	Spectrin alpha chain, erythrocytic 1	SPTA1	1	4.70581e-40	154.49	DK(1)AAVGQEEIQLR	2	1.3942	5	0.925	1.112	1.024	1.004	1.104	0.891	0.94	1.016
P02549	1994	K	Spectrin alpha chain, erythrocytic 1	SPTA1	1	4.55383e-22	145.81	DK(1)LISAQHNQSK	3	0.49371	3	0.942	1.011	1.067	0.952	1.069	0.999	0.96	1.019
P02549	199	K	Spectrin alpha chain, erythrocytic 1	SPTA1	1	0.00905626	65.495	K(1)FEDFQVELVAK	3	-0.7008	1
P02549	2294	K	Spectrin alpha chain, erythrocytic 1	SPTA1	1	1.95052e-30	157.33	LTHK(1)EFR	3	0.58945	4	0.923	1.076	1.051	0.967	1.001	0.954	1.029	1.115
P02549	1201	K	Spectrin alpha chain, erythrocytic 1	SPTA1	1	7.80506e-09	105.65	EADDTKEQIEK(1)K	4	0.41427	3	0.928	1.068	1.064	0.876	1.069	0.982	1.013	1.092
P02549	365	K	Spectrin alpha chain, erythrocytic 1	SPTA1	1	0.000357812	88.101	YEK(1)LQATYWYHR	3	-0.10515	1	0.868	1.087	1.042	1	1.24	0.841	0.922	1.063
P02549	198	K	Spectrin alpha chain, erythrocytic 1	SPTA1	1	0.000847741	83.206	TEVLHK(1)K	2	0.50568	4	0.904	1.167	1.022	1.006	1.09	0.856	0.955	1.057
P02549	1495	K	Spectrin alpha chain, erythrocytic 1	SPTA1	1	4.13673e-12	131.42	TK(1)LGDYANLK	3	-0.044651	4	0.923	1.129	1.02	0.958	1.116	0.919	0.934	1.011
P02549	1382	K	Spectrin alpha chain, erythrocytic 1	SPTA1	1	0.00101432	85.885	LERDDLEK(1)AWEK	3	-0.28344	2	0.887	1.206	1.037	0.991	1.126	0.898	0.855	0.963
P02549	939	K	Spectrin alpha chain, erythrocytic 1	SPTA1	1	4.47272e-223	203.33	EKEPIVDNTNYGADEEAAGALLK(1)K	3	-0.80094	2
P02549	416	K	Spectrin alpha chain, erythrocytic 1	SPTA1	1	5.54377e-42	158.29	HQQHK(1)HEIDSYDDR	3	-0.62657	4	1.049	0.907	0.973	1.154	1.03	0.937	0.95	0.905
P02549	1947	K	Spectrin alpha chain, erythrocytic 1	SPTA1	1	2.22897e-58	167.69	ADVVEAWIADK(1)ETSLK	3	2.2937	1	1.084	1.011	0.923	0.982	0.946	0.92	1.135	1.047
P02549	1119	K	Spectrin alpha chain, erythrocytic 1	SPTA1	1	0.00309655	97.431	K(1)FDEFQK	3	-0.034804	3	0.972	1.135	1.004	0.946	1.031	0.901	1.011	1.04
P02549	2204	K	Spectrin alpha chain, erythrocytic 1	SPTA1	1	0.00210977	86.898	QK(1)EIQAMK	2	-0.70334	1	0.924	1.038	1.014	1.057	1.001	0.921	1.045	1.131
P02549	283	K	Spectrin alpha chain, erythrocytic 1	SPTA1	1	1.52741e-32	150.39	EK(1)EPVLTSEDYGK	2	1.3533	3	0.94	1.095	1.021	0.977	1.063	0.928	0.976	1.038
P02549	829	K	Spectrin alpha chain, erythrocytic 1	SPTA1	1	0.000393036	91.318	DLIASK(1)K	3	0.85095	3	0.969	1.066	1.013	1.07	0.991	0.904	0.987	1.018
P02549	2210	K	Spectrin alpha chain, erythrocytic 1	SPTA1	1	0.00462749	107.29	EIQAMK(1)R	2	0.54151	5	1.019	1.154	0.97	0.955	0.983	1.012	0.906	0.889
P02549	59	K	Spectrin alpha chain, erythrocytic 1	SPTA1	1	0.0344932	55.261	LEDSYHLQVFK(1)R	3	-1.4205	1
P02549	319	K	Spectrin alpha chain, erythrocytic 1	SPTA1	1	6.43264e-09	87.184	NLAVMSDK(1)VK	3	-2.2979	3	0.9	1.123	1.087	0.96	1.063	0.904	0.963	1.069
P02549	858	K	Spectrin alpha chain, erythrocytic 1	SPTA1	1	3.43182e-66	167.05	GNK(1)MVEEGHFAAEDVASR	3	0.62203	4	0.908	1.063	1.051	0.997	1.112	0.993	0.877	0.966
P02549	1196	K	Spectrin alpha chain, erythrocytic 1	SPTA1	1	8.18408e-46	168.61	EADDTK(1)EQIEK	2	1.1301	2	0.939	0.994	1.006	0.977	1.08	0.969	1.034	1.101
P02549	1897	K	Spectrin alpha chain, erythrocytic 1	SPTA1	1	4.76254e-19	125.22	VLQEESQNK(1)EISSK	3	0.90359	4	0.858	1.155	1.042	0.99	1.166	0.957	0.833	0.971
P02549	104	K	Spectrin alpha chain, erythrocytic 1	SPTA1	1	3.85239e-41	156.6	HQSLEAEVQTK(1)SR	3	2.3111	3	0.852	1.126	1.086	1.133	1.139	0.896	0.768	0.901
P02549	130	K	Spectrin alpha chain, erythrocytic 1	SPTA1	1	1.19929e-67	168.79	FTMGHSAHEETK(1)AHIEELR	5	-1.0012	1	0.917	1.155	1.092	0.99	1.086	0.932	0.829	0.904
P02549	2004	K	Spectrin alpha chain, erythrocytic 1	SPTA1	1	4.31815e-115	202.34	LISAQHNQSK(1)AIEER	3	-1.3901	1	0.796	1.125	0.964	1.075	1.101	0.941	0.997	1.252
P02549	307	K	Spectrin alpha chain, erythrocytic 1	SPTA1	1	2.68592e-34	132.64	DLVASEGLFHSHK(1)GLER	3	0.49741	4	0.915	1.069	1.101	0.884	1.147	0.895	0.99	1.082
P02549	79	K	Spectrin alpha chain, erythrocytic 1	SPTA1	1	3.13782e-91	186.94	VNILTDK(1)SYEDPTNIQGK	3	-0.89179	2	0.835	1.1	1.091	1.046	1.201	0.939	0.787	0.942
P02549	2274	K	Spectrin alpha chain, erythrocytic 1	SPTA1	1	5.2618e-23	124.62	GVSEETLK(1)EFSTIYK	3	-0.079158	1	0.867	1.29	0.952	0.965	1.166	0.853	0.907	1.047
P02549	617	K	Spectrin alpha chain, erythrocytic 1	SPTA1	1	2.91984e-23	123.55	LADDEDYKDIQNLK(1)SR	3	0.51354	1	0.858	1.068	1.017	1.044	1.066	0.942	1.004	1.171
P02549	628	K	Spectrin alpha chain, erythrocytic 1	SPTA1	1	3.45425e-13	127.36	QQVFEK(1)ELAVNK	2	-0.32449	2	0.955	1.132	0.996	0.95	1.157	0.943	0.868	0.909
P02549	2100	K	Spectrin alpha chain, erythrocytic 1	SPTA1	1	8.60762e-17	114.96	AQADFK(1)CLLELDQQIK	3	0.66181	1
P02549	2187	K	Spectrin alpha chain, erythrocytic 1	SPTA1	1	1.00646e-144	209.9	AYFLDGSLLK(1)ETGTLESQLEANK	4	1.5645	2	0.828	1.363	1.056	0.931	1.221	0.84	0.76	0.918
P02549	1647	K	Spectrin alpha chain, erythrocytic 1	SPTA1	1	4.51781e-06	100.82	DLASAGNLLK(1)K	3	-0.53981	1	0.883	1.052	1.051	1.015	1.025	0.914	1.059	1.199
P02549	2373	K	Spectrin alpha chain, erythrocytic 1	SPTA1	1	1.90224e-10	132.88	SYITK(1)EDMK	3	0.38884	3	1.017	1.095	1.008	0.985	1.01	0.898	0.987	0.971
P02549	326	K	Spectrin alpha chain, erythrocytic 1	SPTA1	1	0.00176651	88.392	ELCAK(1)AEK	2	-0.65059	1	0.913	0.985	0.986	0.956	1.058	0.967	1.135	1.244
P02549	2200	K	Spectrin alpha chain, erythrocytic 1	SPTA1	1	1.80984e-63	175.21	ETGTLESQLEANK(1)R	2	-1.0279	3	0.895	1.06	1.089	0.991	1.088	0.937	0.94	1.051
P02549	2263	K	Spectrin alpha chain, erythrocytic 1	SPTA1	1	8.12804e-40	152.34	MQHNLEQQIQAK(1)DIK	4	-1.3322	4	0.951	1.21	1.038	0.905	1.086	0.895	0.915	0.962
P02549	1435	K	Spectrin alpha chain, erythrocytic 1	SPTA1	1	0.0347739	49.715	K(1)RDDLDK	3	1.0454	2	0.924	1.066	0.962	0.93	1.052	0.962	1.105	1.196
P02549	1449	K	Spectrin alpha chain, erythrocytic 1	SPTA1	1	4.46334e-216	234.48	AITAQEGK(1)ITDLEHFAESLIADEHYAK	4	2.8341	2	0.987	1.033	1.069	0.978	0.998	0.904	1.031	1.044
P02549	1992	K	Spectrin alpha chain, erythrocytic 1	SPTA1	1	2.45535e-06	108.56	LPEITDLK(1)DK	2	-0.20754	3	0.937	1.076	1.003	0.949	1.091	0.968	0.975	1.041
P02549	940	K	Spectrin alpha chain, erythrocytic 1	SPTA1	1	1.27431e-25	124.84	K(1)HEAFLLDLNSFGDSMK	4	0.39175	3	0.862	1.154	1.047	1.002	1.117	0.94	0.877	1.018
P02549	1708	K	Spectrin alpha chain, erythrocytic 1	SPTA1	1	6.74358e-17	114.63	FLNVQELAAAHHEK(1)LK	3	1.86	3	0.958	1.045	0.847	1.157	1.064	1.029	0.9	0.939
P02549	603	K	Spectrin alpha chain, erythrocytic 1	SPTA1	1	2.92349e-16	116.06	K(1)LADDEDYKDIQNLK	3	0.31317	4	0.973	1.078	1.036	0.966	1.097	0.927	0.923	0.948
P02549	2040	K	Spectrin alpha chain, erythrocytic 1	SPTA1	1	0	322.33	QLPLQK(1)AEDLFVEFAHK	3	1.4773	2	0.902	1.025	0.952	0.96	1.118	1.033	1.011	1.121
P02647	142	K	Apolipoprotein A-I	APOA1	1	0.0360809	42.311	QK(1)VEPLR	2	1.0715	1
P02647	157	K	Apolipoprotein A-I	APOA1	1	1.55532e-05	118.28	QK(1)LHELQEK	3	-2.0137	4	0.729	0.825	0.8	1.091	0.881	2.041	0.632	0.867
P02649	251	K	Apolipoprotein E	APOE	1	7.46461e-34	152.94	DRLDEVK(1)EQVAEVR	3	0.45808	1	0.738	0.903	1.063	0.886	1.064	1.663	0.683	0.926
P02649	93	K	Apolipoprotein E	APOE	1	9.85573e-20	114.56	AYK(1)SELEEQLTPVAEETR	3	-0.12403	1
P02649	175	K	Apolipoprotein E	APOE	1	0.00101508	100.25	DADDLQK(1)R	2	0.1258	1	0.568	0.655	0.677	1.083	0.732	2.713	0.573	1.009
P02649	260	K	Apolipoprotein E	APOE	1	4.74627e-27	150.14	AK(1)LEEQAQQIR	3	0.63799	2	0.398	0.688	0.601	1.112	0.687	3.112	0.403	1.012
P02649	113	K	Apolipoprotein E	APOE	1	0.0202612	65.173	LSK(1)ELQAAQAR	2	-0.43804	1	0.698	0.972	0.805	1.145	0.807	1.975	0.597	0.855
P02652	69	K	Apolipoprotein A-II	APOA2	1	0.0123908	52.576	SK(1)EQLTPLIK	2	-2.1272	2
P02652	67	K	Apolipoprotein A-II	APOA2	1	0.00503934	70.525	SYFEK(1)SK	3	0.26471	2	0.682	0.957	0.849	1.004	0.914	1.958	0.635	0.931
P02652	77	K	Apolipoprotein A-II	APOA2	1	0.0102987	68.536	EQLTPLIK(1)K	2	-1.0089	1	0.654	1.032	0.845	0.879	1	1.951	0.639	0.977
P02654	47	K	Apolipoprotein C-I	APOC1	1	1.71609e-08	102.9	EFGNTLEDK(1)AR	2	-0.7804	1	0.632	0.875	0.718	1.027	0.977	2.127	0.643	1.018
P02730	826	K	Band 3 anion transport protein	SLC4A1	1	5.70903e-17	141.91	YHPDVPYVK(1)R	2	-1.0915	4	0.945	1.116	1.019	1.012	1.054	0.918	0.937	0.991
P02730	757	K	Band 3 anion transport protein	SLC4A1	1	5.82272e-106	193.64	ASTPGAAAQIQEVK(1)EQR	2	-0.074487	3	0.846	1.414	0.967	0.917	1.298	0.743	0.815	0.963
P04040	237	K	Catalase	CAT	1	1.25957e-32	156.48	FHYK(1)TDQGIK	2	-0.2141	6	0.918	1.085	1.089	0.97	1.073	0.896	0.97	1.056
P04040	233	K	Catalase	CAT	1	6.48967e-41	155.1	LVNANGEAVYCK(1)FHYK	3	0.031276	1	0.943	1.09	0.993	1.024	1.097	0.875	0.978	1.037
P04040	468	K	Catalase	CAT	1	2.04489e-56	158.58	LCENIAGHLK(1)DAQIFIQK	4	-1.4717	2	0.961	1.19	0.986	0.869	1.097	0.905	0.992	1.033
P04040	476	K	Catalase	CAT	1	0.000145074	112.13	DAQIFIQK(1)K	3	-1.7902	3	0.951	1.212	1.047	0.961	1.066	0.844	0.919	0.967
P04040	480	K	Catalase	CAT	1	2.35531e-194	230.54	AVK(1)NFTEVHPDYGSHIQALLDK	4	0.48094	2	0.915	1.21	1.066	0.962	1.075	0.901	0.872	0.953
P04040	38	K	Catalase	CAT	1	4.85549e-162	211.03	ADVLTTGAGNPVGDK(1)LNVITVGPR	4	-0.80819	3	0.918	1.261	1.055	0.93	1.166	0.85	0.821	0.895
P04040	315	K	Catalase	CAT	1	0.000308496	81.879	DYPLIPVGK(1)LVLNR	3	-1.6975	2	0.976	1.023	1.147	1.037	1.052	0.822	0.945	0.968
P04040	98	K	Catalase	CAT	1	0.000255165	88.495	AK(1)VFEHIGK	2	1.4821	5	0.949	1.122	1.042	0.94	1.104	0.951	0.892	0.94
P04040	77	K	Catalase	CAT	1	8.64412e-133	201.61	VVHAK(1)GAGAFGYFEVTHDITK	4	0.067397	4	0.897	1.174	1.098	0.947	1.133	0.868	0.883	0.984
P04040	93	K	Catalase	CAT	1	2.06559e-92	188.41	GAGAFGYFEVTHDITK(1)YSK	4	-0.9522	2	0.944	1.141	1.07	0.973	1.128	0.917	0.826	0.876
P04040	169	K	Catalase	CAT	1	4.65804e-52	170.95	DPILFPSFIHSQK(1)R	3	0.10094	1	1.019	1.201	1.129	0.738	1.157	0.779	0.977	0.959
P04040	23	K	Catalase	CAT	1	2.79909e-21	118.19	AAQK(1)ADVLTTGAGNPVGDK	3	0.2518	1	0.964	1.111	0.894	0.997	1.034	1.014	0.986	1.023
P04040	16	K	Catalase	CAT	1	1.17401e-94	201.16	DPASDQMQHWK(1)EQR	3	-0.90815	8	0.953	1.104	1.024	0.996	1.056	0.89	0.977	1.025
P04040	504	K	Catalase	CAT	1	0.00763362	98.629	YNAEK(1)PK	2	-1.0777	1	0.949	1.115	0.983	0.923	1.122	0.948	0.961	1.013
P04075	42	K	Fructose-bisphosphate aldolase A	ALDOA	1	2.29789e-176	230.23	GILAADESTGSIAK(1)R	2	0.45728	4	0.97	1.091	1.001	0.981	1.098	0.922	0.937	0.966
P04075	330	K	Fructose-bisphosphate aldolase A	ALDOA	1	1.83912e-06	123.5	AAQEEYVK(1)R	3	-0.61173	4	0.964	1.008	0.986	0.988	1.12	0.919	1.016	1.054
P04075	13	K	Fructose-bisphosphate aldolase A	ALDOA	1	3.86275e-51	167.32	PYQYPALTPEQK(1)K	2	-1.138	3	0.947	1.209	0.997	0.961	1.104	0.886	0.895	0.945
P04075	322	K	Fructose-bisphosphate aldolase A	ALDOA	1	0.00152401	79.875	ENLK(1)AAQEEYVK	3	1.053	1
P04075	14	K	Fructose-bisphosphate aldolase A	ALDOA	1	1.03626e-10	136.96	K(1)ELSDIAHR	2	-0.19778	3	0.923	1.086	1.057	1.002	1.098	0.845	0.988	1.07
P04114	2340	K	Apolipoprotein B-100	APOB	1	0.000112508	75.416	AK(1)VHELIER	3	-0.612	1
P04114	3237	K	Apolipoprotein B-100	APOB	1	1.44077e-05	98.105	AEK(1)SHDELPR	3	0.15382	1
P04114	4485	K	Apolipoprotein B-100	APOB	1	0.0095986	69.672	SQAIATK(1)K	2	-0.87911	2	0.471	0.618	0.594	1.045	0.631	3.154	0.486	1.032
P04114	2139	K	Apolipoprotein B-100	APOB	1	0.000340621	94.692	QVSHAK(1)EK	3	-1.3425	2	0.396	0.428	0.428	1.041	0.494	3.769	0.445	1.124
P04114	3772	K	Apolipoprotein B-100	APOB	1	0.0268427	58.596	EIQIYK(1)K	2	0.90999	1
P04406	254	K	Glyceraldehyde-3-phosphate dehydrogenase	GAPDH	0.999995	4.09332e-12	121.24	LEKPAK(1)YDDIK	3	1.0208	2	0.979	1.131	0.966	0.955	1.044	0.945	0.979	1
P04406	194	K	Glyceraldehyde-3-phosphate dehydrogenase	GAPDH	1	3.13192e-10	113.61	TVDGPSGK(1)LWR	2	2.136	1	0.79	1.172	0.919	0.944	1.18	0.823	1.172	1.485
P04406	139	K	Glyceraldehyde-3-phosphate dehydrogenase	GAPDH	1	0	313.22	VIISAPSADAPMFVMGVNHEK(1)YDNSLK	3	0.46265	3	0.872	1.132	1.043	0.989	1.137	0.936	0.891	1.021
P04406	227	K	Glyceraldehyde-3-phosphate dehydrogenase	GAPDH	1	0.000752272	68.283	VIPELNGK(1)LTGMAFR	3	1.881	1
P04406	117	K	Glyceraldehyde-3-phosphate dehydrogenase	GAPDH	1	1.65427e-12	126.71	AGAHLQGGAK(1)R	2	0.19203	3	0.963	1.043	0.978	1.053	1.054	1.017	0.892	0.926
P04632	244	K	Calpain small subunit 1	CAPNS1	1	0.0224043	66.692	AFK(1)SLDK	2	0.21839	2	0.915	1.157	1.071	1.028	1.066	0.856	0.908	0.992
P04921	88	K	Glycophorin-C	GYPC	1	1.40168e-37	164.81	HK(1)GTYHTNEAK	3	0.85087	3	0.967	0.898	0.972	0.934	1.223	1.15	0.856	0.885
P04921	97	K	Glycophorin-C	GYPC	1	2.13511e-186	206.39	GTYHTNEAK(1)GTEFAESADAALQGDPALQDAGDSSR	4	1.3142	1	0.858	1.244	1.04	0.909	1.069	0.955	0.925	1.078
P06132	242	K	Uroporphyrinogen decarboxylase	UROD	1	0.0336737	60.91	DVAK(1)QVK	2	0.88472	1
P06703	40	K	Protein S100-A6	S100A6	1	1.72629e-36	161.04	ELIQK(1)ELTIGSK	3	-0.18656	2	0.974	1.038	1.001	0.956	1.057	0.982	0.993	1.02
P06703	26	K	Protein S100-A6	S100A6	1	0.000160997	92.866	EGDK(1)HTLSK	3	-1.1448	5	0.913	0.944	0.982	1.093	1.11	1.004	0.954	1.045
P06703	31	K	Protein S100-A6	S100A6	1	0.000173007	91.961	EGDKHTLSK(1)K	4	-0.67664	4	0.909	0.97	0.943	0.975	1.172	1.029	1.002	1.102
P06703	47	K	Protein S100-A6	S100A6	1	3.95856e-16	117.3	ELTIGSK(1)LQDAEIAR	2	-0.28481	2	0.878	1.064	1.13	0.948	1.047	0.885	1.047	1.193
P06733	60	K	Alpha-enolase	ENO1	1	0.0212989	52.482	YMGK(1)GVSK	2	0.067676	2
P06733	233	K	Alpha-enolase	ENO1	1	0.0025059	80.69	TAIGK(1)AGYTDK	2	-0.82198	2	1.026	1.009	1.012	1	1.068	0.988	0.898	0.875
P06733	330	K	Alpha-enolase	ENO1	1	0.000554454	70.399	IAK(1)AVNEK	2	-0.73564	1
P06733	64	K	Alpha-enolase	ENO1	1	0.00655821	66.004	GVSK(1)AVEHINK	3	-0.037354	1
P06733	71	K	Alpha-enolase	ENO1	1	2.7321e-12	80.361	AVEHINK(1)TIAPALVSK	3	-0.36543	1
P06733	89	K	Alpha-enolase	ENO1	1	1.82901e-48	123.76	KLNVTEQEK(1)IDK	3	-1.0126	1
P06733	80	K	Alpha-enolase	ENO1	1	0.029833	64.103	TIAPALVSK(1)K	3	0.61537	1
P06744	447	K	Glucose-6-phosphate isomerase	GPI	1	0.00245107	75.387	K(1)ELQAAGK	2	-1.4008	2	0.932	1.134	0.996	0.934	1.099	0.935	0.97	1.04
P06753	137	K	Tropomyosin alpha-3 chain	TPM3	1	0.000878951	85.676	ALK(1)DEEK	3	1.0261	3	0.843	0.851	0.926	1.025	1.12	1.14	1.096	1.3
P06753	227	K	Tropomyosin alpha-3 chain	TPM3	0.998697	0.000916569	66.022	EDK(0.001)YEEEIK(0.999)ILTDK	3	0.040808	1	0.896	1.147	1.019	0.988	1.218	0.908	0.824	0.919
P06753	218	K	Tropomyosin alpha-3 chain	TPM3	0.999956	3.56119e-26	140.22	YSQK(1)EDKYEEEIK	3	0.68719	3	0.865	0.928	0.975	0.946	1.133	1.015	1.139	1.317
P06753	153	K	Tropomyosin alpha-3 chain	TPM3	1	1.26482e-08	105.03	EAK(1)HIAEEADRK	3	-0.47248	4	0.886	0.986	1.061	1.015	1.186	0.935	0.931	1.051
P07108	67	K	Acyl-CoA-binding protein	DBI	1	0.00378115	74.611	GTSK(1)EDAMK	2	-0.2777	1
P07195	156	K	L-lactate dehydrogenase B chain	LDHB	1	0.038055	43.448	LSGLPK(1)HR	3	-0.9264	1
P07195	310	K	L-lactate dehydrogenase B chain	LDHB	1	0.00241452	79.659	LK(1)DDEVAQLK	3	1.7112	1
P07195	7	K	L-lactate dehydrogenase B chain	LDHB	1	9.3444e-08	90.718	EK(1)LIAPVAEEEATVPNNK	3	-0.72083	1	0.954	1.15	1.015	0.904	1.125	0.847	1.006	1.055
P07195	82	K	L-lactate dehydrogenase B chain	LDHB	1	4.89511e-27	139.77	IVADK(1)DYSVTANSK	3	-1.0198	2	0.885	1.256	1.037	0.929	1.163	0.862	0.87	0.983
P07311	25	K	Acylphosphatase-1	ACYP1	1	0.0112101	70.908	K(1)HTQAEGK	3	-0.072557	1
P07451	36	K	Carbonic anhydrase 3	CA3	1	1.88683e-69	174.4	GENQSPVELHTK(1)DIR	3	-0.68267	1	0.95	1.1	1.012	0.971	1.15	0.94	0.876	0.922
P07451	171	K	Carbonic anhydrase 3	CA3	1	0.021049	66.056	GK(1)EAPFTK	2	-1.6789	1	0.931	1.108	1.021	0.999	1.086	0.93	0.925	0.994
P07738	246	K	Bisphosphoglycerate mutase	BPGM	1	1.98013e-100	187.47	AVGPHQFLGDQEAIQAAIK(1)K	4	-0.48574	5	0.905	1.196	1.071	0.955	1.124	0.868	0.882	0.975
P07738	18	K	Bisphosphoglycerate mutase	BPGM	1	5.76217e-16	134.98	HGEGAWNK(1)ENR	3	-2.2439	1	0.909	0.971	0.947	0.969	1.116	0.894	1.194	1.313
P07738	253	K	Bisphosphoglycerate mutase	BPGM	0.999957	0.0266303	59.265	KVEDQGK(1)VK	3	-0.20535	1	0.815	1.041	0.999	1.058	1.166	0.94	0.981	1.204
P07738	247	K	Bisphosphoglycerate mutase	BPGM	1	0.00403194	74.464	K(1)VEDQGK	2	-1.3628	1	1.04	0.98	0.934	1.143	1.051	1.012	0.841	0.809
P07900	657	K	Heat shock protein HSP 90-alpha	HSP90AA1	0.99974	6.78809e-06	98.942	AEADKNDK(1)SVK	3	-1.1445	1	0.898	1.124	1.154	0.887	1.057	0.957	0.924	1.029
P07900	446	K	Heat shock protein HSP 90-alpha	HSP90AA1	1	8.20779e-27	144.8	NIK(1)LGIHEDSQNR	3	-0.33551	3	0.938	1.113	1.021	0.917	1.112	0.968	0.932	0.993
P07900	632	K	Heat shock protein HSP 90-alpha	HSP90AA1	1	1.76054e-48	160.81	K(1)HLEINPDHSIIETLR	4	-1.4724	2	1.08	1.334	0.894	0.793	1.114	0.737	1.049	0.971
P08238	624	K	Heat shock protein HSP 90-beta	HSP90AB1	1	0.0185455	45.618	K(1)HLEINPDHPIVETLR	4	-0.26463	1
P08397	128	K	Porphobilinogen deaminase	HMBS	1	0.00110772	61.821	ENPHDAVVFHPK(1)FVGK	4	0.95802	1
P08397	157	K	Porphobilinogen deaminase	HMBS	1	0.00133952	113.71	K(1)FPHLEFR	3	-1.6302	2	1.065	1.045	1.098	0.983	0.987	0.851	0.971	0.913
P08397	79	K	Porphobilinogen deaminase	HMBS	1	5.51402e-07	77.746	SLFTK(1)ELEHALEK	3	-1.9886	1
P09493	152	K	Tropomyosin alpha-1 chain	TPM1	1	4.36209e-05	92.856	EAK(1)HIAEDADR	3	-1.8403	2	0.96	0.926	1.002	1.069	1.218	0.948	0.876	0.913
P09493	233	K	Tropomyosin alpha-1 chain	TPM1	1	0.0188003	68.371	LK(1)EAETR	2	-0.10907	1	0.744	0.922	0.878	1.009	1.221	1.387	0.839	1.127
P09493	161	K	Tropomyosin alpha-1 chain	TPM1	1	0.000579802	86.67	K(1)YEEVAR	2	0.32079	2	0.773	0.728	0.917	0.961	1.259	1.216	1.145	1.483
P09493	217	K	Tropomyosin alpha-1 chain	TPM1	1	2.12871e-05	92.38	YSQK(1)EDRYEEEIK	4	0.60943	2	0.886	0.979	0.939	0.943	1.133	1.156	0.964	1.088
P09493	248	K	Tropomyosin alpha-1 chain	TPM1	1	0.000952769	80.229	SVTK(1)LEK	2	0.97272	2	0.762	0.972	1.035	1.014	1.279	0.893	1.044	1.37
P09493	168	K	Tropomyosin alpha-1 chain	TPM1	1	0.0116695	69.352	K(1)LVIIESDLER	2	-0.021623	1	0.958	0.828	1.068	0.923	1.178	1.126	0.919	0.958
P09493	231	K	Tropomyosin alpha-1 chain	TPM1	1	0.016165	69.598	VLSDK(1)LK	2	-1.8918	1	0.768	0.842	0.894	0.944	1.143	1.174	1.235	1.607
P09493	136	K	Tropomyosin alpha-1 chain	TPM1	1	0.00121023	78.77	AQK(1)DEEK	3	1.1261	1
P09960	580	K	Leukotriene A-4 hydrolase	LTA4H	1	9.76245e-34	150.39	DLAAFDK(1)SHDQAVR	3	1.4644	1	0.872	1.034	1.083	1.028	1.075	0.918	0.988	1.133
P09960	573	K	Leukotriene A-4 hydrolase	LTA4H	1	0.0128712	54.281	FTRPLFK(1)DLAAFDK	3	1.6476	1
P0C0L5	1051	K	Complement C4-B	C4B	1	0.000705128	80.96	DHAVDLIQK(1)GYMR	3	0.53985	1	0.844	1.128	1.037	1.04	1.075	0.958	0.918	1.087
P0DMV9	526	K	Heat shock 70 kDa protein 1B	HSPA1B	1	0.000234676	89.266	YK(1)AEDEVQR	3	-0.66686	3	0.847	1.046	1.025	1.117	1.06	0.874	1.03	1.215
P0DMV9	71	K	Heat shock 70 kDa protein 1B	HSPA1B	1	4.70966e-34	146.27	NQVALNPQNTVFDAK(1)R	3	0.26647	2	0.879	1.22	1.065	0.982	1.066	0.908	0.88	1.001
P0DMV9	328	K	Heat shock 70 kDa protein 1B	HSPA1B	1	1.11028e-09	93.92	LDK(1)AQIHDLVLVGGSTR	3	1.5575	1	0.856	1.241	1.052	0.939	1.2	0.843	0.869	1.016
P10599	3	K	Thioredoxin	TXN	1	0.000725429	88.37	VK(1)QIESK	2	-1.2789	2	0.902	1.065	1.076	0.998	1.082	0.922	0.954	1.057
P10599	94	K	Thioredoxin	TXN	1	2.96657e-09	107.06	VGEFSGANK(1)EK	3	-0.616	1	0.963	0.921	1.068	0.864	1.138	1.071	0.975	1.013
P10768	278	K	S-formylglutathione hydrolase	ESD	1	0.0192743	57.281	HHAK(1)YLNA	2	-1.3325	1
P10909	62	K	Clusterin	CLU	1	0.0158806	70.563	TLIEK(1)TNEER	2	2.4288	1	0.64	0.807	0.89	1.015	0.815	2.176	0.656	1.025
P11142	246	K	Heat shock cognate 71 kDa protein	HSPA8	1	0.00537182	51.252	MVNHFIAEFK(1)R	3	-2.8926	2
P11142	512	K	Heat shock cognate 71 kDa protein	HSPA8	1	0.00305673	81.017	LSK(1)EDIER	2	-0.25346	2	0.994	1.066	1.001	0.999	1.07	0.925	0.946	0.952
P11142	71	K	Heat shock cognate 71 kDa protein	HSPA8	1	0	287.57	NQVAMNPTNTVFDAK(1)R	3	-1.7962	7	0.926	1.134	1.071	0.994	1.118	0.909	0.848	0.915
P11142	597	K	Heat shock cognate 71 kDa protein	HSPA8	1	8.90127e-14	102.98	NQTAEKEEFEHQQK(1)ELEK	4	-1.2063	1	1.013	1.128	1.048	0.987	0.964	0.875	0.985	0.972
P11142	589	K	Heat shock cognate 71 kDa protein	HSPA8	1	2.85515e-110	206.43	NQTAEK(1)EEFEHQQK	4	-0.19272	2	0.964	1.2	0.976	1.015	0.95	0.836	1.058	1.097
P11142	108	K	Heat shock cognate 71 kDa protein	HSPA8	1	1.31621e-11	130.56	VQVEYK(1)GETK	2	0.58543	1	0.93	1.081	1.078	1.008	1.071	0.94	0.891	0.958
P11142	531	K	Heat shock cognate 71 kDa protein	HSPA8	1	0.0394688	57.859	AEDEK(1)QR	2	0.093529	1	0.868	1.086	1.038	0.986	1.209	0.936	0.878	1.012
P11142	112	K	Heat shock cognate 71 kDa protein	HSPA8	1	0.000524834	62.002	GETK(1)SFYPEEVSSMVLTK	3	-0.21154	1	0.913	1.15	1.014	0.902	1.167	0.933	0.921	1.009
P11142	526	K	Heat shock cognate 71 kDa protein	HSPA8	1	0.00387801	95.502	YK(1)AEDEK	3	0.16943	7	0.959	1.066	1.006	0.961	1.008	0.965	1.036	1.08
P11142	357	K	Heat shock cognate 71 kDa protein	HSPA8	1	9.28568e-15	114.7	LLQDFFNGK(1)ELNK	3	1.8469	1
P11142	507	K	Heat shock cognate 71 kDa protein	HSPA8	1	0.00237518	79.659	ITITNDK(1)GR	2	1.5014	1	1.07	1.146	0.939	0.895	1.004	0.943	1.003	0.937
P11142	257	K	Heat shock cognate 71 kDa protein	HSPA8	1	0.00770449	101.43	DISENK(1)R	2	-0.52488	3	0.923	1.073	1.086	0.974	1.111	0.912	0.922	0.999
P11142	126	K	Heat shock cognate 71 kDa protein	HSPA8	1	3.19008e-24	128.06	SFYPEEVSSMVLTK(1)MK	3	-1.5302	1	0.873	1.264	0.992	0.993	1.196	0.786	0.895	1.025
P11166	6	K	Solute carrier family 2, facilitated glucose transporter member 1	SLC2A1	1	0.0299583	56.378	MEPSSK(1)K	2	1.2746	1	0.983	0.957	0.949	1.036	1.294	0.844	0.936	0.952
P11166	245	K	Solute carrier family 2, facilitated glucose transporter member 1	SLC2A1	1	1.72563e-106	199.01	GTADVTHDLQEMK(1)EESR	3	-0.72573	6	0.945	1.433	0.948	0.942	1.133	0.74	0.859	0.909
P11171	391	K	Protein 4.1	EPB41	1	2.67592e-141	216.26	SMTPAQADLEFLENAK(1)K	4	0.40013	2	0.987	1.178	0.995	0.925	1.044	0.876	0.995	1.008
P11171	237	K	Protein 4.1	EPB41	1	0.000540853	87.639	GQDLLK(1)R	2	0.26592	1	0.96	1.056	0.826	0.907	1.198	0.981	1.073	1.118
P11171	680	K	Protein 4.1	EPB41	1	7.57159e-07	104.22	K(1)HHASISELK	4	-0.169	3	0.917	1.076	0.992	1.038	1.056	0.946	0.975	1.063
P11171	679	K	Protein 4.1	EPB41	1	8.4095e-56	157.85	SQEEIK(1)K	2	0.0070147	5	0.917	1.164	1.037	1.006	1.066	0.894	0.915	0.998
P11171	842	K	Protein 4.1	EPB41	1	4.98635e-18	121.99	EAK(1)EQHPDMSVTK	3	-0.58573	3	1.035	1.09	0.966	0.893	0.955	0.958	1.103	1.065
P11171	808	K	Protein 4.1	EPB41	1	0.00309555	84.169	TVK(1)GGISETR	2	0.5191	1	0.964	1.03	0.921	1.05	1.17	0.916	0.947	0.982
P11171	586	K	Protein 4.1	EPB41	1	0.0302646	44.719	TVVPK(1)AQK	2	3.0918	1
P11171	366	K	Protein 4.1	EPB41	1	0.0286257	52.576	ELEEK(1)VMELHK	3	-0.30906	1
P11171	580	K	Protein 4.1	EPB41	1	2.81668e-29	119.48	PTSAPAITQGQVAEGGVLDASAK(1)K	4	0.89091	2	0.959	1.227	1.029	0.946	1.154	0.851	0.833	0.869
P11171	466	K	Protein 4.1	EPB41	1	2.68302e-58	149.41	IRPGEQEQYESTIGFK(1)LPSYR	3	0.26974	1	0.942	1.162	0.987	0.979	1.151	0.933	0.847	0.898
P11171	597	K	Protein 4.1	EPB41	0.793978	3.98924e-18	105.46	AEVK(0.794)K(0.206)EDEPPEQAEPEPTEAWK	4	-0.39915	1	0.962	1.131	0.973	0.976	1.016	0.9	1.041	1.083
P11171	589	K	Protein 4.1	EPB41	1	0.000100218	122.52	AQK(1)ETVK	3	0.72478	3	0.95	0.967	0.936	1.047	1.204	1.062	0.834	0.878
P11171	361	K	Protein 4.1	EPB41	1	1.16434e-58	180.48	LAPNQTK(1)ELEEK	2	0.086819	2	0.987	1.039	1.025	1.03	1.029	0.95	0.941	0.954
P11171	706	K	Protein 4.1	EPB41	1	0.00524261	73.665	PSEWDK(1)R	2	0.82558	1	1.044	0.994	0.968	0.919	1.062	0.902	1.111	1.064
P11171	231	K	Protein 4.1	EPB41	1	7.61132e-05	98.048	HAK(1)GQDLLK	3	1.2665	2	1.179	0.833	0.777	1.028	0.978	1.061	1.142	0.969
P11171	689	K	Protein 4.1	EPB41	1	1.46712e-23	150.61	HHASISELK(1)K	3	-1.5643	7	1.044	0.939	0.891	1.054	1.124	0.893	1.054	1.01
P11171	372	K	Protein 4.1	EPB41	1	0.000571319	82.417	VMELHK(1)SYR	3	-0.60681	1
P11171	753	K	Protein 4.1	EPB41	1	1.14839e-134	216.29	SEIPTK(1)DVPIVHTETK	3	0.88664	4	0.99	1.073	1.026	0.907	1.17	0.921	0.913	0.923
P11277	656	K	Spectrin beta chain, erythrocytic	SPTB	1	4.32207e-26	142.91	EK(1)EQIYSSLDYGK	3	-0.26686	2	0.887	1.086	1.008	0.996	1.114	0.948	0.96	1.082
P11277	571	K	Spectrin beta chain, erythrocytic	SPTB	1	3.53529e-19	126.16	HK(1)LMEADIAIQGDK	3	-1.6181	3	0.887	1.088	1.01	1.013	1.118	0.931	0.954	1.075
P11277	1248	K	Spectrin beta chain, erythrocytic	SPTB	1	0.000206234	99.5	EK(1)VQLIEDR	2	-0.26763	1	0.889	1.011	1.138	1.091	1.05	0.875	0.947	1.065
P11277	1676	K	Spectrin beta chain, erythrocytic	SPTB	1	8.91792e-16	130.2	HYAGLK(1)DVAEER	2	0.7658	2	0.905	1.058	1.043	1.04	1.116	0.93	0.907	1.002
P11277	680	K	Spectrin beta chain, erythrocytic	SPTB	0.999069	3.20634e-06	108.31	K(0.001)HK(0.999)AFEDELR	3	-0.80474	2	0.859	1.023	1.002	1.027	1.066	1.051	0.973	1.133
P11277	593	K	Spectrin beta chain, erythrocytic	SPTB	1	1.70449e-06	98.368	AITAATLK(1)FTEGK	2	-1.2467	2	0.877	1.144	1.089	0.937	1.13	0.938	0.886	1.01
P11277	288	K	Spectrin beta chain, erythrocytic	SPTB	1	0.000843015	97.431	VLAVEGK(1)R	2	-0.96629	2	0.9	1.013	0.958	1.056	1.16	1.03	0.884	0.982
P11277	926	K	Spectrin beta chain, erythrocytic	SPTB	1	0.00280741	72.321	EVK(1)QYQDHLNTR	3	1.288	1
P11277	598	K	Spectrin beta chain, erythrocytic	SPTB	1	4.41882e-06	75.533	FTEGK(1)GYQPCDPQVIQDR	3	1.043	1	0.903	1.176	0.899	0.968	1.045	1.031	0.979	1.084
P11277	637	K	Spectrin beta chain, erythrocytic	SPTB	1	8.99868e-12	94.465	KAQLEQSK(1)R	2	-0.74736	5	0.918	0.99	0.958	0.972	1.06	0.986	1.116	1.216
P11277	1816	K	Spectrin beta chain, erythrocytic	SPTB	1	5.2612e-91	187.71	YFYTGAEILGLIDEK(1)HR	3	1.6858	2	0.926	1.191	0.982	0.934	1.153	0.853	0.96	1.037
P11277	1670	K	Spectrin beta chain, erythrocytic	SPTB	1	3.1848e-21	129.77	LQGQVDK(1)HYAGLK	3	-1.3207	2	0.953	1.086	1.031	0.955	1.094	0.935	0.946	0.993
P11277	786	K	Spectrin beta chain, erythrocytic	SPTB	1	0.000435449	87.083	HK(1)DFLEELEESR	3	-1.039	2	0.85	1.389	1.009	0.932	1.214	0.808	0.798	0.939
P11277	463	K	Spectrin beta chain, erythrocytic	SPTB	1	2.61819e-98	198.96	K(1)HEAIETDTAAYEER	3	0.87984	9	0.867	1.062	0.972	1.072	1.08	1.014	0.933	1.076
P11277	1997	K	Spectrin beta chain, erythrocytic	SPTB	1	0.000535079	90.104	EMNEK(1)WEAR	2	-0.68146	1	0.902	1.06	0.961	1.027	0.991	0.998	1.062	1.178
P11277	1518	K	Spectrin beta chain, erythrocytic	SPTB	1	5.46435e-89	182.15	LPLAQSADYGTNLQTVQLFMK(1)K	4	0.092934	2	0.799	1.105	0.995	1.087	1.224	0.896	0.895	1.12
P11277	379	K	Spectrin beta chain, erythrocytic	SPTB	1	2.05794e-07	101.32	ANNQK(1)VYTPHDGK	3	-0.0080388	1	1.028	1.051	0.967	0.931	1.185	0.873	0.966	0.94
P11277	1311	K	Spectrin beta chain, erythrocytic	SPTB	1	0.0129438	60.436	NLHNK(1)WLK	3	2.6799	1
P11277	224	K	Spectrin beta chain, erythrocytic	SPTB	1	5.05171e-06	100.38	HRPDLIDFDK(1)LK	4	0.67898	4	0.901	1.19	1.015	1.008	1.075	0.884	0.927	1.029
P11277	490	K	Spectrin beta chain, erythrocytic	SPTB	1	2.7894e-08	92.098	ALEDLAQELEK(1)ENYHDQK	4	1.2812	2	0.879	1.257	1.048	0.939	1.209	0.869	0.8	0.909
P11277	719	K	Spectrin beta chain, erythrocytic	SPTB	1	0.000181522	90.412	IK(1)EVSAQWDQLK	3	1.3482	1
P11277	981	K	Spectrin beta chain, erythrocytic	SPTB	1	9.90424e-17	140.78	VVESTK(1)DLGR	2	-0.33091	1	0.836	1.13	0.928	1.06	1.155	0.904	0.987	1.181
P11277	124	K	Spectrin beta chain, erythrocytic	SPTB	1	2.47906e-23	155.07	ALQFLK(1)EQR	3	-0.72764	1	0.907	1.325	1.172	0.856	1.045	0.838	0.858	0.946
P11277	1209	K	Spectrin beta chain, erythrocytic	SPTB	1	5.84457e-15	118.2	K(1)FEDFLGSMENNR	3	2.2098	6	0.944	1.105	1.012	0.98	1.118	0.907	0.935	0.99
P11277	387	K	Spectrin beta chain, erythrocytic	SPTB	1	6.24941e-12	82.59	VYTPHDGK(1)LVSDINR	3	1.8394	1
P11277	1262	K	Spectrin beta chain, erythrocytic	SPTB	0.948309	0.000980896	67.646	K(0.052)NNEK(0.948)AQEASVLLR	3	1.7367	1
P11277	1371	K	Spectrin beta chain, erythrocytic	SPTB	1	0.00060095	88.155	EK(1)TQHLSAAR	2	1.8059	2	0.947	1.019	1.017	1.009	1.099	0.906	1.004	1.061
P11277	419	K	Spectrin beta chain, erythrocytic	SPTB	1	0.0166673	67.385	QEK(1)LEQLAR	2	-0.21095	1	0.924	1.07	1.112	0.983	1.008	0.875	1.029	1.114
P11277	461	K	Spectrin beta chain, erythrocytic	SPTB	1	3.49259e-67	171.35	LVAQDNFGYDLAAVEAAK(1)K	3	-1.138	1	1.015	1.141	0.928	0.9	1.083	0.927	1.007	0.991
P11277	707	K	Spectrin beta chain, erythrocytic	SPTB	1	2.54924e-10	114.87	K(1)QFGHPQIEAR	3	-1.0794	1	0.835	1.094	1.015	1.004	1.056	0.965	1.031	1.235
P11277	292	K	Spectrin beta chain, erythrocytic	SPTB	1	0.00155348	67.846	VGK(1)VIDHAIETEK	3	-0.76254	1
P11277	583	K	Spectrin beta chain, erythrocytic	SPTB	1	0.0114152	57.267	LMEADIAIQGDK(1)VK	3	0.25578	1
P11277	1685	K	Spectrin beta chain, erythrocytic	SPTB	1	1.371e-17	137.81	K(1)LENMYHLFQLK	3	0.70468	1	0.899	1.097	0.996	0.964	1.048	0.95	1.046	1.163
P11277	968	K	Spectrin beta chain, erythrocytic	SPTB	1	5.84691e-42	142.26	VHNYCVDCEETSK(1)WITDK	3	0.98793	1	0.893	1.005	1.055	1.037	1.131	0.976	0.902	1.009
P11277	630	K	Spectrin beta chain, erythrocytic	SPTB	1	0.00380416	74.464	K(1)AQLEQSK	3	2.4734	2	0.9	1.166	0.995	0.979	1.126	0.873	0.96	1.066
P11277	497	K	Spectrin beta chain, erythrocytic	SPTB	1	2.19511e-10	111.31	ENYHDQK(1)R	3	-2.0583	2	1.193	1.013	0.947	0.841	1.048	0.936	1.022	0.856
P11277	1519	K	Spectrin beta chain, erythrocytic	SPTB	1	8.40495e-12	110.12	K(1)NQTLQNEILGHTPR	3	1.1675	1	0.82	1.212	1.009	1.012	1.132	0.917	0.899	1.096
P11277	569	K	Spectrin beta chain, erythrocytic	SPTB	1	1.28205e-51	168.02	HLLEVEDLLQK(1)HK	4	1.1655	2	0.868	0.965	1.038	1.026	1.104	1.005	0.994	1.146
P11277	1409	K	Spectrin beta chain, erythrocytic	SPTB	1	6.34825e-26	141	SDDPGK(1)DLTSVNR	3	1.7674	3	0.811	1.091	1.042	0.959	1.208	1.002	0.887	1.094
P11277	2056	K	Spectrin beta chain, erythrocytic	SPTB	1	1.1099e-22	122.44	RHEAFEK(1)STASWAER	3	-1.0724	5	0.822	1.135	1.047	1.012	1.174	0.88	0.93	1.131
P11277	302	K	Spectrin beta chain, erythrocytic	SPTB	1	1.77001e-10	106.42	VIDHAIETEK(1)MIEK	4	1.2318	2	0.904	1.379	1.025	0.901	1.079	0.857	0.855	0.946
P11277	1905	K	Spectrin beta chain, erythrocytic	SPTB	1	1.14379e-92	165.72	TQLVDTADK(1)FR	3	-2.3221	3	0.898	1.096	1.003	0.957	1.161	0.929	0.956	1.064
P11277	784	K	Spectrin beta chain, erythrocytic	SPTB	0.968213	6.73982e-10	109.83	K(0.968)HK(0.032)DFLEELEESR	3	1.4665	5	0.94	1.142	1.039	0.983	1.107	0.859	0.93	0.989
P11277	975	K	Spectrin beta chain, erythrocytic	SPTB	1	0.00315787	79.659	TK(1)VVESTK	2	-0.19312	1	0.862	1.079	1.008	1.032	1.071	1	0.947	1.098
P11277	1369	K	Spectrin beta chain, erythrocytic	SPTB	1	0.00036812	91.076	LWDELQATTK(1)EK	2	-1.5353	3	0.925	1.187	1.02	0.983	1.149	0.884	0.852	0.922
P11277	1870	K	Spectrin beta chain, erythrocytic	SPTB	1	1.47352e-42	156	LQTAYAGEK(1)AEAIQNK	3	0.024693	1	0.933	1.102	1.102	0.918	1.074	0.866	1.005	1.077
P11277	736	K	Spectrin beta chain, erythrocytic	SPTB	1	2.39076e-17	96.948	DLAAFCK(1)K	2	-0.013123	1
P11277	1029	K	Spectrin beta chain, erythrocytic	SPTB	1	1.877e-124	206.74	ESQQLMDSHPEQK(1)EDIGQR	3	-0.15689	5	0.998	1.08	0.986	0.972	1.061	0.892	1.01	1.012
P12955	114	K	Xaa-Pro dipeptidase	PEPD	1	0.00410635	68.626	IHSK(1)EHFK	4	-0.67463	1
P13716	179	K	Delta-aminolevulinic acid dehydratase	ALAD	1	5.29078e-34	144.73	VEAIK(1)EALMAHGLGNR	3	-0.63161	2	0.836	1.196	1.115	0.888	1.066	0.909	0.99	1.185
P13716	213	K	Delta-aminolevulinic acid dehydratase	ALAD	1	0.0114549	64.374	DAAK(1)SSPAFGDR	2	0.27004	1	0.925	1.153	0.988	0.94	1.248	0.833	0.913	0.987
P15374	120	K	Ubiquitin carboxyl-terminal hydrolase isozyme L3	UCHL3	1	4.03883e-10	111.86	MHFESGSTLK(1)K	3	0.0731	1	0.908	1.151	1.042	1.012	1.104	0.915	0.867	0.954
P16152	180	K	Carbonyl reductase [NADPH] 1	CBR1	1	0.014629	67.464	FVEDTK(1)K	2	0.026303	1	0.973	1.052	1.067	0.996	1.014	0.961	0.936	0.962
P16157	27	K	Ankyrin-1	ANK1	1	3.16819e-06	98.592	SGNLDK(1)ALDHLR	3	0.90954	1	0.824	1.237	0.966	0.984	1.085	0.89	1.013	1.23
P16157	468	K	Ankyrin-1	ANK1	1	0.0038787	61.657	AK(1)DDQTPLHCAAR	3	-0.45541	1	0.861	1.073	0.915	0.952	1.27	0.881	1.048	1.217
P16157	775	K	Ankyrin-1	ANK1	1	1.65577e-07	80.844	NGASPNEVSSDGTTPLAIAK(1)R	3	-3.65	1
P16157	534	K	Ankyrin-1	ANK1	1	2.83229e-05	99.283	EASQACMTK(1)K	3	-1.2221	3	0.947	1.03	0.937	0.903	1.159	1.072	0.951	1.004
P16157	801	K	Ankyrin-1	ANK1	1	6.15424e-09	100.23	VVTDETSFVLVSDK(1)HR	3	0.35257	1
P16157	454	K	Ankyrin-1	ANK1	1	0.00396224	60.196	AGHTEVAK(1)YLLQNK	3	-0.46406	1
P16157	59	K	Ankyrin-1	ANK1	1	5.20341e-15	115.91	EGHVK(1)MVVELLHK	4	1.266	1
P16157	76	K	Ankyrin-1	ANK1	1	1.61902e-05	99.752	EIILETTTK(1)K	3	-0.32368	2	0.936	1.138	1.113	0.942	1.094	0.869	0.908	0.97
P16157	270	K	Ankyrin-1	ANK1	1	0.0252771	45.614	TK(1)DELTPLHCAAR	3	-1.3326	1
P16157	1649	K	Ankyrin-1	ANK1	1	0.0310421	63.473	SEEK(1)LPGSK	2	-0.045855	1	0.877	1.107	0.966	0.999	1.171	0.965	0.916	1.044
P16157	1018	K	Ankyrin-1	ANK1	1	1.40704e-11	119.21	SENGSVWK(1)EHR	3	-1.8845	1	0.985	1.189	0.936	1.082	1.057	0.68	1.07	1.086
P16452	421	K	Erythrocyte membrane protein band 4.2	EPB42	1	0.0374553	41.695	YVGNNISTK(1)GVGSDR	3	1.9262	1
P16452	445	K	Erythrocyte membrane protein band 4.2	EPB42	1	5.59986e-22	135.09	YPEGSLQEK(1)EVLER	2	0.24669	2	0.913	1.193	1.035	0.964	1.109	0.879	0.907	0.993
P16452	244	K	Erythrocyte membrane protein band 4.2	EPB42	1	1.81952e-35	135.95	VLPTPQTQATQEGALLNK(1)R	3	-0.11416	1
P16452	204	K	Erythrocyte membrane protein band 4.2	EPB42	1	2.04894e-06	97.69	QVEK(1)WSQPVHVAR	3	-0.35252	2	0.952	1.152	1.127	0.974	1.066	0.913	0.816	0.857
P16452	24	K	Erythrocyte membrane protein band 4.2	EPB42	1	1.0237e-06	98.974	NNEEHHTK(1)ALSSR	3	0.24064	2	0.988	0.998	1.006	0.871	1.049	0.832	1.258	1.273
P16949	53	K	Stathmin	STMN1	1	0.0336625	56.404	K(1)LEAAEER	2	-0.64945	1	1.14	1.066	0.943	1.012	1.147	0.878	0.813	0.713
P17174	97	K	Aspartate aminotransferase, cytoplasmic	GOT1	1	0.00534943	59.227	LALGDDSPALK(1)EK	3	0.94932	1
P17858	727	K	ATP-dependent 6-phosphofructokinase, liver type	PFKL	1	0.000936723	94.309	K(1)DTDFEHR	3	-1.1402	1	1.004	0.994	1.106	1.018	1.061	0.985	0.833	0.829
P17980	70	K	26S proteasome regulatory subunit 6A	PSMC3	1	0.0135832	61.11	VTHELQAMK(1)DK	3	0.028122	1
P19823	374	K	Inter-alpha-trypsin inhibitor heavy chain H2	ITIH2	1	1.39721e-05	121.5	TQVADAK(1)R	2	-1.0501	2	0.359	0.511	0.521	1.282	0.537	3.47	0.321	0.895
P19823	487	K	Inter-alpha-trypsin inhibitor heavy chain H2	ITIH2	1	8.41582e-41	158.58	IYGNQDTSSQLK(1)K	3	-0.19746	2	0.689	0.983	0.951	0.975	0.864	1.812	0.727	1.056
P19823	573	K	Inter-alpha-trypsin inhibitor heavy chain H2	ITIH2	1	0.00836666	65.179	DK(1)HADPDFTR	3	0.89669	2	0.719	0.887	0.909	1.153	0.894	1.732	0.706	0.982
P19827	312	K	Inter-alpha-trypsin inhibitor heavy chain H1	ITIH1	1	0.00280746	83.862	QTK(1)EALLK	2	0.83328	1	0.645	0.881	0.816	1.006	0.955	2.048	0.65	1.008
P19827	222	K	Inter-alpha-trypsin inhibitor heavy chain H1	ITIH1	1	0.00909525	58.699	ELAAQTIK(1)K	3	-3.744	1
P20073	233	K	Annexin A7	ANXA7	1	0.0146056	68.536	TSYGK(1)DLIK	2	-0.045239	1	0.948	1.099	1.074	1.007	1.064	0.913	0.896	0.945
P20618	104	K	Proteasome subunit beta type-1	PSMB1	1	0.00823747	65.156	MYK(1)HSNNK	3	0.052929	1
P20810	391	K	Calpastatin	CAST	0.982178	0.000122905	51.03	EK(0.001)PSK(0.016)PTEK(0.982)TEESK	3	-0.89649	1
P20810	319	K	Calpastatin	CAST	1	0.00136245	90.15	EVDEAK(1)AK	2	0.13961	1	0.862	1.191	1.061	0.943	1.206	0.944	0.794	0.921
P20810	443	K	Calpastatin	CAST	1	8.73456e-10	97.502	GTVPDDAVEALADSLGK(1)K	3	-0.066775	1	0.904	1.2	1.07	0.953	1.07	0.916	0.887	0.981
P20810	463	K	Calpastatin	CAST	1	0.00412679	72.243	AK(1)EEDREK	3	-0.66653	1	0.968	1.094	0.965	1.033	1.081	1.01	0.848	0.875
P20810	444	K	Calpastatin	CAST	1	2.49483e-10	106.38	K(1)EADPEDGKPVMDK	3	-0.73661	6	0.888	1.104	0.998	0.926	1.204	0.944	0.935	1.053
P21333	92	K	Filamin-A	FLNA	1	0.00385724	77.662	K(1)HNQRPTFR	4	0.32715	1
P21980	464	K	Protein-glutamine gamma-glutamyltransferase 2	TGM2	1	0.00945867	59.418	ANHLNK(1)LAEK	3	-2.976	1
P21980	380	K	Protein-glutamine gamma-glutamyltransferase 2	TGM2	1	0.0176364	69.03	AIK(1)EGDLSTK	2	0.59485	1	0.942	1.075	1.032	1.042	0.989	0.95	0.971	1.031
P22392	49	K	Nucleoside diphosphate kinase B	NME2	1	5.52509e-05	85.988	ASEEHLK(1)QHYIDLK	4	1.1652	3	0.943	1.079	1.089	0.971	1.087	0.853	0.978	1.037
P22392	26	K	Nucleoside diphosphate kinase B	NME2	1	0.00546096	72.365	GLVGEIIK(1)R	2	0.70394	1	0.844	1.287	0.995	0.903	1.224	0.809	0.938	1.111
P23381	431	K	Tryptophan--tRNA ligase, cytoplasmic	WARS	1	0.00381501	45.347	DYTSGAMLTGELK(1)K	3	0.28558	1
P23526	389	K	Adenosylhomocysteinase	AHCY	1	1.27065e-05	92.939	K(1)LDEAVAEAHLGK	4	0.084162	2	0.773	1.318	1.008	0.913	1.327	0.899	0.763	0.988
P23528	92	K	Cofilin-1	CFL1	1	5.10401e-27	139.46	YALYDATYETK(1)ESK	3	1.8677	1	0.891	1.117	1.098	0.964	1.198	0.89	0.843	0.947
P23528	30	K	Cofilin-1	CFL1	1	0.000152593	105.98	SSTPEEVK(1)K	2	0.90569	7	0.96	1.108	0.955	0.976	1.157	0.96	0.885	0.922
P23528	144	K	Cofilin-1	CFL1	1	1.95726e-22	135.14	HELQANCYEEVK(1)DR	3	-0.28762	1	0.984	0.959	0.942	1.061	1.059	1.146	0.849	0.863
P23528	114	K	Cofilin-1	CFL1	1	0.00174555	81.92	SK(1)MIYASSK	2	2.4025	1	0.917	1.121	1.021	0.968	1.098	0.985	0.89	0.971
P23588	177	K	Eukaryotic translation initiation factor 4B	EIF4B	1	4.818e-11	103.16	VDVADQAQDK(1)DRDDR	3	-1.9581	1	0.912	1.184	1.005	0.942	1.075	0.948	0.933	1.023
P25325	236	K	3-mercaptopyruvate sulfurtransferase	MPST	1	0.0107823	107.43	HLFQEK(1)K	3	-2.8649	2	0.94	1.235	0.942	0.939	1.152	0.86	0.932	0.991
P25685	35	K	DnaJ homolog subfamily B member 1	DNAJB1	0.993034	4.2941e-18	119.96	YHPDK(0.993)NK(0.007)EPGAEEK	4	0.86262	1
P25685	21	K	DnaJ homolog subfamily B member 1	DNAJB1	1	0.000139872	102.52	GASDEEIK(1)R	2	-1.4016	1	0.93	1.02	0.91	1.044	1.144	0.929	1.022	1.099
P25686	20	K	DnaJ homolog subfamily B member 2	DNAJB2	1	0.000580433	87.568	SASADDIK(1)K	2	2.1014	1	0.908	1.026	1.075	1.049	1.052	0.884	1.006	1.108
P25786	61	K	Proteasome subunit alpha type-1	PSMA1	1	0.0157696	71.076	AQSELAAHQK(1)K	3	0.011107	1	0.985	1.033	0.981	1.033	1.24	0.808	0.92	0.935
P25787	50	K	Proteasome subunit alpha type-2	PSMA2	1	0.00183391	84.352	AANGVVLATEK(1)K	3	-2.6921	1
P25787	64	K	Proteasome subunit alpha type-2	PSMA2	1	0.00492206	72.34	SVHK(1)VEPITK	3	0.63283	1	0.945	1.158	1.115	0.943	1.077	0.892	0.87	0.92
P25788	238	K	Proteasome subunit alpha type-3	PSMA3	1	0.00174271	88.495	EEAEK(1)YAK	2	0.24061	1	0.906	1.073	1.028	0.969	1.118	0.939	0.967	1.067
P25788	192	K	Proteasome subunit alpha type-3	PSMA3	1	0.00110119	96.342	DIVK(1)EVAK	2	1.8371	1	0.935	1.101	1.045	0.974	1.1	0.948	0.897	0.959
P25788	230	K	Proteasome subunit alpha type-3	PSMA3	1	0.0394883	46.406	HEIVPK(1)DIR	3	0.98268	1	1.006	1.12	1.015	0.981	0.953	0.893	1.032	1.026
P25788	65	K	Proteasome subunit alpha type-3	PSMA3	1	0.000150183	98.254	LYEEGSNK(1)R	2	0.48605	1	0.776	0.981	1.047	1.075	1.342	0.932	0.847	1.091
P25789	246	K	Proteasome subunit alpha type-4	PSMA4	0.999999	0.00610504	75.764	KHEEEEAK(1)AER	3	0.37398	1	1.083	1	0.951	1.05	0.923	1.021	0.971	0.897
P25789	239	K	Proteasome subunit alpha type-4	PSMA4	1	1.78511e-14	144.77	K(1)HEEEEAK	3	0.11211	1	0.841	0.92	1.065	1.087	1.114	0.985	0.987	1.174
P26038	514	K	Moesin	MSN	1	0.0166673	67.385	TTEAEK(1)NER	2	0.8515	1	1.029	0.875	0.966	1.07	0.995	0.889	1.174	1.14
P26447	22	K	Protein S100-A4	S100A4	1	0.00295242	82.417	YSGK(1)EGDK	2	-1.2075	4	0.989	1.064	0.964	0.943	1.055	0.963	1.024	1.036
P26447	35	K	Protein S100-A4	S100A4	1	8.59035e-10	129.82	SELK(1)ELLTR	2	1.6692	2	1.002	1.096	0.956	0.936	1.074	0.97	0.966	0.963
P26447	57	K	Protein S100-A4	S100A4	1	2.92823e-06	80.236	RTDEAAFQK(1)LMSNLDSNR	3	-0.78749	1
P26447	31	K	Protein S100-A4	S100A4	1	0.00571811	74.464	LNK(1)SELK	2	1.1365	1	0.959	0.967	1.011	1.017	1.09	0.851	1.106	1.153
P26447	48	K	Protein S100-A4	S100A4	1	7.09606e-08	128.58	ELPSFLGK(1)R	2	0.63602	2	0.938	1.102	0.982	0.922	1.132	0.922	1.002	1.069
P27105	195	K	Erythrocyte band 7 integral membrane protein	STOM	1	0.00295186	73.26	VEIK(1)DVK	3	1.276	2	1.009	1.091	1.087	0.955	1.026	0.917	0.915	0.907
P27105	20	K	Erythrocyte band 7 integral membrane protein	STOM	1	0.0120476	62.088	LPDSFK(1)DSPSK	3	1.6677	1	0.876	1.299	0.964	0.987	1.273	0.806	0.796	0.909
P27169	145	K	Serum paraoxonase/arylesterase 1	PON1	1	7.3939e-29	107.99	STVELFK(1)FQEEEK	3	2.9557	1
P27362	143	K	Phosphoglycerate kinase	PGK	1	0.00841235	72.2	ANK(1)EDVEK	3	-0.49868	4	0.515	0.695	0.995	1.546	1.554	1.156	0.539	1.046
P28066	192	K	Proteasome subunit alpha type-5	PSMA5	1	0.00344455	75.819	SMTLK(1)EAIK	3	0.0087541	2	0.902	1.196	1.078	0.96	1.072	0.93	0.862	0.956
P28289	221	K	Tropomodulin-1	TMOD1	1	0.000705128	80.96	AYAEALK(1)ENSYVK	3	0.4308	1
P28289	91	K	Tropomodulin-1	TMOD1	1	0.0210818	50.305	DREDLVPYTGEK(1)R	3	-1.396	1
P28289	227	K	Tropomodulin-1	TMOD1	1	0.00403194	74.464	ENSYVK(1)K	3	0.37886	2	1.023	1.039	1.071	1.001	1.056	0.847	0.962	0.941
P30041	67	K	Peroxiredoxin-6	PRDX6	1	2.47929e-108	159.46	NVK(1)LIALSIDSVEDHLAWSK	3	-0.97362	1
P30041	182	K	Peroxiredoxin-6	PRDX6	1	2.86492e-88	167.99	VATPVDWK(1)DGDSVMVLPTIPEEEAK	3	0.67237	2	0.998	1.035	1.03	0.9	1.034	0.938	1.064	1.066
P30041	63	K	Peroxiredoxin-6	PRDX6	1	0.00136532	110.55	LAPEFAK(1)R	2	-2.0923	3	0.94	1.056	1.005	0.953	1.057	0.978	1.011	1.075
P30041	122	K	Peroxiredoxin-6	PRDX6	1	5.56223e-20	118.31	ELAILLGMLDPAEK(1)DEK	3	-1.8271	2	0.941	1.083	1.142	1.011	1.012	0.881	0.929	0.988
P30041	199	K	Peroxiredoxin-6	PRDX6	1	2.27166e-06	82.877	DGDSVMVLPTIPEEEAK(1)K	3	1.1733	1	0.882	1.195	0.973	0.978	1.209	0.92	0.842	0.955
P30041	215	K	Peroxiredoxin-6	PRDX6	1	0.000797322	87.284	ELPSGK(1)K	3	-0.86841	2	0.979	0.995	1.03	0.882	1.018	0.981	1.116	1.14
P30041	209	K	Peroxiredoxin-6	PRDX6	1	1.41776e-10	111.86	GVFTK(1)ELPSGK	3	-0.31028	4	0.955	1.121	1.03	0.968	1.102	0.903	0.921	0.964
P30041	56	K	Peroxiredoxin-6	PRDX6	1	1.03839e-05	100.93	AAK(1)LAPEFAK	3	0.022359	4	0.948	1.145	1.016	0.935	1.087	0.912	0.955	1.007
P30041	141	K	Peroxiredoxin-6	PRDX6	1	2.60452e-12	135.86	VVFVFGPDK(1)K	2	1.9841	4	0.948	1.149	0.956	0.955	1.073	0.971	0.949	1.001
P30041	125	K	Peroxiredoxin-6	PRDX6	0.996498	3.33873e-83	140.41	ELAILLGMLDPAEK(0.004)DEK(0.996)GMPVTAR	3	2.17	1
P30043	99	K	Flavin reductase (NADPH)	BLVRB	1	5.59728e-33	150.22	NIVAAMK(1)AHGVDK	3	2.6367	8	0.991	1.074	1.046	0.988	1.061	0.927	0.913	0.922
P30043	145	K	Flavin reductase (NADPH)	BLVRB	1	4.05972e-253	244.31	ESGLK(1)YVAVMPPHIGDQPLTGAYTVTLDGR	3	-0.012252	6	0.892	1.206	1.049	0.944	1.164	0.916	0.83	0.931
P30043	178	K	Flavin reductase (NADPH)	BLVRB	1	4.29015e-22	136.83	VISK(1)HDLGHFMLR	3	-1.0526	8	0.923	1.101	1.016	1.018	1.065	0.989	0.888	0.963
P30046	21	K	D-dopachrome decarboxylase	DDT	1	0.000665124	115.49	VPAGLEK(1)R	2	-0.75538	4	0.884	1.175	1.022	0.986	1.081	0.887	0.965	1.092
P30153	467	K	Serine/threonine-protein phosphatase 2A 65 kDa regulatory subunit A alpha isoform	PPP2R1A	1	0.00038156	90.05	EAATSNLK(1)K	3	0.20277	3	0.841	1.037	1.051	1.024	1.043	1.096	0.908	1.081
P30153	255	K	Serine/threonine-protein phosphatase 2A 65 kDa regulatory subunit A alpha isoform	PPP2R1A	1	0.0193657	65.879	QAAEDK(1)SWR	2	-1.3244	1	0.868	1.104	1.027	0.98	0.998	1.03	0.993	1.144
P30153	107	K	Serine/threonine-protein phosphatase 2A 65 kDa regulatory subunit A alpha isoform	PPP2R1A	1	0.00339947	76.416	DK(1)AVESLR	2	-0.0061316	1
P30566	147	K	Adenylosuccinate lyase	ADSL	1	0.00124912	98.048	LADFAK(1)ER	2	-1.0494	1	0.944	1.076	1.02	0.923	1.099	0.977	0.96	1.018
P30566	82	K	Adenylosuccinate lyase	ADSL	1	0.0148453	60.717	MAAEEEK(1)R	2	-1.2318	2
P30613	321	K	Pyruvate kinase PKLR	PKLR	1	0.0245778	64.73	IENHEGVK(1)R	3	0.025833	1	1.111	0.965	0.935	1.111	1.098	0.848	0.931	0.838
P31939	254	K	Bifunctional purine biosynthesis protein PURH	ATIC	1	0.000357504	66.826	ELK(1)EALGIPAAASFK	3	0.20282	1
P31946	11	K	14-3-3 protein beta/alpha	YWHAB	1	0.000968067	91.867	SELVQK(1)AK	2	0.0037893	1	0.954	1.114	1.023	0.94	1.09	0.929	0.95	0.996
P31946	13	K	14-3-3 protein beta/alpha	YWHAB	1	0.00102259	85.813	AK(1)LAEQAER	2	0.24584	2	0.911	1.062	0.926	0.974	1.12	1.034	0.973	1.068
P31948	237	K	Stress-induced-phosphoprotein 1	STIP1	1	3.66615e-06	100.22	ELGNDAYK(1)K	2	0.73082	2	0.867	1.111	0.97	0.982	1.146	1.014	0.908	1.047
P31948	246	K	Stress-induced-phosphoprotein 1	STIP1	1	0.0268895	53.448	DFDTALK(1)HYDK	3	-2.133	1	0.923	1.12	0.991	0.893	1.075	0.96	1.036	1.122
P31948	50	K	Stress-induced-phosphoprotein 1	STIP1	1	0.000574833	86.794	SAAYAK(1)K	2	-0.56412	1	0.953	1.092	1.062	0.976	1.041	0.998	0.878	0.921
P31948	486	K	Stress-induced-phosphoprotein 1	STIP1	1	0.000157497	96.342	HDSPEDVK(1)R	2	0.13049	2	1.138	0.957	1.198	0.919	1.048	0.868	0.872	0.766
P31948	446	K	Stress-induced-phosphoprotein 1	STIP1	1	0.0120476	62.088	DYTK(1)AMDVYQK	3	-2.1246	1
P31948	239	K	Stress-induced-phosphoprotein 1	STIP1	1	0.0398715	53.567	K(1)DFDTALK	2	-0.085852	1
P31948	109	K	Stress-induced-phosphoprotein 1	STIP1	1	5.11436e-26	119.84	HEANNPQLK(1)EGLQNMEAR	3	-0.095698	1	0.879	1.087	1.138	0.948	1.099	0.947	0.901	1.025
P31948	317	K	Stress-induced-phosphoprotein 1	STIP1	1	9.13028e-07	110.08	YK(1)DAIHFYNK	3	2.1429	1	1.005	1.221	0.964	0.957	0.999	0.908	0.945	0.94
P31948	169	K	Stress-induced-phosphoprotein 1	STIP1	0.999999	0.00015193	83.54	NKPSDLGTK(1)LQDPR	3	0.51399	1	1.004	1.084	1.008	0.963	1.011	0.978	0.951	0.947
P31948	100	K	Stress-induced-phosphoprotein 1	STIP1	1	2.25134e-49	164.53	TYEEGLK(1)HEANNPQLK	3	-0.92471	1	0.97	1.128	1	0.991	1.096	0.933	0.883	0.91
P31948	388	K	Stress-induced-phosphoprotein 1	STIP1	1	0.00085941	93.429	HYTEAIK(1)R	3	-0.25198	1	0.763	1.143	0.953	1.053	1.185	0.93	0.973	1.274
P31948	222	K	Stress-induced-phosphoprotein 1	STIP1	1	3.61157e-23	122.29	ETKPEPMEEDLPENK(1)K	3	0.62137	5	0.966	1.109	0.973	0.959	1.06	0.998	0.935	0.968
P32119	26	K	Peroxiredoxin-2	PRDX2	1	3.89045e-51	169.3	ATAVVDGAFK(1)EVK	3	1.1761	18	0.903	1.157	1.037	0.963	1.099	0.925	0.915	1.014
P32119	135	K	Peroxiredoxin-2	PRDX2	1	2.65373e-21	144.57	GLFIIDGK(1)GVLR	3	-1.2784	3	0.922	1.093	0.984	0.984	1.014	0.922	1.082	1.173
P32119	92	K	Peroxiredoxin-2	PRDX2	1	2.64173e-106	197.85	K(1)EGGLGPLNIPLLADVTR	3	1.4915	5	0.97	1.065	1.018	0.958	1.067	0.946	0.977	1.007
P32119	119	K	Peroxiredoxin-2	PRDX2	1	1.15262e-66	172.91	LSEDYGVLK(1)TDEGIAYR	2	0.2053	3	0.902	1.135	1.041	0.974	1.149	0.896	0.903	1.001
P32119	191	K	Peroxiredoxin-2	PRDX2	1	1.73384e-164	228.15	PGSDTIKPNVDDSK(1)EYFSK	3	1.1707	1	1.029	1.117	0.983	0.943	1.024	0.968	0.936	0.909
P32119	34	K	Peroxiredoxin-2	PRDX2	1	0.00257638	80.438	LSDYK(1)GK	2	-0.29078	8	0.894	1.172	0.989	0.936	1.128	0.918	0.964	1.078
P32119	177	K	Peroxiredoxin-2	PRDX2	0.999958	1.44871e-127	179.62	LVQAFQYTDEHGEVCPAGWK(1)PGSDTIKPNVDDSK	4	-2.3141	1	0.993	1.137	0.996	0.936	1.081	0.906	0.952	0.959
P32119	196	K	Peroxiredoxin-2	PRDX2	1	0.00139555	110.31	EYFSK(1)HN	2	0.065596	7	0.895	1.157	0.985	0.989	1.12	0.988	0.866	0.968
P32119	10	K	Peroxiredoxin-2	PRDX2	1	0.00368098	70.908	IGK(1)PAPDFK	3	0.84893	2	0.879	1.284	0.998	0.979	1.154	0.851	0.854	0.972
P32119	16	K	Peroxiredoxin-2	PRDX2	1	0.00175741	61.127	PAPDFK(1)ATAVVDGAFK	3	1.7511	1
P32119	29	K	Peroxiredoxin-2	PRDX2	1	0.00174271	88.495	EVK(1)LSDYK	3	0.34724	2	0.984	1.027	0.989	1.035	1.042	0.943	0.98	0.997
P34932	568	K	Heat shock 70 kDa protein 4	HSPA4	1	0.0300107	63.734	MDQPPQAK(1)K	3	0.044882	1
P34932	766	K	Heat shock 70 kDa protein 4	HSPA4	1	0.00165862	82.287	SK(1)EIEAK	2	-0.52393	1	0.941	1.117	0.956	0.973	1.101	0.889	1.023	1.087
P35241	327	K	Radixin	RDX	1	0.0390268	42.161	AQLENEK(1)K	2	-0.80071	1
P35241	363	K	Radixin	RDX	1	3.97119e-06	101.53	AQK(1)ELEEQTR	2	0.35585	1	1.044	1.112	0.892	0.969	1.069	0.922	0.993	0.951
P35241	344	K	Radixin	RDX	1	0.00315787	79.659	EK(1)EELMER	2	0.67726	1	1.011	1.192	1.002	0.93	0.963	0.89	1.011	1
P35241	253	K	Radixin	RDX	1	0.00330325	78.264	NISFNDK(1)K	3	1.2976	3	0.925	1.134	1.012	0.968	1.166	0.883	0.911	0.985
P35611	439	K	Alpha-adducin	ADD1	1	0.022239	51.63	HSFQK(1)QQR	3	2.1091	1
P35611	21	K	Alpha-adducin	ADD1	1	2.6265e-34	134.14	AAVVTSPPPTTAPHK(1)ER	4	0.90336	4	0.907	1.085	1.13	1.061	0.992	0.96	0.866	0.955
P35611	55	K	Alpha-adducin	ADD1	1	2.25178e-06	105.46	QDFNMMEQK(1)K	3	-1.3837	1
P35612	163	K	Beta-adducin	ADD2	1	0.000105625	89.911	VSK(1)EQDHFLISPK	3	0.26998	2	0.984	1.122	0.928	0.956	1.109	0.992	0.91	0.925
P35612	391	K	Beta-adducin	ADD2	1	0.000367432	85.716	HPFVQEK(1)TK	3	-0.90023	1	0.894	1.088	1.049	1.079	0.992	1.015	0.884	0.989
P35612	627	K	Beta-adducin	ADD2	1	0.000960684	90.15	SLEEGTK(1)K	2	0.27669	1	1.08	1.083	0.961	0.851	1.06	0.972	0.993	0.919
P35612	51	K	Beta-adducin	ADD2	1	0.000111082	75.102	QDFNLMEQK(1)K	2	-0.21953	2
P37837	225	K	Transaldolase	TALDO1	1	0.000464091	89.55	IYNYYK(1)K	2	0.96541	1	0.911	1.107	1.018	1.007	1.085	0.934	0.939	1.03
P37837	136	K	Transaldolase	TALDO1	1	0.00334168	77.192	EAGISK(1)DR	2	0.25242	1	1.009	1.041	1.026	0.942	1.062	0.912	1.008	0.999
P37837	286	K	Transaldolase	TALDO1	1	4.37872e-58	170.11	AAQASDLEK(1)IHLDEK	3	0.12784	1	1.004	1.087	1.068	0.922	1.048	0.896	0.975	0.971
P37837	71	K	Transaldolase	TALDO1	1	0.000936692	90.614	K(1)LGGSQEDQIK	2	-0.26603	2	0.907	1.156	1.034	0.941	1.184	0.978	0.799	0.881
P37837	321	K	Transaldolase	TALDO1	0.999998	0.0182876	61.409	KFAADAVK(1)LER	3	1.9428	1
P37837	292	K	Transaldolase	TALDO1	1	3.22098e-15	137.95	IHLDEK(1)SFR	3	-0.53555	1
P37837	314	K	Transaldolase	TALDO1	1	0.000880774	98.048	K(1)FAADAVK	2	-0.034475	2	1.045	1.024	0.976	0.966	1.093	0.893	1.003	0.959
P37840	32	K	Alpha-synuclein	SNCA	1	1.7975e-08	102.52	QGVAEAAGK(1)TK	3	-0.91638	2	0.884	1.177	0.893	0.957	1.184	1.073	0.832	0.942
P37840	34	K	Alpha-synuclein	SNCA	1	0.00134829	89.624	TK(1)EGVLYVGSK	2	-0.071941	2	0.934	1.147	1.043	0.948	1.105	0.945	0.878	0.939
P37840	45	K	Alpha-synuclein	SNCA	1	2.33748e-33	143.83	TK(1)EGVVHGVATVAEK	3	1.2638	3	0.995	1.05	0.958	0.934	1.082	1.022	0.959	0.964
P37840	43	K	Alpha-synuclein	SNCA	1	0.0376488	48.044	EGVLYVGSK(1)TK	3	-0.67795	1
P37840	96	K	Alpha-synuclein	SNCA	1	1.74324e-65	167.69	TVEGAGSIAAATGFVK(1)K	3	-0.48194	4	0.865	1.236	1.095	0.971	1.126	0.88	0.827	0.956
P37840	58	K	Alpha-synuclein	SNCA	1	9.31343e-40	151.8	EGVVHGVATVAEK(1)TK	4	-1.7957	3	0.978	1.117	1.001	0.949	1.131	0.949	0.875	0.895
P40227	127	K	T-complex protein 1 subunit zeta	CCT6A	1	0.00186535	78.324	IITEGFEAAK(1)EK	3	-0.14884	1
P40227	381	K	T-complex protein 1 subunit zeta	CCT6A	1	0.000328808	90.614	GPNK(1)HTLTQIK	3	-3.2959	1	0.915	1.086	1.005	1.075	1.148	0.943	0.827	0.904
P40227	307	K	T-complex protein 1 subunit zeta	CCT6A	1	1.97e-15	103.88	GIDPFSLDALSK(1)EGIVALR	3	1.4218	1	0.962	1.123	1.118	0.903	1.078	0.883	0.933	0.97
P40925	118	K	Malate dehydrogenase, cytoplasmic	MDH1	1	6.74376e-12	122.64	SQGAALDK(1)YAK	2	0.20002	1	0.885	1.108	1.022	1.035	1.152	0.912	0.886	1.001
P40925	239	K	Malate dehydrogenase, cytoplasmic	MDH1	1	0.00200299	84.892	K(1)LSSAMSAAK	2	-0.23845	1	0.886	1.208	1.109	0.949	1.057	0.867	0.924	1.043
P40925	318	K	Malate dehydrogenase, cytoplasmic	MDH1	1	3.72681e-10	104.21	MDLTAK(1)ELTEEK	3	-0.5703	2
P40925	73	K	Malate dehydrogenase, cytoplasmic	MDH1	1	9.82212e-08	101.53	DVIATDK(1)EDVAFK	3	1.6662	1	0.94	1.093	1.088	0.968	1.118	0.914	0.879	0.935
P40925	110	K	Malate dehydrogenase, cytoplasmic	MDH1	1	0.00520732	72.705	IFK(1)SQGAALDK	3	3.3215	1
P40925	107	K	Malate dehydrogenase, cytoplasmic	MDH1	1	0.00414295	77.282	ANVK(1)IFK	2	0.049268	1	0.931	1.115	1.017	1.012	1.047	0.956	0.921	0.99
P43487	190	K	Ran-specific GTPase-activating protein	RANBP1	1	6.33332e-35	135.09	LEALSVK(1)EETKEDAEEKQ	4	-1.1434	1	0.945	1.133	1.07	0.93	1.235	0.802	0.883	0.934
P43487	194	K	Ran-specific GTPase-activating protein	RANBP1	1	1.93781e-46	171.49	EETK(1)EDAEEKQ	3	0.00059937	3	0.947	1.086	0.961	0.957	1.199	0.925	0.925	0.977
P43487	76	K	Ran-specific GTPase-activating protein	RANBP1	1	0.0124827	69.721	GTGDVK(1)LLK	2	1.9524	1	0.891	1.169	1.051	0.985	1.156	0.917	0.831	0.933
P43686	80	K	26S proteasome regulatory subunit 6B	PSMC4	1	0.00900713	78.964	EFLHAQEEVK(1)R	3	-0.82424	1
P48426	27	K	Phosphatidylinositol 5-phosphate 4-kinase type-2 alpha	PIP4K2A	1	0.00361775	71.342	HFVAQK(1)VK	3	1.281	2
P48426	21	K	Phosphatidylinositol 5-phosphate 4-kinase type-2 alpha	PIP4K2A	1	0.00241963	94.262	K(1)HFVAQK	3	1.5879	2	0.984	0.985	0.942	0.984	1.146	1.004	0.956	0.972
P48426	213	K	Phosphatidylinositol 5-phosphate 4-kinase type-2 alpha	PIP4K2A	0.998773	0.0399202	52.576	K(0.001)YDLK(0.999)GSTVAR	3	0.61252	1
P48426	378	K	Phosphatidylinositol 5-phosphate 4-kinase type-2 alpha	PIP4K2A	1	1.96908e-58	152.51	TVK(1)HGAGAEISTVNPEQYSK	3	-0.057845	1	0.909	1.036	1.155	0.95	1.108	0.945	0.897	0.986
P48556	304	K	26S proteasome non-ATPase regulatory subunit 8	PSMD8	1	0.0267681	51.346	MTDYAK(1)K	2	1.3525	1
P48643	265	K	T-complex protein 1 subunit epsilon	CCT5	1	0.0108465	56.139	HK(1)LDVTSVEDYK	3	1.1409	1
P48643	279	K	T-complex protein 1 subunit epsilon	CCT5	1	0.00064973	89.698	ALQK(1)YEK	2	1.3485	1
P48643	513	K	T-complex protein 1 subunit epsilon	CCT5	1	0.00558312	77.894	QQHVIETLIGK(1)K	3	-0.82604	1
P49189	347	K	4-trimethylaminobutyraldehyde dehydrogenase	ALDH9A1	1	0.0198463	56.916	VAK(1)EQGAK	2	0.29612	1
P49721	29	K	Proteasome subunit beta type-2	PSMB2	1	0.000384093	76.586	VAASNIVQMK(1)DDHDK	3	0.93003	1
P49773	21	K	Histidine triad nucleotide-binding protein 1	HINT1	1	2.81296e-09	103.91	PGGDTIFGK(1)IIR	3	0.054809	1	0.918	1.187	0.978	1.013	1.109	1.051	0.744	0.811
P50395	112	K	Rab GDP dissociation inhibitor beta	GDI2	1	0.00901453	58.172	VTEGSFVYK(1)GGK	3	-1.8823	1
P50395	164	K	Rab GDP dissociation inhibitor beta	GDI2	1	0.0246777	64.711	TFEGIDPK(1)K	3	-0.23364	1	1.139	1.335	0.934	0.886	0.902	0.872	0.932	0.818
P50395	29	K	Rab GDP dissociation inhibitor beta	GDI2	1	0.0287886	63.673	K(1)VLHMDR	3	1.0899	1	1.12	1.008	1.098	0.911	1.054	0.844	0.965	0.861
P50502	63	K	Hsc70-interacting protein	ST13	0.999557	0.0344164	49.418	EEKPDSK(1)K	3	-0.13529	1
P50502	56	K	Hsc70-interacting protein	ST13	0.999987	1.40232e-07	101.53	SEENTK(1)EEKPDSK	3	0.60116	4	1.131	1.004	0.944	0.951	1.115	0.909	0.946	0.836
P50502	230	K	Hsc70-interacting protein	ST13	1	0.00604953	68.016	AQK(1)IAEHR	3	1.3944	1	0.911	1.147	1.095	1.05	1.018	0.927	0.852	0.935
P50990	225	K	T-complex protein 1 subunit theta	CCT8	1	3.32531e-12	124.51	K(1)ETEGDVTSVK	2	-0.44565	1	1.088	1.01	0.96	0.958	1.079	0.987	0.919	0.845
P50990	539	K	T-complex protein 1 subunit theta	CCT8	0.999578	0.00271396	60.161	PAGGPKPPSGK(1)K	3	-0.82556	1
P50990	235	K	T-complex protein 1 subunit theta	CCT8	1	8.53422e-15	115.12	ETEGDVTSVK(1)DAK	3	-0.9313	1
P51858	170	K	Hepatoma-derived growth factor	HDGF	1	0.00582254	61.167	RPK(1)EAENPEGEEK	3	0.57431	1	0.828	1.1	1.097	0.911	1.285	0.902	0.877	1.059
P52209	38	K	6-phosphogluconate dehydrogenase, decarboxylating	PGD	1	2.05923e-15	114.64	TVSK(1)VDDFLANEAK	3	-0.26079	1	0.882	1.179	1.154	0.934	1.107	0.87	0.875	0.992
P52209	119	K	6-phosphogluconate dehydrogenase, decarboxylating	PGD	1	0.0174756	43.823	AK(1)GILFVGSGVSGGEEGAR	3	-0.12939	1
P52209	309	K	6-phosphogluconate dehydrogenase, decarboxylating	PGD	1	0.000354412	89.46	GPQK(1)FQFDGDKK	3	-0.78037	1	0.82	1.154	1.041	0.952	1.211	0.912	0.91	1.11
P52209	316	K	6-phosphogluconate dehydrogenase, decarboxylating	PGD	1	0.00108811	96.034	FQFDGDK(1)K	3	0.42442	3	0.928	1.105	0.988	1	1.093	0.947	0.939	1.012
P52565	127	K	Rho GDP-dissociation inhibitor 1	ARHGDIA	1	0.0236772	46.156	EIVSGMK(1)YIQHTYR	3	-1.8138	1
P52566	124	K	Rho GDP-dissociation inhibitor 2	ARHGDIB	1	0.00369147	60.631	DIVSGLK(1)YVQHTYR	3	1.1601	1
P52907	103	K	F-actin-capping protein subunit alpha-1	CAPZA1	1	9.21521e-05	82.349	K(1)EASDPQPEEADGGLK	3	0.82401	1	0.844	1.183	1.053	0.921	1.122	0.942	0.936	1.109
P52907	97	K	F-actin-capping protein subunit alpha-1	CAPZA1	1	0.000320455	86.879	ISFK(1)FDHLR	3	1.5645	1	0.889	1.261	0.854	0.99	1.243	0.942	0.821	0.923
P53004	194	K	Biliverdin reductase A	BLVRA	1	0.0338057	55.064	K(1)EDQYMK	2	1.1372	1	0.981	1.122	1.031	0.969	1.07	0.957	0.871	0.888
P53004	253	K	Biliverdin reductase A	BLVRA	1	0.0352566	42.785	NIFLK(1)DQNIFVQK	3	1.5853	1
P53004	275	K	Biliverdin reductase A	BLVRA	1	0.000471933	89.355	ELAAEK(1)K	2	0.88565	3	0.982	1.039	1.023	0.99	1.06	0.949	0.957	0.975
P53396	166	K	ATP-citrate synthase	ACLY	1	0.0293218	58.592	LNPEDIK(1)K	2	1.501	2	0.889	1.146	1.068	0.964	1.107	0.901	0.924	1.039
P53396	468	K	ATP-citrate synthase	ACLY	1	0.000159274	107.79	ADEVAPAK(1)K	3	1.6178	2	0.909	1.026	1.022	1.028	1.064	0.978	0.972	1.068
P53396	167	K	ATP-citrate synthase	ACLY	1	0.00528814	72.29	K(1)HLLVHAPEDK	4	-0.71117	1	1.04	1.113	1.02	0.966	0.962	0.98	0.92	0.885
P53396	331	K	ATP-citrate synthase	ACLY	1	0.0225292	51.346	EK(1)HPDGK	3	-0.71647	1
P54578	238	K	Ubiquitin carboxyl-terminal hydrolase 14	USP14	1	1.02453e-15	113.37	ETDSSSASAATPSK(1)K	3	0.22487	1	1.008	0.933	0.992	1.078	1.288	0.907	0.794	0.787
P54578	336	K	Ubiquitin carboxyl-terminal hydrolase 14	USP14	1	0.00302247	77.14	EK(1)ESVNAK	3	0.64441	4	0.796	1.001	1.061	1.096	1.106	1.124	0.817	1.026
P54725	31	K	UV excision repair protein RAD23 homolog A	RAD23A	1	0.0151813	70.056	EK(1)IEAEK	2	-0.2194	2	0.935	1.077	1.003	1.014	1.102	0.945	0.924	0.988
P54727	29	K	UV excision repair protein RAD23 homolog B	RAD23B	1	0.00836127	73.233	EK(1)IESEK	2	0.55403	1	1.059	0.936	1.024	1.001	1.14	0.951	0.888	0.839
P55072	60	K	Transitional endoplasmic reticulum ATPase	VCP	1	0.0043136	65.224	GDTVLLK(1)GK	3	0.53895	1
P55072	651	K	Transitional endoplasmic reticulum ATPase	VCP	1	0.0250079	44.998	LDQLIYIPLPDEK(1)SR	3	-0.20627	1	0.938	0.954	1.046	1.104	1.038	0.937	0.983	1.048
P55072	668	K	Transitional endoplasmic reticulum ATPase	VCP	1	0.000852518	72.898	SPVAK(1)DVDLEFLAK	3	1.0142	1
P58546	90	K	Myotrophin	MTPN	1	0.000548713	89.731	LLLSK(1)GADK	3	-0.91347	2	0.957	1.116	0.917	1.037	1.001	0.972	0.999	1.045
P58546	94	K	Myotrophin	MTPN	1	0.000592125	90.709	GADK(1)TVK	2	0.55314	1	0.948	0.999	0.901	1.101	1.208	1.055	0.788	0.832
P58546	24	K	Myotrophin	MTPN	1	1.98351e-11	119.62	DYVAK(1)GEDVNR	2	-0.46474	3	0.966	1.156	1.092	1.041	0.96	0.87	0.915	0.947
P60174	225	K	Triosephosphate isomerase	TPI1	1	2.04531e-40	155.1	TATPQQAQEVHEK(1)LR	3	-0.76953	2	0.946	1.089	1.086	0.98	1.031	0.91	0.959	1.014
P60174	186	K	Triosephosphate isomerase	TPI1	1	0.000707032	76.759	VVFEQTK(1)VIADNVK	3	-0.2624	2
P60174	193	K	Triosephosphate isomerase	TPI1	1	0.00550274	64.121	VIADNVK(1)DWSK	2	2.5093	2
P60891	176	K	Ribose-phosphate pyrophosphokinase 1	PRPS1	1	0.00155086	70.41	NCTIVSPDAGGAK(1)R	2	-1.7117	2	0.798	0.983	0.953	0.972	1.185	1.15	0.958	1.201
P60900	181	K	Proteasome subunit alpha type-6	PSMA6	1	3.24472e-13	92.856	QTESTSFLEK(1)K	3	-1.6295	1
P60953	144	K	Cell division control protein 42 homolog	CDC42	0.999999	0.00459664	61.265	QKPITPETAEK(1)LAR	3	0.47806	1	0.968	1.139	1.018	0.998	1.056	0.888	0.933	0.963
P61088	68	K	Ubiquitin-conjugating enzyme E2 N	UBE2N	1	2.17542e-07	90.348	LELFLPEEYPMAAPK(1)VR	3	-1.0442	2	0.965	1.108	1.17	1.017	1.025	0.83	0.884	0.916
P61978	34	K	Heterogeneous nuclear ribonucleoprotein K	HNRNPK	1	1.169e-06	93.909	RPAEDMEEEQAFK(1)R	3	-0.62404	1
P61981	142	K	14-3-3 protein gamma	YWHAG	1	0.00985835	73.881	YLAEVATGEK(1)R	3	2.0804	2	0.93	1.156	1.09	1.006	1.011	0.942	0.866	0.93
P62158	22	K	Calmodulin	CALM1	1	1.67872e-106	199.08	EAFSLFDK(1)DGDGTITTK	3	0.72426	1	1.119	1.074	1.007	0.892	1.181	0.833	0.895	0.8
P62158	76	K	Calmodulin	CALM1	0.83306	0.0162908	49.298	K(0.833)MK(0.167)DTDSEEEIR	3	0.22905	1	1.024	1.062	0.928	0.924	1.236	0.997	0.829	0.81
P62158	78	K	Calmodulin	CALM1	1	1.6853e-35	156.81	MK(1)DTDSEEEIR	2	-0.024114	2	1.144	1.008	0.929	0.977	1.096	0.916	0.93	0.812
P62191	91	K	26S proteasome regulatory subunit 4	PSMC1	0.99687	0.0194197	47.082	NQEQMK(0.003)PLEEK(0.997)QEEER	3	1.5573	1	0.863	1.063	0.969	1.073	1.132	0.952	0.947	1.098
P62258	69	K	14-3-3 protein epsilon	YWHAE	0.999947	5.11218e-19	116.06	IISSIEQK(1)EENKGGEDK	4	-0.49223	2	0.897	1.136	1.065	0.96	1.159	0.88	0.901	1.004
P62258	28	K	14-3-3 protein epsilon	YWHAE	1	4.78447e-12	134.13	YDEMVESMK(1)K	2	0.35312	5	0.908	1.153	1.063	0.923	1.112	0.906	0.933	1.027
P62258	106	K	14-3-3 protein epsilon	YWHAE	1	7.23637e-29	116.35	LICCDILDVLDK(1)HLIPAANTGESK	4	-0.92467	1
P62258	142	K	14-3-3 protein epsilon	YWHAE	1	0.00878208	66.989	K(1)EAAENSLVAYK	3	-0.89769	1
P62258	125	K	14-3-3 protein epsilon	YWHAE	1	0.0021575	74.301	MK(1)GDYHR	2	1.4586	2	0.917	0.986	1.189	1.183	1.044	0.872	0.809	0.882
P62258	78	K	14-3-3 protein epsilon	YWHAE	1	0.000501271	90.412	GGEDK(1)LK	2	0.4226	3	0.978	1.004	1.057	0.999	1.007	0.876	1.081	1.105
P62826	38	K	GTP-binding nuclear protein Ran	RAN	1	8.5075e-06	66.636	K(1)YVATLGVEVHPLVFHTNR	4	0.48817	1
P62826	37	K	GTP-binding nuclear protein Ran	RAN	1	0.000140147	107.57	HLTGEFEK(1)K	2	-1.4801	2	0.992	1.2	0.858	0.984	1.15	0.937	0.878	0.885
P62826	23	K	GTP-binding nuclear protein Ran	RAN	1	4.73802e-05	81.448	LVLVGDGGTGK(1)TTFVK	3	0.64455	1	0.861	1.34	0.885	0.938	1.221	0.943	0.812	0.943
P62834	128	K	Ras-related protein Rap-1A	RAP1A	1	0.000786557	83.226	VVGK(1)EQGQNLAR	3	0.90116	2	0.797	0.967	0.892	1.157	1.297	1.035	0.856	1.074
P62837	133	K	Ubiquitin-conjugating enzyme E2 D2	UBE2D2	1	0.0251182	55.461	TDREK(1)YNR	3	1.5078	1
P62937	131	K	Peptidyl-prolyl cis-trans isomerase A	PPIA	1	0.000533398	89.55	HVVFGK(1)VK	3	0.3319	1	0.881	1.125	1.037	0.948	1.086	0.918	1.005	1.141
P62937	28	K	Peptidyl-prolyl cis-trans isomerase A	PPIA	1	4.22033e-13	127.02	VSFELFADK(1)VPK	2	0.47367	2	0.899	1.136	0.99	0.977	1.09	1.023	0.885	0.984
P62937	125	K	Peptidyl-prolyl cis-trans isomerase A	PPIA	1	2.87716e-15	118.24	TEWLDGK(1)HVVFGK	3	-0.22033	2	0.885	1.125	1.042	0.943	1.132	0.948	0.926	1.047
P62937	76	K	Peptidyl-prolyl cis-trans isomerase A	PPIA	1	0.00345511	62.357	HNGTGGK(1)SIYGEK	3	-1.0543	1
P62937	133	K	Peptidyl-prolyl cis-trans isomerase A	PPIA	1	0.0112169	61.477	VK(1)EGMNIVEAMER	2	-1.347	1	0.889	1.161	1.017	0.964	1.22	0.886	0.864	0.972
P62937	44	K	Peptidyl-prolyl cis-trans isomerase A	PPIA	1	0.00343077	65.179	ALSTGEK(1)GFGYK	3	-1.9447	1
P62937	82	K	Peptidyl-prolyl cis-trans isomerase A	PPIA	1	5.06857e-23	124.78	SIYGEK(1)FEDENFILK	3	-0.53171	1	0.94	1.35	1.016	0.896	1.196	0.787	0.816	0.868
P62987	27	K	Ubiquitin-60S ribosomal protein L40	UBA52	1	0.00106324	56.25	TITLEVEPSDTIENVK(1)AK	4	1.3516	1
P62987	11	K	Ubiquitin-60S ribosomal protein L40	UBA52	1	6.16731e-18	107.25	TLTGK(1)TITLEVEPSDTIENVK	3	-0.63685	1
P62987	33	K	Ubiquitin-60S ribosomal protein L40	UBA52	1	1.38609e-76	186.69	IQDK(1)EGIPPDQQR	2	0.31789	19	0.909	1.122	0.939	0.971	1.113	1.042	0.903	0.994
P62987	48	K	Ubiquitin-60S ribosomal protein L40	UBA52	1	1.30094e-16	134.75	LIFAGK(1)QLEDGR	3	1.3277	4	0.973	1.093	1.001	1.061	1.117	0.912	0.843	0.866
P63000	128	K	Ras-related C3 botulinum toxin substrate 1	RAC1	1	3.43043e-05	95.417	DDKDTIEK(1)LK	3	0.66618	1	0.926	1.158	1.004	1.011	1.023	0.949	0.928	1.003
P63104	74	K	14-3-3 protein zeta/delta	YWHAZ	1	0.0263277	58.981	TEGAEK(1)K	2	-0.030269	1	1.073	1.015	0.867	0.998	1.129	0.964	0.953	0.888
P63104	158	K	14-3-3 protein zeta/delta	YWHAZ	1	0.0153192	71.221	K(1)EMQPTHPIR	3	1.4195	1	0.868	0.988	1.136	1.009	1.033	1.089	0.878	1.012
P63104	11	K	14-3-3 protein zeta/delta	YWHAZ	1	0.00102259	85.813	AK(1)LAEQAER	2	0.24584	2	0.911	1.062	0.926	0.974	1.12	1.034	0.973	1.068
P63104	138	K	14-3-3 protein zeta/delta	YWHAZ	1	2.49427e-36	156.81	YLAEVAAGDDK(1)K	2	-0.314	2	0.883	1.078	1.061	0.995	1.131	0.975	0.876	0.993
P63241	85	K	Eukaryotic translation initiation factor 5A-1	EIF5A	1	2.28833e-08	91.276	KYEDICPSTHNMDVPNIK(1)R	4	0.61708	1	0.923	1.068	1.053	0.991	1.137	0.948	0.881	0.954
P63241	39	K	Eukaryotic translation initiation factor 5A-1	EIF5A	1	1.29442e-09	105.99	GRPCK(1)IVEMSTSK	3	-1.1392	1	0.952	1.043	1.086	1.053	1.032	0.942	0.892	0.937
P63241	121	K	Eukaryotic translation initiation factor 5A-1	EIF5A	1	0.00155372	67.997	LPEGDLGK(1)EIEQK	3	-1.4979	2
P63261	315	K	Actin, cytoplasmic 2	ACTG1	1	6.60165e-07	95.57	MQK(1)EITALAPSTMK	3	1.3506	1	0.907	1.083	1.062	0.945	1.19	0.911	0.902	0.994
P63261	50	K	Actin, cytoplasmic 2	ACTG1	1	3.48615e-102	188.26	HQGVMVGMGQK(1)DSYVGDEAQSK	4	0.14826	3	0.911	1.141	0.954	0.962	1.142	0.983	0.907	0.996
P63261	61	K	Actin, cytoplasmic 2	ACTG1	1	3.91709e-73	191.48	DSYVGDEAQSK(1)R	2	-0.47177	4	1.003	1.018	0.975	0.979	1.008	1.014	1.003	1
P68036	131	K	Ubiquitin-conjugating enzyme E2 L3	UBE2L3	1	0.0116542	62.338	ADLAEEYSK(1)DR	3	0.058218	1
P68036	145	K	Ubiquitin-conjugating enzyme E2 L3	UBE2L3	1	0.000578032	93.096	NAEEFTK(1)K	3	-3.3426	2
P68871	67	K	Hemoglobin subunit beta	HBB	1	1.03819e-289	267.36	K(1)VLGAFSDGLAHLDNLK	3	1.5738	49	0.951	1.115	1.013	0.927	1.095	0.921	0.978	1.029
P68871	83	K	Hemoglobin subunit beta	HBB	1	0	406.23	VLGAFSDGLAHLDNLK(1)GTFATLSELHCDK	4	-0.39892	49	0.982	1.06	1.024	0.936	1.092	0.895	1.011	1.029
P68871	9	K	Hemoglobin subunit beta	HBB	1	0	280.25	VHLTPEEK(1)SAVTALWGK	4	0.30155	84	0.95	1.074	1.03	0.916	1.079	0.899	1.053	1.108
P68871	60	K	Hemoglobin subunit beta	HBB	1	0	384.53	FFESFGDLSTPDAVMGNPK(1)VK(1)AHGK	4	0.4452	136	1.004	1.051	0.988	0.921	1.05	0.934	1.053	1.049
P68871	145	K	Hemoglobin subunit beta	HBB	1	8.04157e-114	186.58	VVAGVANALAHK(1)YH	3	-0.6173	18	0.883	1.16	1.062	0.984	1.149	0.932	0.83	0.94
P68871	18	K	Hemoglobin subunit beta	HBB	1	0	320.9	SAVTALWGK(1)VNVDEVGGEALGR	2	2.4909	65	0.983	1.021	1.002	0.952	1.075	0.926	1.041	1.06
P68871	66	K	Hemoglobin subunit beta	HBB	1	0.0001827	97.798	VK(1)AHGK(1)K	3	-0.5512	8	0.874	1.013	0.944	0.926	1.248	0.994	1.001	1.145
P68871	133	K	Hemoglobin subunit beta	HBB	1	9.46714e-182	181.81	EFTPPVQAAYQK(1)VVAGVANALAHK(1)YH	4	-1.4111	4	0.761	0.96	1.177	1.182	0.847	1.032	1.042	1.37
P68871	62	K	Hemoglobin subunit beta	HBB	1	1.18808e-182	223.51	VK(1)AHGK(1)K	3	-0.5512	10	0.892	1.012	0.987	0.923	1.223	1.018	0.945	1.06
P68871	96	K	Hemoglobin subunit beta	HBB	1	0	395.65	GTFATLSELHCDK(1)LHVDPENFR	3	0.19439	74	0.906	1.148	1.03	0.956	1.151	0.929	0.88	0.972
P69891	67	K	Hemoglobin subunit gamma-1	HBG1	1	1.20939e-10	116.51	K(1)VLTSLGDAIK	2	-0.065554	1	0.918	1.13	0.992	0.981	1.081	0.98	0.918	1
P69891	83	K	Hemoglobin subunit gamma-1	HBG1	1	5.23394e-143	215.65	HLDDLK(1)GTFAQLSELHCDKLHVDPENFK	5	0.59788	8	0.902	1.133	1.033	0.985	1.15	0.905	0.892	0.989
P69891	9	K	Hemoglobin subunit gamma-1	HBG1	1	6.84947e-66	166.92	GHFTEEDK(1)ATITSLWGK	4	1.4749	3	0.93	1.159	1.036	0.96	1.094	0.871	0.95	1.021
P69891	60	K	Hemoglobin subunit gamma-1	HBG1	1	2.50802e-133	208.47	FFDSFGNLSSASAIMGNPK(1)VK	2	0.88945	8	0.909	1.112	1.062	0.969	1.1	0.927	0.921	1.013
P69891	18	K	Hemoglobin subunit gamma-1	HBG1	1	4.89664e-140	191.48	GHFTEEDKATITSLWGK(1)VNVEDAGGETLGR	4	1.8054	2	0.902	1.173	1.049	0.998	1.15	0.897	0.832	0.922
P69891	77	K	Hemoglobin subunit gamma-1	HBG1	1	4.22262e-177	229.16	VLTSLGDAIK(1)HLDDLK	4	-1.4489	6	0.981	1.136	0.997	0.957	1.058	0.927	0.944	0.962
P69891	62	K	Hemoglobin subunit gamma-1	HBG1	1	0.0006637	97.798	VK(1)AHGK(1)K	3	-0.5512	7	0.874	1.013	0.944	0.926	1.248	0.994	1.001	1.145
P69891	96	K	Hemoglobin subunit gamma-1	HBG1	1	2.99673e-152	213.2	GTFAQLSELHCDK(1)LHVDPENFK	4	-1.175	2	0.869	1.343	0.982	0.955	1.235	0.794	0.822	0.946
P69905	8	K	Hemoglobin subunit alpha	HBA1	1	7.11041e-105	208.74	VLSPADK(1)TNVK(1)AAWGK	3	1.2235	124	1.019	1.08	1.017	0.943	0.961	0.851	1.129	1.107
P69905	57	K	Hemoglobin subunit alpha	HBA1	1	0	321.17	TYFPHFDLSHGSAQVK(1)GHGK(1)K	5	0.35876	66	0.934	1.123	0.993	0.94	1.139	0.943	0.929	0.994
P69905	61	K	Hemoglobin subunit alpha	HBA1	1	2.34576e-217	241.13	TYFPHFDLSHGSAQVK(1)GHGK(1)K	5	0.35876	14	0.963	1.204	0.982	0.969	1.047	0.944	0.891	0.926
P69905	91	K	Hemoglobin subunit alpha	HBA1	1	0	430.84	VADALTNAVAHVDDMPNALSALSDLHAHK(1)LR	5	0.17478	213	0.91	1.166	1.039	0.943	1.155	0.899	0.886	0.974
P69905	12	K	Hemoglobin subunit alpha	HBA1	1	8.59096e-145	209.05	VLSPADK(1)TNVK(1)AAWGK	3	1.2235	36	0.948	1.064	0.989	0.929	1.069	0.94	1.061	1.119
P69905	62	K	Hemoglobin subunit alpha	HBA1	1	0	346.42	K(1)VADALTNAVAHVDDMPNALSALSDLHAHK	4	0.38002	18	0.929	1.145	1.061	0.963	1.123	0.875	0.904	0.973
P69905	41	K	Hemoglobin subunit alpha	HBA1	1	4.78449e-205	236.05	MFLSFPTTK(1)TYFPHFDLSHGSAQVK	3	0.084252	9	0.963	1.045	1.052	0.958	1.118	0.96	0.902	0.937
P69905	17	K	Hemoglobin subunit alpha	HBA1	1	8.2197e-298	264.66	TNVK(1)AAWGK(1)VGAHAGEYGAEALER	3	-0.70883	74	1.033	1.05	1.006	0.934	0.994	0.888	1.095	1.06
P78371	203	K	T-complex protein 1 subunit beta	CCT2	1	9.07813e-05	61.167	GSGNLEAIHIIK(1)K	3	-1.6509	1
P78371	176	K	T-complex protein 1 subunit beta	CCT2	1	4.09125e-05	92.247	LLTHHK(1)DHFTK	5	-0.42733	1
P78417	152	K	Glutathione S-transferase omega-1	GSTO1	1	8.14285e-29	154.67	EFTK(1)LEEVLTNK	3	0.3588	1	0.903	1.211	0.971	0.917	1.129	0.93	0.939	1.041
P78417	11	K	Glutathione S-transferase omega-1	GSTO1	1	1.21738e-14	109.37	SLGK(1)GSAPPGPVPEGSIR	2	0.42695	2	0.921	1.165	1.093	0.966	1.102	0.919	0.833	0.904
P78417	136	K	Glutathione S-transferase omega-1	GSTO1	1	3.98399e-28	132.51	SQNK(1)EDYAGLKEEFR	3	-0.88439	3	0.926	1.075	1.031	1.014	1.07	0.96	0.925	0.999
P78417	207	K	Glutathione S-transferase omega-1	GSTO1	1	1.12005e-23	115.57	LWMAAMK(1)EDPTVSALLTSEK	3	-1.1827	1	0.879	1.007	1.098	1.013	1.118	0.951	0.933	1.061
P78417	198	K	Glutathione S-transferase omega-1	GSTO1	1	0.0363074	43.03	LNECVDHTPK(1)LK	3	1.0092	1	0.976	1.104	1.076	0.917	0.965	0.96	1.002	1.027
P78417	101	K	Glutathione S-transferase omega-1	GSTO1	1	0.0319036	61.235	K(1)LLPDDPYEK	2	0.17956	1
P78417	160	K	Glutathione S-transferase omega-1	GSTO1	1	2.93362e-06	120.31	LEEVLTNK(1)K	3	1.3732	1	0.959	1.126	1.075	1.026	0.936	0.982	0.898	0.936
P78417	65	K	Glutathione S-transferase omega-1	GSTO1	1	0.000350176	88.596	NKPEWFFK(1)K	3	-0.20817	1	1.03	1.124	0.983	0.896	1.019	0.925	1.023	0.993
P78417	143	K	Glutathione S-transferase omega-1	GSTO1	0.999926	0.00411766	60.334	SQNKEDYAGLK(1)EEFR	3	2.2225	1	0.933	1.119	1.012	0.962	1.113	0.907	0.955	1.023
P80511	91	K	Protein S100-A12	S100A12	1	0.000881834	87.149	AAHYHTHK(1)E	2	1.8775	2	0.762	0.546	0.748	1.218	1.449	1.465	0.812	1.065
Q00013	329	K	55 kDa erythrocyte membrane protein	MPP1	0.916003	2.22958e-05	69.088	K(0.084)SEEDGK(0.916)EYHFISTEEMTR	4	-0.65942	1	0.954	1.096	1.151	1.02	1.126	0.85	0.803	0.842
Q00577	71	K	Transcriptional activator protein Pur-alpha	PURA	1	0.000503636	95.358	RVDIQNK(1)R	3	1.9608	1	0.931	1.049	0.892	0.977	1.033	1.058	1.06	1.138
Q03400	200	K	S-antigen protein	PF10_0343	1	0.0251697	53.517	EDK(1)VSNGR	2	-0.12395	1
Q03400	136	K	S-antigen protein	PF10_0343	1	6.80314e-29	133.86	EDK(1)VSNGGEDEVSNGREDK	3	1.1621	2	0.594	0.747	0.959	1.305	1.823	0.937	0.634	1.067
Q04760	148	K	Lactoylglutathione lyase	GLO1	1	0.00737842	72.29	RFEELGVK(1)FVK	3	1.2639	1
Q06323	70	K	Proteasome activator complex subunit 1	PSME1	1	0.00055301	78.505	APLDIPVPDPVK(1)EK	3	-0.96366	1	0.895	1.249	1.006	0.889	1.165	0.877	0.92	1.028
Q06323	86	K	Proteasome activator complex subunit 1	PSME1	0.999789	0.0201033	62.088	QQEKEDK(1)DEK	3	-1.3306	1	0.956	0.983	0.962	1.114	1	1.143	0.842	0.881
Q06323	187	K	Proteasome activator complex subunit 1	PSME1	1	0.000641013	89.171	GDAVTK(1)AAK	2	-1.1952	1	0.872	1.195	0.99	0.999	1.089	0.998	0.857	0.983
Q06830	197	K	Peroxiredoxin-1	PRDX1	1	0.00064973	89.698	EYFSK(1)QK	3	-1.4309	2	0.942	1.178	1.018	0.96	1.056	0.936	0.91	0.967
Q06830	35	K	Peroxiredoxin-1	PRDX1	1	1.30279e-07	118.71	DISLSDYK(1)GK	3	-0.093911	1	0.809	1.133	1.012	1.046	1.052	0.935	1.013	1.253
Q06830	27	K	Peroxiredoxin-1	PRDX1	1	1.07481e-20	113.54	ATAVMPDGQFK(1)DISLSDYK	3	0.021436	1	0.974	1.141	1.038	1.002	1.063	0.907	0.874	0.897
Q06830	120	K	Peroxiredoxin-1	PRDX1	1	4.79769e-26	120.4	TIAQDYGVLK(1)ADEGISFR	3	0.41084	1	0.881	1.209	1.12	0.93	1.147	0.872	0.841	0.954
Q06830	192	K	Peroxiredoxin-1	PRDX1	1	0.0165916	60.398	SK(1)EYFSK	3	0.13445	3	0.915	1.121	1.062	0.946	1.127	0.9	0.929	1.015
Q08495	42	K	Dematin	DMTN	1	0.000174518	71.685	MDNQVLGYK(1)DLAAIPK	3	-0.3426	1	0.86	1.086	1.075	1.007	1.243	0.894	0.836	0.972
Q08495	49	K	Dematin	DMTN	1	0.00803974	72.2	DLAAIPK(1)DK	3	-0.3828	3	0.945	1.132	1.007	1.002	1.123	0.864	0.927	0.981
Q09MP3	1010	K	RAD51-associated protein 2	RAD51AP2	1	0.00537717	63.624	VK(1)MEIEK(1)DLK	3	2.6993	1
Q09MP3	1015	K	RAD51-associated protein 2	RAD51AP2	1	0.00537717	63.624	VK(1)MEIEK(1)DLK	3	2.6993	1
Q13098	97	K	COP9 signalosome complex subunit 1	GPS1	1	0.0370152	46.447	K(1)LSEATR	2	-1.9845	1
Q13123	544	K	Protein Red	IK	1	0.0403132	41.704	K(1)MEADGVEVK	3	4.3339	1
Q13126	241	K	S-methyl-5'-thioadenosine phosphorylase	MTAP	1	0.00246443	85.355	TLK(1)ENANK	3	-0.47458	2	0.885	1.021	1.108	0.94	1.041	1.052	0.953	1.076
Q13228	448	K	Methanethiol oxidase	SELENBP1	1	3.68963e-88	172.27	LNPNFLVDFGK(1)EPLGPALAHELR	4	1.5371	2	0.936	1.425	1.049	0.785	1.237	0.743	0.826	0.883
Q13228	397	K	Methanethiol oxidase	SELENBP1	1	5.85188e-12	105.14	VAGGPQMIQLSLDGK(1)R	3	0.48736	3	0.909	1.15	1.006	1.012	1.161	0.93	0.833	0.916
Q13228	120	K	Methanethiol oxidase	SELENBP1	1	0.00120152	76.679	LHK(1)VIEPK	3	0.18305	2	0.894	1.069	0.995	0.981	1.046	0.984	1.032	1.154
Q13228	379	K	Methanethiol oxidase	SELENBP1	1	4.70572e-15	129.37	SQPEPLVVK(1)GK	2	1.2851	1	0.953	1.059	1.053	0.925	1.106	0.939	0.964	1.012
Q13228	125	K	Methanethiol oxidase	SELENBP1	1	2.15191e-05	96.229	VIEPK(1)DIHAK	3	-1.9289	3	0.928	1.076	0.951	0.994	1.076	1.019	0.956	1.031
Q13228	279	K	Methanethiol oxidase	SELENBP1	1	0.012198	52.527	FYK(1)NEGGTWSVEK	3	-0.96825	1
Q13561	295	K	Dynactin subunit 2	DCTN2	1	0.0295785	46.462	VNEIAK(1)HK	3	2.8586	1
Q13630	281	K	GDP-L-fucose synthase	TSTA3	1	0.0082287	71.692	SDGQFK(1)K	3	-0.15027	2	0.948	1.106	0.977	0.916	1.179	0.958	0.917	0.967
Q14254	280	K	Flotillin-2	FLOT2	1	0.0287907	64.224	TDK(1)ELIATVR	2	-0.42825	1	0.862	1.227	1.071	0.951	1.101	0.887	0.901	1.045
Q14847	128	K	LIM and SH3 domain protein 1	LASP1	1	0.00845473	64.82	YHEEFEK(1)SR	3	-0.81656	1
Q14974	211	K	Importin subunit beta-1	KPNB1	1	0.00174555	81.92	ANFDK(1)ESER	2	0.38165	1	0.93	1.051	1.006	0.996	1.05	0.982	0.985	1.059
Q15257	28	K	Serine/threonine-protein phosphatase 2A activator	PTPA	1	0.00412174	70.089	K(1)EIHTVPDMGK	3	-0.065886	1	0.956	1.082	1.025	1.021	1.036	0.937	0.944	0.988
Q15819	129	K	Ubiquitin-conjugating enzyme E2 variant 2	UBE2V2	1	0.000706352	88.596	LMMSK(1)ENMK	2	-0.19663	1	0.944	1.115	1.03	1.037	1.041	0.925	0.909	0.963
Q16720	770	K	Plasma membrane calcium-transporting ATPase 3	ATP2B3	1	0.00368129	77.597	SSPTDK(1)HTLVK	3	1.9461	1	0.917	1.111	1.11	1.033	1.034	0.855	0.94	1.026
Q16775	278	K	Hydroxyacylglutathione hydrolase, mitochondrial	HAGH	1	4.96785e-08	91.64	EK(1)TVQQHAGETDPVTTMR	3	-0.094687	1	0.882	1.036	1.244	0.931	1.022	0.963	0.923	1.046
Q16775	249	K	Hydroxyacylglutathione hydrolase, mitochondrial	HAGH	1	0.00743509	73.665	LAWAK(1)EK	2	1.6081	1
Q16775	300	K	Hydroxyacylglutathione hydrolase, mitochondrial	HAGH	1	0.0371481	48.561	REK(1)DQFK	3	-2.1049	1	0.918	1.037	1.03	0.994	1.159	0.951	0.911	0.992
Q16851	319	K	UTP--glucose-1-phosphate uridylyltransferase	UGP2	1	0.0165861	59.198	AHVDEFK(1)SVSK	3	0.14118	1
Q2M2I8	718	K	AP2-associated protein kinase 1	AAK1	1	0.0282208	53.756	DFAK(1)LGEGK	3	-1.2283	1	0.853	1.111	1.09	1.119	0.955	0.734	1.138	1.334
Q3LXA3	372	K	Triokinase/FMN cyclase	TKFC	1	2.39407e-18	106.63	VAPAEPQEAPDSTAAGGSASK(1)R	3	0.95181	1	0.655	1.08	1.058	1.025	1.282	1.157	0.742	1.133
Q5VW32	158	K	BRO1 domain-containing protein BROX	BROX	1	0.0023682	71.614	HLK(1)ESHLPK	4	-1.1791	1	0.985	1.047	0.988	0.952	1.038	1.046	0.946	0.96
Q5VW32	141	K	BRO1 domain-containing protein BROX	BROX	1	4.97853e-15	117.08	ENITEDEAK(1)EVHR	3	-1.8041	1	1.045	1.027	0.966	1.046	1.201	1.086	0.629	0.602
Q6UX04	291	K	Peptidyl-prolyl cis-trans isomerase CWC27 homolog	CWC27	0.85936	0.00319008	61.344	K(0.281)LK(0.859)K(0.859)DTSANVK	3	0.54683	2
Q6UX04	290	K	Peptidyl-prolyl cis-trans isomerase CWC27 homolog	CWC27	0.85936	0.00319008	61.344	K(0.281)LK(0.859)K(0.859)DTSANVK	3	0.54683	2
Q76NM3	310	K	L-lactate dehydrogenase	PF3D7_1324900	1	0.00189297	80.632	FDEAIAETK(1)R	2	2.2268	3	0.711	1.06	0.973	1.154	1.35	1.051	0.701	0.986
Q76NM3	301	K	L-lactate dehydrogenase	PF3D7_1324900	1	8.25677e-12	121.24	AK(1)FDEAIAETK	3	1.268	2	0.667	0.964	0.998	1.167	1.425	1.118	0.66	0.99
Q76NN6	247	K	Ran binding protein 1, putative	PF3D7_0419600	1	7.83195e-27	107.65	EKEVEQK(1)EDVK	3	-1.1886	1
Q76NN7	151	K	Peptidyl-prolyl cis-trans isomerase	PF3D7_0322000	1	0.0035168	74.841	EMEK(1)EGAK	2	0.050612	1	0.617	0.857	1.07	1.441	1.372	1.022	0.623	1.01
Q7K6A4	81	K	S-adenosylmethionine synthase	PF3D7_0922200	1	3.67465e-06	94.487	DVLK(1)HIGYDDESK	3	0.28174	1	0.798	1.045	0.964	1.232	1.294	0.965	0.702	0.88
Q7KQM0	186	K	Triosephosphate isomerase	TPI	1	3.33165e-40	154.51	TATPEQAQLVHK(1)EIR	3	1.0111	1	0.816	0.999	1.103	1.177	1.161	1.003	0.74	0.906
Q86VP6	1168	K	Cullin-associated NEDD8-dissociated protein 1	CAND1	0.999992	0.0039689	79.795	QEFEK(1)QDELKR	3	-1.6829	1	0.91	1.088	1.169	0.991	0.888	0.913	1.04	1.143
Q8I0P6	159	K	Elongation factor 1-alpha	PF3D7_1357000	0.99912	0.0215271	40.693	MDTVK(0.999)YSEDRYEEIK(0.001)K	4	1.6779	1	0.608	1.027	1.065	1.308	1.326	0.998	0.667	1.097
Q8I0P6	282	K	Elongation factor 1-alpha	PF3D7_1357000	1	8.39534e-22	106.12	SVEMHK(1)EVLEEARPGDNIGFNVK	4	-0.35637	1	0.74	0.985	1.063	1.093	1.305	1.099	0.715	0.966
Q8I0P6	169	K	Elongation factor 1-alpha	PF3D7_1357000	1	0.00693119	73.881	YSEDRYEEIK(1)K	3	-1.2454	2
Q8I0P6	41	K	Elongation factor 1-alpha	PF3D7_1357000	1	0.0400556	57.55	TIEK(1)FEK	2	2.2815	1	0.725	1.017	0.971	1.205	1.318	1.054	0.709	0.977
Q8I0P6	44	K	Elongation factor 1-alpha	PF3D7_1357000	1	2.28309e-06	106.26	FEK(1)ESAEMGK	2	0.57431	2	0.56	0.804	0.989	1.442	1.435	1.252	0.518	0.925
Q8I0U8	1139	K	Merozoite surface protein 1	PF3D7_0930300	1	0.00474347	70.912	HYK(1)GLVK	3	2.0937	1
Q8I0U8	282	K	Merozoite surface protein 1	PF3D7_0930300	1	1.3235e-77	183.96	TIDQNK(1)NADNEEGK	3	1.3186	1	0.453	0.687	0.894	1.287	1.859	1.37	0.451	0.994
Q8I0U8	144	K	Merozoite surface protein 1	PF3D7_0930300	1	0.00645324	67.464	SYADLK(1)HR	3	-1.0794	1
Q8I0U8	1573	K	Merozoite surface protein 1	PF3D7_0930300	1	0.0258597	60.342	LINDDTK(1)K	2	1.273	1	0.656	0.847	0.911	1.213	1.194	1.531	0.647	0.986
Q8I0U8	325	K	Merozoite surface protein 1	PF3D7_0930300	1	0.00251184	96.492	RIDTLK(1)K	3	0.50996	1	0.525	0.732	0.785	1.425	1.639	1.432	0.463	0.881
Q8I0U8	361	K	Merozoite surface protein 1	PF3D7_0930300	1	0.00284312	83.862	K(1)IEEHEEK	3	-0.39508	1	0.566	0.577	0.737	1.504	1.613	1.468	0.535	0.944
Q8I2X4	575	K	Heat shock protein 70	PF3D7_0917900	1	0.0035168	74.841	ATVEDK(1)DK	2	-0.78044	2	0.323	0.643	0.926	1.736	1.682	1.279	0.411	1.273
Q8I2X4	101	K	Heat shock protein 70	PF3D7_0917900	1	0.00242881	75.819	K(1)FDDQEVVK	2	0.77657	2	0.574	0.88	0.989	1.299	1.525	1.125	0.608	1.06
Q8I2X4	531	K	Heat shock protein 70	PF3D7_0917900	1	0.00980301	71.524	LSK(1)EQIEK	2	1.7299	1	0.785	0.997	1.05	1.224	1.235	0.952	0.756	0.963
Q8I2X4	293	K	Heat shock protein 70	PF3D7_0917900	1	0.014629	67.464	EVEIAK(1)R	2	-0.24153	2	0.625	0.9	0.989	1.256	1.376	1.307	0.547	0.875
Q8I2X4	211	K	Heat shock protein 70	PF3D7_0917900	1	1.81792e-14	109.72	IINEPTAAALAYGLDK(1)K	3	0.78357	1	0.832	1.171	1.085	1.003	1.1	0.986	0.823	0.99
Q8I393	710	K	WD repeat-containing protein 66, putative	PF3D7_0905600	1	0.0296801	46.426	YAYK(1)ISNK	3	1.2364	1	0.334	1.339	1.382	1.179	0.853	0.766	1.146	3.429
Q8I395	694	K	High molecular weight rhoptry protein 3	PF3D7_0905400	1	0.0132564	68.371	TNEQLK(1)K	2	-1.3691	1	0.536	0.772	0.913	1.374	1.623	1.161	0.621	1.158
Q8I3F3	104	K	Early transcribed membrane protein 5	PF3D7_0532100	0.999917	0.0152574	53.008	NASLDKIDEELQK(1)K	3	1.2636	1
Q8I488	339	K	Parasite-infected erythrocyte surface protein	PF3D7_0501200	1	0.0163547	55.531	HK(1)YMELK	3	3.7609	1
Q8I492	304	K	Mature parasite-infected erythrocyte surface antigen	PF3D7_0500800	1	0.0298501	63.694	ETGESK(1)ETR	2	-0.62862	1	0.332	0.451	1.003	1.699	2.077	1.154	0.284	0.853
Q8I492	920	K	Mature parasite-infected erythrocyte surface antigen	PF3D7_0500800	0.950301	0.0299592	58.476	EEVK(0.95)EK(0.05)EEVK	3	-1.4261	1	0.551	0.787	1.022	1.449	1.623	1.024	0.544	0.987
Q8I492	851	K	Mature parasite-infected erythrocyte surface antigen	PF3D7_0500800	1	4.27765e-18	122.97	GDVNEEGPENK(1)DK	3	0.35167	1	0.698	1.02	1.215	1.197	1.282	0.944	0.645	0.925
Q8I492	226	K	Mature parasite-infected erythrocyte surface antigen	PF3D7_0500800	1	1.26746e-12	123.29	ETGESK(1)ETGESK	2	1.0844	3	0.365	0.502	0.915	1.659	2.103	1.199	0.256	0.702
Q8I492	220	K	Mature parasite-infected erythrocyte surface antigen	PF3D7_0500800	0.997346	0.000466959	63.436	ETDESK(0.003)ETDESK(0.997)ETGESK	3	2.5148	1	0.28	0.484	0.951	1.935	2.158	0.887	0.305	1.09
Q8I4X0	62	K	Actin-1	PFL2215w	1	9.75028e-13	122.78	DAFVGDEAQTK(1)R	2	-0.22122	2	0.671	0.96	0.999	1.271	1.375	0.98	0.745	1.112
Q8I563	364	K	Vesicle transport v-SNARE protein VTI1,putative	PF3D7_1236000	1	0.0390831	43.083	NEK(1)VPEEK	3	0.25148	1
Q8I5D2	402	K	101 kDa malaria antigen	ABRA	1	0.000847741	83.206	AYVSYK(1)K	2	-0.45645	1	0.644	0.766	0.936	1.267	1.517	1.289	0.582	0.903
Q8I5D2	426	K	101 kDa malaria antigen	ABRA	1	2.96319e-66	171.98	GLPEPTVTNEEYVEELK(1)K	3	-0.1194	1	0.72	1.031	0.989	1.096	1.358	1.11	0.696	0.967
Q8I5D2	141	K	101 kDa malaria antigen	ABRA	1	3.08498e-05	118.28	NIESIQNK(1)K	2	1.2727	1	0.419	0.616	0.892	1.431	1.913	1.302	0.427	1.019
Q8I5D2	674	K	101 kDa malaria antigen	ABRA	1	9.83925e-05	100.93	NK(1)EEEEKEK	3	-1.0663	2	0.193	0.269	0.751	1.633	2.408	1.508	0.238	1.231
Q8I5D2	195	K	101 kDa malaria antigen	ABRA	1	1.6536e-06	112.36	ATYSFVNTK(1)K	2	-1.4148	2	0.529	0.708	0.874	1.263	1.776	1.33	0.521	0.984
Q8I6U8	273	K	Glycophorin-binding protein	GBP	1	2.9679e-209	243.18	NADNK(1)EDLTSADPEGQIMR	2	1.7668	4	0.754	1.027	1.062	1.115	1.254	1.05	0.739	0.981
Q8I6U8	546	K	Glycophorin-binding protein	GBP	1	6.82036e-06	121.73	K(1)HLEIFHK	4	0.18463	1	0.108	0.353	0.944	1.863	2.094	1.499	0.14	1.296
Q8I6U8	347	K	Glycophorin-binding protein	GBP	1	0.000484087	90.15	K(1)HLEVFHK	3	-0.10422	2	0.575	0.909	1.074	1.283	1.431	1.149	0.579	1.007
Q8I6U8	247	K	Glycophorin-binding protein	GBP	1	0.0174812	67.897	K(1)HLEIFYK	3	-0.4566	1	0.34	0.63	1.175	1.517	1.715	1.178	0.445	1.31
Q8IAX5	103	K	40S ribosomal protein S16, putative	PF3D7_0813900	1	0.0377438	54.539	YVDESTK(1)K	2	2.2129	1	0.549	0.814	1.15	1.362	1.432	1.103	0.591	1.076
Q8IAX8	3	K	DNA/RNA-binding protein Alba 1	PF3D7_0814200	1	0.00368615	74.789	K(1)DREPIDEDEMR	3	-0.76042	1
Q8IAX8	37	K	DNA/RNA-binding protein Alba 1	PF3D7_0814200	1	0.0189892	63.816	ILGDEDK(1)K	2	-0.52311	1
Q8IB24	436	K	Heat shock protein 70	PF3D7_0818900	1	0.00854452	70.399	NTTIPAK(1)K	2	1.0227	1	0.44	0.819	1.065	1.518	1.56	1.074	0.525	1.194
Q8IB24	602	K	Heat shock protein 70	PF3D7_0818900	1	0.00159771	67.997	NQLAGK(1)DEYEAK	3	-0.01925	2
Q8IB24	539	K	Heat shock protein 70	PF3D7_0818900	1	0.000204867	99.752	YK(1)AEDEENR	2	-0.36141	2	0.263	0.492	1.043	1.891	1.833	1.145	0.334	1.27
Q8IB24	341	K	Heat shock protein 70	PF3D7_0818900	1	0.00276389	77.732	DAMMDK(1)K	2	-0.19945	2	0.582	0.916	1.046	1.427	1.385	1.007	0.636	1.094
Q8IB24	82	K	Heat shock protein 70	PF3D7_0818900	1	2.34297e-72	191.29	NPENTVFDAK(1)R	2	-0.29566	1	0.216	0.599	1.084	1.769	1.814	1.161	0.358	1.658
Q8IBV7	53	K	Histone H2B	PF3D7_0714000	1	0.0119558	76.24	QVHPETGVTK(1)K	3	0.34137	1
Q8IC05	166	K	Heat shock protein 90	PF3D7_0708400	1	0.000208353	104.43	DETNEK(1)LGR	2	0.65914	1	0.403	0.746	1.199	1.66	1.398	1.078	0.516	1.281
Q8IC05	673	K	Heat shock protein 90	PF3D7_0708400	1	0.00617744	65.719	ADADK(1)SDK	2	-0.11401	1
Q8IC05	601	K	Heat shock protein 90	PF3D7_0708400	1	0.000192367	90.05	DVLHEK(1)VEK	3	0.050274	1
Q8IC16	427	K	DNA helicase	PF3D7_0705400	1	0.0243785	60.436	K(1)DGGLIR	2	-0.33393	1	0.956	1.064	1.067	1.065	0.945	0.885	1.019	1.066
Q8IDQ9	103	K	Phosphoethanolamine N-methyltransferase	PF3D7_1343000	1	9.60464e-10	94.973	VSGNNK(1)IIFEANDILTK	3	0.017325	1
Q8IDX8	303	K	Merozoite surface protein 7	PF3D7_1335100	1	8.56628e-05	93.096	DK(1)EYHEQFK	3	-0.38054	2	0.622	0.867	0.944	1.276	1.439	1.181	0.671	1.08
Q8IEP7	348	K	RED-like protein, putative	PF3D7_1306800	0.999682	0.0192241	44.511	DSKEDISRSIK(1)ENK	4	-1.9264	1
Q8IHT9	16	K	60S ribosomal protein L35ae, Putative	PF11_0438	1	0.00045864	90.827	EQTEVSQK(1)K	3	0.9417	1	0.735	0.986	1.055	1.283	1.343	0.884	0.714	0.971
Q8IIF0	69	K	Circumsporozoite-related antigen	PF11_0224	1	3.34324e-12	122.64	KEEELVEVNK(1)R	3	1.191	4	0.536	0.875	1.012	1.272	1.387	1.381	0.537	1.001
Q8IIG6	237	K	Phosphoglycerate mutase	PF11_0208	1	0.000180503	91.961	HYYLLDSEELK(1)K	3	-0.13062	1
Q8IIG6	106	K	Phosphoglycerate mutase	PF11_0208	1	0.00173771	85.355	K(1)YGEEQVK	2	-1.0009	1	0.328	0.639	1.037	1.53	1.766	1.224	0.476	1.453
Q8IIG6	100	K	Phosphoglycerate mutase	PF11_0208	1	0.000398642	69.331	HYGSLQGLNK(1)SETAK	3	1.5725	1
Q8IIR7	142	K	Endoplasmic reticulum-resident calcium binding protein	PF11_0098	1	3.93764e-21	148.99	HSEGLLK(1)R	3	1.1087	2	0.832	0.833	1.076	1.204	1.24	1.069	0.748	0.899
Q8IIT2	198	K	Nucleic acid binding protein, putative	PF11_0083	1	0.0210864	47.187	K(1)K(1)REPEEK	3	-0.4875	1
Q8IIT2	199	K	Nucleic acid binding protein, putative	PF11_0083	1	0.00210921	77.058	K(1)REPEEK	3	2.7732	11	0.893	1.038	1.092	1.003	1.065	0.936	0.973	1.09
Q8IIV1	19	K	Histone H2B	PF11_0062	1	0.0088636	69.672	TGTGPDGK(1)K	2	-1.5007	1	0.331	0.471	0.722	1.759	1.771	1.592	0.353	1.066
Q8IIV2	78	K	Histone H4	PF11_0061	1	0.00511003	65.232	DSIMYTEHAK(1)R	3	-1.4392	1
Q8IIX3	39	K	Early transcribed membrane protein 11.2	ETRAMP	1	0.039469	53.751	ALTPAEK(1)K	2	1.3392	1	0.664	0.995	0.951	1.112	1.183	1.158	0.937	1.41
Q8IJA9	120	K	Adenosine deaminase	PF10_0289	1	0.00119149	77.058	HAVFNK(1)YK	3	0.15213	1	0.745	0.933	1.056	1.19	1.257	0.96	0.859	1.153
Q8IJD0	66	K	Merozoite capping protein 1	PF10_0268	1	8.58462e-07	111.5	EK(1)HEEFVNNK	3	-0.80326	2	0.47	0.751	0.916	1.292	1.694	1.335	0.541	1.15
Q8IKK7	267	K	Glyceraldehyde-3-phosphate dehydrogenase	GAPDH	1	0.0257501	60.398	K(1)AAEGPLK	2	0.44636	1	0.724	0.773	0.932	1.341	1.274	1.219	0.737	1.017
Q8IKK7	113	K	Glyceraldehyde-3-phosphate dehydrogenase	GAPDH	1	1.86208e-09	106.26	ELASSHLK(1)GGAK	3	-0.62368	1	0.56	0.787	0.982	1.299	1.411	1.312	0.649	1.16
Q8IKK7	222	K	Glyceraldehyde-3-phosphate dehydrogenase	GAPDH	1	0.0270325	57.425	AVGK(1)VLPELNGK	2	-1.626	1	0.933	1.164	1.033	0.947	1.13	0.882	0.911	0.976
Q8IKW5	260	K	Elongation factor 2	PF14_0486	1	0.00113419	89.08	NQQEGYK(1)R	2	-0.078108	1	0.3	0.572	0.927	1.709	1.767	1.309	0.417	1.393
Q8IL84	1998	K	Metacaspase-like protein	PF14_0363	1	0.00731788	60.301	NVNGK(1)FSLSDEK	3	-0.94618	3	0.977	1.146	1.127	1.083	0.974	0.835	0.857	0.877
Q8ILI6	14	K	Acidic leucine-rich nuclear phosphoprotein 32-related protein	PF14_0257	1	0.0224	65.535	K(1)EHTIDGK	3	-0.68446	1	0.371	0.722	0.972	1.539	1.796	1.162	0.437	1.179
Q8IM61	64	K	Uncharacterized protein	PF14_0030	1	0.036085	41.448	CK(1)NK(1)K(1)HNK	3	-2.8882	1
Q8IM61	65	K	Uncharacterized protein	PF14_0030	1	0.036085	41.448	CK(1)NK(1)K(1)HNK	3	-2.8882	1
Q8IM61	62	K	Uncharacterized protein	PF14_0030	1	0.036085	41.448	CK(1)NK(1)K(1)HNK	3	-2.8882	1
Q8IZ83	114	K	Aldehyde dehydrogenase family 16 member A1	ALDH16A1	1	5.10867e-12	129.89	LAEVIQK(1)HQR	3	-1.7986	1	0.935	1.086	1.002	0.979	1.098	0.835	1.064	1.138
Q8N0Y7	106	K	Probable phosphoglycerate mutase 4	PGAM4	1	1.44959e-14	111.83	AETAAK(1)HGEAQVK	4	-0.19159	2	0.993	0.956	1.175	0.982	1.049	0.908	0.938	0.944
Q8N0Y7	100	K	Probable phosphoglycerate mutase 4	PGAM4	1	1.2149e-16	112.96	HYGGLTGLNK(1)AETAAK	3	0.2312	1	0.867	1.155	1.074	1.013	1.049	0.908	0.934	1.077
Q8N0Y7	176	K	Probable phosphoglycerate mutase 4	PGAM4	1	4.49795e-06	79.837	ALPFWNEEIVPQIK(1)EGK	3	0.37925	1
Q8WUM4	510	K	Programmed cell death 6-interacting protein	PDCD6IP	1	2.31281e-08	96.096	AVQADGQVK(1)ECYQSHR	3	-0.10729	1	1.086	1.099	1.031	1.089	1.026	0.975	0.694	0.639
Q8WUM4	312	K	Programmed cell death 6-interacting protein	PDCD6IP	1	0.000211012	71.141	ALAAAK(1)K	2	-0.53584	1
Q8WUM4	620	K	Programmed cell death 6-interacting protein	PDCD6IP	1	0.0198529	63.816	VQESLK(1)K	2	1.2067	1	0.97	1.034	1.042	1.018	0.939	0.966	1.03	1.062
Q8WW22	37	K	DnaJ homolog subfamily A member 4	DNAJA4	1	2.11805e-21	141.58	YHPDK(1)NPDEGEK	3	-0.42672	1	0.993	1.187	0.945	0.929	1.127	0.755	1.065	1.073
Q92530	72	K	Proteasome inhibitor PI31 subunit	PSMF1	1	0.00104054	95.642	YEYK(1)DGSR	2	0.9434	1	1.057	0.982	1.021	0.953	1.058	0.953	0.975	0.923
Q92530	125	K	Proteasome inhibitor PI31 subunit	PSMF1	1	0.00021736	106.16	TYK(1)NSEELR	2	0.92308	2	0.894	1.173	1.044	1.008	1.016	0.904	0.962	1.076
Q93074	429	K	Mediator of RNA polymerase II transcription subunit 12	MED12	1	0.0188711	45.28	AK(1)LREIEQQIK(1)ER	2	-0.7647	1	0.876	1.064	1.04	1.015	1.029	1.04	0.935	1.068
Q93074	420	K	Mediator of RNA polymerase II transcription subunit 12	MED12	1	0.0188711	45.28	AK(1)LREIEQQIK(1)ER	2	-0.7647	1	0.876	1.064	1.04	1.015	1.029	1.04	0.935	1.068
Q969T9	43	K	WW domain-binding protein 2	WBP2	1	0.0146693	61.958	NVPEAFK(1)GTK	2	0.17667	2
Q96A05	42	K	V-type proton ATPase subunit E 2	ATP6V1E2	1	0.00151646	89.231	AEEEFNIEK(1)GR	3	0.37943	2	0.92	1.155	0.966	0.92	1.155	0.92	0.964	1.049
Q96AT9	223	K	Ribulose-phosphate 3-epimerase	RPE	1	0.0165953	65.179	NVCSEAAQK(1)R	2	1.0883	1	1.038	1.029	1.083	0.873	0.855	1.101	1.021	0.984
Q96G03	532	K	Phosphoglucomutase-2	PGM2	1	0.0100363	60.901	DLTTGYDDSQPDK(1)K	3	-1.2055	1
Q96MT8	119	K	Centrosomal protein of 63 kDa	CEP63	1	0.0156445	57.59	SYEK(1)LQK(1)K	3	-0.23491	1
Q96MT8	116	K	Centrosomal protein of 63 kDa	CEP63	1	0.0156445	57.59	SYEK(1)LQK(1)K	3	-0.23491	1
Q96PU8	67	K	Protein quaking	QKI	1	0.0130801	54.812	K(1)DMYNDTLNGSTEK(1)R	2	2.3173	1	0.958	1.147	1.266	1.043	1.075	0.913	0.598	0.624
Q96PU8	54	K	Protein quaking	QKI	1	0.0130801	54.812	K(1)DMYNDTLNGSTEK(1)R	2	2.3173	1	0.958	1.147	1.266	1.043	1.075	0.913	0.598	0.624
Q99436	72	K	Proteasome subunit beta type-7	PSMB7	1	0.000198079	82.529	ATEGMVVADK(1)NCSK	3	1.7163	1
Q99460	720	K	26S proteasome non-ATPase regulatory subunit 1	PSMD1	1	5.3201e-06	96.464	VINDK(1)HDDVMAK	3	0.43155	2	0.848	1.076	1.074	1.043	1.104	0.971	0.883	1.041
Q99471	124	K	Prefoldin subunit 5	PFDN5	1	0.0180378	57.106	IQPALQEK(1)HAMK	3	0.73934	2
Q99497	130	K	Protein/nucleic acid deglycase DJ-1	PARK7	1	7.90445e-07	105.46	VTTHPLAK(1)DK	3	-1.2503	3	0.971	1.105	0.979	0.984	1.077	0.931	0.953	0.981
Q99497	93	K	Protein/nucleic acid deglycase DJ-1	PARK7	1	0.000205611	103.91	EILK(1)EQENRK	3	0.25648	3	0.927	1.12	1.063	0.991	1.065	0.916	0.918	0.99
Q99497	148	K	Protein/nucleic acid deglycase DJ-1	PARK7	1	0.0011988	84.892	VEK(1)DGLILTSR	2	0.50233	4	0.93	1.187	1.115	0.961	1.049	0.849	0.908	0.976
Q99497	62	K	Protein/nucleic acid deglycase DJ-1	PARK7	1	2.38269e-07	95.067	DVVICPDASLEDAK(1)K	3	1.3236	1
Q99832	250	K	T-complex protein 1 subunit eta	CCT7	1	0.00174457	81.923	AEK(1)DNAEIR	2	2.3203	2
Q99832	148	K	T-complex protein 1 subunit eta	CCT7	0.992479	0.0345975	49.3	K(0.008)ADK(0.992)VEQR	3	0.079003	1	0.95	1.055	0.966	1.003	1.042	1.029	0.955	1.005
Q99832	135	K	T-complex protein 1 subunit eta	CCT7	1	0.00130579	84.188	TATQLAVNK(1)IK	3	2.9062	1
Q9BS40	64	K	Latexin	LXN	1	0.0027499	73.435	FAVEEIIQK(1)QVK	3	-0.18618	1
Q9BS40	51	K	Latexin	LXN	1	0.00013647	91.906	GHK(1)YHLK	3	-0.22465	2	1.022	1.128	1.067	0.954	0.872	0.886	1.071	1.047
Q9BSL1	121	K	Ubiquitin-associated domain-containing protein 1	UBAC1	1	0.0366958	44.543	APDK(1)EAILR	2	0.26887	1
Q9C0C9	888	K	(E3-independent) E2 ubiquitin-conjugating enzyme	UBE2O	0.999418	0.00799793	62.287	K(0.999)EDK(0.001)PEGQSPVK	3	0.66231	1	0.896	0.987	0.999	1.131	1.073	0.933	0.981	1.094
Q9H4G4	23	K	Golgi-associated plant pathogenesis-related protein 1	GLIPR2	1	0.0393535	46.462	QK(1)HGVPPLK	3	2.3464	1
Q9H9Q2	217	K	COP9 signalosome complex subunit 7b	COPS7B	1	3.79901e-10	107.5	TQQQVEAEVTNIK(1)K	3	0.33253	1
Q9HA64	275	K	Ketosamine-3-kinase	FN3KRP	1	0.0240139	60.709	APGFEK(1)R	2	-0.61919	1	0.9	1.243	0.949	0.869	1.123	0.954	0.961	1.067
Q9HA82	332	K	Ceramide synthase 4	CERS4	1	0.0166213	46.016	MLYSFMK(1)K	2	1.2028	1
Q9HC38	305	K	Glyoxalase domain-containing protein 4	GLOD4	0.994544	0.0106111	71.176	SDEWFAK(0.995)HNK(0.005)PK	4	0.76495	1
Q9NR45	85	K	Sialic acid synthase	NANS	1	0.0111141	101.41	TYGEHK(1)R	3	-0.50539	1
Q9NRV9	64	K	Heme-binding protein 1	HEBP1	1	0.0265857	53.6	VAK(1)YAGGTNDK	3	1.7049	1
Q9NRX4	41	K	14 kDa phosphohistidine phosphatase	PHPT1	1	9.82212e-08	101.53	SGAPAAESK(1)EIVR	3	1.5508	1	0.902	1.151	1.088	1.023	1.201	0.81	0.824	0.913
Q9NRX4	48	K	14 kDa phosphohistidine phosphatase	PHPT1	1	3.10989e-10	103.13	GYK(1)WAEYHADIYDK	3	1.0553	1	0.95	1.177	1.044	0.996	1.081	0.901	0.851	0.896
Q9NVI1	788	K	Fanconi anemia group I protein	FANCI	1	0.0351477	49.3	LSDILNEK(1)AGK	3	0.30105	1
Q9NZD4	84	K	Alpha-hemoglobin-stabilizing protein	AHSP	1	5.94719e-33	138.97	QELNTLANPFLAK(1)YR	3	-0.32266	1	1.006	1.064	1.035	0.952	1.176	0.877	0.889	0.884
Q9NZD4	8	K	Alpha-hemoglobin-stabilizing protein	AHSP	1	0.000328808	90.614	ANK(1)DLISAGLK	3	0.70771	1	0.879	1.003	1.178	0.916	1.02	0.938	1.065	1.211
Q9NZD4	90	K	Alpha-hemoglobin-stabilizing protein	AHSP	1	2.45344e-12	109.07	YRDFLK(1)SHELPSHPPPSS	4	-0.22988	3	0.905	1.048	1.056	1.034	1.118	0.933	0.905	1
Q9NZD4	65	K	Alpha-hemoglobin-stabilizing protein	AHSP	1	0.00158745	89.171	DK(1)ALQELR	2	0.5529	1	0.934	0.987	0.961	0.93	1.145	0.994	1.05	1.123
Q9TY95	861	K	Serine-repeat antigen protein	SERA	1	0.00589772	74.415	NFNVGK(1)K	3	1.243	2
Q9TY95	296	K	Serine-repeat antigen protein	SERA	1	0.000540853	87.639	K(1)YLINEK	2	-2.2573	1
Q9UIF9	660	K	Bromodomain adjacent to zinc finger domain protein 2A	BAZ2A	1	0.0270981	51.445	GRPRNTEK(1)AK	3	2.1399	1
Q9UL46	180	K	Proteasome activator complex subunit 2	PSME2	1	0.0182865	58.116	ASK(1)ETHVMDYR	3	0.29023	1
Q9ULA0	11	K	Aspartyl aminopeptidase	DNPEP	1	0.00022847	91.961	K(1)EAVQTAAK	2	-0.10302	1	0.896	1.095	1.052	0.971	1.082	1.015	0.888	0.992
Q9UNM6	329	K	26S proteasome non-ATPase regulatory subunit 13	PSMD13	1	0.00255105	75.197	GSIDEVDK(1)R	2	0.91911	1	0.864	1.129	0.978	1.06	1.206	0.922	0.841	0.973
Q9UNZ2	127	K	NSFL1 cofactor p47	NSFL1C	1	0.00264324	74.789	GAK(1)EHGAVAVER	3	-1.4648	2	0.853	1.102	1.066	0.996	1.114	0.943	0.926	1.087
Q9UQ80	287	K	Proliferation-associated protein 2G4	PA2G4	1	0.00705683	103.74	AFEDEK(1)K	3	-0.7144	2	1.012	1.041	0.967	0.988	1.019	0.971	1.002	0.99
Q9UQM7	148	K	Calcium/calmodulin-dependent protein kinase type II subunit alpha	CAMK2A	1	0.0107117	72.138	LK(1)GAAVK	3	0.2989	4	0.972	1.09	0.957	0.99	1.081	0.865	1.044	1.075
Q9Y3I1	289	K	F-box only protein 7	FBXO7	1	1.96451e-13	89.992	EK(1)LGENVANIYK	2	2.2008	2
Q9Y3M9	505	K	Zinc finger protein 337	ZNF337	0.999999	0.00285051	58.885	SSYNK(1)HLRAHLGEKR	3	2.247	2	1.015	0.957	1.146	0.856	1.121	0.857	1.049	1.034

## Sheet: Peptide_quant
ID	Sequence	Length	Modifications	Modified sequence	Protein accession	Protein description	Charge	m/z	Mass error [ppm]	PEP	Score	MS/MS Count	0h intensity	16h intensity	24h intensity	32h intensity	40h intensity	48h intensity	8h intensity	8h/0h Ratio
0	AAAKGNLK	8	Crotony(K)	_AAAK(cr)GNLK_	O75832	26S proteasome non-ATPase regulatory subunit 10	2	420.751	2.753	0.0029627	82.279	1	11919	14654	14087	14406	15468	14934	13392	1.124
1	AAATLMSER	9	Unmodified	_AAATLMSER_	P02730	Band 3 anion transport protein	2	475.242	2.1082	0.00059688	105.52	2	9762.5	11551	11292	10920	12087	9693	10086	1.033
2	AAHRNGMK	8	Oxidation (M)	_AAHRNGM(ox)K_	Q6T423	Solute carrier family 22 member 25	2	450.727	3.4542	0.016185	48.756	1	5988.3	9503.5	8716.9	7277.5	7818.3	7330	6058	1.012
3	AAHRNGMK	8	Oxidation (M)	_AAHRNGM(ox)K_	Q6T423	Solute carrier family 22 member 25	2	450.727	2.6968	0.015222	50.127	1	23439	28211	28439	23384	28239	25443	19882	0.848
4	AAHYHTHKE	9	Crotony(K)	_AAHYHTHK(cr)E_	P80511	Protein S100-A12	3	387.853	1.1313	0.00088183	87.149	1	1627.5	1166.4	1597	2600.3	3094.3	3128.3	1734	1.065
5	AAHYHTHKE	9	Crotony(K)	_AAHYHTHK(cr)E_	P80511	Protein S100-A12	2	581.275		0.016469	56.916	1	0	0	0	0	0	0	0	NA
6	AAKLAPEFAK	10	Crotony(K)	_AAK(cr)LAPEFAK_	P30041	Peroxiredoxin-6	3	371.882	3.7601	0.0011389	83.862	1	3555.3	4532.3	3573.9	3646.8	3938.4	3567.2	3910.5	1.1
7	AAKLAPEFAK	10	Crotony(K)	_AAK(cr)LAPEFAK_	P30041	Peroxiredoxin-6	2	557.319	3.878	0.019673	67.252	1	14683	16858	15840	14355	16560	12498	14249	0.97
8	AAKLAPEFAK	10	Crotony(K)	_AAK(cr)LAPEFAK_	P30041	Peroxiredoxin-6	2	557.319	3.8319	1.0384e-05	100.93	1	36767	45047	39533	36255	42570	36809	37244	1.013
9	AAKLAPEFAK	10	Crotony(K)	_AAK(cr)LAPEFAK_	P30041	Peroxiredoxin-6	3	371.882	3.7832	0.011409	63.624	1	0	0	0	0	0	0	0	NA
10	AALVAQNYINYQQGTPHR	18	Unmodified	_AALVAQNYINYQQGTPHR_	Q9BS40	Latexin	3	682.017	1.9895	2.3377e-07	89.489	2	0	0	0	0	0	0	0	NA
11	AALVAQNYINYQQGTPHR	18	Unmodified	_AALVAQNYINYQQGTPHR_	Q9BS40	Latexin	4	511.764	2.3687	0.0068031	50.188	1	2932.7	3144	3410.1	3070.8	3102.9	2425.9	3007.6	1.026
12	AANGVVLATEKK	12	Crotony(K)	_AANGVVLATEK(cr)K_	P25787	Proteasome subunit alpha type-2	3	423.578	2.6991	0.0018339	84.352	1	0	0	0	0	0	0	0	NA
13	AAPSVTLFPPSSEELQANK	19	Unmodified	_AAPSVTLFPPSSEELQANK_	P0CG06	Ig lambda-3 chain C regions;Ig lambda-2 chain C regions;Ig lambda-6 chain C region;Ig lambda-7 chain C region	3	662.677	3.5071	0.00025477	61.52	1	0	0	0	0	0	0	0	NA
14	AAQASDLEKIHLDEK	15	Crotony(K)	_AAQASDLEK(cr)IHLDEK_	P37837	Transaldolase	3	579.3	1.4547	4.3787e-58	170.11	1	8984.8	9729.9	9554.1	8251.6	9380	8014.9	8720.6	0.971
15	AAQEEYVKR	9	Crotony(K)	_AAQEEYVK(cr)R_	P04075	Fructose-bisphosphate aldolase A	2	581.299	2.3219	0.0016005	80.037	1	0	0	0	0	0	0	0	NA
16	AAQEEYVKR	9	Crotony(K)	_AAQEEYVK(cr)R_	P04075	Fructose-bisphosphate aldolase A	2	581.299	2.068	0.0001117	113.93	2	5465.7	5330.8	5283.7	5395.8	6133.1	5496.6	5707.9	1.044
17	AAQEEYVKR	9	Crotony(K)	_AAQEEYVK(cr)R_	P04075	Fructose-bisphosphate aldolase A	3	387.868	1.1241	1.8391e-06	123.5	1	3363.7	3899.7	3749.1	3651	4129	2924.7	3598.5	1.07
18	AAQKADVLTTGAGNPVGDK	19	Crotony(K)	_AAQK(cr)ADVLTTGAGNPVGDK_	P04040	Catalase	3	627.662	2.7073	2.7991e-21	118.19	1	5701.3	6572.9	5285.2	5899.2	6112.6	5995.3	5831.4	1.023
19	AAVGQEEIQLR	11	Unmodified	_AAVGQEEIQLR_	P02549	Spectrin alpha chain, erythrocytic 1	2	607.33	2.2936	1.908e-11	122.55	1	7989.4	8579.3	7736.3	8258.3	8326.1	8238.8	8061.1	1.009
20	AAVVTSPPPTTAPHKER	17	Crotony(K)	_AAVVTSPPPTTAPHK(cr)ER_	P35611	Alpha-adducin	3	609.663	3.23	2.6265e-34	134.14	2	5778.5	6623.8	7650.1	6530.8	6414.3	5680.3	5421.6	0.938
21	AAVVTSPPPTTAPHKER	17	Crotony(K)	_AAVVTSPPPTTAPHK(cr)ER_	P35611	Alpha-adducin	4	457.499	2.1342	0.0018548	56.121	2	3008.8	3886.4	3296.8	3751.4	3194.4	3619.2	2969.9	0.987
22	AAVYHHFISDGVR	13	Unmodified	_AAVYHHFISDGVR_	P01024	Complement C3	4	368.691	0.71715	8.006e-10	106.67	2	2126.9	3719.6	3343.3	3392.9	3583.8	2937.2	2259.7	1.062
23	AAVYHHFISDGVR	13	Unmodified	_AAVYHHFISDGVR_	P01024	Complement C3	3	491.253	2.3866	0.00068189	82.85	1	948.74	1193.9	1168.4	1944.9	1054	3743.4	877.65	0.925
24	AAWGKVGAHAGEYGAEALER	20	Crotony(K)	_AAWGK(cr)VGAHAGEYGAEALER_	P69905	Hemoglobin subunit alpha	3	704.348	2.995	3.228e-151	216.44	3	15017	16913	15508	14587	15307	14398	17137	1.141
25	AAWGKVGAHAGEYGAEALER	20	Crotony(K)	_AAWGK(cr)VGAHAGEYGAEALER_	P69905	Hemoglobin subunit alpha	3	704.348	3.4657	0.00082039	59.339	1	0	0	0	0	0	0	0	NA
26	AAWGKVGAHAGEYGAEALER	20	Crotony(K)	_AAWGK(cr)VGAHAGEYGAEALER_	P69905	Hemoglobin subunit alpha	3	704.348	2.6896	4.2983e-05	69.281	2	0	0	0	0	0	0	0	NA
27	AAWGKVGAHAGEYGAEALER	20	Crotony(K)	_AAWGK(cr)VGAHAGEYGAEALER_	P69905	Hemoglobin subunit alpha	4	528.513	2.2036	0.00058033	59.574	1	0	0	0	0	0	0	0	NA
28	AAWGKVGAHAGEYGAEALER	20	Crotony(K)	_AAWGK(cr)VGAHAGEYGAEALER_	P69905	Hemoglobin subunit alpha	4	528.513	2.6505	2.1282e-217	245.1	14	21845	25937	22762	21352	24278	19097	21142	0.968
29	AAWGKVGAHAGEYGAEALER	20	Crotony(K)	_AAWGK(cr)VGAHAGEYGAEALER_	P69905	Hemoglobin subunit alpha	2	1056.02	1.9948	8.2197e-298	264.66	6	218060	203070	194980	185650	189880	177120	232200	1.065
30	AAWGKVGAHAGEYGAEALER	20	Crotony(K)	_AAWGK(cr)VGAHAGEYGAEALER_	P69905	Hemoglobin subunit alpha	4	528.513	2.8613	9.8594e-09	82.406	2	0	0	0	0	0	0	0	NA
31	AAWGKVGAHAGEYGAEALER	20	Crotony(K)	_AAWGK(cr)VGAHAGEYGAEALER_	P69905	Hemoglobin subunit alpha	4	528.513	2.4866	8.0564e-09	82.635	1	0	0	0	0	0	0	0	NA
32	AAWGKVGAHAGEYGAEALER	20	Crotony(K)	_AAWGK(cr)VGAHAGEYGAEALER_	P69905	Hemoglobin subunit alpha	4	528.513	3.0488	8.9171e-50	146.13	7	1085.5	1697.3	1386.2	1316	1319	1172.7	1450.5	1.336
33	AAWGKVGAHAGEYGAEALER	20	Crotony(K)	_AAWGK(cr)VGAHAGEYGAEALER_	P69905	Hemoglobin subunit alpha	4	528.513	2.9179	1.0524e-66	162.65	5	3609.1	4066	3999.6	3535.7	3890.5	3520.8	3532	0.979
34	AAWGKVGAHAGEYGAEALER	20	Crotony(K)	_AAWGK(cr)VGAHAGEYGAEALER_	P69905	Hemoglobin subunit alpha	4	528.513	2.7076	6.9462e-40	136.96	1	643.48	609.86	786.23	714.29	815.61	559.4	582.39	0.905
35	AAWGKVGAHAGEYGAEALER	20	Crotony(K)	_AAWGK(cr)VGAHAGEYGAEALER_	P69905	Hemoglobin subunit alpha	4	528.513	2.2653	3.644e-49	143.52	7	1493.8	1747.8	1717.8	1398.6	1379.3	1239.1	1535.4	1.028
36	AAWGKVGAHAGEYGAEALER	20	Crotony(K)	_AAWGK(cr)VGAHAGEYGAEALER_	P69905	Hemoglobin subunit alpha	2	1056.02	-0.16257	1.0201e-170	222.51	1	6667.4	6810.7	5433.3	5918.9	6325.4	6542.6	7578.6	1.137
37	AAWGKVGAHAGEYGAEALER	20	Crotony(K)	_AAWGK(cr)VGAHAGEYGAEALER_	P69905	Hemoglobin subunit alpha	4	528.513	0.095186	7.0529e-217	241.8	2	2171.8	2796.6	2579.8	2245.7	2628.4	1780.6	2432.6	1.12
38	AAWGKVGAHAGEYGAEALER	20	Crotony(K)	_AAWGK(cr)VGAHAGEYGAEALER_	P69905	Hemoglobin subunit alpha	3	704.348	1.3499	8.1782e-101	186.63	3	6802.1	8991.7	13173	8400.6	10079	8393	13664	2.009
39	AAWGKVGAHAGEYGAEALER	20	Crotony(K)	_AAWGK(cr)VGAHAGEYGAEALER_	P69905	Hemoglobin subunit alpha	3	704.348	4.0239	8.7473e-08	75.533	1	0	0	0	0	0	0	0	NA
40	AAWGKVGAHAGEYGAEALER	20	Crotony(K)	_AAWGK(cr)VGAHAGEYGAEALER_	P69905	Hemoglobin subunit alpha	3	704.348	3.6069	6.5473e-08	77.576	1	0	0	0	0	0	0	0	NA
41	AAWGKVGAHAGEYGAEALER	20	Crotony(K)	_AAWGK(cr)VGAHAGEYGAEALER_	P69905	Hemoglobin subunit alpha	3	704.348		2.1721e-11	64.589	1	0	0	0	0	0	0	0	NA
42	AAWGKVGAHAGEYGAEALER	20	Crotony(K)	_AAWGK(cr)VGAHAGEYGAEALER_	P69905	Hemoglobin subunit alpha	3	704.348	2.255	1.8951e-132	203.06	3	11254	12552	11975	10804	13185	11137	10427	0.927
43	AAWGKVGAHAGEYGAEALER	20	Crotony(K)	_AAWGK(cr)VGAHAGEYGAEALER_	P69905	Hemoglobin subunit alpha	4	528.513	1.8564	8.9171e-50	146.13	1	1520.7	1402	1477.5	1113.3	1875.4	1071.9	1335.5	0.878
44	AAWGKVGAHAGEYGAEALER	20	Crotony(K)	_AAWGK(cr)VGAHAGEYGAEALER_	P69905	Hemoglobin subunit alpha	2	1056.02	0.99943	8.2197e-298	264.66	1	8419.9	8407.1	8032.8	7721.8	9183.7	7269.5	6840	0.812
45	AAWGKVGAHAGEYGAEALER	20	Crotony(K)	_AAWGK(cr)VGAHAGEYGAEALER_	P69905	Hemoglobin subunit alpha	3	704.348	3.1077	8.1782e-101	186.63	3	17082	20374	19330	17384	18910	15720	15970	0.935
46	AAWGKVGAHAGEYGAEALER	20	Crotony(K)	_AAWGK(cr)VGAHAGEYGAEALER_	P69905	Hemoglobin subunit alpha	4	528.513	3.0759	1.1642e-58	153.19	2	1945.7	2279.5	2492.6	2146.4	1878.6	1603.1	1904.9	0.979
47	AAWGKVGAHAGEYGAEALER	20	Crotony(K)	_AAWGK(cr)VGAHAGEYGAEALER_	P69905	Hemoglobin subunit alpha	2	1056.02	2.6597	1.3309e-150	215.08	1	6527.3	7087.7	7207.3	5983	5775.6	4859.6	5819.9	0.892
48	AAWGKVGAHAGEYGAEALER	20	Crotony(K)	_AAWGK(cr)VGAHAGEYGAEALER_	P69905	Hemoglobin subunit alpha	3	704.348	2.5568	0.0010662	57.305	1	9981.7	12886	11706	11068	11889	9441.4	9670.6	0.969
49	AAWGKVGAHAGEYGAEALER	20	Unmodified	_AAWGKVGAHAGEYGAEALER_	P69905	Hemoglobin subunit alpha	4	511.507	4.0066	8.5816e-24	115.39	1	6592.2	7876.2	7119.7	6739.8	6082	4904	6134.4	0.931
50	AAWGKVGAHAGEYGAEALER	20	Unmodified	_AAWGKVGAHAGEYGAEALER_	P69905	Hemoglobin subunit alpha	3	681.673	3.9113	1.6931e-23	116.39	1	3544.7	4782.4	4208.9	3509.6	3888.5	3116.3	3630.2	1.024
51	AAWGKVGAHAGEYGAEALERMFLSFPTTK	29	Crotony(K)	_AAWGK(cr)VGAHAGEYGAEALERMFLSFPTTK_	P69905	Hemoglobin subunit alpha	4	791.647	2.8249	9.0151e-125	186.43	1	3646.4	3986.8	3447.1	3597.5	4791.5	4269.2	5290.2	1.451
52	ADADKSDK	8	Crotony(K)	_ADADK(cr)SDK_	Q8IC05	Heat shock protein 90	2	459.214		0.0061774	65.719	1	0	0	0	0	0	0	0	NA
53	ADDGRPFPQVIK	12	Unmodified	_ADDGRPFPQVIK_	P04075	Fructose-bisphosphate aldolase A	3	448.242	2.9728	0.022669	55.261	1	21847	24152	23539	22383	21497	19308	21406	0.98
59	ADDLGKGGNEESTK	14	Crotony(K)	_ADDLGK(cr)GGNEESTK_	P00441	Superoxide dismutase [Cu-Zn]	3	496.899	1.6751	1.5639e-43	164.88	2	12281	17450	14619	13360	17621	13804	13168	1.072
60	ADDLGKGGNEESTK	14	Crotony(K)	_ADDLGK(cr)GGNEESTK_	P00441	Superoxide dismutase [Cu-Zn]	2	744.844	1.7035	8.8038e-52	168.05	1	6899.6	7922.4	8286.8	6400.6	8541.5	8308.1	8352.8	1.211
61	ADDLGKGGNEESTK	14	Crotony(K)	_ADDLGK(cr)GGNEESTK_	P00441	Superoxide dismutase [Cu-Zn]	3	496.899	3.3993	6.1429e-27	137.93	2	747.91	876.97	900.24	697.27	837.95	944.98	1094	1.463
62	ADDLGKGGNEESTK	14	Crotony(K)	_ADDLGK(cr)GGNEESTK_	P00441	Superoxide dismutase [Cu-Zn]	2	744.844	3.7063	8.8038e-52	168.05	1	7087.6	7778.8	6618.3	6493.4	7957.8	7275.3	6769	0.955
63	ADDLGKGGNEESTK	14	Crotony(K)	_ADDLGK(cr)GGNEESTK_	P00441	Superoxide dismutase [Cu-Zn]	4	372.926	3.0994	0.00050481	67.136	1	3170.6	3856.6	3314.5	3213.2	3809.2	2820.3	3171.3	1
64	ADDLGKGGNEESTK	14	Crotony(K)	_ADDLGK(cr)GGNEESTK_	P00441	Superoxide dismutase [Cu-Zn]	3	496.899	2.4144	1.4757e-27	144.8	1	5955	6709.5	6562.7	5832.2	7074.5	5790	5370.7	0.902
65	ADEGISFR	8	Unmodified	_ADEGISFR_	Q06830	Peroxiredoxin-1	2	447.719	1.3874	0.017535	73.233	1	10235	11837	11377	11259	10941	9386.5	10776	1.053
66	ADEVAPAKK	9	Crotony(K)	_ADEVAPAK(cr)K_	P53396	ATP-citrate synthase	2	498.772	2.6147	0.00015927	107.79	1	7146.8	8062.1	8032.5	8081.7	8363.7	7687.7	7636.3	1.068
67	ADEVAPAKK	9	Crotony(K)	_ADEVAPAK(cr)K_	P53396	ATP-citrate synthase	3	332.85	1.8446	0.021879	65.224	1	0	0	0	0	0	0	0	NA
68	ADGLAVIGVLMK	12	Oxidation (M)	_ADGLAVIGVLM(ox)K_	P00915	Carbonic anhydrase 1	3	401.565	2.6069	0.0131	56.205	1	3775.2	4554.8	5377.1	4839	3969.3	3509.3	4497.3	1.191
69	ADGLAVIGVLMK	12	Oxidation (M)	_ADGLAVIGVLM(ox)K_	P00915	Carbonic anhydrase 1	3	401.565	3.4106	0.0131	56.205	1	0	0	0	0	0	0	0	NA
70	ADGLAVIGVLMK	12	Oxidation (M)	_ADGLAVIGVLM(ox)K_	P00915	Carbonic anhydrase 1	2	601.844	2.6852	0.0010919	84.169	1	107540	125960	130320	113450	119450	100190	107860	1.003
71	ADGLAVIGVLMK	12	Unmodified	_ADGLAVIGVLMK_	P00915	Carbonic anhydrase 1	2	593.847	2.2745	5.0033e-05	95.417	1	22592	25608	25592	23445	22274	18440	20937	0.927
72	ADGLAVIGVLMK	12	Unmodified	_ADGLAVIGVLMK_	P00915	Carbonic anhydrase 1	3	396.234	3.0121	0.0052839	65.179	1	7126.2	7149.9	8077.1	7553	6643.3	5270.7	5812.9	0.816
73	ADGLAVIGVLMKVGEANPK	19	Oxidation (M),Crotony(K)	_ADGLAVIGVLM(ox)K(cr)VGEANPK_	P00915	Carbonic anhydrase 1	3	656.027	2.8127	0.00043812	60.062	1	0	0	0	0	0	0	0	NA
74	ADGLAVIGVLMKVGEANPK	19	Oxidation (M),Crotony(K)	_ADGLAVIGVLM(ox)K(cr)VGEANPK_	P00915	Carbonic anhydrase 1	4	492.272	3.1292	1.9218e-07	79.489	1	3470.9	4672.6	3996.4	3567.2	4551.6	3544.1	3578.7	1.031
75	ADGLAVIGVLMKVGEANPK	19	Oxidation (M),Crotony(K)	_ADGLAVIGVLM(ox)K(cr)VGEANPK_	P00915	Carbonic anhydrase 1	4	492.272	3.2876	5.5967e-06	68.41	1	3468.8	4211	3194.3	3221.8	3261.4	3562.8	3430.6	0.989
76	ADLAEEYSKDR	11	Crotony(K)	_ADLAEEYSK(cr)DR_	P68036	Ubiquitin-conjugating enzyme E2 L3	3	455.549	3.1066	0.011654	62.338	1	0	0	0	0	0	0	0	NA
77	ADVLTTGAGNPVGDK	15	Unmodified	_ADVLTTGAGNPVGDK_	P04040	Catalase	3	472.244	3.7185	7.6001e-08	97.797	1	0	0	0	0	0	0	0	NA
78	ADVLTTGAGNPVGDK	15	Unmodified	_ADVLTTGAGNPVGDK_	P04040	Catalase	2	707.862	4.3225	3.9536e-33	146.3	1	3440.1	4273.1	4315.8	3900.4	3705.4	3027.1	3558.9	1.035
79	ADVLTTGAGNPVGDKLNVITVGPR	24	Crotony(K)	_ADVLTTGAGNPVGDK(cr)LNVITVGPR_	P04040	Catalase	3	811.443	1.8433	1.227e-28	115.5	1	9739.7	12860	11644	10736	11619	9871.5	8090.1	0.831
80	ADVLTTGAGNPVGDKLNVITVGPR	24	Crotony(K)	_ADVLTTGAGNPVGDK(cr)LNVITVGPR_	P04040	Catalase	3	811.443	2.6333	4.8555e-162	211.03	1	34938	48524	39702	34516	45135	31490	31898	0.913
81	ADVLTTGAGNPVGDKLNVITVGPR	24	Crotony(K)	_ADVLTTGAGNPVGDK(cr)LNVITVGPR_	P04040	Catalase	4	608.834	2.1314	6.4202e-29	116.74	1	0	0	0	0	0	0	0	NA
82	ADVVEAWIADKETSLK	16	Crotony(K)	_ADVVEAWIADK(cr)ETSLK_	P02549	Spectrin alpha chain, erythrocytic 1	3	614.988	1.9901	2.229e-58	167.69	1	28219	26327	24040	25580	24626	23960	29549	1.047
83	ADYEKHK	7	Crotony(K)	_ADYEK(cr)HK_	P01834	Immunoglobulin kappa constant	3	320.159	1.5258	0.014421	57.281	2	0	0	0	0	0	0	0	NA
84	ADYEKHK	7	Crotony(K)	_ADYEK(cr)HK_	P01834	Immunoglobulin kappa constant	3	320.159	0.94452	0.0018381	75.213	2	3830.8	4301.9	4174.4	8778.8	5147.3	24357	3413.9	0.891
85	ADYEKHK	7	Crotony(K)	_ADYEK(cr)HK_	P01834	Immunoglobulin kappa constant	2	479.735		0.0068301	59.35	1	0	0	0	0	0	0	0	NA
86	AEADKNDKSVK	11	Crotony(K)	_AEADKNDK(cr)SVK_	P07900	Heat shock protein HSP 90-alpha	3	424.886	2.4613	6.7881e-06	98.942	1	8948.2	11193	11497	8835.6	10526	9532.6	9204.3	1.029
87	AEAEQMAKK	9	Crotony(K)	_AEAEQMAK(cr)K_	O75955	Flotillin-1	3	358.515	1.7729	0.012083	70.028	1	0	0	0	0	0	0	0	NA
88	AEAEQMAKK	9	Crotony(K)	_AEAEQMAK(cr)K_	O75955	Flotillin-1	2	537.268	1.6157	0.00049806	88.596	1	4532.6	5319.9	5191	5059.4	5498.5	4285.4	5262.3	1.161
89	AEDEKQR	7	Crotony(K)	_AEDEK(cr)QR_	P11142	Heat shock cognate 71 kDa protein	2	472.228	1.985	0.039469	57.859	1	4439.8	5555.8	5307.9	5044.8	6185.2	4786.2	4491.7	1.012
90	AEDGENYDIKK	11	Crotony(K)	_AEDGENYDIK(cr)K_	O75347	Tubulin-specific chaperone A	2	675.315	4.1522	0.0010693	89.231	1	4994.9	6289.6	5316.3	5243.9	5946.2	5258.4	5490.7	1.099
91	AEEEFNIEKGR	11	Crotony(K)	_AEEEFNIEK(cr)GR_	Q96A05	V-type proton ATPase subunit E 2	2	695.336	2.5551	0.0015165	89.231	1	6892.3	8652.5	7240.1	6890.8	8653.9	6892.6	7226.7	1.049
92	AEEEFNIEKGR	11	Crotony(K)	_AEEEFNIEK(cr)GR_	Q96A05	V-type proton ATPase subunit E 2	3	463.893	2.6126	0.035849	48.948	1	0	0	0	0	0	0	0	NA
95	AEKDNAEIR	9	Crotony(K)	_AEK(cr)DNAEIR_	Q99832	T-complex protein 1 subunit eta	2	557.28	1.9754	0.0017446	81.923	1	0	0	0	0	0	0	0	NA
96	AEKDNAEIR	9	Crotony(K)	_AEK(cr)DNAEIR_	Q99832	T-complex protein 1 subunit eta	2	557.28		0.0058276	61.815	1	0	0	0	0	0	0	0	NA
97	AEKLTLSHPSDAPQIQEMK	19	Crotony(K)	_AEK(cr)LTLSHPSDAPQIQEMK_	P02549	Spectrin alpha chain, erythrocytic 1	3	731.04	3.4711	3.9525e-67	165.19	1	6317.7	8224.1	7588.2	7340.3	8166.9	6306.4	6910.5	1.094
98	AEKSHDELPR	10	Crotony(K)	_AEK(cr)SHDELPR_	P04114	Apolipoprotein B-100	3	417.211	1.8431	1.4408e-05	98.105	1	0	0	0	0	0	0	0	NA
99	AEPAKIEAFR	10	Crotony(K)	_AEPAK(cr)IEAFR_	P00558	Phosphoglycerate kinase 1	2	600.325	2.6157	0.015129	71.219	1	14967	18633	17485	16713	18166	14807	15610	1.043
100	AETAAKHGEAQVK	13	Crotony(K)	_AETAAK(cr)HGEAQVK_	Q8N0Y7	Probable phosphoglycerate mutase 4	3	469.912	1.8285	1.4496e-14	111.83	1	4920.4	4634	5825.6	4615.8	5349	4504.9	4603	0.935
101	AETAAKHGEAQVK	13	Crotony(K)	_AETAAK(cr)HGEAQVK_	Q8N0Y7	Probable phosphoglycerate mutase 4	4	352.686	1.8199	0.0039209	59.225	1	2890.1	2882.6	3414.9	3112.7	2900.6	2638.3	2772	0.959
102	AEVKKEDEPPEQAEPEPTEAWK	22	Crotony(K)	_AEVK(cr)KEDEPPEQAEPEPTEAWK_	P11171	Protein 4.1	4	652.063	3.285	3.9892e-18	105.46	1	12980	15258	13130	13170	13715	12150	14051	1.083
103	AFEDEKK	7	Crotony(K)	_AFEDEK(cr)K_	Q9UQ80	Proliferation-associated protein 2G4	2	467.729	1.485	0.0078268	103.74	1	18029	18537	17232	17592	18155	17291	17843	0.99
104	AFEDEKK	7	Crotony(K)	_AFEDEK(cr)K_	Q9UQ80	Proliferation-associated protein 2G4	3	312.155		0.0070568	58.917	1	0	0	0	0	0	0	0	NA
105	AFIQLWAFDAVK	12	Unmodified	_AFIQLWAFDAVK_	P02760	Protein AMBP	3	470.259	3.3812	0.0065824	64.121	1	0	0	0	0	0	0	0	NA
106	AFKSLDK	7	Crotony(K)	_AFK(cr)SLDK_	P04632	Calpain small subunit 1	2	438.745	2.4444	0.022404	66.692	2	33528	42367	39226	37654	39052	31340	33254	0.992
107	AFYVNVLNEEQR	12	Unmodified	_AFYVNVLNEEQR_	P04040	Catalase	2	741.373	2.4257	5.7606e-22	146.79	1	19414	23244	21385	19553	19109	17037	18166	0.936
108	AGAHLQGGAKR	11	Crotony(K)	_AGAHLQGGAK(cr)R_	P04406	Glyceraldehyde-3-phosphate dehydrogenase	2	567.312	1.2625	1.6543e-12	126.71	2	4717.2	5107.2	4789.2	5155.3	5160	4978.1	4368.6	0.926
109	AGAHLQGGAKR	11	Crotony(K)	_AGAHLQGGAK(cr)R_	P04406	Glyceraldehyde-3-phosphate dehydrogenase	2	567.312	0.9232	0.009379	74.841	1	0	0	0	0	0	0	0	NA
111	AGHTEVAKYLLQNK	14	Crotony(K)	_AGHTEVAK(cr)YLLQNK_	P16157	Ankyrin-1	3	547.298	2.6585	0.0039622	60.196	1	0	0	0	0	0	0	0	NA
112	AHEAKIR	7	Crotony(K)	_AHEAK(cr)IR_	P01024	Complement C3	3	298.171	0.060874	0.00032786	84.916	1	0	0	0	0	0	0	0	NA
113	AHEAKIR	7	Crotony(K)	_AHEAK(cr)IR_	P01024	Complement C3	3	298.171	-1.0963	0.0097063	64.265	1	0	0	0	0	0	0	0	NA
114	AHLLSAEFGK	10	Unmodified	_AHLLSAEFGK_	P11277	Spectrin beta chain, erythrocytic	3	358.198	2.2635	0.00085987	88.495	1	0	0	0	0	0	0	0	NA
115	AHVDEFKSVSK	11	Crotony(K)	_AHVDEFK(cr)SVSK_	Q16851	UTP--glucose-1-phosphate uridylyltransferase	3	438.894	2.9148	0.016586	59.198	1	0	0	0	0	0	0	0	NA
116	AHVIVMAATNRPNSIDPALR	20	Unmodified	_AHVIVMAATNRPNSIDPALR_	P55072	Transitional endoplasmic reticulum ATPase	4	537.294	1.0792	0.0023696	52.814	1	0	0	0	0	0	0	0	NA
117	AHVIVMAATNRPNSIDPALR	20	Unmodified	_AHVIVMAATNRPNSIDPALR_	P55072	Transitional endoplasmic reticulum ATPase	3	716.057	1.4142	1.2995e-17	108.71	1	3829.3	4130.4	3553.7	4329.1	3941.8	4127.8	3508	0.916
118	AICDHVR	7	Unmodified	_AICDHVR_	P40925	Malate dehydrogenase, cytoplasmic	3	290.813	-1.368	0.00053048	84.097	1	0	0	0	0	0	0	0	NA
119	AIKEGDLSTK	10	Crotony(K)	_AIK(cr)EGDLSTK_	P21980	Protein-glutamine gamma-glutamyltransferase 2	2	565.309	2.5241	0.017636	69.03	1	20596	23505	22561	22790	21624	20769	21242	1.031
120	AITAATLKFTEGK	13	Crotony(K)	_AITAATLK(cr)FTEGK_	P11277	Spectrin beta chain, erythrocytic	3	473.601	2.7727	1.7045e-06	98.368	1	10648	13892	13224	11376	13725	11390	10756	1.01
121	AITAATLKFTEGK	13	Crotony(K)	_AITAATLK(cr)FTEGK_	P11277	Spectrin beta chain, erythrocytic	2	709.898		0.00016521	55.354	1	0	0	0	0	0	0	0	NA
122	AITAQEGKITDLEHFAESLIADEHYAK	27	Crotony(K)	_AITAQEGK(cr)ITDLEHFAESLIADEHYAK_	P02549	Spectrin alpha chain, erythrocytic 1	5	614.51	1.6091	4.837e-05	73.212	1	0	0	0	0	0	0	0	NA
123	AITAQEGKITDLEHFAESLIADEHYAK	27	Crotony(K)	_AITAQEGK(cr)ITDLEHFAESLIADEHYAK_	P02549	Spectrin alpha chain, erythrocytic 1	4	767.886	2.3249	4.4633e-216	234.48	1	19605	20528	21241	19428	19834	17956	20474	1.044
124	AKDDQTPLHCAAR	13	Unmodified	_AKDDQTPLHCAAR_	P16157	Ankyrin-1	4	371.433	0.99845	2.0418e-05	92.039	1	2187.8	2209.3	1997.8	2547.1	2508.4	1853.6	2137.3	0.977
125	AKDDQTPLHCAAR	13	Unmodified	_AKDDQTPLHCAAR_	P16157	Ankyrin-1	3	494.909		7.2076e-05	63.185	1	0	0	0	0	0	0	0	NA
126	AKDDQTPLHCAAR	13	Crotony(K)	_AK(cr)DDQTPLHCAAR_	P16157	Ankyrin-1	3	517.584	1.743	0.0038787	61.657	1	1343.9	1674	1428.2	1485.8	1981.3	1375.3	1635.5	1.217
127	AKEEDREK	8	Crotony(K)	_AK(cr)EEDREK_	P20810	Calpastatin	3	358.18	1.25	0.0041268	72.243	1	3568	4032.9	3557.2	3804.5	3984.4	3722.9	3123.3	0.875
128	AKFDEAIAETK	11	Crotony(K)	_AK(cr)FDEAIAETK_	Q76NM3	L-lactate dehydrogenase	2	645.832	3.1333	8.2568e-12	121.24	1	23184	33490	34669	40545	49524	38839	22943	0.99
129	AKFDEAIAETK	11	Crotony(K)	_AK(cr)FDEAIAETK_	Q76NM3	L-lactate dehydrogenase	3	430.891	2.7336	0.027714	53.034	1	0	0	0	0	0	0	0	NA
130	AKFDEAIAETKR	12	Crotony(K)	_AKFDEAIAETK(cr)R_	Q76NM3	L-lactate dehydrogenase	3	482.924	1.2922	0.001893	80.632	1	0	0	0	0	0	0	0	NA
131	AKGILFVGSGVSGGEEGAR	19	Crotony(K)	_AK(cr)GILFVGSGVSGGEEGAR_	P52209	6-phosphogluconate dehydrogenase, decarboxylating	3	620.327	2.4157	0.017476	43.823	1	0	0	0	0	0	0	0	NA
132	AKLAEQAER	9	Crotony(K)	_AK(cr)LAEQAER_	P63104	14-3-3 protein zeta/delta	2	542.293	2.7039	0.0010226	85.813	2	8882.9	10359	9031.1	9500.9	10928	10084	9486.1	1.068
133	AKLEEQAQQIR	11	Crotony(K)	_AK(cr)LEEQAQQIR_	P02649	Apolipoprotein E	2	691.375	3.1298	4.7463e-27	150.14	1	3074.1	5318.6	4646.7	8597.7	5308.9	24053	3112.2	1.012
134	AKLEEQAQQIR	11	Crotony(K)	_AK(cr)LEEQAQQIR_	P02649	Apolipoprotein E	3	461.253	3.1867	0.014527	60.509	1	0	0	0	0	0	0	0	NA
135	AKLREIEQQIKER	13	2 Crotony(K)	_AK(cr)LREIEQQIK(cr)ER_	Q93074	Mediator of RNA polymerase II transcription subunit 12	2	889.002	2.4818	0.018871	45.28	1	27029	32839	32092	31317	31762	32088	28857	1.068
136	AKVFEHIGK	9	Crotony(K)	_AK(cr)VFEHIGK_	P04040	Catalase	3	366.21	1.6691	0.00025517	88.495	3	1505	1644.5	1557.7	1345	1699.6	1438.6	1527.9	1.015
137	AKVFEHIGK	9	Crotony(K)	_AK(cr)VFEHIGK_	P04040	Catalase	2	548.811	2.0413	0.0049028	73.951	1	7276.8	8735.2	8087.1	7357.2	8518	7359.2	6730.8	0.925
138	AKVFEHIGK	9	Crotony(K)	_AK(cr)VFEHIGK_	P04040	Catalase	2	548.811		0.0016934	67.385	1	0	0	0	0	0	0	0	NA
139	AKVHELIER	9	Crotony(K)	_AK(cr)VHELIER_	P04114	Apolipoprotein B-100	3	388.224		0.00011251	75.416	1	0	0	0	0	0	0	0	NA
140	ALAAAKK	7	Crotony(K)	_ALAAAK(cr)K_	Q8WUM4	Programmed cell death 6-interacting protein	2	370.737		0.00021101	71.141	1	0	0	0	0	0	0	0	NA
141	ALDVMVSTFHK	11	Unmodified	_ALDVMVSTFHK_	P26447	Protein S100-A4	3	416.553	3.1518	6.4232e-09	105.46	1	16403	21029	19230	17482	17899	14408	16914	1.031
142	ALEDLAQELEKENYHDQK	18	Crotony(K)	_ALEDLAQELEK(cr)ENYHDQK_	P11277	Spectrin beta chain, erythrocytic	3	747.694	2.2355	2.7894e-08	92.098	1	60245	86094	71809	64314	82808	59524	54788	0.909
143	ALEDLAQELEKENYHDQK	18	Crotony(K)	_ALEDLAQELEK(cr)ENYHDQK_	P11277	Spectrin beta chain, erythrocytic	4	561.022	2.5105	0.0075593	47.016	1	0	0	0	0	0	0	0	NA
144	ALEDLAQELEKENYHDQKR	19	Crotony(K)	_ALEDLAQELEKENYHDQK(cr)R_	P11277	Spectrin beta chain, erythrocytic	4	600.047	2.7036	2.1951e-10	92.932	1	0	0	0	0	0	0	0	NA
145	ALHFVFK	7	Unmodified	_ALHFVFK_	Q9HC38	Glyoxalase domain-containing protein 4	3	287.838	1.9066	0.027473	54.525	1	4387.2	5263.7	4729.2	4644.9	3730.2	3245.8	4496.6	1.025
148	ALPFWNEEIVPQIKEGK	17	Crotony(K)	_ALPFWNEEIVPQIK(cr)EGK_	Q8N0Y7	Probable phosphoglycerate mutase 4	3	689.37	2.1489	4.4979e-06	79.837	1	0	0	0	0	0	0	0	NA
149	ALQFLKEQR	9	Crotony(K)	_ALQFLK(cr)EQR_	P11277	Spectrin beta chain, erythrocytic	3	400.896	2.0605	2.4791e-23	155.07	1	1503.8	2197.5	1944	1420.1	1733.7	1389.8	1423	0.946
150	ALQKYEK	7	Crotony(K)	_ALQK(cr)YEK_	P48643	T-complex protein 1 subunit epsilon	2	474.263	1.0263	0.00064973	89.698	1	0	0	0	0	0	0	0	NA
151	ALSTGEKGFGYK	12	Crotony(K)	_ALSTGEK(cr)GFGYK_	P62937	Peptidyl-prolyl cis-trans isomerase A	3	442.563	2.5618	0.0034308	65.179	1	0	0	0	0	0	0	0	NA
152	ALTPAEKK	8	Crotony(K)	_ALTPAEK(cr)K_	Q8IIX3	Early transcribed membrane protein 11.2	2	463.271	3.3432	0.039469	53.751	1	4626.2	6929.4	6624.9	7743.1	8236.9	8064.4	6524.3	1.41
153	ALVILAK	7	Unmodified	_ALVILAK_	Q99497	Protein/nucleic acid deglycase DJ-1	2	364.257	5.354	0.001408	102.98	2	6861.3	9015.8	8107.7	8057.3	7732.3	5784.5	7199.4	1.049
154	AMAAEAEASR	10	Unmodified	_AMAAEAEASR_	P27105	Erythrocyte band 7 integral membrane protein	2	503.735	0.87158	3.0526e-05	100.88	1	3175.7	3080.4	2802.4	3093.6	2944	2596.9	3195.3	1.006
155	AMEARAMEVRGMEAR	15	2 Oxidation (M)	_AM(ox)EARAMEVRGM(ox)EAR_	P33240	Cleavage stimulation factor subunit 2	2	870.403	1.815	0.018745	40.941	1	2027.3	4045.4	3011.6	2708.9	3268.8	2295.1	2175.6	1.073
156	AMEARAMEVRGMEAR	15	2 Oxidation (M)	_AM(ox)EARAMEVRGM(ox)EAR_	P33240	Cleavage stimulation factor subunit 2	2	870.403	2.0614	0.011686	44.968	1	6669.2	8219.1	7452.6	7498.9	8574.5	6756.5	5828.6	0.874
157	ANFDKESER	9	Crotony(K)	_ANFDK(cr)ESER_	Q14974	Importin subunit beta-1	2	582.27	1.9667	0.0017455	81.92	1	7029.7	7946.2	7607.6	7532	7935.8	7419.9	7444.5	1.059
158	ANHEEVLAAGKQAAQK	16	Crotony(K)	_ANHEEVLAAGK(cr)QAAQK_	P00491	Purine nucleoside phosphorylase	3	578.304	2.6931	5.7859e-40	147.75	1	4504	5484.4	6167.2	5202.3	4988.5	4594.4	4996.9	1.109
159	ANHEEVLAAGKQAAQK	16	Crotony(K)	_ANHEEVLAAGK(cr)QAAQK_	P00491	Purine nucleoside phosphorylase	4	433.98	2.3415	0.0088114	48.216	1	0	0	0	0	0	0	0	NA
160	ANHLNKLAEK	10	Crotony(K)	_ANHLNK(cr)LAEK_	P21980	Protein-glutamine gamma-glutamyltransferase 2	3	402.559		0.0094587	59.418	1	0	0	0	0	0	0	0	NA
161	ANKDLISAGLK	11	Crotony(K)	_ANK(cr)DLISAGLK_	Q9NZD4	Alpha-hemoglobin-stabilizing protein	3	399.899	4.2535	0.00032881	90.614	1	3238.9	3696.4	4339.8	3374.8	3757	3454.9	3923.1	1.211
162	ANKEDVEK	8	Crotony(K)	_ANK(cr)EDVEK_	P27362	Phosphoglycerate kinase	2	500.751	1.2412	0.010819	71.03	1	2161.9	2663.9	4426.8	6226.9	6592.1	5123.1	1748.7	0.809
163	ANKEDVEK	8	Crotony(K)	_ANK(cr)EDVEK_	P27362	Phosphoglycerate kinase	3	334.17	0.95298	0.037531	43.635	1	0	0	0	0	0	0	0	NA
164	ANKEDVEK	8	Crotony(K)	_ANK(cr)EDVEK_	P27362	Phosphoglycerate kinase	2	500.751	2.0353	0.0084124	72.2	1	2405.4	3494.6	4395.3	7482.5	7188.2	5131	3028.5	1.259
165	ANKEDVEK	8	Crotony(K)	_ANK(cr)EDVEK_	P27362	Phosphoglycerate kinase	3	334.17	1.9131	0.037531	43.635	1	0	0	0	0	0	0	0	NA
166	ANNQKVYTPHDGK	13	Crotony(K)	_ANNQK(cr)VYTPHDGK_	P11277	Spectrin beta chain, erythrocytic	3	513.923	1.3306	2.0579e-07	101.32	1	2962.4	3031.2	2789.1	2682.9	3415.7	2516.6	2783.7	0.94
167	ANNTFYGLSAGVFTK	15	Unmodified	_ANNTFYGLSAGVFTK_	P00352	Retinal dehydrogenase 1	3	530.603	2.2053	0.00055017	66.809	1	0	0	0	0	0	0	0	NA
168	ANNTFYGLSAGVFTK	15	Unmodified	_ANNTFYGLSAGVFTK_	P00352	Retinal dehydrogenase 1	2	795.402	2.3125	4.6183e-47	160.55	1	60280	71153	71515	65359	66021	57287	61760	1.025
169	ANVHNKNVAATYR	13	Crotony(K)	_ANVHNK(cr)NVAATYR_	C0H4V6	14-3-3 protein	3	509.267	1.6568	0.00017595	87.989	1	0	0	0	0	0	0	0	NA
170	ANVKIFK	7	Crotony(K)	_ANVK(cr)IFK_	P40925	Malate dehydrogenase, cytoplasmic	2	444.271	2.9553	0.004143	77.282	1	42257	50591	46155	45918	47524	43401	41817	0.99
171	APDKEAILR	9	Crotony(K)	_APDK(cr)EAILR_	Q9BSL1	Ubiquitin-associated domain-containing protein 1	2	540.806		0.036696	44.543	1	0	0	0	0	0	0	0	NA
172	APGFEKR	7	Crotony(K)	_APGFEK(cr)R_	Q9HA64	Ketosamine-3-kinase	2	436.735	2.3036	0.024014	60.709	1	5698.7	7871.8	6005.8	5504	7108.6	6041.6	6082.5	1.067
173	APLDIPVPDPVKEK	14	Crotony(K)	_APLDIPVPDPVK(cr)EK_	Q06323	Proteasome activator complex subunit 1	3	529.299	2.1116	0.00055301	78.505	1	7607.9	10613	8549.4	7553.1	9904.5	7458.2	7817.8	1.028
174	AQADFKCLLELDQQIK	16	Crotony(K)	_AQADFK(cr)CLLELDQQIK_	P02549	Spectrin alpha chain, erythrocytic 1	3	663.343	2.1748	8.6076e-17	114.96	1	0	0	0	0	0	0	0	NA
175	AQGLLSAGHPEGEQIIR	17	Unmodified	_AQGLLSAGHPEGEQIIR_	P11277	Spectrin beta chain, erythrocytic	3	592.651	2.802	9.2762e-07	86.213	1	10258	13439	12154	11344	13021	9895.8	10041	0.979
176	AQGLLSAGHPEGEQIIR	17	Unmodified	_AQGLLSAGHPEGEQIIR_	P11277	Spectrin beta chain, erythrocytic	3	592.651	3.126	0.00015867	66.201	1	8379.4	10193	9548.6	8861.5	9153.3	7848.8	7676.2	0.916
177	AQIHDLVLVGGSTR	14	Unmodified	_AQIHDLVLVGGSTR_	P0DMV9	Heat shock 70 kDa protein 1B	3	489.276	2.587	0.031799	46.89	1	0	0	0	0	0	0	0	NA
178	AQKDEEK	7	Crotony(K)	_AQK(cr)DEEK_	P09493	Tropomyosin alpha-1 chain	3	305.819	1.7168	0.0012102	78.77	1	0	0	0	0	0	0	0	NA
179	AQKELEEQTR	10	Crotony(K)	_AQK(cr)ELEEQTR_	P35241	Radixin	2	650.331	1.5921	3.9712e-06	101.53	1	2593.6	2763.3	2216.2	2406.7	2656.1	2292.2	2466.4	0.951
180	AQKETVK	7	Crotony(K)	_AQK(cr)ETVK_	P11171	Protein 4.1	2	436.248	3.035	0.00010022	122.52	2	11700	11913	11529	12901	14833	13087	10275	0.878
181	AQKETVK	7	Crotony(K)	_AQK(cr)ETVK_	P11171	Protein 4.1	3	291.168	2.3512	0.0097063	64.265	1	0	0	0	0	0	0	0	NA
182	AQKIAEHR	8	Crotony(K)	_AQK(cr)IAEHR_	P50502	Hsc70-interacting protein	3	340.858	-0.045554	0.0060495	68.016	1	4083.5	5141.7	4908.2	4707.6	4565.1	4155.2	3818.8	0.935
183	AQLENEKK	8	Crotony(K)	_AQLENEK(cr)K_	P35241	Radixin	2	514.275		0.039027	42.161	1	0	0	0	0	0	0	0	NA
184	AQLEQSKR	8	Crotony(K)	_AQLEQSK(cr)R_	P11277	Spectrin beta chain, erythrocytic	3	343.189	1.2989	0.0031598	80.165	1	1987.1	2061.3	2004	2200.5	2360.6	2148.7	2176.4	1.095
185	AQLEQSKR	8	Crotony(K)	_AQLEQSK(cr)R_	P11277	Spectrin beta chain, erythrocytic	2	514.28	1.3143	0.0023315	77.662	1	1654.1	1837.5	1446.5	1627.4	1840.8	1767.6	2197.3	1.328
186	AQSELAAHQKK	11	Crotony(K)	_AQSELAAHQK(cr)K_	P25786	Proteasome subunit alpha type-1	3	426.898	2.1448	0.01577	71.076	1	2766.4	2901.2	2756.5	2903.3	3483.5	2269.4	2585.4	0.935
187	ASEEHLKQHYIDLK	14	Crotony(K)	_ASEEHLK(cr)QHYIDLK_	P22392	Nucleoside diphosphate kinase B	4	445.482	3.7319	0.00026779	80.632	1	0	0	0	0	0	0	0	NA
188	ASEEHLKQHYIDLK	14	Crotony(K)	_ASEEHLK(cr)QHYIDLK_	P22392	Nucleoside diphosphate kinase B	3	593.641	4.2408	0.0047795	58.885	1	0	0	0	0	0	0	0	NA
189	ASEEHLKQHYIDLK	14	Crotony(K)	_ASEEHLK(cr)QHYIDLK_	P22392	Nucleoside diphosphate kinase B	4	445.482	2.992	5.5251e-05	85.988	1	11725	13408	13543	12071	13509	10604	12157	1.037
190	ASKETHVMDYR	11	Crotony(K)	_ASK(cr)ETHVMDYR_	Q9UL46	Proteasome activator complex subunit 2	3	468.891	2.3342	0.018286	58.116	1	0	0	0	0	0	0	0	NA
191	ASLSKLGDVYVNDAFGTAHR	20	Crotony(K)	_ASLSK(cr)LGDVYVNDAFGTAHR_	P00558	Phosphoglycerate kinase 1	3	730.371	2.7798	4.4224e-13	96.881	1	0	0	0	0	0	0	0	NA
192	ASTPGAAAQIQEVK	14	Unmodified	_ASTPGAAAQIQEVK_	P02730	Band 3 anion transport protein	3	457.581	2.5384	0.0011828	69.92	1	0	0	0	0	0	0	0	NA
193	ASTPGAAAQIQEVKEQR	17	Crotony(K)	_ASTPGAAAQIQEVK(cr)EQR_	P02730	Band 3 anion transport protein	3	617.99	2.5956	5.8227e-106	193.64	2	7620.4	12421	9037	8182.1	11228	6986.4	6753.8	0.886
194	ASTPGAAAQIQEVKEQR	17	Crotony(K)	_ASTPGAAAQIQEVK(cr)EQR_	P02730	Band 3 anion transport protein	2	926.482	1.8547	4.7495e-34	135.49	1	3553	6256.2	3734.7	3921.8	5909.7	2821.7	4007.5	1.128
195	ATAVMPDGQFKDISLSDYK	19	Crotony(K)	_ATAVMPDGQFK(cr)DISLSDYK_	Q06830	Peroxiredoxin-1	3	718.686	1.9801	1.0748e-20	113.54	1	15312	17937	16303	15746	16710	14252	13736	0.897
196	ATAVVDGAFK	10	Unmodified	_ATAVVDGAFK_	P32119	Peroxiredoxin-2	2	489.766	4.2216	2.7361e-06	116.55	2	21823	24596	24247	23189	21450	18685	20618	0.945
197	ATAVVDGAFK	10	Unmodified	_ATAVVDGAFK_	P32119	Peroxiredoxin-2	3	326.847	3.9143	0.0053797	76.228	3	4474.1	5168.3	5191.4	4560.1	4101.6	3364.4	4665.1	1.043
198	ATAVVDGAFK	10	Unmodified	_ATAVVDGAFK_	P32119	Peroxiredoxin-2	2	489.766	4.7264	1.5205e-05	101.39	1	18424	20711	19299	17783	16623	15798	16807	0.912
199	ATAVVDGAFK	10	Unmodified	_ATAVVDGAFK_	P32119	Peroxiredoxin-2	3	326.847	4.1293	0.011521	66.056	1	0	0	0	0	0	0	0	NA
200	ATAVVDGAFK	10	Unmodified	_ATAVVDGAFK_	P32119	Peroxiredoxin-2	2	489.766	1.6188	2.7361e-06	116.55	1	17040	19536	19052	17191	17392	15062	17615	1.034
201	ATAVVDGAFKEVK	13	Crotony(K)	_ATAVVDGAFK(cr)EVK_	P32119	Peroxiredoxin-2	3	468.257	3.2843	1.5337e-09	102.87	2	4076.8	5011.6	5061.3	4532.2	5576.5	4591	4153.4	1.019
202	ATAVVDGAFKEVK	13	Crotony(K)	_ATAVVDGAFK(cr)EVK_	P32119	Peroxiredoxin-2	2	701.882	3.7743	3.8905e-51	169.3	1	8986.4	10846	10981	10137	10730	10340	10471	1.165
203	ATAVVDGAFKEVK	13	Crotony(K)	_ATAVVDGAFK(cr)EVK_	P32119	Peroxiredoxin-2	3	468.257	3.3912	0.00081469	80.17	1	4314.5	4573.4	4193	4547.7	4127.5	4290.5	4346.5	1.007
204	ATAVVDGAFKEVK	13	Crotony(K)	_ATAVVDGAFK(cr)EVK_	P32119	Peroxiredoxin-2	3	468.257	4.1777	8.7284e-05	90.412	2	13813	19242	17211	17306	17763	15020	14729	1.066
205	ATAVVDGAFKEVK	13	Crotony(K)	_ATAVVDGAFK(cr)EVK_	P32119	Peroxiredoxin-2	2	701.882	4.3342	9.3912e-21	129.38	1	14548	17738	15957	15448	18831	15753	14482	0.995
206	ATAVVDGAFKEVK	13	Crotony(K)	_ATAVVDGAFK(cr)EVK_	P32119	Peroxiredoxin-2	3	468.257	2.7822	0.0015486	66.989	1	0	0	0	0	0	0	0	NA
207	ATAVVDGAFKEVK	13	Crotony(K)	_ATAVVDGAFK(cr)EVK_	P32119	Peroxiredoxin-2	3	468.257	2.1158	6.8511e-07	100.38	5	15867	22885	18969	15601	20533	14196	16197	1.021
208	ATAVVDGAFKEVK	13	Crotony(K)	_ATAVVDGAFK(cr)EVK_	P32119	Peroxiredoxin-2	2	701.882	2.2723	7.8634e-41	158.93	2	13466	14181	13894	12238	13431	12716	13514	1.004
209	ATAVVDGAFKEVK	13	Crotony(K)	_ATAVVDGAFK(cr)EVK_	P32119	Peroxiredoxin-2	3	468.257	3.983	1.5337e-09	102.87	1	4000.2	5293.3	4103.6	3666	4749.5	3600.9	3492.1	0.873
210	ATAVVDGAFKEVK	13	Crotony(K)	_ATAVVDGAFK(cr)EVK_	P32119	Peroxiredoxin-2	2	701.882	3.5558	9.3912e-21	129.38	1	24386	32817	28451	26867	30221	25536	23508	0.964
211	ATAVVDGAFKEVK	13	Crotony(K)	_ATAVVDGAFK(cr)EVK_	P32119	Peroxiredoxin-2	3	468.257	3.2287	0.0012289	77.185	1	0	0	0	0	0	0	0	NA
212	ATEGMVVADKNCSK	14	Crotony(K)	_ATEGMVVADK(cr)NCSK_	Q99436	Proteasome subunit beta type-7	3	526.581	2.5173	0.00019808	82.529	1	0	0	0	0	0	0	0	NA
213	ATEPVIAFYEKR	12	Crotony(K)	_ATEPVIAFYEK(cr)R_	P00568	Adenylate kinase isoenzyme 1	2	746.396	2.4289	0.0025732	80.905	1	48680	64488	58718	55118	68315	52818	47876	0.983
214	ATFDEEEGRDEYDEVAMPV	19	Oxidation (M)	_ATFDEEEGRDEYDEVAM(ox)PV_	P02730	Band 3 anion transport protein	3	739.976	4.4049	0.00016731	60.764	1	4287.5	5900.9	5424.1	5702.1	5315	4035.2	4544.4	1.06
215	ATITSLWGK	9	Unmodified	_ATITSLWGK_	P69891	Hemoglobin subunit gamma-1	2	488.777	3.8434	2.3858e-09	129.85	2	100450	124970	115120	104990	107970	91103	101440	1.01
216	ATITSLWGK	9	Unmodified	_ATITSLWGK_	P69891	Hemoglobin subunit gamma-1	3	326.187	3.5771	1.6141e-06	120.15	2	19139	20238	20201	20377	17555	15897	18613	0.973
217	ATITSLWGKVNVEDAGGETLGR	22	Crotony(K)	_ATITSLWGK(cr)VNVEDAGGETLGR_	P69891	Hemoglobin subunit gamma-1	3	781.404	1.6789	3.072e-12	91.733	1	0	0	0	0	0	0	0	NA
220	ATVEDKDK	8	Crotony(K)	_ATVEDK(cr)DK_	Q8I2X4	Heat shock protein 70	2	487.245	1.9586	0.0035168	74.841	2	5050.8	10056	14494	27164	26313	20004	6430.8	1.273
221	ATYSFVNTKK	10	Crotony(K)	_ATYSFVNTK(cr)K_	Q8I5D2	101 kDa malaria antigen	3	409.552	2.9804	2.1981e-06	112.36	1	0	0	0	0	0	0	0	NA
222	ATYSFVNTKK	10	Crotony(K)	_ATYSFVNTK(cr)K_	Q8I5D2	101 kDa malaria antigen	2	613.824	2.8931	1.6536e-06	107.09	1	6859.4	9174.6	11328	16383	23027	17244	6752.5	0.984
223	AVCVLKGDGPVQGIINFEQK	20	Crotony(K)	_AVCVLK(cr)GDGPVQGIINFEQK_	P00441	Superoxide dismutase [Cu-Zn]	3	747.396	2.3982	3.5712e-171	222.6	1	60623	73856	68316	66502	76983	68088	66344	1.094
224	AVEHINKTIAPALVSK	16	Crotony(K)	_AVEHINK(cr)TIAPALVSK_	P06733	Alpha-enolase	3	587.009		2.7321e-12	80.361	1	0	0	0	0	0	0	0	NA
225	AVGKVLPELNGK	12	Crotony(K)	_AVGK(cr)VLPELNGK_	Q8IKK7	Glyceraldehyde-3-phosphate dehydrogenase	2	646.882	3.1833	0.027032	57.425	1	21425	26721	23722	21740	25943	20245	20904	0.976
226	AVGPHQFLGDQEAIQAAIK	19	Unmodified	_AVGPHQFLGDQEAIQAAIK_	P07738	Bisphosphoglycerate mutase	3	665.022	2.4647	2.9868e-15	103.99	1	9022.3	10256	9565.2	9182	9622.6	8188.5	8497.9	0.942
227	AVGPHQFLGDQEAIQAAIKK	20	Crotony(K)	_AVGPHQFLGDQEAIQAAIK(cr)K_	P07738	Bisphosphoglycerate mutase	4	548.048	3.8196	3.6876e-31	126.84	1	6928.1	8729.4	7334	6452.2	7721	5654.4	6281.8	0.907
228	AVGPHQFLGDQEAIQAAIKK	20	Crotony(K)	_AVGPHQFLGDQEAIQAAIK(cr)K_	P07738	Bisphosphoglycerate mutase	3	730.395	3.7601	1.9801e-100	187.47	2	35372	47196	42770	38187	44820	34939	34978	0.989
229	AVGPHQFLGDQEAIQAAIKK	20	Crotony(K)	_AVGPHQFLGDQEAIQAAIK(cr)K_	P07738	Bisphosphoglycerate mutase	4	548.048	2.2725	5.9496e-13	95.205	2	0	0	0	0	0	0	0	NA
230	AVGSVTVYYEVAGHLR	16	Unmodified	_AVGSVTVYYEVAGHLR_	Q8TEM1	Nuclear pore membrane glycoprotein 210	3	574.305	1.9884	1.5461e-05	84.508	1	9911.8	12140	11038	11291	11117	8683.8	9721.9	0.981
231	AVHKAVLTIDEK	12	Crotony(K)	_AVHK(cr)AVLTIDEK_	P01009	Alpha-1-antitrypsin	3	464.601	1.3362	5.0304e-17	136.7	1	1037.1	1844.8	1472.8	2756.6	1656	8459.5	1229.7	1.186
232	AVKNFTEVHPDYGSHIQALLDK	22	Crotony(K)	_AVK(cr)NFTEVHPDYGSHIQALLDK_	P04040	Catalase	4	638.33	4.0705	2.3553e-194	230.54	1	12122	16110	14177	12653	14652	12416	12582	1.038
233	AVKNFTEVHPDYGSHIQALLDK	22	Crotony(K)	_AVK(cr)NFTEVHPDYGSHIQALLDK_	P04040	Catalase	4	638.33	2.2735	4.9398e-68	163.18	1	18221	24031	21180	19244	21006	17469	16346	0.897
235	AVLKGGPLDGTYR	13	Crotony(K)	_AVLK(cr)GGPLDGTYR_	P00918	Carbonic anhydrase 2	3	472.261	2.3425	1.8359e-26	142.12	1	482.21	452.99	417.7	599.22	559.63	473.44	451.22	0.936
236	AVLKGGPLDGTYR	13	Crotony(K)	_AVLK(cr)GGPLDGTYR_	P00918	Carbonic anhydrase 2	3	472.261	4.3188	0.018662	47.606	1	0	0	0	0	0	0	0	NA
237	AVLKGGPLDGTYR	13	Crotony(K)	_AVLK(cr)GGPLDGTYR_	P00918	Carbonic anhydrase 2	2	707.888	4.381	0.011333	61.409	1	13203	18468	16088	16027	17627	14629	13347	1.011
238	AVQADGQVKECYQSHR	16	Crotony(K)	_AVQADGQVK(cr)ECYQSHR_	Q8WUM4	Programmed cell death 6-interacting protein	3	648.639	1.0475	2.3128e-08	96.096	1	1616.9	1636.7	1535.7	1621.2	1526.9	1451.9	1032.6	0.639
239	AVQQPDGLAVLGIFLK	16	Unmodified	_AVQQPDGLAVLGIFLK_	P00918	Carbonic anhydrase 2	3	556.994		1.4511e-23	100.23	1	0	0	0	0	0	0	0	NA
240	AWLQDAHR	8	Unmodified	_AWLQDAHR_	P11277	Spectrin beta chain, erythrocytic	3	332.839	-0.13384	0.02514	57.047	1	0	0	0	0	0	0	0	NA
241	AYAEALKENSYVK	13	Crotony(K)	_AYAEALK(cr)ENSYVK_	P28289	Tropomodulin-1	3	518.6	3.3711	0.00070513	80.96	1	0	0	0	0	0	0	0	NA
242	AYDATHLVK	9	Unmodified	_AYDATHLVK_	P10768	S-formylglutathione hydrolase	3	339.85	2.1522	0.0013286	79.474	1	0	0	0	0	0	0	0	NA
243	AYFLDGSLLKETGTLESQLEANK	23	Crotony(K)	_AYFLDGSLLK(cr)ETGTLESQLEANK_	P02549	Spectrin alpha chain, erythrocytic 1	3	865.778	1.9436	1.0065e-144	209.9	1	4919.9	6836.1	6912.8	5791.9	7237.1	5617.9	4630.7	0.941
244	AYFLDGSLLKETGTLESQLEANK	23	Crotony(K)	_AYFLDGSLLK(cr)ETGTLESQLEANK_	P02549	Spectrin alpha chain, erythrocytic 1	4	649.585	2.1259	0.0026747	48.5	1	3772.8	7475.5	4174.9	3980.6	5582.5	3198.5	3348.7	0.888
245	AYKSELEEQLTPVAEETR	18	Crotony(K)	_AYK(cr)SELEEQLTPVAEETR_	P02649	Apolipoprotein E	3	721.027	3.6672	9.8557e-20	114.56	1	0	0	0	0	0	0	0	NA
246	AYVSYKK	7	Crotony(K)	_AYVSYK(cr)K_	Q8I5D2	101 kDa malaria antigen	2	463.753	4.0924	0.00084774	83.206	1	11603	13801	16863	22839	27331	23225	10482	0.903
247	CKNKKHNK	8	3 Crotony(K)	_CK(cr)NK(cr)K(cr)HNK_	Q8IM61	Uncharacterized protein	3	420.889	0.25081	0.036085	41.448	1	0	0	0	0	0	0	0	NA
248	DAAKSSPAFGDR	12	Crotony(K)	_DAAK(cr)SSPAFGDR_	P13716	Delta-aminolevulinic acid dehydratase	2	645.31	1.4228	0.011455	64.374	1	4364.7	5438	4663.5	4437.1	5890.4	3928.8	4306.4	0.987
249	DADDLQKR	8	Crotony(K)	_DADDLQK(cr)R_	P02649	Apolipoprotein E	2	514.754	1.8028	0.0010151	100.25	1	4552.7	5253.9	5430	8685.1	5871.8	21760	4594.1	1.009
250	DAFVGDEAQTKR	12	Crotony(K)	_DAFVGDEAQTK(cr)R_	Q8I4X0	Actin-1	3	468.897	1.0586	5.4722e-09	106.11	1	4021.3	5651.2	5073.8	4544.9	6532.4	3872.5	4290.1	1.067
251	DAFVGDEAQTKR	12	Crotony(K)	_DAFVGDEAQTK(cr)R_	Q8I4X0	Actin-1	2	702.841	1.0177	9.7503e-13	122.78	1	2766.4	4066.5	5033.3	8316	7385.3	6042	3255.3	1.177
254	DAMMDKK	7	Crotony(K)	_DAMMDK(cr)K_	Q8IB24	Heat shock protein 70	2	453.707	4.4127	0.0027639	77.732	2	16960	26695	30487	41575	40364	29356	18547	1.094
255	DAQIFIQK	8	Unmodified	_DAQIFIQK_	P04040	Catalase	2	481.769	2.3601	0.0024999	115.71	2	12665	16450	14310	12847	15298	11042	11808	0.932
256	DAQIFIQKK	9	Crotony(K)	_DAQIFIQK(cr)K_	P04040	Catalase	2	579.83	3.7577	0.00014507	112.13	1	6262.4	6447.3	6861.7	5772.1	6834.8	5770.8	5520.4	0.882
257	DAQIFIQKK	9	Crotony(K)	_DAQIFIQK(cr)K_	P04040	Catalase	3	386.889	3.996	0.00021683	98.048	1	4672.1	5369.4	5209.8	4669.5	5630.1	3972.6	4484.3	0.96
258	DAQIFIQKK	9	Crotony(K)	_DAQIFIQK(cr)K_	P04040	Catalase	3	386.889	3.0431	0.0036102	75.387	1	13960	19937	15349	14738	15446	12357	14065	1.008
259	DAYSGGAVNLYHVR	14	Unmodified	_DAYSGGAVNLYHVR_	P28074	Proteasome subunit beta type-5	3	507.92	2.2929	0.00084855	78.529	1	4019.9	4962.5	4972	4307.6	4806.7	3940.8	4122.1	1.025
260	DCGATWVVLGHSER	14	Unmodified	_DCGATWVVLGHSER_	P60174	Triosephosphate isomerase	3	529.584	3.336	0.024763	49.188	1	0	0	0	0	0	0	0	NA
261	DCVGPEVEK	9	Unmodified	_DCVGPEVEK_	P00558	Phosphoglycerate kinase 1	2	516.737	1.4473	0.0034696	83.862	1	3167.6	3676.4	3821.3	4059.4	3978.3	3337.8	3308.1	1.044
262	DDKDTIEKLK	10	Crotony(K)	_DDKDTIEK(cr)LK_	P63000	Ras-related C3 botulinum toxin substrate 1	3	424.894	5.131	3.4304e-05	95.417	1	17155	21468	18612	18741	18957	17586	17198	1.003
263	DDLDKAITAQEGK	13	Crotony(K)	_DDLDK(cr)AITAQEGK_	P02549	Spectrin alpha chain, erythrocytic 1	3	491.247	2.2861	3.0231e-21	130.19	1	4988.8	6012.8	6162.5	5669.6	6460.1	5033.2	5873.8	1.177
264	DDLDKAITAQEGK	13	Crotony(K)	_DDLDK(cr)AITAQEGK_	P02549	Spectrin alpha chain, erythrocytic 1	2	736.367	2.4625	2.7017e-21	135.47	1	8591	11325	10531	10036	11034	8492.7	8930.1	1.039
265	DDLEKAWEK	9	Crotony(K)	_DDLEK(cr)AWEK_	P02549	Spectrin alpha chain, erythrocytic 1	2	601.29	2.9755	0.0010143	85.885	1	16119	21897	18833	17991	20460	16313	15527	0.963
266	DETNEKLGR	9	Crotony(K)	_DETNEK(cr)LGR_	Q8IC05	Heat shock protein 90	2	565.278	1.9376	0.00020835	104.43	1	2482.2	4597.5	7387.8	10231	8614.2	6646.2	3180.6	1.281
267	DFAKLGEGK	9	Crotony(K)	_DFAK(cr)LGEGK_	Q2M2I8	AP2-associated protein kinase 1	3	344.85	3.838	0.028221	53.756	1	7367	9595.1	9408.2	9662.9	8242.8	6334.8	9824.8	1.334
268	DFDTALKHYDK	11	Crotony(K)	_DFDTALK(cr)HYDK_	P31948	Stress-induced-phosphoprotein 1	3	474.23	2.2665	0.02689	53.448	1	9043	10971	9703.6	8745.7	10531	9404.1	10147	1.122
269	DFLKSHELPSHPPPSS	16	Crotony(K)	_DFLK(cr)SHELPSHPPPSS_	Q9NZD4	Alpha-hemoglobin-stabilizing protein	3	614.972	3.9503	2.4534e-12	109.07	2	0	0	0	0	0	0	0	NA
270	DFPIAKGER	9	Crotony(K)	_DFPIAK(cr)GER_	P00918	Carbonic anhydrase 2	3	367.529	1.5404	0.0042236	70.056	1	0	0	0	0	0	0	0	NA
271	DFPIAKGER	9	Crotony(K)	_DFPIAK(cr)GER_	P00918	Carbonic anhydrase 2	2	550.79		0.00023397	70.321	1	0	0	0	0	0	0	0	NA
272	DFPIAKGER	9	Crotony(K)	_DFPIAK(cr)GER_	P00918	Carbonic anhydrase 2	2	550.79		0.0015725	67.548	1	0	0	0	0	0	0	0	NA
273	DGDSVMVLPTIPEEEAKK	18	Crotony(K)	_DGDSVMVLPTIPEEEAK(cr)K_	P30041	Peroxiredoxin-6	3	676.006	2.4816	2.2717e-06	82.877	1	15414	20886	17006	17101	21133	16087	14726	0.955
274	DHAVDLIQKGYMR	13	Crotony(K)	_DHAVDLIQK(cr)GYMR_	P0C0L5	Complement C4-B	3	538.608	2.2507	0.00070513	80.96	1	14187	18956	17427	17469	18067	16104	15422	1.087
275	DINAYNCEEPTEK	13	Unmodified	_DINAYNCEEPTEK_	P30041	Peroxiredoxin-6	3	528.228	2.4409	2.4322e-14	111.12	1	6167.4	6979.3	6076.7	6009.7	6152.9	5750	5283.4	0.857
276	DINKVADDLLFEGLLTPEGAQIR	23	Crotony(K)	_DINK(cr)VADDLLFEGLLTPEGAQIR_	P02549	Spectrin alpha chain, erythrocytic 1	3	865.794	2.7759	1.7266e-17	95.666	1	2329.6	2404.5	2513.2	2253	2749.8	2530	2060.9	0.885
277	DISENKR	7	Crotony(K)	_DISENK(cr)R_	P11142	Heat shock cognate 71 kDa protein	2	465.238	2.2339	0.0077543	101.43	1	3162.1	2741.4	2734.7	2902.5	2861.9	2687.2	2879.5	0.911
278	DISENKR	7	Crotony(K)	_DISENK(cr)R_	P11142	Heat shock cognate 71 kDa protein	2	465.238	1.8302	0.0077045	72.038	2	15502	18952	19235	16789	19610	15757	15766	1.017
279	DISLSDYKGK	10	Crotony(K)	_DISLSDYK(cr)GK_	Q06830	Peroxiredoxin-1	3	398.54	4.5793	1.3028e-07	118.71	1	4892.9	6853	6121.8	6328.3	6363.8	5652.9	6128.5	1.253
280	DIVKEVAK	8	Crotony(K)	_DIVK(cr)EVAK_	P25788	Proteasome subunit alpha type-3	2	485.284	3.2947	0.0011012	96.342	1	19854	23388	22191	20680	23354	20143	19049	0.959
281	DIVSGLKYVQHTYR	14	Crotony(K)	_DIVSGLK(cr)YVQHTYR_	P52566	Rho GDP-dissociation inhibitor 2	3	582.977	2.8155	0.0036915	60.631	1	0	0	0	0	0	0	0	NA
282	DKAAVGQEEIQLR	13	Crotony(K)	_DK(cr)AAVGQEEIQLR_	P02549	Spectrin alpha chain, erythrocytic 1	3	508.939	3.062	0.0018323	65.038	2	0	0	0	0	0	0	0	NA
283	DKAAVGQEEIQLR	13	Crotony(K)	_DK(cr)AAVGQEEIQLR_	P02549	Spectrin alpha chain, erythrocytic 1	2	762.904	2.9551	3.0013e-09	105.28	2	17188	20383	19435	19110	19853	16053	17139	0.997
284	DKALQELR	8	Crotony(K)	_DK(cr)ALQELR_	Q9NZD4	Alpha-hemoglobin-stabilizing protein	2	520.79	2.9617	0.0015874	89.171	1	4366.6	4612.1	4491.5	4343.9	5350	4642.8	4905	1.123
285	DKAVESLR	8	Crotony(K)	_DK(cr)AVESLR_	P30153	Serine/threonine-protein phosphatase 2A 65 kDa regulatory subunit A alpha isoform	2	493.269	2.412	0.0033995	76.416	1	0	0	0	0	0	0	0	NA
286	DKEYHEQFK	9	Crotony(K)	_DK(cr)EYHEQFK_	Q8IDX8	Merozoite surface protein 7	3	431.203	3.4127	8.5663e-05	93.096	2	8039.8	11213	12211	16495	18601	15266	8679.3	1.08
287	DKHADPDFTR	10	Crotony(K)	_DK(cr)HADPDFTR_	P19823	Inter-alpha-trypsin inhibitor heavy chain H2	3	423.867	1.4856	0.0083667	65.179	2	2967.2	3664	3755.4	4762	3693.7	7150.1	2913.3	0.982
288	DKLISAQHNQSK	12	Crotony(K)	_DK(cr)LISAQHNQSK_	P02549	Spectrin alpha chain, erythrocytic 1	3	479.588	3.1199	4.5538e-22	145.81	2	4897.1	5253.9	5547.3	4946	5557.4	5193.9	4987.7	1.019
289	DKLISAQHNQSK	12	Crotony(K)	_DK(cr)LISAQHNQSK_	P02549	Spectrin alpha chain, erythrocytic 1	3	479.588	2.401	0.025484	46.704	1	0	0	0	0	0	0	0	NA
290	DKNWHDK	7	Crotony(K)	_DK(cr)NWHDK_	O14791	Apolipoprotein L1	3	337.495	2.0271	0.039441	43.442	1	2906.9	2831.8	3107.7	4775.2	2968.5	10633	2778.9	0.956
291	DKQVEKWSQPVHVAR	15	Crotony(K)	_DKQVEK(cr)WSQPVHVAR_	P16452	Erythrocyte membrane protein band 4.2	4	469.502	1.7896	0.0013786	76.82	1	6247.9	7269.5	7186.8	5904.5	6209.8	5748.9	4676.8	0.749
292	DLAAFCKK	8	Crotony(K)	_DLAAFCK(cr)K_	P11277	Spectrin beta chain, erythrocytic	2	510.763		2.3908e-17	96.948	1	0	0	0	0	0	0	0	NA
293	DLAAFDKSHDQAVR	14	Crotony(K)	_DLAAFDK(cr)SHDQAVR_	P09960	Leukotriene A-4 hydrolase	3	547.606	2.3364	9.7625e-34	150.39	1	5962.7	7071.1	7405.3	7028.7	7349.2	6278.1	6756.8	1.133
294	DLAAIPKDK	9	Crotony(K)	_DLAAIPK(cr)DK_	Q08495	Dematin	2	519.795	4.016	0.0080397	72.2	2	17960	21515	19154	19053	21355	16428	17625	0.981
295	DLAAIPKDK	9	Crotony(K)	_DLAAIPK(cr)DK_	Q08495	Dematin	3	346.866	2.9432	0.038487	46.819	1	0	0	0	0	0	0	0	NA
296	DLASAGNLLKK	11	Crotony(K)	_DLASAGNLLK(cr)K_	P02549	Spectrin alpha chain, erythrocytic 1	3	399.899	4.0123	4.5178e-06	100.82	1	4001.6	4763.8	4762.3	4599.3	4643.9	4142.6	4798.7	1.199
297	DLIASKK	7	Crotony(K)	_DLIASK(cr)K_	P02549	Spectrin alpha chain, erythrocytic 1	3	281.504	3.5142	0.0155	69.998	1	5971.1	6404.4	5928.3	6731.6	6307.5	5513.3	5520.9	0.925
298	DLIASKK	7	Crotony(K)	_DLIASK(cr)K_	P02549	Spectrin alpha chain, erythrocytic 1	2	421.753	3.9645	0.00039304	91.318	1	4923.9	5571	5456	5293.4	4827.5	4646.2	5569.8	1.131
299	DLIASKK	7	Crotony(K)	_DLIASK(cr)K_	P02549	Spectrin alpha chain, erythrocytic 1	3	281.504		0.00046238	68.787	1	0	0	0	0	0	0	0	NA
300	DLMSKAEK	8	Crotony(K)	_DLMSK(cr)AEK_	P00558	Phosphoglycerate kinase 1	2	495.252	2.4475	0.0027633	84.054	1	0	0	0	0	0	0	0	NA
301	DLMSKAEK	8	Crotony(K)	_DLMSK(cr)AEK_	P00558	Phosphoglycerate kinase 1	3	330.504	2.106	0.0011595	78.264	1	3754.3	4340.8	4088.5	4196.4	4467.1	3371.7	4336.1	1.155
302	DLTTGYDDSQPDKK	14	Crotony(K)	_DLTTGYDDSQPDK(cr)K_	Q96G03	Phosphoglucomutase-2	3	550.921	3.6993	0.010036	60.901	1	0	0	0	0	0	0	0	NA
303	DLVASEGLFHSHKGLER	17	Crotony(K)	_DLVASEGLFHSHK(cr)GLER_	P02549	Spectrin alpha chain, erythrocytic 1	4	491.506	2.4667	2.6859e-34	132.64	3	5332.2	6231.8	6419.5	5152.8	6690.2	5217.2	5770.4	1.082
304	DLVASEGLFHSHKGLER	17	Crotony(K)	_DLVASEGLFHSHK(cr)GLER_	P02549	Spectrin alpha chain, erythrocytic 1	3	655.006	1.8332	0.0067892	51.566	1	0	0	0	0	0	0	0	NA
305	DLVPLGDKVTILGETAER	18	Crotony(K)	_DLVPLGDK(cr)VTILGETAER_	P02549	Spectrin alpha chain, erythrocytic 1	3	665.365	1.787	4.5165e-06	75.334	1	5399.1	5945.1	5621.3	5713.3	6481.1	5746.4	5012.9	0.928
306	DMAEAHKEAMSR	12	Crotony(K)	_DMAEAHK(cr)EAMSR_	O00233	26S proteasome non-ATPase regulatory subunit 9	3	481.883	1.4927	0.010292	56.569	1	0	0	0	0	0	0	0	NA
307	DMAEAHKEAMSR	12	Oxidation (M),Crotony(K)	_DMAEAHK(cr)EAM(ox)SR_	O00233	26S proteasome non-ATPase regulatory subunit 9	3	487.215	2.0367	0.0061587	66.215	1	3668.2	4723.4	4479.4	4406	4348.9	3914.4	3574.7	0.975
308	DNEQHVFKVK	10	Crotony(K)	_DNEQHVFK(cr)VK_	P00751	Complement factor B	3	437.895	2.0977	0.020793	58.829	1	0	0	0	0	0	0	0	NA
309	DNNLLGK	7	Unmodified	_DNNLLGK_	P11142	Heat shock cognate 71 kDa protein	2	387.211		0.036524	49.536	1	0	0	0	0	0	0	0	NA
310	DPASDQMQHWK	11	Oxidation (M)	_DPASDQM(ox)QHWK_	P04040	Catalase	3	453.531	2.5743	0.0067424	71.085	1	3687.6	3832	3857.2	3915.4	3950	3345.4	3972.6	1.077
311	DPASDQMQHWK	11	Unmodified	_DPASDQMQHWK_	P04040	Catalase	3	448.2	1.9093	3.0658e-09	108.35	1	6490.3	7822.6	7253.8	7409.3	7191.1	5952.2	7331.8	1.13
312	DPASDQMQHWKEQR	14	Crotony(K)	_DPASDQMQHWK(cr)EQR_	P04040	Catalase	3	608.609	2.6621	1.6067e-07	100.23	1	0	0	0	0	0	0	0	NA
313	DPASDQMQHWKEQR	14	Crotony(K)	_DPASDQMQHWK(cr)EQR_	P04040	Catalase	3	608.609	3.4819	1.174e-94	201.16	2	3134.9	4234.4	3861.6	3652	3698.2	2959.3	3822	1.219
314	DPASDQMQHWKEQR	14	Crotony(K)	_DPASDQMQHWK(cr)EQR_	P04040	Catalase	2	912.41	3.1003	3.1375e-77	185.26	1	3640.4	3976.8	3696.8	3736.2	3985.5	3298.6	3756.3	1.032
315	DPASDQMQHWKEQR	14	Crotony(K)	_DPASDQMQHWK(cr)EQR_	P04040	Catalase	3	608.609	1.2624	1.0553e-18	120.77	1	10519	12461	11865	11443	12690	10531	10345	0.983
316	DPASDQMQHWKEQR	14	Oxidation (M),Crotony(K)	_DPASDQM(ox)QHWK(cr)EQR_	P04040	Catalase	3	613.941	1.6201	2.7486e-07	100.43	1	1252.1	1116.1	1161.7	1210	1143.6	875.56	1254.6	1.002
317	DPASDQMQHWKEQR	14	Oxidation (M),Crotony(K)	_DPASDQM(ox)QHWK(cr)EQR_	P04040	Catalase	3	613.941	2.0088	1.9389e-18	121.32	2	5658.7	6274.5	5424.4	5278.6	5309	4952.5	5642.9	0.997
318	DPILFPSFIHSQK	13	Unmodified	_DPILFPSFIHSQK_	P04040	Catalase	3	510.277	1.9611	3.9541e-21	131.35	1	0	0	0	0	0	0	0	NA
319	DPILFPSFIHSQKR	14	Crotony(K)	_DPILFPSFIHSQK(cr)R_	P04040	Catalase	3	584.986	1.3289	4.658e-52	170.95	1	777.84	917.02	861.75	563.76	883.31	594.77	745.73	0.959
320	DREDLVPYTGEKR	13	Crotony(K)	_DREDLVPYTGEK(cr)R_	P28289	Tropomodulin-1	3	549.278	2.4293	0.021082	50.305	1	0	0	0	0	0	0	0	NA
321	DRKESLNEAQK	11	Crotony(K)	_DRK(cr)ESLNEAQK_	P02549	Spectrin alpha chain, erythrocytic 1	3	462.572	2.3764	1.5439e-11	119.39	1	5828.9	6575.1	6252.3	5743.5	6652	5677.3	6134.3	1.052
322	DRKESLNEAQK	11	Crotony(K)	_DRK(cr)ESLNEAQK_	P02549	Spectrin alpha chain, erythrocytic 1	3	462.572	2.0353	4.3521e-06	99.941	1	7373.3	8015.6	7322.6	7296.5	7984.4	6734	8099.3	1.098
323	DRLDEVKEQVAEVR	14	Crotony(K)	_DRLDEVK(cr)EQVAEVR_	P02649	Apolipoprotein E	3	585.307	3.6541	7.4646e-34	152.94	1	4782.7	5855.2	6894.3	5746.8	6900.7	10787	4427.5	0.926
324	DSIMYTEHAKR	11	Oxidation (M),Crotony(K)	_DSIM(ox)YTEHAK(cr)R_	Q8IIV2	Histone H4	3	478.894	2.121	0.00511	65.232	1	0	0	0	0	0	0	0	NA
325	DSKEDISRSIKENK	14	Crotony(K)	_DSKEDISRSIK(cr)ENK_	Q8IEP7	RED-like protein, putative	4	429.975	3.0531	0.019224	44.511	1	0	0	0	0	0	0	0	NA
326	DSYVGDEAQSK	11	Unmodified	_DSYVGDEAQSK_	P63261	Actin, cytoplasmic 2	3	400.179		0.021903	44.847	1	0	0	0	0	0	0	0	NA
327	DSYVGDEAQSKR	12	Crotony(K)	_DSYVGDEAQSK(cr)R_	P63261	Actin, cytoplasmic 2	3	474.888	2.3078	5.4722e-09	106.11	1	12137	11742	11462	12330	11436	10947	11628	0.958
328	DSYVGDEAQSKR	12	Crotony(K)	_DSYVGDEAQSK(cr)R_	P63261	Actin, cytoplasmic 2	2	711.828	2.2772	3.9171e-73	191.48	1	6331.5	6917.3	6710.6	5941.2	7112.2	7605.1	6789.3	1.072
329	DSYVGDEAQSKR	12	Crotony(K)	_DSYVGDEAQSK(cr)R_	P63261	Actin, cytoplasmic 2	3	474.888	1.6083	2.1902e-05	94.122	1	0	0	0	0	0	0	0	NA
330	DSYVGDEAQSKR	12	Crotony(K)	_DSYVGDEAQSK(cr)R_	P63261	Actin, cytoplasmic 2	2	711.828	1.5527	2.3416e-47	173.06	1	2923.9	3053.6	2628.2	2615.1	2953.4	3063.2	2968	1.015
331	DVAKQVK	7	Crotony(K)	_DVAK(cr)QVK_	P06132	Uroporphyrinogen decarboxylase	2	428.25	2.8643	0.033674	60.91	1	0	0	0	0	0	0	0	NA
332	DVIATDKEDVAFK	13	Crotony(K)	_DVIATDK(cr)EDVAFK_	P40925	Malate dehydrogenase, cytoplasmic	3	506.928	4.208	9.8221e-08	101.53	1	7894.2	9176.7	9139.7	8132	9385	7676.5	7377.6	0.935
333	DVLHEKVEK	9	Crotony(K)	_DVLHEK(cr)VEK_	Q8IC05	Heat shock protein 90	3	388.88	4.4071	0.00019237	90.05	1	0	0	0	0	0	0	0	NA
334	DVLKHIGYDDESK	13	Crotony(K)	_DVLK(cr)HIGYDDESK_	Q7K6A4	S-adenosylmethionine synthase	3	529.595	2.4707	3.6747e-06	94.487	1	11981	15682	14464	18490	19417	14484	10542	0.88
335	DVPIVHTETK	10	Unmodified	_DVPIVHTETK_	P11171	Protein 4.1	3	380.208	2.5301	0.0015697	84.817	1	0	0	0	0	0	0	0	NA
336	DVVICPDASLEDAKK	15	Crotony(K)	_DVVICPDASLEDAK(cr)K_	Q99497	Protein/nucleic acid deglycase DJ-1	3	576.622	3.3391	2.3827e-07	95.067	1	0	0	0	0	0	0	0	NA
337	DYPLIPVGKLVLNR	14	Crotony(K)	_DYPLIPVGK(cr)LVLNR_	P04040	Catalase	2	832.99	2.9736	0.00071858	81.879	1	0	0	0	0	0	0	0	NA
338	DYPLIPVGKLVLNR	14	Crotony(K)	_DYPLIPVGK(cr)LVLNR_	P04040	Catalase	3	555.663	2.9134	0.0003085	81.278	1	8551.2	8962	10050	9088.1	9214.6	7199.3	8277.5	0.968
339	DYTKAMDVYQK	11	Crotony(K)	_DYTK(cr)AMDVYQK_	P31948	Stress-induced-phosphoprotein 1	3	477.227	3.6475	0.012048	62.088	1	0	0	0	0	0	0	0	NA
340	DYTSGAMLTGELKK	14	Crotony(K)	_DYTSGAMLTGELK(cr)K_	P23381	Tryptophan--tRNA ligase, cytoplasmic	3	527.932		0.003815	45.347	1	0	0	0	0	0	0	0	NA
341	DYVAKGEDVNR	11	Crotony(K)	_DYVAK(cr)GEDVNR_	P58546	Myotrophin	2	667.323	3.3522	1.9835e-11	119.62	1	4370.3	5449.1	4378.5	4658.6	4398.6	4028.1	4169.5	0.954
342	DYVAKGEDVNR	11	Crotony(K)	_DYVAK(cr)GEDVNR_	P58546	Myotrophin	3	445.218	3.2416	0.040246	46.88	1	0	0	0	0	0	0	0	NA
343	DYVAKGEDVNR	11	Crotony(K)	_DYVAK(cr)GEDVNR_	P58546	Myotrophin	2	667.323	2.7391	0.012615	75.483	1	3839.3	4368.2	4900.9	4186.9	3754.7	3364.7	3604.9	0.939
344	EAAGKSNLK	9	Crotony(K)	_EAAGK(cr)SNLK_	P00352	Retinal dehydrogenase 1	2	493.269	1.7496	0.0010226	85.813	1	4695.5	6136	5782.3	5933	5857.9	5912.8	5125.5	1.092
345	EAATSNLKK	9	Crotony(K)	_EAATSNLK(cr)K_	P30153	Serine/threonine-protein phosphatase 2A 65 kDa regulatory subunit A alpha isoform	2	515.282	3.7432	0.00038156	90.05	2	9907.3	12421	12526	12343	12828	12873	11181	1.129
346	EAATSNLKK	9	Crotony(K)	_EAATSNLK(cr)K_	P30153	Serine/threonine-protein phosphatase 2A 65 kDa regulatory subunit A alpha isoform	3	343.857	3.5468	0.0025552	79.128	1	5893.6	7080.5	7228.8	6912.4	6775.8	7725.7	5891.7	1
347	EADDTKEQIEK	11	Crotony(K)	_EADDTK(cr)EQIEK_	P02549	Spectrin alpha chain, erythrocytic 1	3	458.553	2.5485	0.0026751	80.245	1	5379.3	5767.3	5995.2	5344.7	5727.3	5231.9	5509.5	1.024
348	EADDTKEQIEK	11	Crotony(K)	_EADDTK(cr)EQIEK_	P02549	Spectrin alpha chain, erythrocytic 1	2	687.325	2.2524	8.1841e-46	168.61	1	10542	11083	11066	11226	12587	11205	12017	1.14
349	EADDTKEQIEKK	12	Crotony(K)	_EADDTKEQIEK(cr)K_	P02549	Spectrin alpha chain, erythrocytic 1	3	501.251	3.6856	0.0045675	65.374	2	6665.4	7833.3	7976.9	6356.5	7804.8	7220.7	7873	1.181
350	EADDTKEQIEKK	12	Crotony(K)	_EADDTKEQIEK(cr)K_	P02549	Spectrin alpha chain, erythrocytic 1	4	376.19	4.4796	7.8051e-09	105.65	1	4647.3	5187.1	4997.5	4330.5	5230.6	4760.3	4481.9	0.964
351	EAFSLFDKDGDGTITTK	17	Crotony(K)	_EAFSLFDK(cr)DGDGTITTK_	P62158	Calmodulin	3	638.311	2.5	1.6787e-106	199.08	1	6685.1	6416.4	6015.6	5333.9	7059.2	4978.1	5346.9	0.8
352	EAGISKDR	8	Crotony(K)	_EAGISK(cr)DR_	P37837	Transaldolase	2	472.246	2.2865	0.0033417	77.192	1	2996.6	3091.2	3047.9	2796.8	3152.7	2708.9	2994.8	0.999
353	EAIHSQLLEKQK	12	Crotony(K)	_EAIHSQLLEK(cr)QK_	O60925	Prefoldin subunit 1	3	497.944	2.3378	0.0030217	68.171	1	0	0	0	0	0	0	0	NA
354	EAKEQHPDMSVTK	13	Crotony(K)	_EAK(cr)EQHPDMSVTK_	P11171	Protein 4.1	3	523.252	3.8858	4.9863e-18	121.99	1	4650.4	4770.4	4639	3597.2	3699.7	4136	4842.2	1.041
355	EAKEQHPDMSVTK	13	Crotony(K)	_EAK(cr)EQHPDMSVTK_	P11171	Protein 4.1	3	523.252	2.1334	1.3391e-09	103.88	1	3964.7	4623.5	3897.5	3683.2	3791.8	3772.4	4153.9	1.048
356	EAKEQHPDMSVTK	13	Oxidation (M),Crotony(K)	_EAK(cr)EQHPDM(ox)SVTK_	P11171	Protein 4.1	3	528.584	2.44	0.0057935	63.212	1	3574.5	3437.5	2832.3	3233.1	3749.8	3369.3	3990.5	1.116
357	EAKHIAEDADR	11	Crotony(K)	_EAK(cr)HIAEDADR_	P09493	Tropomyosin alpha-1 chain	2	661.82	1.9829	4.3621e-05	92.856	1	1003.2	1254.7	1269.7	1367.7	1538.2	1383	1147.3	1.144
358	EAKHIAEDADR	11	Crotony(K)	_EAK(cr)HIAEDADR_	P09493	Tropomyosin alpha-1 chain	3	441.549	1.9831	0.030841	51.463	1	1535.6	1194	1381.3	1460.3	1683.5	1123.1	1169.7	0.762
362	EASQACMTKK	10	Crotony(K)	_EASQACMTK(cr)K_	P16157	Ankyrin-1	3	407.858	2.7545	2.8323e-05	99.283	1	0	0	0	0	0	0	0	NA
363	EASQACMTKK	10	Crotony(K)	_EASQACMTK(cr)K_	P16157	Ankyrin-1	2	611.284	2.6796	4.8792e-05	95.417	1	2792.7	2674.6	2664.1	2348.6	3198.4	2940.7	3159.2	1.131
364	EASQACMTKK	10	Oxidation (M),Crotony(K)	_EASQACM(ox)TK(cr)K_	P16157	Ankyrin-1	3	413.19	2.124	0.0067717	64.64	1	4442	5193.2	4494.9	4552.7	5658	5247.1	4106.1	0.924
365	EDKVSNGGEDEVSNGR	16	Crotony(K)	_EDK(cr)VSNGGEDEVSNGR_	Q03400	S-antigen protein	3	587.262	2.0781	6.8031e-29	133.86	1	2325.3	2729	2916.7	3551.4	4168.7	2562.4	2395.2	1.03
366	EDKVSNGGEDEVSNGREDK	19	Crotony(K)	_EDK(cr)VSNGGEDEVSNGREDK_	Q03400	S-antigen protein	3	711.317	2.0076	0.00034908	59.339	1	218.85	467.08	1190.6	2036.5	3635.7	1450.6	320.54	1.465
367	EDKVSNGR	8	Crotony(K)	_EDK(cr)VSNGR_	Q03400	S-antigen protein	2	486.741		0.02517	53.517	1	0	0	0	0	0	0	0	NA
370	EEAEKYAK	8	Crotony(K)	_EEAEK(cr)YAK_	P25788	Proteasome subunit alpha type-3	2	518.253	2.4617	0.0017427	88.495	1	4884.2	5783.3	5542.6	5225.2	6024	5060.9	5209.4	1.067
371	EEELVEVNKR	10	Crotony(K)	_EEELVEVNK(cr)R_	Q8IIF0	Circumsporozoite-related antigen	2	656.841	2.5673	0.0033798	81.92	1	6018.5	8583.4	8497.4	8232.6	9465.9	9805.9	5407.2	0.898
372	EEKPDSKK	8	Crotony(K)	_EEKPDSK(cr)K_	P50502	Hsc70-interacting protein	3	343.513	2.6468	0.034416	49.418	1	0	0	0	0	0	0	0	NA
373	EENKGGEDKLK	11	Crotony(K)	_EENKGGEDK(cr)LK_	P62258	14-3-3 protein epsilon	3	438.889	1.9227	0.00050127	90.412	1	17024	16510	18459	16399	16749	14816	19266	1.132
374	EENKGGEDKLK	11	Crotony(K)	_EENKGGEDK(cr)LK_	P62258	14-3-3 protein epsilon	4	329.419	2.1502	0.032775	64.121	1	3580.1	3515.1	3690.5	3926.3	3432.4	2988.9	3681.8	1.028
375	EETKEDAEEKQ	11	Crotony(K)	_EETK(cr)EDAEEKQ_	P43487	Ran-specific GTPase-activating protein	3	468.544	2.3044	1.9378e-46	171.49	1	6321.1	6952.6	6241.6	5916.9	7652.8	6312.3	5430.2	0.859
376	EETKEDAEEKQ	11	Crotony(K)	_EETK(cr)EDAEEKQ_	P43487	Ran-specific GTPase-activating protein	2	702.312		4.5905e-08	82.069	1	0	0	0	0	0	0	0	NA
377	EETKEDAEEKQ	11	Crotony(K)	_EETK(cr)EDAEEKQ_	P43487	Ran-specific GTPase-activating protein	3	468.544	1.8479	4.947e-21	145.08	1	5557.7	6674.6	5814.7	6089.7	7387.7	5289.2	6177.5	1.112
378	EEVKEKEEVK	10	Crotony(K)	_EEVK(cr)EKEEVK_	Q8I492	Mature parasite-infected erythrocyte surface antigen	3	438.898	3.665	0.029959	58.476	1	2991	4275	5553.3	7874.2	8820.2	5564.7	2952.9	0.987
379	EFGNTLEDKAR	11	Crotony(K)	_EFGNTLEDK(cr)AR_	P02654	Apolipoprotein C-I	2	674.331	3.5292	1.7161e-08	102.9	1	6395.7	8861.9	7270.6	10393	9895	21539	6513.5	1.018
380	EFLHAQEEVKR	11	Crotony(K)	_EFLHAQEEVK(cr)R_	P43686	26S proteasome regulatory subunit 6B	3	485.253	1.6477	0.0090071	78.964	1	0	0	0	0	0	0	0	NA
381	EFSTIYK	7	Unmodified	_EFSTIYK_	P02549	Spectrin alpha chain, erythrocytic 1	2	444.229	5.6547	0.0018032	89.752	1	17942	21737	21333	19925	20666	17523	17307	0.965
382	EFTKLEEVLTNK	12	Crotony(K)	_EFTK(cr)LEEVLTNK_	P78417	Glutathione S-transferase omega-1	3	506.94	2.5165	8.1428e-29	154.67	1	14212	19066	15284	14439	17779	14637	14788	1.041
383	EFTPEVQASWQK	12	Unmodified	_EFTPEVQASWQK_	P69891	Hemoglobin subunit gamma-1	3	483.905	2.6415	1.8627e-16	134.98	1	3148.6	3898.9	3957.7	3235.2	3259.4	2951.3	3214.8	1.021
384	EFTPEVQASWQK	12	Unmodified	_EFTPEVQASWQK_	P69891	Hemoglobin subunit gamma-1	2	725.354	3.6593	6.5157e-46	166.62	1	17016	20014	17685	17865	18116	16040	17133	1.007
385	EFTPPVQAAYQK	12	Unmodified	_EFTPPVQAAYQK_	P68871	Hemoglobin subunit beta	3	460.238	3.346	5.1229e-16	129.82	2	4211.7	4842.1	5223.2	4761.4	4671.8	4002.6	4197.6	0.997
386	EFTPPVQAAYQK	12	Unmodified	_EFTPPVQAAYQK_	P68871	Hemoglobin subunit beta	2	689.854	3.5691	0.023555	68.536	1	5515.1	5507.4	6105.9	4860.3	5307.5	4739.3	4770.7	0.865
387	EFTPPVQAAYQK	12	Unmodified	_EFTPPVQAAYQK_	P68871	Hemoglobin subunit beta	2	689.854	3.2402	2.7779e-27	150.14	5	252300	249400	257270	227880	166580	160260	264600	1.049
388	EFTPPVQAAYQK	12	Unmodified	_EFTPPVQAAYQK_	P68871	Hemoglobin subunit beta	4	345.43	2.2066	4.9085e-28	147.91	1	1987.5	1966.4	2263.1	1792.4	1732.9	1699.5	1903.2	0.958
389	EFTPPVQAAYQK	12	Unmodified	_EFTPPVQAAYQK_	P68871	Hemoglobin subunit beta	3	460.238	3.5116	7.6742e-13	122.7	1	2423.3	3031	2931.8	2861.7	2983.1	2162.2	2327.6	0.961
390	EFTPPVQAAYQK	12	Unmodified	_EFTPPVQAAYQK_	P68871	Hemoglobin subunit beta	3	460.238	2.6555	0.0020709	80.69	1	0	0	0	0	0	0	0	NA
391	EFTPPVQAAYQK	12	Unmodified	_EFTPPVQAAYQK_	P68871	Hemoglobin subunit beta	3	460.238		0.0012574	62.694	1	0	0	0	0	0	0	0	NA
392	EFTPPVQAAYQK	12	Unmodified	_EFTPPVQAAYQK_	P68871	Hemoglobin subunit beta	3	460.238		3.5792e-38	122.7	1	0	0	0	0	0	0	0	NA
393	EFTPPVQAAYQK	12	Unmodified	_EFTPPVQAAYQK_	P68871	Hemoglobin subunit beta	3	460.238		1.4673e-08	83.182	1	0	0	0	0	0	0	0	NA
394	EFTPPVQAAYQK	12	Unmodified	_EFTPPVQAAYQK_	P68871	Hemoglobin subunit beta	3	460.238	2.4881	0.0079018	63.046	1	2673.6	3364.1	2814.1	2898	3267.4	2931.4	2385.6	0.892
395	EFTPPVQAAYQK	12	Unmodified	_EFTPPVQAAYQK_	P68871	Hemoglobin subunit beta	2	689.854	2.8285	1.7124e-27	152.4	3	15679	17725	16708	16138	15767	14515	14904	0.951
396	EFTPPVQAAYQK	12	Unmodified	_EFTPPVQAAYQK_	P68871	Hemoglobin subunit beta	4	345.43	2.4807	1.0201e-09	108.35	1	3526.2	3985.6	3501.6	3483.1	3514.6	2989.5	2897.1	0.822
397	EFTPPVQAAYQK	12	Unmodified	_EFTPPVQAAYQK_	P68871	Hemoglobin subunit beta	3	460.238	3.0362	2.9576e-21	142.08	2	3040.2	3534.9	3411.7	3135.7	3117.1	2370.9	3157.3	1.039
398	EFTPPVQAAYQK	12	Unmodified	_EFTPPVQAAYQK_	P68871	Hemoglobin subunit beta	2	689.854	1.648	5.1778e-21	145.29	1	5710.6	7506.9	18333	7439.4	8713.8	7295	17953	3.144
399	EFTPPVQAAYQK	12	Unmodified	_EFTPPVQAAYQK_	P68871	Hemoglobin subunit beta	3	460.238	1.8864	0.00027701	90.434	1	9855.5	13596	12250	11035	13295	10739	8680.2	0.881
400	EFTPPVQAAYQK	12	Unmodified	_EFTPPVQAAYQK_	P68871	Hemoglobin subunit beta	3	460.238	3.4612	4.6254e-09	103.44	2	5699.2	7479.1	6582.8	6134.8	6154.1	5083.6	5520.8	0.969
401	EFTPPVQAAYQK	12	Unmodified	_EFTPPVQAAYQK_	P68871	Hemoglobin subunit beta	2	689.854	3.2849	2.3139e-20	139.46	1	8529.8	13087	9283.2	10264	9622.3	8756	8224.2	0.964
402	EFTPPVQAAYQK	12	Unmodified	_EFTPPVQAAYQK_	P68871	Hemoglobin subunit beta	3	460.238	1.2646	6.2803e-12	118.9	2	8074.1	11715	8608.7	7334.9	11195	6509.9	7342.1	0.909
403	EFTPPVQAAYQK	12	Unmodified	_EFTPPVQAAYQK_	P68871	Hemoglobin subunit beta	3	460.238	1.0774	2.3979e-16	134.13	3	16956	19909	17716	17548	18719	15707	18391	1.085
404	EFTPPVQAAYQK	12	Unmodified	_EFTPPVQAAYQK_	P68871	Hemoglobin subunit beta	2	689.854	2.0781	1.7124e-27	152.4	2	10826	12481	11073	10415	9692.3	9344.9	10637	0.983
405	EFTPPVQAAYQKVVAGVANALAHKYH	26	Crotony(K)	_EFTPPVQAAYQK(cr)VVAGVANALAHKYH_	P68871	Hemoglobin subunit beta	4	720.132	2.5664	1.0985e-10	87.802	2	0	0	0	0	0	0	0	NA
406	EFTPPVQAAYQKVVAGVANALAHKYH	26	Crotony(K)	_EFTPPVQAAYQK(cr)VVAGVANALAHKYH_	P68871	Hemoglobin subunit beta	3	959.84		9.4671e-182	181.81	1	0	0	0	0	0	0	0	NA
407	EFTPPVQAAYQKVVAGVANALAHKYH	26	2 Crotony(K)	_EFTPPVQAAYQK(cr)VVAGVANALAHK(cr)YH_	P68871	Hemoglobin subunit beta	4	737.138	1.5256	8.9227e-62	139.46	1	1098.3	1386.6	1699.1	1706.7	1223.2	1490.1	1504.2	1.37
408	EFTPQMQAAYQK	12	Oxidation (M)	_EFTPQM(ox)QAAYQK_	P02042	Hemoglobin subunit delta	3	486.562	1.6337	9.6107e-12	117.86	2	3860.9	4472.8	4300	3947.4	3722.6	3218.4	3332.1	0.863
409	EFTPQMQAAYQK	12	Oxidation (M)	_EFTPQM(ox)QAAYQK_	P02042	Hemoglobin subunit delta	3	486.562	1.6379	2.8488e-11	113.61	2	11398	14485	14755	13036	13784	11735	12325	1.081
410	EFTPQMQAAYQK	12	Oxidation (M)	_EFTPQM(ox)QAAYQK_	P02042	Hemoglobin subunit delta	2	729.34	1.9467	6.0778e-06	98.105	1	1720.3	2223.6	2329.4	1893.1	2255.1	1714.3	2219.7	1.29
411	EFTPQMQAAYQK	12	Oxidation (M)	_EFTPQM(ox)QAAYQK_	P02042	Hemoglobin subunit delta	3	486.562	3.3617	3.2206e-21	140.24	2	7211.6	8330.7	7616.7	6399.4	7652.3	5953	6466	0.897
412	EFTPQMQAAYQK	12	Oxidation (M)	_EFTPQM(ox)QAAYQK_	P02042	Hemoglobin subunit delta	2	729.34	3.4102	1.812e-11	117.03	2	5840.2	7335.5	7170.3	6781.8	6890.8	5545.1	6293.5	1.078
413	EFTPQMQAAYQK	12	Oxidation (M)	_EFTPQM(ox)QAAYQK_	P02042	Hemoglobin subunit delta	3	486.562	2.788	3.6807e-16	130.56	2	4415.9	4283.2	4300.2	3659.7	3811.9	3138.7	3553.1	0.805
414	EFTPQMQAAYQK	12	Oxidation (M)	_EFTPQM(ox)QAAYQK_	P02042	Hemoglobin subunit delta	2	729.34	3.0755	5.536e-28	150.49	1	5786.7	5824.3	5914.5	5074.3	5018.6	4743.4	5323.6	0.92
415	EFTPQMQAAYQK	12	Unmodified	_EFTPQMQAAYQK_	P02042	Hemoglobin subunit delta	3	481.231	4.0175	4.6528e-16	130.56	2	9302.4	10779	10775	9984.5	10510	9216.5	9799.8	1.053
416	EFTPQMQAAYQK	12	Unmodified	_EFTPQMQAAYQK_	P02042	Hemoglobin subunit delta	2	721.343	4.9375	1.6369e-71	184.34	2	13413	17416	14520	14084	14404	12418	14644	1.092
417	EFTPQMQAAYQK	12	Unmodified	_EFTPQMQAAYQK_	P02042	Hemoglobin subunit delta	3	481.231	2.0639	7.1809e-28	148.28	3	24909	32596	28371	26941	27331	22982	25161	1.01
418	EFTPQMQAAYQK	12	Unmodified	_EFTPQMQAAYQK_	P02042	Hemoglobin subunit delta	2	721.343	2.4687	1.6369e-71	184.34	1	11804	13652	13454	11550	12276	10445	11015	0.933
419	EFTPQMQAAYQK	12	Unmodified	_EFTPQMQAAYQK_	P02042	Hemoglobin subunit delta	3	481.231	2.4488	3.6013e-11	113.61	1	13789	18030	14473	15031	14210	12056	12365	0.897
420	EFTPQMQAAYQK	12	Unmodified	_EFTPQMQAAYQK_	P02042	Hemoglobin subunit delta	3	481.231	2.0887	3.8173e-11	113.22	1	8022.3	9565.3	9352.8	8970.6	8788.6	8319.4	8353.9	1.041
421	EFTPQMQAAYQK	12	Unmodified	_EFTPQMQAAYQK_	P02042	Hemoglobin subunit delta	3	481.231	2.2983	3.6013e-11	113.61	3	22950	27953	29010	26694	24435	21832	24703	1.076
422	EFTPQMQAAYQK	12	Unmodified	_EFTPQMQAAYQK_	P02042	Hemoglobin subunit delta	2	721.343	2.4327	3.0103e-46	170.66	2	19856	20615	19692	18797	16034	15187	19150	0.964
423	EFTPQMQAAYQKVVAGVANALAHK	24	Oxidation (M),Crotony(K)	_EFTPQM(ox)QAAYQK(cr)VVAGVANALAHK_	P02042	Hemoglobin subunit delta	3	886.123	1.7548	1.0083e-128	201.15	3	22386	27707	26514	24939	27537	21652	20801	0.929
424	EFTPQMQAAYQKVVAGVANALAHK	24	Oxidation (M),Crotony(K)	_EFTPQM(ox)QAAYQK(cr)VVAGVANALAHK_	P02042	Hemoglobin subunit delta	4	664.844	2.3395	1.8093e-55	141.08	2	2322.3	2570.8	2248.6	2341.1	2583.4	2119.8	2195.5	0.945
425	EFTPQMQAAYQKVVAGVANALAHK	24	Oxidation (M),Crotony(K)	_EFTPQM(ox)QAAYQK(cr)VVAGVANALAHK_	P02042	Hemoglobin subunit delta	4	664.844	3.545	7.7389e-18	99.078	1	0	0	0	0	0	0	0	NA
426	EFTPQMQAAYQKVVAGVANALAHK	24	Oxidation (M),Crotony(K)	_EFTPQM(ox)QAAYQK(cr)VVAGVANALAHK_	P02042	Hemoglobin subunit delta	4	664.844	3.175	1.1851e-45	133.65	1	7548.1	8202.2	8201.9	6551.4	6691	6076.4	6564.9	0.87
427	EFTPQMQAAYQKVVAGVANALAHK	24	Oxidation (M),Crotony(K)	_EFTPQM(ox)QAAYQK(cr)VVAGVANALAHK_	P02042	Hemoglobin subunit delta	3	886.123	2.9945	6.1645e-55	138.49	1	0	0	0	0	0	0	0	NA
428	EFTPQMQAAYQKVVAGVANALAHK	24	Crotony(K)	_EFTPQMQAAYQK(cr)VVAGVANALAHK_	P02042	Hemoglobin subunit delta	4	660.846	1.9369	5.6083e-204	228.68	1	150850	154250	162330	146040	158330	133510	155310	1.03
429	EFTPQMQAAYQKVVAGVANALAHK	24	Crotony(K)	_EFTPQMQAAYQK(cr)VVAGVANALAHK_	P02042	Hemoglobin subunit delta	3	880.792	1.8093	0	275.02	1	102630	104320	105520	95187	106450	91127	99100	0.966
430	EGDKHTLSK	9	Crotony(K)	_EGDK(cr)HTLSK_	P06703	Protein S100-A6	3	361.521	2.0222	0.000161	90.827	2	2199.5	1634	1651.5	2077.3	2081	1657.1	2038.2	0.927
431	EGDKHTLSK	9	Crotony(K)	_EGDK(cr)HTLSK_	P06703	Protein S100-A6	2	541.777	2.2894	0.00024222	92.866	1	2371.3	2860	2744.8	3240.9	3558.2	3272.2	2915.8	1.23
432	EGDKHTLSK	9	Crotony(K)	_EGDK(cr)HTLSK_	P06703	Protein S100-A6	3	361.521	1.8778	0.0084547	64.82	1	0	0	0	0	0	0	0	NA
433	EGDKHTLSK	9	Crotony(K)	_EGDK(cr)HTLSK_	P06703	Protein S100-A6	3	361.521	1.9389	0.0020307	73.499	1	4833.9	5228.9	5717.4	5943	5795.1	5410.7	4873.7	1.008
434	EGDKHTLSKK	10	Crotony(K)	_EGDKHTLSK(cr)K_	P06703	Protein S100-A6	4	303.416	1.6067	0.015792	73.951	1	0	0	0	0	0	0	0	NA
435	EGDKHTLSKK	10	Crotony(K)	_EGDKHTLSK(cr)K_	P06703	Protein S100-A6	4	303.416	1.1339	0.0026748	87.184	2	5309.8	6748.3	6410.3	6550	7556.3	6286.9	6268.6	1.181
436	EGDKHTLSKK	10	Crotony(K)	_EGDKHTLSK(cr)K_	P06703	Protein S100-A6	3	404.219	2.2219	0.00017301	91.961	1	10134	9719.3	9600.5	10015	12347	11189	10746	1.06
437	EGGLGPLNIPLLADVTR	17	Unmodified	_EGGLGPLNIPLLADVTR_	P32119	Peroxiredoxin-2	3	578.996	2.1144	0.036984	42.716	1	5226.4	6435.3	5975.3	5562.5	6283.2	5001.5	5184.2	0.992
438	EGHVKMVVELLHK	13	Crotony(K)	_EGHVK(cr)MVVELLHK_	P16157	Ankyrin-1	4	397.474	3.6084	5.2034e-15	115.91	1	0	0	0	0	0	0	0	NA
439	EGLELPEDEEEKKK	14	Crotony(K)	_EGLELPEDEEEKK(cr)K_	P07900	Heat shock protein HSP 90-alpha	3	580.956	3.4002	0.0011635	75.316	1	6643	8693.6	7604.1	7936.7	8027.6	6936.5	6410.7	0.965
440	EGVLYVGSKTK	11	Crotony(K)	_EGVLYVGSK(cr)TK_	P37840	Alpha-synuclein	3	416.899	2.5406	0.037649	48.044	1	0	0	0	0	0	0	0	NA
441	EGVVAAAEK	9	Unmodified	_EGVVAAAEK_	P37840	Alpha-synuclein	2	437.237	3.3421	0.0026831	86.344	1	8275.8	8863	8990.9	9395.7	9387.1	8219.6	7017	0.848
442	EGVVHGVATVAEK	13	Unmodified	_EGVVHGVATVAEK_	P37840	Alpha-synuclein	3	432.57	2.9687	0.010717	56.569	1	0	0	0	0	0	0	0	NA
443	EGVVHGVATVAEKTK	15	Crotony(K)	_EGVVHGVATVAEK(cr)TK_	P37840	Alpha-synuclein	3	531.626	2.6709	9.3134e-40	151.8	2	15869	18132	16246	15407	18358	15405	14196	0.895
444	EGVVHGVATVAEKTK	15	Crotony(K)	_EGVVHGVATVAEK(cr)TK_	P37840	Alpha-synuclein	4	398.972	2.5871	0.0057083	54.09	1	0	0	0	0	0	0	0	NA
445	EHWDHLLER	9	Unmodified	_EHWDHLLER_	P02549	Spectrin alpha chain, erythrocytic 1	4	309.405	1.1847	0.00089901	79.148	1	1277.1	1148.7	1230.2	1349.9	1303.6	1080.5	1021.2	0.8
446	EIILETTTKK	10	Crotony(K)	_EIILETTTK(cr)K_	P16157	Ankyrin-1	2	622.361	3.2928	1.619e-05	99.752	1	35769	43634	41874	36064	41527	33121	34514	0.965
447	EIILETTTKK	10	Crotony(K)	_EIILETTTK(cr)K_	P16157	Ankyrin-1	3	415.243	3.3526	0.014184	72.2	1	3271.6	3842.1	4558	3258.8	4135.2	3149.9	3355.6	1.026
448	EIINVGHSFHVNFEDNDNR	19	Unmodified	_EIINVGHSFHVNFEDNDNR_	P00915	Carbonic anhydrase 1	4	564.766	1.9885	8.4166e-210	243.87	2	6223	8344.4	6938	6684.9	7005.8	6210.7	5543.8	0.891
449	EIINVGHSFHVNFEDNDNR	19	Unmodified	_EIINVGHSFHVNFEDNDNR_	P00915	Carbonic anhydrase 1	3	752.686	1.8665	1.5476e-92	190.37	1	7479	9400	8149	8363.2	8761.9	6846.3	7593.5	1.015
450	EIINVGHSFHVNFEDNDNR	19	Unmodified	_EIINVGHSFHVNFEDNDNR_	P00915	Carbonic anhydrase 1	4	564.766	1.2104	1.4597e-11	99.569	1	3135.5	4333.3	3766	2790.6	3782	2585.2	2595	0.828
451	EIINVGHSFHVNFEDNDNR	19	Unmodified	_EIINVGHSFHVNFEDNDNR_	P00915	Carbonic anhydrase 1	4	564.766	1.3318	2.8949e-110	201.27	4	8156.6	7970.4	7784.8	8281.7	9032.5	7776.7	8285.2	1.016
452	EIINVGHSFHVNFEDNDNR	19	Unmodified	_EIINVGHSFHVNFEDNDNR_	P00915	Carbonic anhydrase 1	3	752.686	1.3918	4.6921e-124	204.5	2	9201.5	12071	10114	10279	10699	9314.7	9307.9	1.012
453	EILKEQENR	9	Crotony(K)	_EILK(cr)EQENR_	Q99497	Protein/nucleic acid deglycase DJ-1	2	613.822	1.8801	0.00020561	103.91	2	11952	14824	13757	12921	13910	12225	11502	0.962
454	EILKEQENRK	10	Crotony(K)	_EILK(cr)EQENRK_	Q99497	Protein/nucleic acid deglycase DJ-1	3	452.249	3.9805	0.00076101	88.596	1	3014.7	3263.6	3409.4	3079.5	3286.3	2572	3318.7	1.101
455	EIQAMKR	7	Oxidation (M),Crotony(K)	_EIQAM(ox)K(cr)R_	P02549	Spectrin alpha chain, erythrocytic 1	2	480.253	2.2653	0.0046275	65.88	2	17445	20881	16885	16836	18067	20305	15597	0.894
456	EIQAMKR	7	Oxidation (M),Crotony(K)	_EIQAM(ox)K(cr)R_	P02549	Spectrin alpha chain, erythrocytic 1	2	480.253	1.8745	0.008	56.659	2	16236	17849	16166	15188	14930	14042	14060	0.866
457	EIQAMKR	7	Crotony(K)	_EIQAMK(cr)R_	P02549	Spectrin alpha chain, erythrocytic 1	2	472.255	2.3269	0.0075191	107.29	1	3980.9	3941.9	2817.2	3272.9	3337.4	3076.2	3834.6	0.963
458	EIQIYKK	7	Crotony(K)	_EIQIYK(cr)K_	P04114	Apolipoprotein B-100	2	495.287	1.4254	0.026843	58.596	1	0	0	0	0	0	0	0	NA
459	EISSKIEALNEK	12	Crotony(K)	_EISSK(cr)IEALNEK_	P02549	Spectrin alpha chain, erythrocytic 1	3	476.924	4.2539	3.8118e-28	149.69	1	16866	20674	18925	17680	19459	16659	17019	1.009
460	EISSKIEALNEK	12	Crotony(K)	_EISSK(cr)IEALNEK_	P02549	Spectrin alpha chain, erythrocytic 1	2	714.883	5.0627	0.0015661	85.493	1	0	0	0	0	0	0	0	NA
461	EIVSGMKYIQHTYR	14	Crotony(K)	_EIVSGMK(cr)YIQHTYR_	P52565	Rho GDP-dissociation inhibitor 1	3	598.307	2.0899	0.023677	46.156	1	0	0	0	0	0	0	0	NA
462	EKEELMER	8	Crotony(K)	_EK(cr)EELMER_	P35241	Radixin	2	566.271	2.7511	0.0031579	79.659	1	5406.2	6373	5357.4	4971	5147.7	4759.9	5406.8	1
463	EKELGNDAYKK	11	Crotony(K)	_EKELGNDAYK(cr)K_	P31948	Stress-induced-phosphoprotein 1	3	454.902	3.261	3.6661e-06	100.22	1	5660.2	7347.9	5935.5	6175.5	7569.2	6322.4	6086.5	1.075
464	EKEPIVDNTNYGADEEAAGALLKK	24	Crotony(K)	_EKEPIVDNTNYGADEEAAGALLK(cr)K_	P02549	Spectrin alpha chain, erythrocytic 1	4	661.584	2.2909	1.157e-54	138.49	1	0	0	0	0	0	0	0	NA
465	EKEPIVDNTNYGADEEAAGALLKK	24	Crotony(K)	_EKEPIVDNTNYGADEEAAGALLK(cr)K_	P02549	Spectrin alpha chain, erythrocytic 1	3	881.776		4.4727e-223	203.33	1	0	0	0	0	0	0	0	NA
466	EKEPVLTSEDYGK	13	Unmodified	_EKEPVLTSEDYGK_	P02549	Spectrin alpha chain, erythrocytic 1	3	498.916	2.4288	5.8508e-06	95.57	1	5060.4	7116.4	6787.6	7466.3	7072.6	6532.3	5905.7	1.167
467	EKEPVLTSEDYGK	13	Crotony(K)	_EK(cr)EPVLTSEDYGK_	P02549	Spectrin alpha chain, erythrocytic 1	3	521.591	2.4414	1.4126e-06	98.943	1	13402	16110	14550	14459	15708	12738	13549	1.011
468	EKEPVLTSEDYGK	13	Crotony(K)	_EK(cr)EPVLTSEDYGK_	P02549	Spectrin alpha chain, erythrocytic 1	3	521.591	1.4412	1.5959e-06	98.582	1	6942.6	8094.3	7107.1	6885.5	7756.5	7155.6	7068	1.018
469	EKEPVLTSEDYGK	13	Crotony(K)	_EK(cr)EPVLTSEDYGK_	P02549	Spectrin alpha chain, erythrocytic 1	2	781.883	1.859	1.5274e-32	150.39	1	6820.6	7429.7	7840.7	6886.4	7249.4	6917.1	7569.6	1.11
470	EKEPVLTSEDYGKDLVASEGLFHSHK	26	Crotony(K)	_EKEPVLTSEDYGK(cr)DLVASEGLFHSHK_	P02549	Spectrin alpha chain, erythrocytic 1	5	597.499	3.3504	6.2324e-42	124.17	1	25641	36410	29130	26857	29983	23510	25085	0.978
471	EKEQIYSSLDYGK	13	Crotony(K)	_EK(cr)EQIYSSLDYGK_	P11277	Spectrin beta chain, erythrocytic	2	814.396	3.2391	4.3221e-26	142.91	1	14828	18717	16892	16891	19403	15799	16698	1.126
472	EKEQIYSSLDYGK	13	Crotony(K)	_EK(cr)EQIYSSLDYGK_	P11277	Spectrin beta chain, erythrocytic	3	543.267	4.0738	1.4126e-06	98.943	1	6641.7	7566.6	7503.9	7223.4	7550.4	7154.1	6539.5	0.985
473	EKESVNAK	8	Crotony(K)	_EK(cr)ESVNAK_	P54578	Ubiquitin carboxyl-terminal hydrolase 14	2	486.753	2.4598	0.026126	64.103	1	0	0	0	0	0	0	0	NA
474	EKESVNAK	8	Crotony(K)	_EK(cr)ESVNAK_	P54578	Ubiquitin carboxyl-terminal hydrolase 14	3	324.838		0.0030225	68.224	1	0	0	0	0	0	0	0	NA
475	EKESVNAK	8	Crotony(K)	_EK(cr)ESVNAK_	P54578	Ubiquitin carboxyl-terminal hydrolase 14	2	486.753	2.6301	0.0033455	77.14	1	5891	7412.2	7854.8	8111.9	8191.9	8322	6046	1.026
476	EKESVNAK	8	Crotony(K)	_EK(cr)ESVNAK_	P54578	Ubiquitin carboxyl-terminal hydrolase 14	3	324.838		0.039975	43.442	1	0	0	0	0	0	0	0	NA
477	EKEVEQKEDVK	11	Crotony(K)	_EKEVEQK(cr)EDVK_	Q76NN6	Ran binding protein 1, putative	3	476.912		7.8319e-27	107.65	1	0	0	0	0	0	0	0	NA
478	EKHEEFVNNK	10	Crotony(K)	_EK(cr)HEEFVNNK_	Q8IJD0	Merozoite capping protein 1	3	447.886	3.4062	8.5846e-07	111.5	1	1317.7	2104.4	2565.6	3620.7	4746.3	3741	1515	1.15
479	EKHEEFVNNK	10	Crotony(K)	_EK(cr)HEEFVNNK_	Q8IJD0	Merozoite capping protein 1	3	447.886	3.1808	0.0069394	67.385	1	0	0	0	0	0	0	0	NA
480	EKHPDGK	7	Crotony(K)	_EK(cr)HPDGK_	P53396	ATP-citrate synthase	3	293.484	1.4045	0.022529	51.346	1	0	0	0	0	0	0	0	NA
481	EKIEAEK	7	Crotony(K)	_EK(cr)IEAEK_	P54725	UV excision repair protein RAD23 homolog A	2	457.745	4.1422	0.03244	61.56	1	9825.6	11499	10431	10228	11863	9311.9	9684.2	0.986
482	EKIEAEK	7	Crotony(K)	_EK(cr)IEAEK_	P54725	UV excision repair protein RAD23 homolog A	2	457.745	3.2994	0.015181	70.056	1	8482.4	9586.3	9196.4	9613.9	9706.3	9188.9	8403.8	0.991
483	EKIESEK	7	Crotony(K)	_EK(cr)IESEK_	P54727	UV excision repair protein RAD23 homolog B	2	465.743	2.1727	0.0083613	73.233	1	5594.2	4941.9	5410.1	5288.8	6018.3	5023.7	4691.8	0.839
484	EKLGENVANIYK	12	Crotony(K)	_EK(cr)LGENVANIYK_	Q9Y3I1	F-box only protein 7	3	482.593	3.6434	0.0028252	71.976	1	0	0	0	0	0	0	0	NA
485	EKLGENVANIYK	12	Crotony(K)	_EK(cr)LGENVANIYK_	Q9Y3I1	F-box only protein 7	2	723.385		1.9645e-13	89.992	1	0	0	0	0	0	0	0	NA
486	EKLIAPVAEEEATVPNNK	18	Crotony(K)	_EK(cr)LIAPVAEEEATVPNNK_	P07195	L-lactate dehydrogenase B chain	3	674.025	3.0943	9.3444e-08	90.718	1	4639.9	5595.4	4936.5	4397.1	5471.9	4119.1	4892.9	1.055
487	EKMDLTAKELTEEK	14	Crotony(K)	_EKMDLTAK(cr)ELTEEK_	P40925	Malate dehydrogenase, cytoplasmic	3	578.294	5.393	3.7268e-10	104.21	1	0	0	0	0	0	0	0	NA
488	EKPSKPTEKTEESK	14	Crotony(K)	_EKPSKPTEK(cr)TEESK_	P20810	Calpastatin	3	562.625		0.00012291	51.03	1	0	0	0	0	0	0	0	NA
489	EKTQHLSAAR	10	Crotony(K)	_EK(cr)TQHLSAAR_	P11277	Spectrin beta chain, erythrocytic	3	403.551	1.3564	0.00060095	88.155	1	3198.1	3539.4	3722.9	3659.6	3780.6	3165.9	3627.8	1.134
490	EKTQHLSAAR	10	Crotony(K)	_EK(cr)TQHLSAAR_	P11277	Spectrin beta chain, erythrocytic	2	604.823	1.375	0.035029	63.091	1	1108.5	1095.1	904.92	929.58	1221.9	954.53	940.2	0.848
491	EKTVQQHAGETDPVTTMR	18	Crotony(K)	_EK(cr)TVQQHAGETDPVTTMR_	Q16775	Hydroxyacylglutathione hydrolase, mitochondrial	3	699.341	3.6274	4.9679e-08	91.64	1	2574.2	3022.8	3630.6	2719	2981.9	2811	2693.9	1.046
492	EKVMYEK	7	Crotony(K)	_EK(cr)VMYEK_	O75347	Tubulin-specific chaperone A	2	497.749	2.9886	0.029295	63.216	1	0	0	0	0	0	0	0	NA
493	EKVMYEK	7	Crotony(K)	_EK(cr)VMYEK_	O75347	Tubulin-specific chaperone A	3	332.169	2.5697	0.020853	52.482	1	0	0	0	0	0	0	0	NA
494	EKVQLIEDR	9	Crotony(K)	_EK(cr)VQLIEDR_	P11277	Spectrin beta chain, erythrocytic	2	599.327	2.0993	0.00020623	99.5	1	3950.6	4493.9	5059.5	4849.2	4670	3889.2	4208.3	1.065
495	ELAAEKK	7	Crotony(K)	_ELAAEK(cr)K_	P53004	Biliverdin reductase A	2	428.742	2.5482	0.00047193	89.355	2	24185	24904	24290	23757	25548	23524	24451	1.011
496	ELAAEKK	7	Crotony(K)	_ELAAEK(cr)K_	P53004	Biliverdin reductase A	2	428.742	0.55809	0.0024894	78.516	1	10354	11651	11716	11088	11757	9853.8	9237.4	0.892
497	ELAAQTIKK	9	Crotony(K)	_ELAAQTIK(cr)K_	P19827	Inter-alpha-trypsin inhibitor heavy chain H1	3	357.213		0.0090952	58.699	1	0	0	0	0	0	0	0	NA
498	ELAILLGMLDPAEKDEK	17	Crotony(K)	_ELAILLGMLDPAEK(cr)DEK_	P30041	Peroxiredoxin-6	3	651.68	1.6458	5.5622e-20	118.31	1	5670.4	5826.3	5136.7	5503.4	5439.7	4830.6	5229.6	0.922
499	ELAILLGMLDPAEKDEKGMPVTAR	24	Oxidation (M),Crotony(K)	_ELAILLGMLDPAEK(cr)DEKGM(ox)PVTAR_	P30041	Peroxiredoxin-6	4	671.103	3.7428	0.0040326	54.521	1	1641.5	2588.6	3735.9	2354.5	2423.8	2013.5	1991.7	1.213
500	ELAILLGMLDPAEKDEKGMPVTAR	24	Crotony(K)	_ELAILLGMLDPAEKDEK(cr)GMPVTAR_	P30041	Peroxiredoxin-6	3	889.136		3.3387e-83	140.41	1	0	0	0	0	0	0	0	NA
501	ELASSHLK	8	Unmodified	_ELASSHLK_	Q8IKK7	Glyceraldehyde-3-phosphate dehydrogenase	3	295.499		0.016722	62.546	1	0	0	0	0	0	0	0	NA
502	ELASSHLKGGAK	12	Crotony(K)	_ELASSHLK(cr)GGAK_	Q8IKK7	Glyceraldehyde-3-phosphate dehydrogenase	3	422.566	1.4443	1.8621e-09	106.26	1	5808.9	8173.8	10193	13487	14654	13618	6738.7	1.16
503	ELAVNKTQLENIQK	14	Crotony(K)	_ELAVNK(cr)TQLENIQK_	P02549	Spectrin alpha chain, erythrocytic 1	3	565.981	3.3417	0.009564	54.032	1	0	0	0	0	0	0	0	NA
504	ELCAKAEK	8	Crotony(K)	_ELCAK(cr)AEK_	P02549	Spectrin alpha chain, erythrocytic 1	2	508.758	1.4345	0.0017665	88.392	1	14631	15792	15812	15328	16962	15502	18196	1.244
505	ELEEKVMELHK	11	Crotony(K)	_ELEEK(cr)VMELHK_	P11171	Protein 4.1	3	484.918	4.0706	0.028626	52.576	1	0	0	0	0	0	0	0	NA
506	ELGNDAYKK	9	Crotony(K)	_ELGNDAYK(cr)K_	P31948	Stress-induced-phosphoprotein 1	2	553.28	3.2417	0.0025081	75.416	1	5984.4	7570.8	7091.1	7014.9	7818.9	7295.8	6102.2	1.02
507	ELIQKELTIGSK	12	Crotony(K)	_ELIQK(cr)ELTIGSK_	P06703	Protein S100-A6	2	713.911	2.4225	1.7263e-36	161.04	1	34074	36321	35035	33448	36993	34378	34741	1.02
508	ELIQKELTIGSK	12	Crotony(K)	_ELIQK(cr)ELTIGSK_	P06703	Protein S100-A6	3	476.277	2.3702	2.2528e-06	99.498	1	0	0	0	0	0	0	0	NA
509	ELKEALGIPAAASFK	15	Crotony(K)	_ELK(cr)EALGIPAAASFK_	P31939	Bifunctional purine biosynthesis protein PURH	3	538.303	3.0376	0.0003575	66.826	1	0	0	0	0	0	0	0	NA
510	ELPSFLGKR	9	Crotony(K)	_ELPSFLGK(cr)R_	P26447	Protein S100-A4	3	372.213	3.5565	0.00022459	107	1	528.34	780.38	746.9	660.07	805.56	696.63	688.72	1.304
511	ELPSFLGKR	9	Crotony(K)	_ELPSFLGK(cr)R_	P26447	Protein S100-A4	2	557.816	4.5675	7.0961e-08	128.58	1	18100	21109	18758	17651	21679	17620	19224	1.062
512	ELPSGKK	7	Crotony(K)	_ELPSGK(cr)K_	P30041	Peroxiredoxin-6	2	413.737	3.2721	0.0021541	79.474	1	3454.8	3612	3885.5	3302.4	3839.9	3774	4310.5	1.248
513	ELPSGKK	7	Crotony(K)	_ELPSGK(cr)K_	P30041	Peroxiredoxin-6	3	276.16	1.8127	0.00079732	87.284	1	1972.5	1903.3	1825	1585.3	1806.6	1663.2	1877	0.952
514	ELSDIAHR	8	Unmodified	_ELSDIAHR_	P04075	Fructose-bisphosphate aldolase A	3	314.166	1.2543	0.040359	48.036	1	0	0	0	0	0	0	0	NA
515	ELSDIAHR	8	Unmodified	_ELSDIAHR_	P04075	Fructose-bisphosphate aldolase A	3	314.166	0.20642	0.0005317	91.853	1	0	0	0	0	0	0	0	NA
516	ELTIGSK	7	Unmodified	_ELTIGSK_	P06703	Protein S100-A6	2	374.216	1.5665	0.0021298	87.696	1	5943.3	6588.4	6652.7	6330.6	6319.5	5720.7	5627	0.947
517	ELTIGSKLQDAEIAR	15	Crotony(K)	_ELTIGSK(cr)LQDAEIAR_	P06703	Protein S100-A6	2	856.465	2.0318	3.9586e-16	117.3	2	81255	98492	104590	87716	96878	81847	96898	1.193
518	ELVNYGANVNAQSQK	15	Unmodified	_ELVNYGANVNAQSQK_	P16157	Ankyrin-1	3	545.609	1.6227	0.00059246	68.481	1	4613.6	5630.1	5341.1	5367.6	5428.7	4308.4	4349.1	0.943
519	EMEKEGAK	8	Crotony(K)	_EMEK(cr)EGAK_	Q76NN7	Peptidyl-prolyl cis-trans isomerase	2	495.234	1.4147	0.0035168	74.841	1	3407.4	4733.9	5909.2	7958.4	7577.3	5644.9	3440.6	1.01
520	EMNEKWEAR	9	Crotony(K)	_EMNEK(cr)WEAR_	P11277	Spectrin beta chain, erythrocytic	2	630.788	2.7456	0.00053508	90.104	1	13752	16162	14647	15654	15110	15219	16196	1.178
521	ENITEDEAKEVHR	13	Crotony(K)	_ENITEDEAK(cr)EVHR_	Q5VW32	BRO1 domain-containing protein BROX	3	546.597	2.0953	4.9785e-15	117.08	1	5703.8	5603.2	5273.3	5710.3	6552.9	5928.7	3432.5	0.602
522	ENLKAAQEEYVK	12	Crotony(K)	_ENLK(cr)AAQEEYVK_	P04075	Fructose-bisphosphate aldolase A	3	497.256	2.2222	0.001524	79.875	1	0	0	0	0	0	0	0	NA
523	ENPHDAVVFHPKFVGK	16	Crotony(K)	_ENPHDAVVFHPK(cr)FVGK_	P08397	Porphobilinogen deaminase	4	472.998	2.5312	0.0011077	61.821	1	0	0	0	0	0	0	0	NA
524	ENSYVKK	7	Crotony(K)	_ENSYVK(cr)K_	P28289	Tropomodulin-1	2	468.245	1.5312	0.0040319	74.464	1	11609	11790	12159	11358	11988	9613.4	10920	0.941
525	ENSYVKK	7	Crotony(K)	_ENSYVK(cr)K_	P28289	Tropomodulin-1	3	312.499	1.2359	0.038131	58.815	1	0	0	0	0	0	0	0	NA
526	ENYHDQKR	8	Crotony(K)	_ENYHDQK(cr)R_	P11277	Spectrin beta chain, erythrocytic	3	386.516	-0.12803	0.0018549	111.31	1	6029.2	5118.5	4784.3	4250.6	5293.2	4731.5	5163.8	0.856
527	EPISVSSEQVLK	12	Unmodified	_EPISVSSEQVLK_	P00918	Carbonic anhydrase 2	2	658.359	2.2037	5.4096e-16	136.24	1	10810	12083	12079	11276	11752	9499.9	10000	0.925
528	EPISVSSEQVLK	12	Unmodified	_EPISVSSEQVLK_	P00918	Carbonic anhydrase 2	3	439.242	1.6294	3.6013e-11	113.61	1	6254.4	7560.6	7580.8	6654	6641.8	5412.2	5983.3	0.957
529	EPISVSSEQVLKFR	14	Crotony(K)	_EPISVSSEQVLK(cr)FR_	P00918	Carbonic anhydrase 2	3	562.974	2.4053	1.5075e-110	208.27	1	1084.4	1203.4	1242.9	905.81	1185.4	1258.9	1054.8	0.973
530	EPISVSSEQVLKFR	14	Crotony(K)	_EPISVSSEQVLK(cr)FR_	P00918	Carbonic anhydrase 2	2	843.957	2.4431	2.0015e-93	200.55	1	7169	9873.3	8071.3	8078.8	8851.4	7295.4	7697.4	1.074
531	EQELQKEEAR	10	Crotony(K)	_EQELQK(cr)EEAR_	P02549	Spectrin alpha chain, erythrocytic 1	2	664.328	2.4034	2.0302e-06	104.17	2	5438.2	5514.9	5431.4	6041.3	6678.4	5686.5	4608.9	0.848
532	EQELQKEEAR	10	Crotony(K)	_EQELQK(cr)EEAR_	P02549	Spectrin alpha chain, erythrocytic 1	3	443.221	2.3687	0.0088775	64.918	1	0	0	0	0	0	0	0	NA
533	EQLTPLIKK	9	Crotony(K)	_EQLTPLIK(cr)K_	P02652	Apolipoprotein A-II	2	569.348	4.2026	0.010299	68.536	1	15625	24656	20191	20993	23902	46603	15266	0.977
534	EQMALNHGEEQVR	13	Unmodified	_EQMALNHGEEQVR_	P07738	Bisphosphoglycerate mutase	3	514.244	1.6259	1.9162e-14	112.96	1	1667.9	1531.6	1697.5	1696.4	1241.4	1282.5	1592.3	0.955
535	EQTEVSQKK	9	Crotony(K)	_EQTEVSQK(cr)K_	Q8IHT9	60S ribosomal protein L35ae, Putative	3	382.2	2.4422	0.00045864	90.827	1	3795.7	5090.8	5446.5	6623.1	6936.8	4565.1	3686.8	0.971
536	ESGLKYVAVMPPHIGDQPLTGAYTVTLDGR	30	Oxidation (M),Crotony(K)	_ESGLK(cr)YVAVM(ox)PPHIGDQPLTGAYTVTLDGR_	P30043	Flavin reductase (NADPH)	4	818.168	2.3145	6.0637e-06	70.578	1	20495	27841	24812	21563	27173	19887	18253	0.891
537	ESGLKYVAVMPPHIGDQPLTGAYTVTLDGR	30	Crotony(K)	_ESGLK(cr)YVAVMPPHIGDQPLTGAYTVTLDGR_	P30043	Flavin reductase (NADPH)	4	814.17	1.6207	3.9151e-127	178.72	3	20132	28308	23490	21162	25771	19995	18422	0.915
538	ESGLKYVAVMPPHIGDQPLTGAYTVTLDGR	30	Crotony(K)	_ESGLK(cr)YVAVMPPHIGDQPLTGAYTVTLDGR_	P30043	Flavin reductase (NADPH)	3	1085.22	1.2375	4.0597e-253	244.31	2	29085	38108	33682	31075	38008	31708	28215	0.97
539	ESISVSSEQLAQFR	14	Unmodified	_ESISVSSEQLAQFR_	P00915	Carbonic anhydrase 1	3	527.602	2.2911	9.3714e-27	138.02	2	1449.6	2082.6	1779.8	1552.3	1915.4	1324.2	1715.5	1.183
540	ESISVSSEQLAQFR	14	Unmodified	_ESISVSSEQLAQFR_	P00915	Carbonic anhydrase 1	2	790.899	2.3767	5.4213e-92	194.23	1	11483	12839	12638	11901	12036	10527	11423	0.995
541	ESISVSSEQLAQFR	14	Unmodified	_ESISVSSEQLAQFR_	P00915	Carbonic anhydrase 1	2	790.899		7.7516e-06	66.982	1	0	0	0	0	0	0	0	NA
542	ESQQLMDSHPEQK	13	Unmodified	_ESQQLMDSHPEQK_	P11277	Spectrin beta chain, erythrocytic	3	519.572	1.1961	5.1058e-06	95.195	1	2253.3	2353.5	2644.5	2544.6	2149.9	2148.1	2091.4	0.928
543	ESQQLMDSHPEQKEDIGQR	19	Oxidation (M),Crotony(K)	_ESQQLM(ox)DSHPEQK(cr)EDIGQR_	P11277	Spectrin beta chain, erythrocytic	3	780.357	1.7895	8.0656e-79	179.37	2	3232.8	3733.8	3036.1	3302.4	3248.7	3176.4	3136.6	0.97
544	ESQQLMDSHPEQKEDIGQR	19	Crotony(K)	_ESQQLMDSHPEQK(cr)EDIGQR_	P11277	Spectrin beta chain, erythrocytic	3	775.025	1.5284	1.877e-124	206.74	2	3388.2	3370.2	3388.6	3227.4	3597.4	2583.8	3400.4	1.004
545	ESQQLMDSHPEQKEDIGQR	19	Crotony(K)	_ESQQLMDSHPEQK(cr)EDIGQR_	P11277	Spectrin beta chain, erythrocytic	3	775.025	3.1935	1.0758e-107	198.24	1	1256.8	1419.5	1354.5	1145.1	1529	1283.5	1437.8	1.144
546	ESTLHLVLR	9	Unmodified	_ESTLHLVLR_	P62987	Ubiquitin-60S ribosomal protein L40	3	356.545	1.705	9.2833e-07	123.86	2	7354.3	8810.4	7147.1	6453.1	7321.2	5351.7	6444.6	0.876
547	ESTLHLVLR	9	Unmodified	_ESTLHLVLR_	P62987	Ubiquitin-60S ribosomal protein L40	3	356.545	0.054932	0.00012479	95.502	2	0	0	0	0	0	0	0	NA
548	ETDESKETDESKETGESK	18	Crotony(K)	_ETDESKETDESK(cr)ETGESK_	Q8I492	Mature parasite-infected erythrocyte surface antigen	3	699.638	1.8682	0.00046696	63.436	1	283.07	490.34	963.04	1959.9	2185.5	898.19	308.51	1.09
549	ETDSSSASAATPSKK	15	Crotony(K)	_ETDSSSASAATPSK(cr)K_	P54578	Ubiquitin carboxyl-terminal hydrolase 14	3	512.246	2.4683	1.0245e-15	113.37	1	2192.3	2029.2	2157.6	2344.5	2800.1	1971.6	1725.8	0.787
550	ETEGDVTSVKDAK	13	Crotony(K)	_ETEGDVTSVK(cr)DAK_	P50990	T-complex protein 1 subunit theta	3	482.903	3.9586	8.5342e-15	115.12	1	0	0	0	0	0	0	0	NA
551	ETESEEHFK	9	Unmodified	_ETESEEHFK_	Q9UFE4	Coiled-coil domain-containing protein 39	4	284.628	-0.23517	0.0063955	66.692	1	0	0	0	0	0	0	0	NA
552	ETGESKETGESK	12	Crotony(K)	_ETGESK(cr)ETGESK_	Q8I492	Mature parasite-infected erythrocyte surface antigen	3	450.54	2.4996	3.7881e-05	92.295	2	2555	2878.5	4131.8	6601.2	8491.5	4613.4	1599.3	0.626
553	ETGESKETGESK	12	Crotony(K)	_ETGESK(cr)ETGESK_	Q8I492	Mature parasite-infected erythrocyte surface antigen	2	675.307	2.2406	1.2675e-12	123.29	1	0	634.46	2270.3	5010.3	6223.4	3775.9	194.61	NA
554	ETGESKETR	9	Crotony(K)	_ETGESK(cr)ETR_	Q8I492	Mature parasite-infected erythrocyte surface antigen	2	552.762	1.0941	0.02985	63.694	1	716.52	973.39	2163.9	3663.9	4480.8	2488	611.49	0.853
555	ETGTLESQLEANKR	14	Crotony(K)	_ETGTLESQLEANK(cr)R_	P02549	Spectrin alpha chain, erythrocytic 1	3	548.613	2.8949	1.8098e-63	175.21	2	3938.8	4946.6	4976.6	4398.9	4201.5	3879.5	3772.8	0.958
556	ETGTLESQLEANKR	14	Crotony(K)	_ETGTLESQLEANK(cr)R_	P02549	Spectrin alpha chain, erythrocytic 1	2	822.415	3.4396	2.0435e-27	145.46	1	6161	7021.6	7321.5	6792.4	8089	6694	6842.1	1.111
557	ETKPEPMEEDLPENKK	16	Oxidation (M),Crotony(K)	_ETKPEPM(ox)EEDLPENK(cr)K_	P31948	Stress-induced-phosphoprotein 1	4	500.24	0.48008	4.8139e-06	86.488	1	3091.8	3715	3397.4	3550.7	3446.9	3093.7	3371.2	1.09
558	ETKPEPMEEDLPENKK	16	Oxidation (M),Crotony(K)	_ETKPEPM(ox)EEDLPENK(cr)K_	P31948	Stress-induced-phosphoprotein 1	3	666.651	0.98204	5.5495e-12	105.9	1	3049.8	3458.7	2900.4	2986.8	2962.6	3026.4	3350.1	1.098
559	ETKPEPMEEDLPENKK	16	Crotony(K)	_ETKPEPMEEDLPENK(cr)K_	P31948	Stress-induced-phosphoprotein 1	4	496.241	2.3966	0.00062053	73.279	1	4601.4	5677.7	4679	4429.1	5119.8	4586	4493.9	0.977
560	ETKPEPMEEDLPENKK	16	Crotony(K)	_ETKPEPMEEDLPENK(cr)K_	P31948	Stress-induced-phosphoprotein 1	3	661.319	2.9716	3.6116e-23	122.29	1	5234.7	5338.2	4891.6	4738.9	5538.7	4833	4519.5	0.863
561	ETVVESSGPK	10	Unmodified	_ETVVESSGPK_	P02549	Spectrin alpha chain, erythrocytic 1	2	516.764	1.9499	2.7361e-06	116.55	1	2659.3	2535.5	2658.6	2720.3	2401.9	2323.9	2111.7	0.794
562	EVDEAKAK	8	Crotony(K)	_EVDEAK(cr)AK_	P20810	Calpastatin	2	479.248	1.9018	0.0013624	90.15	1	5222	7214.9	6430.1	5713.6	7311.3	5718.4	4811.6	0.921
563	EVEIAKR	7	Crotony(K)	_EVEIAK(cr)R_	Q8I2X4	Heat shock protein 70	2	456.761	1.874	0.014629	67.464	1	0	0	0	0	0	0	0	NA
564	EVHLKEGSK	9	Crotony(K)	_EVHLK(cr)EGSK_	C6KTA4	Pyruvate kinase	3	365.533	2.3708	0.0011841	76.228	1	424.38	968.47	1274.5	2255.5	2481.4	1917.1	804.04	1.895
565	EVKLSDYK	8	Crotony(K)	_EVK(cr)LSDYK_	P32119	Peroxiredoxin-2	2	525.279	1.8154	0.0017427	88.495	1	6164.9	6436.4	6198.6	6489.4	6530.4	5907.4	6143.9	0.997
566	EVKLSDYK	8	Crotony(K)	_EVK(cr)LSDYK_	P32119	Peroxiredoxin-2	3	350.522	1.5215	0.010828	62.558	1	0	0	0	0	0	0	0	NA
567	EVKQYQDHLNTR	12	Crotony(K)	_EVK(cr)QYQDHLNTR_	P11277	Spectrin beta chain, erythrocytic	3	533.602	1.2535	0.0028074	72.321	1	0	0	0	0	0	0	0	NA
568	EVQQGEEFER	10	Unmodified	_EVQQGEEFER_	P00568	Adenylate kinase isoenzyme 1	2	625.786	1.8237	0.0065493	86.288	1	1556.3	2086.4	1791.9	2079.8	1743	1739.5	1476.4	0.949
569	EVQQGEEFER	10	Unmodified	_EVQQGEEFER_	P00568	Adenylate kinase isoenzyme 1	2	625.786	2.2934	0.011071	82.85	1	2030.4	2292.7	2000.5	2146.2	2144.4	1876.6	1977	0.974
570	EWHHFLVVNMK	11	Unmodified	_EWHHFLVVNMK_	P30086	Phosphatidylethanolamine-binding protein 1	4	360.687	1.9786	0.00018738	91.549	2	6342.9	6895.4	6266.6	6269.8	6245.7	5412.4	5568.7	0.878
571	EYAADPEYR	9	Unmodified	_EYAADPEYR_	Q8I6U8	Glycophorin-binding protein	2	557.246	2.2424	0.010304	74.92	1	1443.7	2211.7	3051.9	4429.9	4006.9	3044.3	1559.5	1.08
572	EYFSKHN	7	Crotony(K)	_EYFSK(cr)HN_	P32119	Peroxiredoxin-2	2	496.727	2.3829	0.0038252	110.31	3	10876	13066	12592	11691	11894	11520	10231	0.941
573	EYFSKHN	7	Crotony(K)	_EYFSK(cr)HN_	P32119	Peroxiredoxin-2	3	331.487	1.4652	0.0013955	95.541	1	1735.8	1937.9	1677.6	1906.7	1980.8	1478.6	1707	0.983
574	EYFSKHN	7	Crotony(K)	_EYFSK(cr)HN_	P32119	Peroxiredoxin-2	2	496.727	1.898	0.010997	101.43	2	17520	25008	18462	18860	22850	19721	16790	0.958
575	EYFSKHN	7	Crotony(K)	_EYFSK(cr)HN_	P32119	Peroxiredoxin-2	2	496.727	1.0238	0.01208	71.501	1	12722	15411	14439	14914	16936	14592	12747	1.002
576	EYFSKQK	7	Crotony(K)	_EYFSK(cr)QK_	Q06830	Peroxiredoxin-1	2	499.253	3.5745	0.00064973	89.698	1	17447	21814	18863	17787	19563	17339	16864	0.967
577	EYFSKQK	7	Crotony(K)	_EYFSK(cr)QK_	Q06830	Peroxiredoxin-1	3	333.171	2.805	0.00067839	81.784	1	0	0	0	0	0	0	0	NA
578	FAVEEIIQKQVK	12	Crotony(K)	_FAVEEIIQK(cr)QVK_	Q9BS40	Latexin	3	500.62	2.359	0.0027499	73.435	1	0	0	0	0	0	0	0	NA
579	FDEAIAETKR	10	Crotony(K)	_FDEAIAETK(cr)R_	Q76NM3	L-lactate dehydrogenase	3	416.547	0.34025	0.020604	66.664	1	0	0	0	0	0	0	0	NA
580	FDEAIAETKR	10	Crotony(K)	_FDEAIAETK(cr)R_	Q76NM3	L-lactate dehydrogenase	2	624.317	0.72728	0.012249	69.261	1	10574	15767	14478	17160	20083	15636	10427	0.986
581	FEALKEPLATR	11	Crotony(K)	_FEALK(cr)EPLATR_	P02549	Spectrin alpha chain, erythrocytic 1	2	671.872	2.9651	0.02549	63.989	1	29130	37276	36346	29798	34975	27874	33578	1.153
582	FEALKEPLATR	11	Crotony(K)	_FEALK(cr)EPLATR_	P02549	Spectrin alpha chain, erythrocytic 1	3	448.25		0.0073509	53.448	1	0	0	0	0	0	0	0	NA
583	FEKESAEMGK	10	Crotony(K)	_FEK(cr)ESAEMGK_	Q8I0P6	Elongation factor 1-alpha	3	408.525	2.8573	0.0073946	66.267	1	0	0	0	0	0	0	0	NA
584	FEKESAEMGK	10	Crotony(K)	_FEK(cr)ESAEMGK_	Q8I0P6	Elongation factor 1-alpha	2	612.284	2.7906	2.2831e-06	106.26	1	6765.4	9709	11939	17414	17322	15118	6255.5	0.925
585	FFDSFGNLSSASAIMGNPK	19	Unmodified	_FFDSFGNLSSASAIMGNPK_	P69891	Hemoglobin subunit gamma-1	3	663.984	2.8058	2.6967e-43	145.43	1	48830	79349	50423	46711	64750	38265	43718	0.895
586	FFDSFGNLSSASAIMGNPKVK	21	Oxidation (M),Crotony(K)	_FFDSFGNLSSASAIM(ox)GNPK(cr)VK_	P69891	Hemoglobin subunit gamma-1	3	767.712	2.6669	6.7877e-67	163.96	1	14387	16666	15666	14547	18543	13584	13552	0.942
587	FFDSFGNLSSASAIMGNPKVK	21	Oxidation (M),Crotony(K)	_FFDSFGNLSSASAIM(ox)GNPK(cr)VK_	P69891	Hemoglobin subunit gamma-1	4	576.036	2.3255	3.3269e-24	116.9	1	7478.1	9802.3	9530.7	8660.5	9284.1	9104.6	8154.2	1.09
588	FFDSFGNLSSASAIMGNPKVK	21	Oxidation (M),Crotony(K)	_FFDSFGNLSSASAIM(ox)GNPK(cr)VK_	P69891	Hemoglobin subunit gamma-1	3	767.712	3.0701	4.1689e-76	170.22	2	14449	19454	18037	15987	17584	14171	14699	1.017
589	FFDSFGNLSSASAIMGNPKVK	21	Oxidation (M),Crotony(K)	_FFDSFGNLSSASAIM(ox)GNPK(cr)VK_	P69891	Hemoglobin subunit gamma-1	4	576.036	3.1445	1.3065e-07	76.118	1	0	0	0	0	0	0	0	NA
590	FFDSFGNLSSASAIMGNPKVK	21	Crotony(K)	_FFDSFGNLSSASAIMGNPK(cr)VK_	P69891	Hemoglobin subunit gamma-1	3	762.381	1.9307	2.508e-133	208.47	2	16174	18255	18078	16714	18099	16642	16763	1.036
591	FFDSFGNLSSASAIMGNPKVK	21	Crotony(K)	_FFDSFGNLSSASAIMGNPK(cr)VK_	P69891	Hemoglobin subunit gamma-1	2	1143.07		8.0579e-108	156.87	1	0	0	0	0	0	0	0	NA
592	FFESFGDLSSPDAVMGNPK	19	Oxidation (M)	_FFESFGDLSSPDAVM(ox)GNPK_	P02042	Hemoglobin subunit delta	4	515.987	1.5178	0.00022089	60.489	1	0	0	0	0	0	0	0	NA
593	FFESFGDLSSPDAVMGNPK	19	Oxidation (M)	_FFESFGDLSSPDAVM(ox)GNPK_	P02042	Hemoglobin subunit delta	3	687.647	2.0529	1.4005e-20	113.11	2	19486	26949	22511	21720	23683	17559	17536	0.9
594	FFESFGDLSSPDAVMGNPK	19	Oxidation (M)	_FFESFGDLSSPDAVM(ox)GNPK_	P02042	Hemoglobin subunit delta	3	687.647	2.3592	1.5117e-20	112.57	2	35869	84087	37409	33185	67633	23650	29832	0.832
595	FFESFGDLSSPDAVMGNPK	19	Unmodified	_FFESFGDLSSPDAVMGNPK_	P02042	Hemoglobin subunit delta	3	682.316		1.2875e-22	91.401	1	0	0	0	0	0	0	0	NA
596	FFESFGDLSSPDAVMGNPK	19	Unmodified	_FFESFGDLSSPDAVMGNPK_	P02042	Hemoglobin subunit delta	3	682.316	2.4455	7.8723e-36	136.34	1	31604	41797	38863	34193	38340	32245	29585	0.936
597	FFESFGDLSSPDAVMGNPK	19	Unmodified	_FFESFGDLSSPDAVMGNPK_	P02042	Hemoglobin subunit delta	3	682.316	3.1735	2.7639e-107	196.22	1	177860	193160	188680	168380	166410	142320	180050	1.012
598	FFESFGDLSSPDAVMGNPK	19	Unmodified	_FFESFGDLSSPDAVMGNPK_	P02042	Hemoglobin subunit delta	4	511.988	3.2769	1.135e-15	106.82	1	0	0	0	0	0	0	0	NA
599	FFESFGDLSSPDAVMGNPK	19	Unmodified	_FFESFGDLSSPDAVMGNPK_	P02042	Hemoglobin subunit delta	2	1022.97	1.158	7.0794e-291	270.32	1	8868.1	10783	10502	10210	8867.4	8035.9	10466	1.18
600	FFESFGDLSSPDAVMGNPKVK	21	Oxidation (M),Crotony(K)	_FFESFGDLSSPDAVM(ox)GNPK(cr)VK_	P02042	Hemoglobin subunit delta	3	786.044	2.5803	2.8636e-133	209.25	1	16248	18326	19007	17168	19255	15636	16323	1.005
601	FFESFGDLSSPDAVMGNPKVK	21	Oxidation (M),Crotony(K)	_FFESFGDLSSPDAVM(ox)GNPK(cr)VK_	P02042	Hemoglobin subunit delta	4	589.785	2.1467	1.149e-17	102.89	1	10037	15872	10808	9282.5	14228	8285.3	9184.8	0.915
602	FFESFGDLSSPDAVMGNPKVK	21	Oxidation (M),Crotony(K)	_FFESFGDLSSPDAVM(ox)GNPK(cr)VK_	P02042	Hemoglobin subunit delta	3	786.044	3.0229	8.0596e-77	173.37	1	4509.9	5809.8	5410.1	4823	5901.6	5300.8	4784.3	1.061
603	FFESFGDLSSPDAVMGNPKVK	21	Oxidation (M),Crotony(K)	_FFESFGDLSSPDAVM(ox)GNPK(cr)VK_	P02042	Hemoglobin subunit delta	4	589.785	3.0845	1.7078e-39	133.93	1	6988.5	7592.6	7862.7	5312.2	7055.2	6229.2	6695.4	0.958
604	FFESFGDLSSPDAVMGNPKVK	21	Oxidation (M),Crotony(K)	_FFESFGDLSSPDAVM(ox)GNPK(cr)VK_	P02042	Hemoglobin subunit delta	5	472.029	3.1879	1.4319e-32	128.59	1	6585.8	7032.5	7069.7	5924.2	6476.5	6147.7	5578	0.847
605	FFESFGDLSSPDAVMGNPKVK	21	Oxidation (M),Crotony(K)	_FFESFGDLSSPDAVM(ox)GNPK(cr)VK_	P02042	Hemoglobin subunit delta	3	786.044	2.2826	2.0593e-87	176.69	1	67257	72028	73229	65008	73405	61194	66213	0.984
606	FFESFGDLSSPDAVMGNPKVK	21	Crotony(K)	_FFESFGDLSSPDAVMGNPK(cr)VK_	P02042	Hemoglobin subunit delta	3	780.712	2.1959	2.4752e-101	188.96	1	5114.7	6251.7	5831.5	5121.4	5940.7	5237.5	5568.6	1.089
607	FFESFGDLSSPDAVMGNPKVK	21	Crotony(K)	_FFESFGDLSSPDAVMGNPK(cr)VK_	P02042	Hemoglobin subunit delta	4	585.786	1.7663	4.9256e-18	106.93	2	6780.9	8218.3	6525.4	7074.3	7033	6444.1	6673.1	0.984
608	FFESFGDLSSPDAVMGNPKVK	21	Crotony(K)	_FFESFGDLSSPDAVMGNPK(cr)VK_	P02042	Hemoglobin subunit delta	3	780.712	2.2366	4.4591e-76	165.9	1	0	0	0	0	0	0	0	NA
609	FFESFGDLSSPDAVMGNPKVK	21	Crotony(K)	_FFESFGDLSSPDAVMGNPK(cr)VK_	P02042	Hemoglobin subunit delta	3	780.712	2.9869	5.0616e-101	185.55	2	22934	26356	24136	22074	24650	21117	22772	0.993
610	FFESFGDLSSPDAVMGNPKVK	21	Crotony(K)	_FFESFGDLSSPDAVMGNPK(cr)VK_	P02042	Hemoglobin subunit delta	4	585.786	2.5463	6.7542e-18	105.5	2	5178.6	4910	5526	4571.1	4466.7	3960.6	4165.4	0.804
611	FFESFGDLSSPDAVMGNPKVK	21	Crotony(K)	_FFESFGDLSSPDAVMGNPK(cr)VK_	P02042	Hemoglobin subunit delta	2	1170.56	1.8816	0	384.74	1	106050	110320	99302	89935	104480	98045	113800	1.073
612	FFESFGDLSSPDAVMGNPKVK	21	Crotony(K)	_FFESFGDLSSPDAVMGNPK(cr)VK_	P02042	Hemoglobin subunit delta	5	468.83	3.2707	0.0058077	42.76	1	0	0	0	0	0	0	0	NA
614	FFESFGDLSTPDAVMGNPK	19	Unmodified	_FFESFGDLSTPDAVMGNPK_	P68871	Hemoglobin subunit beta	3	686.987	3.3873	9.8948e-12	100.77	1	10175	12905	11749	11846	12433	9001.3	9493.4	0.933
615	FFESFGDLSTPDAVMGNPK	19	Unmodified	_FFESFGDLSTPDAVMGNPK_	P68871	Hemoglobin subunit beta	3	686.987	1.9404	1.1823e-78	176.04	2	2055.1	2574	2750.2	2196.7	2628.5	2167.7	2956.3	1.439
616	FFESFGDLSTPDAVMGNPK	19	Unmodified	_FFESFGDLSTPDAVMGNPK_	P68871	Hemoglobin subunit beta	4	515.492	1.7479	6.9138e-21	115.8	1	19209	23120	22220	19380	20940	18193	20951	1.091
617	FFESFGDLSTPDAVMGNPK	19	Unmodified	_FFESFGDLSTPDAVMGNPK_	P68871	Hemoglobin subunit beta	2	1029.98	1.3933	1.7984e-184	228.46	1	11514	13170	11991	10736	12079	10426	10808	0.939
618	FFESFGDLSTPDAVMGNPK	19	Unmodified	_FFESFGDLSTPDAVMGNPK_	P68871	Hemoglobin subunit beta	3	686.987	2.2787	0.0068589	51.505	1	0	0	0	0	0	0	0	NA
619	FFESFGDLSTPDAVMGNPK	19	Unmodified	_FFESFGDLSTPDAVMGNPK_	P68871	Hemoglobin subunit beta	4	515.492	1.8135	3.0408e-11	97.235	1	0	0	0	0	0	0	0	NA
620	FFESFGDLSTPDAVMGNPK	19	Unmodified	_FFESFGDLSTPDAVMGNPK_	P68871	Hemoglobin subunit beta	2	1029.98	1.5591	0	289.1	1	56852	62169	57191	56736	57442	52937	59575	1.048
621	FFESFGDLSTPDAVMGNPK	19	Unmodified	_FFESFGDLSTPDAVMGNPK_	P68871	Hemoglobin subunit beta	3	686.987	2.3897	1.1823e-78	176.04	1	5546.2	6870	6636.5	5398	5348.4	5044.5	6594	1.189
622	FFESFGDLSTPDAVMGNPK	19	Unmodified	_FFESFGDLSTPDAVMGNPK_	P68871	Hemoglobin subunit beta	3	686.987	3.176	3.7956e-35	130.29	1	0	0	0	0	0	0	0	NA
623	FFESFGDLSTPDAVMGNPK	19	Unmodified	_FFESFGDLSTPDAVMGNPK_	P68871	Hemoglobin subunit beta	3	686.987	3.0026	5.7408e-124	203.2	2	8408.1	9931.2	10403	9098.9	8958.4	7193.3	8679.1	1.032
624	FFESFGDLSTPDAVMGNPK	19	Unmodified	_FFESFGDLSTPDAVMGNPK_	P68871	Hemoglobin subunit beta	4	515.492	2.9936	2.4757e-35	130.29	1	52691	75700	57286	55577	59756	45667	53449	1.014
625	FFESFGDLSTPDAVMGNPK	19	Unmodified	_FFESFGDLSTPDAVMGNPK_	P68871	Hemoglobin subunit beta	2	1029.98	0.97311	0	283.83	1	66369	85425	71704	67648	73897	63743	64822	0.977
626	FFESFGDLSTPDAVMGNPK	19	Unmodified	_FFESFGDLSTPDAVMGNPK_	P68871	Hemoglobin subunit beta	3	686.987	2.2686	2.1728e-08	89.468	1	76123	100790	96313	87210	91180	75631	75819	0.996
627	FFESFGDLSTPDAVMGNPK	19	Unmodified	_FFESFGDLSTPDAVMGNPK_	P68871	Hemoglobin subunit beta	3	686.987	2.2013	3.932e-07	78.95	1	69685	101390	79692	68121	86786	56865	64830	0.93
628	FFESFGDLSTPDAVMGNPK	19	Unmodified	_FFESFGDLSTPDAVMGNPK_	P68871	Hemoglobin subunit beta	3	686.987	2.0729	1.6945e-57	161.24	2	38442	39606	40142	38547	36816	34792	41482	1.079
629	FFESFGDLSTPDAVMGNPK	19	Unmodified	_FFESFGDLSTPDAVMGNPK_	P68871	Hemoglobin subunit beta	2	1029.98	1.4923	2.7722e-162	220.42	1	89686	91222	91360	85953	77068	71641	86669	0.966
630	FFESFGDLSTPDAVMGNPK	19	Unmodified	_FFESFGDLSTPDAVMGNPK_	P68871	Hemoglobin subunit beta	3	686.987	1.7738	6.2545e-07	75.682	1	73788	76671	73280	74112	72626	71837	74440	1.009
631	FFESFGDLSTPDAVMGNPK	19	Unmodified	_FFESFGDLSTPDAVMGNPK_	P68871	Hemoglobin subunit beta	3	686.987		2.1069e-06	51.535	1	0	0	0	0	0	0	0	NA
632	FFESFGDLSTPDAVMGNPK	19	Oxidation (M)	_FFESFGDLSTPDAVM(ox)GNPK_	P68871	Hemoglobin subunit beta	3	692.319	1.428	7.3344e-79	177.58	1	0	0	0	0	0	0	0	NA
633	FFESFGDLSTPDAVMGNPK	19	Oxidation (M)	_FFESFGDLSTPDAVM(ox)GNPK_	P68871	Hemoglobin subunit beta	4	519.491	1.0799	3.0791e-35	129.05	1	4339.3	4925.6	4519	4019.7	4603.3	3541.5	4393.8	1.013
634	FFESFGDLSTPDAVMGNPK	19	Oxidation (M)	_FFESFGDLSTPDAVM(ox)GNPK_	P68871	Hemoglobin subunit beta	3	692.319	2.3183	4.649e-06	71.263	1	11532	16902	13575	13177	15656	11474	11406	0.989
635	FFESFGDLSTPDAVMGNPK	19	Oxidation (M)	_FFESFGDLSTPDAVM(ox)GNPK_	P68871	Hemoglobin subunit beta	3	692.319	1.9535	3.0015e-57	156.49	3	28074	37022	34025	29077	31751	24721	26676	0.95
636	FFESFGDLSTPDAVMGNPK	19	Oxidation (M)	_FFESFGDLSTPDAVM(ox)GNPK_	P68871	Hemoglobin subunit beta	4	519.491	1.5593	8.7561e-28	127.3	2	3608.9	4282.4	4436.8	3770.4	3223	3028.9	4169.6	1.155
637	FFESFGDLSTPDAVMGNPK	19	Oxidation (M)	_FFESFGDLSTPDAVM(ox)GNPK_	P68871	Hemoglobin subunit beta	2	1037.97	1.2018	3.0327e-185	230.29	1	44223	49150	51764	47996	44852	40048	46961	1.062
638	FFESFGDLSTPDAVMGNPK	19	Oxidation (M)	_FFESFGDLSTPDAVM(ox)GNPK_	P68871	Hemoglobin subunit beta	3	692.319		6.2499e-07	56.424	1	0	0	0	0	0	0	0	NA
639	FFESFGDLSTPDAVMGNPK	19	Oxidation (M)	_FFESFGDLSTPDAVM(ox)GNPK_	P68871	Hemoglobin subunit beta	3	692.319	2.4212	1.628e-49	152.94	2	33028	44509	39376	34527	39619	31811	33813	1.024
640	FFESFGDLSTPDAVMGNPK	19	Oxidation (M)	_FFESFGDLSTPDAVM(ox)GNPK_	P68871	Hemoglobin subunit beta	2	1037.97	0.33964	3.2418e-107	195.77	1	27353	31825	30267	28915	28080	25138	27801	1.016
641	FFESFGDLSTPDAVMGNPK	19	Oxidation (M)	_FFESFGDLSTPDAVM(ox)GNPK_	P68871	Hemoglobin subunit beta	4	519.491	2.2888	0.0073973	48.555	1	0	0	0	0	0	0	0	NA
642	FFESFGDLSTPDAVMGNPK	19	Oxidation (M)	_FFESFGDLSTPDAVM(ox)GNPK_	P68871	Hemoglobin subunit beta	3	692.319	2.6485	4.8074e-11	95.873	1	50073	71618	60231	55825	64978	46647	48955	0.978
643	FFESFGDLSTPDAVMGNPK	19	Oxidation (M)	_FFESFGDLSTPDAVM(ox)GNPK_	P68871	Hemoglobin subunit beta	3	692.319	2.919	7.9093e-58	162.81	1	38124	39318	37441	36102	32261	30590	36700	0.963
644	FFESFGDLSTPDAVMGNPK	19	Oxidation (M)	_FFESFGDLSTPDAVM(ox)GNPK_	P68871	Hemoglobin subunit beta	2	1037.97	2.2564	3.86e-124	205.88	1	173340	181780	183670	174440	151080	142240	176200	1.016
645	FFESFGDLSTPDAVMGNPKVK	21	Oxidation (M),Crotony(K)	_FFESFGDLSTPDAVM(ox)GNPK(cr)VK_	P68871	Hemoglobin subunit beta	3	790.716	4.1425	6.3305e-39	131.67	1	35688	46124	40945	38834	44840	38332	34115	0.956
646	FFESFGDLSTPDAVMGNPKVK	21	Oxidation (M),Crotony(K)	_FFESFGDLSTPDAVM(ox)GNPK(cr)VK_	P68871	Hemoglobin subunit beta	4	593.289	3.6786	8.198e-08	78.917	1	7990.8	9860.9	9498.3	8201.9	10142	8513.9	7257	0.908
647	FFESFGDLSTPDAVMGNPKVK	21	Oxidation (M),Crotony(K)	_FFESFGDLSTPDAVM(ox)GNPK(cr)VK_	P68871	Hemoglobin subunit beta	4	593.289	2.3522	0.0096279	42.679	1	10803	14107	12622	11173	14004	11025	9155.5	0.847
648	FFESFGDLSTPDAVMGNPKVK	21	Oxidation (M),Crotony(K)	_FFESFGDLSTPDAVM(ox)GNPK(cr)VK_	P68871	Hemoglobin subunit beta	4	593.289	2.0035	5.1731e-49	138.66	3	4410.3	5834.6	4319	4563.9	5500.2	4282.7	5182.6	1.175
649	FFESFGDLSTPDAVMGNPKVK	21	Oxidation (M),Crotony(K)	_FFESFGDLSTPDAVM(ox)GNPK(cr)VK_	P68871	Hemoglobin subunit beta	2	1185.57	0.8689	2.8331e-269	256.4	1	34811	37511	33251	32114	37641	32851	36809	1.057
650	FFESFGDLSTPDAVMGNPKVK	21	Oxidation (M),Crotony(K)	_FFESFGDLSTPDAVM(ox)GNPK(cr)VK_	P68871	Hemoglobin subunit beta	5	474.832	1.8931	2.7388e-67	163.41	1	32565	33068	28633	29162	31552	29496	33275	1.022
651	FFESFGDLSTPDAVMGNPKVK	21	Oxidation (M),Crotony(K)	_FFESFGDLSTPDAVM(ox)GNPK(cr)VK_	P68871	Hemoglobin subunit beta	3	790.716	2.4535	1.8317e-216	237.73	2	51550	55673	53466	47855	57478	50863	59242	1.149
652	FFESFGDLSTPDAVMGNPKVK	21	Oxidation (M),Crotony(K)	_FFESFGDLSTPDAVM(ox)GNPK(cr)VK_	P68871	Hemoglobin subunit beta	3	790.716	1.9964	8.6829e-49	141.07	2	16362	21838	17813	15631	21133	16615	17150	1.048
653	FFESFGDLSTPDAVMGNPKVK	21	Oxidation (M),Crotony(K)	_FFESFGDLSTPDAVM(ox)GNPK(cr)VK_	P68871	Hemoglobin subunit beta	4	593.289	1.5925	7.2036e-08	79.489	3	0	0	0	0	0	0	0	NA
654	FFESFGDLSTPDAVMGNPKVK	21	Oxidation (M),Crotony(K)	_FFESFGDLSTPDAVM(ox)GNPK(cr)VK_	P68871	Hemoglobin subunit beta	4	593.289	3.1183	0.0037202	48.371	1	0	0	0	0	0	0	0	NA
655	FFESFGDLSTPDAVMGNPKVK	21	Oxidation (M),Crotony(K)	_FFESFGDLSTPDAVM(ox)GNPK(cr)VK_	P68871	Hemoglobin subunit beta	4	593.289	2.782	0.00010532	66.777	1	0	0	0	0	0	0	0	NA
656	FFESFGDLSTPDAVMGNPKVK	21	Oxidation (M),Crotony(K)	_FFESFGDLSTPDAVM(ox)GNPK(cr)VK_	P68871	Hemoglobin subunit beta	3	790.716		0.0004407	43.696	1	0	0	0	0	0	0	0	NA
657	FFESFGDLSTPDAVMGNPKVK	21	Oxidation (M),Crotony(K)	_FFESFGDLSTPDAVM(ox)GNPK(cr)VK_	P68871	Hemoglobin subunit beta	3	790.716		7.9425e-91	147.17	1	0	0	0	0	0	0	0	NA
658	FFESFGDLSTPDAVMGNPKVK	21	Oxidation (M),Crotony(K)	_FFESFGDLSTPDAVM(ox)GNPK(cr)VK_	P68871	Hemoglobin subunit beta	3	790.716		1.2117e-62	129.11	1	0	0	0	0	0	0	0	NA
659	FFESFGDLSTPDAVMGNPKVK	21	Oxidation (M),Crotony(K)	_FFESFGDLSTPDAVM(ox)GNPK(cr)VK_	P68871	Hemoglobin subunit beta	3	790.716	2.2754	5.7043e-101	188.41	2	22102	25877	24970	21048	27186	21325	20834	0.943
660	FFESFGDLSTPDAVMGNPKVK	21	Oxidation (M),Crotony(K)	_FFESFGDLSTPDAVM(ox)GNPK(cr)VK_	P68871	Hemoglobin subunit beta	4	593.289	2.4299	2.4688e-31	125.73	2	2636.8	2941	2927.2	2430.8	2920.7	2761.6	2928.7	1.111
661	FFESFGDLSTPDAVMGNPKVK	21	Oxidation (M),Crotony(K)	_FFESFGDLSTPDAVM(ox)GNPK(cr)VK_	P68871	Hemoglobin subunit beta	5	474.832	2.2645	6.6447e-18	103.66	1	2785.4	3434.5	2876.7	2891.3	3269.2	2913.9	2968.7	1.066
662	FFESFGDLSTPDAVMGNPKVK	21	Oxidation (M),Crotony(K)	_FFESFGDLSTPDAVM(ox)GNPK(cr)VK_	P68871	Hemoglobin subunit beta	3	790.716	2.9219	4.7923e-171	220.78	3	154960	172100	167080	149390	174800	152770	174880	1.129
663	FFESFGDLSTPDAVMGNPKVK	21	Oxidation (M),Crotony(K)	_FFESFGDLSTPDAVM(ox)GNPK(cr)VK_	P68871	Hemoglobin subunit beta	4	593.289	2.9384	8.3676e-88	176.94	2	104130	110030	104750	93751	115710	101890	107460	1.032
664	FFESFGDLSTPDAVMGNPKVK	21	Oxidation (M),Crotony(K)	_FFESFGDLSTPDAVM(ox)GNPK(cr)VK_	P68871	Hemoglobin subunit beta	3	790.716	2.5514	1.1894e-13	100.45	1	23264	27969	26689	23822	28311	23526	23927	1.028
665	FFESFGDLSTPDAVMGNPKVK	21	Oxidation (M),Crotony(K)	_FFESFGDLSTPDAVM(ox)GNPK(cr)VK_	P68871	Hemoglobin subunit beta	3	790.716	2.2247	6.3305e-39	131.67	1	83919	96035	95969	86399	88269	83712	86875	1.035
666	FFESFGDLSTPDAVMGNPKVK	21	Oxidation (M),Crotony(K)	_FFESFGDLSTPDAVM(ox)GNPK(cr)VK_	P68871	Hemoglobin subunit beta	4	593.289	1.5962	2.9911e-14	100.97	1	22905	24412	22389	20891	22390	19874	23787	1.039
667	FFESFGDLSTPDAVMGNPKVK	21	Oxidation (M),Crotony(K)	_FFESFGDLSTPDAVM(ox)GNPK(cr)VK_	P68871	Hemoglobin subunit beta	2	1185.57	1.1133	0	292.29	1	248320	251810	233110	221810	250410	238200	260140	1.048
668	FFESFGDLSTPDAVMGNPKVK	21	Oxidation (M),Crotony(K)	_FFESFGDLSTPDAVM(ox)GNPK(cr)VK_	P68871	Hemoglobin subunit beta	5	474.832	2.4485	2.546e-05	71.637	1	4262.4	4261.7	4250.4	4050.6	3861.5	3708.9	3967.9	0.931
669	FFESFGDLSTPDAVMGNPKVK	21	Crotony(K)	_FFESFGDLSTPDAVMGNPK(cr)VK_	P68871	Hemoglobin subunit beta	4	589.29	1.3672	2.2635e-13	95.205	1	4850.6	5550.2	5150.7	4105.3	4815.8	4581.8	4655.5	0.96
670	FFESFGDLSTPDAVMGNPKVK	21	Crotony(K)	_FFESFGDLSTPDAVMGNPK(cr)VK_	P68871	Hemoglobin subunit beta	3	785.384	1.8109	2.7498e-66	156.13	1	7659.5	9262.8	8207	7727.7	8504.2	8248.7	7334.5	0.958
671	FFESFGDLSTPDAVMGNPKVK	21	Crotony(K)	_FFESFGDLSTPDAVMGNPK(cr)VK_	P68871	Hemoglobin subunit beta	3	785.384	2.3316	1.252e-87	175.39	2	26811	32084	30475	28532	33995	26076	25340	0.945
672	FFESFGDLSTPDAVMGNPKVK	21	Crotony(K)	_FFESFGDLSTPDAVMGNPK(cr)VK_	P68871	Hemoglobin subunit beta	4	589.29	1.8883	1.2713e-13	98.062	1	2462.3	2772	2483.2	2268.2	3063	2116.6	3165.4	1.286
673	FFESFGDLSTPDAVMGNPKVK	21	Crotony(K)	_FFESFGDLSTPDAVMGNPK(cr)VK_	P68871	Hemoglobin subunit beta	3	785.384	2.3015	1.2602e-242	250.08	19	353900	324580	313620	294560	332650	286600	377300	1.066
674	FFESFGDLSTPDAVMGNPKVK	21	Crotony(K)	_FFESFGDLSTPDAVMGNPK(cr)VK_	P68871	Hemoglobin subunit beta	5	471.633	1.6095	7.3656e-59	151.04	4	9237.1	10349	10444	8790.4	10172	9399.3	11367	1.231
675	FFESFGDLSTPDAVMGNPKVK	21	Crotony(K)	_FFESFGDLSTPDAVMGNPK(cr)VK_	P68871	Hemoglobin subunit beta	2	1177.57	0.69775	0	316.54	2	60768	63770	60609	56026	66656	61559	67368	1.109
676	FFESFGDLSTPDAVMGNPKVK	21	Crotony(K)	_FFESFGDLSTPDAVMGNPK(cr)VK_	P68871	Hemoglobin subunit beta	4	589.29	1.844	3.1958e-49	141.13	4	13071	13778	13808	12580	13475	12311	15837	1.212
677	FFESFGDLSTPDAVMGNPKVK	21	Crotony(K)	_FFESFGDLSTPDAVMGNPK(cr)VK_	P68871	Hemoglobin subunit beta	4	589.29	2.4371	1.0702e-39	135.08	3	2466.2	2953.8	2856.8	2530.6	2987.4	2109.4	2315.6	0.939
678	FFESFGDLSTPDAVMGNPKVK	21	Crotony(K)	_FFESFGDLSTPDAVMGNPK(cr)VK_	P68871	Hemoglobin subunit beta	4	589.29	3.1982	2.8766e-39	130.27	1	4155	5522.3	4388.2	4431.5	4701.2	4115.5	3582.7	0.862
679	FFESFGDLSTPDAVMGNPKVK	21	Crotony(K)	_FFESFGDLSTPDAVMGNPK(cr)VK_	P68871	Hemoglobin subunit beta	4	589.29	3.0799	1.358e-07	74.744	1	0	0	0	0	0	0	0	NA
680	FFESFGDLSTPDAVMGNPKVK	21	Crotony(K)	_FFESFGDLSTPDAVMGNPK(cr)VK_	P68871	Hemoglobin subunit beta	4	589.29	2.9891	8.8275e-24	111.01	2	1470.9	1831	1873	1641.4	1813.3	1686.3	1601	1.088
681	FFESFGDLSTPDAVMGNPKVK	21	Crotony(K)	_FFESFGDLSTPDAVMGNPK(cr)VK_	P68871	Hemoglobin subunit beta	4	589.29	2.8601	5.792e-50	145.91	4	5653.2	5485.1	6273.8	5133.9	5620.8	5009.3	5720.1	1.012
682	FFESFGDLSTPDAVMGNPKVK	21	Crotony(K)	_FFESFGDLSTPDAVMGNPK(cr)VK_	P68871	Hemoglobin subunit beta	3	785.384	2.9531	1.055e-171	225.11	9	32938	35032	33445	32694	36254	30752	32554	0.988
683	FFESFGDLSTPDAVMGNPKVK	21	Crotony(K)	_FFESFGDLSTPDAVMGNPK(cr)VK_	P68871	Hemoglobin subunit beta	4	589.29	2.436	2.434e-39	131.45	4	4131.5	4475.6	5129.8	3966.7	4568.1	4266	4412.3	1.068
684	FFESFGDLSTPDAVMGNPKVK	21	Crotony(K)	_FFESFGDLSTPDAVMGNPK(cr)VK_	P68871	Hemoglobin subunit beta	4	589.29	2.1309	4.734e-31	122.01	5	4433.5	5415.9	4769	4513.6	5721.3	4819.4	5019.6	1.132
685	FFESFGDLSTPDAVMGNPKVK	21	Crotony(K)	_FFESFGDLSTPDAVMGNPK(cr)VK_	P68871	Hemoglobin subunit beta	3	785.384	2.5766	6.632e-102	191.35	5	16165	16895	16423	15682	17582	15738	16288	1.008
686	FFESFGDLSTPDAVMGNPKVK	21	Crotony(K)	_FFESFGDLSTPDAVMGNPK(cr)VK_	P68871	Hemoglobin subunit beta	3	785.384		8.5819e-146	171.98	1	0	0	0	0	0	0	0	NA
687	FFESFGDLSTPDAVMGNPKVK	21	Crotony(K)	_FFESFGDLSTPDAVMGNPK(cr)VK_	P68871	Hemoglobin subunit beta	3	785.384	2.348	9.9389e-24	112.55	1	32877	44069	38588	37051	41272	33927	31868	0.969
688	FFESFGDLSTPDAVMGNPKVK	21	Crotony(K)	_FFESFGDLSTPDAVMGNPK(cr)VK_	P68871	Hemoglobin subunit beta	4	589.29	2.3196	0.0021253	53.768	1	0	0	0	0	0	0	0	NA
689	FFESFGDLSTPDAVMGNPKVK	21	Crotony(K)	_FFESFGDLSTPDAVMGNPK(cr)VK_	P68871	Hemoglobin subunit beta	4	589.29	2.3208	1.6656e-59	155.24	3	27632	30047	26566	24533	27392	24798	27999	1.013
690	FFESFGDLSTPDAVMGNPKVK	21	Crotony(K)	_FFESFGDLSTPDAVMGNPK(cr)VK_	P68871	Hemoglobin subunit beta	3	785.384	2.223	6.9615e-133	205.18	2	8496.7	8953.3	8604.2	7768	9312.4	7669.6	9333	1.098
691	FFESFGDLSTPDAVMGNPKVK	21	Crotony(K)	_FFESFGDLSTPDAVMGNPK(cr)VK_	P68871	Hemoglobin subunit beta	5	471.633	2.2674	5.3982e-59	152.37	1	3237	3035.7	2605.3	2380	3369.5	2254.2	2910.4	0.899
692	FFESFGDLSTPDAVMGNPKVK	21	Crotony(K)	_FFESFGDLSTPDAVMGNPK(cr)VK_	P68871	Hemoglobin subunit beta	2	1177.57	1.1052	0	305.85	1	34245	37211	34063	31277	38485	32407	35236	1.029
693	FFESFGDLSTPDAVMGNPKVK	21	Crotony(K)	_FFESFGDLSTPDAVMGNPK(cr)VK_	P68871	Hemoglobin subunit beta	3	785.384	1.9331	1.3917e-66	160.55	1	0	0	0	0	0	0	0	NA
694	FFESFGDLSTPDAVMGNPKVK	21	Crotony(K)	_FFESFGDLSTPDAVMGNPK(cr)VK_	P68871	Hemoglobin subunit beta	3	785.384		2.1958e-33	100.97	1	0	0	0	0	0	0	0	NA
695	FFESFGDLSTPDAVMGNPKVK	21	Crotony(K)	_FFESFGDLSTPDAVMGNPK(cr)VK_	P68871	Hemoglobin subunit beta	3	785.384		2.3837e-191	188.71	1	0	0	0	0	0	0	0	NA
696	FFESFGDLSTPDAVMGNPKVK	21	Crotony(K)	_FFESFGDLSTPDAVMGNPK(cr)VK_	P68871	Hemoglobin subunit beta	3	785.384	1.7028	1.055e-171	225.11	1	8605.7	10795	9532.4	9704.3	10464	9198.9	10387	1.207
697	FFESFGDLSTPDAVMGNPKVK	21	Crotony(K)	_FFESFGDLSTPDAVMGNPK(cr)VK_	P68871	Hemoglobin subunit beta	3	785.384		2.3649e-107	153.21	1	0	0	0	0	0	0	0	NA
698	FFESFGDLSTPDAVMGNPKVK	21	Crotony(K)	_FFESFGDLSTPDAVMGNPK(cr)VK_	P68871	Hemoglobin subunit beta	3	785.384	2.979	3.9913e-31	124.63	1	15580	17397	16382	14870	17312	13483	15151	0.972
699	FFESFGDLSTPDAVMGNPKVK	21	Crotony(K)	_FFESFGDLSTPDAVMGNPK(cr)VK_	P68871	Hemoglobin subunit beta	3	785.384	2.7784	0.00013458	66.264	2	10465	12985	11836	11535	13466	10547	11166	1.067
700	FFESFGDLSTPDAVMGNPKVK	21	Crotony(K)	_FFESFGDLSTPDAVMGNPK(cr)VK_	P68871	Hemoglobin subunit beta	4	589.29	2.603	1.7759e-40	137.45	3	9468.1	10430	10858	9204.5	10200	9994.8	10333	1.091
701	FFESFGDLSTPDAVMGNPKVK	21	Crotony(K)	_FFESFGDLSTPDAVMGNPK(cr)VK_	P68871	Hemoglobin subunit beta	2	1177.57	2.0066	0	384.53	2	531670	533350	489080	468630	519400	480080	556910	1.047
702	FFESFGDLSTPDAVMGNPKVK	21	Crotony(K)	_FFESFGDLSTPDAVMGNPK(cr)VK_	P68871	Hemoglobin subunit beta	5	471.633	3.3883	6.5578e-05	66.606	1	7590	7707.8	7720.2	6676	6819.9	6922.4	8054.5	1.061
703	FFESFGDLSTPDAVMGNPKVK	21	Crotony(K)	_FFESFGDLSTPDAVMGNPK(cr)VK_	P68871	Hemoglobin subunit beta	3	785.384	2.5674	0.0025802	54.875	1	20233	22519	23436	20715	22529	16821	18763	0.927
704	FFESFGDLSTPDAVMGNPKVK	21	Crotony(K)	_FFESFGDLSTPDAVMGNPK(cr)VK_	P68871	Hemoglobin subunit beta	3	785.384	1.5447	1.603e-116	198.96	5	29172	30807	31407	27926	30716	26363	27353	0.938
705	FFESFGDLSTPDAVMGNPKVK	21	Crotony(K)	_FFESFGDLSTPDAVMGNPK(cr)VK_	P68871	Hemoglobin subunit beta	3	785.384		2.8461e-62	127.59	1	0	0	0	0	0	0	0	NA
706	FFESFGDLSTPDAVMGNPKVKAHGK	25	Oxidation (M),2 Crotony(K)	_FFESFGDLSTPDAVM(ox)GNPK(cr)VK(cr)AHGK_	P68871	Hemoglobin subunit beta	4	708.598	1.2301	8.6982e-07	75.3	1	0	0	0	0	0	0	0	NA
707	FFESFGDLSTPDAVMGNPKVKAHGK	25	2 Crotony(K)	_FFESFGDLSTPDAVMGNPK(cr)VK(cr)AHGK_	P68871	Hemoglobin subunit beta	4	704.599	2.6262	1.1881e-182	223.51	1	32643	36760	36494	33468	44048	37311	33530	1.027
708	FFESFGDLSTPDAVMGNPKVKAHGK	25	Crotony(K)	_FFESFGDLSTPDAVMGNPKVK(cr)AHGK_	P68871	Hemoglobin subunit beta	4	687.593	2.2352	0.016778	61.437	1	0	0	0	0	0	0	0	NA
709	FHVEEEGKGK	10	Crotony(K)	_FHVEEEGK(cr)GK_	P00558	Phosphoglycerate kinase 1	3	409.872	2.2391	2.3502e-12	134.23	2	12301	13833	13362	12986	13231	12234	11887	0.966
710	FHVEEEGKGK	10	Crotony(K)	_FHVEEEGK(cr)GK_	P00558	Phosphoglycerate kinase 1	3	409.872	2.6686	2.3258e-07	117.7	1	3969.5	4814.7	4558	4614.5	4408.9	4082	4230	1.066
711	FHYKTDQGIK	10	Crotony(K)	_FHYK(cr)TDQGIK_	P04040	Catalase	3	435.559	2.7792	1.0723e-08	123.51	1	3214.1	3978.1	4267.6	3887.2	3880.1	3505	3138.4	0.976
712	FHYKTDQGIK	10	Crotony(K)	_FHYK(cr)TDQGIK_	P04040	Catalase	3	435.559	3.4352	1.2596e-32	156.48	2	1515.5	1990.2	1982.7	2004.7	2111.3	1910.5	2166.4	1.429
713	FHYKTDQGIK	10	Crotony(K)	_FHYK(cr)TDQGIK_	P04040	Catalase	4	326.921	2.4191	1.0715e-05	98.048	2	3561.8	4356.1	3967	3341.2	3479	3274.1	3198.7	0.898
714	FHYKTDQGIK	10	Crotony(K)	_FHYK(cr)TDQGIK_	P04040	Catalase	2	652.835	4.0771	1.5087e-08	126.19	1	6590.2	7262.3	7431.5	6491.9	7916.2	5833.9	7215	1.095
715	FIEKDIMK	8	Oxidation (M)	_FIEKDIM(ox)K_	Q8IJJ4	Dihydrolipoamide acetyltransferase component of pyruvate dehydrogenase complex	2	520.278	5.2684	0.021314	45.081	1	28940	37368	34611	32319	33281	27494	26489	0.915
717	FKSLDDVIK	9	Crotony(K)	_FK(cr)SLDDVIK_	P00352	Retinal dehydrogenase 1	2	566.816	3.2267	0.00023962	93.345	1	29858	36758	35820	29258	35641	27904	30616	1.025
718	FKSLDDVIK	9	Crotony(K)	_FK(cr)SLDDVIK_	P00352	Retinal dehydrogenase 1	2	566.816	2.8242	0.0013939	83.182	1	53321	63285	63959	55375	60050	50614	54318	1.019
720	FLASVSTVLTSK	12	Unmodified	_FLASVSTVLTSK_	P69905	Hemoglobin subunit alpha	3	418.243	1.8948	4.4032e-06	98.898	1	0	0	0	0	0	0	0	NA
721	FLASVSTVLTSK	12	Unmodified	_FLASVSTVLTSK_	P69905	Hemoglobin subunit alpha	3	418.243	2.5477	3.5563e-21	141.1	3	6330.8	6901	6986.1	6382.5	5895.3	5472.3	5842.7	0.923
722	FLASVSTVLTSK	12	Unmodified	_FLASVSTVLTSK_	P69905	Hemoglobin subunit alpha	2	626.861	2.5027	3.3101e-11	118.87	2	2659	2786.7	2222.8	2877.4	2467.4	1781.6	2402.3	0.903
723	FLASVSTVLTSK	12	Unmodified	_FLASVSTVLTSK_	P69905	Hemoglobin subunit alpha	3	418.243	3.3879	3.636e-16	132.17	1	0	0	0	0	0	0	0	NA
724	FLASVSTVLTSK	12	Unmodified	_FLASVSTVLTSK_	P69905	Hemoglobin subunit alpha	2	626.861	3.339	1.5373e-15	133.15	1	0	0	0	0	0	0	0	NA
725	FLASVSTVLTSK	12	Unmodified	_FLASVSTVLTSK_	P69905	Hemoglobin subunit alpha	3	418.243	3.6173	5.5337e-13	124.42	1	1357.9	1936.4	1789.3	1747.6	1854.6	1771.6	1616	1.19
726	FLASVSTVLTSK	12	Unmodified	_FLASVSTVLTSK_	P69905	Hemoglobin subunit alpha	3	418.243	3.7104	6.2803e-12	118.9	1	1908.7	1752.7	2357.9	2068.4	2061.6	1428.1	2020.5	1.059
727	FLASVSTVLTSK	12	Unmodified	_FLASVSTVLTSK_	P69905	Hemoglobin subunit alpha	3	418.243	3.5877	3.5402e-16	132.32	1	2144.1	2941.4	2762.6	2485.9	2609.6	2112.4	2271.2	1.059
728	FLASVSTVLTSK	12	Unmodified	_FLASVSTVLTSK_	P69905	Hemoglobin subunit alpha	3	418.243	3.2406	5.0046e-16	130.01	3	6547.7	7106.4	7205.1	6330.6	6293.9	5655.4	6987.7	1.067
729	FLASVSTVLTSK	12	Unmodified	_FLASVSTVLTSK_	P69905	Hemoglobin subunit alpha	2	626.861	3.1476	0.0061396	83.243	1	3596	3729.5	3502.2	4097	3761.7	2924.1	3228	0.898
730	FLASVSTVLTSK	12	Unmodified	_FLASVSTVLTSK_	P69905	Hemoglobin subunit alpha	3	418.243	3.0037	9.9644e-13	120.86	1	2260.5	2792.5	2598.7	2525.3	2504.3	2257.6	2221.9	0.983
731	FLASVSTVLTSK	12	Unmodified	_FLASVSTVLTSK_	P69905	Hemoglobin subunit alpha	3	418.243	2.4742	4.628e-21	139.32	5	5139.2	6145.6	5521.7	5511.5	5502	4320.3	4884.9	0.951
732	FLASVSTVLTSK	12	Unmodified	_FLASVSTVLTSK_	P69905	Hemoglobin subunit alpha	2	626.861	2.8353	4.9947e-05	95.428	1	0	0	0	0	0	0	0	NA
733	FLASVSTVLTSK	12	Unmodified	_FLASVSTVLTSK_	P69905	Hemoglobin subunit alpha	2	626.861	2.4616	2.7542e-15	129.37	6	2903.9	2795.4	3093.7	2906.6	3004.7	2044.5	2558.4	0.881
734	FLASVSTVLTSK	12	Unmodified	_FLASVSTVLTSK_	P69905	Hemoglobin subunit alpha	3	418.243		8.6074e-49	125.97	1	0	0	0	0	0	0	0	NA
735	FLASVSTVLTSK	12	Unmodified	_FLASVSTVLTSK_	P69905	Hemoglobin subunit alpha	2	626.861		8.7137e-06	77.204	1	0	0	0	0	0	0	0	NA
736	FLASVSTVLTSK	12	Unmodified	_FLASVSTVLTSK_	P69905	Hemoglobin subunit alpha	3	418.243		8.6074e-49	125.97	1	0	0	0	0	0	0	0	NA
737	FLASVSTVLTSK	12	Unmodified	_FLASVSTVLTSK_	P69905	Hemoglobin subunit alpha	3	418.243		1.991e-49	131.12	1	0	0	0	0	0	0	0	NA
738	FLASVSTVLTSK	12	Unmodified	_FLASVSTVLTSK_	P69905	Hemoglobin subunit alpha	3	418.243		1.1545e-19	97.452	1	0	0	0	0	0	0	0	NA
739	FLASVSTVLTSK	12	Unmodified	_FLASVSTVLTSK_	P69905	Hemoglobin subunit alpha	2	626.861	2.3812	1.6429e-71	184.31	2	58235	73814	67012	60538	70828	55928	54912	0.943
740	FLASVSTVLTSK	12	Unmodified	_FLASVSTVLTSK_	P69905	Hemoglobin subunit alpha	3	418.243	2.1248	0.00058912	87.777	1	0	0	0	0	0	0	0	NA
741	FLASVSTVLTSK	12	Unmodified	_FLASVSTVLTSK_	P69905	Hemoglobin subunit alpha	3	418.243	2.049	4.4032e-06	98.898	2	3202.6	6311.3	4426.8	4055.2	4636.6	3518.2	3465.9	1.082
742	FLASVSTVLTSK	12	Unmodified	_FLASVSTVLTSK_	P69905	Hemoglobin subunit alpha	3	418.243	1.7873	4.4032e-06	98.898	4	2966.7	5177.5	3132.9	2760.8	3983	2416.1	2880.8	0.971
743	FLASVSTVLTSK	12	Unmodified	_FLASVSTVLTSK_	P69905	Hemoglobin subunit alpha	3	418.243		0.010134	44.614	1	0	0	0	0	0	0	0	NA
744	FLASVSTVLTSK	12	Unmodified	_FLASVSTVLTSK_	P69905	Hemoglobin subunit alpha	3	418.243	2.223	0.0005605	88.021	2	16294	19665	20570	20925	20797	18100	17703	1.086
745	FLASVSTVLTSK	12	Unmodified	_FLASVSTVLTSK_	P69905	Hemoglobin subunit alpha	2	626.861	2.0921	0.0050418	84.365	1	10612	12756	13618	12396	11972	11096	11279	1.063
746	FLASVSTVLTSK	12	Unmodified	_FLASVSTVLTSK_	P69905	Hemoglobin subunit alpha	2	626.861	2.3184	0.0048982	84.605	2	20337	26789	26556	26242	23753	21736	23286	1.145
747	FLASVSTVLTSK	12	Unmodified	_FLASVSTVLTSK_	P69905	Hemoglobin subunit alpha	3	418.243	3.0619	1.2281e-05	93.839	2	3039.7	3643.5	3647.2	3267.9	2697.6	2660.2	3137.8	1.032
748	FLASVSTVLTSK	12	Unmodified	_FLASVSTVLTSK_	P69905	Hemoglobin subunit alpha	2	626.861	2.9131	6.4428e-46	166.7	2	25262	29798	27797	26630	25578	23015	25807	1.022
749	FLASVSTVLTSK	12	Unmodified	_FLASVSTVLTSK_	P69905	Hemoglobin subunit alpha	2	626.861	3.9434	1.1718e-71	186.58	1	18965	21102	22817	19986	19586	18188	19344	1.02
750	FLASVSTVLTSK	12	Unmodified	_FLASVSTVLTSK_	P69905	Hemoglobin subunit alpha	3	418.243	4.0501	0.0099912	61.344	2	909.87	914.01	981.4	898.84	714.47	629.9	1010.5	1.111
751	FLASVSTVLTSK	12	Unmodified	_FLASVSTVLTSK_	P69905	Hemoglobin subunit alpha	3	418.243	2.8499	1.564e-09	108.35	2	8398.1	11009	9293.3	8981.8	9371.3	7616	8431.3	1.004
752	FLASVSTVLTSK	12	Unmodified	_FLASVSTVLTSK_	P69905	Hemoglobin subunit alpha	3	418.243	3.0043	1.8038e-36	157.38	2	8315.4	10706	11920	10321	9284.3	8618.1	9618.1	1.157
753	FLASVSTVLTSK	12	Unmodified	_FLASVSTVLTSK_	P69905	Hemoglobin subunit alpha	2	626.861	2.879	5.4211e-105	208.27	1	57202	69203	66396	60375	61192	52417	56952	0.996
754	FLASVSTVLTSK	12	Unmodified	_FLASVSTVLTSK_	P69905	Hemoglobin subunit alpha	3	418.243	2.8921	2.8976e-11	114.86	1	0	0	0	0	0	0	0	NA
755	FLASVSTVLTSK	12	Unmodified	_FLASVSTVLTSK_	P69905	Hemoglobin subunit alpha	2	626.861	2.7643	1.1768e-12	127.02	1	0	0	0	0	0	0	0	NA
756	FLASVSTVLTSK	12	Unmodified	_FLASVSTVLTSK_	P69905	Hemoglobin subunit alpha	2	626.861	3.1102	0.0028118	88.092	1	39834	42679	46133	44142	44534	38860	40869	1.026
757	FLASVSTVLTSK	12	Unmodified	_FLASVSTVLTSK_	P69905	Hemoglobin subunit alpha	2	626.861	3.1849	6.5517e-144	225.15	21	238400	254900	263250	245510	227870	212420	239770	1.006
758	FLASVSTVLTSK	12	Unmodified	_FLASVSTVLTSK_	P69905	Hemoglobin subunit alpha	3	418.243	3.2285	1.195e-46	167.11	24	164330	178270	188050	177020	162120	150670	166760	1.015
759	FLASVSTVLTSK	12	Unmodified	_FLASVSTVLTSK_	P69905	Hemoglobin subunit alpha	2	626.861	2.735	1.1893e-46	172.76	1	7601.4	8183.5	7901.4	7760.5	7207.4	6693.9	6960.6	0.916
760	FLASVSTVLTSK	12	Unmodified	_FLASVSTVLTSK_	P69905	Hemoglobin subunit alpha	2	626.861	1.9333	4.6831e-106	210.15	3	373340	391500	399200	380260	354710	327010	368040	0.986
761	FLEDVKK	7	Crotony(K)	_FLEDVK(cr)K_	P01009	Alpha-1-antitrypsin	2	473.766	4.1563	0.00057483	86.794	2	1119.4	2868.7	2301.6	7592.7	2459.9	31237	1424.1	1.272
762	FLEDVKK	7	Crotony(K)	_FLEDVK(cr)K_	P01009	Alpha-1-antitrypsin	3	316.18	2.6453	0.004823	76.035	1	1244.6	1758.7	1408.3	5405.1	1477.8	21065	938.39	0.754
763	FLENEDRR	8	Unmodified	_FLENEDRR_	P01009	Alpha-1-antitrypsin	3	360.181	1.5098	0.014998	51.066	1	0	0	0	0	0	0	0	NA
764	FLENEDRR	8	Unmodified	_FLENEDRR_	P01009	Alpha-1-antitrypsin	2	539.767		0.038737	28.096	1	0	0	0	0	0	0	0	NA
765	FLFVLLGPEAPHIDYTQLGR	20	Unmodified	_FLFVLLGPEAPHIDYTQLGR_	P02730	Band 3 anion transport protein	3	762.748	2.8029	5.0868e-10	84.581	1	2462.9	3266.5	3293.1	3009.1	3140.4	2476.6	2847.7	1.156
766	FLFVLLGPEAPHIDYTQLGR	20	Unmodified	_FLFVLLGPEAPHIDYTQLGR_	P02730	Band 3 anion transport protein	3	762.748	2.7078	4.7124e-39	134.83	3	34494	33818	32539	34195	40554	34697	37430	1.085
767	FLLQHQADVNAK	12	Unmodified	_FLLQHQADVNAK_	P16157	Ankyrin-1	3	461.917	1.3656	6.0672e-37	162.49	1	10727	13074	11998	12336	10404	9546.7	11805	1.1
768	FLNVQELAAAHHEKLK	16	Crotony(K)	_FLNVQELAAAHHEK(cr)LK_	P02549	Spectrin alpha chain, erythrocytic 1	4	479.765	3.1228	2.6953e-08	92.773	1	0	0	0	0	0	0	0	NA
769	FLNVQELAAAHHEKLK	16	Crotony(K)	_FLNVQELAAAHHEK(cr)LK_	P02549	Spectrin alpha chain, erythrocytic 1	4	479.765	3.1429	6.7436e-17	114.63	1	1565.5	1708.7	1384.5	1891.6	1739.7	1682.6	1470.6	0.939
770	FLNVQELAAAHHEKLK	16	Crotony(K)	_FLNVQELAAAHHEK(cr)LK_	P02549	Spectrin alpha chain, erythrocytic 1	3	639.351	3.3974	0.00018865	68.41	1	0	0	0	0	0	0	0	NA
771	FLSHVISALVSEYR	14	Unmodified	_FLSHVISALVSEYR_	P09105	Hemoglobin subunit theta-1	3	540.963		3.2191e-10	84.173	1	0	0	0	0	0	0	0	NA
772	FLTTAKDK	8	Crotony(K)	_FLTTAK(cr)DK_	P01024	Complement C3	2	496.277	2.5584	0.015699	68.657	1	31817	42678	38993	48107	42648	96439	31523	0.991
773	FNWYVDGVEVHNAK	14	Unmodified	_FNWYVDGVEVHNAK_	P01857	Immunoglobulin heavy constant gamma 1	3	559.939	3.2086	0.0012538	71.545	1	0	0	0	0	0	0	0	NA
774	FQFDGDKK	8	Crotony(K)	_FQFDGDK(cr)K_	P52209	6-phosphogluconate dehydrogenase, decarboxylating	2	526.756	1.5395	0.010173	69.275	2	33581	40688	36635	36087	39272	34276	34504	1.027
775	FQFDGDKK	8	Crotony(K)	_FQFDGDK(cr)K_	P52209	6-phosphogluconate dehydrogenase, decarboxylating	3	351.506	1.8916	0.0010881	96.034	1	7168.4	7821	6737.4	7800.6	8704.3	7281.3	6727.8	0.939
777	FSQVKEVK	8	Crotony(K)	_FSQVK(cr)EVK_	P00390	Glutathione reductase, mitochondrial	2	516.79	1.8181	0.0024644	85.355	1	33534	36732	35406	31618	38038	31988	34079	1.016
778	FSTVAGESGSADTVR	15	Unmodified	_FSTVAGESGSADTVR_	P04040	Catalase	3	495.239	0.98928	0.00057139	67.648	1	0	0	0	0	0	0	0	NA
779	FSTVAGESGSADTVR	15	Unmodified	_FSTVAGESGSADTVR_	P04040	Catalase	2	742.355	1.0442	9.144e-06	92.38	1	1821.4	2507.1	2364.8	2323.3	2396.6	2051.4	2520	1.384
780	FSTVAGESGSADTVR	15	Unmodified	_FSTVAGESGSADTVR_	P04040	Catalase	2	742.355	2.579	4.6239e-05	91.07	1	2395	3284.7	2913.2	2975.8	2920.2	2009.9	2222.8	0.928
781	FSTVAGESGSADTVRDPR	18	Unmodified	_FSTVAGESGSADTVRDPR_	P04040	Catalase	3	617.966	1.6244	1.3953e-05	74.141	1	3252.6	3425.9	3580.2	3422.3	3954.5	2736.7	3249.6	0.999
782	FTEDAKR	7	Crotony(K)	_FTEDAK(cr)R_	P01011	Alpha-1-antichymotrypsin	2	467.735	0.69689	0.0075191	107.29	1	722.92	996.95	781.58	4201.1	1218.1	18451	474.17	0.656
783	FTEGKGYQPCDPQVIQDR	18	Crotony(K)	_FTEGK(cr)GYQPCDPQVIQDR_	P11277	Spectrin beta chain, erythrocytic	3	736.013	1.0192	4.4188e-06	75.533	1	14007	18238	13941	15015	16202	15985	15188	1.084
784	FTMGHSAHEETKAHIEELR	19	Crotony(K)	_FTMGHSAHEETK(cr)AHIEELR_	P02549	Spectrin alpha chain, erythrocytic 1	5	459.023	1.5916	1.1993e-67	168.79	1	2732	3441.5	3253.3	2949.5	3235.1	2776.8	2470	0.904
785	FTRPLFKDLAAFDK	14	Crotony(K)	_FTRPLFK(cr)DLAAFDK_	P09960	Leukotriene A-4 hydrolase	3	579.651	2.3338	0.012871	54.281	1	0	0	0	0	0	0	0	NA
786	FVEDTKK	7	Crotony(K)	_FVEDTK(cr)K_	P16152	Carbonyl reductase [NADPH] 1	2	467.748	2.4018	0.014629	67.464	1	26956	29125	29561	27593	28084	26603	25935	0.962
787	FYHPEKEDGKLNK	13	Crotony(K)	_FYHPEKEDGK(cr)LNK_	P01024	Complement C3	4	418.964	3.5409	5.4888e-09	103.13	1	3206.5	3993.6	3561.1	5559.3	4139.2	13863	2822.2	0.88
788	FYKNEGGTWSVEK	13	Crotony(K)	_FYK(cr)NEGGTWSVEK_	Q13228	Methanethiol oxidase	3	538.26	4.1903	0.012198	52.527	1	0	0	0	0	0	0	0	NA
789	GADKTVK	7	Crotony(K)	_GADK(cr)TVK_	P58546	Myotrophin	2	393.721	2.7687	0.00059213	90.709	1	10371	10926	9857.6	12045	13215	11548	8625.5	0.832
790	GAGAFGYFEVTHDITK	16	Unmodified	_GAGAFGYFEVTHDITK_	P04040	Catalase	3	571.614	2.5249	2.72e-23	124.39	1	11019	12903	11122	10706	11222	8421	9161.2	0.831
791	GAGAFGYFEVTHDITK	16	Unmodified	_GAGAFGYFEVTHDITK_	P04040	Catalase	3	571.614	2.4953	1.8104e-11	102.64	1	18175	22930	20260	19297	18824	16641	18246	1.004
792	GAGAFGYFEVTHDITKYSK	19	Crotony(K)	_GAGAFGYFEVTHDITK(cr)YSK_	P04040	Catalase	3	720.353	2.5009	2.0656e-92	188.41	1	39667	47975	44989	40883	47417	38539	34733	0.876
793	GAGAFGYFEVTHDITKYSK	19	Crotony(K)	_GAGAFGYFEVTHDITK(cr)YSK_	P04040	Catalase	4	540.517	2.4965	0.0088299	45.844	1	0	0	0	0	0	0	0	NA
794	GAKEHGAVAVER	12	Crotony(K)	_GAK(cr)EHGAVAVER_	Q9UNZ2	NSFL1 cofactor p47	3	431.23	1.6682	0.0026432	74.789	2	7676.7	9925.2	9597.3	8970.6	10028	8488.3	8341.2	1.087
795	GASDEEIKR	9	Crotony(K)	_GASDEEIK(cr)R_	P25685	DnaJ homolog subfamily B member 1	2	536.767	1.7469	0.00013987	102.52	1	6426.4	7051.1	6291.4	7218.4	7910.4	6423.8	7062.1	1.099
796	GDAVTKAAK	9	Crotony(K)	_GDAVTK(cr)AAK_	Q06323	Proteasome activator complex subunit 1	2	464.759	2.1869	0.00064101	89.171	1	7164.3	9822.7	8137.8	8206.9	8950.8	8206.1	7044.4	0.983
797	GDGPVQGIINFEQKESNGPVK	21	Crotony(K)	_GDGPVQGIINFEQK(cr)ESNGPVK_	P00441	Superoxide dismutase [Cu-Zn]	3	761.053	3.0719	5.7847e-101	184.6	1	14127	20130	16298	16244	19210	15898	14480	1.025
798	GDGPVQGIINFEQKESNGPVK	21	Crotony(K)	_GDGPVQGIINFEQK(cr)ESNGPVK_	P00441	Superoxide dismutase [Cu-Zn]	4	571.042	2.8217	1.3555e-39	134.32	1	5612.2	8069.5	7363	6941.6	7711.9	6185.2	6176.3	1.101
799	GDSGGPLIVHKR	12	Crotony(K)	_GDSGGPLIVHK(cr)R_	P00751	Complement factor B	3	435.242	1.9336	0.0015007	85.885	2	10890	13958	13219	15187	14905	15405	12217	1.122
800	GDTVLLKGK	9	Crotony(K)	_GDTVLLK(cr)GK_	P55072	Transitional endoplasmic reticulum ATPase	3	333.534		0.0043136	65.224	1	0	0	0	0	0	0	0	NA
801	GDVNEEGPENKDK	13	Crotony(K)	_GDVNEEGPENK(cr)DK_	Q8I492	Mature parasite-infected erythrocyte surface antigen	3	500.227	2.8664	4.2777e-18	122.97	1	3959	5786.8	6897.2	6791.3	7278	5356.3	3661.8	0.925
802	GEFVTTVQQR	10	Unmodified	_GEFVTTVQQR_	P40925	Malate dehydrogenase, cytoplasmic	2	582.804	1.9022	0.0025998	90.306	1	5862.6	7563.4	6880.6	7800.6	6942.7	6152.5	6574.8	1.121
803	GENQSPVELHTK	12	Unmodified	_GENQSPVELHTK_	P07451	Carbonic anhydrase 3	3	446.893	2.1459	0.0045606	69.345	1	0	0	0	0	0	0	0	NA
804	GENQSPVELHTKDIR	15	Crotony(K)	_GENQSPVELHTK(cr)DIR_	P07451	Carbonic anhydrase 3	3	597.639	2.1651	1.8868e-69	174.4	1	7098.4	8223.4	7565.7	7254.4	8595.8	7025	6547.4	0.922
805	GETKSFYPEEVSSMVLTK	18	Crotony(K)	_GETK(cr)SFYPEEVSSMVLTK_	P11142	Heat shock cognate 71 kDa protein	3	700.678	2.0182	0.00052483	62.002	1	15375	19374	17075	15195	19664	15709	15518	1.009
806	GGEDKLK	7	Crotony(K)	_GGEDK(cr)LK_	P62258	14-3-3 protein epsilon	2	407.719	1.5182	0.034574	60.436	1	6782.8	8093.2	7448.6	7645.2	8020.6	6718.4	7319.4	1.079
807	GGPFSDSYR	9	Unmodified	_GGPFSDSYR_	P00915	Carbonic anhydrase 1	2	493.222	3.0738	1.8974e-09	131.5	1	3393.9	4457.1	4506.2	3714.2	3545.8	3485.5	3678.7	1.084
808	GGPFSDSYR	9	Unmodified	_GGPFSDSYR_	P00915	Carbonic anhydrase 1	2	493.222	1.6163	0.00058245	99.013	2	16257	18907	16924	16697	18900	14841	14679	0.903
809	GGPFSDSYR	9	Unmodified	_GGPFSDSYR_	P00915	Carbonic anhydrase 1	2	493.222	1.2557	7.4028e-22	152.38	4	13954	14066	15322	14136	13167	11273	13344	0.956
810	GGPLDGTYR	9	Unmodified	_GGPLDGTYR_	P00918	Carbonic anhydrase 2	2	468.233	1.5065	0.000544	101.9	1	2930.4	3239.5	3128.1	3091.8	2729.1	2389.5	3282.2	1.12
811	GGVSYRPAEVAETGA	15	Unmodified	_GGVSYRPAEVAETGA_	Q16790	Carbonic anhydrase 9	2	732.36	2.9357	2.3447e-07	96.673	1	1407.5	1336.9	2053.4	1088.9	2453.7	1703.2	1903	1.352
812	GGVSYRPAEVAETGA	15	Unmodified	_GGVSYRPAEVAETGA_	Q16790	Carbonic anhydrase 9	2	732.36	1.7445	0.016585	57.288	1	1766	1467.7	1909.1	1477.1	2238	1621.1	1463.6	0.829
813	GHFTEEDK	8	Unmodified	_GHFTEEDK_	P69891	Hemoglobin subunit gamma-1	3	321.479	1.3619	0.00059905	91.318	1	0	0	0	0	0	0	0	NA
814	GHFTEEDK	8	Unmodified	_GHFTEEDK_	P69891	Hemoglobin subunit gamma-1	3	321.479	0.62599	2.47e-09	132.57	2	4067.3	4179.1	3914.9	3815	4109.1	3188.5	3818.4	0.939
815	GHFTEEDK	8	Unmodified	_GHFTEEDK_	P69891	Hemoglobin subunit gamma-1	2	481.714	1.8279	0.0012123	117.89	1	4528.5	4485.8	4751.2	4745	4570.4	3396.5	4407	0.973
816	GHFTEEDK	8	Unmodified	_GHFTEEDK_	P69891	Hemoglobin subunit gamma-1	3	321.479	0.51428	0.00083749	101.28	1	2330.1	2525.4	2173.8	2555.4	2382.8	1615.3	1925.2	0.826
817	GHFTEEDK	8	Unmodified	_GHFTEEDK_	P69891	Hemoglobin subunit gamma-1	2	481.714	0.88151	0.0024197	93.649	1	2150.2	2415.3	1750.9	2106.6	1757.6	1769.3	2099.1	0.976
818	GHFTEEDK	8	Acetyl (Protein N-term)	_(ac)GHFTEEDK_	P69891	Hemoglobin subunit gamma-1	3	335.482	1.1025	0.022288	40.882	1	0	0	0	0	0	0	0	NA
819	GHFTEEDKATITSLWGK	17	Crotony(K)	_GHFTEEDK(cr)ATITSLWGK_	P69891	Hemoglobin subunit gamma-1	3	663.33	3.4752	6.1567e-34	129.05	1	0	0	0	0	0	0	0	NA
820	GHFTEEDKATITSLWGK	17	Crotony(K)	_GHFTEEDK(cr)ATITSLWGK_	P69891	Hemoglobin subunit gamma-1	3	663.33	1.9159	6.8495e-66	166.92	1	21663	27002	24134	22358	25477	20276	22123	1.021
821	GHFTEEDKATITSLWGK	17	Crotony(K)	_GHFTEEDK(cr)ATITSLWGK_	P69891	Hemoglobin subunit gamma-1	4	497.749	1.5056	0.0022486	55.546	1	0	0	0	0	0	0	0	NA
822	GHFTEEDKATITSLWGKVNVEDAGGETLGR	30	Crotony(K)	_GHFTEEDKATITSLWGK(cr)VNVEDAGGETLGR_	P69891	Hemoglobin subunit gamma-1	4	822.156	2.1438	4.8966e-140	191.48	1	33683	43804	39143	37247	42922	33476	31044	0.922
823	GHKYHLK	7	Crotony(K)	_GHK(cr)YHLK_	Q9BS40	Latexin	4	238.386	1.3184	0.00013647	91.906	1	4460.8	4920.1	4655.3	4160.8	3806.6	3867.4	4670.7	1.047
824	GHKYHLK	7	Crotony(K)	_GHK(cr)YHLK_	Q9BS40	Latexin	3	317.512	2.2061	0.00034147	84.244	1	0	0	0	0	0	0	0	NA
825	GHSCYRPR	8	Unmodified	_GHSCYRPR_	P62753	40S ribosomal protein S6	3	344.831	0.62902	3.2151e-30	157.33	1	5640.9	1029.2	906.68	6101.8	5713.9	701.71	5764.1	1.022
826	GHSCYRPR	8	Unmodified	_GHSCYRPR_	P62753	40S ribosomal protein S6	3	344.831	-0.67125	0.0012899	110.81	1	2948.5	596.73	285.27	3226.6	3164	450.41	3250	1.102
827	GHSCYRPR	8	Unmodified	_GHSCYRPR_	P62753	40S ribosomal protein S6	3	344.831	-2.1551	8.5779e-06	124.08	1	4455.4	793.63	996.51	4376.2	4386.2	566.15	4355.9	0.978
828	GHSCYRPR	8	Unmodified	_GHSCYRPR_	P62753	40S ribosomal protein S6	3	344.831	-0.67137	0.00064635	91.853	1	4396.1	1145.2	1063.4	5229.5	4286.7	744.55	4291.8	0.976
829	GIDPFSLDALSKEGIVALR	19	Crotony(K)	_GIDPFSLDALSK(cr)EGIVALR_	P40227	T-complex protein 1 subunit zeta	3	690.381	3.4517	1.97e-15	103.88	1	2525.7	2949.7	2936.7	2371.1	2832.5	2318.8	2451.1	0.97
830	GILAADESTGSIAKR	15	Crotony(K)	_GILAADESTGSIAK(cr)R_	P04075	Fructose-bisphosphate aldolase A	3	519.614	2.342	2.441e-28	136.3	2	1419.2	1491.9	1706	1318.8	1684.3	1499.7	1381.7	0.974
831	GILAADESTGSIAKR	15	Crotony(K)	_GILAADESTGSIAK(cr)R_	P04075	Fructose-bisphosphate aldolase A	2	778.918	2.3326	2.2979e-176	230.23	2	19144	21641	19527	19490	21596	18051	18491	0.966
832	GILFVGSGVSGGEEGAR	17	Unmodified	_GILFVGSGVSGGEEGAR_	P52209	6-phosphogluconate dehydrogenase, decarboxylating	2	796.407	2.5954	2.9917e-05	80.545	1	12407	16971	15537	13767	15816	12809	12340	0.995
833	GILIGIQQSFRPR	13	Unmodified	_GILIGIQQSFRPR_	P31327	Carbamoyl-phosphate synthase [ammonia], mitochondrial	3	495.628	2.0645	3.9791e-51	166.7	2	8997.8	4422.5	3897.3	9040.7	3372.1	3293.5	8610.4	0.957
834	GILIGIQQSFRPR	13	Unmodified	_GILIGIQQSFRPR_	P31327	Carbamoyl-phosphate synthase [ammonia], mitochondrial	2	742.938	1.9795	1.4026e-15	119.62	1	20918	19970	16965	22327	17833	16255	19406	0.928
835	GISEETTTGVHNLYK	15	Unmodified	_GISEETTTGVHNLYK_	P23526	Adenosylhomocysteinase	3	550.277		0.006097	45.614	1	0	0	0	0	0	0	0	NA
836	GKEAPFTK	8	Crotony(K)	_GK(cr)EAPFTK_	P07451	Carbonic anhydrase 3	2	473.256	4.8342	0.021049	66.056	1	18210	21684	19965	19536	21251	18198	18099	0.994
837	GKSADFTNFDPR	12	Crotony(K)	_GK(cr)SADFTNFDPR_	P00918	Carbonic anhydrase 2	2	711.836	2.1753	0.0053507	78.157	1	4368.7	4509.9	4306.3	3914.7	4528.3	3967.3	4762.4	1.09
838	GKSADFTNFDPR	12	Crotony(K)	_GK(cr)SADFTNFDPR_	P00918	Carbonic anhydrase 2	3	474.893	1.7453	0.0029607	69.352	2	12138	13514	13428	10677	13568	11502	13021	1.073
839	GKSADFTNFDPR	12	Crotony(K)	_GK(cr)SADFTNFDPR_	P00918	Carbonic anhydrase 2	2	711.836	0.82304	0.0042871	79.875	1	12748	16041	15217	14026	16692	14000	12565	0.986
840	GKWERPFEVK	10	Crotony(K)	_GK(cr)WERPFEVK_	P01009	Alpha-1-antitrypsin	3	448.575	2.6649	0.027988	59.198	1	2567.9	3665.5	3514.9	6503.5	3838.5	21293	3016.5	1.175
841	GLAHLHIHHVIHR	13	Unmodified	_GLAHLHIHHVIHR_	O95819	Mitogen-activated protein kinase kinase kinase kinase 4	5	308.781	-0.26058	5.4071e-15	113.69	1	0	0	0	0	0	0	0	NA
842	GLAHLHIHHVIHR	13	Unmodified	_GLAHLHIHHVIHR_	O95819	Mitogen-activated protein kinase kinase kinase kinase 4	4	385.725	-0.2605	0.0053511	59.265	1	0	0	0	0	0	0	0	NA
843	GLFIIDGK	8	Unmodified	_GLFIIDGK_	P32119	Peroxiredoxin-2	2	431.755	3.3778	0.0086438	80.438	1	20504	22643	22435	19293	21162	17664	18435	0.899
844	GLFIIDGK	8	Unmodified	_GLFIIDGK_	P32119	Peroxiredoxin-2	2	431.755	2.1914	0.0088441	79.474	1	71109	86260	82829	74585	74091	64063	71810	1.01
845	GLFIIDGKGVLR	12	Crotony(K)	_GLFIIDGK(cr)GVLR_	P32119	Peroxiredoxin-2	2	678.406	1.8472	2.6537e-21	144.57	2	42917	50352	45739	45933	46583	43022	50148	1.168
846	GLFIIDGKGVLR	12	Crotony(K)	_GLFIIDGK(cr)GVLR_	P32119	Peroxiredoxin-2	3	452.606	1.802	7.9506e-17	135.99	1	2036.1	2949.2	2239.2	2048.6	2855.3	1927.4	2591.3	1.273
847	GLPEPTVTNEEYVEELKK	18	Crotony(K)	_GLPEPTVTNEEYVEELK(cr)K_	Q8I5D2	101 kDa malaria antigen	3	715.032	3.3117	2.9632e-66	171.98	1	48207	69073	66263	73399	90928	74338	46633	0.967
848	GLTSVINQK	9	Unmodified	_GLTSVINQK_	P07195	L-lactate dehydrogenase B chain	3	320.522	1.7825	0.00090095	82.279	1	0	0	0	0	0	0	0	NA
849	GLVGEIIKR	9	Crotony(K)	_GLVGEIIK(cr)R_	P22392	Nucleoside diphosphate kinase B	2	526.827	2.5471	0.005461	72.365	1	4798.7	7313.9	5657.7	5134.1	6958.8	4599.9	5331.3	1.111
851	GMPVTAR	7	Unmodified	_GMPVTAR_	P30041	Peroxiredoxin-6	2	366.197	1.4461	0.0037581	82.913	1	6332.7	7078	6680.7	6755	7129.3	6216.6	6967.3	1.1
852	GNKMVEEGHFAAEDVASR	18	Oxidation (M),Crotony(K)	_GNK(cr)M(ox)VEEGHFAAEDVASR_	P02549	Spectrin alpha chain, erythrocytic 1	3	677.646	2.2791	2.0304e-06	82.406	1	2509.4	2883.6	2588.2	2547.9	3138.9	2405.8	2584.9	1.03
853	GNKMVEEGHFAAEDVASR	18	Oxidation (M),Crotony(K)	_GNK(cr)M(ox)VEEGHFAAEDVASR_	P02549	Spectrin alpha chain, erythrocytic 1	3	677.646	2.9747	0.00059	63.706	1	2440.1	3275.1	3170.3	3435	3541.7	3246.4	2614.4	1.071
854	GNKMVEEGHFAAEDVASR	18	Crotony(K)	_GNK(cr)MVEEGHFAAEDVASR_	P02549	Spectrin alpha chain, erythrocytic 1	3	672.314	2.9617	3.4318e-66	167.05	2	9033.3	10209	10436	9369.1	10448	9646.1	8307.8	0.92
856	GPAVGIDLGTTYSCVGVFQHGK	22	Unmodified	_GPAVGIDLGTTYSCVGVFQHGK_	P11142	Heat shock cognate 71 kDa protein	3	755.044	4.4331	4.5857e-102	188.84	1	21320	23463	21100	23733	27123	18196	21683	1.017
857	GPLLVQDVVFTDEMAHFDR	19	Unmodified	_GPLLVQDVVFTDEMAHFDR_	P04040	Catalase	3	730.361	2.3416	5.8149e-07	76.301	1	0	0	0	0	0	0	0	NA
858	GPNKHTLTQIK	11	Crotony(K)	_GPNK(cr)HTLTQIK_	P40227	T-complex protein 1 subunit zeta	3	435.582	2.3149	0.00032881	90.614	1	9168.7	10876	10064	10773	11501	9447.8	8287.4	0.904
859	GPQKFQFDGDKK	12	Crotony(K)	_GPQK(cr)FQFDGDKK_	P52209	6-phosphogluconate dehydrogenase, decarboxylating	3	488.249	4.3782	0.00035441	89.46	1	13281	18688	16858	15417	19609	14763	14742	1.11
860	GQDLLKR	7	Crotony(K)	_GQDLLK(cr)R_	P11171	Protein 4.1	2	449.261	2.4773	0.00054085	87.639	1	3078.6	3389	2650.1	2909.2	3843.4	3146.2	3442.5	1.118
861	GQKLEDSYHLQVFK	14	Crotony(K)	_GQK(cr)LEDSYHLQVFK_	P02549	Spectrin alpha chain, erythrocytic 1	3	587.305	2.5213	3.0738e-27	142.45	1	15421	19089	17175	16264	18470	14998	15594	1.011
862	GRPCKIVEMSTSK	13	Crotony(K)	_GRPCK(cr)IVEMSTSK_	P63241	Eukaryotic translation initiation factor 5A-1	3	520.934	3.0158	1.2944e-09	105.99	1	6911.7	7573.3	7886.3	7640.1	7490.2	6834.9	6476.3	0.937
863	GRPRNTEKAK	10	Crotony(K)	_GRPRNTEK(cr)AK_	Q9UIF9	Bromodomain adjacent to zinc finger domain protein 2A	3	408.898	2.1477	0.027098	51.445	1	0	0	0	0	0	0	0	NA
864	GSAADSEESPAIEAIHLLR	19	Unmodified	_GSAADSEESPAIEAIHLLR_	P13716	Delta-aminolevulinic acid dehydratase	3	656.001	2.8397	1.289e-05	66.777	1	0	0	0	0	0	0	0	NA
865	GSAPPGPVPEGSIR	14	Unmodified	_GSAPPGPVPEGSIR_	P78417	Glutathione S-transferase omega-1	2	660.849	3.4007	0.0050887	77.42	1	2377.1	2238.4	2733	2441.8	2621	2242.8	2064.3	0.868
866	GSGNLEAIHIIKK	13	Crotony(K)	_GSGNLEAIHIIK(cr)K_	P78371	T-complex protein 1 subunit beta	3	483.28		9.0781e-05	61.167	1	0	0	0	0	0	0	0	NA
867	GSIDEVDKR	9	Crotony(K)	_GSIDEVDK(cr)R_	Q9UNM6	26S proteasome non-ATPase regulatory subunit 13	2	543.775	1.0599	0.0025511	75.197	1	7231.1	9443.6	8184	8864.4	10091	7711.2	7038.5	0.973
868	GTADVTHDLQEMKEESR	17	Oxidation (M),Crotony(K)	_GTADVTHDLQEM(ox)K(cr)EESR_	P11166	Solute carrier family 2, facilitated glucose transporter member 1	3	677.309	2.6913	9.5333e-06	79.489	2	8866.4	11236	8565.7	7878.7	7653.2	6254.3	7391.4	0.834
869	GTADVTHDLQEMKEESR	17	Oxidation (M),Crotony(K)	_GTADVTHDLQEM(ox)K(cr)EESR_	P11166	Solute carrier family 2, facilitated glucose transporter member 1	3	677.309	2.816	1.4763e-19	117.78	2	4573	11224	4263.9	5493	9400.6	3816.6	4257.6	0.931
870	GTADVTHDLQEMKEESR	17	Crotony(K)	_GTADVTHDLQEMK(cr)EESR_	P11166	Solute carrier family 2, facilitated glucose transporter member 1	3	671.978	2.4729	1.7256e-106	199.01	1	7338.2	9053.8	8008.3	7342.8	7869.9	6213.4	7239.8	0.987
871	GTADVTHDLQEMKEESR	17	Crotony(K)	_GTADVTHDLQEMK(cr)EESR_	P11166	Solute carrier family 2, facilitated glucose transporter member 1	3	671.978	2.9177	0.0014838	59.585	1	0	0	0	0	0	0	0	NA
872	GTFAQLSELHCDK	13	Unmodified	_GTFAQLSELHCDK_	P69891	Hemoglobin subunit gamma-1	3	502.573	1.7261	1.7957e-14	113.4	1	4519.2	6061.1	5316.2	5312.5	6085.6	4020.5	5317.4	1.177
873	GTFAQLSELHCDKLHVDPENFK	22	Crotony(K)	_GTFAQLSELHCDK(cr)LHVDPENFK_	P69891	Hemoglobin subunit gamma-1	4	664.073	2.285	6.5976e-32	120.63	1	14814	20971	17194	17083	19735	12608	13241	0.894
874	GTFAQLSELHCDKLHVDPENFK	22	Crotony(K)	_GTFAQLSELHCDK(cr)LHVDPENFK_	P69891	Hemoglobin subunit gamma-1	4	664.073	2.4866	2.9967e-152	213.2	1	7916.2	14130	8470.2	7884.8	12562	8146	8259.3	1.043
875	GTFAQLSELHCDKLHVDPENFK	22	Unmodified	_GTFAQLSELHCDKLHVDPENFK_	P69891	Hemoglobin subunit gamma-1	5	517.855	2.2098	3.3271e-24	110.89	1	0	0	0	0	0	0	0	NA
876	GTFATLSELHCDK	13	Unmodified	_GTFATLSELHCDK_	P68871	Hemoglobin subunit beta	3	493.57	3.4087	2.5179e-41	161.48	3	1546.6	1549.3	1617.6	1564.3	1725.1	1520.4	1853.4	1.198
877	GTFATLSELHCDK	13	Unmodified	_GTFATLSELHCDK_	P68871	Hemoglobin subunit beta	2	739.851	4.1339	1.5942e-50	167.03	1	9657.5	11534	9802.4	9868.9	9539.3	8803.1	9090	0.941
878	GTFATLSELHCDK	13	Unmodified	_GTFATLSELHCDK_	P68871	Hemoglobin subunit beta	4	370.429	3.3053	0.006464	57.434	1	965.35	1060.5	811.87	958.28	908.31	633.89	804.99	0.834
879	GTFATLSELHCDK	13	Unmodified	_GTFATLSELHCDK_	P68871	Hemoglobin subunit beta	3	493.57		0.00013077	62.162	1	0	0	0	0	0	0	0	NA
880	GTFATLSELHCDK	13	Unmodified	_GTFATLSELHCDK_	P68871	Hemoglobin subunit beta	3	493.57	1.0547	2.7439e-42	164.68	1	9970	10195	10047	9615.3	10397	8697.6	9248.7	0.928
881	GTFATLSELHCDK	13	Unmodified	_GTFATLSELHCDK_	P68871	Hemoglobin subunit beta	3	493.57	1.8289	0.0045538	63.181	1	2612.4	3675.5	2707.6	3365.9	3572.3	2689.9	2844.3	1.089
882	GTFATLSELHCDK	13	Unmodified	_GTFATLSELHCDK_	P68871	Hemoglobin subunit beta	4	370.429	2.0646	0.0066634	57.106	2	5853.5	7908.3	7227.3	6554.5	8802.1	7595.4	6975.8	1.192
883	GTFATLSELHCDK	13	Unmodified	_GTFATLSELHCDK_	P68871	Hemoglobin subunit beta	4	370.429	3.8115	3.8777e-06	94.122	2	9163	10467	11385	10213	9951.7	8501.3	9631.8	1.051
884	GTFATLSELHCDK	13	Unmodified	_GTFATLSELHCDK_	P68871	Hemoglobin subunit beta	2	739.851	3.823	2.1873e-62	176.89	1	10009	12983	10563	10910	10867	9237.2	10271	1.026
885	GTFATLSELHCDK	13	Unmodified	_GTFATLSELHCDK_	P68871	Hemoglobin subunit beta	3	493.57	3.7172	9.7836e-27	145.29	3	6205.6	6612.5	6002.2	6214.1	6063	5255.4	5705.2	0.919
886	GTFATLSELHCDK	13	Unmodified	_GTFATLSELHCDK_	P68871	Hemoglobin subunit beta	4	370.429	1.0829	0.00055373	82.069	2	0	0	0	0	0	0	0	NA
887	GTFATLSELHCDK	13	Unmodified	_GTFATLSELHCDK_	P68871	Hemoglobin subunit beta	3	493.57	1.5894	4.0563e-26	140.01	1	2030.8	2385.3	2490.3	2341.4	2575.1	2050.8	2444	1.203
888	GTFATLSELHCDK	13	Unmodified	_GTFATLSELHCDK_	P68871	Hemoglobin subunit beta	3	493.57	2.9648	1.949e-21	134.68	1	0	0	0	0	0	0	0	NA
889	GTFATLSELHCDK	13	Unmodified	_GTFATLSELHCDK_	P68871	Hemoglobin subunit beta	3	493.57	2.2916	5.7853e-41	156.81	5	7654.1	8684.8	8799.1	8778.4	8450.7	6912	7685	1.004
890	GTFATLSELHCDK	13	Unmodified	_GTFATLSELHCDK_	P68871	Hemoglobin subunit beta	4	370.429	1.8227	0.0015893	72.891	1	1471.6	2122.2	1768.6	1574.6	1390.3	1616.9	1946.6	1.323
891	GTFATLSELHCDK	13	Unmodified	_GTFATLSELHCDK_	P68871	Hemoglobin subunit beta	2	739.851	2.5139	4.1525e-194	242.8	1	11184	12739	12712	12082	13856	10491	13826	1.236
892	GTFATLSELHCDK	13	Unmodified	_GTFATLSELHCDK_	P68871	Hemoglobin subunit beta	3	493.57		5.8875e-05	66.393	1	0	0	0	0	0	0	0	NA
893	GTFATLSELHCDK	13	Unmodified	_GTFATLSELHCDK_	P68871	Hemoglobin subunit beta	4	370.429	1.6775	0.031957	43.761	2	3639.4	4154.4	3309.3	3721.7	3086.2	2958	3440.2	0.945
894	GTFATLSELHCDK	13	Unmodified	_GTFATLSELHCDK_	P68871	Hemoglobin subunit beta	3	493.57	1.9066	3.75e-21	131.69	2	2297.6	2099.3	2331.1	1873.5	2309.9	1929.8	2397.8	1.044
895	GTFATLSELHCDK	13	Unmodified	_GTFATLSELHCDK_	P68871	Hemoglobin subunit beta	3	493.57	2.1415	4.02e-77	189.3	7	22712	23858	21816	22926	20720	19524	22282	0.981
896	GTFATLSELHCDK	13	Unmodified	_GTFATLSELHCDK_	P68871	Hemoglobin subunit beta	2	739.851	2.5857	1.1294e-62	179.93	1	2778.5	2706.5	2835.9	2841	2494.2	2587.8	2936.2	1.057
897	GTFATLSELHCDK	13	Unmodified	_GTFATLSELHCDK_	P68871	Hemoglobin subunit beta	4	370.429	1.9056	1.5683e-09	102.73	4	1579	2187.2	1524.8	1823.1	1832.2	1529.5	1576.5	0.998
898	GTFATLSELHCDK	13	Unmodified	_GTFATLSELHCDK_	P68871	Hemoglobin subunit beta	3	493.57	2.582	6.4197e-33	151.7	5	14930	16132	14958	14662	15230	12902	14022	0.939
899	GTFATLSELHCDK	13	Unmodified	_GTFATLSELHCDK_	P68871	Hemoglobin subunit beta	4	370.429	2.3569	2.1738e-06	97.463	3	3060.3	3545.4	2896	2734.4	3320.1	2546.5	3005.5	0.982
900	GTFATLSELHCDK	13	Unmodified	_GTFATLSELHCDK_	P68871	Hemoglobin subunit beta	3	493.57	2.1322	5.2989e-23	137.84	3	8209.4	9173.6	8708	8846	9749.8	7246.8	7421.1	0.904
901	GTFATLSELHCDK	13	Unmodified	_GTFATLSELHCDK_	P68871	Hemoglobin subunit beta	4	370.429	1.9245	0.00070834	80.96	4	2014.6	2023.7	2134.9	2407.5	2380.9	2039.3	1879.9	0.933
902	GTFATLSELHCDK	13	Unmodified	_GTFATLSELHCDK_	P68871	Hemoglobin subunit beta	3	493.57	1.593	2.0325e-09	103.97	1	0	0	0	0	0	0	0	NA
903	GTFATLSELHCDK	13	Unmodified	_GTFATLSELHCDK_	P68871	Hemoglobin subunit beta	3	493.57	1.2893	5.2622e-41	157.56	1	0	0	0	0	0	0	0	NA
904	GTFATLSELHCDK	13	Unmodified	_GTFATLSELHCDK_	P68871	Hemoglobin subunit beta	3	493.57	1.1511	1.3304e-09	106.32	1	12227	14132	14505	13623	13124	10997	12747	1.043
905	GTFATLSELHCDK	13	Unmodified	_GTFATLSELHCDK_	P68871	Hemoglobin subunit beta	3	493.57	1.4006	4.675e-21	130.15	2	7674.2	8620	7385.1	8252.1	7777.1	7070.7	7114.5	0.927
906	GTFATLSELHCDK	13	Unmodified	_GTFATLSELHCDK_	P68871	Hemoglobin subunit beta	2	739.851	2.1435	0	292.12	4	39789	40416	36140	36599	34288	33670	39464	0.992
907	GTFATLSELHCDK	13	Unmodified	_GTFATLSELHCDK_	P68871	Hemoglobin subunit beta	4	370.429	1.4175	9.8669e-08	101.53	4	12007	12966	11089	10753	9791.9	10243	12096	1.007
908	GTFATLSELHCDK	13	Unmodified	_GTFATLSELHCDK_	P68871	Hemoglobin subunit beta	2	739.851	1.8857	2.1873e-62	176.89	1	3321.5	4283.8	4315	3755	3341.9	2867.8	3846.1	1.158
909	GTFATLSELHCDK	13	Unmodified	_GTFATLSELHCDK_	P68871	Hemoglobin subunit beta	3	493.57	2.347	6.4727e-33	151.66	4	32738	35744	33629	32416	32673	28083	34047	1.04
910	GTFATLSELHCDK	13	Unmodified	_GTFATLSELHCDK_	P68871	Hemoglobin subunit beta	3	493.57	2.731	1.9728e-09	104.17	1	7306.9	7988.5	8854.4	8144.7	7136.5	6289.7	7200.4	0.985
911	GTFATLSELHCDK	13	Unmodified	_GTFATLSELHCDK_	P68871	Hemoglobin subunit beta	3	493.57	1.8946	3.7581e-19	128.54	1	0	0	0	0	0	0	0	NA
912	GTFATLSELHCDK	13	Unmodified	_GTFATLSELHCDK_	P68871	Hemoglobin subunit beta	3	493.57	1.2137	2.0732e-18	127.02	4	0	0	0	0	0	0	0	NA
913	GTFATLSELHCDK	13	Unmodified	_GTFATLSELHCDK_	P68871	Hemoglobin subunit beta	3	493.57		3.9217e-06	74.537	1	0	0	0	0	0	0	0	NA
914	GTFATLSELHCDKLHVDPENFR	22	Unmodified	_GTFATLSELHCDKLHVDPENFR_	P68871	Hemoglobin subunit beta	4	647.316	3.087	8.8126e-08	79.69	1	14106	18081	16684	15575	17340	14171	14061	0.997
915	GTFATLSELHCDKLHVDPENFR	22	Unmodified	_GTFATLSELHCDKLHVDPENFR_	P68871	Hemoglobin subunit beta	5	518.054	3.7249	5.9223e-40	133.68	2	4062.7	5345.7	4527.2	4539.4	4340.9	3495	3893.7	0.958
916	GTFATLSELHCDKLHVDPENFR	22	Unmodified	_GTFATLSELHCDKLHVDPENFR_	P68871	Hemoglobin subunit beta	4	647.316	3.9942	9.9909e-69	164.69	2	19969	24562	23151	20073	23954	17319	20928	1.048
917	GTFATLSELHCDKLHVDPENFR	22	Unmodified	_GTFATLSELHCDKLHVDPENFR_	P68871	Hemoglobin subunit beta	5	518.054	3.2597	0.029617	37.817	1	0	0	0	0	0	0	0	NA
918	GTFATLSELHCDKLHVDPENFR	22	Unmodified	_GTFATLSELHCDKLHVDPENFR_	P68871	Hemoglobin subunit beta	5	518.054	3.7375	6.8284e-59	147.41	2	2495.2	2530.2	2918.4	2567.1	2192.8	1941.3	2064	0.827
919	GTFATLSELHCDKLHVDPENFR	22	Unmodified	_GTFATLSELHCDKLHVDPENFR_	P68871	Hemoglobin subunit beta	4	647.316	3.2919	2.8782e-117	196.4	2	29409	40387	37364	32467	35620	28616	29860	1.015
920	GTFATLSELHCDKLHVDPENFR	22	Unmodified	_GTFATLSELHCDKLHVDPENFR_	P68871	Hemoglobin subunit beta	5	518.054	2.7396	4.1115e-50	144.95	1	4087.8	4795.3	4682.2	4411.1	4613.9	3760.3	4116.3	1.007
921	GTFATLSELHCDKLHVDPENFR	22	Unmodified	_GTFATLSELHCDKLHVDPENFR_	P68871	Hemoglobin subunit beta	4	647.316	2.6851	2.1609e-134	208.46	2	20360	23848	23270	21989	22631	20263	17713	0.87
922	GTFATLSELHCDKLHVDPENFR	22	Unmodified	_GTFATLSELHCDKLHVDPENFR_	P68871	Hemoglobin subunit beta	5	518.054	0.78544	0.0073949	52.227	1	0	0	0	0	0	0	0	NA
923	GTFATLSELHCDKLHVDPENFR	22	Unmodified	_GTFATLSELHCDKLHVDPENFR_	P68871	Hemoglobin subunit beta	4	647.316	2.1363	4.2911e-218	241.76	4	22512	25421	24947	22029	25258	20436	21309	0.947
924	GTFATLSELHCDKLHVDPENFR	22	Unmodified	_GTFATLSELHCDKLHVDPENFR_	P68871	Hemoglobin subunit beta	3	862.752	2.1422	1.5591e-194	235.68	2	22527	23287	21906	21171	22676	19531	21673	0.962
925	GTFATLSELHCDKLHVDPENFR	22	Unmodified	_GTFATLSELHCDKLHVDPENFR_	P68871	Hemoglobin subunit beta	5	518.054	1.0013	9.6694e-14	94.234	1	3804.8	4203.2	4253.7	3467.6	3499.3	2989.3	3112.8	0.818
926	GTFATLSELHCDKLHVDPENFR	22	Crotony(K)	_GTFATLSELHCDK(cr)LHVDPENFR_	P68871	Hemoglobin subunit beta	5	531.659	3.3261	0.0016384	49.66	1	0	0	0	0	0	0	0	NA
927	GTFATLSELHCDKLHVDPENFR	22	Crotony(K)	_GTFATLSELHCDK(cr)LHVDPENFR_	P68871	Hemoglobin subunit beta	4	664.322	3.038	7.2113e-12	89.631	1	0	0	0	0	0	0	0	NA
928	GTFATLSELHCDKLHVDPENFR	22	Crotony(K)	_GTFATLSELHCDK(cr)LHVDPENFR_	P68871	Hemoglobin subunit beta	4	664.322	2.7163	8.5352e-05	69.704	1	8938.6	10937	10262	9932.5	10144	8540.5	8243.5	0.922
929	GTFATLSELHCDKLHVDPENFR	22	Crotony(K)	_GTFATLSELHCDK(cr)LHVDPENFR_	P68871	Hemoglobin subunit beta	3	885.427	3.9216	1.0582e-218	245.66	4	53747	73875	64392	59559	75565	54429	52864	0.984
930	GTFATLSELHCDKLHVDPENFR	22	Crotony(K)	_GTFATLSELHCDK(cr)LHVDPENFR_	P68871	Hemoglobin subunit beta	4	664.322	2.1913	0.0023386	50.784	1	0	0	0	0	0	0	0	NA
931	GTFATLSELHCDKLHVDPENFR	22	Crotony(K)	_GTFATLSELHCDK(cr)LHVDPENFR_	P68871	Hemoglobin subunit beta	4	664.322	2.5143	3.9164e-25	116.45	2	0	0	0	0	0	0	0	NA
932	GTFATLSELHCDKLHVDPENFR	22	Crotony(K)	_GTFATLSELHCDK(cr)LHVDPENFR_	P68871	Hemoglobin subunit beta	4	664.322	2.0976	3.0066e-50	142.23	2	0	0	0	0	0	0	0	NA
933	GTFATLSELHCDKLHVDPENFR	22	Crotony(K)	_GTFATLSELHCDK(cr)LHVDPENFR_	P68871	Hemoglobin subunit beta	4	664.322	1.8597	5.4738e-20	110.4	3	0	0	0	0	0	0	0	NA
934	GTFATLSELHCDKLHVDPENFR	22	Crotony(K)	_GTFATLSELHCDK(cr)LHVDPENFR_	P68871	Hemoglobin subunit beta	4	664.322	4.1953	0.0057445	41.911	1	0	0	0	0	0	0	0	NA
935	GTFATLSELHCDKLHVDPENFR	22	Crotony(K)	_GTFATLSELHCDK(cr)LHVDPENFR_	P68871	Hemoglobin subunit beta	3	885.427	2.2363	1.9809e-152	216.38	2	88428	117180	105420	98183	116410	93401	85692	0.969
936	GTFATLSELHCDKLHVDPENFR	22	Crotony(K)	_GTFATLSELHCDK(cr)LHVDPENFR_	P68871	Hemoglobin subunit beta	4	664.322	1.9519	2.5553e-05	73.122	1	6002.8	8395.2	7523.5	6719.4	8957.9	6746.1	5426.9	0.904
937	GTFATLSELHCDKLHVDPENFR	22	Crotony(K)	_GTFATLSELHCDK(cr)LHVDPENFR_	P68871	Hemoglobin subunit beta	4	664.322	2.1624	0	292.64	4	19684	26991	23310	22162	23243	20071	20564	1.045
938	GTFATLSELHCDKLHVDPENFR	22	Crotony(K)	_GTFATLSELHCDK(cr)LHVDPENFR_	P68871	Hemoglobin subunit beta	3	885.427	2.3226	4.3607e-153	218.72	1	7326.3	9284.8	8578.4	8186.7	8734	8560.4	7469.4	1.02
939	GTFATLSELHCDKLHVDPENFR	22	Crotony(K)	_GTFATLSELHCDK(cr)LHVDPENFR_	P68871	Hemoglobin subunit beta	5	531.659	2.2637	2.75e-05	72.316	2	1075.5	1196.7	1500.7	925.2	1269.9	985.68	1147.1	1.067
940	GTFATLSELHCDKLHVDPENFR	22	Crotony(K)	_GTFATLSELHCDK(cr)LHVDPENFR_	P68871	Hemoglobin subunit beta	3	885.427	2.2045	5.3349e-301	273.41	4	39841	50185	43376	41569	50428	39707	37477	0.941
941	GTFATLSELHCDKLHVDPENFR	22	Crotony(K)	_GTFATLSELHCDK(cr)LHVDPENFR_	P68871	Hemoglobin subunit beta	2	1327.64	-0.3413	0	395.65	1	39019	37970	35590	34638	42387	39428	39174	1.004
942	GTFATLSELHCDKLHVDPENFR	22	Crotony(K)	_GTFATLSELHCDK(cr)LHVDPENFR_	P68871	Hemoglobin subunit beta	4	664.322	1.7956	2.2834e-32	126.02	4	0	0	0	0	0	0	0	NA
943	GTFATLSELHCDKLHVDPENFR	22	Crotony(K)	_GTFATLSELHCDK(cr)LHVDPENFR_	P68871	Hemoglobin subunit beta	4	664.322	2.2575	2.9989e-77	167.61	1	2093.5	1885.9	1888.5	1626.3	2325.5	1801.2	1764.1	0.843
944	GTFATLSELHCDKLHVDPENFR	22	Crotony(K)	_GTFATLSELHCDK(cr)LHVDPENFR_	P68871	Hemoglobin subunit beta	4	664.322	2.4196	9.0722e-42	137.72	2	1690.8	2014.3	2244.9	1842.6	2361.4	2104.1	1839.5	1.088
945	GTFATLSELHCDKLHVDPENFR	22	Crotony(K)	_GTFATLSELHCDK(cr)LHVDPENFR_	P68871	Hemoglobin subunit beta	4	664.322	1.6743	3.3915e-152	212.39	1	1594	1545.7	1770.2	1378.9	1859	1491.5	1647.8	1.034
946	GTFATLSELHCDKLHVDPENFR	22	Crotony(K)	_GTFATLSELHCDK(cr)LHVDPENFR_	P68871	Hemoglobin subunit beta	4	664.322	2.0612	1.218e-243	249.32	2	3762.8	4767.2	4743	4329.9	5897	3588.8	4147.4	1.102
947	GTFATLSELHCDKLHVDPENFR	22	Crotony(K)	_GTFATLSELHCDK(cr)LHVDPENFR_	P68871	Hemoglobin subunit beta	4	664.322	2.7372	1.4318e-194	233.26	9	4302.7	4319.2	4449.5	4154.5	5309.8	4577.5	3739.5	0.869
948	GTFATLSELHCDKLHVDPENFR	22	Crotony(K)	_GTFATLSELHCDK(cr)LHVDPENFR_	P68871	Hemoglobin subunit beta	4	664.322	1.4761	1.1029e-194	234.23	13	12636	15338	13115	11922	14357	12461	11821	0.936
949	GTFATLSELHCDKLHVDPENFR	22	Crotony(K)	_GTFATLSELHCDK(cr)LHVDPENFR_	P68871	Hemoglobin subunit beta	3	885.427	2.0368	7.2258e-19	107.21	1	0	0	0	0	0	0	0	NA
950	GTFATLSELHCDKLHVDPENFR	22	Crotony(K)	_GTFATLSELHCDK(cr)LHVDPENFR_	P68871	Hemoglobin subunit beta	3	885.427		3.0032e-127	163.95	1	0	0	0	0	0	0	0	NA
951	GTFATLSELHCDKLHVDPENFR	22	Crotony(K)	_GTFATLSELHCDK(cr)LHVDPENFR_	P68871	Hemoglobin subunit beta	3	885.427		1.5753e-18	74.364	1	0	0	0	0	0	0	0	NA
952	GTFATLSELHCDKLHVDPENFR	22	Crotony(K)	_GTFATLSELHCDK(cr)LHVDPENFR_	P68871	Hemoglobin subunit beta	3	885.427		1.7458e-109	159.14	1	0	0	0	0	0	0	0	NA
953	GTFATLSELHCDKLHVDPENFR	22	Crotony(K)	_GTFATLSELHCDK(cr)LHVDPENFR_	P68871	Hemoglobin subunit beta	4	664.322	1.6036	7.2584e-173	225.74	2	20471	26264	24387	20108	24723	19842	19714	0.963
954	GTFATLSELHCDKLHVDPENFR	22	Crotony(K)	_GTFATLSELHCDK(cr)LHVDPENFR_	P68871	Hemoglobin subunit beta	5	531.659	2.235	0.0029762	44.312	1	0	0	0	0	0	0	0	NA
955	GTFATLSELHCDKLHVDPENFR	22	Crotony(K)	_GTFATLSELHCDK(cr)LHVDPENFR_	P68871	Hemoglobin subunit beta	4	664.322	2.0454	0.002305	52.366	1	0	0	0	0	0	0	0	NA
956	GTFATLSELHCDKLHVDPENFR	22	Crotony(K)	_GTFATLSELHCDK(cr)LHVDPENFR_	P68871	Hemoglobin subunit beta	4	664.322	3.1047	1.7046e-25	118.36	1	0	0	0	0	0	0	0	NA
957	GTFATLSELHCDKLHVDPENFR	22	Crotony(K)	_GTFATLSELHCDK(cr)LHVDPENFR_	P68871	Hemoglobin subunit beta	3	885.427	2.4147	1.943e-152	216.44	2	15255	21080	18288	16795	20204	16445	14020	0.919
958	GTFSQLSELHCDK	13	Unmodified	_GTFSQLSELHCDK_	P02042	Hemoglobin subunit delta	3	507.905	1.6537	9.6111e-22	136.33	1	2922	3138.5	3036.8	2758.7	2851.6	2657.6	2735.9	0.936
959	GTFSQLSELHCDK	13	Unmodified	_GTFSQLSELHCDK_	P02042	Hemoglobin subunit delta	3	507.905	2.8618	5.49e-41	157.23	2	23533	26361	27125	22996	24150	21711	23357	0.993
960	GTFSQLSELHCDK	13	Unmodified	_GTFSQLSELHCDK_	P02042	Hemoglobin subunit delta	2	761.354	3.0908	5.6334e-32	148.57	1	7380.7	8116	7287.8	7318.7	7305.4	6185.7	7516.8	1.018
961	GTFSQLSELHCDK	13	Unmodified	_GTFSQLSELHCDK_	P02042	Hemoglobin subunit delta	3	507.905	1.2502	3.4757e-26	141	1	15336	15471	15280	14360	14516	13317	13164	0.858
962	GTFSQLSELHCDKLHVDPENFR	22	Crotony(K)	_GTFSQLSELHCDK(cr)LHVDPENFR_	P02042	Hemoglobin subunit delta	4	675.074	2.9489	2.0824e-32	126.27	2	42647	54641	49105	45678	53137	45905	47048	1.103
963	GTFSQLSELHCDKLHVDPENFR	22	Crotony(K)	_GTFSQLSELHCDK(cr)LHVDPENFR_	P02042	Hemoglobin subunit delta	3	899.762	3.2931	1.5282e-88	174.99	1	22485	31076	27860	27446	28833	25982	21666	0.964
964	GTFSQLSELHCDKLHVDPENFR	22	Crotony(K)	_GTFSQLSELHCDK(cr)LHVDPENFR_	P02042	Hemoglobin subunit delta	4	675.074	2.4652	6.5546e-218	239.22	2	6605	7038	6462.2	6037.2	7034	5523.9	5441.3	0.824
965	GTFSQLSELHCDKLHVDPENFR	22	Crotony(K)	_GTFSQLSELHCDK(cr)LHVDPENFR_	P02042	Hemoglobin subunit delta	3	899.762	1.8095	1.8446e-194	233.5	1	17259	21443	19967	19991	21012	17472	15954	0.924
966	GTFSQLSELHCDKLHVDPENFR	22	Crotony(K)	_GTFSQLSELHCDK(cr)LHVDPENFR_	P02042	Hemoglobin subunit delta	4	675.074	1.6524	7.2862e-51	145.83	1	7848.8	10135	8279.9	8345.4	8202.4	7542.3	6687.3	0.852
967	GTFSQLSELHCDKLHVDPENFR	22	Crotony(K)	_GTFSQLSELHCDK(cr)LHVDPENFR_	P02042	Hemoglobin subunit delta	4	675.074	2.662	0	280.21	2	5514.5	7601.7	6443.4	5921.7	6848.7	5518.8	5506.2	0.998
968	GTFSQLSELHCDKLHVDPENFR	22	Crotony(K)	_GTFSQLSELHCDK(cr)LHVDPENFR_	P02042	Hemoglobin subunit delta	3	899.762	3.016	0	283.72	1	41816	49818	46710	43044	51769	41660	38227	0.914
969	GTFSQLSELHCDKLHVDPENFR	22	Crotony(K)	_GTFSQLSELHCDK(cr)LHVDPENFR_	P02042	Hemoglobin subunit delta	4	675.074	3.1565	4.2286e-152	210.66	1	3074.7	3426.4	3131.7	3147.8	3357.7	2663.4	3316.6	1.079
970	GTFSQLSELHCDKLHVDPENFR	22	Unmodified	_GTFSQLSELHCDKLHVDPENFR_	P02042	Hemoglobin subunit delta	4	658.067	4.8438	0.0051876	42.863	1	14446	17127	16923	15854	16474	13372	13893	0.962
971	GTFSQLSELHCDKLHVDPENFR	22	Unmodified	_GTFSQLSELHCDKLHVDPENFR_	P02042	Hemoglobin subunit delta	5	526.655	0.30627	0.0003824	67.76	1	2099.5	2827.8	2319	2129.7	2485.5	1922.8	2278.1	1.085
972	GTFSQLSELHCDKLHVDPENFR	22	Unmodified	_GTFSQLSELHCDKLHVDPENFR_	P02042	Hemoglobin subunit delta	5	526.655	2.704	1.8979e-67	162.81	2	1459.3	1818	1725.3	1616.6	1652.1	1616.8	1498.7	1.027
973	GTFSQLSELHCDKLHVDPENFR	22	Unmodified	_GTFSQLSELHCDKLHVDPENFR_	P02042	Hemoglobin subunit delta	4	658.067	3.1642	9.2389e-103	190.8	2	19894	23664	22666	20279	22047	18271	18895	0.95
974	GTFSQLSELHCDKLHVDPENFR	22	Unmodified	_GTFSQLSELHCDKLHVDPENFR_	P02042	Hemoglobin subunit delta	4	658.067	2.4945	0.0018553	58.093	1	5143.5	6985.9	6608.5	6242.3	7554.1	5383.2	5911.9	1.149
975	GTGDVKLLK	9	Crotony(K)	_GTGDVK(cr)LLK_	P43487	Ran-specific GTPase-activating protein	2	499.798	1.0993	0.012483	69.721	1	25813	33882	30467	28555	33486	26570	24082	0.933
976	GTQGKIVDLVK	11	Crotony(K)	_GTQGK(cr)IVDLVK_	P01009	Alpha-1-antitrypsin	2	613.361	2.4028	0.0038856	83.692	1	27306	38153	34730	39903	37852	83995	24849	0.91
977	GTQLHEANQQLQFENNAEDLQR	22	Unmodified	_GTQLHEANQQLQFENNAEDLQR_	P02549	Spectrin alpha chain, erythrocytic 1	3	861.744	2.6491	2.1011e-133	201.64	1	991.5	1372.5	1014.4	1030.5	1086.2	850.59	885.18	0.893
978	GTSKEDAMK	9	Crotony(K)	_GTSK(cr)EDAMK_	P07108	Acyl-CoA-binding protein	2	517.745	1.6016	0.0037812	74.611	1	0	0	0	0	0	0	0	NA
979	GTVPDDAVEALADSLGKK	18	Crotony(K)	_GTVPDDAVEALADSLGK(cr)K_	P20810	Calpastatin	3	618.655	2.5289	8.7346e-10	97.502	1	5329.9	7076.4	6310.5	5622.4	6311.7	5400.8	5228	0.981
980	GTYHTNEAKGTEFAESADAALQGDPALQDAGDSSR	35	Crotony(K)	_GTYHTNEAK(cr)GTEFAESADAALQGDPALQDAGDSSR_	P04921	Glycophorin-C	4	912.913	2.8937	2.1351e-186	206.39	1	7340	10637	8896.1	7774.3	9139.3	8163.3	7913.9	1.078
981	GVFTKELPSGK	11	Crotony(K)	_GVFTK(cr)ELPSGK_	P30041	Peroxiredoxin-6	3	410.896	4.3881	1.4178e-10	111.86	1	4372.4	4953.9	3921.3	3799.6	4047	4204.3	4230.2	0.967
982	GVFTKELPSGK	11	Crotony(K)	_GVFTK(cr)ELPSGK_	P30041	Peroxiredoxin-6	2	615.84	4.3477	0.010037	77.894	1	21281	26441	24966	23302	26420	21785	20452	0.961
983	GVFTKELPSGK	11	Crotony(K)	_GVFTK(cr)ELPSGK_	P30041	Peroxiredoxin-6	2	615.84	4.8517	0.011985	76.073	1	28435	32441	29487	27504	32530	25009	27553	0.969
984	GVFTKELPSGK	11	Crotony(K)	_GVFTK(cr)ELPSGK_	P30041	Peroxiredoxin-6	3	410.896	5.2627	0.0053704	71.896	1	5009.6	5522.5	5312.5	5265.2	5154.1	4842.4	4744.7	0.947
985	GVSEETLK	8	Unmodified	_GVSEETLK_	P02549	Spectrin alpha chain, erythrocytic 1	2	431.729	3.1127	0.0046595	104.2	1	12470	13569	13074	13021	12685	10725	11113	0.891
986	GVSEETLKEFSTIYK	15	Crotony(K)	_GVSEETLK(cr)EFSTIYK_	P02549	Spectrin alpha chain, erythrocytic 1	3	600.308	1.9516	5.2618e-23	124.62	1	11114	16545	12212	12371	14960	10942	11636	1.047
987	GVSKAVEHINK	11	Crotony(K)	_GVSK(cr)AVEHINK_	P06733	Alpha-enolase	3	417.235	2.5213	0.0065582	66.004	1	0	0	0	0	0	0	0	NA
988	GYKWAEYHADIYDK	14	Crotony(K)	_GYK(cr)WAEYHADIYDK_	Q9NRX4	14 kDa phosphohistidine phosphatase	3	609.618	4.2051	3.1099e-10	103.13	1	21317	26398	23422	22339	24249	20225	19094	0.896
989	GYSFSLTTFSPSGK	14	Unmodified	_GYSFSLTTFSPSGK_	P25787	Proteasome subunit alpha type-2	2	739.862	2.9251	2.0893e-26	143.05	2	0	0	0	0	0	0	0	NA
990	GYSFTTTAER	10	Unmodified	_GYSFTTTAER_	P63261	Actin, cytoplasmic 2	2	566.767	2.5121	0.010501	83.081	1	5955.3	6249.9	6153.7	6279	6995.5	5580.5	5303.1	0.89
991	GYSFTTTAER	10	Unmodified	_GYSFTTTAER_	P63261	Actin, cytoplasmic 2	2	566.767	1.9086	6.7667e-17	145.46	2	8434.4	8986.2	8642.6	8990.7	9178.8	7648.1	8095.6	0.96
992	GYTQQLAFR	9	Unmodified	_GYTQQLAFR_	P01024	Complement C3	2	542.283	1.0831	0.039608	68.76	1	8109.8	10560	9865.3	13048	10398	25598	7247.9	0.894
993	HAKGQDLLK	9	Crotony(K)	_HAK(cr)GQDLLK_	P11171	Protein 4.1	3	359.873	1.228	7.6113e-05	98.048	2	1403.8	992.33	925.22	1224.5	1164.9	1263.8	1360.2	0.969
994	HAQPTCPGAQLCTVYYASLNFR	22	Unmodified	_HAQPTCPGAQLCTVYYASLNFR_	P49327	Fatty acid synthase	3	852.07	1.8118	1.2731e-77	172.81	1	9257.1	10605	9614.1	9336.7	11958	8470	8008.1	0.865
995	HAVFNKYK	8	Crotony(K)	_HAVFNK(cr)YK_	Q8IJA9	Adenosine deaminase	3	358.863	1.7708	0.0011915	77.058	1	5074.9	6354.4	7197.1	8109.8	8562.6	6544.5	5853.8	1.153
996	HDLGHFMLR	9	Oxidation (M)	_HDLGHFM(ox)LR_	P30043	Flavin reductase (NADPH)	3	381.191	0.88037	0.038225	51.488	1	8003.3	9290.7	10250	9381.2	8887.2	8066.3	7177.5	0.897
997	HDLGHFMLR	9	Unmodified	_HDLGHFMLR_	P30043	Flavin reductase (NADPH)	3	375.859	1.0934	0.00011668	98.233	1	1530.8	1606.6	1467	1382.5	1222.2	1107.7	1295	0.846
998	HDSPEDVKR	9	Crotony(K)	_HDSPEDVK(cr)R_	P31948	Stress-induced-phosphoprotein 1	3	384.188	0.98872	0.0015631	82.645	1	1023.4	991.76	1293.2	1021	1177.5	991.4	1041.6	1.018
999	HDSPEDVKR	9	Crotony(K)	_HDSPEDVK(cr)R_	P31948	Stress-induced-phosphoprotein 1	2	575.778	1.2637	0.0001575	96.342	1	3479.2	2793.2	3443.7	2612.9	2965.9	2443.1	2406.7	0.692
1000	HDTSLKPISVSYNPATAK	18	Unmodified	_HDTSLKPISVSYNPATAK_	P00915	Carbonic anhydrase 1	4	483.007	2.879	2.5343e-06	77.506	1	4412.3	5011	5423.3	5146.6	5028.6	4622.1	4595.8	1.042
1001	HDTSLKPISVSYNPATAK	18	Unmodified	_HDTSLKPISVSYNPATAK_	P00915	Carbonic anhydrase 1	4	483.007	1.0302	2.4357e-42	144.3	1	8745.7	9154	8487.2	8479.2	8778.7	6953.2	7959.3	0.91
1002	HDTSLKPISVSYNPATAK	18	Crotony(K)	_HDTSLK(cr)PISVSYNPATAK_	P00915	Carbonic anhydrase 1	3	666.349	0.73521	3.6827e-48	148.26	1	13986	17446	17141	15581	17830	13791	13643	0.975
1003	HEAFEKSTASWAER	14	Crotony(K)	_HEAFEK(cr)STASWAER_	P11277	Spectrin beta chain, erythrocytic	3	572.937	2.9978	1.8856e-10	106.14	1	5295.7	8253.7	6994.5	6667	7844	5791.5	6234.9	1.177
1004	HEAIETDTAAYEER	14	Unmodified	_HEAIETDTAAYEER_	P11277	Spectrin beta chain, erythrocytic	3	545.581	1.736	5.1823e-10	102.5	1	2253.9	2350.3	2439.1	2712.3	2506.7	2095.5	1817.3	0.806
1005	HEALENDFAVHETR	14	Unmodified	_HEALENDFAVHETR_	P02549	Spectrin alpha chain, erythrocytic 1	4	417.7	0.96527	0.015602	49.595	1	2826.8	3306.8	3174.9	3057.6	3014.2	2555	3117.1	1.103
1006	HEANNPQLKEGLQNMEAR	18	Crotony(K)	_HEANNPQLK(cr)EGLQNMEAR_	P31948	Stress-induced-phosphoprotein 1	3	716.348	2.7333	5.1144e-26	119.84	1	4043.3	4998.6	5233.6	4360	5055.7	4353.1	4143.8	1.025
1007	HEIDSYDDR	9	Unmodified	_HEIDSYDDR_	P02549	Spectrin alpha chain, erythrocytic 1	3	383.832	0.56354	0.00049236	86.898	1	0	0	0	0	0	0	0	NA
1008	HEIVPKDIR	9	Crotony(K)	_HEIVPK(cr)DIR_	P25788	Proteasome subunit alpha type-3	3	392.224	2.1491	0.039488	46.406	1	4440.3	4941.3	4480.3	4331.7	4206.9	3942.2	4554.1	1.026
1009	HEIVQTLSLK	10	Unmodified	_HEIVQTLSLK_	Q13228	Methanethiol oxidase	2	584.34	2.1594	4.3256e-08	126.12	1	9139.5	9184.8	9414	8605.3	9499.1	8019.4	8853.9	0.969
1010	HELQANCYEEVK	12	Unmodified	_HELQANCYEEVK_	P23528	Cofilin-1	3	507.233	1.5649	0.020829	54.276	1	3431.3	3814.9	3643.9	4121.4	3726.2	3426.7	3330.8	0.971
1011	HELQANCYEEVKDR	14	Crotony(K)	_HELQANCYEEVK(cr)DR_	P23528	Cofilin-1	3	620.284	2.634	1.9573e-22	135.14	1	3176.2	3096.2	3040.6	3427.1	3419	3700.5	2741.5	0.863
1012	HFVAQKVK	8	Crotony(K)	_HFVAQK(cr)VK_	P48426	Phosphatidylinositol 5-phosphate 4-kinase type-2 alpha	3	342.203	2.7415	0.0036177	71.342	2	0	0	0	0	0	0	0	NA
1013	HGEGAWNKENR	11	Crotony(K)	_HGEGAWNK(cr)ENR_	P07738	Bisphosphoglycerate mutase	3	455.881	2.3378	5.7622e-16	134.98	1	922.13	984.5	960.02	982.16	1131.7	906.91	1211.1	1.313
1014	HGGPKDEER	9	Crotony(K)	_HGGPK(cr)DEER_	P00441	Superoxide dismutase [Cu-Zn]	3	364.84	-0.012443	0.0012861	75.197	1	1758.6	1721.1	1878.6	1879.2	2137.6	1656.8	1719.5	0.978
1015	HGGPKDEER	9	Crotony(K)	_HGGPK(cr)DEER_	P00441	Superoxide dismutase [Cu-Zn]	2	546.757	0.47988	0.0026945	78.513	1	3272.1	3681.6	3063.2	3420.2	4149.5	4382	3815	1.166
1016	HGILQFLHIYHAVK	14	Unmodified	_HGILQFLHIYHAVK_	P48506	Glutamate--cysteine ligase catalytic subunit	5	335.994	0.99531	0.00032438	66.393	1	0	0	0	0	0	0	0	NA
1017	HGILQFLHIYHAVK	14	Unmodified	_HGILQFLHIYHAVK_	P48506	Glutamate--cysteine ligase catalytic subunit	4	419.741	2.5539	0.010956	53.034	1	0	0	0	0	0	0	0	NA
1018	HHAKYLNA	8	Crotony(K)	_HHAK(cr)YLNA_	P10768	S-formylglutathione hydrolase	2	511.264		0.019274	57.281	1	0	0	0	0	0	0	0	NA
1019	HHASISELKK	10	Crotony(K)	_HHASISELK(cr)K_	P11171	Protein 4.1	3	406.559	2.4829	8.0631e-17	142	1	9758.8	7844.1	6816.3	10838	12383	7538.8	9877.3	1.012
1020	HHASISELKK	10	Crotony(K)	_HHASISELK(cr)K_	P11171	Protein 4.1	4	305.171	1.7554	2.4266e-05	95.502	2	12565	11375	11137	11660	12680	10849	12567	1
1021	HHASISELKK	10	Crotony(K)	_HHASISELK(cr)K_	P11171	Protein 4.1	4	305.171	0.91305	7.9164e-07	105.52	3	11234	10964	10699	11383	11081	10337	11456	1.02
1022	HHASISELKK	10	Crotony(K)	_HHASISELK(cr)K_	P11171	Protein 4.1	3	406.559	3.0476	1.4671e-23	150.61	1	0	0	0	0	0	0	0	NA
1023	HHASISELKK	10	Unmodified	_HHASISELKK_	P11171	Protein 4.1	4	288.165	0.90224	0.012887	56.548	1	0	0	0	0	0	0	0	NA
1025	HKDFLEELEESR	12	Crotony(K)	_HK(cr)DFLEELEESR_	P11277	Spectrin beta chain, erythrocytic	3	533.926	2.943	0.00043545	87.083	2	9002.4	14715	10683	9864.9	12852	8560.6	8454.4	0.939
1026	HKGTYHTNEAK	11	Crotony(K)	_HK(cr)GTYHTNEAK_	P04921	Glycophorin-C	4	339.169	-0.62468	1.4017e-37	164.81	1	1316.9	1293.8	1380.8	1281.2	1940.4	1892.4	1204.8	0.915
1027	HKGTYHTNEAK	11	Crotony(K)	_HK(cr)GTYHTNEAK_	P04921	Glycophorin-C	4	339.169	-0.32056	1.4514e-13	128.36	1	2895.9	2126.1	2329.7	2294.4	3066.5	2912.6	2223.9	0.768
1028	HKGTYHTNEAK	11	Crotony(K)	_HK(cr)GTYHTNEAK_	P04921	Glycophorin-C	3	451.89	0.25779	3.8726e-11	117.79	1	2184.7	2523.9	2719.4	2601.3	3084.9	2800.8	2235	1.023
1029	HKLDVTSVEDYK	12	Crotony(K)	_HK(cr)LDVTSVEDYK_	P48643	T-complex protein 1 subunit epsilon	3	501.256	1.2448	0.010846	56.139	1	0	0	0	0	0	0	0	NA
1030	HKLMEADIAIQGDK	14	Crotony(K)	_HK(cr)LMEADIAIQGDK_	P11277	Spectrin beta chain, erythrocytic	3	546.284	2.8895	3.5353e-19	126.16	2	18014	22098	20513	20575	22701	18914	19373	1.075
1031	HKLMEADIAIQGDK	14	Oxidation (M),Crotony(K)	_HK(cr)LM(ox)EADIAIQGDK_	P11277	Spectrin beta chain, erythrocytic	3	551.615	2.6767	0.00016425	85.28	1	0	0	0	0	0	0	0	NA
1032	HKYETALK	8	Crotony(K)	_HK(cr)YETALK_	O14904	Protein Wnt-9a	3	353.194	2.8839	0.039083	43.083	1	0	0	0	0	0	0	0	NA
1033	HKYMELK	7	Crotony(K)	_HK(cr)YMELK_	Q8I488	Parasite-infected erythrocyte surface protein	3	339.513	3.0174	0.016355	55.531	1	0	0	0	0	0	0	0	NA
1034	HLDDLKGTFAQLSELHCDK	19	Crotony(K)	_HLDDLK(cr)GTFAQLSELHCDK_	P69891	Hemoglobin subunit gamma-1	4	574.532	3.2109	3.9764e-58	163.18	1	4126.6	4512	3200.5	4075.9	5113.6	4023.9	4524.2	1.096
1035	HLDDLKGTFAQLSELHCDK	19	Crotony(K)	_HLDDLK(cr)GTFAQLSELHCDK_	P69891	Hemoglobin subunit gamma-1	3	765.707	3.5347	5.2339e-143	215.65	1	17427	23641	19934	18467	23772	18254	17259	0.99
1036	HLDDLKGTFAQLSELHCDK	19	Crotony(K)	_HLDDLK(cr)GTFAQLSELHCDK_	P69891	Hemoglobin subunit gamma-1	5	459.827	2.413	1.6932e-08	85.087	1	0	0	0	0	0	0	0	NA
1037	HLDDLKGTFAQLSELHCDK	19	Crotony(K)	_HLDDLK(cr)GTFAQLSELHCDK_	P69891	Hemoglobin subunit gamma-1	4	574.532	2.3506	2.0106e-67	167.92	1	5140.2	6072.8	5378.5	5764.4	6047	4758	4504	0.876
1038	HLDDLKGTFAQLSELHCDK	19	Crotony(K)	_HLDDLK(cr)GTFAQLSELHCDK_	P69891	Hemoglobin subunit gamma-1	4	574.532	2.077	4.0299e-79	178.06	1	10813	13567	12650	11347	12856	10416	12700	1.175
1039	HLDDLKGTFAQLSELHCDKLHVDPENFK	28	Crotony(K)	_HLDDLK(cr)GTFAQLSELHCDKLHVDPENFK_	P69891	Hemoglobin subunit gamma-1	5	675.735	2.4526	2.8815e-74	147.17	3	85545	106820	99754	94745	109110	86031	82745	0.967
1040	HLEIFYK	7	Unmodified	_HLEIFYK_	Q8I6U8	Glycophorin-binding protein	3	317.176	0.8743	0.018564	60.788	1	0	0	0	0	0	0	0	NA
1041	HLFQEKK	7	Crotony(K)	_HLFQEK(cr)K_	P25325	3-mercaptopyruvate sulfurtransferase	3	333.187	0.20969	0.0076347	107.43	2	3950.5	5191	3959.4	3945	4843.7	3616.6	3916.1	0.991
1042	HLKESHLPK	9	Crotony(K)	_HLK(cr)ESHLPK_	Q5VW32	BRO1 domain-containing protein BROX	4	289.917	1.7596	0.0023682	71.614	1	5066.6	5383.5	5080	4895.1	5337.7	5381.1	4865.9	0.96
1043	HLLEVEDLLQKHK	13	Crotony(K)	_HLLEVEDLLQK(cr)HK_	P11277	Spectrin beta chain, erythrocytic	3	557.314	2.7076	7.6308e-07	100.22	1	0	0	0	0	0	0	0	NA
1044	HLLEVEDLLQKHK	13	Crotony(K)	_HLLEVEDLLQK(cr)HK_	P11277	Spectrin beta chain, erythrocytic	4	418.237	2.789	1.282e-51	168.02	1	1645.3	1830.7	1969.2	1945.5	2092.6	1905.3	1885.7	1.146
1045	HLTGEFEKK	9	Crotony(K)	_HLTGEFEK(cr)K_	P62826	GTP-binding nuclear protein Ran	3	386.205	2.711	0.00022762	107.57	1	1561.8	1755.3	1157.5	1394.9	1780.3	1171.1	1181.8	0.757
1046	HLTGEFEKK	9	Crotony(K)	_HLTGEFEK(cr)K_	P62826	GTP-binding nuclear protein Ran	2	578.803	2.8885	0.00014015	100.88	1	5166.2	6382.1	4660.3	5278.2	6015.8	5184.4	4769.8	0.923
1047	HMNGYGSHTFK	11	Unmodified	_HMNGYGSHTFK_	P04040	Catalase	4	320.398	1.2162	0.031404	51.252	1	2737.2	3504.3	3064.1	3219.9	3244	2668.1	2711.2	0.991
1048	HNGPEHWHK	9	Unmodified	_HNGPEHWHK_	P00918	Carbonic anhydrase 2	3	381.181	0.73912	0.0013902	79.07	1	0	0	0	0	0	0	0	NA
1049	HNGPEHWHKDFPIAK	15	Crotony(K)	_HNGPEHWHK(cr)DFPIAK_	P00918	Carbonic anhydrase 2	5	376.99	2.2825	4.4367e-05	82.529	2	4812.3	4654.2	5171.4	4973.6	4602	3760.4	5066	1.053
1050	HNGPEHWHKDFPIAK	15	Crotony(K)	_HNGPEHWHK(cr)DFPIAK_	P00918	Carbonic anhydrase 2	4	470.985	2.1968	0.00010357	81.448	2	6149.1	7163.2	6212.7	6815.1	6957.8	5638.3	5856	0.952
1051	HNGPEHWHKDFPIAK	15	Crotony(K)	_HNGPEHWHK(cr)DFPIAK_	P00918	Carbonic anhydrase 2	3	627.645	2.7592	5.0198e-33	140.22	1	9154	11016	9692	9663.7	9987.2	8487.6	9658.5	1.055
1052	HNGTGGKSIYGEK	13	Crotony(K)	_HNGTGGK(cr)SIYGEK_	P62937	Peptidyl-prolyl cis-trans isomerase A	3	472.569	2.3156	0.0034551	62.357	1	0	0	0	0	0	0	0	NA
1054	HPFVQEKTK	9	Crotony(K)	_HPFVQEK(cr)TK_	P35612	Beta-adducin	3	394.549	1.7172	0.00036743	85.716	1	5384.6	6554.4	6320.5	6504.5	5975.9	6114.3	5326.8	0.989
1055	HQGVMVGMGQK	11	Unmodified	_HQGVMVGMGQK_	P63261	Actin, cytoplasmic 2	3	391.195	1.3069	0.0085676	70.942	1	6178.5	6817.3	6453.7	6988.8	6528.2	6262.8	5863.1	0.949
1056	HQGVMVGMGQKDSYVGDEAQSK	22	Oxidation (M),Crotony(K)	_HQGVM(ox)VGMGQK(cr)DSYVGDEAQSK_	P63261	Actin, cytoplasmic 2	4	609.53	3.247	5.2491e-05	71.946	1	0	0	0	0	0	0	0	NA
1057	HQGVMVGMGQKDSYVGDEAQSK	22	Crotony(K)	_HQGVMVGMGQK(cr)DSYVGDEAQSK_	P63261	Actin, cytoplasmic 2	3	807.039	2.2499	3.4862e-102	188.26	1	3107.4	4257.5	3568.3	2955.5	3936.3	3695.6	3559.4	1.145
1058	HQGVMVGMGQKDSYVGDEAQSK	22	Crotony(K)	_HQGVMVGMGQK(cr)DSYVGDEAQSK_	P63261	Actin, cytoplasmic 2	4	605.531	2.0962	2.6597e-40	131.82	1	7185.4	8641.5	7216.8	7922	8968.5	7410	6687.1	0.931
1059	HQQHKHEIDSYDDR	14	Crotony(K)	_HQQHK(cr)HEIDSYDDR_	P02549	Spectrin alpha chain, erythrocytic 1	4	469.715	0.28473	1.9518e-27	143.05	1	1503.7	1309.4	1274.5	1532.6	1212.4	1123	1292.1	0.859
1060	HQQHKHEIDSYDDR	14	Crotony(K)	_HQQHK(cr)HEIDSYDDR_	P02549	Spectrin alpha chain, erythrocytic 1	5	375.973	-1.1116	0.0081708	49.188	1	0	0	0	0	0	0	0	NA
1061	HQQHKHEIDSYDDR	14	Crotony(K)	_HQQHK(cr)HEIDSYDDR_	P02549	Spectrin alpha chain, erythrocytic 1	3	625.95	0.41259	5.5438e-42	158.29	1	1527.4	1336.8	1459.6	1887	1649.8	1747.7	1557.8	1.02
1062	HQQHKHEIDSYDDR	14	Crotony(K)	_HQQHK(cr)HEIDSYDDR_	P02549	Spectrin alpha chain, erythrocytic 1	3	625.95	0.60303	4.2131e-07	97.797	1	398.2	319.11	444.62	351.56	504.24	193.53	254.7	0.64
1063	HQSLEAEVQTKSR	13	Crotony(K)	_HQSLEAEVQTK(cr)SR_	P02549	Spectrin alpha chain, erythrocytic 1	3	527.606	1.4132	3.8524e-41	156.6	2	5044.4	6666	6428.4	6710.6	6745.8	5303.9	4544.1	0.901
1064	HQSLEAEVQTKSR	13	Crotony(K)	_HQSLEAEVQTK(cr)SR_	P02549	Spectrin alpha chain, erythrocytic 1	3	527.606	1.2817	0.00031854	84.092	1	0	0	0	0	0	0	0	NA
1065	HRPDLIDFDKLK	12	Crotony(K)	_HRPDLIDFDK(cr)LK_	P11277	Spectrin beta chain, erythrocytic	4	391.968	2.1425	5.0517e-06	100.38	2	5714.5	6396	5409.5	5472.9	5917	5417.3	5271.6	0.922
1066	HRPDLIDFDKLK	12	Crotony(K)	_HRPDLIDFDK(cr)LK_	P11277	Spectrin beta chain, erythrocytic	3	522.288	3.4418	0.00085505	84.753	1	15350	21526	18534	18096	19171	14949	16158	1.053
1067	HRPDLIDFDKLK	12	Crotony(K)	_HRPDLIDFDK(cr)LK_	P11277	Spectrin beta chain, erythrocytic	4	391.968	2.4524	0.027514	60.157	1	2440.4	3123.4	2521.4	2714	2950.1	2695.3	2749.2	1.127
1068	HSEGLLKR	8	Crotony(K)	_HSEGLLK(cr)R_	Q8IIR7	Endoplasmic reticulum-resident calcium binding protein	3	336.526	1.0192	3.9376e-21	148.99	2	5398.2	5405.7	6981.6	7812.4	8046.8	6936.5	4853.6	0.899
1069	HSFQKQQR	8	Crotony(K)	_HSFQK(cr)QQR_	P35611	Alpha-adducin	3	376.197	-0.090417	0.022239	51.63	1	0	0	0	0	0	0	0	NA
1070	HSHAGELEALGGVK	14	Unmodified	_HSHAGELEALGGVK_	P02730	Band 3 anion transport protein	3	468.913	2.1187	0.026132	48.527	1	0	0	0	0	0	0	0	NA
1071	HSNLMLEDLDKSQEEIKK	18	Crotony(K)	_HSNLMLEDLDKSQEEIK(cr)K_	P11171	Protein 4.1	4	557.033	2.2594	8.4095e-56	157.85	2	27130	37766	33310	31306	33679	26485	28580	1.053
1072	HVVFGKVK	8	Crotony(K)	_HVVFGK(cr)VK_	P62937	Peptidyl-prolyl cis-trans isomerase A	3	327.868	1.972	0.0005334	89.55	1	6666.9	8518.2	7847.9	7175.5	8217.7	6950.4	7605.1	1.141
1073	HYAGLKDVAEER	12	Crotony(K)	_HYAGLK(cr)DVAEER_	P11277	Spectrin beta chain, erythrocytic	3	485.912	1.9749	1.38e-11	116.24	1	1925.6	1842.3	1957.2	1906.8	1836.6	2017.6	1704	0.885
1074	HYAGLKDVAEER	12	Crotony(K)	_HYAGLK(cr)DVAEER_	P11277	Spectrin beta chain, erythrocytic	2	728.365	1.9008	8.9179e-16	130.2	1	4759.4	5974.1	5744.8	5776.5	6405.5	4855.1	4997	1.05
1075	HYGALIGLNR	10	Unmodified	_HYGALIGLNR_	P07738	Bisphosphoglycerate mutase	3	371.877	1.1574	1.1658e-06	104.2	2	2736.5	3237.1	2536.5	2729	2228.4	2587	2632.9	0.962
1076	HYGALIGLNR	10	Unmodified	_HYGALIGLNR_	P07738	Bisphosphoglycerate mutase	2	557.312	2.0678	0.040628	71.708	1	10745	13323	12161	12972	12194	10339	11073	1.031
1077	HYGGLTGLNKAETAAK	16	Crotony(K)	_HYGGLTGLNK(cr)AETAAK_	Q8N0Y7	Probable phosphoglycerate mutase 4	3	566.965	3.3464	1.2149e-16	112.96	1	13645	18186	16905	15940	16503	14295	14702	1.077
1078	HYGSLQGLNKSETAK	15	Crotony(K)	_HYGSLQGLNK(cr)SETAK_	Q8IIG6	Phosphoglycerate mutase	3	567.625	3.0498	0.00039864	69.331	1	0	0	0	0	0	0	0	NA
1079	HYKGLVK	7	Crotony(K)	_HYK(cr)GLVK_	Q8I0U8	Merozoite surface protein 1	3	304.848	1.4512	0.0047435	70.912	1	0	0	0	0	0	0	0	NA
1080	HYTEAIKR	8	Crotony(K)	_HYTEAIK(cr)R_	P31948	Stress-induced-phosphoprotein 1	3	362.529	0.31304	0.00085941	93.429	1	2073.2	3105.4	2588.6	2858.9	3218.3	2527.4	2641.8	1.274
1081	HYYLLDSEELKK	12	Crotony(K)	_HYYLLDSEELK(cr)K_	Q8IIG6	Phosphoglycerate mutase	3	535.943	3.5761	0.0001805	91.961	1	0	0	0	0	0	0	0	NA
1082	IAKAVNEK	8	Crotony(K)	_IAK(cr)AVNEK_	P06733	Alpha-enolase	2	470.777		0.00055445	70.399	1	0	0	0	0	0	0	0	NA
1083	IENHEGVKR	9	Crotony(K)	_IENHEGVK(cr)R_	P30613	Pyruvate kinase PKLR	3	383.872	0.79835	0.024578	64.73	1	4599	3994.9	3870.9	4596.9	4544.7	3509.6	3852.2	0.838
1084	IFKSQGAALDK	11	Crotony(K)	_IFK(cr)SQGAALDK_	P40925	Malate dehydrogenase, cytoplasmic	3	415.899	2.4817	0.0052073	72.705	1	0	0	0	0	0	0	0	NA
1085	IGALTHK	7	Unmodified	_IGALTHK_	Q16775	Hydroxyacylglutathione hydrolase, mitochondrial	3	247.154	1.0067	0.02202	57.463	1	0	0	0	0	0	0	0	NA
1086	IGHPAPNFK	9	Unmodified	_IGHPAPNFK_	Q06830	Peroxiredoxin-1	3	327.515	0.78021	0.025832	60.478	1	0	0	0	0	0	0	0	NA
1087	IGHTNMVK	8	Unmodified	_IGHTNMVK_	P16157	Ankyrin-1	3	300.497	1.8548	0.015355	63.419	1	0	0	0	0	0	0	0	NA
1088	IGKPAPDFK	9	Crotony(K)	_IGK(cr)PAPDFK_	P32119	Peroxiredoxin-2	3	347.531	5.2123	0.038487	46.819	1	3534.2	5080.3	3872.6	3829.3	4886.7	3259.6	3305.8	0.935
1089	IGKPAPDFK	9	Crotony(K)	_IGK(cr)PAPDFK_	P32119	Peroxiredoxin-2	3	347.531	2.8998	0.003681	70.908	1	5578.1	8222.6	6475.3	6321.4	7074.2	5558.5	5547.9	0.995
1090	IHLDEKSFR	9	Crotony(K)	_IHLDEK(cr)SFR_	P37837	Transaldolase	3	404.884	1.593	3.221e-15	137.95	1	0	0	0	0	0	0	0	NA
1091	IHPVSTMVK	9	Unmodified	_IHPVSTMVK_	P07195	L-lactate dehydrogenase B chain	3	337.86		0.001849	68.016	1	0	0	0	0	0	0	0	NA
1092	IHSKEHFK	8	Crotony(K)	_IHSK(cr)EHFK_	P12955	Xaa-Pro dipeptidase	4	274.15	1.234	0.0041064	68.626	1	0	0	0	0	0	0	0	NA
1093	IHVYGYSMAYGPAQHAISTEK	21	Unmodified	_IHVYGYSMAYGPAQHAISTEK_	Q9NRX4	14 kDa phosphohistidine phosphatase	4	581.535	1.5172	1.1978e-132	201.52	1	6714.2	8861.3	8577.4	8547.9	8196.8	6741.9	7191.4	1.071
1094	IINEPTAAALAYGLDKK	17	Crotony(K)	_IINEPTAAALAYGLDK(cr)K_	Q8I2X4	Heat shock protein 70	3	619.344	2.4614	1.8179e-14	109.72	1	9964.1	14021	12996	12010	13176	11804	9861.8	0.99
1095	IISSIEQKEENKGGEDK	17	Crotony(K)	_IISSIEQK(cr)EENKGGEDK_	P62258	14-3-3 protein epsilon	4	493.752	3.2406	5.1122e-19	116.06	1	0	0	0	0	0	0	0	NA
1096	IISSIEQKEENKGGEDK	17	Crotony(K)	_IISSIEQK(cr)EENKGGEDK_	P62258	14-3-3 protein epsilon	3	658	3.1097	6.9213e-07	87.352	1	30192	38242	35854	32308	39018	29630	30320	1.004
1097	IITEGFEAAKEK	12	Crotony(K)	_IITEGFEAAK(cr)EK_	P40227	T-complex protein 1 subunit zeta	3	468.585	4.1794	0.0018653	78.324	1	0	0	0	0	0	0	0	NA
1098	IITVDKTATK	10	Crotony(K)	_IITVDK(cr)TATK_	P02549	Spectrin alpha chain, erythrocytic 1	2	579.342		2.0233e-60	138.45	1	0	0	0	0	0	0	0	NA
1099	IITVDKTATK	10	Crotony(K)	_IITVDK(cr)TATK_	P02549	Spectrin alpha chain, erythrocytic 1	3	386.564	3.3276	5.173e-05	92.538	1	3898.3	5421.3	5085.3	4576.3	4610.7	4063.1	5032.4	1.291
1100	IKEVSAQWDQLK	12	Crotony(K)	_IK(cr)EVSAQWDQLK_	P11277	Spectrin beta chain, erythrocytic	3	504.94	3.9476	0.00018152	90.412	1	0	0	0	0	0	0	0	NA
1101	ILDLIESGKK	10	Crotony(K)	_ILDLIESGK(cr)K_	P00352	Retinal dehydrogenase 1	3	395.236	2.9731	1.0711e-11	132.01	1	3153.8	3180.3	3518.3	3502.9	3311.6	2991.7	3630.7	1.151
1102	ILENEKDLEEAEEYKEAR	18	Crotony(K)	_ILENEKDLEEAEEYK(cr)EAR_	O75347	Tubulin-specific chaperone A	3	759.369	3.9803	9.0726e-49	154.65	1	23093	24231	23352	21995	25330	23865	25557	1.107
1103	ILFYNIYKK	9	Crotony(K)	_ILFYNIYK(cr)K_	O96242	Conserved Plasmodium protein	4	318.187	1.2447	0.031555	51.346	1	2232	1988.2	2451.7	2863.9	3265.8	3186.7	2331.7	1.045
1104	ILGDEDKK	8	Crotony(K)	_ILGDEDK(cr)K_	Q8IAX8	DNA/RNA-binding protein Alba 1	2	493.264	3.8993	0.018989	63.816	1	0	0	0	0	0	0	0	NA
1106	ILNNGHAFNVEFDDSQDK	18	Unmodified	_ILNNGHAFNVEFDDSQDK_	P00918	Carbonic anhydrase 2	3	688.32	2.5202	1.5595e-77	174.59	1	6823.6	8966.1	8267.6	7869.5	7975	6024.8	8018.1	1.175
1107	ILNNGHAFNVEFDDSQDKAVLK	22	Crotony(K)	_ILNNGHAFNVEFDDSQDK(cr)AVLK_	P00918	Carbonic anhydrase 2	3	848.091	2.5355	0	315.59	1	54102	70340	61053	58563	66321	51606	50084	0.926
1108	ILNNGHAFNVEFDDSQDKAVLK	22	Crotony(K)	_ILNNGHAFNVEFDDSQDK(cr)AVLK_	P00918	Carbonic anhydrase 2	4	636.32	2.6771	6.8457e-32	120.32	1	18630	24300	23320	19635	21364	17603	17949	0.963
1109	ILTNTDPNDEVER	13	Unmodified	_ILTNTDPNDEVER_	Q8I6U8	Glycophorin-binding protein	2	758.368	1.4095	1.108e-05	98.943	1	1326.9	1843.6	2458.1	3049.8	3520.9	2762.4	1447.6	1.091
1110	ILVTLLHTLER	11	Unmodified	_ILVTLLHTLER_	Q9BWD1	Acetyl-CoA acetyltransferase, cytosolic	3	436.606	2.2301	2.6954e-15	128.97	1	10801	10888	12371	9408.2	9260	8954.9	10612	0.983
1111	IMIEIGGHIK	10	Unmodified	_IMIEIGGHIK_	Q76NM3	L-lactate dehydrogenase	3	370.883	2.6105	1.2888e-06	107.21	1	2564.7	3899.6	5070.2	8320.6	6982.9	7502.5	3008.5	1.173
1112	IMMKKLSHPLYMSK	14	3 Oxidation (M),Crotony(K)	_IM(ox)M(ox)K(cr)KLSHPLYM(ox)SK_	C6KT84	Uncharacterized protein	5	365.391	2.4208	0.0042827	54.09	1	0	0	0	0	0	0	0	NA
1114	IQDKEGIPPDQQR	13	Crotony(K)	_IQDK(cr)EGIPPDQQR_	P62987	Ubiquitin-60S ribosomal protein L40	3	531.274	2.6712	0.0015729	71.279	3	6476.3	8877	8337.6	7643.7	7945.3	6355.1	6846	1.057
1115	IQDKEGIPPDQQR	13	Crotony(K)	_IQDK(cr)EGIPPDQQR_	P62987	Ubiquitin-60S ribosomal protein L40	2	796.407	2.8168	0.0017212	81.632	2	3972.1	5113.6	4552.4	3970.9	4665.1	4450.9	4122.9	1.038
1116	IQDKEGIPPDQQR	13	Crotony(K)	_IQDK(cr)EGIPPDQQR_	P62987	Ubiquitin-60S ribosomal protein L40	2	796.407		7.7688e-15	95.57	1	0	0	0	0	0	0	0	NA
1117	IQDKEGIPPDQQR	13	Crotony(K)	_IQDK(cr)EGIPPDQQR_	P62987	Ubiquitin-60S ribosomal protein L40	3	531.274	0.4761	0.00027482	85.287	5	4836.6	8630	4460.7	5888.1	7491.3	9223.3	4620.7	0.955
1118	IQDKEGIPPDQQR	13	Crotony(K)	_IQDK(cr)EGIPPDQQR_	P62987	Ubiquitin-60S ribosomal protein L40	2	796.407	1.6211	1.3861e-76	186.69	8	41356	47342	41156	43044	49301	44953	40714	0.984
1119	IQPALQEKHAMK	12	Oxidation (M),Crotony(K)	_IQPALQEK(cr)HAM(ox)K_	Q99471	Prefoldin subunit 5	3	493.266	1.9821	0.019453	57.106	1	0	0	0	0	0	0	0	NA
1120	IQPALQEKHAMK	12	Crotony(K)	_IQPALQEK(cr)HAMK_	Q99471	Prefoldin subunit 5	3	487.934	2.864	0.018038	51.135	1	0	0	0	0	0	0	0	NA
1121	IRPGEQEQYESTIGFKLPSYR	21	Crotony(K)	_IRPGEQEQYESTIGFK(cr)LPSYR_	P11171	Protein 4.1	3	856.103	3.2349	2.683e-58	149.41	1	17695	21819	18522	18376	21608	17511	15896	0.898
1122	ISFKFDHLR	9	Crotony(K)	_ISFK(cr)FDHLR_	P52907	F-actin-capping protein subunit alpha-1	3	410.893	2.7666	0.00032045	86.879	1	2076.4	2943.8	1994.3	2312.1	2903.6	2198.8	1916.8	0.923
1123	ITITNDKGR	9	Crotony(K)	_ITITNDK(cr)GR_	P11142	Heat shock cognate 71 kDa protein	2	543.301	3.0119	0.0023752	79.659	1	4290.3	4594	3762.9	3588.1	4025.9	3778.2	4019.4	0.937
1124	ITLPVDFVTADKFDENAK	18	Crotony(K)	_ITLPVDFVTADK(cr)FDENAK_	P00558	Phosphoglycerate kinase 1	3	697.693	2.1497	4.2043e-91	185.14	1	7295.5	7199.8	7776.9	7131.8	8141.5	7156.4	6609.7	0.906
1125	ITLPVDFVTADKFDENAK	18	Crotony(K)	_ITLPVDFVTADK(cr)FDENAK_	P00558	Phosphoglycerate kinase 1	3	697.693	3.1188	5.0991e-78	178.85	2	0	0	0	0	0	0	0	NA
1126	IVADKDYSVTANSK	14	Crotony(K)	_IVADK(cr)DYSVTANSK_	P07195	L-lactate dehydrogenase B chain	3	526.939	3.716	5.6767e-19	124.51	1	5827.8	9017.3	8233.9	7556.5	8561.2	6653.7	7265.7	1.247
1127	IVADKDYSVTANSK	14	Crotony(K)	_IVADK(cr)DYSVTANSK_	P07195	L-lactate dehydrogenase B chain	3	526.939	1.4855	4.8951e-27	139.77	1	18322	25280	20065	17795	23182	16872	16482	0.9
1128	IVEMSTSK	8	Unmodified	_IVEMSTSK_	P63241	Eukaryotic translation initiation factor 5A-1	2	447.734	3.5584	0.022743	72.325	1	0	0	0	0	0	0	0	NA
1129	IVSQLLTLMDGLK	13	Unmodified	_IVSQLLTLMDGLK_	P55072	Transitional endoplasmic reticulum ATPase	3	477.614	2.0394	0.0055034	62.162	1	0	0	0	0	0	0	0	NA
1130	IVVVTAGVR	9	Unmodified	_IVVVTAGVR_	P07195	L-lactate dehydrogenase B chain	2	457.295	2.3163	0.0012336	90.919	1	4531.4	4463.2	4358.8	4733.8	4206.9	3696.6	3964.4	0.875
1131	IWHHTFYNELR	11	Unmodified	_IWHHTFYNELR_	P63261	Actin, cytoplasmic 2	4	379.693	1.5372	5.1289e-09	104.22	1	2200.9	2576.7	2819.8	2142.3	2433.5	1668	2084.6	0.947
1132	IWHHTFYNELR	11	Unmodified	_IWHHTFYNELR_	P63261	Actin, cytoplasmic 2	4	379.693	0.51823	0.012307	61.958	1	0	0	0	0	0	0	0	NA
1133	IYGNQDTSSQLKK	13	Crotony(K)	_IYGNQDTSSQLK(cr)K_	P19823	Inter-alpha-trypsin inhibitor heavy chain H2	3	517.267	4.9615	9.641e-26	138.02	1	10744	14894	15492	14852	12596	28031	11174	1.04
1134	IYGNQDTSSQLKK	13	Crotony(K)	_IYGNQDTSSQLK(cr)K_	P19823	Inter-alpha-trypsin inhibitor heavy chain H2	3	517.267	2.7795	8.4158e-41	158.58	1	3320.5	5169.1	3915.3	5051.5	5033.6	8950	3672.8	1.106
1135	IYHPNIDEK	9	Unmodified	_IYHPNIDEK_	P68036	Ubiquitin-conjugating enzyme E2 L3	3	376.861	2.0271	0.0011435	80.688	2	0	0	0	0	0	0	0	NA
1136	IYHPNVDK	8	Unmodified	_IYHPNVDK_	P61088	Ubiquitin-conjugating enzyme E2 N	3	329.175	2.1335	0.017592	61.962	1	4079.1	5321.8	5214.3	5304.3	4881.3	4111.2	4224.9	1.036
1137	IYNYYKK	7	Crotony(K)	_IYNYYK(cr)K_	P37837	Transaldolase	2	530.279	3.8231	0.00046409	89.55	1	21957	26681	24524	24258	26136	22518	22617	1.03
1138	IYVMATHGILSAEAPR	16	Unmodified	_IYVMATHGILSAEAPR_	Q14558	Phosphoribosyl pyrophosphate synthase-associated protein 1	3	576.975	1.7397	0.00026459	72.315	1	0	0	0	0	0	0	0	NA
1139	IYVVDVGSEPR	11	Unmodified	_IYVVDVGSEPR_	Q13228	Methanethiol oxidase	2	617.327		0.00015088	73.632	1	0	0	0	0	0	0	0	NA
1140	KAAEGPLK	8	Crotony(K)	_K(cr)AAEGPLK_	Q8IKK7	Glyceraldehyde-3-phosphate dehydrogenase	2	441.258	1.658	0.02575	60.398	1	10884	11620	14006	20147	19150	18327	11070	1.017
1141	KADKVEQR	8	Crotony(K)	_KADK(cr)VEQR_	Q99832	T-complex protein 1 subunit eta	3	347.861	1.2653	0.034598	49.3	1	3441.1	3819.1	3498	3632.1	3772.6	3727.8	3457.3	1.005
1142	KAQLEQSK	8	Crotony(K)	_K(cr)AQLEQSK_	P11277	Spectrin beta chain, erythrocytic	2	500.277	3.6151	0.014647	66.19	1	6710.4	8694.4	7420.6	7297.2	8396.3	6508.3	7155.6	1.066
1143	KAQLEQSK	8	Crotony(K)	_K(cr)AQLEQSK_	P11277	Spectrin beta chain, erythrocytic	3	333.854	3.2953	0.0038042	74.464	1	0	0	0	0	0	0	0	NA
1144	KAQLEQSKR	9	Crotony(K)	_KAQLEQSK(cr)R_	P11277	Spectrin beta chain, erythrocytic	3	385.888	2.2066	0.00011578	94.465	2	7755.3	8397.2	8449.4	8235.8	8957.2	8321.9	9487.1	1.223
1145	KAQLEQSKR	9	Crotony(K)	_KAQLEQSK(cr)R_	P11277	Spectrin beta chain, erythrocytic	2	578.328		8.9987e-12	89.9	1	0	0	0	0	0	0	0	NA
1146	KDFDTALK	8	Crotony(K)	_K(cr)DFDTALK_	P31948	Stress-induced-phosphoprotein 1	2	503.266	4.4294	0.039871	53.567	1	0	0	0	0	0	0	0	NA
1147	KDGGLIR	7	Crotony(K)	_K(cr)DGGLIR_	Q8IC16	DNA helicase	2	413.743	2.7768	0.024379	60.436	1	3211.3	3574.8	3585.3	3576	3172.9	2971.8	3422.8	1.066
1148	KDMYNDTLNGSTEKR	15	2 Crotony(K)	_K(cr)DMYNDTLNGSTEK(cr)R_	Q96PU8	Protein quaking	2	954.444	1.5774	0.01308	54.812	1	627.92	752.05	830.14	684.08	704.72	598.85	391.83	0.624
1149	KDNEQHVFKVK	11	Crotony(K)	_KDNEQHVFK(cr)VK_	P00751	Complement factor B	4	360.696	1.2465	0.038763	63.091	1	0	0	0	0	0	0	0	NA
1150	KDNEQHVFKVK	11	Crotony(K)	_KDNEQHVFK(cr)VK_	P00751	Complement factor B	4	360.696	2.3024	0.038763	63.091	1	1992.4	2891.9	2658	3670.6	3050.7	7898.5	1816.3	0.912
1151	KDREPIDEDEMR	12	Crotony(K)	_K(cr)DREPIDEDEMR_	Q8IAX8	DNA/RNA-binding protein Alba 1	3	534.247	2.8586	0.0036861	74.789	1	0	0	0	0	0	0	0	NA
1152	KDTDFEHR	8	Crotony(K)	_K(cr)DTDFEHR_	P17858	ATP-dependent 6-phosphofructokinase, liver type	3	372.509	0.39786	0.00093672	94.309	1	4622.9	4575.7	5089.5	4685.8	4883.8	4534.4	3832.9	0.829
1153	KEAAENSLVAYK	12	Crotony(K)	_K(cr)EAAENSLVAYK_	P62258	14-3-3 protein epsilon	3	464.245	3.0432	0.0087821	66.989	1	0	0	0	0	0	0	0	NA
1154	KEADPEDGKPVMDK	14	Oxidation (M),Crotony(K)	_K(cr)EADPEDGKPVM(ox)DK_	P20810	Calpastatin	3	548.259	1.8602	0.00055284	76.82	1	4363.7	5407.2	4017.3	4051.7	5800.7	4425.2	4751.7	1.089
1155	KEADPEDGKPVMDK	14	Oxidation (M),Crotony(K)	_K(cr)EADPEDGKPVM(ox)DK_	P20810	Calpastatin	4	411.446	1.4065	0.00043009	66.826	2	6534.5	8719	9030.5	8173.4	9593.6	7135	6611.9	1.012
1156	KEADPEDGKPVMDK	14	Oxidation (M),Crotony(K)	_K(cr)EADPEDGKPVM(ox)DK_	P20810	Calpastatin	3	548.259	2.6122	0.0072718	54.281	1	2388.4	2468.4	2214.5	2227.5	2822.8	2303.2	2211.3	0.926
1157	KEADPEDGKPVMDK	14	Crotony(K)	_K(cr)EADPEDGKPVMDK_	P20810	Calpastatin	3	542.928	1.5578	2.4948e-10	106.38	2	7186.4	8864.7	7740	6899.7	9536.7	7904.9	7981	1.111
1158	KEASDPQPEEADGGLK	16	Crotony(K)	_K(cr)EASDPQPEEADGGLK_	P52907	F-actin-capping protein subunit alpha-1	3	580.276	2.7468	9.2152e-05	82.349	1	4224.7	5916.9	5266.4	4606	5616.6	4712	4683.3	1.109
1159	KEAVQTAAK	9	Crotony(K)	_K(cr)EAVQTAAK_	Q9ULA0	Aspartyl aminopeptidase	2	507.285	1.2033	0.00022847	91.961	1	3659.1	4470.2	4295.7	3967.1	4418.7	4146.6	3628.1	0.992
1160	KEDKPEGQSPVK	12	Crotony(K)	_K(cr)EDKPEGQSPVK_	Q9C0C9	(E3-independent) E2 ubiquitin-conjugating enzyme	3	470.581	3.3739	0.0079979	62.287	1	3932	4331.4	4382.4	4964.6	4710.4	4094.7	4303	1.094
1161	KEDQYMK	7	Crotony(K)	_K(cr)EDQYMK_	P53004	Biliverdin reductase A	2	505.237	3.0306	0.033806	55.064	1	10705	12248	11250	10572	11674	10447	9505.4	0.888
1162	KEEELVEVNKR	11	Crotony(K)	_KEEELVEVNK(cr)R_	Q8IIF0	Circumsporozoite-related antigen	3	480.928	2.3518	3.3432e-12	122.64	2	6503.3	11790	15118	21342	23223	22081	7512.8	1.155
1163	KEEELVEVNKR	11	Crotony(K)	_KEEELVEVNK(cr)R_	Q8IIF0	Circumsporozoite-related antigen	3	480.928	2.0949	0.0070623	73.415	1	6617.7	10863	12538	15865	16849	17423	6245.3	0.944
1164	KEGGLGPLNIPLLADVTR	18	Crotony(K)	_K(cr)EGGLGPLNIPLLADVTR_	P32119	Peroxiredoxin-2	3	644.37	2.7381	0.00013838	67.227	1	0	0	0	0	0	0	0	NA
1165	KEGGLGPLNIPLLADVTR	18	Crotony(K)	_K(cr)EGGLGPLNIPLLADVTR_	P32119	Peroxiredoxin-2	3	644.37	2.8185	7.6507e-14	102.07	1	2881.2	3356.1	2522.2	2541.9	2762.6	2144.7	2284.3	0.793
1166	KEGGLGPLNIPLLADVTR	18	Crotony(K)	_K(cr)EGGLGPLNIPLLADVTR_	P32119	Peroxiredoxin-2	3	644.37	2.4618	0.00013551	67.396	1	20927	21814	22857	21899	21140	20335	19239	0.919
1167	KEGGLGPLNIPLLADVTR	18	Crotony(K)	_K(cr)EGGLGPLNIPLLADVTR_	P32119	Peroxiredoxin-2	2	966.052	2.7113	2.6417e-106	197.85	1	28408	31308	29928	25903	31823	27186	29665	1.044
1168	KEGGLGPLNIPLLADVTR	18	Crotony(K)	_K(cr)EGGLGPLNIPLLADVTR_	P32119	Peroxiredoxin-2	3	644.37	2.3724	7.2163e-48	150.68	1	35783	40150	36999	36518	41066	36106	37387	1.045
1169	KEHTIDGK	8	Crotony(K)	_K(cr)EHTIDGK_	Q8ILI6	Acidic leucine-rich nuclear phosphoprotein 32-related protein	3	332.51	1.5639	0.0224	65.535	1	1452.2	2827.4	3806.9	6024.9	7033	4550.1	1711.5	1.179
1170	KEIHTVPDMGK	11	Oxidation (M),Crotony(K)	_K(cr)EIHTVPDM(ox)GK_	Q15257	Serine/threonine-protein phosphatase 2A activator	3	446.896	3.7947	0.0041217	70.089	1	6601.7	7475.7	7080.1	7052.8	7158.2	6469.8	6520.9	0.988
1171	KELNYFAK	8	Crotony(K)	_K(cr)ELNYFAK_	P00558	Phosphoglycerate kinase 1	2	540.79	4.1641	0.00088077	98.048	2	8410.7	10210	8453.6	7824.4	8806.2	7982.6	8595.2	1.022
1174	KELSDIAHR	9	Crotony(K)	_K(cr)ELSDIAHR_	P04075	Fructose-bisphosphate aldolase A	3	379.54	1.4762	1.0363e-10	136.96	2	425.97	593.74	1293.9	605.46	568.55	396.46	694.16	1.63
1175	KELSDIAHR	9	Crotony(K)	_K(cr)ELSDIAHR_	P04075	Fructose-bisphosphate aldolase A	2	568.807	1.9988	0.024806	62.705	1	10183	11878	10854	10904	12047	9315.6	10657	1.047
1176	KEMQPTHPIR	10	Crotony(K)	_K(cr)EMQPTHPIR_	P63104	14-3-3 protein zeta/delta	3	435.564	1.5291	0.015319	71.221	1	1650.6	1879.8	2161.6	1919.7	1965.2	2071.5	1670.4	1.012
1177	KESAQPPAHL	10	Crotony(K)	_K(cr)ESAQPPAHL_	O14618	Copper chaperone for superoxide dismutase	2	573.301	2.748	0.012835	68.536	1	6161.1	7834.1	7668.7	9210.4	9688.1	8202.4	5612.9	0.911
1178	KESLNEAQK	9	Crotony(K)	_K(cr)ESLNEAQK_	P02549	Spectrin alpha chain, erythrocytic 1	2	557.791	2.0827	0.0055552	72.29	1	6429.2	6558	5990.7	6161.3	7130.9	6517.4	6529.5	1.016
1179	KESLNEAQK	9	Crotony(K)	_K(cr)ESLNEAQK_	P02549	Spectrin alpha chain, erythrocytic 1	2	557.791	3.7532	0.0055552	72.29	1	2883.5	3283.8	3434.1	2978.4	3382	3281.8	3250.3	1.127
1180	KETEGDVTSVK	11	Crotony(K)	_K(cr)ETEGDVTSVK_	P50990	T-complex protein 1 subunit theta	2	630.82	3.4229	3.3253e-12	124.51	1	4364.3	4053.2	3852.1	3845	4328.3	3959	3688.4	0.845
1181	KETKPEPMEEDLPENKK	17	Oxidation (M),Crotony(K)	_KETKPEPM(ox)EEDLPENK(cr)K_	P31948	Stress-induced-phosphoprotein 1	4	532.264	3.0366	5.287e-06	74.993	1	1679.7	2069.6	1916.6	1825.5	2295.2	2700.8	1354.8	0.807
1182	KEVEIAKR	8	Crotony(K)	_KEVEIAK(cr)R_	Q8I2X4	Heat shock protein 70	3	347.541	2.3476	0.033356	50.108	1	3272.3	4708.7	5174.3	6574.4	7202.1	6837.2	2863.5	0.875
1183	KFAADAVK	8	Crotony(K)	_K(cr)FAADAVK_	P37837	Transaldolase	2	459.258	4.2989	0.00088077	98.048	2	6800.8	6662.3	6350.6	6286.5	7107.6	5807.7	6522	0.959
1184	KFAADAVKLER	11	Crotony(K)	_KFAADAVK(cr)LER_	P37837	Transaldolase	3	439.25	4.5497	0.018288	61.409	1	0	0	0	0	0	0	0	NA
1185	KFDDQEVVK	9	Crotony(K)	_K(cr)FDDQEVVK_	Q8I2X4	Heat shock protein 70	2	588.301	2.3927	0.0024288	75.819	1	8438.1	12757	14352	20049	22352	16757	8515	1.009
1186	KFDDQEVVK	9	Crotony(K)	_K(cr)FDDQEVVK_	Q8I2X4	Heat shock protein 70	2	588.301	2.8167	0.0041092	73.435	1	7430.2	11598	13008	15899	19825	14368	8306.3	1.118
1187	KFDEFQK	7	Crotony(K)	_K(cr)FDEFQK_	P02549	Spectrin alpha chain, erythrocytic 1	2	505.253	4.3669	0.0043676	97.431	1	6411.3	7510.8	7046.4	6360.8	6556.6	5817.8	7215.9	1.125
1188	KFDEFQK	7	Crotony(K)	_K(cr)FDEFQK_	P02549	Spectrin alpha chain, erythrocytic 1	2	505.253	4.2944	0.0032927	76.221	1	15902	18554	16008	15354	17114	14860	15987	1.005
1189	KFDEFQK	7	Crotony(K)	_K(cr)FDEFQK_	P02549	Spectrin alpha chain, erythrocytic 1	3	337.171	3.5805	0.0030965	79.469	1	0	0	0	0	0	0	0	NA
1190	KFDEFQKDLNTNEPR	15	Crotony(K)	_KFDEFQK(cr)DLNTNEPR_	P02549	Spectrin alpha chain, erythrocytic 1	3	650.318	2.3826	3.9028e-58	171.56	2	12534	15271	13326	11826	15707	12386	12893	1.029
1191	KFDEFQKDLNTNEPR	15	Crotony(K)	_KFDEFQK(cr)DLNTNEPR_	P02549	Spectrin alpha chain, erythrocytic 1	4	487.99	2.3491	0.022298	55.546	1	0	0	0	0	0	0	0	NA
1192	KFEDFLGSMENNR	13	Oxidation (M),Crotony(K)	_K(cr)FEDFLGSM(ox)ENNR_	P11277	Spectrin beta chain, erythrocytic	3	557.587	3.267	0.017894	45.722	1	4672.9	5560.5	4694.2	5035.6	5243.8	3786.3	4363.4	0.934
1193	KFEDFLGSMENNR	13	Crotony(K)	_K(cr)FEDFLGSMENNR_	P11277	Spectrin beta chain, erythrocytic	3	552.256	1.5551	9.9667e-10	108.97	1	0	0	0	0	0	0	0	NA
1194	KFEDFLGSMENNR	13	Crotony(K)	_K(cr)FEDFLGSMENNR_	P11277	Spectrin beta chain, erythrocytic	2	827.88	2.0029	5.8446e-15	118.2	1	29318	34225	31753	30253	35039	28887	29304	1
1195	KFEDFLGSMENNR	13	Crotony(K)	_K(cr)FEDFLGSMENNR_	P11277	Spectrin beta chain, erythrocytic	3	552.256	2.8481	1.7005e-07	101.61	3	0	0	0	0	0	0	0	NA
1196	KFEDFQVELVAK	12	Crotony(K)	_K(cr)FEDFQVELVAK_	P02549	Spectrin alpha chain, erythrocytic 1	3	507.605	2.4789	0.0090563	65.495	1	0	0	0	0	0	0	0	NA
1197	KFEDFQVELVAKEGR	15	Crotony(K)	_KFEDFQVELVAK(cr)EGR_	P02549	Spectrin alpha chain, erythrocytic 1	3	621.66	2.857	1.1842e-22	122.01	1	12691	16071	15217	13997	14454	12284	13588	1.071
1198	KFPHLEFR	8	Crotony(K)	_K(cr)FPHLEFR_	P08397	Porphobilinogen deaminase	3	381.21	3.2244	0.0010507	113.71	2	4225.4	4147.6	4358.1	3899.9	3919.2	3377.7	3855.9	0.913
1199	KHEAFLLDLNSFGDSMK	17	Oxidation (M),Crotony(K)	_K(cr)HEAFLLDLNSFGDSM(ox)K_	P02549	Spectrin alpha chain, erythrocytic 1	3	679.331	2.949	1.4188e-08	92.474	1	19253	26038	23205	23698	24273	21479	20308	1.055
1200	KHEAFLLDLNSFGDSMK	17	Crotony(K)	_K(cr)HEAFLLDLNSFGDSMK_	P02549	Spectrin alpha chain, erythrocytic 1	3	674	1.4366	1.2743e-25	124.84	1	11718	15444	14429	12296	15881	12285	11218	0.957
1201	KHEAFLLDLNSFGDSMK	17	Crotony(K)	_K(cr)HEAFLLDLNSFGDSMK_	P02549	Spectrin alpha chain, erythrocytic 1	4	505.752	1.6452	2.9924e-07	89.468	1	0	0	0	0	0	0	0	NA
1202	KHEAIETDTAAYEER	15	Crotony(K)	_K(cr)HEAIETDTAAYEER_	P11277	Spectrin beta chain, erythrocytic	3	610.955	2.1459	3.7695e-58	172.91	2	1416.7	2087.6	1769.2	2181.2	2143.9	1921.6	1680.7	1.186
1203	KHEAIETDTAAYEER	15	Crotony(K)	_K(cr)HEAIETDTAAYEER_	P11277	Spectrin beta chain, erythrocytic	2	915.929	1.8296	2.6182e-98	198.96	1	2469.7	2924.8	2995.9	2680.7	2612.3	2337.6	2768.1	1.121
1204	KHEAIETDTAAYEER	15	Crotony(K)	_K(cr)HEAIETDTAAYEER_	P11277	Spectrin beta chain, erythrocytic	3	610.955	1.4373	2.3997e-08	101.05	1	1909.2	2839.9	2704	3874.2	4107.2	3550.9	1998.8	1.047
1205	KHEAIETDTAAYEER	15	Unmodified	_KHEAIETDTAAYEER_	P11277	Spectrin beta chain, erythrocytic	4	441.462	2.6335	0.010356	46.249	1	0	0	0	0	0	0	0	NA
1206	KHEAIETDTAAYEER	15	Unmodified	_KHEAIETDTAAYEER_	P11277	Spectrin beta chain, erythrocytic	3	588.28	1.9697	4.6544e-23	123.14	1	1140.4	1149.7	1076.5	1094.8	928.16	750.25	1210.9	1.062
1207	KHEEEEAK	8	Crotony(K)	_K(cr)HEEEEAK_	P25789	Proteasome subunit alpha type-4	3	356.505	1.4281	1.7851e-14	144.77	1	1806.5	1976.5	2287	2335.5	2392.6	2116.6	2121	1.174
1208	KHEEEEAKAER	11	Crotony(K)	_KHEEEEAK(cr)AER_	P25789	Proteasome subunit alpha type-4	3	475.232	0.34849	0.006105	75.764	1	3133.3	2893.1	2750	3036	2670.1	2951.2	2809.3	0.897
1209	KHFVAQK	7	Crotony(K)	_K(cr)HFVAQK_	P48426	Phosphatidylinositol 5-phosphate 4-kinase type-2 alpha	3	309.18	0.41499	0.0024196	94.262	2	3706.2	3709.9	3549.8	3709.4	4316.2	3781.3	3602	0.972
1210	KHGGPKDEER	10	Unmodified	_KHGGPKDEER_	P00441	Superoxide dismutase [Cu-Zn]	3	384.863	2.356	0.0057358	66.267	1	4230.2	4120	4092.9	5712.9	4287	4173	4466.8	1.056
1211	KHGGPKDEER	10	Crotony(K)	_K(cr)HGGPKDEER_	P00441	Superoxide dismutase [Cu-Zn]	2	610.805	0.63503	1.9547e-07	121.02	1	1582	2314.9	2131.8	2184.1	2524.8	2109.4	2205.3	1.394
1212	KHGGPKDEER	10	Crotony(K)	_K(cr)HGGPKDEER_	P00441	Superoxide dismutase [Cu-Zn]	4	305.906	0.017388	0.022167	69.721	1	236.41	365.41	507.4	385.58	559.62	481.9	282.82	1.196
1213	KHGGPKDEER	10	Crotony(K)	_K(cr)HGGPKDEER_	P00441	Superoxide dismutase [Cu-Zn]	3	407.539	0.71435	0.0050502	75.819	1	1508.4	2225.4	2099.1	1589.4	1982.4	1973.3	1676.9	1.112
1214	KHGLLESAVAAR	12	Crotony(K)	_K(cr)HGLLESAVAAR_	P02549	Spectrin alpha chain, erythrocytic 1	3	440.586	1.2573	0.00025458	91.62	2	982.67	990.94	994.92	1037.5	1057.1	1158.1	1013.9	1.032
1215	KHGLLESAVAAR	12	Crotony(K)	_K(cr)HGLLESAVAAR_	P02549	Spectrin alpha chain, erythrocytic 1	2	660.375	1.5793	4.6969e-11	113.53	1	7882.6	8071.2	7917.2	7999.9	7440.9	7129.3	7605.3	0.965
1216	KHHASISELK	10	Crotony(K)	_K(cr)HHASISELK_	P11171	Protein 4.1	4	305.171	1.253	3.3385e-05	93.096	1	2211.8	2755	2656.8	2710.5	3047.4	2555	2479.8	1.121
1217	KHHASISELK	10	Crotony(K)	_K(cr)HHASISELK_	P11171	Protein 4.1	3	406.559	1.9657	0.00058468	91.313	1	0	0	0	0	0	0	0	NA
1218	KHHASISELK	10	Crotony(K)	_K(cr)HHASISELK_	P11171	Protein 4.1	4	305.171	1.2374	7.5716e-07	104.22	1	2539.8	2821.4	2482	2670	2423.5	2345.1	2570	1.012
1219	KHKAFEDELR	10	Crotony(K)	_KHK(cr)AFEDELR_	P11277	Spectrin beta chain, erythrocytic	4	335.929	2.5241	3.2063e-06	108.31	1	1178.9	1065.7	1137.9	1156.6	1132.3	991.49	994.81	0.844
1220	KHKAFEDELR	10	Crotony(K)	_KHK(cr)AFEDELR_	P11277	Spectrin beta chain, erythrocytic	3	447.57	3.4624	0.0044518	77.185	1	8645.2	10644	10322	10590	11068	11028	10134	1.172
1221	KHKDFLEELEESR	13	Crotony(K)	_K(cr)HKDFLEELEESR_	P11277	Spectrin beta chain, erythrocytic	4	432.72	2.7141	0.0024215	81.327	1	0	0	0	0	0	0	0	NA
1222	KHKDFLEELEESR	13	Crotony(K)	_K(cr)HKDFLEELEESR_	P11277	Spectrin beta chain, erythrocytic	3	576.625	2.0621	1.7807e-09	104.2	1	15595	19616	17245	16783	19143	15457	16068	1.03
1223	KHKDFLEELEESR	13	Crotony(K)	_K(cr)HKDFLEELEESR_	P11277	Spectrin beta chain, erythrocytic	4	432.72	3.603	6.7398e-10	109.83	2	2253.8	2210.8	2275.4	1857.9	2295.7	1491.3	2105.5	0.934
1224	KHKDFLEELEESR	13	Crotony(K)	_K(cr)HKDFLEELEESR_	P11277	Spectrin beta chain, erythrocytic	3	576.625	2.7904	0.022489	49.537	1	7920.1	9499.3	8979.2	8314.3	8918.6	6600	7321.1	0.924
1225	KHLEIFHK	8	Crotony(K)	_K(cr)HLEIFHK_	Q8I6U8	Glycophorin-binding protein	4	280.663	1.0325	6.8204e-06	121.73	1	388.33	1270.8	3402	6711.5	7543.1	5400.8	503.2	1.296
1226	KHLEIFYK	8	Crotony(K)	_K(cr)HLEIFYK_	Q8I6U8	Glycophorin-binding protein	3	382.55	3.4024	0.017481	67.897	1	1434.8	2661.7	4967	6409.6	7247.4	4978.7	1879.8	1.31
1227	KHLEINPDHPIVETLR	16	Crotony(K)	_K(cr)HLEINPDHPIVETLR_	P08238	Heat shock protein HSP 90-beta	4	495.523	2.4985	0.018545	45.618	1	0	0	0	0	0	0	0	NA
1228	KHLEINPDHSIIETLR	16	Crotony(K)	_K(cr)HLEINPDHSIIETLR_	P07900	Heat shock protein HSP 90-alpha	4	496.522	2.5566	1.7605e-48	160.81	2	865.57	1069.3	716.47	635.36	892.95	591.17	840.72	0.971
1229	KHLEVFHK	8	Unmodified	_KHLEVFHK_	Q8I6U8	Glycophorin-binding protein	4	260.153	1.786	0.016662	45.368	1	0	0	0	0	0	0	0	NA
1230	KHLEVFHK	8	Crotony(K)	_K(cr)HLEVFHK_	Q8I6U8	Glycophorin-binding protein	4	277.159	0.029227	0.00048409	90.15	1	0	691.65	1946.8	2538.4	3018.2	2541.4	188.72	NA
1231	KHLEVFHK	8	Crotony(K)	_K(cr)HLEVFHK_	Q8I6U8	Glycophorin-binding protein	3	369.21	1.4699	0.0097413	71.614	1	5872.4	8590.9	9023.9	10557	11591	9190.5	5726.2	0.975
1232	KHLLVHAPEDK	11	Crotony(K)	_K(cr)HLLVHAPEDK_	P53396	ATP-citrate synthase	4	339.442	1.5912	0.0052881	72.29	1	4085.1	4371.9	4005.9	3795.1	3777.8	3851.9	3615.3	0.885
1233	KHNQRPTFR	9	Crotony(K)	_K(cr)HNQRPTFR_	P21333	Filamin-A	4	313.673	-0.14568	0.0038572	77.662	1	0	0	0	0	0	0	0	NA
1234	KHQLLER	7	Unmodified	_KHQLLER_	P02549	Spectrin alpha chain, erythrocytic 1	3	308.519	1.5362	0.016045	50.04	1	4456.8	4326.5	4089	4638.9	4347.3	3939	4653.9	1.044
1235	KHQLLER	7	Crotony(K)	_K(cr)HQLLER_	P02549	Spectrin alpha chain, erythrocytic 1	3	331.194	1.0496	0.010424	110.31	2	878.2	761.68	590.04	697.72	795.85	715.49	915.78	1.043
1236	KHQLLER	7	Crotony(K)	_K(cr)HQLLER_	P02549	Spectrin alpha chain, erythrocytic 1	2	496.288	1.9873	0.0033478	76.064	1	3171.8	2847.9	3122.4	3342.3	3571.7	3446.6	3223.2	1.016
1237	KHQLLER	7	Crotony(K)	_K(cr)HQLLER_	P02549	Spectrin alpha chain, erythrocytic 1	3	331.194	0.067452	0.004972	75.738	1	0	0	0	0	0	0	0	NA
1238	KHSNVFK	7	Crotony(K)	_K(cr)HSNVFK_	C0H4U4	Uncharacterized protein	3	309.84	3.0004	0.030955	62.546	1	0	0	0	0	0	0	0	NA
1239	KHTQAEGK	8	Crotony(K)	_K(cr)HTQAEGK_	P07311	Acylphosphatase-1	3	322.838	0.73248	0.01121	70.908	1	0	0	0	0	0	0	0	NA
1240	KIEEHEEK	8	Crotony(K)	_K(cr)IEEHEEK_	Q8I0U8	Merozoite surface protein 1	3	370.521	2.6816	0.0028431	83.862	1	2275.1	2318.2	2962.8	6043.8	6482.4	5897.8	2148.1	0.944
1241	KKDNVNK	7	Crotony(K)	_KK(cr)DNVNK_	P02549	Spectrin alpha chain, erythrocytic 1	3	305.175	3.747	0.016694	60.91	1	6529.6	5965.3	5426.8	6651.5	5643	6178.1	5696.4	0.872
1242	KKEDNQAVDTK	11	Crotony(K)	_K(cr)KEDNQAVDTK_	Q8I5D2	101 kDa malaria antigen	3	448.565	2.7157	0.03992	52.576	1	0	0	0	0	0	0	0	NA
1243	KKGEDEDKGPPCGPVNCNEK	20	Crotony(K)	_K(cr)KGEDEDKGPPCGPVNCNEK_	Q06323	Proteasome activator complex subunit 1	4	582.266	3.6231	4.8665e-08	76.492	1	1660.4	1110	1089.5	1096.5	1207.9	1342.7	1134.7	0.683
1244	KKHEAIETDTAAYEER	16	Crotony(K)	_K(cr)KHEAIETDTAAYEER_	P11277	Spectrin beta chain, erythrocytic	4	490.492	1.3816	2.1358e-40	155.2	3	4734.1	5551.9	5117.6	5217.3	5110.4	5192.2	5115.2	1.081
1245	KKHEAIETDTAAYEER	16	Crotony(K)	_KK(cr)HEAIETDTAAYEER_	P11277	Spectrin beta chain, erythrocytic	3	653.653	2.0637	9.1334e-84	189.55	2	3603.6	3919.2	3264.9	3524.2	3630.9	3529.6	3642.3	1.011
1246	KKREPEEK	8	2 Crotony(K)	_K(cr)K(cr)REPEEK_	Q8IIT2	Nucleic acid binding protein, putative	3	393.884	2.9344	0.021086	47.187	1	0	0	0	0	0	0	0	NA
1247	KLADDEDYKDIQNLK	15	Crotony(K)	_K(cr)LADDEDYKDIQNLK_	P02549	Spectrin alpha chain, erythrocytic 1	3	625.983	4.7557	2.9235e-16	116.06	1	9727.6	9675.8	10124	9430.2	9961.4	9054.6	8824.1	0.907
1248	KLADDEDYKDIQNLK	15	Crotony(K)	_K(cr)LADDEDYKDIQNLK_	P02549	Spectrin alpha chain, erythrocytic 1	4	469.739	4.5382	0.00035655	82.349	1	0	0	0	0	0	0	0	NA
1249	KLADDEDYKDIQNLK	15	Crotony(K)	_K(cr)LADDEDYKDIQNLK_	P02549	Spectrin alpha chain, erythrocytic 1	4	469.739	2.9556	1.8008e-05	91.355	1	0	0	0	0	0	0	0	NA
1250	KLADDEDYKDIQNLK	15	Crotony(K)	_K(cr)LADDEDYKDIQNLK_	P02549	Spectrin alpha chain, erythrocytic 1	3	625.983	3.3619	2.9235e-16	116.06	1	16227	19066	17520	16342	19294	15680	15789	0.973
1251	KLDEAVAEAHLGK	13	Crotony(K)	_K(cr)LDEAVAEAHLGK_	P23526	Adenosylhomocysteinase	3	483.596	3.5234	1.2706e-05	92.939	1	0	0	0	0	0	0	0	NA
1252	KLDEAVAEAHLGK	13	Crotony(K)	_K(cr)LDEAVAEAHLGK_	P23526	Adenosylhomocysteinase	4	362.949	3.7524	0.00040971	83.087	1	1153	1966.7	1504.9	1362.7	1980.1	1341.6	1138.7	0.988
1253	KLEAAEER	8	Crotony(K)	_K(cr)LEAAEER_	P16949	Stathmin	2	507.267	1.9675	0.033663	56.404	1	7753.1	7253.2	6411.7	6881.8	7803	5974	5531.5	0.713
1254	KLENMYHLFQLK	12	Crotony(K)	_K(cr)LENMYHLFQLK_	P11277	Spectrin beta chain, erythrocytic	3	544.625	3.3434	1.371e-17	137.81	1	25731	31388	28499	27571	30002	27196	29917	1.163
1255	KLGGSQEDQIK	11	Crotony(K)	_K(cr)LGGSQEDQIK_	P37837	Transaldolase	3	424.226	4.0221	0.00093669	90.614	1	0	0	0	0	0	0	0	NA
1256	KLGGSQEDQIK	11	Crotony(K)	_K(cr)LGGSQEDQIK_	P37837	Transaldolase	2	635.836	4.3698	0.0061775	79.089	1	4411.8	5619.9	5028	4576	5757.3	4754.2	3885.5	0.881
1257	KLKKDTSANVK	11	2 Crotony(K)	_KLK(cr)K(cr)DTSANVK_	Q6UX04	Peptidyl-prolyl cis-trans isomerase CWC27 homolog	3	456.601		0.0031901	61.344	1	0	0	0	0	0	0	0	NA
1258	KLKKDTSANVK	11	2 Crotony(K)	_KLK(cr)K(cr)DTSANVK_	Q6UX04	Peptidyl-prolyl cis-trans isomerase CWC27 homolog	3	456.601		0.0031901	61.344	1	0	0	0	0	0	0	0	NA
1259	KLLPDDPYEK	10	Crotony(K)	_K(cr)LLPDDPYEK_	P78417	Glutathione S-transferase omega-1	2	643.337	4.1792	0.031904	61.235	1	0	0	0	0	0	0	0	NA
1260	KLNEASR	7	Crotony(K)	_K(cr)LNEASR_	P02549	Spectrin alpha chain, erythrocytic 1	2	443.243	2.6575	0.0018934	80.219	2	5239.5	5439.1	4228.1	5648.7	5748.3	4881.1	5746	1.097
1261	KLNVTEQEKIDK	12	Crotony(K)	_KLNVTEQEK(cr)IDK_	P06733	Alpha-enolase	3	504.947		1.829e-48	123.76	1	0	0	0	0	0	0	0	NA
1262	KLSEATR	7	Crotony(K)	_K(cr)LSEATR_	Q13098	COP9 signalosome complex subunit 1	2	436.745		0.037015	46.447	1	0	0	0	0	0	0	0	NA
1263	KLSEIMEK	8	Crotony(K)	_K(cr)LSEIMEK_	P00568	Adenylate kinase isoenzyme 1	2	523.284	3.5349	0.0013	88.056	1	18039	24188	19650	20408	22839	19429	18790	1.042
1264	KLSGLER	7	Unmodified	_KLSGLER_	P11277	Spectrin beta chain, erythrocytic	3	268.164	1.3865	0.039649	35.445	1	6281.7	7259.1	6663.7	6502.5	5370.2	5564.3	5917.4	0.942
1265	KLSSAMSAAK	10	Crotony(K)	_K(cr)LSSAMSAAK_	P40925	Malate dehydrogenase, cytoplasmic	2	531.287	3.4074	0.002003	84.892	1	9059.4	12348	11340	9705.9	10813	8861.3	9452.5	1.043
1266	KLVIIESDLER	11	Crotony(K)	_K(cr)LVIIESDLER_	P09493	Tropomyosin alpha-1 chain	2	691.898	1.6881	0.011669	69.352	1	2202.3	1902.6	2453.2	2120.6	2707.2	2587.2	2110.5	0.958
1267	KLYHSEAFTVNFGDTEEAKK	20	Crotony(K)	_K(cr)LYHSEAFTVNFGDTEEAKK_	P01009	Alpha-1-antitrypsin	4	596.296	2.9865	2.8827e-100	186.9	1	5992.2	8683.2	7643.2	10980	7508.8	27622	5260.2	0.878
1268	KMEADGVEVK	10	Oxidation (M),Crotony(K)	_K(cr)M(ox)EADGVEVK_	Q13123	Protein Red	3	397.197	2.6665	0.040313	41.704	1	0	0	0	0	0	0	0	NA
1269	KMKDTDSEEEIR	12	Oxidation (M),Crotony(K)	_K(cr)M(ox)KDTDSEEEIR_	P62158	Calmodulin	3	522.243	1.9515	0.016291	49.298	1	2423.1	2514.4	2197	2186.5	2926	2359.4	1963.1	0.81
1270	KMKDTDSEEEIR	12	Crotony(K)	_KMK(cr)DTDSEEEIR_	P62158	Calmodulin	3	516.912	1.216	0.00010424	91.812	1	8270.1	7561.2	7050.7	7631.3	8414.3	6724.3	7047	0.852
1271	KNNEKAQEASVLLR	14	Crotony(K)	_KNNEK(cr)AQEASVLLR_	P11277	Spectrin beta chain, erythrocytic	3	556.641	3.0195	0.0009809	67.646	1	0	0	0	0	0	0	0	NA
1272	KNQTLQNEILGHTPR	15	Crotony(K)	_K(cr)NQTLQNEILGHTPR_	P11277	Spectrin beta chain, erythrocytic	3	606.327	2.052	8.405e-12	110.12	1	6735.2	9952.2	8287.7	8313.7	9294.3	7529.6	7380.1	1.096
1273	KQELSEAEQATR	12	Crotony(K)	_K(cr)QELSEAEQATR_	P01024	Complement C3	2	729.365	1.3917	5.6071e-09	103.88	3	3902.9	5385	5102.9	7560.8	5896.6	19555	3624.3	0.929
1274	KQFGHPQIEAR	11	Unmodified	_KQFGHPQIEAR_	P11277	Spectrin beta chain, erythrocytic	3	437.57	2.3583	0.015867	54.806	1	4196.8	4092	4094.9	4543.3	3985.6	3402.3	3828.7	0.912
1275	KQFGHPQIEAR	11	Crotony(K)	_K(cr)QFGHPQIEAR_	P11277	Spectrin beta chain, erythrocytic	3	460.246	1.4023	2.5492e-10	114.87	1	2498.3	3275.1	3037.9	3006.4	3161.6	2887.6	3086.1	1.235
1276	KQINDYVEK	9	Crotony(K)	_K(cr)QINDYVEK_	P01009	Alpha-1-antitrypsin	2	602.814	3.0438	0.0018929	78.548	1	0	0	0	0	0	0	0	NA
1277	KQINDYVEKGTQGK	14	Crotony(K)	_KQINDYVEK(cr)GTQGK_	P01009	Alpha-1-antitrypsin	3	559.293	4.4217	0.00012039	85.006	1	4247.7	5397.8	5208.1	6116	5654	10238	4842.6	1.14
1278	KRDDLDK	7	Crotony(K)	_K(cr)RDDLDK_	P02549	Spectrin alpha chain, erythrocytic 1	3	319.838	1.8333	0.034774	49.715	2	5333.1	6156	5554	5366.7	6070.5	5552.6	6379	1.196
1279	KRDDLDKAITAQEGK	15	Crotony(K)	_KRDDLDK(cr)AITAQEGK_	P02549	Spectrin alpha chain, erythrocytic 1	4	439.736	1.888	1.2587e-33	144.29	2	10970	13826	12390	12698	13156	11957	12335	1.124
1280	KRDDLDKAITAQEGK	15	Crotony(K)	_KRDDLDK(cr)AITAQEGK_	P02549	Spectrin alpha chain, erythrocytic 1	3	585.979	2.4312	6.4559e-29	136.34	1	3631.1	4024	3148.2	4286.9	3878.3	3461.6	3903.3	1.075
1281	KREPEEK	7	Crotony(K)	_K(cr)REPEEK_	Q8IIT2	Nucleic acid binding protein, putative	3	328.51	1.8637	0.012606	65.252	2	8569.1	9767.4	9500.1	9207.6	9007.5	8757.8	8834.5	1.031
1282	KREPEEK	7	Crotony(K)	_K(cr)REPEEK_	Q8IIT2	Nucleic acid binding protein, putative	3	328.51	1.9232	0.014529	63.21	1	0	0	0	0	0	0	0	NA
1283	KREPEEK	7	Crotony(K)	_K(cr)REPEEK_	Q8IIT2	Nucleic acid binding protein, putative	3	328.51	2.0419	0.012606	65.252	1	1316.4	1809.4	1618.5	1410.5	1602.3	1380.1	1377.7	1.047
1284	KREPEEK	7	Crotony(K)	_K(cr)REPEEK_	Q8IIT2	Nucleic acid binding protein, putative	3	328.51	1.847	0.0021092	77.058	1	3758.2	4538.9	4969.4	4011.4	4865.1	4110	3883.6	1.033
1285	KREPEEK	7	Crotony(K)	_K(cr)REPEEK_	Q8IIT2	Nucleic acid binding protein, putative	3	328.51	1.5629	0.01857	58.917	1	2129.3	2267.9	3215.5	2509.2	2340.3	2204.4	2348.4	1.103
1286	KREPEEK	7	Crotony(K)	_K(cr)REPEEK_	Q8IIT2	Nucleic acid binding protein, putative	3	328.51	1.144	0.0097352	67.981	1	3163.9	4181.6	4069.5	3335	4213.5	3441.7	3247.1	1.026
1287	KREPEEK	7	Crotony(K)	_K(cr)REPEEK_	Q8IIT2	Nucleic acid binding protein, putative	3	328.51	1.3026	0.012606	65.252	2	5430.8	6028	6771.2	6729.8	7012.5	5833.7	6372.9	1.173
1288	KREPEEK	7	Crotony(K)	_K(cr)REPEEK_	Q8IIT2	Nucleic acid binding protein, putative	3	328.51	1.5822	0.0021092	77.058	1	4525.1	4999.2	5199.6	5270.7	5445.9	4575.5	5414.8	1.197
1289	KSEEDGKEYHFISTEEMTR	19	Crotony(K)	_KSEEDGK(cr)EYHFISTEEMTR_	Q00013	55 kDa erythrocyte membrane protein	4	596.773	3.421	2.2296e-05	69.088	1	4699.9	5396.6	5670.6	5022.3	5547.9	4188.7	3956	0.842
1290	KSSTPEEVKK	10	Crotony(K)	_KSSTPEEVK(cr)K_	P23528	Cofilin-1	3	400.887	2.4262	0.008142	70.089	1	4337.3	4296.8	4535.1	4614.3	4928.3	4801.7	4507.7	1.039
1291	KSSTPEEVKK	10	Crotony(K)	_KSSTPEEVK(cr)K_	P23528	Cofilin-1	3	400.887	1.8792	0.022771	61.11	1	7563.4	11464	7359.3	7515.2	10353	7863	6319.1	0.835
1292	KVADALTNAVAHVDDMPNALSALSDLHAHK	30	Oxidation (M),Crotony(K)	_K(cr)VADALTNAVAHVDDM(ox)PNALSALSDLHAHK_	P69905	Hemoglobin subunit alpha	5	642.527	1.3049	4.7767e-112	169.39	1	1855.8	2927.4	2094.8	1961.9	2164.6	1669.8	2102.3	1.133
1293	KVADALTNAVAHVDDMPNALSALSDLHAHK	30	Oxidation (M),Crotony(K)	_K(cr)VADALTNAVAHVDDM(ox)PNALSALSDLHAHK_	P69905	Hemoglobin subunit alpha	5	642.527	3.0447	1.4863e-36	114.06	2	32148	47826	40990	38442	43709	33654	31504	0.98
1294	KVADALTNAVAHVDDMPNALSALSDLHAHK	30	Oxidation (M),Crotony(K)	_K(cr)VADALTNAVAHVDDM(ox)PNALSALSDLHAHK_	P69905	Hemoglobin subunit alpha	4	802.907	1.9212	9.4834e-60	134.21	1	17547	22117	18326	15826	22258	14869	14984	0.854
1295	KVADALTNAVAHVDDMPNALSALSDLHAHK	30	Oxidation (M),Crotony(K)	_K(cr)VADALTNAVAHVDDM(ox)PNALSALSDLHAHK_	P69905	Hemoglobin subunit alpha	5	642.527	2.4133	1.9463e-127	179.66	1	1327.2	1508.8	1467.7	1124.9	1154	1104	989.7	0.746
1296	KVADALTNAVAHVDDMPNALSALSDLHAHK	30	Oxidation (M),Crotony(K)	_K(cr)VADALTNAVAHVDDM(ox)PNALSALSDLHAHK_	P69905	Hemoglobin subunit alpha	4	802.907	2.1917	8.9054e-27	105.19	1	13028	16946	14081	13502	17242	11131	12461	0.956
1297	KVADALTNAVAHVDDMPNALSALSDLHAHK	30	Oxidation (M),Crotony(K)	_K(cr)VADALTNAVAHVDDM(ox)PNALSALSDLHAHK_	P69905	Hemoglobin subunit alpha	5	642.527	1.5992	1.982e-83	149.98	1	872.44	965.62	951.45	938.24	935.04	714.18	896.36	1.027
1298	KVADALTNAVAHVDDMPNALSALSDLHAHK	30	Oxidation (M),Crotony(K)	_K(cr)VADALTNAVAHVDDM(ox)PNALSALSDLHAHK_	P69905	Hemoglobin subunit alpha	5	642.527	2.2712	4.7754e-13	87.357	1	38794	43747	47025	40851	42419	35599	37200	0.959
1299	KVADALTNAVAHVDDMPNALSALSDLHAHK	30	Crotony(K)	_K(cr)VADALTNAVAHVDDMPNALSALSDLHAHK_	P69905	Hemoglobin subunit alpha	5	639.328	1.4453	7.4319e-60	134.15	1	8472.8	9611.9	9932.9	7954.2	10875	7516.1	9545.8	1.127
1300	KVADALTNAVAHVDDMPNALSALSDLHAHK	30	Crotony(K)	_K(cr)VADALTNAVAHVDDMPNALSALSDLHAHK_	P69905	Hemoglobin subunit alpha	5	639.328	2.4672	7.2546e-19	93.807	1	1720.8	2141.7	1871.2	1953.1	2010.8	1734.5	1842.4	1.071
1301	KVADALTNAVAHVDDMPNALSALSDLHAHK	30	Crotony(K)	_K(cr)VADALTNAVAHVDDMPNALSALSDLHAHK_	P69905	Hemoglobin subunit alpha	4	798.908	2.1852	1.561e-170	206.85	1	12105	14110	13050	11907	15009	12452	10932	0.903
1302	KVADALTNAVAHVDDMPNALSALSDLHAHK	30	Crotony(K)	_K(cr)VADALTNAVAHVDDMPNALSALSDLHAHK_	P69905	Hemoglobin subunit alpha	4	798.908	2.0402	0	346.42	1	21687	22735	21349	21021	22977	20325	22530	1.039
1303	KVADALTNAVAHVDDMPNALSALSDLHAHK	30	Crotony(K)	_K(cr)VADALTNAVAHVDDMPNALSALSDLHAHK_	P69905	Hemoglobin subunit alpha	3	1064.88	0.44988	2.3869e-304	259.53	1	5047.1	5738.7	5521.7	5075.3	6245.1	4757.1	5422	1.074
1304	KVADALTNAVAHVDDMPNALSALSDLHAHK	30	Crotony(K)	_K(cr)VADALTNAVAHVDDMPNALSALSDLHAHK_	P69905	Hemoglobin subunit alpha	5	639.328	2.1702	7.6393e-230	228.84	1	3054.3	3982.9	3368.8	2833.3	3549.7	2990.9	3060.6	1.002
1305	KVADALTNAVAHVDDMPNALSALSDLHAHK	30	Crotony(K)	_K(cr)VADALTNAVAHVDDMPNALSALSDLHAHK_	P69905	Hemoglobin subunit alpha	5	639.328	3.0236	6.3121e-05	54.466	1	0	0	0	0	0	0	0	NA
1306	KVADALTNAVAHVDDMPNALSALSDLHAHK	30	Crotony(K)	_K(cr)VADALTNAVAHVDDMPNALSALSDLHAHK_	P69905	Hemoglobin subunit alpha	5	639.328	2.287	2.8091e-19	98.657	2	0	0	0	0	0	0	0	NA
1307	KVADALTNAVAHVDDMPNALSALSDLHAHK	30	Crotony(K)	_K(cr)VADALTNAVAHVDDMPNALSALSDLHAHK_	P69905	Hemoglobin subunit alpha	4	798.908	2.4977	9.1955e-13	87.948	1	0	0	0	0	0	0	0	NA
1308	KVEDQGK	7	Crotony(K)	_K(cr)VEDQGK_	P07738	Bisphosphoglycerate mutase	2	436.23	2.8821	0.0040319	74.464	1	8081.5	7614.6	7259	8881.8	8164.1	7866.5	6533.9	0.809
1309	KVEDQGKVK	9	Crotony(K)	_KVEDQGK(cr)VK_	P07738	Bisphosphoglycerate mutase	3	366.877	3.0835	0.02663	59.265	1	3519.1	4496.5	4314.9	4570.7	5038.5	4059.1	4237	1.204
1310	KVLGAFSDGLAHLDNLK	17	Crotony(K)	_K(cr)VLGAFSDGLAHLDNLK_	P68871	Hemoglobin subunit beta	3	622.676	2.2816	2.9636e-34	136.43	1	19763	24442	22977	20668	25360	19638	19677	0.996
1311	KVLGAFSDGLAHLDNLK	17	Crotony(K)	_K(cr)VLGAFSDGLAHLDNLK_	P68871	Hemoglobin subunit beta	4	467.258	1.7381	5.0905e-26	124.29	1	6878	7882.9	8932.1	7716	8133.6	7138	6889.3	1.002
1312	KVLGAFSDGLAHLDNLK	17	Crotony(K)	_K(cr)VLGAFSDGLAHLDNLK_	P68871	Hemoglobin subunit beta	3	622.676	2.4157	1.2114e-77	181.34	1	9082.1	8343.5	8927	7398.3	9426.8	7558	7381.8	0.813
1313	KVLGAFSDGLAHLDNLK	17	Crotony(K)	_K(cr)VLGAFSDGLAHLDNLK_	P68871	Hemoglobin subunit beta	4	467.258	1.8775	3.9244e-08	92.264	1	0	0	0	0	0	0	0	NA
1314	KVLGAFSDGLAHLDNLK	17	Crotony(K)	_K(cr)VLGAFSDGLAHLDNLK_	P68871	Hemoglobin subunit beta	3	622.676	3.0534	4.6192e-184	234.51	2	53565	61658	67170	50813	63976	49590	67579	1.262
1315	KVLGAFSDGLAHLDNLK	17	Crotony(K)	_K(cr)VLGAFSDGLAHLDNLK_	P68871	Hemoglobin subunit beta	4	467.258	2.5239	3.7275e-56	159.03	1	31156	39218	29101	27004	35413	28287	30326	0.973
1316	KVLGAFSDGLAHLDNLK	17	Crotony(K)	_K(cr)VLGAFSDGLAHLDNLK_	P68871	Hemoglobin subunit beta	4	467.258	2.3938	6.624e-07	85.563	1	0	0	0	0	0	0	0	NA
1317	KVLGAFSDGLAHLDNLK	17	Crotony(K)	_K(cr)VLGAFSDGLAHLDNLK_	P68871	Hemoglobin subunit beta	4	467.258	1.6533	4.8997e-26	124.46	1	5076.9	5607.1	7451	5089.9	5794.5	5259.2	5526.5	1.089
1318	KVLGAFSDGLAHLDNLK	17	Crotony(K)	_K(cr)VLGAFSDGLAHLDNLK_	P68871	Hemoglobin subunit beta	3	622.676	2.2153	1.1797e-122	206.64	2	7029	7329.3	7552.5	7240.5	8116.9	6873.1	6915.5	0.984
1319	KVLGAFSDGLAHLDNLK	17	Crotony(K)	_K(cr)VLGAFSDGLAHLDNLK_	P68871	Hemoglobin subunit beta	4	467.258	1.9664	0.0011128	61.186	1	0	0	0	0	0	0	0	NA
1320	KVLGAFSDGLAHLDNLK	17	Crotony(K)	_K(cr)VLGAFSDGLAHLDNLK_	P68871	Hemoglobin subunit beta	3	622.676	2.5255	5.0243e-142	218.79	2	7848.4	8376.1	7918.1	7015.2	9122	7278.9	7274.1	0.927
1321	KVLGAFSDGLAHLDNLK	17	Crotony(K)	_K(cr)VLGAFSDGLAHLDNLK_	P68871	Hemoglobin subunit beta	3	622.676	2.2504	7.9184e-91	189.84	1	10809	14305	12426	11645	13363	11632	10822	1.001
1322	KVLGAFSDGLAHLDNLK	17	Crotony(K)	_K(cr)VLGAFSDGLAHLDNLK_	P68871	Hemoglobin subunit beta	3	622.676	2.532	2.3364e-260	259.55	2	16312	18071	17869	15390	18475	16829	17931	1.099
1323	KVLGAFSDGLAHLDNLK	17	Crotony(K)	_K(cr)VLGAFSDGLAHLDNLK_	P68871	Hemoglobin subunit beta	4	467.258	2.1719	3.9285e-15	110.12	1	2586.1	2522.4	4123.7	2775	2778.9	2501.8	2799.9	1.083
1324	KVLGAFSDGLAHLDNLK	17	Crotony(K)	_K(cr)VLGAFSDGLAHLDNLK_	P68871	Hemoglobin subunit beta	2	933.51	1.1459	2.1686e-141	215.75	1	26557	34976	34074	29319	37987	30380	28835	1.086
1325	KVLGAFSDGLAHLDNLK	17	Crotony(K)	_K(cr)VLGAFSDGLAHLDNLK_	P68871	Hemoglobin subunit beta	3	622.676	3.1627	1.2806e-33	131.45	1	1125.8	918.16	951.89	790.94	789.57	697.14	944.84	0.839
1326	KVLGAFSDGLAHLDNLK	17	Crotony(K)	_K(cr)VLGAFSDGLAHLDNLK_	P68871	Hemoglobin subunit beta	2	933.51	1.7526	9.8403e-106	194.77	1	10003	13029	11105	11284	0	0	9888.3	0.989
1327	KVLGAFSDGLAHLDNLK	17	Crotony(K)	_K(cr)VLGAFSDGLAHLDNLK_	P68871	Hemoglobin subunit beta	4	467.258	2.7984	8.3722e-142	216.6	1	68263	84686	70846	76259	68309	74786	67401	0.987
1328	KVLGAFSDGLAHLDNLK	17	Crotony(K)	_K(cr)VLGAFSDGLAHLDNLK_	P68871	Hemoglobin subunit beta	3	622.676	3.0544	1.5238e-13	101.92	1	2464.3	3180.2	2867.8	2848.7	2881	2643.6	2838.9	1.152
1329	KVLGAFSDGLAHLDNLK	17	Crotony(K)	_K(cr)VLGAFSDGLAHLDNLK_	P68871	Hemoglobin subunit beta	3	622.676		1.321e-16	80.585	1	0	0	0	0	0	0	0	NA
1330	KVLGAFSDGLAHLDNLK	17	Crotony(K)	_K(cr)VLGAFSDGLAHLDNLK_	P68871	Hemoglobin subunit beta	3	622.676	3.4068	0.00012203	71.592	1	0	0	0	0	0	0	0	NA
1331	KVLGAFSDGLAHLDNLK	17	Crotony(K)	_K(cr)VLGAFSDGLAHLDNLK_	P68871	Hemoglobin subunit beta	4	467.258	2.8441	9.2807e-10	95.197	1	4366.4	5964.8	4483	4206.9	5417.1	3515.4	3918.8	0.897
1332	KVLGAFSDGLAHLDNLK	17	Crotony(K)	_K(cr)VLGAFSDGLAHLDNLK_	P68871	Hemoglobin subunit beta	3	622.676	2.9951	1.0382e-289	267.36	2	38697	43152	42299	37316	44527	39828	42569	1.1
1333	KVLGAFSDGLAHLDNLK	17	Crotony(K)	_K(cr)VLGAFSDGLAHLDNLK_	P68871	Hemoglobin subunit beta	2	933.51	2.5535	9.2652e-43	146.78	1	141100	149970	146870	139500	167420	149680	148550	1.053
1334	KVLGAFSDGLAHLDNLK	17	Crotony(K)	_K(cr)VLGAFSDGLAHLDNLK_	P68871	Hemoglobin subunit beta	3	622.676	2.3387	4.8871e-233	250.47	4	71724	81680	78596	67635	77885	64532	68455	0.954
1335	KVLGAFSDGLAHLDNLK	17	Crotony(K)	_K(cr)VLGAFSDGLAHLDNLK_	P68871	Hemoglobin subunit beta	2	933.51	1.884	1.8098e-141	216.35	2	242500	299720	241400	225740	295600	226770	244350	1.008
1336	KVLGAFSDGLAHLDNLK	17	Crotony(K)	_K(cr)VLGAFSDGLAHLDNLK_	P68871	Hemoglobin subunit beta	4	467.258	2.4144	7.166e-67	173.37	2	14059	15581	14792	13353	14042	12396	14233	1.012
1337	KVLGAFSDGLAHLDNLK	17	Crotony(K)	_K(cr)VLGAFSDGLAHLDNLK_	P68871	Hemoglobin subunit beta	3	622.676	1.8862	0.005201	58.107	1	0	0	0	0	0	0	0	NA
1338	KVLGAFSDGLAHLDNLK	17	Crotony(K)	_K(cr)VLGAFSDGLAHLDNLK_	P68871	Hemoglobin subunit beta	3	622.676	2.4068	0.00014604	70.837	1	0	0	0	0	0	0	0	NA
1339	KVLGAFSDGLAHLDNLK	17	Crotony(K)	_K(cr)VLGAFSDGLAHLDNLK_	P68871	Hemoglobin subunit beta	3	622.676	3.4404	0.021073	50.916	1	0	0	0	0	0	0	0	NA
1340	KVLGAFSDGLAHLDNLK	17	Crotony(K)	_K(cr)VLGAFSDGLAHLDNLK_	P68871	Hemoglobin subunit beta	3	622.676	3.7421	7.3939e-06	81.807	1	0	0	0	0	0	0	0	NA
1341	KVLGAFSDGLAHLDNLK	17	Crotony(K)	_K(cr)VLGAFSDGLAHLDNLK_	P68871	Hemoglobin subunit beta	3	622.676	2.5661	2.0515e-06	84.946	1	0	0	0	0	0	0	0	NA
1342	KVLGAFSDGLAHLDNLK	17	Crotony(K)	_K(cr)VLGAFSDGLAHLDNLK_	P68871	Hemoglobin subunit beta	3	622.676	1.5419	7.8599e-48	153.06	5	21834	22562	23289	21538	21378	19955	21348	0.978
1343	KVLGAFSDGLAHLDNLK	17	Crotony(K)	_K(cr)VLGAFSDGLAHLDNLK_	P68871	Hemoglobin subunit beta	3	622.676		6.9319e-14	74.776	1	0	0	0	0	0	0	0	NA
1344	KVLGAFSDGLAHLDNLK	17	Crotony(K)	_K(cr)VLGAFSDGLAHLDNLK_	P68871	Hemoglobin subunit beta	3	622.676		0.0044556	43.678	1	0	0	0	0	0	0	0	NA
1345	KVLGAFSDGLAHLDNLK	17	Unmodified	_KVLGAFSDGLAHLDNLK_	P68871	Hemoglobin subunit beta	3	600		4.8037e-70	139.11	1	0	0	0	0	0	0	0	NA
1346	KVLHMDR	7	Crotony(K)	_K(cr)VLHMDR_	P50395	Rab GDP dissociation inhibitor beta	3	322.844	-0.18547	0.028789	63.673	1	3249.9	2923	3186.6	2641.9	3058.2	2448.2	2799	0.861
1347	KVLTSLGDAIK	11	Crotony(K)	_K(cr)VLTSLGDAIK_	P69891	Hemoglobin subunit gamma-1	2	606.864	3.3377	1.2094e-10	116.51	1	15648	19259	16912	16722	18436	16716	15654	1
1348	KVSVFAEK	8	Unmodified	_KVSVFAEK_	Q8IKK7	Glyceraldehyde-3-phosphate dehydrogenase	3	303.18	2.0752	0.0026298	70.808	1	4853.8	7216.2	7944.8	10535	10484	8374.9	5352.8	1.103
1349	KWGYEVK	7	Unmodified	_KWGYEVK_	Q6LFH8	Ornithine aminotransferase	3	303.832	2.0883	0.0085449	59.35	1	4461	7563.9	10634	16350	15094	10248	4379.1	0.982
1350	KYAAELHLVHWNTK	14	Crotony(K)	_K(cr)YAAELHLVHWNTK_	P00918	Carbonic anhydrase 2	4	445.24	3.135	4.8179e-42	159.18	1	3153.8	3980.6	3860.1	3441.1	4091.1	3238.4	3532.2	1.12
1351	KYAAELHLVHWNTK	14	Crotony(K)	_K(cr)YAAELHLVHWNTK_	P00918	Carbonic anhydrase 2	3	593.318	2.2566	0.0024205	72.797	1	0	0	0	0	0	0	0	NA
1352	KYAAELHLVHWNTK	14	Crotony(K)	_K(cr)YAAELHLVHWNTK_	P00918	Carbonic anhydrase 2	4	445.24	3.0046	7.1019e-19	123.42	1	2562.5	3180.6	3175.8	2733.9	2876	2492.1	3523.5	1.375
1353	KYAEAVTR	8	Crotony(K)	_K(cr)YAEAVTR_	P00558	Phosphoglycerate kinase 1	2	503.272	1.7619	0.0010845	101.38	2	14955	17305	15825	15982	17546	15231	14301	0.956
1354	KYDLKGSTVAR	11	Crotony(K)	_KYDLK(cr)GSTVAR_	P48426	Phosphatidylinositol 5-phosphate 4-kinase type-2 alpha	3	435.91	0.73559	0.03992	52.576	1	0	0	0	0	0	0	0	NA
1355	KYEDICPSTHNMDVPNIKR	19	Crotony(K)	_KYEDICPSTHNMDVPNIK(cr)R_	P63241	Eukaryotic translation initiation factor 5A-1	4	597.039	2.2292	2.2883e-08	91.276	1	6932.8	8024.7	7910.2	7443.8	8541.7	7118.6	6615.6	0.954
1358	KYGEEQVK	8	Crotony(K)	_K(cr)YGEEQVK_	Q8IIG6	Phosphoglycerate mutase	2	524.769	1.5346	0.0017377	85.355	1	2156	4204.8	6822.8	10069	11619	8056.3	3131.7	1.453
1359	KYLINEK	7	Crotony(K)	_K(cr)YLINEK_	Q9TY95	Serine-repeat antigen protein	2	488.279	2.574	0.00054085	87.639	1	0	0	0	0	0	0	0	NA
1360	KYVATLGVEVHPLVFHTNR	19	Crotony(K)	_K(cr)YVATLGVEVHPLVFHTNR_	P62826	GTP-binding nuclear protein Ran	4	562.811	3.2235	8.5075e-06	66.636	1	0	0	0	0	0	0	0	NA
1361	LADDEDYKDIQNLK	14	Crotony(K)	_LADDEDYK(cr)DIQNLK_	P02549	Spectrin alpha chain, erythrocytic 1	3	583.284	3.6542	2.3057e-05	90.689	1	14312	19580	18586	17232	19685	13862	14442	1.009
1362	LADDEDYKDIQNLKSR	16	Crotony(K)	_LADDEDYKDIQNLK(cr)SR_	P02549	Spectrin alpha chain, erythrocytic 1	3	664.329	4.852	2.9198e-23	123.55	1	8892.2	11077	10547	10826	11052	9767.8	10414	1.171
1363	LADFAKER	8	Crotony(K)	_LADFAK(cr)ER_	P30566	Adenylosuccinate lyase	2	509.272	0.78583	0.0012491	98.048	1	20621	23515	22281	20171	24025	21357	20986	1.018
1364	LAEVALAYAK	10	Unmodified	_LAEVALAYAK_	P13716	Delta-aminolevulinic acid dehydratase	2	524.806	2.874	6.2328e-06	112.13	1	28347	34364	34867	31477	31814	25317	29582	1.044
1365	LAEVALAYAK	10	Unmodified	_LAEVALAYAK_	P13716	Delta-aminolevulinic acid dehydratase	3	350.206	2.5735	0.032416	58.699	1	16627	20214	18493	18355	17080	16017	16861	1.014
1366	LAEVIQKHQR	10	Crotony(K)	_LAEVIQK(cr)HQR_	Q8IZ83	Aldehyde dehydrogenase family 16 member A1	3	430.582	2.5443	5.1087e-12	129.89	1	4462	5184.9	4781	4673.1	5241.4	3983.3	5079.7	1.138
1367	LAILYAK	7	Unmodified	_LAILYAK_	P50502	Hsc70-interacting protein	2	396.255	3.7059	0.031212	102.98	1	0	0	0	0	0	0	0	NA
1368	LALGDDSPALKEK	13	Crotony(K)	_LALGDDSPALK(cr)EK_	P17174	Aspartate aminotransferase, cytoplasmic	3	475.593	4.2912	0.0053494	59.227	1	0	0	0	0	0	0	0	NA
1369	LAPEFAK	7	Unmodified	_LAPEFAK_	P30041	Peroxiredoxin-6	2	388.221	5.6977	0.014561	75.109	1	13080	15224	13686	13214	13844	12352	12766	0.976
1370	LAPEFAKR	8	Crotony(K)	_LAPEFAK(cr)R_	P30041	Peroxiredoxin-6	2	500.285	2.622	0.00074427	110.55	3	9768.7	10970	10439	9899.8	10982	10163	10506	1.075
1371	LAPNQTKELEEK	12	Crotony(K)	_LAPNQTK(cr)ELEEK_	P11171	Protein 4.1	3	489.928	3.0837	5.0304e-17	136.7	1	4500.5	5095.7	5152.3	4713.6	4626.2	4301.1	4471.6	0.994
1372	LAPNQTKELEEK	12	Crotony(K)	_LAPNQTK(cr)ELEEK_	P11171	Protein 4.1	2	734.388	3.3007	1.1643e-58	180.48	1	10583	10783	10518	11027	11104	10215	9916	0.937
1376	LAWAKEK	7	Crotony(K)	_LAWAK(cr)EK_	Q16775	Hydroxyacylglutathione hydrolase, mitochondrial	2	457.261	2.3014	0.0074351	73.665	1	0	0	0	0	0	0	0	NA
1377	LCENIAGHLKDAQIFIQK	18	Crotony(K)	_LCENIAGHLK(cr)DAQIFIQK_	P04040	Catalase	3	722.717	2.2488	2.0449e-56	158.58	1	11558	14315	11864	10452	13200	10884	11934	1.033
1378	LCENIAGHLKDAQIFIQK	18	Crotony(K)	_LCENIAGHLK(cr)DAQIFIQK_	P04040	Catalase	4	542.29	1.5868	0.018653	41.53	1	0	0	0	0	0	0	0	NA
1380	LDGAHAPELTKK	12	Crotony(K)	_LDGAHAPELTK(cr)K_	O76003	Glutaredoxin-3	3	449.914		1.0559e-05	76.073	1	0	0	0	0	0	0	0	NA
1381	LDKAQIHDLVLVGGSTR	17	Crotony(K)	_LDK(cr)AQIHDLVLVGGSTR_	P0DMV9	Heat shock 70 kDa protein 1B	3	630.686	2.0093	1.1103e-09	93.92	1	13423	19472	16506	14726	18829	13232	13637	1.016
1382	LDQLIYIPLPDEKSR	15	Crotony(K)	_LDQLIYIPLPDEK(cr)SR_	P55072	Transitional endoplasmic reticulum ATPase	3	623.344	2.1963	0.025008	44.998	1	5694.4	5795.1	6354.7	6703.1	6306.9	5692.3	5970.4	1.048
1384	LEALSVKEETKEDAEEKQ	18	Crotony(K)	_LEALSVK(cr)EETKEDAEEKQ_	P43487	Ran-specific GTPase-activating protein	4	536.771	3.1826	6.3333e-35	135.09	1	5669.8	6797.1	6417.7	5580	7409.3	4810.3	5297.2	0.934
1385	LEDSYHLQVFKR	12	Crotony(K)	_LEDSYHLQVFK(cr)R_	P02549	Spectrin alpha chain, erythrocytic 1	3	534.947	3.135	0.034493	55.261	1	0	0	0	0	0	0	0	NA
1390	LEEVLTNKK	9	Crotony(K)	_LEEVLTNK(cr)K_	P78417	Glutathione S-transferase omega-1	3	381.22	3.9595	2.9336e-06	120.31	1	8255.6	9692.1	9258	8834.4	8056.1	8454.3	7728.9	0.936
1391	LEKPAKYDDIK	11	Crotony(K)	_LEKPAK(cr)YDDIK_	P04406	Glyceraldehyde-3-phosphate dehydrogenase	3	463.254	2.5273	4.0933e-12	121.24	1	7580.9	8755.9	7482.4	7395	8086	7319.8	7579.8	1
1392	LELFLPEEYPMAAPKVR	17	Crotony(K)	_LELFLPEEYPMAAPK(cr)VR_	P61088	Ubiquitin-conjugating enzyme E2 N	3	691.036	2.9791	2.1754e-07	90.348	2	4652	5340	5640.2	4901.1	4942	4001.4	4261.8	0.916
1393	LEQFVSILMASIPLPDK	17	Unmodified	_LEQFVSILMASIPLPDK_	P00491	Purine nucleoside phosphorylase	3	634.353	1.7479	4.5536e-19	111.77	1	5190.4	5512.4	6057.8	5323.5	4784.4	3853.9	4863.3	0.937
1394	LEQFVSILMASIPLPDK	17	Unmodified	_LEQFVSILMASIPLPDK_	P00491	Purine nucleoside phosphorylase	4	476.017	1.5046	0.02272	43.208	1	0	0	0	0	0	0	0	NA
1395	LERDDLEK	8	Unmodified	_LERDDLEK_	P02549	Spectrin alpha chain, erythrocytic 1	3	339.845	2.0718	0.034445	55.112	1	3975.8	4398.3	3880	4054.9	3889	3584.4	3765.6	0.947
1396	LERDDLEKAWEK	12	Crotony(K)	_LERDDLEK(cr)AWEK_	P02549	Spectrin alpha chain, erythrocytic 1	3	533.939	3.9231	0.020661	53.377	1	0	0	0	0	0	0	0	NA
1397	LFAYPDTHR	9	Unmodified	_LFAYPDTHR_	P04040	Catalase	2	560.283	2.9934	0.040122	68.657	1	8668.2	9816.9	9601.4	10009	9290.1	8232.9	7656.8	0.883
1398	LFAYPDTHR	9	Unmodified	_LFAYPDTHR_	P04040	Catalase	3	373.858	2.042	0.00013179	93.143	2	1346.9	1573.9	1562.4	1607.7	1391.9	1051.2	1246.4	0.925
1399	LFAYPDTHR	9	Unmodified	_LFAYPDTHR_	P04040	Catalase	3	373.858	-0.079293	0.027023	60.074	1	5081.6	5468.4	5591.1	4871.7	5059.8	4585.7	4859	0.956
1400	LFQFHFHWGSTNEHGSEHTVDGVK	24	Unmodified	_LFQFHFHWGSTNEHGSEHTVDGVK_	P00915	Carbonic anhydrase 1	5	560.064	1.8337	4.7871e-67	149.32	1	8503.2	10196	9553.7	8736.3	9451.7	7488.1	7579.1	0.891
1401	LFQFHFHWGSTNEHGSEHTVDGVK	24	Unmodified	_LFQFHFHWGSTNEHGSEHTVDGVK_	P00915	Carbonic anhydrase 1	5	560.064	2.6937	1.008e-112	186.92	2	2399.1	3173.6	2649.9	3111.5	2536.9	2033.3	2648.6	1.104
1402	LFQFHFHWGSTNEHGSEHTVDGVK	24	Unmodified	_LFQFHFHWGSTNEHGSEHTVDGVK_	P00915	Carbonic anhydrase 1	4	699.828	2.9208	2.8576e-162	214.49	2	22375	26506	23266	22177	23420	19326	20567	0.919
1403	LHDEKEETAGSYDSR	15	Crotony(K)	_LHDEK(cr)EETAGSYDSR_	O60610	Protein diaphanous homolog 1	3	602.271	2.456	2.3773e-16	115.56	1	2648	3617.7	2625.1	2785.1	2825.7	2487.4	2643.1	0.998
1404	LHIVQVVCK	9	Unmodified	_LHIVQVVCK_	O00299	Chloride intracellular channel protein 1	3	365.883	2.0978	0.0013286	79.474	1	11889	17329	12811	13105	11624	9656.1	15569	1.31
1405	LHKVIEPK	8	Crotony(K)	_LHK(cr)VIEPK_	Q13228	Methanethiol oxidase	3	344.546	1.9991	0.0012015	76.679	2	2509.1	2999.9	2792.7	2752.9	2936.2	2763.1	2896.4	1.154
1409	LHVDPENFR	9	Unmodified	_LHVDPENFR_	P68871	Hemoglobin subunit beta	2	563.786	2.4637	7.9513e-22	152.11	2	5200.4	6154.9	6689.2	5588.7	6561.8	4660.8	6669.9	1.283
1410	LHVDPENFR	9	Unmodified	_LHVDPENFR_	P68871	Hemoglobin subunit beta	2	563.786	2.3016	1.7195e-14	140.83	4	4987.1	5236.7	4717.5	4677	3896.5	3907.8	4981.9	0.999
1411	LHVDPENFR	9	Unmodified	_LHVDPENFR_	P68871	Hemoglobin subunit beta	2	563.786	2.3805	0.0028822	85.716	1	8941.7	11275	11008	10417	10499	9664.6	8692.1	0.972
1412	LHVDPENFR	9	Unmodified	_LHVDPENFR_	P68871	Hemoglobin subunit beta	2	563.786	2.7866	0.028874	70.908	1	10930	15320	16671	19938	20701	16652	11287	1.033
1413	LHVDPENFR	9	Unmodified	_LHVDPENFR_	P68871	Hemoglobin subunit beta	3	376.193	0.6657	0.00011564	106.6	4	7980.1	10768	9717.6	8482.2	9984.8	8075.5	7892.3	0.989
1414	LHVDPENFR	9	Unmodified	_LHVDPENFR_	P68871	Hemoglobin subunit beta	3	376.193	3.4866	0.019696	62.558	1	0	0	0	0	0	0	0	NA
1415	LHVDPENFR	9	Unmodified	_LHVDPENFR_	P68871	Hemoglobin subunit beta	3	376.193	1.4072	0.0015132	78.264	1	1319.8	2243.5	1468.2	1592.5	2017	1311.4	1171	0.887
1416	LHVDPENFR	9	Unmodified	_LHVDPENFR_	P68871	Hemoglobin subunit beta	3	376.193	0.14972	0.02461	60.892	1	0	0	0	0	0	0	0	NA
1417	LHVDPENFR	9	Unmodified	_LHVDPENFR_	P68871	Hemoglobin subunit beta	3	376.193	1.4509	0.0063094	70.256	1	0	0	0	0	0	0	0	NA
1418	LHVDPENFR	9	Unmodified	_LHVDPENFR_	P68871	Hemoglobin subunit beta	3	376.193		7.4442e-05	76.679	1	0	0	0	0	0	0	0	NA
1419	LHVDPENFR	9	Unmodified	_LHVDPENFR_	P68871	Hemoglobin subunit beta	3	376.193		9.2405e-08	86.136	1	0	0	0	0	0	0	0	NA
1420	LHVDPENFR	9	Unmodified	_LHVDPENFR_	P68871	Hemoglobin subunit beta	3	376.193		1.5281e-25	107.57	1	0	0	0	0	0	0	0	NA
1421	LHVDPENFR	9	Unmodified	_LHVDPENFR_	P68871	Hemoglobin subunit beta	3	376.193		8.4084e-18	99.442	1	0	0	0	0	0	0	0	NA
1422	LHVDPENFR	9	Unmodified	_LHVDPENFR_	P68871	Hemoglobin subunit beta	3	376.193		1.9663e-11	87.476	1	0	0	0	0	0	0	0	NA
1423	LHVDPENFR	9	Unmodified	_LHVDPENFR_	P68871	Hemoglobin subunit beta	3	376.193		7.4258e-26	111.17	1	0	0	0	0	0	0	0	NA
1424	LHVDPENFR	9	Unmodified	_LHVDPENFR_	P68871	Hemoglobin subunit beta	3	376.193		1.7413e-25	106.6	1	0	0	0	0	0	0	0	NA
1425	LHVDPENFR	9	Unmodified	_LHVDPENFR_	P68871	Hemoglobin subunit beta	3	376.193		2.103e-12	95.502	1	0	0	0	0	0	0	0	NA
1426	LHVDPENFR	9	Unmodified	_LHVDPENFR_	P68871	Hemoglobin subunit beta	3	376.193		1.6725e-11	88.819	1	0	0	0	0	0	0	0	NA
1427	LHVDPENFR	9	Unmodified	_LHVDPENFR_	P68871	Hemoglobin subunit beta	3	376.193		9.9832e-05	76.1	1	0	0	0	0	0	0	0	NA
1428	LHVDPENFR	9	Unmodified	_LHVDPENFR_	P68871	Hemoglobin subunit beta	3	376.193		2.6264e-07	83.783	1	0	0	0	0	0	0	0	NA
1429	LHVDPENFR	9	Unmodified	_LHVDPENFR_	P68871	Hemoglobin subunit beta	3	376.193		0.0001014	76.064	1	0	0	0	0	0	0	0	NA
1430	LHVDPENFR	9	Unmodified	_LHVDPENFR_	P68871	Hemoglobin subunit beta	3	376.193		9.2405e-08	86.136	1	0	0	0	0	0	0	0	NA
1431	LHVDPENFR	9	Unmodified	_LHVDPENFR_	P68871	Hemoglobin subunit beta	3	376.193		1.8129e-11	88.177	1	0	0	0	0	0	0	0	NA
1432	LHVDPENFR	9	Unmodified	_LHVDPENFR_	P68871	Hemoglobin subunit beta	3	376.193		1.2249e-17	96.668	1	0	0	0	0	0	0	0	NA
1433	LHVDPENFR	9	Unmodified	_LHVDPENFR_	P68871	Hemoglobin subunit beta	3	376.193		9.5989e-18	98.582	1	0	0	0	0	0	0	0	NA
1434	LHVDPENFR	9	Unmodified	_LHVDPENFR_	P68871	Hemoglobin subunit beta	3	376.193		0.024919	54.982	1	0	0	0	0	0	0	0	NA
1435	LHVDPENFR	9	Unmodified	_LHVDPENFR_	P68871	Hemoglobin subunit beta	3	376.193		0.0038054	66.27	1	0	0	0	0	0	0	0	NA
1436	LHVDPENFR	9	Unmodified	_LHVDPENFR_	P68871	Hemoglobin subunit beta	3	376.193		0.0099029	60.828	1	0	0	0	0	0	0	0	NA
1437	LHVDPENFR	9	Unmodified	_LHVDPENFR_	P68871	Hemoglobin subunit beta	3	376.193		0.024919	54.982	1	0	0	0	0	0	0	0	NA
1438	LHVDPENFR	9	Unmodified	_LHVDPENFR_	P68871	Hemoglobin subunit beta	2	563.786	1.5095	1.0867e-09	134.25	3	18553	23249	20499	20197	19455	18277	18415	0.993
1439	LHVDPENFR	9	Unmodified	_LHVDPENFR_	P68871	Hemoglobin subunit beta	3	376.193	-0.066669	0.00067589	83.948	1	1684.6	2090.9	4780.6	1648.8	2344.7	1543.2	3807.9	2.26
1440	LHVDPENFR	9	Unmodified	_LHVDPENFR_	P68871	Hemoglobin subunit beta	2	563.786	2.4969	1.1036e-14	143.03	3	22822	26774	26165	24621	24697	21511	24127	1.057
1441	LHVDPENFR	9	Unmodified	_LHVDPENFR_	P68871	Hemoglobin subunit beta	3	376.193	0.62188	0.0018432	76.1	1	0	0	0	0	0	0	0	NA
1442	LICCDILDVLDKHLIPAANTGESK	24	Crotony(K)	_LICCDILDVLDK(cr)HLIPAANTGESK_	P62258	14-3-3 protein epsilon	4	691.607	3.0827	7.2364e-29	116.35	1	0	0	0	0	0	0	0	NA
1443	LIFAGKQLEDGR	12	Crotony(K)	_LIFAGK(cr)QLEDGR_	P62987	Ubiquitin-60S ribosomal protein L40	3	472.261	2.5296	1.3009e-16	134.75	1	3947.7	4506.9	4747.6	4543.7	4327	3974.7	3681.9	0.933
1444	LIFAGKQLEDGR	12	Crotony(K)	_LIFAGK(cr)QLEDGR_	P62987	Ubiquitin-60S ribosomal protein L40	2	707.888	2.5878	9.6814e-16	129.54	1	7861.7	8401.6	7026.1	7411.9	9051	6956.7	6200.6	0.789
1445	LIFAGKQLEDGR	12	Crotony(K)	_LIFAGK(cr)QLEDGR_	P62987	Ubiquitin-60S ribosomal protein L40	2	707.888	2.0146	0.0027012	82.437	1	12943	13955	13354	14656	15239	12089	11919	0.921
1446	LIFAGKQLEDGR	12	Crotony(K)	_LIFAGK(cr)QLEDGR_	P62987	Ubiquitin-60S ribosomal protein L40	3	472.261	2.0671	1.7492e-13	126.71	1	5624.3	7253.6	6122.3	6513.5	6233	5428.7	4501.9	0.8
1447	LIGDDHYDSENIK	13	Unmodified	_LIGDDHYDSENIK_	P02549	Spectrin alpha chain, erythrocytic 1	3	506.907	2.8124	8.1709e-64	181.98	1	14347	17162	15418	15503	15515	13477	14177	0.988
1448	LIKEAAGK	8	Crotony(K)	_LIK(cr)EAAGK_	P00352	Retinal dehydrogenase 1	2	449.274	2.5235	0.0017427	88.495	1	25382	31254	30499	26231	27728	24673	25791	1.016
1449	LIKEAAGK	8	Crotony(K)	_LIK(cr)EAAGK_	P00352	Retinal dehydrogenase 1	3	299.852	1.2821	0.0011275	79.474	1	2968.4	3583.7	2771.8	2991.7	3463.4	2822.5	3520.2	1.186
1450	LINDDTKK	8	Crotony(K)	_LINDDTK(cr)K_	Q8I0U8	Merozoite surface protein 1	2	507.777	2.203	0.02586	60.342	1	10726	13842	14889	19824	19510	25022	10571	0.986
1451	LIQFHFHWGSLDGQGSEHTVDK	22	Unmodified	_LIQFHFHWGSLDGQGSEHTVDK_	P00918	Carbonic anhydrase 2	5	508.449	2.9373	5.8155e-41	135.91	1	1843.1	2717.7	1878.1	1901	2212.9	1628.8	1642.6	0.891
1452	LIQFHFHWGSLDGQGSEHTVDK	22	Unmodified	_LIQFHFHWGSLDGQGSEHTVDK_	P00918	Carbonic anhydrase 2	4	635.309	2.7572	4.2391e-40	130.83	1	21281	28267	23564	22395	24722	19258	17226	0.809
1453	LIQFHFHWGSLDGQGSEHTVDK	22	Unmodified	_LIQFHFHWGSLDGQGSEHTVDK_	P00918	Carbonic anhydrase 2	5	508.449	3.2784	4.9784e-25	113.36	1	2885	3408.8	3152.2	2810.9	2615.1	2171.8	2371.6	0.822
1454	LIQFHFHWGSLDGQGSEHTVDK	22	Unmodified	_LIQFHFHWGSLDGQGSEHTVDK_	P00918	Carbonic anhydrase 2	5	508.449	1.6095	1.622e-77	168.81	1	2243.2	2182.5	2602.9	2867.2	2557	1792.9	2217.3	0.988
1455	LIQFHFHWGSLDGQGSEHTVDK	22	Unmodified	_LIQFHFHWGSLDGQGSEHTVDK_	P00918	Carbonic anhydrase 2	4	635.309	2.0051	2.5307e-172	221.6	1	16411	19334	18335	16889	16865	13848	15418	0.939
1456	LIQFHFHWGSLDGQGSEHTVDKK	23	Crotony(K)	_LIQFHFHWGSLDGQGSEHTVDK(cr)K_	P00918	Carbonic anhydrase 2	5	547.673	3.3084	0.00011724	69.071	1	3623.2	5103.3	3745.4	3719.4	4634.1	3282	3187.4	0.88
1457	LIQFHFHWGSLDGQGSEHTVDKK	23	Unmodified	_LIQFHFHWGSLDGQGSEHTVDKK_	P00918	Carbonic anhydrase 2	5	534.068	1.8217	2.0233e-111	186.96	1	24262	30426	24338	24428	25731	17677	23428	0.966
1458	LISAQHNQSKAIEER	15	Crotony(K)	_LISAQHNQSK(cr)AIEER_	P02549	Spectrin alpha chain, erythrocytic 1	3	597.983	2.6392	4.3182e-115	202.34	1	3587.7	5067.8	4340.8	4844	4961.3	4240.4	4492.7	1.252
1459	LKDDEVAQLK	10	Crotony(K)	_LK(cr)DDEVAQLK_	P07195	L-lactate dehydrogenase B chain	3	409.559	4.9568	0.0024145	79.659	1	0	0	0	0	0	0	0	NA
1460	LKDKAAVGQEEIQLR	15	Crotony(K)	_LKDK(cr)AAVGQEEIQLR_	P02549	Spectrin alpha chain, erythrocytic 1	3	589.332	0.66994	4.7058e-40	154.49	1	9710.4	11956	10346	10102	12247	9854.7	10196	1.05
1462	LKGAAVK	7	Crotony(K)	_LK(cr)GAAVK_	Q9UQM7	Calcium/calmodulin-dependent protein kinase type II subunit alpha	2	377.745	4.9938	0.010712	72.138	3	15452	17338	15218	15749	17198	13762	16605	1.075
1463	LKGAAVK	7	Crotony(K)	_LK(cr)GAAVK_	Q9UQM7	Calcium/calmodulin-dependent protein kinase type II subunit alpha	3	252.166	2.7054	0.013273	58.981	1	0	0	0	0	0	0	0	NA
1464	LLDLLHLQLICR	12	Unmodified	_LLDLLHLQLICR_	P02549	Spectrin alpha chain, erythrocytic 1	3	502.966	2.845	1.2149e-11	117.86	1	5906.1	5823.3	6249.2	6394.6	5666.4	4960	5432.1	0.92
1465	LLGNVLVCVLAHHFGK	16	Unmodified	_LLGNVLVCVLAHHFGK_	P68871	Hemoglobin subunit beta	4	445.004	1.1564	1.5493e-16	111.12	3	8507.6	8814.7	8367.8	10269	9139.9	8793.8	9115.1	1.071
1466	LLGNVLVCVLAHHFGK	16	Unmodified	_LLGNVLVCVLAHHFGK_	P68871	Hemoglobin subunit beta	3	593.003	1.6466	2.73e-48	160.78	1	8801.4	10949	8955.6	9387.6	9865.7	8907.3	9008.6	1.024
1467	LLGNVLVCVLAHHFGK	16	Unmodified	_LLGNVLVCVLAHHFGK_	P68871	Hemoglobin subunit beta	4	445.004	1.8562	1.1977e-11	102.52	3	0	0	0	0	0	0	0	NA
1468	LLGNVLVCVLAHHFGK	16	Unmodified	_LLGNVLVCVLAHHFGK_	P68871	Hemoglobin subunit beta	3	593.003	2.5301	7.6211e-12	107.35	1	0	0	0	0	0	0	0	NA
1469	LLGNVLVCVLAHHFGK	16	Unmodified	_LLGNVLVCVLAHHFGK_	P68871	Hemoglobin subunit beta	4	445.004	2.5379	1.5493e-16	111.12	1	1096.5	923.59	1080.7	1377.3	983.75	1094.2	1004.6	0.916
1470	LLGNVLVCVLAHHFGK	16	Unmodified	_LLGNVLVCVLAHHFGK_	P68871	Hemoglobin subunit beta	2	889.001	1.7242	7.0317e-201	244.44	5	308080	325860	324680	340310	309630	304890	335490	1.089
1471	LLGNVLVCVLAHHFGK	16	Unmodified	_LLGNVLVCVLAHHFGK_	P68871	Hemoglobin subunit beta	5	356.205	0.68101	9.6243e-05	66.215	1	5982.9	8481.7	8385.1	9039.6	6165.5	9009.4	7692.5	1.286
1472	LLGNVLVCVLAHHFGK	16	Unmodified	_LLGNVLVCVLAHHFGK_	P68871	Hemoglobin subunit beta	3	593.003	1.7399	3.9897e-177	232.37	5	171550	183170	185410	181930	173540	154240	179340	1.045
1473	LLGNVLVCVLAHHFGK	16	Unmodified	_LLGNVLVCVLAHHFGK_	P68871	Hemoglobin subunit beta	3	593.003	3.2825	0.00018546	77.068	1	0	0	0	0	0	0	0	NA
1474	LLGNVLVCVLAHHFGK	16	Unmodified	_LLGNVLVCVLAHHFGK_	P68871	Hemoglobin subunit beta	3	593.003	3.0305	1.6808e-08	99.069	1	0	0	0	0	0	0	0	NA
1475	LLGNVLVCVLAHHFGK	16	Unmodified	_LLGNVLVCVLAHHFGK_	P68871	Hemoglobin subunit beta	4	445.004	2.0355	2.1445e-30	137.8	11	45653	45876	49288	52423	45175	41283	51509	1.128
1476	LLGNVLVCVLAHHFGK	16	Unmodified	_LLGNVLVCVLAHHFGK_	P68871	Hemoglobin subunit beta	3	593.003	1.2045	2.2157e-23	125.22	5	0	0	0	0	0	0	0	NA
1477	LLGNVLVCVLAHHFGK	16	Unmodified	_LLGNVLVCVLAHHFGK_	P68871	Hemoglobin subunit beta	3	593.003		2.0301e-09	72.662	1	0	0	0	0	0	0	0	NA
1478	LLGNVLVCVLAHHFGK	16	Unmodified	_LLGNVLVCVLAHHFGK_	P68871	Hemoglobin subunit beta	3	593.003		5.1273e-17	89.911	1	0	0	0	0	0	0	0	NA
1479	LLGNVLVCVLAHHFGK	16	Unmodified	_LLGNVLVCVLAHHFGK_	P68871	Hemoglobin subunit beta	3	593.003		4.0301e-10	77.24	1	0	0	0	0	0	0	0	NA
1480	LLIGTVFHK	9	Unmodified	_LLIGTVFHK_	P27169	Serum paraoxonase/arylesterase 1	3	343.215	2.7987	0.0015943	77.732	1	0	0	0	0	0	0	0	NA
1481	LLKESLLLQK	10	Crotony(K)	_LLK(cr)ESLLLQK_	P02549	Spectrin alpha chain, erythrocytic 1	2	626.897		4.1745e-60	134.98	1	0	0	0	0	0	0	0	NA
1482	LLKESLLLQK	10	Crotony(K)	_LLK(cr)ESLLLQK_	P02549	Spectrin alpha chain, erythrocytic 1	3	418.267		1.0159e-12	94.692	1	0	0	0	0	0	0	0	NA
1483	LLLSKGADK	9	Crotony(K)	_LLLSK(cr)GADK_	P58546	Myotrophin	2	506.805	4.0286	0.00057738	89.731	1	0	0	0	0	0	0	0	NA
1484	LLLSKGADK	9	Crotony(K)	_LLLSK(cr)GADK_	P58546	Myotrophin	3	338.206	3.4244	0.00054871	82.645	1	3695	4310.3	3543.4	4005.7	3867.9	3755.5	3860.6	1.045
1485	LLQDFFNGKELNK	13	Crotony(K)	_LLQDFFNGK(cr)ELNK_	P11142	Heat shock cognate 71 kDa protein	3	545.291	2.3504	9.2857e-15	114.7	1	0	0	0	0	0	0	0	NA
1486	LLTHHKDHFTK	11	Crotony(K)	_LLTHHK(cr)DHFTK_	P78371	T-complex protein 1 subunit beta	5	289.76	0.7777	4.0913e-05	92.247	1	0	0	0	0	0	0	0	NA
1495	LMEADIAIQGDKVK	14	Oxidation (M),Crotony(K)	_LM(ox)EADIAIQGDK(cr)VK_	P11277	Spectrin beta chain, erythrocytic	3	538.952	3.9525	0.011415	57.267	1	0	0	0	0	0	0	0	NA
1497	LMMSKENMK	9	Crotony(K)	_LMMSK(cr)ENMK_	Q15819	Ubiquitin-conjugating enzyme E2 variant 2	2	590.282	2.1057	0.00070635	88.596	1	22074	26071	24081	24251	24334	21631	21248	0.963
1498	LNECVDHTPKLK	12	Crotony(K)	_LNECVDHTPK(cr)LK_	P78417	Glutathione S-transferase omega-1	3	507.929	1.2611	0.036307	43.03	1	2465.8	2789.9	2717.7	2317.9	2437.1	2425.5	2531.8	1.027
1499	LNKSELK	7	Crotony(K)	_LNK(cr)SELK_	P26447	Protein S100-A4	2	450.263	2.4721	0.0057181	74.464	1	5057.2	5096.1	5329.2	5362.2	5745.8	4485.9	5832.2	1.153
1500	LNPEDIKK	8	Crotony(K)	_LNPEDIK(cr)K_	P53396	ATP-citrate synthase	2	512.787	4.0915	0.029322	58.592	2	48905	63005	58706	53032	60889	49557	50813	1.039
1501	LNPNFLVDFGKEPLGPALAHELR	23	Crotony(K)	_LNPNFLVDFGK(cr)EPLGPALAHELR_	Q13228	Methanethiol oxidase	3	872.471	1.9993	3.6896e-88	172.27	1	0	0	0	0	0	0	0	NA
1502	LNPNFLVDFGKEPLGPALAHELR	23	Crotony(K)	_LNPNFLVDFGK(cr)EPLGPALAHELR_	Q13228	Methanethiol oxidase	4	654.605	2.1965	1.2556e-11	85.376	1	5828.2	8872.2	6534.8	4885.9	7700.9	4626.3	5145	0.883
1503	LPALHIAAR	9	Unmodified	_LPALHIAAR_	P16157	Ankyrin-1	3	321.203	0.91498	0.00010711	102	1	1792.4	1805.4	1821.2	1857.1	1931.1	1438.6	1729.5	0.965
1504	LPDSFKDSPSK	11	Crotony(K)	_LPDSFK(cr)DSPSK_	P27105	Erythrocyte band 7 integral membrane protein	3	430.219	4.3569	0.012048	62.088	1	3496.6	5185	3848.1	3940	5082.1	3218.4	3177.9	0.909
1505	LPEGDLGKEIEQK	13	Crotony(K)	_LPEGDLGK(cr)EIEQK_	P63241	Eukaryotic translation initiation factor 5A-1	3	508.603	3.1664	0.0015537	67.887	1	0	0	0	0	0	0	0	NA
1506	LPEGDLGKEIEQK	13	Crotony(K)	_LPEGDLGK(cr)EIEQK_	P63241	Eukaryotic translation initiation factor 5A-1	3	508.603	2.8927	0.0015543	67.997	1	0	0	0	0	0	0	0	NA
1507	LPEITDLKDK	10	Crotony(K)	_LPEITDLK(cr)DK_	P02549	Spectrin alpha chain, erythrocytic 1	2	620.345	1.9019	2.4554e-06	108.56	1	14995	18602	16762	15178	18192	15327	14841	0.99
1508	LPEITDLKDK	10	Crotony(K)	_LPEITDLK(cr)DK_	P02549	Spectrin alpha chain, erythrocytic 1	3	413.899	2.2211	1.4653e-05	98.04	1	5336.7	5222.8	4957.7	4922.9	5304.1	5280.8	5408.2	1.013
1509	LPEITDLKDK	10	Crotony(K)	_LPEITDLK(cr)DK_	P02549	Spectrin alpha chain, erythrocytic 1	2	620.345	2.1186	4.0529e-05	98.105	1	14078	15706	15111	14752	16561	14945	15573	1.106
1510	LPLAQSADYGTNLQTVQLFMKK	22	Crotony(K)	_LPLAQSADYGTNLQTVQLFMK(cr)K_	P11277	Spectrin beta chain, erythrocytic	3	845.449	2.083	5.4643e-89	182.15	1	2580.6	3568.4	3214.9	3509.8	3952.2	2894.9	2890.6	1.12
1511	LPLAQSADYGTNLQTVQLFMKK	22	Crotony(K)	_LPLAQSADYGTNLQTVQLFMK(cr)K_	P11277	Spectrin beta chain, erythrocytic	4	634.339	2.1633	0.0032525	48.616	1	0	0	0	0	0	0	0	NA
1512	LQATYWYHR	9	Unmodified	_LQATYWYHR_	P02549	Spectrin alpha chain, erythrocytic 1	3	413.209	0.92682	0.0024672	74.173	2	777.04	1032.3	891.43	783.65	783.93	920.6	724.97	0.933
1513	LQATYWYHR	9	Unmodified	_LQATYWYHR_	P02549	Spectrin alpha chain, erythrocytic 1	2	619.309	1.0362	6.5767e-06	121.9	1	10674	13716	12117	12399	12113	10446	11632	1.09
1514	LQAVTDDHIR	10	Unmodified	_LQAVTDDHIR_	P30043	Flavin reductase (NADPH)	2	584.309	2.7719	6.5926e-06	107.34	2	10077	11789	12778	10990	12378	10455	9667.2	0.959
1515	LQAVTDDHIR	10	Unmodified	_LQAVTDDHIR_	P30043	Flavin reductase (NADPH)	3	389.875	2.392	0.0035044	80.102	1	202.04	224.76	184.71	172.18	225.12	0	182.9	0.905
1516	LQAVTDDHIR	10	Unmodified	_LQAVTDDHIR_	P30043	Flavin reductase (NADPH)	3	389.875	2.3335	0.010688	67.385	1	3997.6	4598.4	4989.3	4417.8	5117	3924.9	4156	1.04
1517	LQAVTDDHIR	10	Unmodified	_LQAVTDDHIR_	P30043	Flavin reductase (NADPH)	3	389.875	0.35641	0.0050818	76.843	1	0	0	0	0	0	0	0	NA
1518	LQAVTDDHIR	10	Unmodified	_LQAVTDDHIR_	P30043	Flavin reductase (NADPH)	3	389.875	1.1035	0.037728	56.936	1	4964.5	4860.2	5181.4	4988	4990.3	4623	4013.7	0.808
1519	LQDAEIAR	8	Unmodified	_LQDAEIAR_	P06703	Protein S100-A6	2	458.248	2.929	0.0093183	77.192	1	5317.3	6187.1	6330.8	5123.8	6171.6	5228.4	5159.9	0.97
1520	LQGQVDKHYAGLK	13	Crotony(K)	_LQGQVDK(cr)HYAGLK_	P11277	Spectrin beta chain, erythrocytic	3	508.944	3.9981	3.1848e-21	129.77	1	9760.9	9970.1	10589	9033.5	10392	9555.2	9280.3	0.951
1521	LQGQVDKHYAGLK	13	Crotony(K)	_LQGQVDK(cr)HYAGLK_	P11277	Spectrin beta chain, erythrocytic	3	508.944	2.1259	1.6021e-09	102.52	1	9923.1	12440	10696	10685	12186	9742.4	10259	1.034
1522	LQSIGTENTEENRR	14	Unmodified	_LQSIGTENTEENRR_	P04075	Fructose-bisphosphate aldolase A	3	549.608	1.5048	4.549e-16	118.08	1	3044.6	3093	3446.1	3325.6	3013.4	2914.9	3114.1	1.023
1523	LQTAYAGEK	9	Unmodified	_LQTAYAGEK_	P11277	Spectrin beta chain, erythrocytic	2	490.756	2.4105	0.00055135	102.4	1	7019.5	8977.6	7144.9	7595.8	7187	6667.9	6365.9	0.907
1524	LQTAYAGEKAEAIQNK	16	Crotony(K)	_LQTAYAGEK(cr)AEAIQNK_	P11277	Spectrin beta chain, erythrocytic	3	601.648	3.5243	1.4735e-42	156	1	7802.7	9216.5	9214.1	7676.9	8982.1	7245.4	8406.8	1.077
1526	LSDILNEKAGK	11	Crotony(K)	_LSDILNEK(cr)AGK_	Q9NVI1	Fanconi anemia group I protein	3	419.235	2.995	0.035148	49.3	1	0	0	0	0	0	0	0	NA
1527	LSDYKGK	7	Crotony(K)	_LSDYK(cr)GK_	P32119	Peroxiredoxin-2	2	439.735	4.1386	0.003055	79.474	1	17351	22036	21571	20959	23867	18895	17817	1.027
1528	LSDYKGK	7	Crotony(K)	_LSDYK(cr)GK_	P32119	Peroxiredoxin-2	2	439.735	2.419	0.0025764	80.438	4	40773	56751	43876	41055	50567	41129	44895	1.101
1529	LSDYKGK	7	Crotony(K)	_LSDYK(cr)GK_	P32119	Peroxiredoxin-2	3	293.492	1.6756	0.025462	49.358	2	7135.3	8155.7	7211.2	6847.7	7812.8	7226.2	8114.6	1.137
1530	LSDYKGK	7	Crotony(K)	_LSDYK(cr)GK_	P32119	Peroxiredoxin-2	2	439.735	2.5978	0.016165	69.598	1	14731	17907	15822	14869	18701	14866	15410	1.046
1531	LSEDYGVLK	9	Unmodified	_LSEDYGVLK_	P32119	Peroxiredoxin-2	2	512.271	2.5364	0.00059704	107.79	2	20436	22524	21863	19645	19162	16635	19620	0.96
1532	LSEDYGVLK	9	Unmodified	_LSEDYGVLK_	P32119	Peroxiredoxin-2	2	512.271		0.026159	54.539	1	0	0	0	0	0	0	0	NA
1533	LSEDYGVLK	9	Unmodified	_LSEDYGVLK_	P32119	Peroxiredoxin-2	2	512.271	2.3155	0.0092459	76.282	1	19857	28746	24888	23482	26480	19493	19588	0.986
1534	LSEDYGVLK	9	Unmodified	_LSEDYGVLK_	P32119	Peroxiredoxin-2	2	512.271	2.4489	0.0020015	88.495	1	23652	30244	27321	26130	24438	21299	24404	1.032
1535	LSEDYGVLKTDEGIAYR	17	Crotony(K)	_LSEDYGVLK(cr)TDEGIAYR_	P32119	Peroxiredoxin-2	3	666.334	2.7426	1.1526e-66	172.91	2	5231	6670.5	6201	6352.4	7115.7	5257.6	4851.3	0.927
1536	LSEDYGVLKTDEGIAYR	17	Crotony(K)	_LSEDYGVLK(cr)TDEGIAYR_	P32119	Peroxiredoxin-2	2	998.997	2.1012	8.3309e-56	160.27	1	50797	63816	58504	54155	64265	50431	51260	1.009
1537	LSESHPDATEDLQR	14	Unmodified	_LSESHPDATEDLQR_	P02549	Spectrin alpha chain, erythrocytic 1	3	533.253	2.1571	5.1752e-07	98.592	1	0	0	0	0	0	0	0	NA
1538	LSGLPKHR	8	Crotony(K)	_LSGLPK(cr)HR_	P07195	L-lactate dehydrogenase B chain	3	325.863	1.231	0.038055	43.448	1	0	0	0	0	0	0	0	NA
1539	LSITGTYDLK	10	Unmodified	_LSITGTYDLK_	P01009	Alpha-1-antitrypsin	2	555.806	2.5995	0.020804	78.903	1	18438	25903	23829	30009	26087	53839	17941	0.973
1540	LSKEDIER	8	Crotony(K)	_LSK(cr)EDIER_	P11142	Heat shock cognate 71 kDa protein	2	529.28	2.8832	0.0030567	81.017	2	25780	27647	25958	25897	27748	23978	24530	0.952
1541	LSKELQAAQAR	11	Crotony(K)	_LSK(cr)ELQAAQAR_	P02649	Apolipoprotein E	2	641.859	1.8913	0.020261	65.173	1	6185	8608.3	7130.8	10141	7144.3	17490	5289	0.855
1542	LSKEQIEK	8	Crotony(K)	_LSK(cr)EQIEK_	Q8I2X4	Heat shock protein 70	2	521.793	3.84	0.009803	71.524	1	9446.4	11995	12638	14735	14866	11462	9097	0.963
1543	LSQEDPDYGIR	11	Unmodified	_LSQEDPDYGIR_	P04040	Catalase	2	646.809	1.7885	0.0073755	86.592	1	6743.4	8708.7	7764.3	7069.1	7621.8	7252.6	6081.7	0.902
1544	LSQEDPDYGIR	11	Unmodified	_LSQEDPDYGIR_	P04040	Catalase	2	646.809	2.6237	6.8317e-05	96.745	2	7507.2	9477.9	8449.5	7418.2	8279.7	6704.3	7365.5	0.981
1546	LSSWVLLMK	9	Unmodified	_LSSWVLLMK_	P01009	Alpha-1-antitrypsin	2	538.812	2.6513	0.0092879	76.228	1	0	0	0	0	0	0	0	NA
1547	LTHKEFR	7	Crotony(K)	_LTHK(cr)EFR_	P02549	Spectrin alpha chain, erythrocytic 1	3	333.519	0.20892	1.9505e-30	157.33	3	3930	4583.7	4474.5	4117.3	4265.3	4061	4380.9	1.115
1548	LTHKEFR	7	Crotony(K)	_LTHK(cr)EFR_	P02549	Spectrin alpha chain, erythrocytic 1	3	333.519		0.010419	58.716	1	0	0	0	0	0	0	0	NA
1549	LTLDKLDVK	9	Crotony(K)	_LTLDK(cr)LDVK_	P00558	Phosphoglycerate kinase 1	2	556.832	2.7002	0.024753	64.64	1	22122	26380	24671	23215	26294	21877	21703	0.981
1550	LTTVLTTHHHWDHAGGNEK	19	Unmodified	_LTTVLTTHHHWDHAGGNEK_	Q16775	Hydroxyacylglutathione hydrolase, mitochondrial	5	431.615	2.3909	0.00013087	58.848	1	0	0	0	0	0	0	0	NA
1551	LVAQDNFGYDLAAVEAAKK	19	Crotony(K)	_LVAQDNFGYDLAAVEAAK(cr)K_	P11277	Spectrin beta chain, erythrocytic	3	697.697	2.1925	3.4926e-67	171.35	1	15074	16934	13781	13360	16075	13759	14944	0.991
1552	LVAYYTLIGASGQR	14	Unmodified	_LVAYYTLIGASGQR_	P01024	Complement C3	2	756.414		1.4053e-39	117.67	1	0	0	0	0	0	0	0	NA
1553	LVLVGDGGTGKTTFVK	16	Crotony(K)	_LVLVGDGGTGK(cr)TTFVK_	P62826	GTP-binding nuclear protein Ran	3	553.982	1.7645	4.738e-05	81.448	1	6441.4	10029	6623.6	7016	9138.2	7057.8	6074.1	0.943
1554	LVNANGEAVYCKFHYK	16	Crotony(K)	_LVNANGEAVYCK(cr)FHYK_	P04040	Catalase	3	660.993	4.2807	6.4897e-41	155.1	1	25337	29286	26681	27524	29462	23510	26272	1.037
1555	LVQAFQYTDEHGEVCPAGWKPGSDTIKPNVDDSK	34	Crotony(K)	_LVQAFQYTDEHGEVCPAGWK(cr)PGSDTIKPNVDDSK_	P32119	Peroxiredoxin-2	4	964.959	3.6146	1.4487e-127	179.62	1	21304	24396	21368	20076	23189	19442	20431	0.959
1556	LWDELQATTKEK	12	Crotony(K)	_LWDELQATTK(cr)EK_	P11277	Spectrin beta chain, erythrocytic	3	510.6	3.0417	0.017188	51.726	1	0	0	0	0	0	0	0	NA
1557	LWDELQATTKEK	12	Crotony(K)	_LWDELQATTK(cr)EK_	P11277	Spectrin beta chain, erythrocytic	2	765.396	3.0042	0.00036812	91.076	2	48368	62065	53367	51433	60117	46228	44582	0.922
1558	LWMAAMKEDPTVSALLTSEK	20	Crotony(K)	_LWMAAMK(cr)EDPTVSALLTSEK_	P78417	Glutathione S-transferase omega-1	3	763.722	2.0432	1.1201e-23	115.57	1	5814.1	6658.6	7259.4	6700.3	7395.4	6290.5	6166.5	1.061
1559	LYEEGSNKR	9	Crotony(K)	_LYEEGSNK(cr)R_	P25788	Proteasome subunit alpha type-3	2	582.288	1.7835	0.00015018	98.254	1	6668.2	8435.6	9001.5	9238.9	11535	8010.5	7275.8	1.091
1560	LYGSEAFATDFQDSAAAKK	19	Crotony(K)	_LYGSEAFATDFQDSAAAK(cr)K_	P01011	Alpha-1-antichymotrypsin	3	696.669	3.3301	3.8122e-35	133.78	1	25169	35339	33185	36014	37033	57747	23915	0.95
1561	LYHSEAFTVNFGDTEEAK	18	Unmodified	_LYHSEAFTVNFGDTEEAK_	P01009	Alpha-1-antitrypsin	3	686.653	2.1223	5.6571e-123	203.92	2	6996.2	13424	7359.1	10537	12110	22954	5687.5	0.813
1562	LYHSEAFTVNFGDTEEAKK	19	Crotony(K)	_LYHSEAFTVNFGDTEEAK(cr)K_	P01009	Alpha-1-antitrypsin	3	752.027	3.2365	8.5142e-107	192.85	1	3597.3	5592.1	4862.7	6332.2	5346.9	16554	4407.2	1.225
1563	LYHSEAFTVNFGDTEEAKK	19	Crotony(K)	_LYHSEAFTVNFGDTEEAK(cr)K_	P01009	Alpha-1-antitrypsin	3	752.027	3.6525	1.886e-49	154.49	1	11940	14652	13526	13432	14104	18512	11123	0.932
1564	LYPIANGNNQSPVDIK	16	Unmodified	_LYPIANGNNQSPVDIK_	P00915	Carbonic anhydrase 1	3	581.641	2.7107	2.7053e-08	97.45	2	10073	12433	11846	10451	10413	8898.9	9680.2	0.961
1565	MAAEEEKR	8	Oxidation (M),Crotony(K)	_M(ox)AAEEEK(cr)R_	P30566	Adenylosuccinate lyase	2	524.242	0.69575	0.014845	47.187	1	0	0	0	0	0	0	0	NA
1566	MAAEEEKR	8	Crotony(K)	_MAAEEEK(cr)R_	P30566	Adenylosuccinate lyase	2	516.245		0.017589	60.717	1	0	0	0	0	0	0	0	NA
1567	MDLTAKELTEEK	12	Crotony(K)	_MDLTAK(cr)ELTEEK_	P40925	Malate dehydrogenase, cytoplasmic	3	492.581	2.1821	0.012065	55.291	1	0	0	0	0	0	0	0	NA
1568	MDNQVLGYKDLAAIPK	16	Crotony(K)	_MDNQVLGYK(cr)DLAAIPK_	Q08495	Dematin	3	615.326	2.6907	0.00017452	71.685	1	10904	13768	13628	12763	15763	11330	10597	0.972
1569	MDQPPQAKK	9	Crotony(K)	_MDQPPQAK(cr)K_	P34932	Heat shock 70 kDa protein 4	3	370.859	3.1055	0.030011	63.734	1	0	0	0	0	0	0	0	NA
1570	MDTVKYSEDRYEEIKK	16	Crotony(K)	_MDTVK(cr)YSEDRYEEIKK_	Q8I0P6	Elongation factor 1-alpha	4	526.258	3.2957	0.021527	40.693	1	4510.7	7614	7896.1	9696.4	9833	7395.1	4948.1	1.097
1571	MEPSSKK	7	Crotony(K)	_MEPSSK(cr)K_	P11166	Solute carrier family 2, facilitated glucose transporter member 1	2	437.721	1.3936	0.029958	56.378	1	7626.7	7427.3	7360.9	8039.8	10039	6547.4	7260.5	0.952
1596	MHFESGSTLKK	11	Crotony(K)	_MHFESGSTLK(cr)K_	P15374	Ubiquitin carboxyl-terminal hydrolase isozyme L3	3	444.892	1.4767	4.0388e-10	111.86	1	11854	15025	13600	13205	14407	11934	11313	0.954
1597	MKDTDSEEEIR	11	Crotony(K)	_MK(cr)DTDSEEEIR_	P62158	Calmodulin	2	710.817	2.0396	1.6853e-35	156.81	1	3992	3239.6	2907.5	2833.1	3326.2	3089.5	2912.3	0.73
1598	MKGDYHR	7	Crotony(K)	_MK(cr)GDYHR_	P62258	14-3-3 protein epsilon	3	325.489	0.74301	0.0021575	74.301	1	4648.2	4994.3	6024.3	5994.8	5287.2	4416.8	4101.5	0.882
1599	MKGDYHR	7	Crotony(K)	_MK(cr)GDYHR_	P62258	14-3-3 protein epsilon	2	487.729		0.03333	43.979	1	0	0	0	0	0	0	0	NA
1601	MLYSFMKK	8	Oxidation (M),Crotony(K)	_M(ox)LYSFMK(cr)K_	Q9HA82	Ceramide synthase 4	2	566.282	3.0912	0.016621	46.016	1	0	0	0	0	0	0	0	NA
1602	MPGPRVWGK	9	Oxidation (M)	_M(ox)PGPRVWGK_	Q9NZP8	Complement C1r subcomponent-like protein	2	522.276	2.4049	0.021266	50.04	1	29653	34918	31843	28058	33606	27958	31189	1.052
1603	MQHNLEQQIQAK	12	Oxidation (M)	_M(ox)QHNLEQQIQAK_	P02549	Spectrin alpha chain, erythrocytic 1	3	495.249	1.6426	0.0016382	80.69	1	3593	4960.9	3292.3	3705.7	4800.5	2803.3	3109.6	0.865
1604	MQHNLEQQIQAK	12	Unmodified	_MQHNLEQQIQAK_	P02549	Spectrin alpha chain, erythrocytic 1	3	489.917	2.2806	2.1705e-16	134.49	1	4875.5	4746	4886.7	5650.1	5299.9	4103.7	4817.3	0.988
1605	MQHNLEQQIQAKDIK	15	Oxidation (M),Crotony(K)	_M(ox)QHNLEQQIQAK(cr)DIK_	P02549	Spectrin alpha chain, erythrocytic 1	3	636.66	4.3692	1.1278e-22	124.25	1	5117.1	5777.5	5621.6	5162.3	5816.5	4951.4	5002.6	0.978
1606	MQHNLEQQIQAKDIK	15	Crotony(K)	_MQHNLEQQIQAK(cr)DIK_	P02549	Spectrin alpha chain, erythrocytic 1	3	631.328	1.1914	8.128e-40	152.34	1	10133	12030	10815	9285.4	11249	9646.1	9199	0.908
1607	MQHNLEQQIQAKDIK	15	Crotony(K)	_MQHNLEQQIQAK(cr)DIK_	P02549	Spectrin alpha chain, erythrocytic 1	3	631.328	2.3909	8.732e-23	121.82	1	7300.4	10899	8178.9	7023.3	8688	6640.8	7496.8	1.027
1608	MQHNLEQQIQAKDIK	15	Crotony(K)	_MQHNLEQQIQAK(cr)DIK_	P02549	Spectrin alpha chain, erythrocytic 1	4	473.748	1.9083	0.00027184	67.646	1	0	0	0	0	0	0	0	NA
1609	MQKEITALAPSTMK	14	Crotony(K)	_MQK(cr)EITALAPSTMK_	P63261	Actin, cytoplasmic 2	3	539.618	2.4684	6.6017e-07	95.57	1	6707.2	8006.9	7847.8	6982.9	8792.1	6735.3	6666.3	0.994
1610	MSAKGKTGRK	10	Acetyl (Protein N-term),2 Crotony(K)	_(ac)MSAK(cr)GK(cr)TGRK_	C6KT18	Histone H2A	3	414.561	3.5177	0.035899	41.399	1	2261.8	2311	2301.1	2387.5	2819.9	2509.5	2066.2	0.914
1611	MSLMGHGK	8	Acetyl (Protein N-term),2 Oxidation (M)	_(ac)M(ox)SLM(ox)GHGK_	A6NDX5	Putative zinc finger protein 840	2	467.71	2.26	0.012269	45.68	1	1751.5	1948	2383.1	2356.5	1945.9	1655.4	1491	0.851
1612	MTDYAKK	7	Crotony(K)	_MTDYAK(cr)K_	P48556	26S proteasome non-ATPase regulatory subunit 8	2	462.728		0.026768	51.346	1	0	0	0	0	0	0	0	NA
1613	MTSPCEK	7	Oxidation (M)	_M(ox)TSPCEK_	O60447	Ecotropic viral integration site 5 protein homolog	3	290.123	1.2275	0.031021	49.358	1	1786.7	2675.1	2178.7	1961.6	2108.8	1714.8	1528.8	0.856
1614	MVEEGHFAAEDVASR	15	Unmodified	_MVEEGHFAAEDVASR_	P02549	Spectrin alpha chain, erythrocytic 1	3	549.919	3.4945	0.0024284	63.062	1	5368.6	6573.6	5994.8	5760.4	6230.3	5227.7	5217.8	0.972
1615	MVHLTPEEK	9	Unmodified	_MVHLTPEEK_	P68871	Hemoglobin subunit beta	3	361.855	2.0252	0.0012151	80.219	1	5092.2	5343.5	5339.2	5869.5	5229.9	4204.9	4799.1	0.942
1616	MVHLTPEEK	9	Unmodified	_MVHLTPEEK_	P68871	Hemoglobin subunit beta	3	361.855	3.8653	0.037737	56.432	1	0	0	0	0	0	0	0	NA
1617	MVHLTPEEKSAVTALWGK	18	Crotony(K)	_MVHLTPEEK(cr)SAVTALWGK_	P68871	Hemoglobin subunit beta	3	689.031	2.9784	2.7385e-14	101.9	1	0	0	0	0	0	0	0	NA
1618	MVLSPADKTNVK	12	Oxidation (M),Crotony(K)	_M(ox)VLSPADK(cr)TNVK_	P69905	Hemoglobin subunit alpha	3	462.915	2.259	0.011231	62.338	1	5964.7	7058	6356.9	5802.4	7040.3	5888.9	5472.8	0.918
1619	MVLSPADKTNVK	12	Oxidation (M),Crotony(K)	_M(ox)VLSPADK(cr)TNVK_	P69905	Hemoglobin subunit alpha	3	462.915	3.4199	0.0058531	69.216	1	0	0	0	0	0	0	0	NA
1620	MVLSPADKTNVK	12	Crotony(K)	_MVLSPADK(cr)TNVK_	P69905	Hemoglobin subunit alpha	3	457.583	3.7261	1.8485e-16	133.42	3	7612.4	10505	8683.4	8228.6	9182.2	7895.4	8889.3	1.168
1621	MVLSPADKTNVK	12	Crotony(K)	_MVLSPADK(cr)TNVK_	P69905	Hemoglobin subunit alpha	2	685.871	3.6316	3.8205e-16	134.61	1	18288	22374	20006	18296	22127	17438	18168	0.993
1622	MVNHFIAEFK	10	Unmodified	_MVNHFIAEFK_	P11142	Heat shock cognate 71 kDa protein	3	412.546	2.5525	0.0017541	83.862	1	2712.4	3589.3	3126.5	3474.5	2861.1	2522.6	2859.8	1.054
1623	MVNHFIAEFKR	11	Oxidation (M),Crotony(K)	_M(ox)VNHFIAEFK(cr)R_	P11142	Heat shock cognate 71 kDa protein	3	492.587	3.16	0.034823	43.604	1	0	0	0	0	0	0	0	NA
1624	MVNHFIAEFKR	11	Crotony(K)	_MVNHFIAEFK(cr)R_	P11142	Heat shock cognate 71 kDa protein	3	487.255		0.0053718	51.252	1	0	0	0	0	0	0	0	NA
1625	MVTAVASALSSR	12	Oxidation (M)	_M(ox)VTAVASALSSR_	P69891	Hemoglobin subunit gamma-1	2	604.819	1.0924	0.011925	60.47	2	5855.1	6541.3	6520.8	6062.4	5523.5	5291.6	5836.4	0.997
1626	MVTAVASALSSR	12	Oxidation (M)	_M(ox)VTAVASALSSR_	P69891	Hemoglobin subunit gamma-1	3	403.548	0.88196	1.6627e-06	100.38	2	10025	16968	11598	11644	13126	10930	10569	1.054
1627	MVTAVASALSSR	12	Unmodified	_MVTAVASALSSR_	P69891	Hemoglobin subunit gamma-1	2	596.821	1.8974	1.7453e-15	132.5	3	20286	24545	22028	20639	22739	18095	20069	0.989
1628	MVTAVASALSSR	12	Unmodified	_MVTAVASALSSR_	P69891	Hemoglobin subunit gamma-1	3	398.217	1.6094	2.63e-06	100.04	2	1634.7	1793.4	1874.9	1740	1834.2	1463	1623.4	0.993
1629	MVVNEGSDGGQSVYHVHLHVLGGR	24	Oxidation (M)	_M(ox)VVNEGSDGGQSVYHVHLHVLGGR_	P49773	Histidine triad nucleotide-binding protein 1	5	513.455	2.9582	0.0044075	40.177	1	0	0	0	0	0	0	0	NA
1630	MVVNEGSDGGQSVYHVHLHVLGGR	24	Unmodified	_MVVNEGSDGGQSVYHVHLHVLGGR_	P49773	Histidine triad nucleotide-binding protein 1	5	510.256	2.0878	0.00027167	66.467	1	0	0	0	0	0	0	0	NA
1631	MYKHSNNK	8	Crotony(K)	_MYK(cr)HSNNK_	P20618	Proteasome subunit beta type-1	3	363.843	2.5635	0.0082375	65.156	1	0	0	0	0	0	0	0	NA
1632	NADNKEDLTSADPEGQIMR	19	Oxidation (M),Crotony(K)	_NADNK(cr)EDLTSADPEGQIM(ox)R_	Q8I6U8	Glycophorin-binding protein	3	729.999	1.9098	8.6341e-27	120.4	2	8122.3	10190	10087	9890.6	11165	9680.9	7823.6	0.963
1633	NADNKEDLTSADPEGQIMR	19	Crotony(K)	_NADNK(cr)EDLTSADPEGQIMR_	Q8I6U8	Glycophorin-binding protein	3	724.667	2.257	2.2124e-11	98.443	1	5564.4	8184.3	7421.5	7229.6	8163.2	6797	5673.6	1.02
1634	NADNKEDLTSADPEGQIMR	19	Crotony(K)	_NADNK(cr)EDLTSADPEGQIMR_	Q8I6U8	Glycophorin-binding protein	2	1086.5	0.89121	2.9679e-209	243.18	1	517.76	973.13	2503.2	3894.6	4304.4	3304.8	431.74	0.834
1635	NAEEFTKK	8	Crotony(K)	_NAEEFTK(cr)K_	P68036	Ubiquitin-conjugating enzyme E2 L3	2	517.761	3.0094	0.00057803	93.096	1	0	0	0	0	0	0	0	NA
1636	NAEEFTKK	8	Crotony(K)	_NAEEFTK(cr)K_	P68036	Ubiquitin-conjugating enzyme E2 L3	3	345.51		0.0072602	64.654	1	0	0	0	0	0	0	0	NA
1637	NASLDKIDEELQKK	14	Crotony(K)	_NASLDKIDEELQK(cr)K_	Q8I3F3	Early transcribed membrane protein 5	3	566.968	3.9098	0.015257	53.008	1	0	0	0	0	0	0	0	NA
1638	NCTIVSPDAGGAKR	14	Crotony(K)	_NCTIVSPDAGGAK(cr)R_	P60891	Ribose-phosphate pyrophosphokinase 1	3	505.252	2.8823	0.0018506	65.753	1	0	0	0	0	0	0	0	NA
1639	NCTIVSPDAGGAKR	14	Crotony(K)	_NCTIVSPDAGGAK(cr)R_	P60891	Ribose-phosphate pyrophosphokinase 1	2	757.375	3.2628	0.0015509	70.41	1	1452.9	1788.7	1735.1	1768.3	2157.1	2093	1744.3	1.201
1640	NDLSPTTVMSEGAR	14	Oxidation (M)	_NDLSPTTVM(ox)SEGAR_	P30043	Flavin reductase (NADPH)	3	498.568	1.5587	0.032463	45.438	1	0	0	0	0	0	0	0	NA
1641	NDLSPTTVMSEGAR	14	Unmodified	_NDLSPTTVMSEGAR_	P30043	Flavin reductase (NADPH)	2	739.351	3.7004	0.0060856	70.197	1	5013.5	6522.6	5311.1	5765.4	6463.6	4658.6	4496	0.897
1642	NEKVPEEK	8	Crotony(K)	_NEK(cr)VPEEK_	Q8I563	Vesicle transport v-SNARE protein VTI1,putative	3	347.513	2.3622	0.039083	43.083	1	0	0	0	0	0	0	0	NA
1643	NFGKEFTPQMQAAYQK	16	Crotony(K)	_NFGK(cr)EFTPQMQAAYQK_	P02042	Hemoglobin subunit delta	3	652.649	3.5149	1.0969e-08	99.055	1	0	0	0	0	0	0	0	NA
1644	NFGKEFTPQMQAAYQK	16	Crotony(K)	_NFGK(cr)EFTPQMQAAYQK_	P02042	Hemoglobin subunit delta	3	652.649	2.5779	8.8316e-06	85.493	1	0	0	0	0	0	0	0	NA
1645	NFGKEFTPQMQAAYQK	16	Crotony(K)	_NFGK(cr)EFTPQMQAAYQK_	P02042	Hemoglobin subunit delta	2	978.47	1.9508	1.2289e-283	272.24	2	42820	46139	41533	41772	43706	39818	43371	1.013
1646	NFGKEFTPQMQAAYQK	16	Crotony(K)	_NFGK(cr)EFTPQMQAAYQK_	P02042	Hemoglobin subunit delta	4	489.738	3.5142	4.9049e-12	106.14	2	3487.1	4839.2	3812.4	3972.2	4292.5	3444.9	3789.3	1.087
1647	NFGKEFTPQMQAAYQK	16	Crotony(K)	_NFGK(cr)EFTPQMQAAYQK_	P02042	Hemoglobin subunit delta	3	652.649	3.6407	2.4337e-48	159.18	1	4646.5	5535.1	5913.6	5487.7	6743.5	4830.6	5315.8	1.144
1648	NFGKEFTPQMQAAYQK	16	Crotony(K)	_NFGK(cr)EFTPQMQAAYQK_	P02042	Hemoglobin subunit delta	2	978.47	3.31	1.1457e-253	261.17	1	25818	30573	27141	25411	28938	25544	27387	1.061
1649	NFGKEFTPQMQAAYQK	16	Crotony(K)	_NFGK(cr)EFTPQMQAAYQK_	P02042	Hemoglobin subunit delta	4	489.738	2.9693	0.002485	56.514	1	0	0	0	0	0	0	0	NA
1650	NFGKEFTPQMQAAYQK	16	Oxidation (M),Crotony(K)	_NFGK(cr)EFTPQM(ox)QAAYQK_	P02042	Hemoglobin subunit delta	3	657.98	3.124	6.0171e-48	157.68	2	6830.8	8745.7	7827.4	7561.6	7988.6	6581.3	6833.4	1
1651	NFGKEFTPQMQAAYQK	16	Oxidation (M),Crotony(K)	_NFGK(cr)EFTPQM(ox)QAAYQK_	P02042	Hemoglobin subunit delta	4	493.737	3.1348	5.7804e-17	115.91	2	9065.9	11047	9804.2	9055.7	10599	7990.7	8545.6	0.943
1652	NFGKEFTPQMQAAYQK	16	Oxidation (M),Crotony(K)	_NFGK(cr)EFTPQM(ox)QAAYQK_	P02042	Hemoglobin subunit delta	2	986.467	1.955	7.2353e-59	173.28	2	22709	25724	24671	23101	24403	23234	22607	0.996
1653	NFGKEFTPQMQAAYQK	16	Oxidation (M),Crotony(K)	_NFGK(cr)EFTPQM(ox)QAAYQK_	P02042	Hemoglobin subunit delta	3	657.98	2.6888	8.9721e-41	155.37	3	16867	19962	18394	17263	19170	15749	15461	0.917
1654	NFGKEFTPQMQAAYQK	16	Oxidation (M),Crotony(K)	_NFGK(cr)EFTPQM(ox)QAAYQK_	P02042	Hemoglobin subunit delta	4	493.737	2.7432	0.00012479	75.316	2	20197	26873	21682	19253	24504	16832	19525	0.967
1655	NFGKEFTPQMQAAYQK	16	Oxidation (M),Crotony(K)	_NFGK(cr)EFTPQM(ox)QAAYQK_	P02042	Hemoglobin subunit delta	3	657.98	3.7584	0.00038775	66.568	1	14825	20886	17615	16074	17547	14710	14104	0.951
1656	NFGKEFTPQMQAAYQK	16	Oxidation (M),Crotony(K)	_NFGK(cr)EFTPQM(ox)QAAYQK_	P02042	Hemoglobin subunit delta	3	657.98	1.9846	3.6907e-12	109.48	1	9973.4	13792	12012	10265	11978	10542	9959.3	0.999
1657	NFNVGKK	7	Crotony(K)	_NFNVGK(cr)K_	Q9TY95	Serine-repeat antigen protein	2	437.743	3.097	0.010814	69.984	1	0	0	0	0	0	0	0	NA
1658	NFNVGKK	7	Crotony(K)	_NFNVGK(cr)K_	Q9TY95	Serine-repeat antigen protein	3	292.164	1.9409	0.0058977	74.415	1	0	0	0	0	0	0	0	NA
1659	NFTEVHPDYGSHIQALLDK	19	Unmodified	_NFTEVHPDYGSHIQALLDK_	P04040	Catalase	4	546.773	2.1137	1.245e-20	112.58	1	7321.7	8841.5	7778.8	7681.1	7400.3	6609.4	6941.9	0.948
1660	NGASPNEVSSDGTTPLAIAKR	21	Crotony(K)	_NGASPNEVSSDGTTPLAIAK(cr)R_	P16157	Ankyrin-1	3	718.366	2.4414	1.6558e-07	80.844	1	0	0	0	0	0	0	0	NA
1661	NIESIQNKK	9	Crotony(K)	_NIESIQNK(cr)K_	Q8I5D2	101 kDa malaria antigen	2	571.314	3.5891	3.085e-05	118.28	1	4266.7	6269.8	9084.3	14563	19477	13251	4349.6	1.019
1662	NIFLKDQNIFVQK	13	Crotony(K)	_NIFLK(cr)DQNIFVQK_	P53004	Biliverdin reductase A	3	558.979	2.6458	0.035257	42.785	1	0	0	0	0	0	0	0	NA
1663	NIKLGIHEDSQNR	13	Crotony(K)	_NIK(cr)LGIHEDSQNR_	P07900	Heat shock protein HSP 90-alpha	3	531.278	2.3176	3.6061e-05	91.812	1	0	0	0	0	0	0	0	NA
1664	NIKLGIHEDSQNR	13	Crotony(K)	_NIK(cr)LGIHEDSQNR_	P07900	Heat shock protein HSP 90-alpha	3	531.278	1.1145	8.2078e-27	144.8	2	18568	22020	20203	18139	21997	19149	18441	0.993
1665	NISFNDKK	8	Crotony(K)	_NISFNDK(cr)K_	P35241	Radixin	2	517.269	5.1956	0.0059317	72.2	2	26326	32285	28815	27555	33171	25133	25930	0.985
1666	NISFNDKK	8	Crotony(K)	_NISFNDK(cr)K_	P35241	Radixin	3	345.182	5.0535	0.0033032	78.264	1	0	0	0	0	0	0	0	NA
1667	NIVAAMK	7	Unmodified	_NIVAAMK_	P30043	Flavin reductase (NADPH)	2	373.715	1.6657	0.038662	70.67	1	19923	23846	22141	21655	22613	19174	18886	0.948
1668	NIVAAMK	7	Unmodified	_NIVAAMK_	P30043	Flavin reductase (NADPH)	2	373.715	2.0891	0.022774	73.324	1	0	0	0	0	0	0	0	NA
1669	NIVAAMK	7	Oxidation (M)	_NIVAAM(ox)K_	P30043	Flavin reductase (NADPH)	2	381.713	1.8607	0.032488	53.351	1	0	0	0	0	0	0	0	NA
1670	NIVAAMK	7	Oxidation (M)	_NIVAAM(ox)K_	P30043	Flavin reductase (NADPH)	3	254.811	1.079	0.013098	62.717	1	0	0	0	0	0	0	0	NA
1671	NIVAAMKAHGVDK	13	Oxidation (M),Crotony(K)	_NIVAAM(ox)K(cr)AHGVDK_	P30043	Flavin reductase (NADPH)	3	479.922	2.2565	0.0031193	72.815	1	7924.2	9369.3	8645.2	8331.6	8768.7	8009.7	7723.5	0.975
1672	NIVAAMKAHGVDK	13	Oxidation (M),Crotony(K)	_NIVAAM(ox)K(cr)AHGVDK_	P30043	Flavin reductase (NADPH)	3	479.922	2.4197	0.025582	51.939	1	0	0	0	0	0	0	0	NA
1673	NIVAAMKAHGVDK	13	Oxidation (M),Crotony(K)	_NIVAAM(ox)K(cr)AHGVDK_	P30043	Flavin reductase (NADPH)	3	479.922	1.6347	0.012955	57.212	1	8521.1	9134	8611.4	8374.2	8779.3	7727.4	6797	0.798
1674	NIVAAMKAHGVDK	13	Crotony(K)	_NIVAAMK(cr)AHGVDK_	P30043	Flavin reductase (NADPH)	3	474.591	3.3543	5.5973e-33	150.22	3	7781	7818.6	8099.3	7647.7	8225.5	7108.2	7511	0.965
1675	NIVAAMKAHGVDK	13	Crotony(K)	_NIVAAMK(cr)AHGVDK_	P30043	Flavin reductase (NADPH)	4	356.195	3.2242	0.00015694	86.944	1	1785	1884.4	2100.9	1599.1	2082.8	1504.9	1944.9	1.09
1676	NIVAAMKAHGVDK	13	Crotony(K)	_NIVAAMK(cr)AHGVDK_	P30043	Flavin reductase (NADPH)	3	474.591	4.0905	0.0045489	60.55	1	0	0	0	0	0	0	0	NA
1677	NKEEEEKEK	9	Crotony(K)	_NK(cr)EEEEKEK_	Q8I5D2	101 kDa malaria antigen	3	410.866	2.0855	0.013657	64.121	1	1359.5	1861.2	3947.5	7852.1	11811	7387.6	1557.8	1.146
1678	NKEEEEKEK	9	Crotony(K)	_NK(cr)EEEEKEK_	Q8I5D2	101 kDa malaria antigen	3	410.866	2.9609	9.8393e-05	100.93	1	769.22	1101.9	4328.4	10153	14742	9240.4	1062.1	1.381
1679	NKEVHLK	7	Crotony(K)	_NK(cr)EVHLK_	C6KTA4	Pyruvate kinase	3	312.515	2.7073	0.00059105	82.279	1	2414	3409.9	4700.3	8177.8	9326.3	7692	2656.8	1.101
1680	NKPEWFFKK	9	Crotony(K)	_NKPEWFFK(cr)K_	P78417	Glutathione S-transferase omega-1	3	431.233	4.1306	0.00035018	88.596	1	9500.2	10371	9068.8	8260.7	9400.3	8527.7	9432.8	0.993
1681	NKPSDLGTKLQDPR	14	Crotony(K)	_NKPSDLGTK(cr)LQDPR_	P31948	Stress-induced-phosphoprotein 1	3	546.293	2.5681	0.00015193	83.54	1	8779	9470	8813.4	8418.4	8835	8550.4	8313.7	0.947
1682	NLAVMSDKVK	10	Oxidation (M),Crotony(K)	_NLAVM(ox)SDK(cr)VK_	P02549	Spectrin alpha chain, erythrocytic 1	3	396.881	3.6253	0.028931	61.958	1	9359.4	11399	12301	10323	11576	9961.7	10802	1.154
1683	NLAVMSDKVK	10	Crotony(K)	_NLAVMSDK(cr)VK_	P02549	Spectrin alpha chain, erythrocytic 1	3	391.55	4.3487	0.00072259	87.184	1	11552	14673	12948	11973	13115	11029	11560	1.001
1684	NLAVMSDKVK	10	Crotony(K)	_NLAVMSDK(cr)VK_	P02549	Spectrin alpha chain, erythrocytic 1	3	391.55		6.4326e-09	87.184	1	0	0	0	0	0	0	0	NA
1685	NLHNKWLK	8	Crotony(K)	_NLHNK(cr)WLK_	P11277	Spectrin beta chain, erythrocytic	3	374.214	1.847	0.012944	60.436	1	0	0	0	0	0	0	0	NA
1686	NLQYYDISAK	10	Unmodified	_NLQYYDISAK_	P62826	GTP-binding nuclear protein Ran	3	405.54	4.2776	0.013968	64.82	1	0	0	0	0	0	0	0	NA
1687	NNEEHHTKALSSR	13	Crotony(K)	_NNEEHHTK(cr)ALSSR_	P16452	Erythrocyte membrane protein band 4.2	4	398.446	-0.91423	1.0237e-06	98.974	1	0	0	0	0	0	0	0	NA
1688	NNEEHHTKALSSR	13	Crotony(K)	_NNEEHHTK(cr)ALSSR_	P16452	Erythrocyte membrane protein band 4.2	3	530.925	0.32284	0.00061186	81.632	1	772.82	780.69	787.08	681.1	820.64	650.67	983.92	1.273
1689	NPENTVFDAKR	11	Crotony(K)	_NPENTVFDAK(cr)R_	Q8IB24	Heat shock protein 70	2	679.839	1.9242	2.343e-72	191.29	1	3674	10192	18456	30117	30885	19770	6092	1.658
1690	NQANACQQQQAAPVEGVAGEQR	22	Unmodified	_NQANACQQQQAAPVEGVAGEQR_	P02549	Spectrin alpha chain, erythrocytic 1	3	785.368	1.5789	1.3524e-25	119.27	1	0	0	0	0	0	0	0	NA
1691	NQEQMKPLEEKQEEER	16	Crotony(K)	_NQEQMKPLEEK(cr)QEEER_	P62191	26S proteasome regulatory subunit 4	3	705	1.1894	0.01942	47.082	1	2448.3	3016.6	2750.2	3044.3	3212.9	2701.2	2688.4	1.098
1692	NQLAGKDEYEAK	12	Crotony(K)	_NQLAGK(cr)DEYEAK_	Q8IB24	Heat shock protein 70	3	478.568		0.0015977	56.956	1	0	0	0	0	0	0	0	NA
1693	NQLAGKDEYEAK	12	Crotony(K)	_NQLAGK(cr)DEYEAK_	Q8IB24	Heat shock protein 70	3	478.568	2.5406	0.0030307	67.997	1	0	0	0	0	0	0	0	NA
1694	NQQEGYKR	8	Crotony(K)	_NQQEGYK(cr)R_	Q8IKW5	Elongation factor 2	2	545.767	0.85878	0.0011342	89.08	1	622.06	1186.8	1925.7	3548.9	3668.1	2717.3	866.36	1.393
1695	NQTAEKEEFEHQQK	14	Crotony(K)	_NQTAEK(cr)EEFEHQQK_	P11142	Heat shock cognate 71 kDa protein	3	605.283	2.156	2.8551e-110	206.43	1	4486.5	5582.5	4539.5	4722	4417.6	3891.1	4923.6	1.097
1696	NQTAEKEEFEHQQK	14	Crotony(K)	_NQTAEK(cr)EEFEHQQK_	P11142	Heat shock cognate 71 kDa protein	4	454.214	2.2327	9.9845e-12	110.44	1	0	0	0	0	0	0	0	NA
1697	NQTAEKEEFEHQQK	14	Unmodified	_NQTAEKEEFEHQQK_	P11142	Heat shock cognate 71 kDa protein	4	437.208	0.70815	3.2686e-05	88.768	2	9133.8	9377	10423	8837.2	8581.5	7757.2	7675.2	0.84
1698	NQTAEKEEFEHQQKELEK	18	Crotony(K)	_NQTAEKEEFEHQQK(cr)ELEK_	P11142	Heat shock cognate 71 kDa protein	4	579.03	2.2325	8.9013e-14	102.98	1	6944.6	7732.9	7179.5	6764.1	6606.3	5997.5	6751.8	0.972
1699	NQTLQNEILGHTPR	14	Unmodified	_NQTLQNEILGHTPR_	P11277	Spectrin beta chain, erythrocytic	3	540.953	2.5248	5.4449e-19	126.16	1	6386.8	8122.4	6566.4	7385.1	7046	6645.2	6008.2	0.941
1700	NQVALNPQNTVFDAKR	16	Crotony(K)	_NQVALNPQNTVFDAK(cr)R_	P0DMV9	Heat shock 70 kDa protein 1B	3	628.331	4.0184	4.7097e-34	146.27	1	7207.9	9520.4	8176.2	7415.5	8384.2	6912.8	5980.5	0.83
1701	NQVALNPQNTVFDAKR	16	Crotony(K)	_NQVALNPQNTVFDAK(cr)R_	P0DMV9	Heat shock 70 kDa protein 1B	3	628.331	2.7334	5.1817e-23	124.25	1	7500	10878	9630.3	9010.9	9453.7	8269.2	8741.3	1.166
1702	NQVAMNPTNTVFDAKR	16	Oxidation (M),Crotony(K)	_NQVAM(ox)NPTNTVFDAK(cr)R_	P11142	Heat shock cognate 71 kDa protein	3	630.644	2.7783	4.1357e-12	106.79	2	15103	19132	16518	15841	18180	14654	12986	0.86
1703	NQVAMNPTNTVFDAKR	16	Oxidation (M),Crotony(K)	_NQVAM(ox)NPTNTVFDAK(cr)R_	P11142	Heat shock cognate 71 kDa protein	3	630.644	4.099	5.7068e-12	105.28	1	6110.2	8487	7920.4	6558.5	8095.1	6503.9	5688.8	0.931
1704	NQVAMNPTNTVFDAKR	16	Oxidation (M),Crotony(K)	_NQVAM(ox)NPTNTVFDAK(cr)R_	P11142	Heat shock cognate 71 kDa protein	3	630.644	2.6787	8.507e-05	77.191	1	8106.7	9891.1	8887.4	8996.3	9783.8	7848.7	6895.1	0.851
1705	NQVAMNPTNTVFDAKR	16	Crotony(K)	_NQVAMNPTNTVFDAK(cr)R_	P11142	Heat shock cognate 71 kDa protein	3	625.312	3.1443	4.0853e-58	169.98	1	2360.6	3191.3	2744.1	2663.2	2613.8	2508.5	2219.9	0.94
1706	NQVAMNPTNTVFDAKR	16	Crotony(K)	_NQVAMNPTNTVFDAK(cr)R_	P11142	Heat shock cognate 71 kDa protein	2	937.465	2.7989	0	287.57	1	13835	15381	14611	14511	16419	13054	14727	1.064
1707	NQVAMNPTNTVFDAKR	16	Crotony(K)	_NQVAMNPTNTVFDAK(cr)R_	P11142	Heat shock cognate 71 kDa protein	3	625.312	2.6249	2.7071e-11	104.2	1	19981	24074	25061	21705	23940	19664	17437	0.873
1708	NSKIHYINNLISK	13	Crotony(K)	_NSK(cr)IHYINNLISK_	O96161	Iron-sulfur assembly protein, putative	4	403.727	1.5188	0.025201	43.03	1	3183.6	16210	2934.9	3395.7	10800	2005.6	2781.7	0.874
1709	NTAEWLLSHTK	11	Unmodified	_NTAEWLLSHTK_	P00491	Purine nucleoside phosphorylase	3	433.895	3.679	0.020171	61.42	1	0	0	0	0	0	0	0	NA
1710	NTTIPAKK	8	Crotony(K)	_NTTIPAK(cr)K_	Q8IB24	Heat shock protein 70	2	470.777	2.9227	0.0085445	70.399	1	4066.9	7574	9850.5	14042	14428	9934.9	4855.9	1.194
1711	NVCSEAAQKR	10	Crotony(K)	_NVCSEAAQK(cr)R_	Q96AT9	Ribulose-phosphate 3-epimerase	2	615.798	1.119	0.016595	65.179	1	1287.1	1275.7	1343.2	1082.9	1059.9	1364.5	1265.9	0.984
1712	NVKLIALSIDSVEDHLAWSK	20	Crotony(K)	_NVK(cr)LIALSIDSVEDHLAWSK_	P30041	Peroxiredoxin-6	3	769.418		2.4793e-108	159.46	1	0	0	0	0	0	0	0	NA
1713	NVNGKFSLSDEK	12	Crotony(K)	_NVNGK(cr)FSLSDEK_	Q8IL84	Metacaspase-like protein	3	469.237	2.9626	0.021726	48.568	1	1699.5	2512.4	1825.8	1505.2	1942.3	1349.2	1410	0.83
1714	NVNGKFSLSDEK	12	Crotony(K)	_NVNGK(cr)FSLSDEK_	Q8IL84	Metacaspase-like protein	3	469.237	1.9368	0.0098093	57.175	1	7589.4	9220.3	9359.3	9100.5	8179.5	7480.3	6420.9	0.846
1715	NVNGKFSLSDEK	12	Crotony(K)	_NVNGK(cr)FSLSDEK_	Q8IL84	Metacaspase-like protein	3	469.237	1.878	0.0073179	60.301	1	5882.4	6059.1	6308.7	6210.3	4994.4	4127.1	5468.2	0.93
1716	NVPEAFKGTK	10	Crotony(K)	_NVPEAFK(cr)GTK_	Q969T9	WW domain-binding protein 2	3	386.877	2.2788	0.014669	61.958	1	0	0	0	0	0	0	0	NA
1717	NVPEAFKGTK	10	Crotony(K)	_NVPEAFK(cr)GTK_	Q969T9	WW domain-binding protein 2	2	579.811		0.022357	46.378	1	0	0	0	0	0	0	0	NA
1718	NVPNWHR	7	Unmodified	_NVPNWHR_	P62826	GTP-binding nuclear protein Ran	3	308.16	0.07466	0.014389	64.803	2	0	0	0	0	0	0	0	NA
1719	NYIYGVYSYAK	11	Unmodified	_NYIYGVYSYAK_	Q8IDX8	Merozoite surface protein 7	3	447.556	2.3699	0.0052339	78.342	1	0	0	0	0	0	0	0	NA
1720	PAGGPKPPSGKK	12	Crotony(K)	_PAGGPKPPSGK(cr)K_	P50990	T-complex protein 1 subunit theta	3	396.896		0.002714	60.161	1	0	0	0	0	0	0	0	NA
1721	PAHVVVGDVLQAADVDK	17	Unmodified	_PAHVVVGDVLQAADVDK_	P30043	Flavin reductase (NADPH)	3	578.312	2.4561	9.4477e-05	69.935	1	32527	45053	39342	35963	40767	28428	31110	0.956
1722	PAKYDDIKK	9	Crotony(K)	_PAK(cr)YDDIKK_	P04406	Glyceraldehyde-3-phosphate dehydrogenase	3	382.545	1.1467	0.036261	55.353	1	0	0	0	0	0	0	0	NA
1723	PAPDFKATAVVDGAFK	16	Crotony(K)	_PAPDFK(cr)ATAVVDGAFK_	P32119	Peroxiredoxin-2	3	567.966	1.7566	0.0017574	61.127	1	0	0	0	0	0	0	0	NA
1724	PAQPLKNR	8	Crotony(K)	_PAQPLK(cr)NR_	P00918	Carbonic anhydrase 2	2	496.288		0.031622	41.631	1	0	0	0	0	0	0	0	NA
1725	PGGDTIFGKIIR	12	Crotony(K)	_PGGDTIFGK(cr)IIR_	P49773	Histidine triad nucleotide-binding protein 1	3	447.922	2.1851	2.813e-09	103.91	1	2540.3	3283.8	2705.7	2804.3	3068.9	2907.3	2059.9	0.811
1726	PGLQKVVDVLDSIK	14	Crotony(K)	_PGLQK(cr)VVDVLDSIK_	P00918	Carbonic anhydrase 2	3	526.975		5.5831e-52	127.36	1	0	0	0	0	0	0	0	NA
1727	PGLQKVVDVLDSIK	14	Crotony(K)	_PGLQK(cr)VVDVLDSIK_	P00918	Carbonic anhydrase 2	2	789.959		3.9342e-83	150.76	1	0	0	0	0	0	0	0	NA
1728	PGSDTIKPNVDDSK	14	Unmodified	_PGSDTIKPNVDDSK_	P32119	Peroxiredoxin-2	3	491.579	1.5384	1.3369e-06	95.067	1	12088	13862	11462	11401	11417	9316	11335	0.938
1729	PGSDTIKPNVDDSKEYFSK	19	Crotony(K)	_PGSDTIKPNVDDSK(cr)EYFSK_	P32119	Peroxiredoxin-2	3	732.355	2.8845	1.7338e-164	228.15	1	36202	39275	34559	33167	36009	34046	32917	0.909
1730	PSEWDKR	7	Crotony(K)	_PSEWDK(cr)R_	P11171	Protein 4.1	2	493.241	1.0672	0.0052426	73.665	1	4309.2	4105.9	3998.6	3795.8	4386.4	3723.9	4586	1.064
1731	PTQPLKGR	8	Crotony(K)	_PTQPLK(cr)GR_	P00915	Carbonic anhydrase 1	2	482.782	1.6734	0.003277	78.06	1	4206.3	4424.2	4510.4	4375.4	4450.8	3879.8	4859.7	1.155
1732	PTSAPAITQGQVAEGGVLDASAKK	24	Crotony(K)	_PTSAPAITQGQVAEGGVLDASAK(cr)K_	P11171	Protein 4.1	3	788.752	3.0707	2.8167e-29	119.48	1	8916.6	11404	9560.5	8788.7	10730	7912.5	7746.3	0.869
1733	PTSAPAITQGQVAEGGVLDASAKK	24	Crotony(K)	_PTSAPAITQGQVAEGGVLDASAK(cr)K_	P11171	Protein 4.1	4	591.816	3.2049	0.0046383	49.593	1	0	0	0	0	0	0	0	NA
1734	PYQYPALTPEQKK	13	Crotony(K)	_PYQYPALTPEQK(cr)K_	P04075	Fructose-bisphosphate aldolase A	3	544.287	3.4562	0.00047137	88.275	2	17631	23556	18491	17725	19931	15267	16109	0.914
1735	PYQYPALTPEQKK	13	Crotony(K)	_PYQYPALTPEQK(cr)K_	P04075	Fructose-bisphosphate aldolase A	2	815.927	3.1581	3.8628e-51	167.32	1	14851	17911	15708	15234	17917	15113	14593	0.983
1736	PYTFHSHGITYYK	13	Unmodified	_PYTFHSHGITYYK_	P00450	Ceruloplasmin	4	404.199	2.7236	1.437e-14	111.94	1	3157.9	3756.3	4936.8	7432.2	4159.7	11961	2647.8	0.838
1737	PYTFHSHGITYYK	13	Unmodified	_PYTFHSHGITYYK_	P00450	Ceruloplasmin	3	538.596	2.972	2.6417e-07	101.39	1	3602.9	4802.8	4749.4	7293.1	5482.9	9704.9	3523.1	0.978
1738	QAAEDKSWR	9	Crotony(K)	_QAAEDK(cr)SWR_	P30153	Serine/threonine-protein phosphatase 2A 65 kDa regulatory subunit A alpha isoform	2	579.781	1.259	0.019366	65.879	1	4422.7	5621.8	5233.1	4993.9	5082.9	5246.2	5059.8	1.144
1739	QASALIDRPAPHFER	15	Unmodified	_QASALIDRPAPHFER_	P11171	Protein 4.1	4	427.729	2.3786	5.5218e-05	82.774	1	3670.3	4782.3	4526.6	4134.2	4213.5	4124.5	4075	1.11
1740	QDFNLMEQKK	10	Crotony(K)	_QDFNLMEQK(cr)K_	P35612	Beta-adducin	3	450.224	4.3813	0.023834	65.179	1	0	0	0	0	0	0	0	NA
1741	QDFNLMEQKK	10	Crotony(K)	_QDFNLMEQK(cr)K_	P35612	Beta-adducin	2	674.832		0.00011108	75.102	1	0	0	0	0	0	0	0	NA
1742	QDFNMMEQKK	10	Crotony(K)	_QDFNMMEQK(cr)K_	P35611	Alpha-adducin	3	456.209	3.4005	2.2518e-06	105.46	1	0	0	0	0	0	0	0	NA
1743	QEFEKQDELKR	11	Crotony(K)	_QEFEK(cr)QDELKR_	Q86VP6	Cullin-associated NEDD8-dissociated protein 1	3	506.591	3.0297	0.0039689	79.795	1	8934.8	10683	11473	9731.9	8712.9	8966.4	10214	1.143
1744	QEKLEQLAR	9	Crotony(K)	_QEK(cr)LEQLAR_	P11277	Spectrin beta chain, erythrocytic	2	591.827	2.8851	0.016667	67.385	1	3888.5	4504.8	4682.3	4136.5	4241.8	3682.4	4330.7	1.114
1745	QELNTLANPFLAKYR	15	Crotony(K)	_QELNTLANPFLAK(cr)YR_	Q9NZD4	Alpha-hemoglobin-stabilizing protein	3	616	3.0032	5.9472e-33	138.97	1	2683.1	2838.9	2760.7	2540.6	3138.2	2341	2372.4	0.884
1747	QEQIENQYR	9	Unmodified	_QEQIENQYR_	P02549	Spectrin alpha chain, erythrocytic 1	2	604.289	0.82785	0.00059595	105.46	1	2807.8	3267.4	3009.6	3107.9	2678.9	2366	2931.9	1.044
1748	QEYDESGPSIVHR	13	Unmodified	_QEYDESGPSIVHR_	P63261	Actin, cytoplasmic 2	3	506.239	2.0445	0.0024024	68.972	1	0	0	0	0	0	0	0	NA
1749	QGALELIKK	9	Crotony(K)	_QGALELIK(cr)K_	P01024	Complement C3	2	534.327	3.2475	0.0025973	74.962	1	28408	35723	34386	39377	36915	79968	27391	0.964
1750	QGVAEAAGKTK	11	Crotony(K)	_QGVAEAAGK(cr)TK_	P37840	Alpha-synuclein	2	564.306	1.8282	1.7975e-08	102.52	1	3708.1	4500.9	3535.8	3679.2	4947.4	4373.2	3413.1	0.92
1751	QGVAEAAGKTK	11	Crotony(K)	_QGVAEAAGK(cr)TK_	P37840	Alpha-synuclein	3	376.54	1.8676	0.012048	62.088	1	1585.5	2549.3	1816.4	2052.6	2145.4	2054.3	1573.4	0.992
1752	QIKASFK	7	Crotony(K)	_QIK(cr)ASFK_	P00918	Carbonic anhydrase 2	2	445.261	1.583	0.0037128	78.149	1	0	0	0	0	0	0	0	NA
1753	QINDYVEKGTQGK	13	Crotony(K)	_QINDYVEK(cr)GTQGK_	P01009	Alpha-1-antitrypsin	3	516.595	3.5104	5.1056e-11	110.51	1	8283	11817	10765	11603	11454	19937	8105.7	0.979
1754	QITVNDLPVGR	11	Unmodified	_QITVNDLPVGR_	P32119	Peroxiredoxin-2	3	404.563	3.9279	0.00012399	92.247	1	4267.7	4338.2	4270.1	3258.3	4237.2	3414	4449.9	1.043
1755	QITVNDLPVGR	11	Unmodified	_QITVNDLPVGR_	P32119	Peroxiredoxin-2	2	606.341	4.4024	8.1583e-27	152.4	1	3412.1	3426.6	3600.6	2988.6	2600.8	2851.9	3221.6	0.944
1756	QKEIQAMK	8	Crotony(K)	_QK(cr)EIQAMK_	P02549	Spectrin alpha chain, erythrocytic 1	2	522.281	2.0397	0.0021098	86.898	1	6305.9	7089.9	6925.8	7217.4	6835.4	6286.4	7132.2	1.131
1757	QKGTQLHEANQQLQFENNAEDLQR	24	Crotony(K)	_QK(cr)GTQLHEANQQLQFENNAEDLQR_	P02549	Spectrin alpha chain, erythrocytic 1	3	969.804	2.1425	1.1775e-252	247.04	1	2170.1	2794.7	2546.2	2446.1	2118	2137.9	2379.6	1.097
1761	QKHGVPPLK	9	Crotony(K)	_QK(cr)HGVPPLK_	Q9H4G4	Golgi-associated plant pathogenesis-related protein 1	3	357.882	1.4561	0.039353	46.462	1	0	0	0	0	0	0	0	NA
1762	QKLETQEKK	9	Crotony(K)	_QKLETQEK(cr)K_	O43633	Charged multivesicular body protein 2a	3	400.559	2.1744	0.0074009	68.355	1	0	0	0	0	0	0	0	NA
1763	QKLHELQEK	9	Crotony(K)	_QK(cr)LHELQEK_	P02647	Apolipoprotein A-I	3	407.559	2.4546	7.3733e-05	99.283	2	9661.7	10369	11128	13646	11461	23755	8649.6	0.895
1764	QKLHELQEK	9	Crotony(K)	_QK(cr)LHELQEK_	P02647	Apolipoprotein A-I	3	407.559	2.3789	1.5553e-05	118.28	2	15487	18086	16441	23963	18917	46612	13148	0.849
1765	QKPITPETAEKLAR	14	Crotony(K)	_QKPITPETAEK(cr)LAR_	P60953	Cell division control protein 42 homolog	3	550.646	2.0223	0.0045966	61.265	1	13650	16056	14348	14066	14892	12511	13150	0.963
1766	QKVEPLR	7	Crotony(K)	_QK(cr)VEPLR_	P02647	Apolipoprotein A-I	2	469.277		0.036081	42.311	1	0	0	0	0	0	0	0	NA
1767	QLLGSAHAVEVFHR	14	Unmodified	_QLLGSAHAVEVFHR_	P02549	Spectrin alpha chain, erythrocytic 1	4	391.715	-0.052976	4.0191e-22	132.23	1	1110.6	1349.7	1061.2	1079.1	971.96	1117.9	1106.5	0.996
1768	QLLGSAHAVEVFHR	14	Unmodified	_QLLGSAHAVEVFHR_	P02549	Spectrin alpha chain, erythrocytic 1	3	521.951	0.77961	0.00095488	77.746	1	9410.3	11645	11384	10667	10956	9790.9	9137.9	0.971
1769	QLPLQKAEDLFVEFAHK	17	Crotony(K)	_QLPLQK(cr)AEDLFVEFAHK_	P02549	Spectrin alpha chain, erythrocytic 1	3	694.374	1.7992	0	322.33	1	17512	20079	18053	18470	21829	20230	19730	1.127
1770	QLPLQKAEDLFVEFAHK	17	Crotony(K)	_QLPLQK(cr)AEDLFVEFAHK_	P02549	Spectrin alpha chain, erythrocytic 1	3	694.374	2.5464	1.555e-233	250.95	1	5977.9	6623.1	6740.2	6542.5	7287.9	6670.5	6612.3	1.106
1771	QLQKDHEDFLASLAR	15	Crotony(K)	_QLQK(cr)DHEDFLASLAR_	P02549	Spectrin alpha chain, erythrocytic 1	3	613.651	3.4724	0.00033821	77.505	1	0	0	0	0	0	0	0	NA
1772	QQEKEDKDEK	10	Crotony(K)	_QQEKEDK(cr)DEK_	Q06323	Proteasome activator complex subunit 1	3	448.881	2.6884	0.020103	62.088	1	5502.9	5656	5534.7	6408.9	5753.1	6580.1	4847.9	0.881
1773	QQHVIETLIGKK	12	Crotony(K)	_QQHVIETLIGK(cr)K_	P48643	T-complex protein 1 subunit epsilon	3	487.952	2.98	0.0055831	77.894	1	0	0	0	0	0	0	0	NA
1774	QQVFEKELAVNK	12	Crotony(K)	_QQVFEK(cr)ELAVNK_	P02549	Spectrin alpha chain, erythrocytic 1	3	500.94	3.3639	6.3785e-06	95.417	1	3982.2	4795.3	4623.3	3827.7	4556	3409.8	4193.4	1.053
1775	QQVFEKELAVNK	12	Crotony(K)	_QQVFEK(cr)ELAVNK_	P02549	Spectrin alpha chain, erythrocytic 1	2	750.906	3.7457	3.4543e-13	127.36	1	20686	24442	21115	20718	25323	20942	18232	0.881
1776	QQVTGEPQER	10	Unmodified	_QQVTGEPQER_	Q9NZD4	Alpha-hemoglobin-stabilizing protein	2	586.289	0.55361	0.00025458	93.345	1	1774.9	1220.2	1431.8	2004.5	1787	1348.3	1094.6	0.617
1777	QSPVDIDTHTAK	12	Unmodified	_QSPVDIDTHTAK_	P00918	Carbonic anhydrase 2	4	328.669	0.91334	1.8975e-16	133.32	1	2301.7	3060.5	2597.1	2537.2	2787.9	2310.1	2458.2	1.068
1778	QSPVDIDTHTAK	12	Unmodified	_QSPVDIDTHTAK_	P00918	Carbonic anhydrase 2	3	437.889	2.3145	2.1591e-10	110.51	1	4121.5	4901.6	5009.1	5142.4	5643.7	4396.5	4493.4	1.09
1779	QSPVDIDTHTAKYDPSLKPLSVSYDQATSLR	31	Crotony(K)	_QSPVDIDTHTAK(cr)YDPSLKPLSVSYDQATSLR_	P00918	Carbonic anhydrase 2	4	875.944	3.1348	0	267.78	1	20337	27675	26194	23458	26002	24126	22615	1.112
1780	QSPVDIDTHTAKYDPSLKPLSVSYDQATSLR	31	Crotony(K)	_QSPVDIDTHTAK(cr)YDPSLKPLSVSYDQATSLR_	P00918	Carbonic anhydrase 2	5	700.957	3.3469	4.1013e-83	147.49	1	15389	21106	18424	17529	21135	15779	15619	1.015
1781	QTESTSFLEKK	11	Crotony(K)	_QTESTSFLEK(cr)K_	P60900	Proteasome subunit alpha type-6	3	455.901		3.2447e-13	92.856	1	0	0	0	0	0	0	0	NA
1782	QTKEALLK	8	Crotony(K)	_QTK(cr)EALLK_	P19827	Inter-alpha-trypsin inhibitor heavy chain H1	2	499.798	2.4597	0.0028075	83.862	1	14266	19491	18053	22262	21148	45333	14385	1.008
1783	QVEKWSQPVHVAR	13	Crotony(K)	_QVEK(cr)WSQPVHVAR_	P16452	Erythrocyte membrane protein band 4.2	3	544.627	2.5197	2.0489e-06	97.69	1	3560.3	4599.1	4420.6	4132.4	4774.5	3653.6	3733	1.049
1784	QVHPETGVTKK	11	Crotony(K)	_QVHPETGVTK(cr)K_	Q8IBV7	Histone H2B	3	431.238	1.4519	0.011956	76.24	1	0	0	0	0	0	0	0	NA
1785	QVSHAKEK	8	Crotony(K)	_QVSHAK(cr)EK_	P04114	Apolipoprotein B-100	3	332.182	0.88446	0.00034062	94.692	2	4468	4839.2	4829.8	11762	5575.6	42570	5021.3	1.124
1786	QYNPKMVK	8	Crotony(K)	_QYNPK(cr)MVK_	P00492	Hypoxanthine-guanine phosphoribosyltransferase	2	538.284	4.3759	0.0083516	72.23	1	0	0	0	0	0	0	0	NA
1787	REEPGNITQR	10	Unmodified	_REEPGNITQR_	P02549	Spectrin alpha chain, erythrocytic 1	3	400.542		0.020984	46.643	1	0	0	0	0	0	0	0	NA
1788	REKDQFK	7	Crotony(K)	_REK(cr)DQFK_	Q16775	Hydroxyacylglutathione hydrolase, mitochondrial	3	340.182	2.3796	0.037148	48.561	1	5588.6	6312.4	6272	6050.2	7056.6	5790.8	5543.8	0.992
1789	RFEELGVKFVK	11	Crotony(K)	_RFEELGVK(cr)FVK_	Q04760	Lactoylglutathione lyase	3	473.938	3.6836	0.0073784	72.29	1	0	0	0	0	0	0	0	NA
1790	RFNTANDDNVTQVR	14	Unmodified	_RFNTANDDNVTQVR_	P04040	Catalase	3	550.605	1.544	2.1545e-22	133.25	1	2479.1	2166.1	2559.1	1882.4	2864.3	2341.2	2044.4	0.825
1791	RGPPPPPR	8	Unmodified	_RGPPPPPR_	P38159	RNA-binding motif protein, X chromosome	3	291.84	0.11643	0.0084921	60.436	1	2134.6	1239.8	1249.2	2388.7	2877.7	1078.5	2687.9	1.259
1792	RHEAFEKSTASWAER	15	Crotony(K)	_RHEAFEK(cr)STASWAER_	P11277	Spectrin beta chain, erythrocytic	4	468.98	1.7181	8.969e-05	85.988	1	0	0	0	0	0	0	0	NA
1793	RHEAFEKSTASWAER	15	Crotony(K)	_RHEAFEK(cr)STASWAER_	P11277	Spectrin beta chain, erythrocytic	3	624.971		9.7048e-08	66.977	1	0	0	0	0	0	0	0	NA
1794	RHEAFEKSTASWAER	15	Crotony(K)	_RHEAFEK(cr)STASWAER_	P11277	Spectrin beta chain, erythrocytic	4	468.98	1.4188	4.5304e-05	89.311	1	3017.9	3360.4	3659.8	3386	4309.9	2919.4	2928.1	0.97
1795	RHEAFEKSTASWAER	15	Crotony(K)	_RHEAFEK(cr)STASWAER_	P11277	Spectrin beta chain, erythrocytic	3	624.971	1.2766	1.1099e-22	122.44	1	3236.2	4332.7	4064.1	4176.1	4350.9	3655.7	3903.4	1.206
1796	RHEGFER	7	Unmodified	_RHEGFER_	P02549	Spectrin alpha chain, erythrocytic 1	3	310.823	-2.3798	0.0082484	60.019	1	2488.5	2657.1	2190.5	2498.9	2367	2013.1	2369.1	0.952
1797	RHEGFER	7	Unmodified	_RHEGFER_	P02549	Spectrin alpha chain, erythrocytic 1	3	310.823	-0.65342	0.028749	41.876	1	0	0	0	0	0	0	0	NA
1801	RHQYHIR	7	Unmodified	_RHQYHIR_	P15104	Glutamine synthetase	3	337.186	0.54775	0.0013605	114.72	1	0	0	0	0	0	0	0	NA
[truncated: 1,046 more rows]

## Sheet: Statistics
Peptide length	Number of peptides	Number of modification sites per protein	Number of proteins
[truncated: 27 more rows]
