# Supplementary material for: Protein Modification Characteristics of the Malaria Parasite Plasmodium falciparum and the Infected Erythrocytes
Source: Mol Cell Proteomics. 2020 Nov 24;20:100001. doi: 10.1074/mcp.RA120.002375 (PMC7857547; doi:10.1074/mcp.RA120.002375)
Supplement: Supplemental Dataset 22 [file mmc22.xlsx]

## Sheet: Proteome
	Pearson's correlation of quantitation
			Control			8h			16h			24h			32h			40h			48h
			Exp.1	Exp.2	Exp.3	Exp.1	Exp.2	Exp.3	Exp.1	Exp.2	Exp.3	Exp.1	Exp.2	Exp.3	Exp.1	Exp.2	Exp.3	Exp.1	Exp.2	Exp.3	Exp.1	Exp.2	Exp.3
	Control	Exp.1	1	0.92	0.92	0.6	0.59	0.59	0.85	0.81	0.81	0.54	0.53	0.53	-0.58	-0.57	-0.56	-0.85	-0.84	-0.83	-0.26	-0.28	-0.26
		Exp.2	0.92	1	0.93	0.59	0.61	0.59	0.81	0.86	0.81	0.53	0.53	0.52	-0.57	-0.59	-0.57	-0.84	-0.85	-0.83	-0.27	-0.26	-0.26
		Exp.3	0.92	0.93	1	0.58	0.58	0.6	0.82	0.81	0.86	0.52	0.51	0.52	-0.57	-0.57	-0.58	-0.84	-0.83	-0.85	-0.25	-0.25	-0.26
	8h	Exp.1	0.6	0.59	0.58	1	0.94	0.93	0.73	0.72	0.72	0.82	0.8	0.8	-0.19	-0.21	-0.19	-0.7	-0.68	-0.68	-0.45	-0.46	-0.45
		Exp.2	0.59	0.61	0.58	0.94	1	0.93	0.72	0.73	0.71	0.81	0.83	0.8	-0.21	-0.23	-0.21	-0.69	-0.7	-0.69	-0.44	-0.45	-0.44
		Exp.3	0.59	0.59	0.6	0.93	0.93	1	0.72	0.71	0.73	0.81	0.8	0.83	-0.2	-0.21	-0.18	-0.68	-0.68	-0.68	-0.43	-0.45	-0.45
	16h	Exp.1	0.85	0.81	0.82	0.73	0.72	0.72	1	0.93	0.93	0.63	0.62	0.62	-0.54	-0.54	-0.52	-0.87	-0.86	-0.86	-0.12	-0.15	-0.13
		Exp.2	0.81	0.86	0.81	0.72	0.73	0.71	0.93	1	0.92	0.62	0.62	0.6	-0.53	-0.55	-0.53	-0.86	-0.87	-0.85	-0.15	-0.13	-0.13
		Exp.3	0.81	0.81	0.86	0.72	0.71	0.73	0.93	0.92	1	0.62	0.61	0.63	-0.51	-0.52	-0.52	-0.85	-0.85	-0.87	-0.13	-0.13	-0.13
	24h	Exp.1	0.54	0.53	0.52	0.82	0.81	0.81	0.63	0.62	0.62	1	0.94	0.94	-0.22	-0.22	-0.21	-0.66	-0.65	-0.64	-0.41	-0.42	-0.42
		Exp.2	0.53	0.53	0.51	0.8	0.83	0.8	0.62	0.62	0.61	0.94	1	0.93	-0.21	-0.21	-0.2	-0.65	-0.65	-0.64	-0.4	-0.39	-0.4
		Exp.3	0.53	0.52	0.52	0.8	0.8	0.83	0.62	0.6	0.63	0.94	0.93	1	-0.21	-0.21	-0.19	-0.64	-0.64	-0.64	-0.39	-0.4	-0.41
	32h	Exp.1	-0.58	-0.57	-0.57	-0.19	-0.21	-0.2	-0.54	-0.53	-0.51	-0.22	-0.21	-0.21	1	0.92	0.92	0.59	0.59	0.59	-0.18	-0.16	-0.17
		Exp.2	-0.57	-0.59	-0.57	-0.21	-0.23	-0.21	-0.54	-0.55	-0.52	-0.22	-0.21	-0.21	0.92	1	0.92	0.59	0.59	0.59	-0.17	-0.16	-0.16
		Exp.3	-0.56	-0.57	-0.58	-0.19	-0.21	-0.18	-0.52	-0.53	-0.52	-0.21	-0.2	-0.19	0.92	0.92	1	0.59	0.59	0.59	-0.18	-0.18	-0.19
	40h	Exp.1	-0.85	-0.84	-0.84	-0.7	-0.69	-0.68	-0.87	-0.86	-0.85	-0.66	-0.65	-0.64	0.59	0.59	0.59	1	0.96	0.96	0.16	0.17	0.16
		Exp.2	-0.84	-0.85	-0.83	-0.68	-0.7	-0.68	-0.86	-0.87	-0.85	-0.65	-0.65	-0.64	0.59	0.59	0.59	0.96	1	0.96	0.16	0.16	0.15
		Exp.3	-0.83	-0.83	-0.85	-0.68	-0.69	-0.68	-0.86	-0.85	-0.87	-0.64	-0.64	-0.64	0.59	0.59	0.59	0.96	0.96	1	0.15	0.15	0.15
	48h	Exp.1	-0.26	-0.27	-0.25	-0.45	-0.44	-0.43	-0.12	-0.15	-0.13	-0.41	-0.4	-0.39	-0.18	-0.17	-0.18	0.16	0.16	0.15	1	0.94	0.93
		Exp.2	-0.28	-0.26	-0.25	-0.46	-0.45	-0.45	-0.15	-0.13	-0.13	-0.42	-0.39	-0.4	-0.16	-0.16	-0.18	0.17	0.16	0.15	0.94	1	0.94
		Exp.3	-0.26	-0.26	-0.26	-0.45	-0.44	-0.45	-0.13	-0.13	-0.13	-0.42	-0.4	-0.41	-0.17	-0.16	-0.19	0.16	0.15	0.15	0.93	0.94	1

## Sheet: Ph
	Pearson's correlation of quantitation
			Control			8h			16h			24h			32h			40h			48h
			Exp.1	Exp.2	Exp.3	Exp.1	Exp.2	Exp.3	Exp.1	Exp.2	Exp.3	Exp.1	Exp.2	Exp.3	Exp.1	Exp.2	Exp.3	Exp.1	Exp.2	Exp.3	Exp.1	Exp.2	Exp.3
	Control	Exp.1	1	0.92	0.93	0.72	0.73	0.72	0.61	0.63	0.64	0.13	0.17	0.19	-0.77	-0.77	-0.77	-0.66	-0.67	-0.67	-0.27	-0.26	-0.28
		Exp.2	0.92	1	0.93	0.72	0.74	0.73	0.63	0.64	0.66	0.16	0.15	0.18	-0.78	-0.79	-0.79	-0.68	-0.69	-0.71	-0.24	-0.28	-0.25
		Exp.3	0.93	0.93	1	0.73	0.73	0.76	0.6	0.64	0.64	0.19	0.18	0.17	-0.78	-0.78	-0.79	-0.64	-0.67	-0.7	-0.27	-0.27	-0.3
	8h	Exp.1	0.72	0.72	0.73	1	0.91	0.92	0.69	0.68	0.7	0.32	0.31	0.34	-0.73	-0.72	-0.71	-0.7	-0.69	-0.7	-0.37	-0.31	-0.34
		Exp.2	0.73	0.74	0.73	0.91	1	0.91	0.66	0.67	0.7	0.26	0.28	0.26	-0.74	-0.74	-0.73	-0.7	-0.71	-0.69	-0.3	-0.31	-0.31
		Exp.3	0.72	0.73	0.76	0.92	0.91	1	0.65	0.68	0.72	0.26	0.29	0.3	-0.72	-0.71	-0.73	-0.67	-0.66	-0.69	-0.31	-0.32	-0.34
	16h	Exp.1	0.61	0.63	0.6	0.69	0.66	0.65	1	0.91	0.92	0.36	0.37	0.4	-0.61	-0.6	-0.56	-0.65	-0.64	-0.65	-0.44	-0.4	-0.42
		Exp.2	0.63	0.64	0.64	0.68	0.67	0.68	0.91	1	0.92	0.41	0.39	0.42	-0.62	-0.59	-0.61	-0.65	-0.64	-0.68	-0.44	-0.43	-0.41
		Exp.3	0.64	0.66	0.64	0.7	0.7	0.72	0.92	0.92	1	0.41	0.42	0.39	-0.63	-0.63	-0.62	-0.65	-0.64	-0.66	-0.43	-0.44	-0.42
	24h	Exp.1	0.13	0.16	0.19	0.32	0.26	0.26	0.36	0.41	0.41	1	0.82	0.83	0.03	0.03	0.02	-0.2	-0.15	-0.16	-0.71	-0.66	-0.7
		Exp.2	0.17	0.15	0.18	0.31	0.28	0.29	0.37	0.39	0.42	0.82	1	0.83	0.01	0	0	-0.18	-0.23	-0.21	-0.71	-0.7	-0.7
		Exp.3	0.19	0.18	0.17	0.34	0.26	0.3	0.4	0.42	0.39	0.83	0.83	1	0.01	0.01	0.03	-0.19	-0.16	-0.19	-0.71	-0.69	-0.7
	32h	Exp.1	-0.77	-0.78	-0.78	-0.73	-0.74	-0.72	-0.61	-0.62	-0.63	0.03	0.01	0.01	1	0.93	0.92	0.7	0.74	0.75	0.03	0.02	0.04
		Exp.2	-0.77	-0.79	-0.78	-0.72	-0.74	-0.71	-0.6	-0.59	-0.63	0.03	0	0.01	0.93	1	0.92	0.73	0.72	0.74	0.02	0	0.03
		Exp.3	-0.77	-0.79	-0.79	-0.71	-0.73	-0.73	-0.56	-0.61	-0.62	0.02	0	0.03	0.92	0.92	1	0.73	0.74	0.73	0.02	0.02	-0.01
	40h	Exp.1	-0.66	-0.68	-0.64	-0.7	-0.7	-0.67	-0.65	-0.65	-0.65	-0.2	-0.18	-0.19	0.7	0.73	0.73	1	0.89	0.89	0.26	0.22	0.23
		Exp.2	-0.67	-0.69	-0.67	-0.69	-0.71	-0.66	-0.64	-0.64	-0.64	-0.15	-0.23	-0.16	0.74	0.72	0.74	0.89	1	0.88	0.26	0.25	0.22
		Exp.3	-0.67	-0.71	-0.7	-0.7	-0.69	-0.69	-0.65	-0.68	-0.66	-0.16	-0.21	-0.19	0.75	0.74	0.73	0.89	0.88	1	0.23	0.26	0.22
	48h	Exp.1	-0.27	-0.24	-0.27	-0.37	-0.3	-0.31	-0.44	-0.44	-0.43	-0.71	-0.71	-0.71	0.03	0.02	0.02	0.26	0.26	0.23	1	0.9	0.91
		Exp.2	-0.26	-0.28	-0.27	-0.31	-0.31	-0.32	-0.4	-0.43	-0.44	-0.66	-0.7	-0.69	0.02	0	0.02	0.22	0.25	0.26	0.9	1	0.91
		Exp.3	-0.28	-0.25	-0.3	-0.34	-0.31	-0.34	-0.42	-0.41	-0.42	-0.7	-0.7	-0.7	0.04	0.03	-0.01	0.23	0.22	0.22	0.91	0.91	1

## Sheet: Ac
	Pearson's correlation of quantitation
			Control			8h			16h			24h			32h			40h			48h
			Exp.1	Exp.2	Exp.3	Exp.1	Exp.2	Exp.3	Exp.1	Exp.2	Exp.3	Exp.1	Exp.2	Exp.3	Exp.1	Exp.2	Exp.3	Exp.1	Exp.2	Exp.3	Exp.1	Exp.2	Exp.3
	Control	Exp.1	1	0.92	0.92	0.92	0.89	0.9	0.93	0.93	0.89	0.79	0.77	0.77	-0.76	-0.74	-0.66	-0.7	-0.67	-0.67	-0.81	-0.79	-0.8
		Exp.2	0.92	1	0.91	0.87	0.92	0.88	0.88	0.93	0.88	0.78	0.78	0.74	-0.76	-0.75	-0.73	-0.63	-0.65	-0.6	-0.78	-0.78	-0.76
		Exp.3	0.92	0.91	1	0.86	0.88	0.91	0.88	0.86	0.91	0.77	0.74	0.75	-0.63	-0.66	-0.73	-0.64	-0.62	-0.66	-0.79	-0.75	-0.79
	8h	Exp.1	0.92	0.87	0.86	1	0.93	0.93	0.91	0.91	0.87	0.82	0.81	0.81	-0.75	-0.72	-0.66	-0.67	-0.64	-0.64	-0.83	-0.81	-0.82
		Exp.2	0.89	0.92	0.88	0.93	1	0.93	0.89	0.93	0.89	0.84	0.83	0.8	-0.75	-0.71	-0.69	-0.61	-0.6	-0.56	-0.84	-0.84	-0.82
		Exp.3	0.9	0.88	0.91	0.93	0.93	1	0.93	0.86	0.9	0.85	0.8	0.83	-0.61	-0.62	-0.62	-0.63	-0.59	-0.64	-0.85	-0.8	-0.83
	16h	Exp.1	0.93	0.88	0.88	0.91	0.89	0.93	1	0.93	0.92	0.84	0.82	0.84	-0.71	-0.72	-0.64	-0.68	-0.65	-0.65	-0.82	-0.8	-0.84
		Exp.2	0.93	0.93	0.86	0.91	0.93	0.86	0.93	1	0.92	0.87	0.88	0.82	-0.48	-0.53	-0.59	-0.62	-0.63	-0.62	-0.76	-0.8	-0.79
		Exp.3	0.89	0.88	0.91	0.87	0.89	0.9	0.92	0.92	1	0.84	0.85	0.85	-0.55	-0.56	-0.54	-0.63	-0.59	-0.61	-0.81	-0.82	-0.83
	24h	Exp.1	0.79	0.78	0.77	0.82	0.84	0.85	0.84	0.87	0.84	1	0.93	0.9	-0.38	-0.38	-0.42	-0.48	-0.44	-0.47	-0.82	-0.83	-0.86
		Exp.2	0.77	0.78	0.74	0.81	0.83	0.8	0.82	0.88	0.85	0.93	1	0.89	-0.35	-0.37	-0.4	-0.41	-0.4	-0.39	-0.83	-0.87	-0.86
		Exp.3	0.77	0.74	0.75	0.81	0.8	0.83	0.84	0.82	0.85	0.9	0.89	1	-0.4	-0.36	-0.4	-0.39	-0.32	-0.38	-0.86	-0.87	-0.89
	32h	Exp.1	-0.76	-0.76	-0.63	-0.75	-0.75	-0.61	-0.71	-0.48	-0.55	-0.38	-0.35	-0.4	1	0.84	0.77	0.6	0.59	0.54	0.51	0.52	0.49
		Exp.2	-0.74	-0.75	-0.66	-0.72	-0.71	-0.62	-0.72	-0.53	-0.56	-0.38	-0.37	-0.36	0.84	1	0.83	0.67	0.6	0.59	0.53	0.45	0.43
		Exp.3	-0.66	-0.73	-0.73	-0.66	-0.69	-0.62	-0.64	-0.59	-0.54	-0.42	-0.4	-0.4	0.77	0.83	1	0.65	0.7	0.58	0.5	0.45	0.43
	40h	Exp.1	-0.7	-0.63	-0.64	-0.67	-0.61	-0.63	-0.68	-0.62	-0.63	-0.48	-0.41	-0.39	0.6	0.67	0.65	1	0.89	0.87	0.38	0.38	0.43
		Exp.2	-0.67	-0.65	-0.62	-0.64	-0.6	-0.59	-0.65	-0.63	-0.59	-0.44	-0.4	-0.32	0.59	0.6	0.7	0.89	1	0.87	0.37	0.34	0.35
		Exp.3	-0.67	-0.6	-0.66	-0.64	-0.56	-0.64	-0.65	-0.62	-0.61	-0.47	-0.39	-0.38	0.54	0.59	0.58	0.87	0.87	1	0.39	0.31	0.36
	48h	Exp.1	-0.81	-0.78	-0.79	-0.83	-0.84	-0.85	-0.82	-0.76	-0.81	-0.82	-0.83	-0.86	0.51	0.53	0.5	0.38	0.37	0.39	1	0.95	0.95
		Exp.2	-0.79	-0.78	-0.75	-0.81	-0.84	-0.8	-0.8	-0.8	-0.82	-0.83	-0.87	-0.87	0.52	0.45	0.45	0.38	0.34	0.31	0.95	1	0.96
		Exp.3	-0.8	-0.76	-0.79	-0.82	-0.82	-0.83	-0.84	-0.79	-0.83	-0.86	-0.86	-0.89	0.49	0.43	0.43	0.43	0.35	0.36	0.95	0.96	1

## Sheet: Cr
	Pearson's correlation of quantitation
			Control			8h			16h			24h			32h			40h			48h
			Exp.1	Exp.2	Exp.3	Exp.1	Exp.2	Exp.3	Exp.1	Exp.2	Exp.3	Exp.1	Exp.2	Exp.3	Exp.1	Exp.2	Exp.3	Exp.1	Exp.2	Exp.3	Exp.1	Exp.2	Exp.3
	Control	Exp.1	1	0.85	0.89	0.9	0.8	0.87	0.76	0.7	0.75	0.52	0.47	0.53	-0.64	-0.61	-0.66	-0.18	0.01	-0.13	-0.62	-0.64	-0.6
		Exp.2	0.85	1	0.89	0.83	0.89	0.87	0.73	0.77	0.78	0.5	0.48	0.47	-0.67	-0.69	-0.72	-0.05	-0.08	-0.09	-0.66	-0.67	-0.65
		Exp.3	0.89	0.89	1	0.86	0.85	0.89	0.75	0.72	0.77	0.53	0.46	0.48	-0.63	-0.66	-0.73	-0.17	-0.08	-0.21	-0.65	-0.63	-0.62
	8h	Exp.1	0.9	0.83	0.86	1	0.86	0.92	0.68	0.64	0.68	0.56	0.46	0.56	-0.56	-0.58	-0.61	-0.15	0	-0.11	-0.62	-0.64	-0.59
		Exp.2	0.8	0.89	0.85	0.86	1	0.88	0.64	0.69	0.71	0.5	0.48	0.46	-0.63	-0.66	-0.67	-0.05	-0.1	-0.09	-0.63	-0.64	-0.62
		Exp.3	0.87	0.87	0.89	0.92	0.88	1	0.72	0.68	0.74	0.56	0.51	0.54	-0.57	-0.61	-0.68	-0.11	-0.02	-0.16	-0.67	-0.65	-0.65
	16h	Exp.1	0.76	0.73	0.75	0.68	0.64	0.72	1	0.81	0.9	0.51	0.56	0.53	-0.66	-0.52	-0.66	-0.01	0.15	0	-0.66	-0.69	-0.68
		Exp.2	0.7	0.77	0.72	0.64	0.69	0.68	0.81	1	0.82	0.56	0.54	0.56	-0.55	-0.61	-0.59	0.1	0.08	0.07	-0.67	-0.73	-0.67
		Exp.3	0.75	0.78	0.77	0.68	0.71	0.74	0.9	0.82	1	0.54	0.56	0.55	-0.66	-0.54	-0.71	0.02	0.1	-0.05	-0.7	-0.7	-0.72
	24h	Exp.1	0.52	0.5	0.53	0.56	0.5	0.56	0.51	0.56	0.54	1	0.77	0.84	-0.06	-0.1	-0.12	0.37	0.47	0.36	-0.76	-0.75	-0.68
		Exp.2	0.47	0.48	0.46	0.46	0.48	0.51	0.56	0.54	0.56	0.77	1	0.78	-0.12	-0.15	-0.15	0.47	0.4	0.47	-0.76	-0.76	-0.77
		Exp.3	0.53	0.47	0.48	0.56	0.46	0.54	0.53	0.56	0.55	0.84	0.78	1	-0.05	-0.11	-0.13	0.43	0.49	0.39	-0.76	-0.74	-0.73
	32h	Exp.1	-0.64	-0.67	-0.63	-0.56	-0.63	-0.57	-0.66	-0.55	-0.66	-0.06	-0.12	-0.05	1	0.79	0.84	0.36	0.33	0.36	0.25	0.29	0.36
		Exp.2	-0.61	-0.69	-0.66	-0.58	-0.66	-0.61	-0.52	-0.61	-0.54	-0.1	-0.15	-0.11	0.79	1	0.79	0.38	0.34	0.4	0.24	0.3	0.28
		Exp.3	-0.66	-0.72	-0.73	-0.61	-0.67	-0.68	-0.66	-0.59	-0.71	-0.12	-0.15	-0.13	0.84	0.79	1	0.42	0.35	0.43	0.32	0.31	0.34
	40h	Exp.1	-0.18	-0.05	-0.17	-0.15	-0.05	-0.11	-0.01	0.1	0.02	0.37	0.47	0.43	0.36	0.38	0.42	1	0.82	0.89	-0.41	-0.44	-0.41
		Exp.2	0.01	-0.08	-0.08	0	-0.1	-0.02	0.15	0.08	0.1	0.47	0.4	0.49	0.33	0.34	0.35	0.82	1	0.85	-0.48	-0.47	-0.47
		Exp.3	-0.13	-0.09	-0.21	-0.11	-0.09	-0.16	0	0.07	-0.05	0.36	0.47	0.39	0.36	0.4	0.43	0.89	0.85	1	-0.38	-0.43	-0.4
	48h	Exp.1	-0.62	-0.66	-0.65	-0.62	-0.63	-0.67	-0.66	-0.67	-0.7	-0.76	-0.76	-0.76	0.25	0.24	0.32	-0.41	-0.48	-0.38	1	0.92	0.92
		Exp.2	-0.64	-0.67	-0.63	-0.64	-0.64	-0.65	-0.69	-0.73	-0.7	-0.75	-0.76	-0.74	0.29	0.3	0.31	-0.44	-0.47	-0.43	0.92	1	0.93
		Exp.3	-0.6	-0.65	-0.62	-0.59	-0.62	-0.65	-0.68	-0.67	-0.72	-0.68	-0.77	-0.73	0.36	0.28	0.34	-0.41	-0.47	-0.4	0.92	0.93	1

## Sheet: Hib
	Pearson's correlation of quantitation
			Control			8h			16h			24h			32h			40h			48h
			Exp.1	Exp.2	Exp.3	Exp.1	Exp.2	Exp.3	Exp.1	Exp.2	Exp.3	Exp.1	Exp.2	Exp.3	Exp.1	Exp.2	Exp.3	Exp.1	Exp.2	Exp.3	Exp.1	Exp.2	Exp.3
	Control	Exp.1	1	0.88	0.85	0.75	0.76	0.71	0.77	0.73	0.72	0.74	0.72	0.72	-0.75	-0.71	-0.71	-0.78	-0.71	-0.71	-0.53	-0.56	-0.47
		Exp.2	0.88	1	0.87	0.73	0.78	0.76	0.77	0.77	0.77	0.73	0.72	0.76	-0.7	-0.75	-0.71	-0.76	-0.77	-0.76	-0.53	-0.56	-0.53
		Exp.3	0.85	0.87	1	0.72	0.77	0.79	0.75	0.75	0.79	0.71	0.76	0.8	-0.72	-0.72	-0.77	-0.74	-0.75	-0.8	-0.48	-0.54	-0.55
	8h	Exp.1	0.75	0.73	0.72	1	0.8	0.77	0.74	0.69	0.72	0.7	0.72	0.69	-0.72	-0.66	-0.68	-0.8	-0.78	-0.77	-0.5	-0.48	-0.38
		Exp.2	0.76	0.78	0.77	0.8	1	0.83	0.75	0.75	0.76	0.71	0.77	0.74	-0.69	-0.72	-0.69	-0.79	-0.83	-0.79	-0.47	-0.55	-0.48
		Exp.3	0.71	0.76	0.79	0.77	0.83	1	0.73	0.73	0.79	0.68	0.73	0.77	-0.68	-0.67	-0.74	-0.79	-0.78	-0.84	-0.39	-0.48	-0.49
	16h	Exp.1	0.77	0.77	0.75	0.74	0.75	0.73	1	0.84	0.82	0.77	0.78	0.78	-0.73	-0.68	-0.7	-0.82	-0.77	-0.77	-0.54	-0.56	-0.45
		Exp.2	0.73	0.77	0.75	0.69	0.75	0.73	0.84	1	0.85	0.75	0.77	0.77	-0.66	-0.7	-0.67	-0.76	-0.8	-0.77	-0.54	-0.55	-0.52
		Exp.3	0.72	0.77	0.79	0.72	0.76	0.79	0.82	0.85	1	0.73	0.79	0.82	-0.69	-0.68	-0.74	-0.78	-0.78	-0.83	-0.46	-0.51	-0.54
	24h	Exp.1	0.74	0.73	0.71	0.7	0.71	0.68	0.77	0.75	0.73	1	0.8	0.78	-0.71	-0.66	-0.61	-0.77	-0.71	-0.74	-0.57	-0.57	-0.45
		Exp.2	0.72	0.72	0.76	0.72	0.77	0.73	0.78	0.77	0.79	0.8	1	0.82	-0.64	-0.7	-0.64	-0.77	-0.79	-0.77	-0.54	-0.61	-0.55
		Exp.3	0.72	0.76	0.8	0.69	0.74	0.77	0.78	0.77	0.82	0.78	0.82	1	-0.67	-0.66	-0.7	-0.75	-0.75	-0.81	-0.48	-0.54	-0.58
	32h	Exp.1	-0.75	-0.7	-0.72	-0.72	-0.69	-0.68	-0.73	-0.66	-0.69	-0.71	-0.64	-0.67	1	0.83	0.82	0.71	0.69	0.72	0.26	0.32	0.24
		Exp.2	-0.71	-0.75	-0.72	-0.66	-0.72	-0.67	-0.68	-0.7	-0.68	-0.66	-0.7	-0.66	0.83	1	0.82	0.7	0.7	0.71	0.31	0.33	0.31
		Exp.3	-0.71	-0.71	-0.77	-0.68	-0.69	-0.74	-0.7	-0.67	-0.74	-0.61	-0.64	-0.7	0.82	0.82	1	0.71	0.7	0.72	0.24	0.31	0.25
	40h	Exp.1	-0.78	-0.76	-0.74	-0.8	-0.79	-0.79	-0.82	-0.76	-0.78	-0.77	-0.77	-0.75	0.71	0.7	0.71	1	0.88	0.88	0.42	0.51	0.4
		Exp.2	-0.71	-0.77	-0.75	-0.78	-0.83	-0.78	-0.77	-0.8	-0.78	-0.71	-0.79	-0.75	0.69	0.7	0.7	0.88	1	0.9	0.5	0.45	0.47
		Exp.3	-0.71	-0.76	-0.8	-0.77	-0.79	-0.84	-0.77	-0.77	-0.83	-0.74	-0.77	-0.81	0.72	0.71	0.72	0.88	0.9	1	0.42	0.45	0.42
	48h	Exp.1	-0.53	-0.53	-0.48	-0.5	-0.47	-0.39	-0.54	-0.54	-0.46	-0.57	-0.54	-0.48	0.26	0.31	0.24	0.42	0.5	0.42	1	0.69	0.67
		Exp.2	-0.56	-0.56	-0.54	-0.48	-0.55	-0.48	-0.56	-0.55	-0.51	-0.57	-0.61	-0.54	0.32	0.33	0.31	0.51	0.45	0.45	0.69	1	0.65
		Exp.3	-0.47	-0.53	-0.55	-0.38	-0.48	-0.49	-0.45	-0.52	-0.54	-0.45	-0.55	-0.58	0.24	0.31	0.25	0.4	0.47	0.42	0.67	0.65	1

## Sheet: Ub
	Pearson's correlation of quantitation
			Control			8h			16h			24h			32h			40h			48h
			Exp.1	Exp.2	Exp.3	Exp.1	Exp.2	Exp.3	Exp.1	Exp.2	Exp.3	Exp.1	Exp.2	Exp.3	Exp.1	Exp.2	Exp.3	Exp.1	Exp.2	Exp.3	Exp.1	Exp.2	Exp.3
	Control	Exp.1	1	0.92	0.9	-0.3	-0.25	-0.08	0.17	0.24	0.27	-0.25	-0.25	-0.17	-0.34	-0.28	-0.4	0.19	0.06	0.04	-0.15	-0.1	-0.24
		Exp.2	0.92	1	0.92	-0.16	-0.2	-0.02	0.24	0.31	0.29	-0.33	-0.26	-0.2	-0.35	-0.36	-0.44	0.07	0.12	-0.07	-0.05	-0.14	-0.22
		Exp.3	0.9	0.92	1	-0.12	-0.15	0.05	0.29	0.3	0.34	-0.18	-0.25	-0.15	-0.37	-0.3	-0.51	0	0	0	-0.11	-0.17	-0.27
	8h	Exp.1	-0.3	-0.16	-0.12	1	0.9	0.91	0.53	0.53	0.57	0.12	-0.01	0.19	-0.06	0.12	-0.02	-0.67	-0.5	-0.6	-0.15	-0.07	-0.12
		Exp.2	-0.25	-0.2	-0.15	0.9	1	0.93	0.55	0.44	0.62	0.05	0.08	0.19	-0.02	-0.01	0	-0.57	-0.62	-0.6	-0.11	-0.16	-0.11
		Exp.3	-0.08	-0.02	0.05	0.91	0.93	1	0.62	0.6	0.66	0.16	0.13	0.15	-0.07	0.03	-0.22	-0.65	-0.56	-0.62	-0.14	-0.14	-0.12
	16h	Exp.1	0.17	0.24	0.29	0.53	0.55	0.62	1	0.87	0.85	-0.15	-0.22	0.01	-0.19	-0.17	-0.3	-0.34	-0.3	-0.36	-0.07	0.02	-0.16
		Exp.2	0.24	0.31	0.3	0.53	0.44	0.6	0.87	1	0.89	-0.16	-0.2	0	-0.24	-0.2	-0.27	-0.37	-0.34	-0.41	-0.02	0.02	-0.15
		Exp.3	0.27	0.29	0.34	0.57	0.62	0.66	0.85	0.89	1	0.03	0.01	0.03	-0.26	-0.11	-0.43	-0.44	-0.4	-0.36	-0.09	-0.12	-0.18
	24h	Exp.1	-0.25	-0.33	-0.18	0.12	0.05	0.16	-0.15	-0.16	0.03	1	0.92	0.94	-0.1	0.06	0.04	-0.4	-0.35	-0.37	-0.43	-0.4	-0.36
		Exp.2	-0.25	-0.26	-0.25	-0.01	0.08	0.13	-0.22	-0.2	0.01	0.92	1	0.93	0.11	0.03	0.12	-0.35	-0.44	-0.45	-0.37	-0.41	-0.26
		Exp.3	-0.17	-0.2	-0.15	0.19	0.19	0.15	0.01	0	0.03	0.94	0.93	1	0.01	0.06	0.02	-0.4	-0.48	-0.44	-0.41	-0.35	-0.37
	32h	Exp.1	-0.34	-0.35	-0.37	-0.06	-0.02	-0.07	-0.19	-0.24	-0.26	-0.1	0.11	0.01	1	0.74	0.77	0.04	-0.03	0.04	0.08	-0.04	0.02
		Exp.2	-0.28	-0.36	-0.3	0.12	-0.01	0.03	-0.17	-0.2	-0.11	0.06	0.03	0.06	0.74	1	0.73	-0.05	-0.06	-0.02	-0.03	0.02	0.01
		Exp.3	-0.4	-0.44	-0.51	-0.02	0	-0.22	-0.3	-0.27	-0.43	0.04	0.12	0.02	0.77	0.73	1	0.06	-0.01	0.06	-0.05	0.05	0.11
	40h	Exp.1	0.19	0.07	0	-0.67	-0.57	-0.65	-0.34	-0.37	-0.44	-0.4	-0.35	-0.4	0.04	-0.05	0.06	1	0.89	0.9	0.07	0.1	0.05
		Exp.2	0.06	0.12	0	-0.5	-0.62	-0.56	-0.3	-0.34	-0.4	-0.35	-0.44	-0.48	-0.03	-0.06	-0.01	0.89	1	0.89	0.1	0.12	0.07
		Exp.3	0.04	-0.07	0	-0.6	-0.6	-0.62	-0.36	-0.41	-0.36	-0.37	-0.45	-0.44	0.04	-0.02	0.06	0.9	0.89	1	0.03	0.13	-0.02
	48h	Exp.1	-0.15	-0.05	-0.11	-0.15	-0.11	-0.14	-0.07	-0.02	-0.09	-0.43	-0.37	-0.41	0.08	-0.03	-0.05	0.07	0.1	0.03	1	0.82	0.88
		Exp.2	-0.1	-0.14	-0.17	-0.07	-0.16	-0.14	0.02	0.02	-0.12	-0.4	-0.41	-0.35	-0.04	0.02	0.05	0.1	0.12	0.13	0.82	1	0.81
		Exp.3	-0.24	-0.22	-0.27	-0.12	-0.11	-0.12	-0.16	-0.15	-0.18	-0.36	-0.26	-0.37	0.02	0.01	0.11	0.05	0.07	-0.02	0.88	0.81	1

## Sheet: Ng
	Pearson's correlation of quantitation
			Control			8h			16h			24h			32h			40h			48h
			Exp.1	Exp.2	Exp.3	Exp.1	Exp.2	Exp.3	Exp.1	Exp.2	Exp.3	Exp.1	Exp.2	Exp.3	Exp.1	Exp.2	Exp.3	Exp.1	Exp.2	Exp.3	Exp.1	Exp.2	Exp.3
	Control	Exp.1	1	0.93	0.91	0.95	0.9	0.89	0.94	0.88	0.9	0.91	0.89	0.87	-0.61	-0.61	-0.54	0.91	0.86	0.84	-0.88	-0.86	-0.86
		Exp.2	0.93	1	0.9	0.91	0.96	0.89	0.9	0.95	0.89	0.91	0.94	0.89	-0.55	-0.57	-0.58	0.86	0.91	0.81	-0.88	-0.91	-0.88
		Exp.3	0.91	0.9	1	0.9	0.87	0.95	0.9	0.86	0.95	0.87	0.87	0.92	-0.26	-0.43	-0.6	0.88	0.83	0.92	-0.85	-0.86	-0.9
	8h	Exp.1	0.95	0.91	0.9	1	0.92	0.91	0.95	0.9	0.91	0.94	0.9	0.91	-0.55	-0.51	-0.49	0.91	0.86	0.83	-0.87	-0.84	-0.84
		Exp.2	0.9	0.96	0.87	0.92	1	0.91	0.9	0.95	0.9	0.91	0.96	0.9	-0.57	-0.59	-0.59	0.83	0.9	0.79	-0.88	-0.91	-0.88
		Exp.3	0.89	0.89	0.95	0.91	0.91	1	0.87	0.87	0.94	0.87	0.88	0.94	-0.25	-0.37	-0.55	0.84	0.82	0.89	-0.83	-0.85	-0.88
	16h	Exp.1	0.94	0.9	0.9	0.95	0.9	0.87	1	0.92	0.91	0.96	0.91	0.9	-0.48	-0.37	-0.5	0.89	0.85	0.83	-0.89	-0.86	-0.86
		Exp.2	0.88	0.95	0.86	0.9	0.95	0.87	0.92	1	0.91	0.92	0.95	0.91	-0.2	-0.43	-0.5	0.84	0.89	0.79	-0.83	-0.87	-0.85
		Exp.3	0.9	0.89	0.95	0.91	0.9	0.94	0.91	0.91	1	0.89	0.92	0.96	-0.19	-0.35	-0.49	0.88	0.84	0.89	-0.82	-0.84	-0.87
	24h	Exp.1	0.91	0.91	0.87	0.94	0.91	0.87	0.96	0.92	0.89	1	0.93	0.91	-0.44	-0.35	-0.53	0.88	0.86	0.79	-0.89	-0.87	-0.87
		Exp.2	0.89	0.94	0.87	0.9	0.96	0.88	0.91	0.95	0.92	0.93	1	0.91	-0.14	-0.41	-0.47	0.84	0.9	0.78	-0.83	-0.87	-0.86
		Exp.3	0.87	0.89	0.92	0.91	0.9	0.94	0.9	0.91	0.96	0.91	0.91	1	-0.25	-0.33	-0.52	0.86	0.83	0.88	-0.84	-0.85	-0.88
	32h	Exp.1	-0.61	-0.55	-0.26	-0.55	-0.57	-0.25	-0.48	-0.2	-0.19	-0.44	-0.14	-0.25	1	0.69	0.56	-0.41	-0.37	-0.22	0.42	0.36	0.31
		Exp.2	-0.61	-0.57	-0.43	-0.51	-0.59	-0.37	-0.37	-0.43	-0.35	-0.35	-0.41	-0.33	0.69	1	0.68	-0.3	-0.36	-0.3	0.48	0.48	0.42
		Exp.3	-0.54	-0.58	-0.6	-0.49	-0.59	-0.55	-0.5	-0.5	-0.49	-0.53	-0.47	-0.52	0.56	0.68	1	-0.41	-0.46	-0.45	0.56	0.56	0.55
	40h	Exp.1	0.91	0.86	0.88	0.91	0.83	0.84	0.89	0.84	0.88	0.88	0.84	0.86	-0.41	-0.3	-0.41	1	0.88	0.86	-0.8	-0.78	-0.79
		Exp.2	0.86	0.91	0.83	0.86	0.9	0.82	0.85	0.89	0.84	0.86	0.9	0.83	-0.37	-0.36	-0.46	0.88	1	0.82	-0.8	-0.82	-0.8
		Exp.3	0.84	0.81	0.92	0.83	0.79	0.89	0.83	0.79	0.89	0.79	0.78	0.88	-0.22	-0.3	-0.45	0.86	0.82	1	-0.74	-0.75	-0.78
	48h	Exp.1	-0.88	-0.88	-0.85	-0.87	-0.88	-0.83	-0.89	-0.83	-0.82	-0.89	-0.83	-0.84	0.42	0.48	0.56	-0.8	-0.8	-0.74	1	0.97	0.96
		Exp.2	-0.86	-0.91	-0.86	-0.84	-0.91	-0.85	-0.86	-0.87	-0.84	-0.87	-0.87	-0.85	0.36	0.48	0.56	-0.78	-0.82	-0.75	0.97	1	0.97
		Exp.3	-0.86	-0.88	-0.9	-0.84	-0.88	-0.88	-0.86	-0.85	-0.87	-0.87	-0.86	-0.88	0.31	0.42	0.55	-0.79	-0.8	-0.78	0.96	0.97	1
