# Supplementary material for: Protein Modification Characteristics of the Malaria Parasite Plasmodium falciparum and the Infected Erythrocytes
Source: Mol Cell Proteomics. 2020 Nov 24;20:100001. doi: 10.1074/mcp.RA120.002375 (PMC7857547; doi:10.1074/mcp.RA120.002375)
Supplement: Supplemental Dataset 23 [file mmc23.xlsx]

## Sheet: Protomics
Protein information								0h			8h			16h			24h			32h			40h			48h			Log2 geomean of three exp.
Protein accession	Protein description	Plasmo ID	Gene name	Species	MW [kDa]	Anova.fdr	Type	Exp.1	Exp.2	Exp.3	Exp.1	Exp.2	Exp.3	Exp.1	Exp.2	Exp.3	Exp.1	Exp.2	Exp.3	Exp.1	Exp.2	Exp.3	Exp.1	Exp.2	Exp.3	Exp.1	Exp.2	Exp.3	0h	8h	16h	24h	32h	40h	48h	Dynamic cluster	Subcellular localization	Biological Process	Cellular Component	Molecular Function	KEGG ID	KEGG description	KEGG pathway	IPR ID	Domain description
P11277	Spectrin beta chain, erythrocytic OS=Homo sapiens		SPTB	Homo sapiens	246.47	3.56899e-19	diff	0.74958	0.751689	0.745131	0.896054	0.898844	0.901734	1.0429	1.03445	1.04123	0.927203	0.93021	0.928742	1.13048	1.13889	1.12447	1.23021	1.23114	1.22837	1.21193	1.20082	1.2029	-0.417357	-0.153809	0.0559155	-0.106688	0.177936	0.298544	0.269282		nucleus	GO:0044700 single organism signaling; GO:0030833 regulation of actin filament polymerization; GO:0065008 regulation of biological quality; GO:0030835 negative regulation of actin filament depolymerization; GO:0051129 negative regulation of cellular component organization; GO:0048869 cellular developmental process; GO:0048666 neuron development; GO:0044699 single-organism process; GO:0032989 cellu…	GO:0016020 membrane; GO:0005938 cell cortex; GO:0071944 cell periphery; GO:0005737 cytoplasm; GO:0099568 cytoplasmic region; GO:0030863 cortical cytoskeleton; GO:0031224 intrinsic component of membrane; GO:0032991 macromolecular complex; GO:0030864 cortical actin cytoskeleton; GO:0044424 intracellular part; GO:0005623 cell; GO:0009898 cytoplasmic side of plasma membrane; GO:0098562 cytoplasmic si…	GO:0051015 actin filament binding; GO:0008092 cytoskeletal protein binding; GO:0005085 guanyl-nucleotide exchange factor activity; GO:0005200 structural constituent of cytoskeleton; GO:0005488 binding; GO:0044877 macromolecular complex binding; GO:0003779 actin binding; GO:0005088 Ras guanyl-nucleotide exchange factor activity; GO:0005515 protein binding; GO:0098772 molecular function regulator; …	K06115			IPR001715;	Calponin homology domain; _x000D_
P55072	Transitional endoplasmic reticulum ATPase OS=Homo sapiens		VCP	Homo sapiens	89.321	4.01541e-18	diff	0.689076	0.688345	0.69348	0.948027	0.962428	0.958574	0.965682	0.977033	0.976031	0.917625	0.897706	0.902917	1.09733	1.08333	1.09574	1.53959	1.52575	1.53846	1.13169	1.13012	1.13561	-0.534712	-0.0644293	-0.0396341	-0.142348	0.127127	0.617849	0.179474	Cluster5	cyto_nucl	GO:0044085 cellular component biogenesis; GO:0044700 single organism signaling; GO:0010941 regulation of cell death; GO:0032436 positive regulation of proteasomal ubiquitin-dependent protein catabolic process; GO:0009891 positive regulation of biosynthetic process; GO:0018196 peptidyl-asparagine modification; GO:0006914 autophagy; GO:0044237 cellular metabolic process; GO:1903364 positive regulat…	GO:0016020 membrane; GO:0044421 extracellular region part; GO:0005737 cytoplasm; GO:0044433 cytoplasmic vesicle part; GO:0032991 macromolecular complex; GO:0035578 azurophil granule lumen; GO:0005623 cell; GO:1904813 ficolin-1-rich granule lumen; GO:0044422 organelle part; GO:0043228 non-membrane-bounded organelle; GO:0005775 vacuolar lumen; GO:0070062 extracellular exosome; GO:0101002 ficolin-1-…	GO:1901265 nucleoside phosphate binding; GO:0019903 protein phosphatase binding; GO:0031625 ubiquitin protein ligase binding; GO:0005102 receptor binding; GO:0061134 peptidase regulator activity; GO:0016504 peptidase activator activity; GO:0016817 hydrolase activity, acting on acid anhydrides; GO:0035800 deubiquitinase activator activity; GO:0016787 hydrolase activity; GO:0005515 protein binding;…	K13525	VCP; transitional endoplasmic reticulum ATPase	hsa05134 Legionellosis - Homo sapiens (human); hsa04141 Protein processing in endoplasmic reticulum - Homo sapiens (human);	IPR029067; IPR003593; IPR003959; IPR009010; IPR015415; IPR004201; IPR027417; IPR003338;	CDC48 domain 2-like; AAA+ ATPase domain; ATPase, AAA-type, core; Aspartate decarboxylase-like domain; Vps4 oligomerisation, C-terminal; CDC48, domain 2; P-loop containing nucleoside triphosphate hydrolase; CDC48, N-terminal subdomain; _x000D_
P02549	Spectrin alpha chain, erythrocytic 1 OS=Homo sapiens		SPTA1	Homo sapiens	280.01	2.07275e-17	diff	0.712605	0.728041	0.713802	0.876805	0.869942	0.868979	0.996187	1.00191	1.00479	0.866858	0.869025	0.871353	1.18717	1.18162	1.18723	1.37028	1.35808	1.36779	1.28704	1.26332	1.28986	-0.477713	-0.197763	0.00138211	-0.202444	0.245299	0.449296	0.356161	Cluster5	cytoplasm	GO:0044700 single organism signaling; GO:0002694 regulation of leukocyte activation; GO:0065008 regulation of biological quality; GO:0032944 regulation of mononuclear cell proliferation; GO:0032989 cellular component morphogenesis; GO:0030832 regulation of actin filament length; GO:0044237 cellular metabolic process; GO:0009605 response to external stimulus; GO:0008152 metabolic process; GO:00300…	GO:0016020 membrane; GO:0005938 cell cortex; GO:0071944 cell periphery; GO:0005737 cytoplasm; GO:0099568 cytoplasmic region; GO:0030863 cortical cytoskeleton; GO:0031224 intrinsic component of membrane; GO:0030864 cortical actin cytoskeleton; GO:0044424 intracellular part; GO:0005623 cell; GO:0009898 cytoplasmic side of plasma membrane; GO:0098562 cytoplasmic side of membrane; GO:0044422 organell…	GO:0051015 actin filament binding; GO:0046982 protein heterodimerization activity; GO:0005085 guanyl-nucleotide exchange factor activity; GO:0043167 ion binding; GO:0046983 protein dimerization activity; GO:0044877 macromolecular complex binding; GO:0005515 protein binding; GO:0098772 molecular function regulator; GO:0008092 cytoskeletal protein binding; GO:0005200 structural constituent of cytos…	K06114	SPTA; spectrin alpha	hsa04210 Apoptosis - Homo sapiens (human);	IPR013315; IPR014837; IPR001452; IPR002048; IPR011992;	Spectrin alpha chain, SH3 domain; EF-hand, Ca insensitive; SH3 domain; EF-hand domain; EF-hand domain pair; _x000D_
P01009	Alpha-1-antitrypsin OS=Homo sapiens		SERPINA1	Homo sapiens	46.736	9.52624e-17	diff	0.291597	0.276182	0.281118	0.318576	0.345857	0.342967	0.529075	0.511962	0.507191	0.495211	0.524857	0.534672	0.51016	0.543803	0.535106	1.59805	1.59641	1.53846	4.57305	4.58709	4.63147	-1.82167	-1.5753	-0.954582	-0.949054	-0.917307	0.657544	2.20073	Cluster6	extracellular	GO:0044085 cellular component biogenesis; GO:0006901 vesicle coating; GO:0048207 vesicle targeting, rough ER to cis-Golgi; GO:0007596 blood coagulation; GO:0065008 regulation of biological quality; GO:0045321 leukocyte activation; GO:0048208 COPII vesicle coating; GO:0044699 single-organism process; GO:0051234 establishment of localization; GO:0009611 response to wounding; GO:0010466 negative reg…	GO:0034774 secretory granule lumen; GO:0016020 membrane; GO:0005615 extracellular space; GO:0044421 extracellular region part; GO:0005783 endoplasmic reticulum; GO:0031410 cytoplasmic vesicle; GO:0031090 organelle membrane; GO:0031982 vesicle; GO:0005737 cytoplasm; GO:0044433 cytoplasmic vesicle part; GO:0044424 intracellular part; GO:0005623 cell; GO:1904813 ficolin-1-rich granule lumen; GO:0044…	GO:0061134 peptidase regulator activity; GO:0005515 protein binding; GO:0004857 enzyme inhibitor activity; GO:0098772 molecular function regulator; GO:0004866 endopeptidase inhibitor activity; GO:0002020 protease binding; GO:0004867 serine-type endopeptidase inhibitor activity; GO:0097367 carbohydrate derivative binding; GO:0042802 identical protein binding; GO:0030234 enzyme regulator activity; …	K03984	SERPINA1; alpha-1-antitrypsin	hsa04610 Complement and coagulation cascades - Homo sapiens (human);	IPR023796;	Serpin domain; _x000D_
Q12765	Secernin-1 OS=Homo sapiens		SCRN1	Homo sapiens	46.382	1.3411e-14	diff	0.482353	0.53125	0.502964	0.93359	0.968208	0.926782	0.789323	0.807656	0.800575	1.0431	1.03346	1.02439	1.24385	1.22863	1.25	1.50061	1.4515	1.47236	1.33128	1.35963	1.39648	-0.985283	-0.0851492	-0.323464	0.0477104	0.311265	0.560405	0.44594	Cluster5	cyto_nucl	GO:0016192 vesicle-mediated transport; GO:0044763 single-organism cellular process; GO:0044699 single-organism process; GO:0044238 primary metabolic process; GO:0051234 establishment of localization; GO:0071704 organic substance metabolic process; GO:0006810 transport; GO:0008152 metabolic process; GO:1902578 single-organism localization; GO:0032940 secretion by cell; GO:0006508 proteolysis; GO:0…	GO:0016020 membrane; GO:0043229 intracellular organelle; GO:0031090 organelle membrane; GO:0005635 nuclear envelope; GO:0005737 cytoplasm; GO:0044446 intracellular organelle part; GO:0031967 organelle envelope; GO:0012505 endomembrane system; GO:0044424 intracellular part; GO:0005623 cell; GO:0044422 organelle part; GO:0043226 organelle; GO:0043231 intracellular membrane-bounded organelle; GO:003…	GO:0070011 peptidase activity, acting on L-amino acid peptides; GO:0016787 hydrolase activity; GO:0008233 peptidase activity; GO:0008238 exopeptidase activity; GO:0005515 protein binding; GO:0003824 catalytic activity; GO:0005488 binding; GO:0016805 dipeptidase activity;	K14358
P32119	Peroxiredoxin-2 OS=Homo sapiens		PRDX2	Homo sapiens	21.892	1.43728e-14	diff	0.458824	0.456926	0.479255	0.652551	0.631985	0.61657	1.56339	1.62297	1.71524	0.787356	0.810707	0.794835	0.91123	0.929487	0.896809	0.81486	0.784431	0.766827	2.10082	2.10143	2.14286	-1.10503	-0.658513	0.707243	-0.32631	-0.132245	-0.342895	1.08062	Cluster6	cytoplasm	GO:0006801 superoxide metabolic process; GO:0050794 regulation of cellular process; GO:0033554 cellular response to stress; GO:0010941 regulation of cell death; GO:0000303 response to superoxide; GO:0065008 regulation of biological quality; GO:0043069 negative regulation of programmed cell death; GO:0045454 cell redox homeostasis; GO:0043067 regulation of programmed cell death; GO:1901700 respons…	GO:0044421 extracellular region part; GO:0031982 vesicle; GO:0005737 cytoplasm; GO:0044424 intracellular part; GO:0005623 cell; GO:0005829 cytosol; GO:0005576 extracellular region; GO:0043226 organelle; GO:0070062 extracellular exosome; GO:0005622 intracellular; GO:0044464 cell part; GO:1903561 extracellular vesicle; GO:0043227 membrane-bounded organelle; GO:0043230 extracellular organelle; GO:00…	GO:0003824 catalytic activity; GO:0008379 thioredoxin peroxidase activity; GO:0051920 peroxiredoxin activity; GO:0016209 antioxidant activity; GO:0004601 peroxidase activity; GO:0016491 oxidoreductase activity; GO:0016684 oxidoreductase activity, acting on peroxide as acceptor;	K03386			IPR019479; IPR000866; IPR012336; IPR013766;	Peroxiredoxin, C-terminal; Alkyl hydroperoxide reductase subunit C/ Thiol specific antioxidant; Thioredoxin-like fold; Thioredoxin domain; _x000D_
P52209	6-phosphogluconate dehydrogenase, decarboxylating OS=Homo sapiens		PGD	Homo sapiens	53.139	1.8361e-14	diff	0.534454	0.536318	0.516511	1.07892	1.11368	1.11946	1.05338	1.05933	1.09204	0.97318	0.960803	0.955524	1.10053	1.06624	1.0234	1.21681	1.17006	1.14183	1.43621	1.41086	1.45445	-0.91861	0.142576	0.0950709	-0.0541817	0.0880374	0.233676	0.519774	Cluster5	cyto_nucl	GO:0006739 NADP metabolic process; GO:0016051 carbohydrate biosynthetic process; GO:0019362 pyridine nucleotide metabolic process; GO:0006725 cellular aromatic compound metabolic process; GO:0046496 nicotinamide nucleotide metabolic process; GO:0009051 pentose-phosphate shunt, oxidative branch; GO:0009117 nucleotide metabolic process; GO:0044699 single-organism process; GO:0009058 biosynthetic pr…	GO:0043229 intracellular organelle; GO:0044421 extracellular region part; GO:0005737 cytoplasm; GO:0031982 vesicle; GO:0044424 intracellular part; GO:0005829 cytosol; GO:0005623 cell; GO:0005576 extracellular region; GO:0043226 organelle; GO:0070062 extracellular exosome; GO:0043231 intracellular membrane-bounded organelle; GO:0005634 nucleus; GO:0005622 intracellular; GO:0044464 cell part; GO:19…	GO:0016614 oxidoreductase activity, acting on CH-OH group of donors; GO:0016616 oxidoreductase activity, acting on the CH-OH group of donors, NAD or NADP as acceptor; GO:0004616 phosphogluconate dehydrogenase (decarboxylating) activity; GO:0003824 catalytic activity; GO:0016491 oxidoreductase activity;	K00033	PGD; 6-phosphogluconate dehydrogenase [EC:1.1.1.44 1.1.1.343]	hsa00480 Glutathione metabolism - Homo sapiens (human); hsa01100 Metabolic pathways - Homo sapiens (human); hsa00030 Pentose phosphate pathway - Homo sapiens (human); hsa01200 Carbon metabolism - Homo sapiens (human);	IPR006115; IPR008927; IPR013328; IPR006114; IPR016040; IPR012284;	6-phosphogluconate dehydrogenase, NADP-binding; 6-phosphogluconate dehydrogenase C-terminal domain-like; 6-phosphogluconate dehydrogenase, domain 2; 6-phosphogluconate dehydrogenase, C-terminal; NAD(P)-binding domain; 6-phosphogluconate dehydrogenase, domain 3; _x000D_
P02647	Apolipoprotein A-I OS=Homo sapiens		APOA1	Homo sapiens	30.777	2.15251e-14	diff	0.420168	0.44848	0.431837	0.455245	0.418112	0.433526	0.49571	0.500478	0.510067	0.944444	0.975143	0.99187	0.589305	0.617521	0.58617	1.60658	1.64192	1.54207	3.38066	3.15471	3.36749	-1.20643	-1.19971	-0.994097	-0.0435177	-0.742987	0.674746	1.72216	Cluster6	extracellular	GO:0044085 cellular component biogenesis; GO:0044700 single organism signaling; GO:0090130 tissue migration; GO:0048732 gland development; GO:0032371 regulation of sterol transport; GO:0006066 alcohol metabolic process; GO:0009891 positive regulation of biosynthetic process; GO:0002698 negative regulation of immune effector process; GO:0044255 cellular lipid metabolic process; GO:0070328 triglyce…	GO:0034774 secretory granule lumen; GO:0016020 membrane; GO:0005783 endoplasmic reticulum; GO:0044421 extracellular region part; GO:0005615 extracellular space; GO:0031410 cytoplasmic vesicle; GO:0071944 cell periphery; GO:0005737 cytoplasm; GO:0031982 vesicle; GO:0034358 plasma lipoprotein particle; GO:0044433 cytoplasmic vesicle part; GO:0034385 triglyceride-rich plasma lipoprotein particle; GO…	GO:0032934 sterol binding; GO:0070405 ammonium ion binding; GO:0005102 receptor binding; GO:0034191 apolipoprotein A-I receptor binding; GO:0005319 lipid transporter activity; GO:0022892 substrate-specific transporter activity; GO:0005515 protein binding; GO:0004857 enzyme inhibitor activity; GO:0098772 molecular function regulator; GO:0005496 steroid binding; GO:0097159 organic cyclic compound b…	K08757	APOA1; apolipoprotein A-I	hsa04975 Fat digestion and absorption - Homo sapiens (human); hsa03320 PPAR signaling pathway - Homo sapiens (human); hsa04977 Vitamin digestion and absorption - Homo sapiens (human); hsa04979 Cholesterol metabolism - Homo sapiens (human); hsa05143 African trypanosomiasis - Homo sapiens (human);
Q13228	Selenium-binding protein 1 OS=Homo sapiens		SELENBP1	Homo sapiens	52.39	2.15251e-14	diff	0.539496	0.564189	0.573243	0.984601	0.962428	0.957611	1.21449	1.22297	1.28955	0.89272	0.908222	0.879005	1.10267	1.09509	1.06809	1.27771	1.23593	1.22356	1.25206	1.24488	1.24431	-0.839616	-0.0467094	0.312534	-0.162887	0.122359	0.316746	0.318549	Cluster5	cytoplasm	GO:0045184 establishment of protein localization; GO:0006810 transport; GO:0071702 organic substance transport; GO:0051179 localization; GO:0033036 macromolecule localization; GO:0008104 protein localization; GO:0015031 protein transport; GO:0051234 establishment of localization;	GO:0016020 membrane; GO:0005615 extracellular space; GO:0044421 extracellular region part; GO:0005737 cytoplasm; GO:0031982 vesicle; GO:0044424 intracellular part; GO:0005623 cell; GO:0044422 organelle part; GO:0043228 non-membrane-bounded organelle; GO:0031974 membrane-enclosed lumen; GO:0070062 extracellular exosome; GO:0070013 intracellular organelle lumen; GO:0005622 intracellular; GO:0044464…	GO:0005515 protein binding; GO:0008430 selenium binding; GO:0005488 binding;	K17285			IPR015943;	WD40/YVTN repeat-like-containing domain; _x000D_
P19823	Inter-alpha-trypsin inhibitor heavy chain H2 OS=Homo sapiens		ITIH2	Homo sapiens	106.46	2.29146e-14	diff	0.272269	0.306588	0.284505	0.383061	0.385356	0.367052	0.601525	0.628708	0.576222	0.554598	0.591778	0.508847	0.576471	0.61859	0.565957	1.34348	1.3509	1.34976	4.39198	4.31455	4.67495	-1.79867	-1.40201	-0.732714	-0.860684	-0.76962	0.430867	2.15634	Cluster6	extracellular	GO:0050794 regulation of cellular process; GO:0010951 negative regulation of endopeptidase activity; GO:0060255 regulation of macromolecule metabolic process; GO:0048523 negative regulation of cellular process; GO:0048519 negative regulation of biological process; GO:0031324 negative regulation of cellular metabolic process; GO:0051346 negative regulation of hydrolase activity; GO:0030203 glycosa…	GO:0070062 extracellular exosome; GO:0043226 organelle; GO:0072562 blood microparticle; GO:0005615 extracellular space; GO:0044421 extracellular region part; GO:0031982 vesicle; GO:1903561 extracellular vesicle; GO:0043227 membrane-bounded organelle; GO:0005576 extracellular region; GO:0043230 extracellular organelle;	GO:0004867 serine-type endopeptidase inhibitor activity; GO:0030234 enzyme regulator activity; GO:0030414 peptidase inhibitor activity; GO:0061134 peptidase regulator activity; GO:0061135 endopeptidase regulator activity; GO:0098772 molecular function regulator; GO:0004857 enzyme inhibitor activity; GO:0004866 endopeptidase inhibitor activity;	K19015			IPR010600; IPR013694; IPR002035;	Inter-alpha-trypsin inhibitor heavy chain, C-terminal; VIT domain; von Willebrand factor, type A; _x000D_
P00736	Complement C1r subcomponent OS=Homo sapiens		C1R	Homo sapiens	80.118	2.29146e-14	diff	0.22437	0.242399	0.261643	0.349374	0.309249	0.288054	0.427073	0.417225	0.424736	0.407088	0.400574	0.383549	0.537968	0.502137	0.480851	1.69306	1.63593	1.60337	5.0463	4.84324	5.02381	-2.04498	-1.66863	-1.2413	-1.33299	-0.981531	0.716948	2.31333	Cluster6	extracellular	GO:0016064 immunoglobulin mediated immune response; GO:0002252 immune effector process; GO:0006959 humoral immune response; GO:0050896 response to stimulus; GO:0045087 innate immune response; GO:0019724 B cell mediated immunity; GO:0071704 organic substance metabolic process; GO:0006956 complement activation; GO:0008152 metabolic process; GO:0002250 adaptive immune response; GO:0006958 complement…	GO:0070062 extracellular exosome; GO:0043226 organelle; GO:0072562 blood microparticle; GO:0005615 extracellular space; GO:0044421 extracellular region part; GO:0031982 vesicle; GO:1903561 extracellular vesicle; GO:0043227 membrane-bounded organelle; GO:0005576 extracellular region; GO:0043230 extracellular organelle;	GO:0004252 serine-type endopeptidase activity; GO:0004175 endopeptidase activity; GO:0008233 peptidase activity; GO:0003824 catalytic activity; GO:0017171 serine hydrolase activity; GO:0005488 binding; GO:0043167 ion binding; GO:0008236 serine-type peptidase activity; GO:0043169 cation binding; GO:0046872 metal ion binding; GO:0070011 peptidase activity, acting on L-amino acid peptides; GO:000551…	K01330	C1R; complement component 1, r subcomponent [EC:3.4.21.41]	hsa05322 Systemic lupus erythematosus - Homo sapiens (human); hsa05133 Pertussis - Homo sapiens (human); hsa04610 Complement and coagulation cascades - Homo sapiens (human); hsa05150 Staphylococcus aureus infection - Homo sapiens (human); hsa04145 Phagosome - Homo sapiens (human);	IPR009003; IPR000859; IPR000436; IPR001254; IPR001881; IPR000742;	Peptidase S1, PA clan; CUB domain; Sushi/SCR/CCP domain; Serine proteases, trypsin domain; EGF-like calcium-binding domain; EGF-like domain; _x000D_
Q06830	Peroxiredoxin-1 OS=Homo sapiens		PRDX1	Homo sapiens	22.11	2.69765e-14	diff	0.547899	0.51098	0.511431	0.677575	0.682081	0.66474	1.21449	1.24306	1.26366	0.908046	0.940727	0.903874	1.01497	1.01496	1.01383	1.23264	1.16886	1.14183	1.86214	1.8207	1.78778	-0.934689	-0.567557	0.31062	-0.124374	0.0208921	0.239401	0.866542	Cluster6	cytoplasm	GO:0006801 superoxide metabolic process; GO:0000303 response to superoxide; GO:0065008 regulation of biological quality; GO:0032872 regulation of stress-activated MAPK cascade; GO:0002262 myeloid cell homeostasis; GO:1903533 regulation of protein targeting; GO:0023051 regulation of signaling; GO:0044699 single-organism process; GO:0044237 cellular metabolic process; GO:0048871 multicellular organ…	GO:0097708 intracellular vesicle; GO:0043229 intracellular organelle; GO:0005615 extracellular space; GO:0044421 extracellular region part; GO:0031410 cytoplasmic vesicle; GO:0042470 melanosome; GO:0005737 cytoplasm; GO:0031982 vesicle; GO:0044424 intracellular part; GO:0005829 cytosol; GO:0005623 cell; GO:0005576 extracellular region; GO:0005739 mitochondrion; GO:0048770 pigment granule; GO:0031…	GO:0003723 RNA binding; GO:0016209 antioxidant activity; GO:0005515 protein binding; GO:0016491 oxidoreductase activity; GO:1901363 heterocyclic compound binding; GO:0097159 organic cyclic compound binding; GO:0050839 cell adhesion molecule binding; GO:0042802 identical protein binding; GO:0003824 catalytic activity; GO:0005488 binding; GO:0008379 thioredoxin peroxidase activity; GO:0045296 cadhe…	K13279	PRDX1; peroxiredoxin 1 [EC:1.11.1.15]	hsa04146 Peroxisome - Homo sapiens (human);	IPR019479; IPR000866; IPR012336; IPR013766;	Peroxiredoxin, C-terminal; Alkyl hydroperoxide reductase subunit C/ Thiol specific antioxidant; Thioredoxin-like fold; Thioredoxin domain; _x000D_
P25786	Proteasome subunit alpha type-1 OS=Homo sapiens		PSMA1	Homo sapiens	29.555	2.69765e-14	diff	0.740336	0.735642	0.729043	0.936477	0.938343	0.947977	0.956149	0.948325	0.939597	0.90613	0.917782	0.923003	1.0738	1.10791	1.06064	1.48112	1.4503	1.48317	1.15947	1.13525	1.15839	-0.444199	-0.0878576	-0.0770415	-0.127193	0.11183	0.557242	0.20286	Cluster5	cytoplasm	GO:0044700 single organism signaling; GO:0065008 regulation of biological quality; GO:0032270 positive regulation of cellular protein metabolic process; GO:0002220 innate immune response activating cell surface receptor signaling pathway; GO:0007166 cell surface receptor signaling pathway; GO:0010608 posttranscriptional regulation of gene expression; GO:0051443 positive regulation of ubiquitin-pr…	GO:0044421 extracellular region part; GO:0031982 vesicle; GO:0005737 cytoplasm; GO:0032991 macromolecular complex; GO:0044424 intracellular part; GO:0005623 cell; GO:0044422 organelle part; GO:0043228 non-membrane-bounded organelle; GO:1905369 endopeptidase complex; GO:0005856 cytoskeleton; GO:0031974 membrane-enclosed lumen; GO:0070062 extracellular exosome; GO:0005815 microtubule organizing cen…	GO:0004175 endopeptidase activity; GO:0097159 organic cyclic compound binding; GO:1901363 heterocyclic compound binding; GO:0003723 RNA binding; GO:0004298 threonine-type endopeptidase activity; GO:0008233 peptidase activity; GO:0070003 threonine-type peptidase activity; GO:0003824 catalytic activity; GO:0005488 binding; GO:0003676 nucleic acid binding; GO:0070011 peptidase activity, acting on L-…	K02725	PSMA1; 20S proteasome subunit alpha 6 [EC:3.4.25.1]	hsa03050 Proteasome - Homo sapiens (human);	IPR000426; IPR029055;	Proteasome alpha-subunit, N-terminal domain; Nucleophile aminohydrolases, N-terminal; _x000D_
Q99497	Protein deglycase DJ-1 OS=Homo sapiens		PARK7	Homo sapiens	19.891	2.69765e-14	diff	0.571429	0.541385	0.570703	0.910491	0.910405	0.900771	1.20114	1.25455	1.16012	0.978927	0.966539	0.994739	1.07487	1.07051	1.09574	1.1486	1.11257	1.1226	1.43313	1.37705	1.38095	-0.833939	-0.140491	0.268614	-0.0291453	0.111457	0.173539	0.482137	Cluster5	cytoplasm	GO:0044700 single organism signaling; GO:1905258 regulation of nitrosative stress-induced intrinsic apoptotic signaling pathway; GO:0051349 positive regulation of lyase activity; GO:0022414 reproductive process; GO:0006066 alcohol metabolic process; GO:0032091 negative regulation of protein binding; GO:0044237 cellular metabolic process; GO:0098869 cellular oxidant detoxification; GO:0018158 prot…	GO:0016020 membrane; GO:0044421 extracellular region part; GO:0098857 membrane microdomain; GO:0005737 cytoplasm; GO:0005913 cell-cell adherens junction; GO:0005623 cell; GO:0044422 organelle part; GO:0043228 non-membrane-bounded organelle; GO:0070062 extracellular exosome; GO:0016605 PML body; GO:0005654 nucleoplasm; GO:0005622 intracellular; GO:0098589 membrane region; GO:0043005 neuron project…	GO:0008233 peptidase activity; GO:0005102 receptor binding; GO:0044388 small protein activating enzyme binding; GO:0046983 protein dimerization activity; GO:0097110 scaffold protein binding; GO:0050681 androgen receptor binding; GO:0016787 hydrolase activity; GO:0005515 protein binding; GO:0051427 hormone receptor binding; GO:0005507 copper ion binding; GO:0098772 molecular function regulator; GO…	K05687	PARK7; protein DJ-1 [EC:3.5.1.124]	hsa05012 Parkinson's disease - Homo sapiens (human);	IPR002818; IPR029062;	DJ-1/PfpI; Class I glutamine amidotransferase-like; _x000D_
P25788	Proteasome subunit alpha type-3 OS=Homo sapiens		PSMA3	Homo sapiens	28.433	2.69765e-14	diff	0.747059	0.763514	0.745131	1.00385	0.969171	0.962428	1	0.984689	0.993289	0.91954	0.909178	0.916308	1.07807	1.0812	1.0734	1.38368	1.4	1.40385	1.17181	1.16393	1.17702	-0.411471	-0.0316275	-0.0106584	-0.128159	0.10776	0.481107	0.227629		cytoplasm	GO:0044700 single organism signaling; GO:0065008 regulation of biological quality; GO:0032270 positive regulation of cellular protein metabolic process; GO:0002220 innate immune response activating cell surface receptor signaling pathway; GO:0007166 cell surface receptor signaling pathway; GO:0010608 posttranscriptional regulation of gene expression; GO:0051443 positive regulation of ubiquitin-pr…	GO:0044421 extracellular region part; GO:0031982 vesicle; GO:0005737 cytoplasm; GO:0032991 macromolecular complex; GO:0044424 intracellular part; GO:0005623 cell; GO:0044422 organelle part; GO:1905369 endopeptidase complex; GO:0031974 membrane-enclosed lumen; GO:0070062 extracellular exosome; GO:1902494 catalytic complex; GO:0005654 nucleoplasm; GO:0070013 intracellular organelle lumen; GO:000562…	GO:0004175 endopeptidase activity; GO:0004298 threonine-type endopeptidase activity; GO:0008233 peptidase activity; GO:0070003 threonine-type peptidase activity; GO:0003824 catalytic activity; GO:0005488 binding; GO:0070011 peptidase activity, acting on L-amino acid peptides; GO:0016787 hydrolase activity; GO:0005515 protein binding;	K02727	PSMA3; 20S proteasome subunit alpha 7 [EC:3.4.25.1]	hsa03050 Proteasome - Homo sapiens (human);	IPR000426; IPR029055;	Proteasome alpha-subunit, N-terminal domain; Nucleophile aminohydrolases, N-terminal; _x000D_
P10909	Clusterin OS=Homo sapiens		CLU	Homo sapiens	52.494	2.78539e-14	diff	0.258824	0.286318	0.277731	0.345525	0.370906	0.364162	0.415634	0.420096	0.361457	0.386015	0.376673	0.409374	0.552941	0.557692	0.487234	1.84775	1.81557	1.78245	4.57613	4.60861	4.4793	-1.8675	-1.47379	-1.32864	-1.3568	-0.911525	0.860017	2.18724	Cluster6	extracellular	GO:0044085 cellular component biogenesis; GO:0044700 single organism signaling; GO:1902430 negative regulation of beta-amyloid formation; GO:0010941 regulation of cell death; GO:1905892 negative regulation of cellular response to thapsigargin; GO:0007272 ensheathment of neurons; GO:0032680 regulation of tumor necrosis factor production; GO:0032436 positive regulation of proteasomal ubiquitin-depe…	GO:0030425 dendrite; GO:0016020 membrane; GO:0044421 extracellular region part; GO:0031090 organelle membrane; GO:0005737 cytoplasm; GO:0044433 cytoplasmic vesicle part; GO:0032991 macromolecular complex; GO:0005623 cell; GO:0044422 organelle part; GO:0070062 extracellular exosome; GO:0005622 intracellular; GO:1990777 lipoprotein particle; GO:0099503 secretory vesicle; GO:0043005 neuron projectio…	GO:0051787 misfolded protein binding; GO:0005515 protein binding; GO:0031625 ubiquitin protein ligase binding; GO:0044389 ubiquitin-like protein ligase binding; GO:0051087 chaperone binding; GO:0005488 binding; GO:0019899 enzyme binding;	K17252	CLU; clusterin	hsa04610 Complement and coagulation cascades - Homo sapiens (human);	IPR016015; IPR016014;	Clusterin, C-terminal; Clusterin, N-terminal; _x000D_
P63261	Actin, cytoplasmic 2 OS=Homo sapiens		ACTG1	Homo sapiens	41.792	2.78539e-14	diff	0.721008	0.715372	0.713802	0.932628	0.931599	0.938343	0.976168	0.97799	0.981783	0.841954	0.845124	0.815878	1.14759	1.16239	1.1234	1.52375	1.57246	1.58413	1.15638	1.14242	1.1294	-0.480517	-0.0982195	-0.0311434	-0.261509	0.194529	0.641447	0.19242	Cluster5	cytoskeleton	GO:0044700 single organism signaling; GO:0044085 cellular component biogenesis; GO:0007596 blood coagulation; GO:0065008 regulation of biological quality; GO:0007166 cell surface receptor signaling pathway; GO:0038094 Fc-gamma receptor signaling pathway; GO:0048869 cellular developmental process; GO:0032989 cellular component morphogenesis; GO:0044699 single-organism process; GO:0048871 multicell…	GO:0016020 membrane; GO:0005615 extracellular space; GO:0044421 extracellular region part; GO:0071944 cell periphery; GO:0030054 cell junction; GO:0030016 myofibril; GO:0031982 vesicle; GO:0005737 cytoplasm; GO:0032991 macromolecular complex; GO:0044424 intracellular part; GO:0099512 supramolecular fiber; GO:0005623 cell; GO:0099080 supramolecular complex; GO:0044422 organelle part; GO:0043228 no…	GO:0005524 ATP binding; GO:1901265 nucleoside phosphate binding; GO:0031625 ubiquitin protein ligase binding; GO:0001882 nucleoside binding; GO:0043167 ion binding; GO:0005515 protein binding; GO:0000166 nucleotide binding; GO:0097159 organic cyclic compound binding; GO:1901363 heterocyclic compound binding; GO:0032549 ribonucleoside binding; GO:0097367 carbohydrate derivative binding; GO:0042802…	K05692	ACTB_G1; actin beta/gamma 1	hsa04921 Oxytocin signaling pathway - Homo sapiens (human); hsa05100 Bacterial invasion of epithelial cells - Homo sapiens (human); hsa05132 Salmonella infection - Homo sapiens (human); hsa04015 Rap1 signaling pathway - Homo sapiens (human); hsa04210 Apoptosis - Homo sapiens (human); hsa04530 Tight junction - Homo sapiens (human); hsa05130 Pathogenic Escherichia coli infection - Homo sapiens (hum…
P23528	Cofilin-1 OS=Homo sapiens		CFL1	Homo sapiens	18.502	3.34489e-14	diff	0.421849	0.367399	0.364098	0.682387	0.657996	0.657033	0.919924	0.91866	0.916587	0.759579	0.784895	0.819703	1.38824	1.42308	1.33723	1.35932	1.35569	1.42909	1.98971	2.04816	2.04555	-1.38246	-0.58705	-0.122822	-0.344328	0.467173	0.465667	1.01979	Cluster5	mitochondria	GO:0044085 cellular component biogenesis; GO:0044700 single organism signaling; GO:0010941 regulation of cell death; GO:0021766 hippocampus development; GO:0070555 response to interleukin-1; GO:0010469 regulation of receptor activity; GO:0009607 response to biotic stimulus; GO:0001558 regulation of cell growth; GO:0051894 positive regulation of focal adhesion assembly; GO:0008360 regulation of ce…	GO:0030425 dendrite; GO:0016020 membrane; GO:0044421 extracellular region part; GO:0031090 organelle membrane; GO:0032587 ruffle membrane; GO:0005737 cytoplasm; GO:0043025 neuronal cell body; GO:0098858 actin-based cell projection; GO:0005623 cell; GO:0044422 organelle part; GO:0043197 dendritic spine; GO:0043228 non-membrane-bounded organelle; GO:0070062 extracellular exosome; GO:0005925 focal a…	GO:0051015 actin filament binding; GO:1901981 phosphatidylinositol phosphate binding; GO:0019903 protein phosphatase binding; GO:0043167 ion binding; GO:0044877 macromolecular complex binding; GO:0005515 protein binding; GO:1902936 phosphatidylinositol bisphosphate binding; GO:0008092 cytoskeletal protein binding; GO:0005488 binding; GO:0035091 phosphatidylinositol binding; GO:0005543 phospholipi…	K05765	CFL; cofilin	hsa05133 Pertussis - Homo sapiens (human); hsa04666 Fc gamma R-mediated phagocytosis - Homo sapiens (human); hsa04360 Axon guidance - Homo sapiens (human); hsa04810 Regulation of actin cytoskeleton - Homo sapiens (human);	IPR029006; IPR002108;	ADF-H/Gelsolin-like domain; Actin-depolymerising factor homology domain; _x000D_
P01024	Complement C3 OS=Homo sapiens		C3	Homo sapiens	187.15	3.88948e-14	diff	0.278992	0.260135	0.257409	0.404235	0.370906	0.378613	0.432793	0.431579	0.381592	0.524904	0.473231	0.460067	0.583957	0.537393	0.531915	1.30816	1.20359	1.24159	4.45062	4.82377	4.98551	-1.91408	-1.37961	-1.27015	-1.04311	-0.860916	0.322357	2.2473	Cluster6	endoplasmic reticulum	GO:0044700 single organism signaling; GO:0060627 regulation of vesicle-mediated transport; GO:0065008 regulation of biological quality; GO:0016064 immunoglobulin mediated immune response; GO:0045321 leukocyte activation; GO:0032270 positive regulation of cellular protein metabolic process; GO:0002824 positive regulation of adaptive immune response based on somatic recombination of immune receptor…	GO:0016020 membrane; GO:0034774 secretory granule lumen; GO:0005615 extracellular space; GO:0044421 extracellular region part; GO:0031410 cytoplasmic vesicle; GO:0071944 cell periphery; GO:0031982 vesicle; GO:0005737 cytoplasm; GO:0044433 cytoplasmic vesicle part; GO:0044424 intracellular part; GO:0035578 azurophil granule lumen; GO:0005623 cell; GO:0044422 organelle part; GO:0005775 vacuolar lum…	GO:0008233 peptidase activity; GO:0005102 receptor binding; GO:0008236 serine-type peptidase activity; GO:0061134 peptidase regulator activity; GO:0016787 hydrolase activity; GO:0005515 protein binding; GO:0004857 enzyme inhibitor activity; GO:0098772 molecular function regulator; GO:0004866 endopeptidase inhibitor activity; GO:0031715 C5L2 anaphylatoxin chemotactic receptor binding; GO:0031714 C…	K03990	C3; complement component 3	hsa05142 Chagas disease (American trypanosomiasis) - Homo sapiens (human); hsa05322 Systemic lupus erythematosus - Homo sapiens (human); hsa05152 Tuberculosis - Homo sapiens (human); hsa05150 Staphylococcus aureus infection - Homo sapiens (human); hsa05168 Herpes simplex infection - Homo sapiens (human); hsa05140 Leishmaniasis - Homo sapiens (human); hsa05167 Kaposi's sarcoma-associated herpesvir…	IPR008993; IPR001599; IPR011626; IPR000020; IPR002890; IPR011625; IPR009048; IPR001134; IPR001840; IPR018933; IPR008930; IPR019565; IPR018081;	Tissue inhibitor of metalloproteinases-like, OB-fold; Alpha-2-macroglobulin; Alpha-macroglobulin complement component; Anaphylatoxin/fibulin; Alpha-2-macroglobulin, N-terminal; Alpha-2-macroglobulin, N-terminal 2; Alpha-macroglobulin, receptor-binding; Netrin domain; Anaphylatoxin, complement system domain; Netrin module, non-TIMP type; Terpenoid cyclases/protein prenyltransferase alpha-alpha tor…
P68133	Actin, alpha skeletal muscle OS=Homo sapiens		ACTA1	Homo sapiens	42.051	3.88948e-14	diff	0.69916	0.693412	0.662151	0.883542	0.893064	0.884393	1.01716	1.01914	1.02685	0.81705	0.809751	0.808226	1.18824	1.19658	1.2234	1.57491	1.5976	1.63462	1.13889	1.12193	1.10352	-0.54643	-0.173012	0.0300384	-0.301041	0.266213	0.680043	0.165239	Cluster5	cytoskeleton	GO:0044085 cellular component biogenesis; GO:0030048 actin filament-based movement; GO:0090130 tissue migration; GO:0014902 myotube differentiation; GO:0070252 actin-mediated cell contraction; GO:0003012 muscle system process; GO:0048747 muscle fiber development; GO:0048869 cellular developmental process; GO:0032989 cellular component morphogenesis; GO:0044699 single-organism process; GO:0009605 …	GO:0005615 extracellular space; GO:0044421 extracellular region part; GO:0030016 myofibril; GO:0031982 vesicle; GO:0005737 cytoplasm; GO:0099512 supramolecular fiber; GO:0044424 intracellular part; GO:0099080 supramolecular complex; GO:0098858 actin-based cell projection; GO:0005623 cell; GO:0032432 actin filament bundle; GO:0044422 organelle part; GO:0043228 non-membrane-bounded organelle; GO:00…	GO:0005524 ATP binding; GO:1901265 nucleoside phosphate binding; GO:0001882 nucleoside binding; GO:0043167 ion binding; GO:0005515 protein binding; GO:0000166 nucleotide binding; GO:0097159 organic cyclic compound binding; GO:1901363 heterocyclic compound binding; GO:0032549 ribonucleoside binding; GO:0097367 carbohydrate derivative binding; GO:0008092 cytoskeletal protein binding; GO:0005200 str…	K10354
P62937	Peptidyl-prolyl cis-trans isomerase A OS=Homo sapiens		PPIA	Homo sapiens	18.012	5.01936e-14	diff	0.566387	0.538007	0.524979	0.917228	0.94605	0.930636	0.950429	0.89378	0.93001	0.877395	0.839388	0.890483	0.989305	1.00534	1.00106	1.57247	1.5976	1.58894	1.53086	1.59529	1.49482	-0.881371	-0.10279	-0.113347	-0.202877	-0.00209761	0.665671	0.622713	Cluster5	cytoplasm	GO:0044409 entry into host; GO:0044085 cellular component biogenesis; GO:0045321 leukocyte activation; GO:0019043 establishment of viral latency; GO:0052192 movement in environment of other organism involved in symbiotic interaction; GO:0044237 cellular metabolic process; GO:0008152 metabolic process; GO:0019061 uncoating of virus; GO:0034389 lipid particle organization; GO:0032879 regulation of …	GO:0016020 membrane; GO:0034774 secretory granule lumen; GO:0005615 extracellular space; GO:0044421 extracellular region part; GO:0031410 cytoplasmic vesicle; GO:0030054 cell junction; GO:0031982 vesicle; GO:0005737 cytoplasm; GO:0044433 cytoplasmic vesicle part; GO:0044424 intracellular part; GO:0005623 cell; GO:1904813 ficolin-1-rich granule lumen; GO:0044422 organelle part; GO:0070062 extracel…	GO:0097159 organic cyclic compound binding; GO:1901363 heterocyclic compound binding; GO:0003755 peptidyl-prolyl cis-trans isomerase activity; GO:0003723 RNA binding; GO:0016853 isomerase activity; GO:0003824 catalytic activity; GO:0005488 binding; GO:0003676 nucleic acid binding; GO:0005515 protein binding; GO:0051082 unfolded protein binding; GO:0016859 cis-trans isomerase activity; GO:0046790 …	K03767	PPIA; peptidyl-prolyl cis-trans isomerase A (cyclophilin A) [EC:5.2.1.8]	hsa04217 Necroptosis - Homo sapiens (human);	IPR002130; IPR029000;	Cyclophilin-type peptidyl-prolyl cis-trans isomerase domain; Cyclophilin-like domain; _x000D_
P30041	Peroxiredoxin-6 OS=Homo sapiens		PRDX6	Homo sapiens	25.035	5.14734e-14	diff	0.47479	0.440878	0.486029	0.721848	0.736031	0.699422	0.851287	0.850718	0.903164	0.970307	0.956979	0.960306	1.14866	1.11325	1.1266	1.6687	1.77246	1.6851	1.63477	1.52971	1.65528	-1.09902	-0.476053	-0.204157	-0.0551207	0.175567	0.772434	0.683142	Cluster5	mitochondria	GO:0050794 regulation of cellular process; GO:0065008 regulation of biological quality; GO:0045321 leukocyte activation; GO:0002283 neutrophil activation involved in immune response; GO:0002252 immune effector process; GO:0045454 cell redox homeostasis; GO:1901700 response to oxygen-containing compound; GO:0044699 single-organism process; GO:0050896 response to stimulus; GO:0044237 cellular metab…	GO:0034774 secretory granule lumen; GO:0016020 membrane; GO:0005615 extracellular space; GO:0044421 extracellular region part; GO:0031410 cytoplasmic vesicle; GO:0005737 cytoplasm; GO:0031982 vesicle; GO:0044433 cytoplasmic vesicle part; GO:0044424 intracellular part; GO:0035578 azurophil granule lumen; GO:0005623 cell; GO:0044422 organelle part; GO:0005775 vacuolar lumen; GO:0070062 extracellula…	GO:0004602 glutathione peroxidase activity; GO:0031625 ubiquitin protein ligase binding; GO:0016209 antioxidant activity; GO:0016787 hydrolase activity; GO:0005515 protein binding; GO:0016491 oxidoreductase activity; GO:0050839 cell adhesion molecule binding; GO:0003824 catalytic activity; GO:0005488 binding; GO:0051920 peroxiredoxin activity; GO:0045296 cadherin binding; GO:0004601 peroxidase ac…	K11188	PRDX6; peroxiredoxin 6, 1-Cys peroxiredoxin [EC:1.11.1.7 1.11.1.15 3.1.1.-]	hsa01100 Metabolic pathways - Homo sapiens (human);	IPR019479; IPR000866; IPR012336; IPR013766;	Peroxiredoxin, C-terminal; Alkyl hydroperoxide reductase subunit C/ Thiol specific antioxidant; Thioredoxin-like fold; Thioredoxin domain; _x000D_
Q7L5Y1	Mitochondrial enolase superfamily member 1 OS=Homo sapiens		ENOSF1	Homo sapiens	49.786	5.69133e-14	diff	0.593277	0.621622	0.57409	0.911453	0.897881	0.900771	0.766444	0.751196	0.747843	1.22318	1.21033	1.22908	1.29305	1.31838	1.3266	1.32521	1.27784	1.26082	1.12346	1.08094	1.06211	-0.746588	-0.146644	-0.405226	0.287869	0.392422	0.364765	0.12239	Cluster5	mitochondria	GO:0044712 single-organism catabolic process; GO:0044275 cellular carbohydrate catabolic process; GO:0044281 small molecule metabolic process; GO:0044763 single-organism cellular process; GO:0044699 single-organism process; GO:0006807 nitrogen compound metabolic process; GO:0044282 small molecule catabolic process; GO:0044238 primary metabolic process; GO:0005975 carbohydrate metabolic process; G…	GO:0043226 organelle; GO:0043231 intracellular membrane-bounded organelle; GO:0043229 intracellular organelle; GO:0044464 cell part; GO:0005622 intracellular; GO:0005737 cytoplasm; GO:0044424 intracellular part; GO:0043227 membrane-bounded organelle; GO:0005623 cell; GO:0005739 mitochondrion; GO:0044444 cytoplasmic part;	GO:0000287 magnesium ion binding; GO:0050023 L-fuconate dehydratase activity; GO:0016853 isomerase activity; GO:0003824 catalytic activity; GO:0005488 binding; GO:0043167 ion binding; GO:0043169 cation binding; GO:0016829 lyase activity; GO:0046872 metal ion binding; GO:0016836 hydro-lyase activity; GO:0016835 carbon-oxygen lyase activity;	K18334	fucD; L-fuconate dehydratase [EC:4.2.1.68]	hsa00051 Fructose and mannose metabolism - Homo sapiens (human);	IPR013341; IPR029065; IPR029017; IPR013342;	Mandelate racemase/muconate lactonizing enzyme, N-terminal domain; Enolase C-terminal domain-like; Enolase N-terminal domain-like; Mandelate racemase/muconate lactonizing enzyme, C-terminal; _x000D_
P68871	Hemoglobin subunit beta OS=Homo sapiens		HBB	Homo sapiens	15.998	1.01438e-13	diff	0.695798	0.694257	0.696867	0.980751	0.980732	0.982659	1.09152	1.09091	1.0767	0.918582	0.924474	0.913439	1.01604	1.04487	1.03404	1.2363	1.17246	1.2488	1.25926	1.25205	1.30228	-0.523587	-0.0271159	0.119494	-0.122145	0.0448609	0.285366	0.345968		cytoplasm	GO:0044085 cellular component biogenesis; GO:0015671 oxygen transport; GO:0010941 regulation of cell death; GO:0007596 blood coagulation; GO:0065008 regulation of biological quality; GO:0045321 leukocyte activation; GO:0045428 regulation of nitric oxide biosynthetic process; GO:0070293 renal absorption; GO:0009891 positive regulation of biosynthetic process; GO:0044699 single-organism process; GO…	GO:1904724 tertiary granule lumen; GO:0005615 extracellular space; GO:0044421 extracellular region part; GO:0031410 cytoplasmic vesicle; GO:0005737 cytoplasm; GO:0031982 vesicle; GO:0044433 cytoplasmic vesicle part; GO:0032991 macromolecular complex; GO:0044424 intracellular part; GO:0005623 cell; GO:1904813 ficolin-1-rich granule lumen; GO:0044422 organelle part; GO:0070062 extracellular exosome…	GO:0005506 iron ion binding; GO:0019825 oxygen binding; GO:0043167 ion binding; GO:0022892 substrate-specific transporter activity; GO:0030492 hemoglobin binding; GO:0005515 protein binding; GO:1901363 heterocyclic compound binding; GO:0097159 organic cyclic compound binding; GO:0020037 heme binding; GO:0046914 transition metal ion binding; GO:0005488 binding; GO:0046872 metal ion binding; GO:004…	K13823	HBB; hemoglobin subunit beta	hsa05144 Malaria - Homo sapiens (human); hsa05143 African trypanosomiasis - Homo sapiens (human);	IPR009050; IPR000971; IPR012292;	Globin-like; Globin; Globin/Protoglobin; _x000D_
P02751	Fibronectin OS=Homo sapiens		FN1	Homo sapiens	262.62	1.65569e-13	diff	0.268067	0.306588	0.259102	0.410972	0.471098	0.402697	0.529075	0.494737	0.469799	0.483716	0.483748	0.45911	0.623529	0.65812	0.601064	1.97929	1.95689	2.15264	3.94444	3.7418	4.03106	-1.85112	-1.22701	-1.00787	-1.07284	-0.673153	1.01989	1.9649	Cluster6	extracellular	GO:0044085 cellular component biogenesis; GO:0030335 positive regulation of cell migration; GO:0065008 regulation of biological quality; GO:0032270 positive regulation of cellular protein metabolic process; GO:0032989 cellular component morphogenesis; GO:0044237 cellular metabolic process; GO:0045927 positive regulation of growth; GO:0001558 regulation of cell growth; GO:0007492 endoderm developm…	GO:0034774 secretory granule lumen; GO:0016020 membrane; GO:0005615 extracellular space; GO:0044421 extracellular region part; GO:0016324 apical plasma membrane; GO:0031410 cytoplasmic vesicle; GO:0071944 cell periphery; GO:0005737 cytoplasm; GO:0031982 vesicle; GO:0044433 cytoplasmic vesicle part; GO:0032991 macromolecular complex; GO:0044424 intracellular part; GO:0005623 cell; GO:0044420 extra…	GO:0005102 receptor binding; GO:0043167 ion binding; GO:0044877 macromolecular complex binding; GO:0061134 peptidase regulator activity; GO:0016504 peptidase activator activity; GO:0005515 protein binding; GO:0005178 integrin binding; GO:0008201 heparin binding; GO:0098772 molecular function regulator; GO:1901681 sulfur compound binding; GO:0002020 protease binding; GO:0050839 cell adhesion molec…	K05717	FN1; fibronectin 1	hsa05100 Bacterial invasion of epithelial cells - Homo sapiens (human); hsa05200 Pathways in cancer - Homo sapiens (human); hsa04933 AGE-RAGE signaling pathway in diabetic complications - Homo sapiens (human); hsa05165 Human papillomavirus infection - Homo sapiens (human); hsa05146 Amoebiasis - Homo sapiens (human); hsa04810 Regulation of actin cytoskeleton - Homo sapiens (human); hsa05222 Small …	IPR000083; IPR013783; IPR013806; IPR003961; IPR000562;	Fibronectin, type I; Immunoglobulin-like fold; Kringle-like fold; Fibronectin type III; Fibronectin, type II, collagen-binding; _x000D_
P29144	Tripeptidyl-peptidase 2 OS=Homo sapiens		TPP2	Homo sapiens	138.35	1.65569e-13	diff	0.82605	0.831081	0.817104	1.02984	1.01734	1.01927	1.03337	1.04976	1.03547	0.976054	0.960803	0.970827	1.08877	1.10791	1.09149	1.07795	1.06228	1.06611	1.16049	1.16496	1.18944	-0.278015	0.0315839	0.0559009	-0.0451228	0.132278	0.0959346	0.228434		cytoplasm	GO:0016567 protein ubiquitination; GO:0044267 cellular protein metabolic process; GO:0070647 protein modification by small protein conjugation or removal; GO:0044238 primary metabolic process; GO:0044237 cellular metabolic process; GO:0000209 protein polyubiquitination; GO:0071704 organic substance metabolic process; GO:0008152 metabolic process; GO:0032446 protein modification by small protein c…	GO:0043229 intracellular organelle; GO:0005737 cytoplasm; GO:0044446 intracellular organelle part; GO:0031981 nuclear lumen; GO:0044424 intracellular part; GO:0005829 cytosol; GO:0016604 nuclear body; GO:0005623 cell; GO:0044422 organelle part; GO:0043226 organelle; GO:0043231 intracellular membrane-bounded organelle; GO:0031974 membrane-enclosed lumen; GO:0005654 nucleoplasm; GO:0005634 nucleus;…	GO:0004252 serine-type endopeptidase activity; GO:0004175 endopeptidase activity; GO:0008238 exopeptidase activity; GO:0008233 peptidase activity; GO:0008240 tripeptidyl-peptidase activity; GO:0003824 catalytic activity; GO:0017171 serine hydrolase activity; GO:0005488 binding; GO:0008236 serine-type peptidase activity; GO:0070011 peptidase activity, acting on L-amino acid peptides; GO:0005515 pr…	K01280			IPR034051; IPR000209; IPR022229;	Tripeptidyl-peptidase II domain; Peptidase S8/S53 domain; Peptidase S8A, tripeptidyl peptidase II; _x000D_
P47756	F-actin-capping protein subunit beta OS=Homo sapiens		CAPZB	Homo sapiens	31.35	2.61553e-13	diff	0.745378	0.77027	0.77138	0.995188	0.980732	0.99422	1.03527	0.996172	1.01822	0.877395	0.891013	0.880918	1.08556	1.10577	1.07872	1.257	1.26228	1.28606	1.2572	1.24488	1.26501	-0.391668	-0.0144639	0.0235071	-0.179368	0.124272	0.34299	0.328456		cyto_nucl	GO:0030833 regulation of actin filament polymerization; GO:0007596 blood coagulation; GO:0065008 regulation of biological quality; GO:0030835 negative regulation of actin filament depolymerization; GO:0060491 regulation of cell projection assembly; GO:0051129 negative regulation of cellular component organization; GO:0044699 single-organism process; GO:0030832 regulation of actin filament length;…	GO:0044421 extracellular region part; GO:0030016 myofibril; GO:0031982 vesicle; GO:0005737 cytoplasm; GO:0032991 macromolecular complex; GO:0099512 supramolecular fiber; GO:0044424 intracellular part; GO:0099080 supramolecular complex; GO:0005623 cell; GO:0044422 organelle part; GO:0043228 non-membrane-bounded organelle; GO:0070062 extracellular exosome; GO:0005856 cytoskeleton; GO:0005622 intrac…	GO:0051015 actin filament binding; GO:0050839 cell adhesion molecule binding; GO:0008092 cytoskeletal protein binding; GO:0005488 binding; GO:0045296 cadherin binding; GO:0044877 macromolecular complex binding; GO:0003779 actin binding; GO:0005515 protein binding; GO:0032403 protein complex binding;	K10365	CAPZB; capping protein (actin filament) muscle Z-line, beta	hsa04144 Endocytosis - Homo sapiens (human);
P04114	Apolipoprotein B-100 OS=Homo sapiens		APOB	Homo sapiens	515.6	4.00539e-13	diff	0.361345	0.307432	0.290432	0.443696	0.421002	0.400771	0.491897	0.476555	0.436242	0.528736	0.5	0.512673	0.635294	0.589744	0.595745	1.23508	1.17964	1.21995	4.55658	4.79713	4.90787	-1.65131	-1.24654	-1.09655	-0.96109	-0.721193	0.276592	2.24841	Cluster6	endoplasmic reticulum	GO:0044700 single organism signaling; GO:0044085 cellular component biogenesis; GO:0010744 positive regulation of macrophage derived foam cell differentiation; GO:0065008 regulation of biological quality; GO:0022414 reproductive process; GO:0006066 alcohol metabolic process; GO:0043009 chordate embryonic development; GO:0034379 very-low-density lipoprotein particle assembly; GO:0044255 cellular l…	GO:0016020 membrane; GO:0044421 extracellular region part; GO:0045334 clathrin-coated endocytic vesicle; GO:0031090 organelle membrane; GO:0034362 low-density lipoprotein particle; GO:0005737 cytoplasm; GO:0044433 cytoplasmic vesicle part; GO:0034385 triglyceride-rich plasma lipoprotein particle; GO:0043025 neuronal cell body; GO:0032991 macromolecular complex; GO:0005623 cell; GO:0034361 very-lo…	GO:0035473 lipase binding; GO:0005102 receptor binding; GO:0043167 ion binding; GO:0005319 lipid transporter activity; GO:0022892 substrate-specific transporter activity; GO:0005515 protein binding; GO:0008201 heparin binding; GO:1901681 sulfur compound binding; GO:0070325 lipoprotein particle receptor binding; GO:0097367 carbohydrate derivative binding; GO:0017127 cholesterol transporter activit…	K14462	APOB; apolipoprotein B	hsa04975 Fat digestion and absorption - Homo sapiens (human); hsa04977 Vitamin digestion and absorption - Homo sapiens (human); hsa04979 Cholesterol metabolism - Homo sapiens (human);	IPR011030; IPR015818; IPR015817; IPR001747; IPR022176; IPR015816; IPR015819; IPR016024; IPR015255; IPR009454;	Vitellinogen, superhelical; Vitellinogen, open beta-sheet, subdomain 2; Vitellinogen, open beta-sheet, subdomain 1; Lipid transport protein, N-terminal; Apolipoprotein B100 C-terminal; Vitellinogen, beta-sheet N-terminal; Lipid transport protein, beta-sheet shell; Armadillo-type fold; Vitellinogen, open beta-sheet; Lipid transport, open beta-sheet; _x000D_
P02042	Hemoglobin subunit delta OS=Homo sapiens		HBD	Homo sapiens	16.055	5.33522e-13	diff	0.686555	0.728041	0.712955	1.0154	1.0183	0.981696	1.10963	1.09856	1.08245	0.945402	0.927342	0.939264	1.08877	1.08761	1.09362	1.24604	1.21557	1.24159	1.20576	1.15779	1.15942	-0.496193	0.00718796	0.133334	-0.093408	0.124321	0.303723	0.231573		cytoplasm	GO:0015671 oxygen transport; GO:0044707 single-multicellular organism process; GO:0007596 blood coagulation; GO:0065008 regulation of biological quality; GO:0015669 gas transport; GO:0050878 regulation of body fluid levels; GO:0006950 response to stress; GO:0044699 single-organism process; GO:0050896 response to stimulus; GO:0032501 multicellular organismal process; GO:0007599 hemostasis; GO:0051…	GO:0072562 blood microparticle; GO:0044421 extracellular region part; GO:0005615 extracellular space; GO:0044464 cell part; GO:0005622 intracellular; GO:0005833 hemoglobin complex; GO:0005737 cytoplasm; GO:0032991 macromolecular complex; GO:0044445 cytosolic part; GO:0044424 intracellular part; GO:0043234 protein complex; GO:0005623 cell; GO:0005829 cytosol; GO:0005576 extracellular region; GO:00…	GO:0097159 organic cyclic compound binding; GO:1901363 heterocyclic compound binding; GO:0020037 heme binding; GO:0005506 iron ion binding; GO:0046914 transition metal ion binding; GO:0019825 oxygen binding; GO:0005488 binding; GO:0043167 ion binding; GO:0022892 substrate-specific transporter activity; GO:0046872 metal ion binding; GO:0043169 cation binding; GO:0005515 protein binding; GO:0005344…	K16151			IPR009050; IPR000971; IPR012292;	Globin-like; Globin; Globin/Protoglobin; _x000D_
P28838	Cytosol aminopeptidase OS=Homo sapiens		LAP3	Homo sapiens	56.166	7.37526e-13	diff	2.94202	2.99747	2.91533	0.617902	0.572254	0.609827	0.673022	0.70622	0.747843	0.653257	0.642447	0.642755	0.571123	0.621795	0.639362	0.840438	0.711377	0.799279	0.494856	0.545082	0.591097	1.5614	-0.737784	-0.497426	-0.630096	-0.712971	-0.355109	-0.882969	Cluster1	mitochondria	GO:0006508 proteolysis; GO:0008152 metabolic process; GO:0043170 macromolecule metabolic process; GO:0019538 protein metabolic process; GO:0044238 primary metabolic process; GO:0071704 organic substance metabolic process;	GO:0044421 extracellular region part; GO:0030054 cell junction; GO:0031982 vesicle; GO:0005737 cytoplasm; GO:0044424 intracellular part; GO:0005623 cell; GO:0044422 organelle part; GO:0031974 membrane-enclosed lumen; GO:0070062 extracellular exosome; GO:0005654 nucleoplasm; GO:0005925 focal adhesion; GO:0070013 intracellular organelle lumen; GO:0005622 intracellular; GO:0044464 cell part; GO:0098…	GO:0008238 exopeptidase activity; GO:0008233 peptidase activity; GO:0046914 transition metal ion binding; GO:0003824 catalytic activity; GO:0005488 binding; GO:0043167 ion binding; GO:0008235 metalloexopeptidase activity; GO:0043169 cation binding; GO:0046872 metal ion binding; GO:0070011 peptidase activity, acting on L-amino acid peptides; GO:0004177 aminopeptidase activity; GO:0016787 hydrolase…	K11142	LAP3; cytosol aminopeptidase [EC:3.4.11.1 3.4.11.5]	hsa00480 Glutathione metabolism - Homo sapiens (human); hsa01100 Metabolic pathways - Homo sapiens (human); hsa00330 Arginine and proline metabolism - Homo sapiens (human);	IPR000819; IPR008283;	Peptidase M17, leucyl aminopeptidase, C-terminal; Peptidase M17, leucyl aminopeptidase, N-terminal; _x000D_
Q13561	Dynactin subunit 2 OS=Homo sapiens		DCTN2	Homo sapiens	44.23	9.05573e-13	diff	0.614286	0.636824	0.656224	0.934552	0.922929	0.893064	0.920877	0.883254	0.886865	1.00958	1.00287	1.03587	1.17754	1.16774	1.19149	1.33252	1.32814	1.3125	1.33333	1.35553	1.25569	-0.653931	-0.125509	-0.157078	0.0229084	0.237418	0.405296	0.394127	Cluster5	cytoplasm	GO:0044085 cellular component biogenesis; GO:0007067 mitotic nuclear division; GO:1905508 protein localization to microtubule organizing center; GO:0060271 cilium assembly; GO:0044699 single-organism process; GO:0044782 cilium organization; GO:0051234 establishment of localization; GO:0051875 pigment granule localization; GO:0051649 establishment of localization in cell; GO:0022607 cellular compo…	GO:0016020 membrane; GO:0044421 extracellular region part; GO:0005874 microtubule; GO:0005737 cytoplasm; GO:0031982 vesicle; GO:0032991 macromolecular complex; GO:0005869 dynactin complex; GO:0030426 growth cone; GO:0044424 intracellular part; GO:0099512 supramolecular fiber; GO:0005623 cell; GO:0099080 supramolecular complex; GO:0044422 organelle part; GO:0044427 chromosomal part; GO:0043228 non…	GO:0042802 identical protein binding; GO:0008092 cytoskeletal protein binding; GO:0003774 motor activity; GO:0016462 pyrophosphatase activity; GO:0003824 catalytic activity; GO:0005488 binding; GO:0016817 hydrolase activity, acting on acid anhydrides; GO:0005515 protein binding; GO:0016787 hydrolase activity; GO:0016818 hydrolase activity, acting on acid anhydrides, in phosphorus-containing anhyd…	K10424	DCTN2; dynactin 2	hsa05016 Huntington's disease - Homo sapiens (human); hsa04962 Vasopressin-regulated water reabsorption - Homo sapiens (human);
O14602	Eukaryotic translation initiation factor 1A, Y-chromosomal OS=Homo sapiens		EIF1AY	Homo sapiens	16.442	1.1909e-12	diff	0.398319	0.405405	0.470787	1.06833	1.03372	1.04046	0.99714	1.0756	0.979866	0.974138	0.947419	0.950741	1.37219	1.36325	1.30532	1.59927	1.45868	1.61659	1.04733	1	1.02588	-1.23914	0.0668108	0.0238878	-0.0628677	0.429311	0.638343	0.0345237	Cluster5	cyto_nucl	GO:0006518 peptide metabolic process; GO:0043043 peptide biosynthetic process; GO:0044267 cellular protein metabolic process; GO:0006807 nitrogen compound metabolic process; GO:0009058 biosynthetic process; GO:0043603 cellular amide metabolic process; GO:0044238 primary metabolic process; GO:1901566 organonitrogen compound biosynthetic process; GO:0044237 cellular metabolic process; GO:1901576 or…		GO:0097159 organic cyclic compound binding; GO:1901363 heterocyclic compound binding; GO:0003723 RNA binding; GO:0008135 translation factor activity, RNA binding; GO:0005488 binding; GO:0003676 nucleic acid binding; GO:0003743 translation initiation factor activity; GO:0005515 protein binding;	K03236	EIF1A; translation initiation factor 1A	hsa03013 RNA transport - Homo sapiens (human);	IPR012340; IPR006196;	Nucleic acid-binding, OB-fold; RNA-binding domain, S1, IF1 type; _x000D_
P04003	C4b-binding protein alpha chain OS=Homo sapiens		C4BPA	Homo sapiens	67.033	1.1909e-12	diff	0.242857	0.274493	0.245555	0.305101	0.350674	0.337187	0.306959	0.391388	0.380633	0.399425	0.424474	0.3912	0.404278	0.479701	0.476596	2.0268	1.8994	1.99159	4.77881	4.69775	4.47412	-1.97762	-1.59761	-1.48358	-1.30476	-1.14518	0.979555	2.21674	Cluster6	plasma membrane	GO:0060627 regulation of vesicle-mediated transport; GO:0030450 regulation of complement activation, classical pathway; GO:0016064 immunoglobulin mediated immune response; GO:0002698 negative regulation of immune effector process; GO:1903318 negative regulation of protein maturation; GO:0045916 negative regulation of complement activation; GO:0031347 regulation of defense response; GO:0006956 com…	GO:0016020 membrane; GO:0044217 other organism part; GO:0072562 blood microparticle; GO:0044421 extracellular region part; GO:0005615 extracellular space; GO:0044464 cell part; GO:0071944 cell periphery; GO:0044216 other organism cell; GO:0044215 other organism; GO:0005623 cell; GO:0005576 extracellular region; GO:0005886 plasma membrane;	GO:0097159 organic cyclic compound binding; GO:1901363 heterocyclic compound binding; GO:0003723 RNA binding; GO:0005515 protein binding; GO:0005488 binding; GO:0003676 nucleic acid binding;	K04002	C4BPA; complement component 4 binding protein, alpha	hsa05133 Pertussis - Homo sapiens (human); hsa04610 Complement and coagulation cascades - Homo sapiens (human);	IPR000436;	Sushi/SCR/CCP domain; _x000D_
O75083	WD repeat-containing protein 1 OS=Homo sapiens		WDR1	Homo sapiens	66.193	1.25279e-12	diff	0.516807	0.548986	0.532599	0.87873	0.872832	0.922929	1.28027	1.28038	1.14765	0.957854	0.991396	0.929699	1.31765	1.34295	1.35319	0.998782	0.948503	0.948317	1.2428	1.28484	1.21222	-0.908779	-0.166147	0.303901	-0.0599178	0.419911	-0.0515308	0.317608	Cluster5	cytoplasm	GO:0001738 morphogenesis of a polarized epithelium; GO:0044085 cellular component biogenesis; GO:0065008 regulation of biological quality; GO:0014013 regulation of gliogenesis; GO:0043243 positive regulation of protein complex disassembly; GO:0035088 establishment or maintenance of apical/basal cell polarity; GO:0032989 cellular component morphogenesis; GO:0030832 regulation of actin filament len…	GO:0044421 extracellular region part; GO:0005938 cell cortex; GO:0071944 cell periphery; GO:0030054 cell junction; GO:0031982 vesicle; GO:0099568 cytoplasmic region; GO:0005737 cytoplasm; GO:0030863 cortical cytoskeleton; GO:0032991 macromolecular complex; GO:0099512 supramolecular fiber; GO:0030864 cortical actin cytoskeleton; GO:0044424 intracellular part; GO:0099080 supramolecular complex; GO:…	GO:0051015 actin filament binding; GO:0008092 cytoskeletal protein binding; GO:0005488 binding; GO:0044877 macromolecular complex binding; GO:0003779 actin binding; GO:0005515 protein binding; GO:0032403 protein complex binding;				IPR017986; IPR015943; IPR011045;	WD40-repeat-containing domain; WD40/YVTN repeat-like-containing domain; Nitrous oxide reductase, N-terminal; _x000D_
Q5VTE0	Putative elongation factor 1-alpha-like 3 OS=Homo sapiens		EEF1A1P5	Homo sapiens	50.184	1.72629e-12	diff	2.51681	2.5076	2.52667	0.777671	0.716763	0.792871	0.784557	0.701435	0.718121	0.738506	0.708413	0.72023	0.825668	0.758547	0.857447	0.689403	0.810778	0.770433	0.68107	0.630123	0.630435	1.33171	-0.392681	-0.446457	-0.469376	-0.298979	-0.405153	-0.628667	Cluster1	cytoplasm	GO:0006518 peptide metabolic process; GO:0006414 translational elongation; GO:0043043 peptide biosynthetic process; GO:0044267 cellular protein metabolic process; GO:0006807 nitrogen compound metabolic process; GO:0009058 biosynthetic process; GO:0043603 cellular amide metabolic process; GO:0044238 primary metabolic process; GO:1901566 organonitrogen compound biosynthetic process; GO:1901576 orga…	GO:0043229 intracellular organelle; GO:0005615 extracellular space; GO:0044421 extracellular region part; GO:0005737 cytoplasm; GO:0031982 vesicle; GO:0044424 intracellular part; GO:0005623 cell; GO:0005576 extracellular region; GO:0043226 organelle; GO:0070062 extracellular exosome; GO:0043231 intracellular membrane-bounded organelle; GO:0005634 nucleus; GO:0005622 intracellular; GO:0044464 cell…	GO:1901265 nucleoside phosphate binding; GO:0003746 translation elongation factor activity; GO:0016817 hydrolase activity, acting on acid anhydrides; GO:0016787 hydrolase activity; GO:1901363 heterocyclic compound binding; GO:0097159 organic cyclic compound binding; GO:0016462 pyrophosphatase activity; GO:0032553 ribonucleotide binding; GO:0003824 catalytic activity; GO:0005488 binding; GO:003255…	K03231	EEF1A; elongation factor 1-alpha	hsa05134 Legionellosis - Homo sapiens (human); hsa03013 RNA transport - Homo sapiens (human);	IPR004160; IPR004161; IPR009001; IPR027417; IPR000795; IPR009000;	Translation elongation factor EFTu/EF1A, C-terminal; Translation elongation factor EFTu-like, domain 2; Translation elongation factor EF1A/initiation factor IF2gamma, C-terminal; P-loop containing nucleoside triphosphate hydrolase; Transcription factor, GTP-binding domain; Translation protein, beta-barrel domain; _x000D_
Q00013	55 kDa erythrocyte membrane protein OS=Homo sapiens		MPP1	Homo sapiens	52.296	1.91562e-12	diff	1.22941	1.23564	1.23878	0.957652	0.963391	0.963391	1.1592	1.17033	1.18696	1.09962	1.10899	1.09708	0.965775	0.949786	0.989362	0.677223	0.68024	0.695913	0.778807	0.784836	0.76294	0.30405	-0.05668	0.229107	0.139972	-0.0466652	-0.547068	-0.366853	Cluster4	nucleus	GO:0044700 single organism signaling; GO:0046710 GDP metabolic process; GO:0009116 nucleoside metabolic process; GO:0042278 purine nucleoside metabolic process; GO:0009167 purine ribonucleoside monophosphate metabolic process; GO:0009117 nucleotide metabolic process; GO:0044699 single-organism process; GO:0009185 ribonucleoside diphosphate metabolic process; GO:0009135 purine nucleoside diphospha…	GO:0043229 intracellular organelle; GO:0016020 membrane; GO:0098862 cluster of actin-based cell projections; GO:0031226 intrinsic component of plasma membrane; GO:0042995 cell projection; GO:0005938 cell cortex; GO:0043232 intracellular non-membrane-bounded organelle; GO:0071944 cell periphery; GO:0005737 cytoplasm; GO:0099568 cytoplasmic region; GO:0030863 cortical cytoskeleton; GO:0031224 intri…	GO:0016301 kinase activity; GO:0003824 catalytic activity; GO:0005488 binding; GO:0004385 guanylate kinase activity; GO:0019205 nucleobase-containing compound kinase activity; GO:0005515 protein binding; GO:0019201 nucleotide kinase activity; GO:0016740 transferase activity; GO:0016776 phosphotransferase activity, phosphate group as acceptor; GO:0016772 transferase activity, transferring phosphor…				IPR011511; IPR001452; IPR008144; IPR027417; IPR008145; IPR001478;	Variant SH3 domain; SH3 domain; Guanylate kinase-like domain; P-loop containing nucleoside triphosphate hydrolase; Guanylate kinase/L-type calcium channel beta subunit; PDZ domain; _x000D_
P13716	Delta-aminolevulinic acid dehydratase OS=Homo sapiens		ALAD	Homo sapiens	36.294	2.7328e-12	diff	0.821008	0.815034	0.832345	1.01155	1.02408	1.00289	1.05338	1.06603	1.06807	0.91954	0.933078	0.919177	1.06203	1.08761	1.08404	1.11693	1.08144	1.08293	1.17798	1.16189	1.15631	-0.281448	0.0183553	0.0874294	-0.114177	0.108135	0.129144	0.220774		mitochondria	GO:0044085 cellular component biogenesis; GO:0045321 leukocyte activation; GO:0046685 response to arsenic-containing substance; GO:0071345 cellular response to cytokine stimulus; GO:0044237 cellular metabolic process; GO:0009607 response to biotic stimulus; GO:0009605 response to external stimulus; GO:0008152 metabolic process; GO:0009635 response to herbicide; GO:0065003 macromolecular complex a…	GO:0034774 secretory granule lumen; GO:0005615 extracellular space; GO:0044421 extracellular region part; GO:0031410 cytoplasmic vesicle; GO:0031982 vesicle; GO:0005737 cytoplasm; GO:0044433 cytoplasmic vesicle part; GO:0044424 intracellular part; GO:0005623 cell; GO:1904813 ficolin-1-rich granule lumen; GO:0044422 organelle part; GO:0070062 extracellular exosome; GO:0101002 ficolin-1-rich granul…	GO:0042802 identical protein binding; GO:0046914 transition metal ion binding; GO:0003824 catalytic activity; GO:0005488 binding; GO:0043167 ion binding; GO:0016829 lyase activity; GO:0046872 metal ion binding; GO:0043169 cation binding; GO:0016836 hydro-lyase activity; GO:0005515 protein binding; GO:0008270 zinc ion binding; GO:0032791 lead ion binding; GO:0004655 porphobilinogen synthase activi…	K01698	hemB; porphobilinogen synthase [EC:4.2.1.24]	hsa01100 Metabolic pathways - Homo sapiens (human); hsa00860 Porphyrin and chlorophyll metabolism - Homo sapiens (human);	IPR013785;	Aldolase-type TIM barrel; _x000D_
Q92878	DNA repair protein RAD50 OS=Homo sapiens		RAD50	Homo sapiens	153.89	2.82716e-12	diff	1.56975	1.61233	1.58086	1.14918	1.10308	1.08574	0.775977	0.805742	0.785235	1.06992	1.08222	1.05787	0.852406	0.793803	0.797872	0.851401	0.798802	0.798077	0.626543	0.66291	0.65942	0.666798	0.15361	-0.34211	0.0975523	-0.296434	-0.29386	-0.622786	Cluster3	cytoplasm	GO:0065008 regulation of biological quality; GO:0032270 positive regulation of cellular protein metabolic process; GO:0022414 reproductive process; GO:0016233 telomere capping; GO:0032204 regulation of telomere maintenance; GO:0044237 cellular metabolic process; GO:0008152 metabolic process; GO:0044093 positive regulation of molecular function; GO:0044702 single organism reproductive process; GO:…	GO:0016020 membrane; GO:0000784 nuclear chromosome, telomeric region; GO:0000781 chromosome, telomeric region; GO:0032991 macromolecular complex; GO:0044424 intracellular part; GO:0005623 cell; GO:0044422 organelle part; GO:0044427 chromosomal part; GO:0043228 non-membrane-bounded organelle; GO:0000793 condensed chromosome; GO:0031974 membrane-enclosed lumen; GO:0005654 nucleoplasm; GO:0070013 in…	GO:1901265 nucleoside phosphate binding; GO:0003690 double-stranded DNA binding; GO:0004017 adenylate kinase activity; GO:0019205 nucleobase-containing compound kinase activity; GO:0003697 single-stranded DNA binding; GO:0042162 telomeric DNA binding; GO:0016817 hydrolase activity, acting on acid anhydrides; GO:0005515 protein binding; GO:0016787 hydrolase activity; GO:0019201 nucleotide kinase a…	K10866	RAD50; DNA repair protein RAD50 [EC:3.6.-.-]	hsa03450 Non-homologous end-joining - Homo sapiens (human); hsa04218 Cellular senescence - Homo sapiens (human); hsa03440 Homologous recombination - Homo sapiens (human);	IPR013134; IPR027417;	RAD50, zinc hook; P-loop containing nucleoside triphosphate hydrolase; _x000D_
P06753	Tropomyosin alpha-3 chain OS=Homo sapiens		TPM3	Homo sapiens	32.95	2.96765e-12	diff	0.767227	0.79223	0.767993	0.957652	0.970135	0.961464	1.01144	0.988517	1.03547	0.885057	0.889101	0.906743	1.06524	1.06624	1.0883	1.28989	1.29701	1.26202	1.21811	1.18238	1.19565	-0.366373	-0.0542882	0.0166798	-0.162324	0.101928	0.359389	0.261376		cytoplasm	GO:0030048 actin filament-based movement; GO:0016043 cellular component organization; GO:0030049 muscle filament sliding; GO:0070252 actin-mediated cell contraction; GO:0003012 muscle system process; GO:0003008 system process; GO:0033275 actin-myosin filament sliding; GO:0044763 single-organism cellular process; GO:0007015 actin filament organization; GO:0044699 single-organism process; GO:003250…	GO:0044421 extracellular region part; GO:0030016 myofibril; GO:0031982 vesicle; GO:0005737 cytoplasm; GO:0099512 supramolecular fiber; GO:0044424 intracellular part; GO:0099080 supramolecular complex; GO:0005623 cell; GO:0032432 actin filament bundle; GO:0044422 organelle part; GO:0005862 muscle thin filament tropomyosin; GO:0043228 non-membrane-bounded organelle; GO:0070062 extracellular exosome…	GO:0051015 actin filament binding; GO:0008092 cytoskeletal protein binding; GO:0005488 binding; GO:0044877 macromolecular complex binding; GO:0003779 actin binding; GO:0005515 protein binding; GO:0008307 structural constituent of muscle; GO:0005198 structural molecule activity; GO:0032403 protein complex binding;	K09290	TPM3; tropomyosin 3	hsa04260 Cardiac muscle contraction - Homo sapiens (human); hsa05216 Thyroid cancer - Homo sapiens (human); hsa05200 Pathways in cancer - Homo sapiens (human); hsa05414 Dilated cardiomyopathy (DCM) - Homo sapiens (human); hsa04261 Adrenergic signaling in cardiomyocytes - Homo sapiens (human); hsa05410 Hypertrophic cardiomyopathy (HCM) - Homo sapiens (human);
P02652	Apolipoprotein A-II OS=Homo sapiens		APOA2	Homo sapiens	11.175	3.3846e-12	diff	0.238655	0.182432	0.27265	0.3436	0.298651	0.306358	0.36225	0.3311	0.365292	0.443487	0.455067	0.42659	0.442781	0.444444	0.443617	1.32521	1.38683	1.49639	5.23868	5.1916	5.5	-2.13215	-1.66379	-1.50416	-1.17932	-1.17262	0.486501	2.40827	Cluster6	extracellular	GO:0044085 cellular component biogenesis; GO:0032371 regulation of sterol transport; GO:0006066 alcohol metabolic process; GO:0009891 positive regulation of biosynthetic process; GO:0002698 negative regulation of immune effector process; GO:0044255 cellular lipid metabolic process; GO:0044237 cellular metabolic process; GO:0008610 lipid biosynthetic process; GO:0046461 neutral lipid catabolic pro…	GO:0005783 endoplasmic reticulum; GO:0044421 extracellular region part; GO:0005615 extracellular space; GO:0031410 cytoplasmic vesicle; GO:0005737 cytoplasm; GO:0031982 vesicle; GO:0034358 plasma lipoprotein particle; GO:0034385 triglyceride-rich plasma lipoprotein particle; GO:0032991 macromolecular complex; GO:0044424 intracellular part; GO:0005623 cell; GO:0034361 very-low-density lipoprotein …	GO:0032934 sterol binding; GO:0070405 ammonium ion binding; GO:0005102 receptor binding; GO:0046983 protein dimerization activity; GO:0005319 lipid transporter activity; GO:0022892 substrate-specific transporter activity; GO:0005515 protein binding; GO:0004857 enzyme inhibitor activity; GO:0098772 molecular function regulator; GO:0005496 steroid binding; GO:0097159 organic cyclic compound binding…	K08758	APOA2; apolipoprotein A-II	hsa03320 PPAR signaling pathway - Homo sapiens (human); hsa04979 Cholesterol metabolism - Homo sapiens (human);
P28074	Proteasome subunit beta type-5 OS=Homo sapiens		PSMB5	Homo sapiens	28.48	3.3846e-12	diff	0.72605	0.746622	0.740898	0.92204	0.909441	0.924855	0.99428	0.977033	0.999041	0.912835	0.898662	0.905787	1.08877	1.03526	1.07766	1.48843	1.51737	1.44351	1.17284	1.22951	1.19772	-0.438688	-0.122249	-0.0143932	-0.142827	0.0935296	0.568313	0.262794	Cluster5	nucleus	GO:0044700 single organism signaling; GO:0065008 regulation of biological quality; GO:0032270 positive regulation of cellular protein metabolic process; GO:0002220 innate immune response activating cell surface receptor signaling pathway; GO:0007166 cell surface receptor signaling pathway; GO:0010608 posttranscriptional regulation of gene expression; GO:0051443 positive regulation of ubiquitin-pr…	GO:0044421 extracellular region part; GO:0031982 vesicle; GO:0005737 cytoplasm; GO:0032991 macromolecular complex; GO:0044424 intracellular part; GO:0005623 cell; GO:0044422 organelle part; GO:0043228 non-membrane-bounded organelle; GO:1905369 endopeptidase complex; GO:0005856 cytoskeleton; GO:0031974 membrane-enclosed lumen; GO:0070062 extracellular exosome; GO:0005815 microtubule organizing cen…	GO:0004175 endopeptidase activity; GO:0004298 threonine-type endopeptidase activity; GO:0008233 peptidase activity; GO:0070003 threonine-type peptidase activity; GO:0003824 catalytic activity; GO:0005488 binding; GO:0070011 peptidase activity, acting on L-amino acid peptides; GO:0016787 hydrolase activity; GO:0005515 protein binding;	K02737	PSMB5; 20S proteasome subunit beta 5 [EC:3.4.25.1]	hsa03050 Proteasome - Homo sapiens (human);	IPR029055;	Nucleophile aminohydrolases, N-terminal; _x000D_
P20618	Proteasome subunit beta type-1 OS=Homo sapiens		PSMB1	Homo sapiens	26.489	3.46382e-12	diff	0.742017	0.714527	0.740051	0.94129	0.927746	0.930636	1.00286	0.948325	0.948226	0.91092	0.874761	0.894309	1.06417	1.09722	1.09043	1.47503	1.4982	1.52885	1.15947	1.17008	1.16563	-0.449907	-0.0997331	-0.0497076	-0.162933	0.116159	0.585474	0.220394	Cluster5	cytoplasm	GO:0044700 single organism signaling; GO:0010608 posttranscriptional regulation of gene expression; GO:0051443 positive regulation of ubiquitin-protein transferase activity; GO:0031347 regulation of defense response; GO:0010564 regulation of cell cycle process; GO:0044237 cellular metabolic process; GO:1903364 positive regulation of cellular protein catabolic process; GO:0008152 metabolic process…	GO:0034774 secretory granule lumen; GO:0044421 extracellular region part; GO:0031410 cytoplasmic vesicle; GO:0031982 vesicle; GO:0005737 cytoplasm; GO:0044433 cytoplasmic vesicle part; GO:0032991 macromolecular complex; GO:0044424 intracellular part; GO:0005623 cell; GO:1904813 ficolin-1-rich granule lumen; GO:0044422 organelle part; GO:1905369 endopeptidase complex; GO:0070062 extracellular exos…	GO:0004175 endopeptidase activity; GO:0004298 threonine-type endopeptidase activity; GO:0008233 peptidase activity; GO:0070003 threonine-type peptidase activity; GO:0003824 catalytic activity; GO:0005488 binding; GO:0070011 peptidase activity, acting on L-amino acid peptides; GO:0016787 hydrolase activity; GO:0005515 protein binding;	K02732	PSMB1; 20S proteasome subunit beta 6 [EC:3.4.25.1]	hsa03050 Proteasome - Homo sapiens (human);	IPR029055;	Nucleophile aminohydrolases, N-terminal; _x000D_
P49720	Proteasome subunit beta type-3 OS=Homo sapiens		PSMB3	Homo sapiens	22.949	4.00378e-12	diff	0.727731	0.723818	0.747671	0.993263	0.982659	0.980732	1.01525	1.00957	1.03739	0.864943	0.902486	0.902917	1.09519	1.09188	1.10745	1.4458	1.4024	1.38462	1.13374	1.10451	1.06832	-0.448116	-0.0210196	0.0295134	-0.168227	0.135077	0.496415	0.139949		cytoplasm	GO:0044700 single organism signaling; GO:0065008 regulation of biological quality; GO:0032270 positive regulation of cellular protein metabolic process; GO:0002220 innate immune response activating cell surface receptor signaling pathway; GO:0007166 cell surface receptor signaling pathway; GO:0010608 posttranscriptional regulation of gene expression; GO:0051443 positive regulation of ubiquitin-pr…	GO:0044421 extracellular region part; GO:0031982 vesicle; GO:0005737 cytoplasm; GO:0032991 macromolecular complex; GO:0044424 intracellular part; GO:0005623 cell; GO:0019774 proteasome core complex, beta-subunit complex; GO:0044422 organelle part; GO:1905369 endopeptidase complex; GO:0031974 membrane-enclosed lumen; GO:0070062 extracellular exosome; GO:0005654 nucleoplasm; GO:1902494 catalytic co…	GO:0004175 endopeptidase activity; GO:0004298 threonine-type endopeptidase activity; GO:0008233 peptidase activity; GO:0070003 threonine-type peptidase activity; GO:0003824 catalytic activity; GO:0005488 binding; GO:0070011 peptidase activity, acting on L-amino acid peptides; GO:0016787 hydrolase activity; GO:0005515 protein binding;	K02735	PSMB3; 20S proteasome subunit beta 3 [EC:3.4.25.1]	hsa03050 Proteasome - Homo sapiens (human);	IPR029055;	Nucleophile aminohydrolases, N-terminal; _x000D_
Q00610	Clathrin heavy chain 1 OS=Homo sapiens		CLTC	Homo sapiens	191.61	4.52897e-12	diff	1.33782	1.37247	1.35478	1.20982	1.17052	1.20617	1.17731	1.15024	1.14382	1.02778	1.02486	1.03204	0.853476	0.867521	0.82234	0.665043	0.701796	0.667067	0.609053	0.607582	0.620083	0.438237	0.257456	0.210428	0.0401507	-0.2386	-0.561151	-0.707892	Cluster4	cytoplasm	GO:0044700 single organism signaling; GO:0001649 osteoblast differentiation; GO:0032885 regulation of polysaccharide biosynthetic process; GO:0007166 cell surface receptor signaling pathway; GO:0006914 autophagy; GO:0010564 regulation of cell cycle process; GO:0044237 cellular metabolic process; GO:0015031 protein transport; GO:1900126 negative regulation of hyaluronan biosynthetic process; GO:00…	GO:0016020 membrane; GO:0044421 extracellular region part; GO:1990498 mitotic spindle microtubule; GO:0045334 clathrin-coated endocytic vesicle; GO:0031090 organelle membrane; GO:0005737 cytoplasm; GO:0044433 cytoplasmic vesicle part; GO:0032991 macromolecular complex; GO:0032588 trans-Golgi network membrane; GO:0036019 endolysosome; GO:0005623 cell; GO:0099080 supramolecular complex; GO:0044422 …	GO:0097159 organic cyclic compound binding; GO:1901363 heterocyclic compound binding; GO:0003723 RNA binding; GO:0030276 clathrin binding; GO:0003725 double-stranded RNA binding; GO:0005488 binding; GO:0003676 nucleic acid binding; GO:0019901 protein kinase binding; GO:0005515 protein binding; GO:0019900 kinase binding; GO:0005198 structural molecule activity; GO:0019899 enzyme binding; GO:003205…	K04646	CLTC; clathrin heavy chain	hsa04142 Lysosome - Homo sapiens (human); hsa05100 Bacterial invasion of epithelial cells - Homo sapiens (human); hsa05016 Huntington's disease - Homo sapiens (human); hsa04144 Endocytosis - Homo sapiens (human); hsa04961 Endocrine and other factor-regulated calcium reabsorption - Homo sapiens (human); hsa04721 Synaptic vesicle cycle - Homo sapiens (human);	IPR016025; IPR015348; IPR011990; IPR016024; IPR001473;	Clathrin, heavy chain, linker/propeller domain; Clathrin, heavy chain, linker, core motif; Tetratricopeptide-like helical domain; Armadillo-type fold; Clathrin, heavy chain, propeller, N-terminal; _x000D_
P49588	Alanine--tRNA ligase, cytoplasmic OS=Homo sapiens		AARS	Homo sapiens	106.81	4.61848e-12	diff	1.61597	1.64189	1.61812	0.87873	0.88632	0.874759	0.993327	1.02201	1	1.06513	1.03442	1.05787	0.874866	0.892094	0.85	0.688185	0.603593	0.652644	0.774691	0.818648	0.773292	0.700692	-0.184551	0.00724977	0.0736703	-0.197354	-0.627705	-0.342636	Cluster3	cytoplasm	GO:0044700 single organism signaling; GO:0065008 regulation of biological quality; GO:0010941 regulation of cell death; GO:0006518 peptide metabolic process; GO:0007420 brain development; GO:0010608 posttranscriptional regulation of gene expression; GO:0043523 regulation of neuron apoptotic process; GO:0009451 RNA modification; GO:0044237 cellular metabolic process; GO:0050877 neurological system…	GO:0016020 membrane; GO:0044421 extracellular region part; GO:0031982 vesicle; GO:0005737 cytoplasm; GO:0044424 intracellular part; GO:0005829 cytosol; GO:0005623 cell; GO:0005576 extracellular region; GO:0043226 organelle; GO:0070062 extracellular exosome; GO:0005622 intracellular; GO:0044464 cell part; GO:1903561 extracellular vesicle; GO:0043227 membrane-bounded organelle; GO:0043230 extracell…	GO:0016876 ligase activity, forming aminoacyl-tRNA and related compounds; GO:0016597 amino acid binding; GO:1901265 nucleoside phosphate binding; GO:0052689 carboxylic ester hydrolase activity; GO:0016875 ligase activity, forming carbon-oxygen bonds; GO:0016874 ligase activity; GO:0016787 hydrolase activity; GO:1901363 heterocyclic compound binding; GO:0097159 organic cyclic compound binding; GO:…	K01872	AARS; alanyl-tRNA synthetase [EC:6.1.1.7]	hsa00970 Aminoacyl-tRNA biosynthesis - Homo sapiens (human);	IPR018163; IPR018164; IPR012947; IPR018162; IPR003156; IPR009000; IPR018165;	Threonyl/alanyl tRNA synthetase, class II-like, putative editing domain; Alanyl-tRNA synthetase, class IIc, N-terminal; Threonyl/alanyl tRNA synthetase, SAD; Alanine-tRNA ligase, class IIc, anti-codon-binding domain; DHHA1 domain; Translation protein, beta-barrel domain; Alanyl-tRNA synthetase, class IIc, core domain; _x000D_
P20851	C4b-binding protein beta chain OS=Homo sapiens		C4BPB	Homo sapiens	28.357	4.87662e-12	diff	0.278151	0.311655	0.347163	0.39846	0.424855	0.453757	0.398475	0.4	0.427613	0.462644	0.544933	0.500239	0.592513	0.689103	0.681915	1.79172	1.94132	1.80769	4.45885	3.91291	4.12215	-1.68478	-1.23415	-1.29166	-0.995729	-0.614875	0.884176	2.0561	Cluster6	extracellular	GO:0060627 regulation of vesicle-mediated transport; GO:0030450 regulation of complement activation, classical pathway; GO:0016064 immunoglobulin mediated immune response; GO:0007596 blood coagulation; GO:0065008 regulation of biological quality; GO:0002698 negative regulation of immune effector process; GO:1903318 negative regulation of protein maturation; GO:0045916 negative regulation of compl…	GO:0016020 membrane; GO:0044217 other organism part; GO:0005615 extracellular space; GO:0044421 extracellular region part; GO:0044464 cell part; GO:0071944 cell periphery; GO:0044216 other organism cell; GO:0044215 other organism; GO:0005623 cell; GO:0005576 extracellular region; GO:0005886 plasma membrane;	GO:0005515 protein binding; GO:0005488 binding;	K04003	C4BPB; complement component 4 binding protein, beta	hsa05133 Pertussis - Homo sapiens (human); hsa04610 Complement and coagulation cascades - Homo sapiens (human);	IPR000436;	Sushi/SCR/CCP domain; _x000D_
O14818	Proteasome subunit alpha type-7 OS=Homo sapiens		PSMA7	Homo sapiens	27.887	5.44857e-12	diff	0.792437	0.804054	0.776461	0.952839	0.94027	0.947013	0.976168	0.964593	0.986577	0.91954	0.909178	0.914395	1.03529	1.06838	1.05957	1.36663	1.36048	1.31851	1.12963	1.09939	1.14286	-0.338428	-0.0790306	-0.0354341	-0.129164	0.0763151	0.431214	0.168397		cytoplasm	GO:0044700 single organism signaling; GO:0065008 regulation of biological quality; GO:0032270 positive regulation of cellular protein metabolic process; GO:0002220 innate immune response activating cell surface receptor signaling pathway; GO:0007166 cell surface receptor signaling pathway; GO:0010608 posttranscriptional regulation of gene expression; GO:0051443 positive regulation of ubiquitin-pr…	GO:0044421 extracellular region part; GO:0031982 vesicle; GO:0005737 cytoplasm; GO:0032991 macromolecular complex; GO:0044424 intracellular part; GO:0005623 cell; GO:0044422 organelle part; GO:1905369 endopeptidase complex; GO:0031974 membrane-enclosed lumen; GO:0070062 extracellular exosome; GO:1902494 catalytic complex; GO:0005654 nucleoplasm; GO:0070013 intracellular organelle lumen; GO:000562…	GO:0004175 endopeptidase activity; GO:0004298 threonine-type endopeptidase activity; GO:0008233 peptidase activity; GO:0042802 identical protein binding; GO:0070003 threonine-type peptidase activity; GO:0003824 catalytic activity; GO:0005488 binding; GO:0070011 peptidase activity, acting on L-amino acid peptides; GO:0016787 hydrolase activity; GO:0005515 protein binding;	K02731	PSMA7; 20S proteasome subunit alpha 4 [EC:3.4.25.1]	hsa03050 Proteasome - Homo sapiens (human);	IPR029055; IPR000426;	Nucleophile aminohydrolases, N-terminal; Proteasome alpha-subunit, N-terminal domain; _x000D_
P00751	Complement factor B OS=Homo sapiens		CFB	Homo sapiens	85.532	6.59962e-12	diff	0.243697	0.262669	0.328535	0.377286	0.404624	0.417148	0.446139	0.435407	0.500479	0.444444	0.508604	0.537542	0.535829	0.525641	0.565957	1.46529	1.48024	1.40505	4.83436	4.22848	4.53209	-1.85713	-1.32433	-1.12087	-1.01362	-0.88308	0.535878	2.17788	Cluster6	extracellular	GO:0030449 regulation of complement activation; GO:2000257 regulation of protein activation cascade; GO:0002252 immune effector process; GO:0060255 regulation of macromolecule metabolic process; GO:0002920 regulation of humoral immune response; GO:0002673 regulation of acute inflammatory response; GO:0006959 humoral immune response; GO:0080134 regulation of response to stress; GO:0050896 response…	GO:0016020 membrane; GO:0005615 extracellular space; GO:0044421 extracellular region part; GO:0071944 cell periphery; GO:0031982 vesicle; GO:0005623 cell; GO:0005576 extracellular region; GO:0005886 plasma membrane; GO:0043226 organelle; GO:0070062 extracellular exosome; GO:0072562 blood microparticle; GO:0044464 cell part; GO:1903561 extracellular vesicle; GO:0043227 membrane-bounded organelle; …	GO:0004252 serine-type endopeptidase activity; GO:0004175 endopeptidase activity; GO:0008233 peptidase activity; GO:0017171 serine hydrolase activity; GO:0003824 catalytic activity; GO:0005488 binding; GO:0008236 serine-type peptidase activity; GO:0001848 complement binding; GO:0070011 peptidase activity, acting on L-amino acid peptides; GO:0005515 protein binding; GO:0016787 hydrolase activity;	K01335	CFB; component factor B [EC:3.4.21.47]	hsa04610 Complement and coagulation cascades - Homo sapiens (human); hsa05150 Staphylococcus aureus infection - Homo sapiens (human);	IPR009003; IPR000436; IPR001254; IPR002035;	Peptidase S1, PA clan; Sushi/SCR/CCP domain; Serine proteases, trypsin domain; von Willebrand factor, type A; _x000D_
P05546	Heparin cofactor 2 OS=Homo sapiens		SERPIND1	Homo sapiens	57.07	6.59962e-12	diff	0.135294	0.221284	0.131245	0.263715	0.27264	0.246628	0.384175	0.386603	0.403643	0.418582	0.435946	0.398852	0.486631	0.442308	0.465957	1.13155	1.04551	1.22716	5.51337	5.71107	5.49793	-2.66384	-1.93916	-1.35336	-1.26009	-1.1059	0.179276	2.47853	Cluster6	extracellular	GO:0050794 regulation of cellular process; GO:0044707 single-multicellular organism process; GO:0007596 blood coagulation; GO:0065008 regulation of biological quality; GO:0010951 negative regulation of endopeptidase activity; GO:0060255 regulation of macromolecule metabolic process; GO:0044699 single-organism process; GO:0048523 negative regulation of cellular process; GO:0048519 negative regulat…	GO:0070062 extracellular exosome; GO:0043226 organelle; GO:0005615 extracellular space; GO:0044421 extracellular region part; GO:0031982 vesicle; GO:1903561 extracellular vesicle; GO:0043227 membrane-bounded organelle; GO:0005576 extracellular region; GO:0043230 extracellular organelle;	GO:0043167 ion binding; GO:0061134 peptidase regulator activity; GO:0008201 heparin binding; GO:0098772 molecular function regulator; GO:0004857 enzyme inhibitor activity; GO:1901681 sulfur compound binding; GO:0004866 endopeptidase inhibitor activity; GO:0004867 serine-type endopeptidase inhibitor activity; GO:0097367 carbohydrate derivative binding; GO:0030234 enzyme regulator activity; GO:0005…	K03912	SERPIND1; heparin cofactor II	hsa04610 Complement and coagulation cascades - Homo sapiens (human);	IPR023796; IPR033831;	Serpin domain; Heparin cofactor II; _x000D_
P00558	Phosphoglycerate kinase 1 OS=Homo sapiens		PGK1	Homo sapiens	44.614	6.70198e-12	diff	0.635294	0.576014	0.575783	0.981713	1.03565	1.04817	0.928503	0.966507	0.971237	0.875479	0.90153	0.900048	1.11123	1.10043	1.10532	1.10597	1.16647	1.22476	1.56996	1.54201	1.57039	-0.74891	0.0305919	-0.0660912	-0.164445	0.144895	0.219985	0.642221	Cluster5	cytoplasm	GO:0046365 monosaccharide catabolic process; GO:0006757 ATP generation from ADP; GO:0009116 nucleoside metabolic process; GO:0042278 purine nucleoside metabolic process; GO:0006165 nucleoside diphosphate phosphorylation; GO:0046031 ADP metabolic process; GO:0019362 pyridine nucleotide metabolic process; GO:0019319 hexose biosynthetic process; GO:0006096 glycolytic process; GO:0009167 purine ribon…	GO:0016020 membrane; GO:0044421 extracellular region part; GO:0098857 membrane microdomain; GO:0031982 vesicle; GO:0005737 cytoplasm; GO:0044424 intracellular part; GO:0005623 cell; GO:0005829 cytosol; GO:0005576 extracellular region; GO:0043226 organelle; GO:0070062 extracellular exosome; GO:0044425 membrane part; GO:0005622 intracellular; GO:0044464 cell part; GO:0098805 whole membrane; GO:0098…	GO:0005524 ATP binding; GO:1901265 nucleoside phosphate binding; GO:0001882 nucleoside binding; GO:0043167 ion binding; GO:0005515 protein binding; GO:0000166 nucleotide binding; GO:0016774 phosphotransferase activity, carboxyl group as acceptor; GO:0097159 organic cyclic compound binding; GO:1901363 heterocyclic compound binding; GO:0032549 ribonucleoside binding; GO:0097367 carbohydrate derivat…	K00927	PGK; phosphoglycerate kinase [EC:2.7.2.3]	hsa04066 HIF-1 signaling pathway - Homo sapiens (human); hsa01100 Metabolic pathways - Homo sapiens (human); hsa00010 Glycolysis / Gluconeogenesis - Homo sapiens (human); hsa01230 Biosynthesis of amino acids - Homo sapiens (human); hsa01200 Carbon metabolism - Homo sapiens (human);	IPR015824; IPR015901;	Phosphoglycerate kinase, N-terminal; Phosphoglycerate kinase, C-terminal; _x000D_
Q15003	Condensin complex subunit 2 OS=Homo sapiens		NCAPH	Homo sapiens	82.562	6.74328e-12	diff	1.75378	1.70101	1.70703	1.17709	1.17823	1.18208	0.99142	0.955981	0.962608	0.972222	0.982792	0.979436	0.841711	0.80235	0.876596	0.542022	0.621557	0.614183	0.546296	0.547131	0.564182	0.782783	0.237725	-0.0441191	-0.0318873	-0.252105	-0.757626	-0.856018	Cluster3	nucleus	GO:0000003 reproduction; GO:0016043 cellular component organization; GO:1903046 meiotic cell cycle process; GO:0022414 reproductive process; GO:0048285 organelle fission; GO:0007067 mitotic nuclear division; GO:0044699 single-organism process; GO:2000373 positive regulation of DNA topoisomerase (ATP-hydrolyzing) activity; GO:1903047 mitotic cell cycle process; GO:0030261 chromosome condensation; …	GO:0016020 membrane; GO:0005737 cytoplasm; GO:0032991 macromolecular complex; GO:0044424 intracellular part; GO:0005623 cell; GO:0044422 organelle part; GO:0044427 chromosomal part; GO:0043228 non-membrane-bounded organelle; GO:0031974 membrane-enclosed lumen; GO:0000793 condensed chromosome; GO:0070013 intracellular organelle lumen; GO:0000796 condensin complex; GO:0044454 nuclear chromosome par…	GO:0044547 DNA topoisomerase binding; GO:0001671 ATPase activator activity; GO:0030234 enzyme regulator activity; GO:0060589 nucleoside-triphosphatase regulator activity; GO:0005488 binding; GO:0072587 DNA topoisomerase (ATP-hydrolyzing) activator activity; GO:0005515 protein binding; GO:0003682 chromatin binding; GO:0060590 ATPase regulator activity; GO:0098772 molecular function regulator; GO:0…	K06676
Q9BXD5	N-acetylneuraminate lyase OS=Homo sapiens		NPL	Homo sapiens	35.162	6.74328e-12	diff	1.76471	1.71115	1.76376	1.00962	0.961464	0.983622	1.07912	1.06603	1.11026	0.920498	0.917782	0.932568	0.916578	0.94765	0.9	0.604141	0.65988	0.557692	0.59465	0.588115	0.582816	0.804349	-0.0222331	0.117667	-0.11467	-0.118416	-0.723075	-0.764868	Cluster3	cytoplasm	GO:0044712 single-organism catabolic process; GO:0044281 small molecule metabolic process; GO:0044763 single-organism cellular process; GO:1901136 carbohydrate derivative catabolic process; GO:0044699 single-organism process; GO:0044282 small molecule catabolic process; GO:0005975 carbohydrate metabolic process; GO:0044238 primary metabolic process; GO:0044237 cellular metabolic process; GO:00717…	GO:0044464 cell part; GO:0005622 intracellular; GO:0005737 cytoplasm; GO:0044424 intracellular part; GO:0005623 cell; GO:0005829 cytosol; GO:0044444 cytoplasmic part;	GO:0008747 N-acetylneuraminate lyase activity; GO:0042802 identical protein binding; GO:0003824 catalytic activity; GO:0016833 oxo-acid-lyase activity; GO:0005488 binding; GO:0016830 carbon-carbon lyase activity; GO:0016829 lyase activity; GO:0005515 protein binding;	K01639	E4.1.3.3; N-acetylneuraminate lyase [EC:4.1.3.3]	hsa00520 Amino sugar and nucleotide sugar metabolism - Homo sapiens (human);	IPR013785;	Aldolase-type TIM barrel; _x000D_
P26373	60S ribosomal protein L13 OS=Homo sapiens		RPL13	Homo sapiens	24.261	7.09978e-12	diff	2.03025	2.18581	2.21423	0.783446	0.856455	0.812139	0.832221	0.843062	0.782359	0.91954	0.945507	0.883788	0.936898	0.798077	0.832979	0.747868	0.704192	0.763221	0.702675	0.646516	0.689441	1.09888	-0.291949	-0.288449	-0.126695	-0.227695	-0.43831	-0.558271	Cluster3	cytoplasm	GO:0044085 cellular component biogenesis; GO:0022613 ribonucleoprotein complex biogenesis; GO:0072594 establishment of protein localization to organelle; GO:0006518 peptide metabolic process; GO:0009058 biosynthetic process; GO:0044764 multi-organism cellular process; GO:0044237 cellular metabolic process; GO:0015031 protein transport; GO:0051234 establishment of localization; GO:0006605 protein …	GO:0005840 ribosome; GO:0043229 intracellular organelle; GO:0016020 membrane; GO:0043232 intracellular non-membrane-bounded organelle; GO:0022625 cytosolic large ribosomal subunit; GO:0044446 intracellular organelle part; GO:0005737 cytoplasm; GO:0032991 macromolecular complex; GO:0044424 intracellular part; GO:0005829 cytosol; GO:0005623 cell; GO:0044422 organelle part; GO:0043228 non-membrane-b…	GO:0097159 organic cyclic compound binding; GO:1901363 heterocyclic compound binding; GO:0003723 RNA binding; GO:0005488 binding; GO:0003676 nucleic acid binding; GO:0005515 protein binding; GO:0005198 structural molecule activity; GO:0003735 structural constituent of ribosome;	K02873	RP-L13e; large subunit ribosomal protein L13e	hsa03010 Ribosome - Homo sapiens (human);
P13798	Acylamino-acid-releasing enzyme OS=Homo sapiens		APEH	Homo sapiens	81.224	8.57977e-12	diff	0.784034	0.756757	0.77138	0.920115	0.952794	0.920039	0.975214	0.957895	0.987536	0.878352	0.874761	0.870397	1.06952	1.09509	1.05532	1.49208	1.50898	1.51082	1.1677	1.12602	1.18737	-0.375866	-0.10337	-0.0387881	-0.193474	0.101895	0.588744	0.214224	Cluster5	cytoplasm	GO:0045321 leukocyte activation; GO:0006518 peptide metabolic process; GO:0044699 single-organism process; GO:0009058 biosynthetic process; GO:0044237 cellular metabolic process; GO:0043241 protein complex disassembly; GO:0051234 establishment of localization; GO:0008152 metabolic process; GO:0043170 macromolecule metabolic process; GO:0019538 protein metabolic process; GO:0006412 translation; GO…	GO:0016020 membrane; GO:0044421 extracellular region part; GO:0031090 organelle membrane; GO:0031410 cytoplasmic vesicle; GO:0031982 vesicle; GO:0005737 cytoplasm; GO:0044433 cytoplasmic vesicle part; GO:0044424 intracellular part; GO:0005623 cell; GO:1904813 ficolin-1-rich granule lumen; GO:0044422 organelle part; GO:0070062 extracellular exosome; GO:0031974 membrane-enclosed lumen; GO:0101002 f…	GO:0003723 RNA binding; GO:0008238 exopeptidase activity; GO:0008233 peptidase activity; GO:0008236 serine-type peptidase activity; GO:0005515 protein binding; GO:0016787 hydrolase activity; GO:1901363 heterocyclic compound binding; GO:0097159 organic cyclic compound binding; GO:0004175 endopeptidase activity; GO:0004252 serine-type endopeptidase activity; GO:0042802 identical protein binding; GO…	K01303			IPR001375; IPR029058; IPR011042;	Peptidase S9, prolyl oligopeptidase, catalytic domain; Alpha/Beta hydrolase fold; Six-bladed beta-propeller, TolB-like; _x000D_
P05388	60S acidic ribosomal protein P0 OS=Homo sapiens		RPLP0	Homo sapiens	34.273	1.08253e-11	diff	2.03277	1.97889	1.86537	1.20115	1.20039	1.22062	1.11058	1.10431	1.11697	0.863027	0.856597	0.845528	0.656684	0.636752	0.689362	0.454324	0.458683	0.486779	0.399177	0.359631	0.436853	0.969199	0.271843	0.151349	-0.22597	-0.598197	-1.10043	-1.3317	Cluster4	cyto_nucl	GO:0044085 cellular component biogenesis; GO:0022613 ribonucleoprotein complex biogenesis; GO:0072594 establishment of protein localization to organelle; GO:0006518 peptide metabolic process; GO:0009058 biosynthetic process; GO:0044764 multi-organism cellular process; GO:0044237 cellular metabolic process; GO:0071345 cellular response to cytokine stimulus; GO:0015031 protein transport; GO:0051234…	GO:0016020 membrane; GO:0030425 dendrite; GO:0044421 extracellular region part; GO:0005783 endoplasmic reticulum; GO:0030054 cell junction; GO:0031982 vesicle; GO:0005737 cytoplasm; GO:0032991 macromolecular complex; GO:0044424 intracellular part; GO:0005623 cell; GO:0036464 cytoplasmic ribonucleoprotein granule; GO:0044422 organelle part; GO:0043228 non-membrane-bounded organelle; GO:0070062 ext…	GO:0097159 organic cyclic compound binding; GO:1901363 heterocyclic compound binding; GO:0003723 RNA binding; GO:0005488 binding; GO:0003676 nucleic acid binding; GO:0005515 protein binding; GO:0005198 structural molecule activity; GO:0003735 structural constituent of ribosome;	K02941	RP-LP0; large subunit ribosomal protein LP0	hsa03010 Ribosome - Homo sapiens (human);
P08603	Complement factor H OS=Homo sapiens		CFH	Homo sapiens	139.09	1.11484e-11	diff	0.493277	0.494088	0.460627	0.610202	0.601156	0.602119	0.612011	0.584689	0.544583	0.774904	0.791587	0.78814	0.627807	0.751068	0.644681	1.56151	1.62754	1.4976	3.31687	3.11885	3.2795	-1.05167	-0.726236	-0.786468	-0.349522	-0.572644	0.642763	1.69477	Cluster6	extracellular	GO:0030449 regulation of complement activation; GO:2000257 regulation of protein activation cascade; GO:0002252 immune effector process; GO:0060255 regulation of macromolecule metabolic process; GO:0002920 regulation of humoral immune response; GO:0002673 regulation of acute inflammatory response; GO:0006959 humoral immune response; GO:0080134 regulation of response to stress; GO:0050896 response…	GO:0070062 extracellular exosome; GO:0043226 organelle; GO:0072562 blood microparticle; GO:0005615 extracellular space; GO:0044421 extracellular region part; GO:0031982 vesicle; GO:1903561 extracellular vesicle; GO:0043227 membrane-bounded organelle; GO:0005576 extracellular region; GO:0043230 extracellular organelle;	GO:0097367 carbohydrate derivative binding; GO:0005488 binding; GO:0043167 ion binding; GO:0043394 proteoglycan binding; GO:0043395 heparan sulfate proteoglycan binding; GO:0043168 anion binding; GO:0005515 protein binding; GO:0008201 heparin binding; GO:0005539 glycosaminoglycan binding; GO:0001948 glycoprotein binding; GO:1901681 sulfur compound binding;	K04004	CFH; complement factor H	hsa04610 Complement and coagulation cascades - Homo sapiens (human); hsa05150 Staphylococcus aureus infection - Homo sapiens (human);	IPR000436;	Sushi/SCR/CCP domain; _x000D_
Q8NC51	Plasminogen activator inhibitor 1 RNA-binding protein OS=Homo sapiens		SERBP1	Homo sapiens	44.965	1.12345e-11	diff	2.24286	2.30321	2.45724	0.693936	0.741811	0.686898	0.838894	0.751196	0.830297	0.769157	0.744742	0.741272	0.773262	0.797009	0.72766	0.942753	0.852695	0.758413	0.69856	0.658811	0.656315	1.22201	-0.499944	-0.311493	-0.411921	-0.385656	-0.237964	-0.575716	Cluster1	nucleus	GO:0050794 regulation of cellular process; GO:0010468 regulation of gene expression; GO:0010941 regulation of cell death; GO:0065008 regulation of biological quality; GO:0050789 regulation of biological process; GO:0060255 regulation of macromolecule metabolic process; GO:0010608 posttranscriptional regulation of gene expression; GO:0043067 regulation of programmed cell death; GO:0019222 regulati…	GO:0043229 intracellular organelle; GO:0016020 membrane; GO:0044421 extracellular region part; GO:0071944 cell periphery; GO:0005737 cytoplasm; GO:0031982 vesicle; GO:0044424 intracellular part; GO:0005829 cytosol; GO:0005623 cell; GO:0005576 extracellular region; GO:0005886 plasma membrane; GO:0043226 organelle; GO:0070062 extracellular exosome; GO:0043231 intracellular membrane-bounded organell…	GO:0097159 organic cyclic compound binding; GO:1901363 heterocyclic compound binding; GO:0050839 cell adhesion molecule binding; GO:0003729 mRNA binding; GO:0003723 RNA binding; GO:0003730 mRNA 3'-UTR binding; GO:0005488 binding; GO:0045296 cadherin binding; GO:0003676 nucleic acid binding; GO:0005515 protein binding;	K13199			IPR006861; IPR032381;	Hyaluronan/mRNA-binding protein; Intracellular hyaluronan-binding protein 4, N-terminal domain; _x000D_
P02649	Apolipoprotein E OS=Homo sapiens		APOE	Homo sapiens	36.154	1.12349e-11	diff	0.247899	0.311655	0.270957	0.378248	0.377649	0.39499	0.478551	0.380861	0.526366	0.465517	0.510516	0.467719	0.579679	0.570513	0.670213	1.55907	1.66707	1.52885	4.56996	4.47234	4.58489	-1.85934	-1.38253	-1.12726	-1.05645	-0.72455	0.663481	2.18337	Cluster6	extracellular	GO:0044700 single organism signaling; GO:1902430 negative regulation of beta-amyloid formation; GO:0006066 alcohol metabolic process; GO:0044255 cellular lipid metabolic process; GO:0044237 cellular metabolic process; GO:0001558 regulation of cell growth; GO:0046461 neutral lipid catabolic process; GO:0071900 regulation of protein serine/threonine kinase activity; GO:0055065 metal ion homeostasis…	GO:0016020 membrane; GO:0030425 dendrite; GO:0005783 endoplasmic reticulum; GO:0044421 extracellular region part; GO:0005615 extracellular space; GO:0031410 cytoplasmic vesicle; GO:0071944 cell periphery; GO:0034362 low-density lipoprotein particle; GO:0031982 vesicle; GO:0005737 cytoplasm; GO:0034358 plasma lipoprotein particle; GO:0044433 cytoplasmic vesicle part; GO:0043025 neuronal cell body;…	GO:0032934 sterol binding; GO:0070326 very-low-density lipoprotein particle receptor binding; GO:0005102 receptor binding; GO:0046983 protein dimerization activity; GO:0005319 lipid transporter activity; GO:0022892 substrate-specific transporter activity; GO:0005515 protein binding; GO:0008201 heparin binding; GO:0098772 molecular function regulator; GO:0005496 steroid binding; GO:0097159 organic…	K04524	APOE; apolipoprotein E	hsa05010 Alzheimer's disease - Homo sapiens (human); hsa04979 Cholesterol metabolism - Homo sapiens (human);
P01031	Complement C5 OS=Homo sapiens		C5	Homo sapiens	188.3	1.1742e-11	diff	0.226891	0.326858	0.241321	0.379211	0.421002	0.395954	0.5653	0.576077	0.596357	0.517241	0.57935	0.491631	0.57754	0.629274	0.609574	1.36663	1.38922	1.31611	4.98663	4.18443	4.69669	-1.93472	-1.32788	-0.78811	-0.920979	-0.724791	0.44039	2.20491	Cluster6	endoplasmic reticulum	GO:0044700 single organism signaling; GO:0016064 immunoglobulin mediated immune response; GO:0032270 positive regulation of cellular protein metabolic process; GO:0007166 cell surface receptor signaling pathway; GO:0043009 chordate embryonic development; GO:0031347 regulation of defense response; GO:0071900 regulation of protein serine/threonine kinase activity; GO:0006956 complement activation; …	GO:0016020 membrane; GO:0031226 intrinsic component of plasma membrane; GO:0005615 extracellular space; GO:0044421 extracellular region part; GO:0098796 membrane protein complex; GO:0071944 cell periphery; GO:0046930 pore complex; GO:0098797 plasma membrane protein complex; GO:0031982 vesicle; GO:0032991 macromolecular complex; GO:0031224 intrinsic component of membrane; GO:0005887 integral compo…	GO:0005102 receptor binding; GO:0061134 peptidase regulator activity; GO:0005126 cytokine receptor binding; GO:0005515 protein binding; GO:0098772 molecular function regulator; GO:0004857 enzyme inhibitor activity; GO:0004866 endopeptidase inhibitor activity; GO:0008009 chemokine activity; GO:0005125 cytokine activity; GO:0030234 enzyme regulator activity; GO:0005488 binding; GO:0042379 chemokine…	K03994	C5; complement component 5	hsa05322 Systemic lupus erythematosus - Homo sapiens (human); hsa05133 Pertussis - Homo sapiens (human); hsa04610 Complement and coagulation cascades - Homo sapiens (human); hsa05150 Staphylococcus aureus infection - Homo sapiens (human); hsa05168 Herpes simplex infection - Homo sapiens (human); hsa05020 Prion diseases - Homo sapiens (human);	IPR008993; IPR001599; IPR011626; IPR000020; IPR002890; IPR011625; IPR009048; IPR001134; IPR001840; IPR018933; IPR008930; IPR018081;	Tissue inhibitor of metalloproteinases-like, OB-fold; Alpha-2-macroglobulin; Alpha-macroglobulin complement component; Anaphylatoxin/fibulin; Alpha-2-macroglobulin, N-terminal; Alpha-2-macroglobulin, N-terminal 2; Alpha-macroglobulin, receptor-binding; Netrin domain; Anaphylatoxin, complement system domain; Netrin module, non-TIMP type; Terpenoid cyclases/protein prenyltransferase alpha-alpha tor…
P35219	Carbonic anhydrase-related protein OS=Homo sapiens		CA8	Homo sapiens	32.973	1.54269e-11	diff	0.443697	0.335304	0.34547	0.868142	0.898844	0.914258	0.701621	0.730144	0.735379	1.13123	1.07553	1.05022	1.26096	1.37073	1.3734	1.5944	1.61677	1.57933	1.25617	1.12807	1.27847	-1.42739	-0.162393	-0.469475	0.117871	0.415741	0.675144	0.285771	Cluster5	cytoskeleton	GO:0050794 regulation of cellular process; GO:0044700 single organism signaling; GO:0051716 cellular response to stimulus; GO:0035556 intracellular signal transduction; GO:0044281 small molecule metabolic process; GO:0044763 single-organism cellular process; GO:0044699 single-organism process; GO:0023052 signaling; GO:0050896 response to stimulus; GO:0044237 cellular metabolic process; GO:0048017…	GO:0044424 intracellular part; GO:0005623 cell; GO:0044464 cell part; GO:0005622 intracellular; GO:0005737 cytoplasm;	GO:0046914 transition metal ion binding; GO:0003824 catalytic activity; GO:0005488 binding; GO:0043167 ion binding; GO:0016829 lyase activity; GO:0043169 cation binding; GO:0046872 metal ion binding; GO:0016836 hydro-lyase activity; GO:0005515 protein binding; GO:0004089 carbonate dehydratase activity; GO:0008270 zinc ion binding; GO:0016835 carbon-oxygen lyase activity;	K01672	CA; carbonic anhydrase [EC:4.2.1.1]	hsa00910 Nitrogen metabolism - Homo sapiens (human);	IPR001148;	Alpha carbonic anhydrase; _x000D_
P13639	Elongation factor 2 OS=Homo sapiens		EEF2	Homo sapiens	95.337	1.54269e-11	diff	2.46134	2.37416	2.33531	0.725698	0.757225	0.719653	0.929457	0.920574	0.922339	0.821839	0.796367	0.78527	0.659893	0.754274	0.71383	0.624848	0.723353	0.754808	0.582305	0.682377	0.698758	1.25682	-0.44613	-0.113855	-0.320102	-0.497628	-0.517157	-0.616216	Cluster1	cytoplasm	GO:0045321 leukocyte activation; GO:0032270 positive regulation of cellular protein metabolic process; GO:0006518 peptide metabolic process; GO:0010608 posttranscriptional regulation of gene expression; GO:0009891 positive regulation of biosynthetic process; GO:0044237 cellular metabolic process; GO:0009605 response to external stimulus; GO:0008213 protein alkylation; GO:0008152 metabolic process…	GO:0016020 membrane; GO:0034774 secretory granule lumen; GO:0044421 extracellular region part; GO:0031410 cytoplasmic vesicle; GO:0071944 cell periphery; GO:0098857 membrane microdomain; GO:0031982 vesicle; GO:0005737 cytoplasm; GO:0044433 cytoplasmic vesicle part; GO:0032991 macromolecular complex; GO:0044424 intracellular part; GO:0005623 cell; GO:1904813 ficolin-1-rich granule lumen; GO:004442…	GO:0051015 actin filament binding; GO:1901265 nucleoside phosphate binding; GO:0003746 translation elongation factor activity; GO:0019901 protein kinase binding; GO:0016817 hydrolase activity, acting on acid anhydrides; GO:0016787 hydrolase activity; GO:0005515 protein binding; GO:1901363 heterocyclic compound binding; GO:0097159 organic cyclic compound binding; GO:0016462 pyrophosphatase activit…	K03234	EEF2; elongation factor 2	hsa04921 Oxytocin signaling pathway - Homo sapiens (human); hsa04152 AMPK signaling pathway - Homo sapiens (human);	IPR027417; IPR000795; IPR005517; IPR005225; IPR000640; IPR004161; IPR020568; IPR009022; IPR014721; IPR009000;	P-loop containing nucleoside triphosphate hydrolase; Transcription factor, GTP-binding domain; Translation elongation factor EFG/EF2, domain IV; Small GTP-binding protein domain; Translation elongation factor EFG, V domain; Translation elongation factor EFTu-like, domain 2; Ribosomal protein S5 domain 2-type fold; Elongation factor G, III-V domain; Ribosomal protein S5 domain 2-type fold, subgrou…
Q9UKV8	Protein argonaute-2 OS=Homo sapiens		AGO2	Homo sapiens	97.207	1.62143e-11	diff	0.815126	0.834459	0.814564	1.02695	0.985549	0.980732	1.05338	1.03828	1.05753	0.91092	0.92065	0.913439	1.06524	1.06838	1.04574	1.33496	1.32096	1.33534	1.00206	0.991803	1.02277	-0.283964	-0.00356822	0.0699725	-0.128167	0.0837099	0.411861	0.00785974		cytoplasm	GO:0044085 cellular component biogenesis; GO:0044700 single organism signaling; GO:0022613 ribonucleoprotein complex biogenesis; GO:0006518 peptide metabolic process; GO:0022618 ribonucleoprotein complex assembly; GO:0007166 cell surface receptor signaling pathway; GO:0097659 nucleic acid-templated transcription; GO:0010608 posttranscriptional regulation of gene expression; GO:0009891 positive re…	GO:0016020 membrane; GO:0030425 dendrite; GO:1905348 endonuclease complex; GO:0030054 cell junction; GO:0000932 P-body; GO:0005737 cytoplasm; GO:0032991 macromolecular complex; GO:0044424 intracellular part; GO:0034518 RNA cap binding complex; GO:0005623 cell; GO:0044422 organelle part; GO:0036464 cytoplasmic ribonucleoprotein granule; GO:0043228 non-membrane-bounded organelle; GO:0031974 membran…	GO:0098808 mRNA cap binding; GO:0000339 RNA cap binding; GO:0000340 RNA 7-methylguanosine cap binding; GO:0004521 endoribonuclease activity; GO:0003743 translation initiation factor activity; GO:0005515 protein binding; GO:0016787 hydrolase activity; GO:0070063 RNA polymerase binding; GO:0001047 core promoter binding; GO:0035197 siRNA binding; GO:0000975 regulatory region DNA binding; GO:1901363 …	K11593			IPR032474; IPR014811; IPR032472; IPR003165; IPR032473; IPR003100; IPR012337;	Protein argonaute, N-terminal; Argonaute, linker 1 domain; Argonaute linker 2 domain; Piwi domain; Protein argonaute, Mid domain; PAZ domain; Ribonuclease H-like domain; _x000D_
P01871	Ig mu chain C region OS=Homo sapiens		IGHM	Homo sapiens	49.306	2.16437e-11	diff	0.339496	0.349662	0.364098	0.392685	0.370906	0.466281	0.404194	0.407656	0.518696	0.454981	0.469407	0.505022	0.597861	0.586538	0.594681	1.77223	1.76886	1.69471	4.3179	4.23668	4.05797	-1.5107	-1.29339	-1.18283	-1.07093	-0.753878	0.803142	2.07134	Cluster6	nucleus	GO:0044700 single organism signaling; GO:0002694 regulation of leukocyte activation; GO:0016064 immunoglobulin mediated immune response; GO:0051674 localization of cell; GO:0007166 cell surface receptor signaling pathway; GO:0098542 defense response to other organism; GO:0044699 single-organism process; GO:0051249 regulation of lymphocyte activation; GO:0009607 response to biotic stimulus; GO:005…	GO:0016020 membrane; GO:0071756 pentameric IgM immunoglobulin complex; GO:0044421 extracellular region part; GO:0005615 extracellular space; GO:0009897 external side of plasma membrane; GO:0071944 cell periphery; GO:0042571 immunoglobulin complex, circulating; GO:0031982 vesicle; GO:0019814 immunoglobulin complex; GO:0031224 intrinsic component of membrane; GO:0032991 macromolecular complex; GO:0…	GO:0005515 protein binding; GO:0003823 antigen binding; GO:0005488 binding;				IPR007110; IPR013783; IPR003597;	Immunoglobulin-like domain; Immunoglobulin-like fold; Immunoglobulin C1-set; _x000D_
P27348	14-3-3 protein theta OS=Homo sapiens		YWHAQ	Homo sapiens	27.764	2.16437e-11	diff	0.795798	0.780405	0.775614	0.887392	0.916185	0.934489	0.882745	0.909091	0.876318	0.929119	0.912046	0.914395	1.19144	1.16453	1.18404	1.40804	1.36647	1.43029	1.23765	1.21209	1.21325	-0.351273	-0.132132	-0.169302	-0.122666	0.238727	0.486815	0.287994	Cluster5	cytoplasm	GO:0044700 single organism signaling; GO:0065008 regulation of biological quality; GO:0010941 regulation of cell death; GO:0007420 brain development; GO:0010821 regulation of mitochondrion organization; GO:0015031 protein transport; GO:0048857 neural nucleus development; GO:0021762 substantia nigra development; GO:1901028 regulation of mitochondrial outer membrane permeabilization involved in apo…	GO:0016020 membrane; GO:0044421 extracellular region part; GO:0031090 organelle membrane; GO:0031410 cytoplasmic vesicle; GO:0030054 cell junction; GO:0031982 vesicle; GO:0005737 cytoplasm; GO:0044433 cytoplasmic vesicle part; GO:0032991 macromolecular complex; GO:0044424 intracellular part; GO:0005623 cell; GO:0044422 organelle part; GO:0070062 extracellular exosome; GO:0005925 focal adhesion; G…	GO:0047485 protein N-terminus binding; GO:0005488 binding; GO:0071889 14-3-3 protein binding; GO:0044325 ion channel binding; GO:0005515 protein binding; GO:0008022 protein C-terminus binding; GO:0019904 protein domain specific binding;	K16197	YWHAB_Q_Z; 14-3-3 protein beta/theta/zeta	hsa04390 Hippo signaling pathway - Homo sapiens (human); hsa04151 PI3K-Akt signaling pathway - Homo sapiens (human); hsa04110 Cell cycle - Homo sapiens (human); hsa05161 Hepatitis B - Homo sapiens (human); hsa05169 Epstein-Barr virus infection - Homo sapiens (human); hsa05130 Pathogenic Escherichia coli infection - Homo sapiens (human); hsa04114 Oocyte meiosis - Homo sapiens (human); hsa05203 Vir…	IPR023410;	14-3-3 domain; _x000D_
P52907	F-actin-capping protein subunit alpha-1 OS=Homo sapiens		CAPZA1	Homo sapiens	32.922	2.28646e-11	diff	0.687395	0.709459	0.730737	0.923965	0.978805	0.94027	1.06482	1.02679	1.0767	0.871648	0.864245	0.854137	1.15829	1.16987	1.18936	1.3922	1.34611	1.29447	1.16049	1.13115	1.1677	-0.496191	-0.0779496	0.0784601	-0.212044	0.229511	0.426176	0.205399	Cluster5	cytoplasm	GO:0044085 cellular component biogenesis; GO:0050794 regulation of cellular process; GO:0030833 regulation of actin filament polymerization; GO:0016043 cellular component organization; GO:0044707 single-multicellular organism process; GO:0007596 blood coagulation; GO:0065008 regulation of biological quality; GO:0030835 negative regulation of actin filament depolymerization; GO:0032956 regulation …	GO:0043229 intracellular organelle; GO:0044421 extracellular region part; GO:0043232 intracellular non-membrane-bounded organelle; GO:0044430 cytoskeletal part; GO:0071203 WASH complex; GO:0031982 vesicle; GO:0044446 intracellular organelle part; GO:0005737 cytoplasm; GO:0008290 F-actin capping protein complex; GO:0032991 macromolecular complex; GO:0044424 intracellular part; GO:0005829 cytosol; …	GO:0003779 actin binding; GO:0050839 cell adhesion molecule binding; GO:0005515 protein binding; GO:0008092 cytoskeletal protein binding; GO:0005488 binding; GO:0045296 cadherin binding;	K10364	CAPZA; capping protein (actin filament) muscle Z-line, alpha	hsa04144 Endocytosis - Homo sapiens (human);
P07225	Vitamin K-dependent protein S OS=Homo sapiens		PROS1	Homo sapiens	75.122	2.46641e-11	diff	0.231933	0.217905	0.294666	0.312801	0.327553	0.287091	0.367016	0.364593	0.344199	0.521073	0.428298	0.354854	0.424599	0.473291	0.437234	1.81851	1.7485	1.81731	4.67078	4.76127	5.05383	-2.0231	-1.69577	-1.48014	-1.21949	-1.16952	0.843561	2.2708	Cluster6	extracellular	GO:0007596 blood coagulation; GO:0065008 regulation of biological quality; GO:0006518 peptide metabolic process; GO:0051674 localization of cell; GO:0006465 signal peptide processing; GO:0051241 negative regulation of multicellular organismal process; GO:0044699 single-organism process; GO:0016485 protein processing; GO:0031347 regulation of defense response; GO:0044237 cellular metabolic process…	GO:0034774 secretory granule lumen; GO:0016020 membrane; GO:0005783 endoplasmic reticulum; GO:0042175 nuclear outer membrane-endoplasmic reticulum membrane network; GO:0005615 extracellular space; GO:0044421 extracellular region part; GO:0031410 cytoplasmic vesicle; GO:0031090 organelle membrane; GO:0071944 cell periphery; GO:0031982 vesicle; GO:0005737 cytoplasm; GO:0044433 cytoplasmic vesicle p…	GO:0030234 enzyme regulator activity; GO:0005488 binding; GO:0043167 ion binding; GO:0030414 peptidase inhibitor activity; GO:0061134 peptidase regulator activity; GO:0043169 cation binding; GO:0046872 metal ion binding; GO:0005515 protein binding; GO:0061135 endopeptidase regulator activity; GO:0005509 calcium ion binding; GO:0004857 enzyme inhibitor activity; GO:0098772 molecular function regul…	K03908	PROS1; protein S	hsa04610 Complement and coagulation cascades - Homo sapiens (human);	IPR017857; IPR000294; IPR001881; IPR000742; IPR009030; IPR013320; IPR001791;	Coagulation factor, subgroup, Gla domain; Gamma-carboxyglutamic acid-rich (GLA) domain; EGF-like calcium-binding domain; EGF-like domain; Growth factor receptor cysteine-rich domain; Concanavalin A-like lectin/glucanase domain; Laminin G domain; _x000D_
P62258	14-3-3 protein epsilon OS=Homo sapiens		YWHAE	Homo sapiens	29.174	2.89862e-11	diff	0.779832	0.776182	0.809483	0.932628	0.967245	0.953757	0.925643	0.95311	0.977948	0.891762	0.904398	0.881875	1.1016	1.10043	1.1	1.38977	1.40838	1.375	1.1749	1.15779	1.19772	-0.343075	-0.0723268	-0.0709756	-0.163865	0.138391	0.476105	0.234733		cytoplasm	GO:0044700 single organism signaling; GO:0044085 cellular component biogenesis; GO:0010941 regulation of cell death; GO:0065008 regulation of biological quality; GO:0021766 hippocampus development; GO:0007420 brain development; GO:0060271 cilium assembly; GO:0021987 cerebral cortex development; GO:0044237 cellular metabolic process; GO:0010821 regulation of mitochondrion organization; GO:0015031 …	GO:0016020 membrane; GO:0044421 extracellular region part; GO:0031090 organelle membrane; GO:0031410 cytoplasmic vesicle; GO:0030054 cell junction; GO:0031982 vesicle; GO:0005737 cytoplasm; GO:0044433 cytoplasmic vesicle part; GO:0032991 macromolecular complex; GO:0044424 intracellular part; GO:0005623 cell; GO:0044422 organelle part; GO:0048770 pigment granule; GO:0043228 non-membrane-bounded or…	GO:0016597 amino acid binding; GO:0031625 ubiquitin protein ligase binding; GO:0050815 phosphoserine binding; GO:0005085 guanyl-nucleotide exchange factor activity; GO:0046983 protein dimerization activity; GO:0099106 ion channel regulator activity; GO:0005515 protein binding; GO:0098772 molecular function regulator; GO:0003823 antigen binding; GO:0097159 organic cyclic compound binding; GO:19013…	K06630	YWHAE; 14-3-3 protein epsilon	hsa04390 Hippo signaling pathway - Homo sapiens (human); hsa04151 PI3K-Akt signaling pathway - Homo sapiens (human); hsa04110 Cell cycle - Homo sapiens (human); hsa04722 Neurotrophin signaling pathway - Homo sapiens (human); hsa05169 Epstein-Barr virus infection - Homo sapiens (human); hsa04114 Oocyte meiosis - Homo sapiens (human); hsa05203 Viral carcinogenesis - Homo sapiens (human);	IPR023410;	14-3-3 domain; _x000D_
Q14624	Inter-alpha-trypsin inhibitor heavy chain H4 OS=Homo sapiens		ITIH4	Homo sapiens	103.36	3.29072e-11	diff	0.289076	0.324324	0.320068	0.33205	0.447977	0.439306	0.545281	0.615311	0.576222	0.582375	0.685468	0.573888	0.649198	0.569444	0.58617	1.42996	1.29461	1.43269	4.14403	4.23975	4.16977	-1.68617	-1.31191	-0.790281	-0.708658	-0.735417	0.469075	2.06499	Cluster6	extracellular	GO:0050794 regulation of cellular process; GO:0010951 negative regulation of endopeptidase activity; GO:0060255 regulation of macromolecule metabolic process; GO:0002576 platelet degranulation; GO:0044699 single-organism process; GO:0031324 negative regulation of cellular metabolic process; GO:0048523 negative regulation of cellular process; GO:0048519 negative regulation of biological process; G…	GO:0034774 secretory granule lumen; GO:0016020 membrane; GO:0042827 platelet dense granule; GO:0005615 extracellular space; GO:0044421 extracellular region part; GO:0031410 cytoplasmic vesicle; GO:0071944 cell periphery; GO:0031982 vesicle; GO:0005737 cytoplasm; GO:0044433 cytoplasmic vesicle part; GO:0044424 intracellular part; GO:0005623 cell; GO:0044422 organelle part; GO:0031974 membrane-encl…	GO:0004867 serine-type endopeptidase inhibitor activity; GO:0030234 enzyme regulator activity; GO:0005488 binding; GO:0030414 peptidase inhibitor activity; GO:0061134 peptidase regulator activity; GO:0005515 protein binding; GO:0061135 endopeptidase regulator activity; GO:0004857 enzyme inhibitor activity; GO:0098772 molecular function regulator; GO:0004866 endopeptidase inhibitor activity;				IPR010600; IPR013694; IPR002035;	Inter-alpha-trypsin inhibitor heavy chain, C-terminal; VIT domain; von Willebrand factor, type A; _x000D_
Q16658	Fascin OS=Homo sapiens		FSCN1	Homo sapiens	54.529	3.39228e-11	diff	0.489916	0.483953	0.406435	0.93744	0.961464	1.02119	1.00572	0.938756	1.06903	0.896552	0.885277	0.873266	1.03102	1.05769	1.04894	1.33252	1.48743	1.36418	1.60288	1.60758	1.45756	-1.12512	-0.0398796	0.00445166	-0.176282	0.0646379	0.478338	0.636371	Cluster5	cytoplasm	GO:0044085 cellular component biogenesis; GO:0051674 localization of cell; GO:0061162 establishment of monopolar cell polarity; GO:0060491 regulation of cell projection assembly; GO:0035088 establishment or maintenance of apical/basal cell polarity; GO:0045216 cell-cell junction organization; GO:0044699 single-organism process; GO:1902115 regulation of organelle assembly; GO:0051130 positive regu…	GO:0016020 membrane; GO:0044421 extracellular region part; GO:0071437 invadopodium; GO:0071944 cell periphery; GO:0030054 cell junction; GO:0031982 vesicle; GO:0005737 cytoplasm; GO:0032991 macromolecular complex; GO:0099512 supramolecular fiber; GO:0030426 growth cone; GO:0044424 intracellular part; GO:0099080 supramolecular complex; GO:0098858 actin-based cell projection; GO:0005911 cell-cell j…	GO:0051015 actin filament binding; GO:0003723 RNA binding; GO:0030674 protein binding, bridging; GO:0044877 macromolecular complex binding; GO:0005515 protein binding; GO:0008144 drug binding; GO:1901363 heterocyclic compound binding; GO:0097159 organic cyclic compound binding; GO:0050839 cell adhesion molecule binding; GO:0008092 cytoskeletal protein binding; GO:0005488 binding; GO:0045296 cadhe…	K17455	FSCN1_2; fascin 1/2	hsa05206 MicroRNAs in cancer - Homo sapiens (human);	IPR022768; IPR008999;	Fascin domain; Actin cross-linking; _x000D_
P80217	Interferon-induced 35 kDa protein OS=Homo sapiens		IFI35	Homo sapiens	31.546	3.40955e-11	diff	1.51933	1.60895	1.44623	0.871992	0.844894	0.870906	0.870353	0.821053	0.819751	0.909004	0.891013	0.883788	1.02674	0.978632	0.982979	1.01827	1.03234	1.06851	0.9393	0.927254	0.987578	0.607285	-0.213394	-0.257175	-0.160784	-0.0059536	0.0558774	-0.0724462		cytoplasm	GO:0050794 regulation of cellular process; GO:0044700 single organism signaling; GO:0060337 type I interferon signaling pathway; GO:0051716 cellular response to stimulus; GO:0034097 response to cytokine; GO:0006950 response to stress; GO:0007166 cell surface receptor signaling pathway; GO:0071310 cellular response to organic substance; GO:0044699 single-organism process; GO:0034340 response to ty…	GO:0043226 organelle; GO:0043231 intracellular membrane-bounded organelle; GO:0043229 intracellular organelle; GO:0005634 nucleus; GO:0044464 cell part; GO:0005622 intracellular; GO:0005737 cytoplasm; GO:0044424 intracellular part; GO:0005829 cytosol; GO:0043227 membrane-bounded organelle; GO:0005623 cell; GO:0044444 cytoplasmic part;	GO:0005515 protein binding; GO:0005488 binding;				IPR009938; IPR009909;	Nmi/IFP 35 domain, N-terminal; Nmi/IFP 35 domain; _x000D_
P07195	L-lactate dehydrogenase B chain OS=Homo sapiens		LDHB	Homo sapiens	36.638	3.52778e-11	diff	1.48319	1.56672	1.43099	0.761309	0.798651	0.821773	0.934223	0.92823	0.962608	1.07567	1.05354	1.08943	0.824599	0.776709	0.792553	0.846529	0.80479	0.832933	1.18107	1.23361	1.19565	0.577824	-0.333666	-0.0868624	0.101351	-0.32607	-0.272471	0.266925	Cluster2	cytoplasm	GO:0019362 pyridine nucleotide metabolic process; GO:0006725 cellular aromatic compound metabolic process; GO:1901615 organic hydroxy compound metabolic process; GO:0046496 nicotinamide nucleotide metabolic process; GO:0009117 nucleotide metabolic process; GO:0044699 single-organism process; GO:0072524 pyridine-containing compound metabolic process; GO:0044237 cellular metabolic process; GO:00067…	GO:0043229 intracellular organelle; GO:0016020 membrane; GO:0044421 extracellular region part; GO:0098857 membrane microdomain; GO:0031982 vesicle; GO:0005737 cytoplasm; GO:0044424 intracellular part; GO:0005623 cell; GO:0005829 cytosol; GO:0005576 extracellular region; GO:0005739 mitochondrion; GO:0043231 intracellular membrane-bounded organelle; GO:0043226 organelle; GO:0070062 extracellular ex…	GO:1901265 nucleoside phosphate binding; GO:0005515 protein binding; GO:0000166 nucleotide binding; GO:0019900 kinase binding; GO:0048037 cofactor binding; GO:0016491 oxidoreductase activity; GO:0016614 oxidoreductase activity, acting on CH-OH group of donors; GO:1901363 heterocyclic compound binding; GO:0097159 organic cyclic compound binding; GO:0016616 oxidoreductase activity, acting on the CH…	K00016	LDH; L-lactate dehydrogenase [EC:1.1.1.27]	hsa00640 Propanoate metabolism - Homo sapiens (human); hsa00620 Pyruvate metabolism - Homo sapiens (human); hsa04066 HIF-1 signaling pathway - Homo sapiens (human); hsa01100 Metabolic pathways - Homo sapiens (human); hsa00270 Cysteine and methionine metabolism - Homo sapiens (human); hsa04922 Glucagon signaling pathway - Homo sapiens (human); hsa05230 Central carbon metabolism in cancer - Homo sa…	IPR022383; IPR016040; IPR001236; IPR015955;	Lactate/malate dehydrogenase, C-terminal; NAD(P)-binding domain; Lactate/malate dehydrogenase, N-terminal; Lactate dehydrogenase/glycoside hydrolase, family 4, C-terminal; _x000D_
P60174	Triosephosphate isomerase OS=Homo sapiens		TPI1	Homo sapiens	30.791	3.79573e-11	diff	0.551261	0.534628	0.567316	0.890279	0.820809	0.765896	0.853194	0.910048	0.880153	0.797893	0.718929	0.695361	1.24492	1.20085	1.23404	1.82948	1.8024	1.84135	1.47428	1.46311	1.55694	-0.86012	-0.27911	-0.183071	-0.441992	0.294502	0.867369	0.582588	Cluster5	cytoplasm	GO:0046365 monosaccharide catabolic process; GO:0006757 ATP generation from ADP; GO:0006739 NADP metabolic process; GO:0009116 nucleoside metabolic process; GO:0042278 purine nucleoside metabolic process; GO:0006165 nucleoside diphosphate phosphorylation; GO:0046031 ADP metabolic process; GO:0019362 pyridine nucleotide metabolic process; GO:0019319 hexose biosynthetic process; GO:0006096 glycolyt…	GO:0043229 intracellular organelle; GO:0005615 extracellular space; GO:0044421 extracellular region part; GO:0031982 vesicle; GO:0005737 cytoplasm; GO:0044424 intracellular part; GO:0005623 cell; GO:0005829 cytosol; GO:0005576 extracellular region; GO:0043231 intracellular membrane-bounded organelle; GO:0043226 organelle; GO:0070062 extracellular exosome; GO:0005634 nucleus; GO:0005622 intracellu…	GO:0016853 isomerase activity; GO:0004807 triose-phosphate isomerase activity; GO:0031625 ubiquitin protein ligase binding; GO:0003824 catalytic activity; GO:0005488 binding; GO:0005515 protein binding; GO:0016860 intramolecular oxidoreductase activity; GO:0044389 ubiquitin-like protein ligase binding; GO:0016861 intramolecular oxidoreductase activity, interconverting aldoses and ketoses; GO:0019…	K01803	TPI; triosephosphate isomerase (TIM) [EC:5.3.1.1]	hsa00051 Fructose and mannose metabolism - Homo sapiens (human); hsa00562 Inositol phosphate metabolism - Homo sapiens (human); hsa01100 Metabolic pathways - Homo sapiens (human); hsa00010 Glycolysis / Gluconeogenesis - Homo sapiens (human); hsa01230 Biosynthesis of amino acids - Homo sapiens (human); hsa01200 Carbon metabolism - Homo sapiens (human);	IPR013785;	Aldolase-type TIM barrel; _x000D_
P04040	Catalase OS=Homo sapiens		CAT	Homo sapiens	59.755	3.86364e-11	diff	0.765546	0.774493	0.742591	0.744947	0.731214	0.697495	0.755005	0.757895	0.772771	0.92433	0.891969	0.925873	1.11658	1.10363	1.09362	1.7905	1.80599	1.79567	1.34362	1.34939	1.40787	-0.394491	-0.46539	-0.39242	-0.129856	0.143484	0.845892	0.450647	Cluster5	cytoplasm	GO:0044085 cellular component biogenesis; GO:0001649 osteoblast differentiation; GO:0010941 regulation of cell death; GO:0045321 leukocyte activation; GO:0006066 alcohol metabolic process; GO:0044255 cellular lipid metabolic process; GO:0044237 cellular metabolic process; GO:0032088 negative regulation of NF-kappaB transcription factor activity; GO:0033189 response to vitamin A; GO:0009605 respon…	GO:0016020 membrane; GO:0044421 extracellular region part; GO:0031090 organelle membrane; GO:0005737 cytoplasm; GO:0044433 cytoplasmic vesicle part; GO:0044438 microbody part; GO:0005623 cell; GO:1904813 ficolin-1-rich granule lumen; GO:0044422 organelle part; GO:0005778 peroxisomal membrane; GO:0070062 extracellular exosome; GO:0101002 ficolin-1-rich granule; GO:0005925 focal adhesion; GO:000562…	GO:1901265 nucleoside phosphate binding; GO:0005102 receptor binding; GO:0043167 ion binding; GO:0046983 protein dimerization activity; GO:0016209 antioxidant activity; GO:0004096 catalase activity; GO:0016787 hydrolase activity; GO:0005515 protein binding; GO:0000166 nucleotide binding; GO:0004046 aminoacylase activity; GO:0048037 cofactor binding; GO:0016491 oxidoreductase activity; GO:0097159 …	K03781	katE; catalase [EC:1.11.1.6]	hsa05014 Amyotrophic lateral sclerosis (ALS) - Homo sapiens (human); hsa04211 Longevity regulating pathway - Homo sapiens (human); hsa01200 Carbon metabolism - Homo sapiens (human); hsa00630 Glyoxylate and dicarboxylate metabolism - Homo sapiens (human); hsa04146 Peroxisome - Homo sapiens (human); hsa04068 FoxO signaling pathway - Homo sapiens (human); hsa00380 Tryptophan metabolism - Homo sapien…	IPR020835; IPR011614; IPR010582;	Catalase-like domain; Catalase core domain; Catalase immune-responsive domain; _x000D_
P31946	14-3-3 protein beta/alpha OS=Homo sapiens		YWHAB	Homo sapiens	28.082	4.19849e-11	diff	0.717647	0.749155	0.733277	0.948027	0.94027	0.965318	0.968541	1.00191	0.958773	0.859195	0.867113	0.875179	1.11444	1.12821	1.08617	1.60901	1.48982	1.47957	1.20473	1.17623	1.20393	-0.447629	-0.0722591	-0.0346983	-0.205667	0.149866	0.60883	0.256879	Cluster5	cytoplasm	GO:0044085 cellular component biogenesis; GO:0044700 single organism signaling; GO:0065008 regulation of biological quality; GO:0010941 regulation of cell death; GO:0010608 posttranscriptional regulation of gene expression; GO:0044237 cellular metabolic process; GO:0010821 regulation of mitochondrion organization; GO:0015031 protein transport; GO:0008152 metabolic process; GO:1901028 regulation o…	GO:0016020 membrane; GO:0044421 extracellular region part; GO:0031090 organelle membrane; GO:0031410 cytoplasmic vesicle; GO:0030054 cell junction; GO:0031982 vesicle; GO:0005737 cytoplasm; GO:0044433 cytoplasmic vesicle part; GO:0032991 macromolecular complex; GO:0017053 transcriptional repressor complex; GO:0044424 intracellular part; GO:0005623 cell; GO:0044422 organelle part; GO:0048770 pigme…	GO:0003714 transcription corepressor activity; GO:0016597 amino acid binding; GO:0050815 phosphoserine binding; GO:0044877 macromolecular complex binding; GO:0043167 ion binding; GO:0043177 organic acid binding; GO:0005515 protein binding; GO:0045309 protein phosphorylated amino acid binding; GO:0003712 transcription cofactor activity; GO:0051219 phosphoprotein binding; GO:0050839 cell adhesion m…	K16197	YWHAB_Q_Z; 14-3-3 protein beta/theta/zeta	hsa04390 Hippo signaling pathway - Homo sapiens (human); hsa04151 PI3K-Akt signaling pathway - Homo sapiens (human); hsa04110 Cell cycle - Homo sapiens (human); hsa05161 Hepatitis B - Homo sapiens (human); hsa05169 Epstein-Barr virus infection - Homo sapiens (human); hsa05130 Pathogenic Escherichia coli infection - Homo sapiens (human); hsa04114 Oocyte meiosis - Homo sapiens (human); hsa05203 Vir…	IPR023410;	14-3-3 domain; _x000D_
Q16531	DNA damage-binding protein 1 OS=Homo sapiens		DDB1	Homo sapiens	126.97	5.05595e-11	diff	0.847899	0.886824	0.868755	0.974013	0.977842	0.976879	1.00763	1.00383	0.999041	0.898467	0.891969	0.900048	1.0738	1.07051	1.08085	1.29354	1.26467	1.28846	1.1358	1.12398	1.1501	-0.204764	-0.0346873	0.00502952	-0.157107	0.104397	0.35858	0.184695		cytoplasm	GO:0044085 cellular component biogenesis; GO:0044700 single organism signaling; GO:0065008 regulation of biological quality; GO:0010941 regulation of cell death; GO:0007166 cell surface receptor signaling pathway; GO:0006296 nucleotide-excision repair, DNA incision, 5'-to lesion; GO:0006289 nucleotide-excision repair; GO:0034644 cellular response to UV; GO:0010564 regulation of cell cycle process…	GO:0080008 Cul4-RING E3 ubiquitin ligase complex; GO:0000784 nuclear chromosome, telomeric region; GO:0000781 chromosome, telomeric region; GO:0005615 extracellular space; GO:0044421 extracellular region part; GO:0031982 vesicle; GO:0005737 cytoplasm; GO:0032991 macromolecular complex; GO:0044424 intracellular part; GO:0005623 cell; GO:0044422 organelle part; GO:0044427 chromosomal part; GO:00432…	GO:0097159 organic cyclic compound binding; GO:1901363 heterocyclic compound binding; GO:0003677 DNA binding; GO:0003684 damaged DNA binding; GO:0005515 protein binding; GO:0005488 binding; GO:0003676 nucleic acid binding;	K10610	DDB1; DNA damage-binding protein 1	hsa05161 Hepatitis B - Homo sapiens (human); hsa04120 Ubiquitin mediated proteolysis - Homo sapiens (human); hsa03420 Nucleotide excision repair - Homo sapiens (human); hsa05203 Viral carcinogenesis - Homo sapiens (human);	IPR017986; IPR015943; IPR004871;	WD40-repeat-containing domain; WD40/YVTN repeat-like-containing domain; Cleavage/polyadenylation specificity factor, A subunit, C-terminal; _x000D_
P60900	Proteasome subunit alpha type-6 OS=Homo sapiens		PSMA6	Homo sapiens	27.399	5.15653e-11	diff	0.72605	0.784628	0.764606	0.923003	0.942197	0.945087	0.986654	0.981818	0.961649	0.872605	0.880497	0.884744	1.08021	1.08761	1.06383	1.50792	1.43114	1.52163	1.1677	1.15266	1.16149	-0.399663	-0.0943248	-0.0340912	-0.185625	0.107247	0.571781	0.214871	Cluster5	cytoplasm	GO:0044700 single organism signaling; GO:0065008 regulation of biological quality; GO:0032270 positive regulation of cellular protein metabolic process; GO:0002220 innate immune response activating cell surface receptor signaling pathway; GO:0007166 cell surface receptor signaling pathway; GO:0010608 posttranscriptional regulation of gene expression; GO:0051443 positive regulation of ubiquitin-pr…	GO:0044421 extracellular region part; GO:0030016 myofibril; GO:0031982 vesicle; GO:0000932 P-body; GO:0005737 cytoplasm; GO:0032991 macromolecular complex; GO:0099512 supramolecular fiber; GO:0044424 intracellular part; GO:0099080 supramolecular complex; GO:0005623 cell; GO:0044422 organelle part; GO:0036464 cytoplasmic ribonucleoprotein granule; GO:1905369 endopeptidase complex; GO:0043228 non-m…	GO:0003723 RNA binding; GO:0008233 peptidase activity; GO:1901265 nucleoside phosphate binding; GO:0043167 ion binding; GO:0016787 hydrolase activity; GO:0005515 protein binding; GO:1901363 heterocyclic compound binding; GO:0097159 organic cyclic compound binding; GO:0004175 endopeptidase activity; GO:0004298 threonine-type endopeptidase activity; GO:0070003 threonine-type peptidase activity; GO:…	K02730	PSMA6; 20S proteasome subunit alpha 1 [EC:3.4.25.1]	hsa03050 Proteasome - Homo sapiens (human);	IPR000426; IPR029055;	Proteasome alpha-subunit, N-terminal domain; Nucleophile aminohydrolases, N-terminal; _x000D_
Q9Y3A3	MOB-like protein phocein OS=Homo sapiens		MOB4	Homo sapiens	26.032	5.43569e-11	diff	1.28403	1.33108	1.29975	0.920115	0.900771	0.882466	0.868446	0.887081	0.910834	0.990421	1.01434	1.01674	1.01604	0.990385	1.00213	0.985384	0.972455	0.991587	1.04527	0.980533	0.988613	0.383837	-0.150423	-0.170364	0.0102016	0.00402942	-0.0245761	0.00632917		cytoplasm	GO:0006810 transport; GO:0051179 localization; GO:0051234 establishment of localization;	GO:0030425 dendrite; GO:0016020 membrane; GO:0031090 organelle membrane; GO:0005737 cytoplasm; GO:0043025 neuronal cell body; GO:0044424 intracellular part; GO:0005623 cell; GO:0043197 dendritic spine; GO:0044422 organelle part; GO:0044309 neuron spine; GO:0005622 intracellular; GO:0044464 cell part; GO:0098791 Golgi subcompartment; GO:0043005 neuron projection; GO:0048471 perinuclear region of c…	GO:0005488 binding; GO:0043167 ion binding; GO:0043169 cation binding; GO:0046872 metal ion binding; GO:0005515 protein binding; GO:0019900 kinase binding; GO:0019899 enzyme binding;
Q7Z2W4	Zinc finger CCCH-type antiviral protein 1 OS=Homo sapiens		ZC3HAV1	Homo sapiens	101.43	6.33127e-11	diff	1.49832	1.67061	1.68078	0.904716	0.88343	0.856455	0.749285	0.785646	0.803452	1.15134	1.11663	1.11143	0.949733	0.893162	0.923404	0.886724	0.863473	0.914663	0.601852	0.651639	0.618012	0.69095	-0.182276	-0.36006	0.17163	-0.117459	-0.171303	-0.681555	Cluster3	cytoplasm	GO:0032481 positive regulation of type I interferon production; GO:0065008 regulation of biological quality; GO:0044359 modulation of molecular function in other organism; GO:0032647 regulation of interferon-alpha production; GO:0098542 defense response to other organism; GO:0031347 regulation of defense response; GO:0009607 response to biotic stimulus; GO:0009605 response to external stimulus; G…	GO:0097708 intracellular vesicle; GO:0043229 intracellular organelle; GO:0005770 late endosome; GO:0031410 cytoplasmic vesicle; GO:0005737 cytoplasm; GO:0031982 vesicle; GO:0012505 endomembrane system; GO:0044424 intracellular part; GO:0005829 cytosol; GO:0005623 cell; GO:0043231 intracellular membrane-bounded organelle; GO:0043226 organelle; GO:0005634 nucleus; GO:0044464 cell part; GO:0005622 i…	GO:0016763 transferase activity, transferring pentosyl groups; GO:0003723 RNA binding; GO:0003950 NAD+ ADP-ribosyltransferase activity; GO:0043167 ion binding; GO:0005515 protein binding; GO:1901363 heterocyclic compound binding; GO:0097159 organic cyclic compound binding; GO:0050839 cell adhesion molecule binding; GO:0003824 catalytic activity; GO:0005488 binding; GO:0003676 nucleic acid binding…	K15259			IPR000571; IPR004170; IPR012317;	Zinc finger, CCCH-type; WWE domain; Poly(ADP-ribose) polymerase, catalytic domain; _x000D_
P10599	Thioredoxin OS=Homo sapiens		TXN	Homo sapiens	11.737	6.57361e-11	diff	0.57395	0.568412	0.532599	0.871992	0.801541	0.806358	1.20972	1.17129	1.32119	0.898467	0.933078	0.879005	1.10267	1.07906	1.0766	1.04507	0.920958	0.909856	1.81481	1.89037	1.83954	-0.841624	-0.275757	0.301538	-0.146816	0.119086	-0.0638291	0.885946	Cluster6	extracellular	GO:0044700 single organism signaling; GO:0010941 regulation of cell death; GO:0065008 regulation of biological quality; GO:0032270 positive regulation of cellular protein metabolic process; GO:0051896 regulation of protein kinase B signaling; GO:0097659 nucleic acid-templated transcription; GO:1903533 regulation of protein targeting; GO:0090317 negative regulation of intracellular protein transpo…	GO:0043229 intracellular organelle; GO:0044421 extracellular region part; GO:0031982 vesicle; GO:0005737 cytoplasm; GO:0044424 intracellular part; GO:0005829 cytosol; GO:0005623 cell; GO:0005576 extracellular region; GO:0005739 mitochondrion; GO:0043231 intracellular membrane-bounded organelle; GO:0043226 organelle; GO:0070062 extracellular exosome; GO:0005634 nucleus; GO:0005622 intracellular; G…	GO:0015035 protein disulfide oxidoreductase activity; GO:0016651 oxidoreductase activity, acting on NAD(P)H; GO:0003723 RNA binding; GO:0004791 thioredoxin-disulfide reductase activity; GO:0047134 protein-disulfide reductase activity; GO:0016209 antioxidant activity; GO:0005515 protein binding; GO:0016668 oxidoreductase activity, acting on a sulfur group of donors, NAD(P) as acceptor; GO:0016491 …	K03671	trxA; thioredoxin 1	hsa05418 Fluid shear stress and atherosclerosis - Homo sapiens (human); hsa04621 NOD-like receptor signaling pathway - Homo sapiens (human);	IPR013766; IPR012336;	Thioredoxin domain; Thioredoxin-like fold; _x000D_
P63104	14-3-3 protein zeta/delta OS=Homo sapiens		YWHAZ	Homo sapiens	27.745	7.00048e-11	diff	0.753782	0.783784	0.761219	1.01732	0.964355	0.982659	1.01621	0.994258	0.989453	0.872605	0.876673	0.887614	1.10481	1.08974	1.10638	1.324	1.36407	1.39904	1.18416	1.1834	1.12319	-0.38429	-0.0176073	-0.000136905	-0.186161	0.137881	0.445751	0.218133		cytoplasm	GO:0044700 single organism signaling; GO:0044085 cellular component biogenesis; GO:0010256 endomembrane system organization; GO:0065008 regulation of biological quality; GO:0007596 blood coagulation; GO:0010941 regulation of cell death; GO:0010608 posttranscriptional regulation of gene expression; GO:0006839 mitochondrial transport; GO:0023051 regulation of signaling; GO:0044699 single-organism p…	GO:0016020 membrane; GO:0005615 extracellular space; GO:0044421 extracellular region part; GO:0031090 organelle membrane; GO:0031410 cytoplasmic vesicle; GO:0030054 cell junction; GO:0005737 cytoplasm; GO:0031982 vesicle; GO:0044433 cytoplasmic vesicle part; GO:0044424 intracellular part; GO:0005623 cell; GO:0044422 organelle part; GO:0048770 pigment granule; GO:0031974 membrane-enclosed lumen; G…	GO:0003723 RNA binding; GO:0031625 ubiquitin protein ligase binding; GO:0019901 protein kinase binding; GO:0005515 protein binding; GO:0019900 kinase binding; GO:1901363 heterocyclic compound binding; GO:0097159 organic cyclic compound binding; GO:0050839 cell adhesion molecule binding; GO:0042802 identical protein binding; GO:0005488 binding; GO:0003676 nucleic acid binding; GO:0045296 cadherin …	K16197	YWHAB_Q_Z; 14-3-3 protein beta/theta/zeta	hsa04390 Hippo signaling pathway - Homo sapiens (human); hsa04151 PI3K-Akt signaling pathway - Homo sapiens (human); hsa04110 Cell cycle - Homo sapiens (human); hsa05161 Hepatitis B - Homo sapiens (human); hsa05169 Epstein-Barr virus infection - Homo sapiens (human); hsa05130 Pathogenic Escherichia coli infection - Homo sapiens (human); hsa04114 Oocyte meiosis - Homo sapiens (human); hsa05203 Vir…	IPR023410;	14-3-3 domain; _x000D_
Q9Y490	Talin-1 OS=Homo sapiens		TLN1	Homo sapiens	269.76	7.14491e-11	diff	1.27479	1.22382	1.25656	0.92204	0.941233	0.93738	0.884652	0.895694	0.883988	1.04023	1.03728	1.01961	0.967914	0.959402	0.98617	0.917174	0.913772	0.949519	0.996914	0.94877	1.00207	0.32371	-0.0992563	-0.171214	0.0459097	-0.042311	-0.109852	-0.0257816		cyto_nucl	GO:0044085 cellular component biogenesis; GO:0044700 single organism signaling; GO:0007596 blood coagulation; GO:0003012 muscle system process; GO:0065008 regulation of biological quality; GO:0045216 cell-cell junction organization; GO:0044699 single-organism process; GO:0044764 multi-organism cellular process; GO:0030968 endoplasmic reticulum unfolded protein response; GO:0051234 establishment o…	GO:0016020 membrane; GO:0044421 extracellular region part; GO:0071944 cell periphery; GO:0030054 cell junction; GO:0032587 ruffle membrane; GO:0031982 vesicle; GO:0005737 cytoplasm; GO:0044424 intracellular part; GO:0005911 cell-cell junction; GO:0005623 cell; GO:0043228 non-membrane-bounded organelle; GO:0005856 cytoskeleton; GO:0070062 extracellular exosome; GO:0005925 focal adhesion; GO:009859…	GO:0051015 actin filament binding; GO:0005102 receptor binding; GO:0044877 macromolecular complex binding; GO:0030274 LIM domain binding; GO:0005178 integrin binding; GO:0005515 protein binding; GO:0050839 cell adhesion molecule binding; GO:0008092 cytoskeletal protein binding; GO:0005200 structural constituent of cytoskeleton; GO:0017166 vinculin binding; GO:0005488 binding; GO:0045296 cadherin …	K06271	TLN; talin	hsa04611 Platelet activation - Homo sapiens (human); hsa04015 Rap1 signaling pathway - Homo sapiens (human); hsa05166 HTLV-I infection - Homo sapiens (human); hsa04510 Focal adhesion - Homo sapiens (human);	IPR019748; IPR002558; IPR015224; IPR032425; IPR019749; IPR018979; IPR015009; IPR029071; IPR011993; IPR014352; IPR000299;	FERM central domain; I/LWEQ domain; Talin, central; Talin, N-terminal F0 domain; Band 4.1 domain; FERM, N-terminal; Vinculin-binding site-containing domain; Ubiquitin-related domain; PH domain-like; FERM/acyl-CoA-binding protein, 3-helical bundle; FERM domain; _x000D_
P50502	Hsc70-interacting protein OS=Homo sapiens		ST13	Homo sapiens	41.331	8.2044e-11	diff	0.830252	0.818412	0.801863	0.980751	0.980732	1.00096	1.07436	1.089	1.08341	0.941571	0.931166	0.927786	1.01604	1.05769	1.04043	1.16565	1.14132	1.15505	1.1677	1.15164	1.21739	-0.292017	-0.0182404	0.114018	-0.0992947	0.053685	0.206597	0.237049		nucleus	GO:0050794 regulation of cellular process; GO:0044085 cellular component biogenesis; GO:0016043 cellular component organization; GO:0071822 protein complex subunit organization; GO:0051260 protein homooligomerization; GO:0061084 negative regulation of protein refolding; GO:0061077 chaperone-mediated protein folding; GO:0061083 regulation of protein refolding; GO:0048519 negative regulation of bio…	GO:0044421 extracellular region part; GO:0031982 vesicle; GO:0005737 cytoplasm; GO:0032991 macromolecular complex; GO:0044424 intracellular part; GO:0005623 cell; GO:0005829 cytosol; GO:0005576 extracellular region; GO:0043226 organelle; GO:0070062 extracellular exosome; GO:0005622 intracellular; GO:0044464 cell part; GO:1903561 extracellular vesicle; GO:0043234 protein complex; GO:0043227 membra…	GO:1901265 nucleoside phosphate binding; GO:0031072 heat shock protein binding; GO:0030674 protein binding, bridging; GO:0051087 chaperone binding; GO:0044877 macromolecular complex binding; GO:0032554 purine deoxyribonucleotide binding; GO:0043167 ion binding; GO:0005515 protein binding; GO:0000166 nucleotide binding; GO:0030544 Hsp70 protein binding; GO:0032552 deoxyribonucleotide binding; GO:0…	K09560			IPR006636; IPR011990; IPR013026;	Heat shock chaperonin-binding; Tetratricopeptide-like helical domain; Tetratricopeptide repeat-containing domain; _x000D_
Q8TDQ7	Glucosamine-6-phosphate isomerase 2 OS=Homo sapiens		GNPDA2	Homo sapiens	31.084	8.5433e-11	diff	1.71261	1.68159	1.58425	1.03657	1.00674	1.03854	1.11916	1.09187	1.11409	1.25575	1.24857	1.2549	0.51016	0.504274	0.478723	0.466504	0.495808	0.544471	0.687243	0.758197	0.700828	0.729939	0.0386899	0.148361	0.325464	-1.00714	-0.996419	-0.484444	Cluster2	cytoplasm	GO:1901071 glucosamine-containing compound metabolic process; GO:0044281 small molecule metabolic process; GO:0044699 single-organism process; GO:0044238 primary metabolic process; GO:0005975 carbohydrate metabolic process; GO:0071704 organic substance metabolic process; GO:0006006 glucose metabolic process; GO:0044723 single-organism carbohydrate metabolic process; GO:0008152 metabolic process; …	GO:0043226 organelle; GO:0043231 intracellular membrane-bounded organelle; GO:0043229 intracellular organelle; GO:0005634 nucleus; GO:0044464 cell part; GO:0005622 intracellular; GO:0005737 cytoplasm; GO:0044424 intracellular part; GO:0005829 cytosol; GO:0043227 membrane-bounded organelle; GO:0005623 cell; GO:0044444 cytoplasmic part;	GO:0016853 isomerase activity; GO:0003824 catalytic activity; GO:0005488 binding; GO:0019239 deaminase activity; GO:0004342 glucosamine-6-phosphate deaminase activity; GO:0016787 hydrolase activity; GO:0005515 protein binding; GO:0016860 intramolecular oxidoreductase activity; GO:0016861 intramolecular oxidoreductase activity, interconverting aldoses and ketoses;	K02564	nagB; glucosamine-6-phosphate deaminase [EC:3.5.99.6]	hsa01100 Metabolic pathways - Homo sapiens (human); hsa00520 Amino sugar and nucleotide sugar metabolism - Homo sapiens (human);	IPR006148;	Glucosamine/galactosamine-6-phosphate isomerase; _x000D_
P39019	40S ribosomal protein S19 OS=Homo sapiens		RPS19	Homo sapiens	16.06	9.06073e-11	diff	2.16471	1.8598	1.94581	0.657363	0.735067	0.748555	0.730219	0.778947	0.787152	0.805556	0.804015	0.85605	0.878075	0.945513	0.897872	1.02192	1.07665	1.01803	0.623457	0.718238	0.696687	0.989895	-0.489037	-0.386429	-0.283628	-0.141278	0.0545373	-0.560174	Cluster1	cytoplasm	GO:0044700 single organism signaling; GO:0044085 cellular component biogenesis; GO:0065008 regulation of biological quality; GO:0022613 ribonucleoprotein complex biogenesis; GO:0006518 peptide metabolic process; GO:0022618 ribonucleoprotein complex assembly; GO:0007166 cell surface receptor signaling pathway; GO:0002262 myeloid cell homeostasis; GO:0002698 negative regulation of immune effector p…	GO:0016020 membrane; GO:0044421 extracellular region part; GO:0030054 cell junction; GO:0015935 small ribosomal subunit; GO:0031982 vesicle; GO:0005737 cytoplasm; GO:0032991 macromolecular complex; GO:0044424 intracellular part; GO:0005623 cell; GO:0044422 organelle part; GO:0043228 non-membrane-bounded organelle; GO:0031974 membrane-enclosed lumen; GO:0070062 extracellular exosome; GO:0005654 nu…	GO:0003723 RNA binding; GO:0019838 growth factor binding; GO:0046983 protein dimerization activity; GO:0019901 protein kinase binding; GO:0005515 protein binding; GO:0019900 kinase binding; GO:0003735 structural constituent of ribosome; GO:1901363 heterocyclic compound binding; GO:0097159 organic cyclic compound binding; GO:0042802 identical protein binding; GO:0005488 binding; GO:0042803 protein…	K02966	RP-S19e; small subunit ribosomal protein S19e	hsa03010 Ribosome - Homo sapiens (human);	IPR011991;	Winged helix-turn-helix DNA-binding domain; _x000D_
P00747	Plasminogen OS=Homo sapiens		PLG	Homo sapiens	90.568	9.96257e-11	diff	0.393277	0.378378	0.342083	0.577478	0.549133	0.506744	0.560534	0.504306	0.514861	0.641762	0.577438	0.506934	0.730481	0.61859	0.624468	2.29354	2.01078	2.01923	3.03292	3.13832	3.52174	-1.43202	-0.879202	-0.926833	-0.804093	-0.608442	1.07305	1.689	Cluster6	extracellular	GO:0007596 blood coagulation; GO:0065008 regulation of biological quality; GO:0051241 negative regulation of multicellular organismal process; GO:0044699 single-organism process; GO:0044237 cellular metabolic process; GO:0008285 negative regulation of cell proliferation; GO:0051234 establishment of localization; GO:0042730 fibrinolysis; GO:0009611 response to wounding; GO:0008152 metabolic proces…	GO:0034774 secretory granule lumen; GO:0016020 membrane; GO:0005615 extracellular space; GO:0044421 extracellular region part; GO:0009897 external side of plasma membrane; GO:0031410 cytoplasmic vesicle; GO:0019898 extrinsic component of membrane; GO:0071944 cell periphery; GO:0005737 cytoplasm; GO:0031982 vesicle; GO:0044433 cytoplasmic vesicle part; GO:0044424 intracellular part; GO:0005623 cel…	GO:0004252 serine-type endopeptidase activity; GO:0004175 endopeptidase activity; GO:0008233 peptidase activity; GO:0034185 apolipoprotein binding; GO:0017171 serine hydrolase activity; GO:0005102 receptor binding; GO:0003824 catalytic activity; GO:0005488 binding; GO:0008236 serine-type peptidase activity; GO:0070011 peptidase activity, acting on L-amino acid peptides; GO:0019904 protein domain …	K01315	PLG; plasminogen [EC:3.4.21.7]	hsa04610 Complement and coagulation cascades - Homo sapiens (human); hsa05150 Staphylococcus aureus infection - Homo sapiens (human); hsa05164 Influenza A - Homo sapiens (human); hsa04080 Neuroactive ligand-receptor interaction - Homo sapiens (human);	IPR009003; IPR003609; IPR000001; IPR001254; IPR013806;	Peptidase S1, PA clan; PAN/Apple domain; Kringle; Serine proteases, trypsin domain; Kringle-like fold; _x000D_
Q53H96	Pyrroline-5-carboxylate reductase 3 OS=Homo sapiens		PYCRL	Homo sapiens	28.663	1.01316e-10	diff	0.60084	0.636824	0.596105	1.12608	1.2158	1.17245	1.18875	1.09474	1.09396	0.914751	0.934034	0.951698	1.03743	1.03419	1.05745	1.26553	1.17246	1.27644	0.893004	0.997951	0.987578	-0.71078	0.22758	0.169864	-0.0994754	0.0607007	0.307134	-0.0614182	Cluster5	extracellular	GO:0055129 L-proline biosynthetic process; GO:0016053 organic acid biosynthetic process; GO:0044699 single-organism process; GO:0009058 biosynthetic process; GO:1901566 organonitrogen compound biosynthetic process; GO:0044237 cellular metabolic process; GO:0009084 glutamine family amino acid biosynthetic process; GO:0071704 organic substance metabolic process; GO:0008152 metabolic process; GO:000…	GO:0044464 cell part; GO:0005622 intracellular; GO:0005737 cytoplasm; GO:0044424 intracellular part; GO:0005623 cell; GO:0005829 cytosol; GO:0044444 cytoplasmic part;	GO:0016645 oxidoreductase activity, acting on the CH-NH group of donors; GO:0016646 oxidoreductase activity, acting on the CH-NH group of donors, NAD or NADP as acceptor; GO:0003824 catalytic activity; GO:0005488 binding; GO:0004735 pyrroline-5-carboxylate reductase activity; GO:0005515 protein binding; GO:0016491 oxidoreductase activity;	K00286	proC; pyrroline-5-carboxylate reductase [EC:1.5.1.2]	hsa01100 Metabolic pathways - Homo sapiens (human); hsa01230 Biosynthesis of amino acids - Homo sapiens (human); hsa00330 Arginine and proline metabolism - Homo sapiens (human);	IPR028939; IPR008927; IPR016040; IPR029036;	Pyrroline-5-carboxylate reductase, catalytic, N-terminal; 6-phosphogluconate dehydrogenase C-terminal domain-like; NAD(P)-binding domain; Pyrroline-5-carboxylate reductase, dimerisation domain; _x000D_
Q9NTJ4	Alpha-mannosidase 2C1 OS=Homo sapiens		MAN2C1	Homo sapiens	115.83	1.04898e-10	diff	0.723529	0.733108	0.719729	1.04235	1.01156	0.970135	1.03527	1.09187	1.03835	0.872605	0.902486	0.887614	1.08556	1.03846	1.05638	1.32765	1.2491	1.34976	1.15329	1.14139	1.17288	-0.463084	0.0108926	0.0770331	-0.172206	0.0840074	0.387489	0.208869		nucleus	GO:0044724 single-organism carbohydrate catabolic process; GO:0044712 single-organism catabolic process; GO:0006517 protein deglycosylation; GO:0044281 small molecule metabolic process; GO:0009313 oligosaccharide catabolic process; GO:0044267 cellular protein metabolic process; GO:0006013 mannose metabolic process; GO:0044699 single-organism process; GO:0009100 glycoprotein metabolic process; GO:…	GO:0043229 intracellular organelle; GO:0044446 intracellular organelle part; GO:0005737 cytoplasm; GO:0031981 nuclear lumen; GO:0044424 intracellular part; GO:0005829 cytosol; GO:0005623 cell; GO:0044422 organelle part; GO:0043226 organelle; GO:0043231 intracellular membrane-bounded organelle; GO:0031974 membrane-enclosed lumen; GO:0005654 nucleoplasm; GO:0005634 nucleus; GO:0070013 intracellular…	GO:0015923 mannosidase activity; GO:0046914 transition metal ion binding; GO:0003824 catalytic activity; GO:0005488 binding; GO:0043167 ion binding; GO:0004559 alpha-mannosidase activity; GO:0016798 hydrolase activity, acting on glycosyl bonds; GO:0030246 carbohydrate binding; GO:0043169 cation binding; GO:0004553 hydrolase activity, hydrolyzing O-glycosyl compounds; GO:0046872 metal ion binding;…	K01191	MAN2C1; alpha-mannosidase [EC:3.2.1.24]	hsa00511 Other glycan degradation - Homo sapiens (human);	IPR011013; IPR027291; IPR011330; IPR028995; IPR000602; IPR011682; IPR015341;	Galactose mutarotase-like domain; Glycoside hydrolase 38/57, N-terminal domain; Glycoside hydrolase/deacetylase, beta/alpha-barrel; Glycoside hydrolase families 57/38, central domain; Glycoside hydrolase family 38, N-terminal domain; Glycosyl hydrolase family 38, C-terminal; Glycoside hydrolase family 38, central domain; _x000D_
P28289	Tropomodulin-1 OS=Homo sapiens		TMOD1	Homo sapiens	40.569	1.09863e-10	diff	0.827731	0.835304	0.809483	0.999038	1.0106	0.978805	1.05624	1.06507	1.08437	0.880268	0.878585	0.880918	1.14759	1.15278	1.13936	1.12424	1.09581	1.16827	1.12757	1.1373	1.14286	-0.279106	-0.00569567	0.0955845	-0.18455	0.197317	0.175106	0.183824		cytoplasm	GO:0044085 cellular component biogenesis; GO:0030833 regulation of actin filament polymerization; GO:0030048 actin filament-based movement; GO:0065008 regulation of biological quality; GO:0070252 actin-mediated cell contraction; GO:0003012 muscle system process; GO:0051694 pointed-end actin filament capping; GO:0030835 negative regulation of actin filament depolymerization; GO:0048869 cellular de…	GO:0016020 membrane; GO:0005938 cell cortex; GO:0071944 cell periphery; GO:0030016 myofibril; GO:0099568 cytoplasmic region; GO:0005737 cytoplasm; GO:0030863 cortical cytoskeleton; GO:0099512 supramolecular fiber; GO:0044424 intracellular part; GO:0005623 cell; GO:0099080 supramolecular complex; GO:0044422 organelle part; GO:0043228 non-membrane-bounded organelle; GO:0005856 cytoskeleton; GO:0044…	GO:0051015 actin filament binding; GO:0008092 cytoskeletal protein binding; GO:0005488 binding; GO:0044877 macromolecular complex binding; GO:0003779 actin binding; GO:0005523 tropomyosin binding; GO:0005515 protein binding; GO:0032403 protein complex binding;	K10370			IPR032675;	Leucine-rich repeat domain, L domain-like; _x000D_
Q9HC38	Glyoxalase domain-containing protein 4 OS=Homo sapiens		GLOD4	Homo sapiens	34.793	1.1096e-10	diff	0.726891	0.706081	0.740051	1.00866	1.02119	1.02697	0.945663	1.02679	0.993289	0.954981	1.01338	0.998565	1.07166	1.01496	1.07553	1.12789	1.07904	1.09615	1.31481	1.28279	1.31366	-0.465529	0.027034	-0.0173902	-0.0164487	0.0754379	0.13861	0.382579		mitochondria		GO:0043229 intracellular organelle; GO:0044421 extracellular region part; GO:0005737 cytoplasm; GO:0031982 vesicle; GO:0044424 intracellular part; GO:0005623 cell; GO:0005576 extracellular region; GO:0005739 mitochondrion; GO:0043226 organelle; GO:0070062 extracellular exosome; GO:0043231 intracellular membrane-bounded organelle; GO:0005622 intracellular; GO:0044464 cell part; GO:1903561 extracel…	GO:0050839 cell adhesion molecule binding; GO:0005515 protein binding; GO:0005488 binding; GO:0045296 cadherin binding;				IPR029068;	Glyoxalase/Bleomycin resistance protein/Dihydroxybiphenyl dioxygenase; _x000D_
P50914	60S ribosomal protein L14 OS=Homo sapiens		RPL14	Homo sapiens	23.432	1.15988e-10	diff	2.0042	2.16807	1.92041	0.834456	0.843931	0.865125	0.802669	0.690909	0.744008	1.00958	0.898662	1.00335	0.80107	0.889957	0.835106	0.766139	0.845509	0.786058	0.600823	0.548156	0.630435	1.02028	-0.238305	-0.425722	-0.0451918	-0.249387	-0.324574	-0.75597	Cluster1	mitochondria	GO:0044085 cellular component biogenesis; GO:0022613 ribonucleoprotein complex biogenesis; GO:0072594 establishment of protein localization to organelle; GO:0006518 peptide metabolic process; GO:0009058 biosynthetic process; GO:0044764 multi-organism cellular process; GO:0044237 cellular metabolic process; GO:0015031 protein transport; GO:0042273 ribosomal large subunit biogenesis; GO:0051234 est…	GO:0005840 ribosome; GO:0043229 intracellular organelle; GO:0016020 membrane; GO:0044421 extracellular region part; GO:0043232 intracellular non-membrane-bounded organelle; GO:0022625 cytosolic large ribosomal subunit; GO:0031982 vesicle; GO:0044446 intracellular organelle part; GO:0005737 cytoplasm; GO:0032991 macromolecular complex; GO:0044424 intracellular part; GO:0005829 cytosol; GO:0005623 …	GO:0097159 organic cyclic compound binding; GO:1901363 heterocyclic compound binding; GO:0050839 cell adhesion molecule binding; GO:0003723 RNA binding; GO:0005488 binding; GO:0045296 cadherin binding; GO:0003676 nucleic acid binding; GO:0005515 protein binding; GO:0005198 structural molecule activity; GO:0003735 structural constituent of ribosome;	K02875	RP-L14e; large subunit ribosomal protein L14e	hsa03010 Ribosome - Homo sapiens (human);	IPR008991; IPR002784; IPR014722;	Translation protein SH3-like domain; Ribosomal protein L14e domain; Ribosomal protein L2 domain 2; _x000D_
Q14558	Phosphoribosyl pyrophosphate synthase-associated protein 1 OS=Homo sapiens		PRPSAP1	Homo sapiens	39.393	1.16658e-10	diff	0.746218	0.738176	0.726503	1.04042	1.03179	1.06166	1.02765	1.05455	1.10259	0.991379	1.00382	1.00909	1.09626	1.06517	1.07447	1.13886	1.02874	1.08774	1.21502	1.21311	1.20083	-0.440418	0.0628802	0.0856195	0.00202182	0.109098	0.1166	0.274575		mitochondria	GO:0009165 nucleotide biosynthetic process; GO:0006725 cellular aromatic compound metabolic process; GO:0009117 nucleotide metabolic process; GO:0044699 single-organism process; GO:0009058 biosynthetic process; GO:0044237 cellular metabolic process; GO:0006796 phosphate-containing compound metabolic process; GO:0071704 organic substance metabolic process; GO:0008152 metabolic process; GO:0046483 …		GO:0000287 magnesium ion binding; GO:0004749 ribose phosphate diphosphokinase activity; GO:0043167 ion binding; GO:0005515 protein binding; GO:0004857 enzyme inhibitor activity; GO:0098772 molecular function regulator; GO:0042802 identical protein binding; GO:0030234 enzyme regulator activity; GO:0003824 catalytic activity; GO:0005488 binding; GO:0043169 cation binding; GO:0046872 metal ion bindi…				IPR029099; IPR029057;	Ribose-phosphate pyrophosphokinase, N-terminal domain; Phosphoribosyltransferase-like; _x000D_
P62244	40S ribosomal protein S15a OS=Homo sapiens		RPS15A	Homo sapiens	14.839	1.17819e-10	diff	2.3395	2.18834	2.26334	0.87873	0.739884	0.731214	0.613918	0.633493	0.64046	0.83908	0.864245	0.870397	0.833155	0.915598	0.825532	0.872107	1.07545	1.06971	0.478395	0.521516	0.524845	1.17816	-0.357591	-0.668434	-0.221287	-0.222387	0.00157947	-0.97766	Cluster1	cytoplasm	GO:0044085 cellular component biogenesis; GO:0022613 ribonucleoprotein complex biogenesis; GO:0072594 establishment of protein localization to organelle; GO:0006518 peptide metabolic process; GO:0009058 biosynthetic process; GO:0044764 multi-organism cellular process; GO:0044237 cellular metabolic process; GO:0015031 protein transport; GO:0009607 response to biotic stimulus; GO:0051234 establishm…	GO:0016020 membrane; GO:0044421 extracellular region part; GO:0015935 small ribosomal subunit; GO:0031982 vesicle; GO:0005737 cytoplasm; GO:0032991 macromolecular complex; GO:0044424 intracellular part; GO:0005623 cell; GO:0044422 organelle part; GO:0043228 non-membrane-bounded organelle; GO:0031974 membrane-enclosed lumen; GO:0070062 extracellular exosome; GO:0005654 nucleoplasm; GO:0070013 intr…	GO:0097159 organic cyclic compound binding; GO:1901363 heterocyclic compound binding; GO:0003723 RNA binding; GO:0005488 binding; GO:0003676 nucleic acid binding; GO:0005515 protein binding; GO:0005198 structural molecule activity; GO:0003735 structural constituent of ribosome;	K02957	RP-S15Ae; small subunit ribosomal protein S15Ae	hsa03010 Ribosome - Homo sapiens (human);
Q16555	Dihydropyrimidinase-related protein 2 OS=Homo sapiens		DPYSL2	Homo sapiens	62.293	1.19919e-10	diff	0.711765	0.733108	0.767146	0.951877	0.970135	0.934489	0.830315	0.866029	0.873442	1.07184	1.07744	1.07221	1.20856	1.21795	1.21809	1.30816	1.26228	1.22596	1.05041	1.10348	1.0383	-0.440285	-0.0708819	-0.223666	0.102762	0.280784	0.33916	0.0890821		cyto_nucl	GO:0044700 single organism signaling; GO:0065008 regulation of biological quality; GO:0007420 brain development; GO:0048869 cellular developmental process; GO:0048666 neuron development; GO:0032989 cellular component morphogenesis; GO:0022008 neurogenesis; GO:0044699 single-organism process; GO:0044237 cellular metabolic process; GO:0051234 establishment of localization; GO:0001558 regulation of …	GO:0043229 intracellular organelle; GO:0016020 membrane; GO:0044421 extracellular region part; GO:0043232 intracellular non-membrane-bounded organelle; GO:0071944 cell periphery; GO:0031982 vesicle; GO:0005737 cytoplasm; GO:0044424 intracellular part; GO:0005623 cell; GO:0005829 cytosol; GO:0005576 extracellular region; GO:0005886 plasma membrane; GO:0043228 non-membrane-bounded organelle; GO:000…	GO:0008092 cytoskeletal protein binding; GO:0042802 identical protein binding; GO:0003824 catalytic activity; GO:0008017 microtubule binding; GO:0005488 binding; GO:0015631 tubulin binding; GO:0016812 hydrolase activity, acting on carbon-nitrogen (but not peptide) bonds, in cyclic amides; GO:0004157 dihydropyrimidinase activity; GO:0016787 hydrolase activity; GO:0005515 protein binding; GO:001681…	K07528	DPYSL2; dihydropyrimidinase-like 2	hsa04360 Axon guidance - Homo sapiens (human);	IPR032466; IPR006680; IPR011059;	Metal-dependent hydrolase; Amidohydrolase-related; Metal-dependent hydrolase, composite domain; _x000D_
Q00796	Sorbitol dehydrogenase OS=Homo sapiens		SORD	Homo sapiens	38.324	1.21386e-10	diff	0.55042	0.589527	0.591871	0.902791	0.887283	0.94027	1.0591	1.09282	1.11601	0.948276	0.978011	0.981349	1.12727	1.06517	1.10745	1.4592	1.26467	1.19832	1.42078	1.46004	1.44306	-0.79347	-0.136308	0.123085	-0.0452868	0.137053	0.381648	0.527276	Cluster5	cytoplasm	GO:0019640 glucuronate catabolic process to xylulose 5-phosphate; GO:0046365 monosaccharide catabolic process; GO:0019319 hexose biosynthetic process; GO:0051674 localization of cell; GO:0006066 alcohol metabolic process; GO:0044699 single-organism process; GO:0009058 biosynthetic process; GO:0019519 pentitol metabolic process; GO:0044237 cellular metabolic process; GO:0006796 phosphate-containin…	GO:0016020 membrane; GO:0005615 extracellular space; GO:0044421 extracellular region part; GO:0031090 organelle membrane; GO:0005737 cytoplasm; GO:0031982 vesicle; GO:0044424 intracellular part; GO:0005623 cell; GO:0044422 organelle part; GO:0005740 mitochondrial envelope; GO:0070062 extracellular exosome; GO:0044464 cell part; GO:0005622 intracellular; GO:1903561 extracellular vesicle; GO:004322…	GO:1901265 nucleoside phosphate binding; GO:0043167 ion binding; GO:0003939 L-iditol 2-dehydrogenase activity; GO:0005515 protein binding; GO:0000166 nucleotide binding; GO:0008270 zinc ion binding; GO:0048037 cofactor binding; GO:0016491 oxidoreductase activity; GO:0097159 organic cyclic compound binding; GO:0016614 oxidoreductase activity, acting on CH-OH group of donors; GO:1901363 heterocycli…	K00008	SORD; L-iditol 2-dehydrogenase [EC:1.1.1.14]	hsa00051 Fructose and mannose metabolism - Homo sapiens (human); hsa00040 Pentose and glucuronate interconversions - Homo sapiens (human); hsa01100 Metabolic pathways - Homo sapiens (human);	IPR011032; IPR020843; IPR016040; IPR013154; IPR013149;	GroES-like; Polyketide synthase, enoylreductase domain; NAD(P)-binding domain; Alcohol dehydrogenase, N-terminal; Alcohol dehydrogenase, C-terminal; _x000D_
P13807	Glycogen [starch] synthase, muscle OS=Homo sapiens		GYS1	Homo sapiens	83.785	1.40194e-10	diff	0.655462	0.684122	0.680779	1.12993	1.16859	1.12235	0.995234	0.958852	1.05177	1.08238	1.03155	1.077	1.25348	1.23504	1.19468	0.985384	0.904192	0.977163	1.08539	1.09324	1.02484	-0.570611	0.189178	0.00177032	0.0886756	0.295707	-0.0666234	0.0940757		nucleus	GO:0072359 circulatory system development; GO:0044707 single-multicellular organism process; GO:0016051 carbohydrate biosynthetic process; GO:0000271 polysaccharide biosynthetic process; GO:0044042 glucan metabolic process; GO:0044699 single-organism process; GO:0009058 biosynthetic process; GO:0006112 energy reserve metabolic process; GO:0044237 cellular metabolic process; GO:0044264 cellular po…	GO:0016020 membrane; GO:0044464 cell part; GO:0005622 intracellular; GO:0005737 cytoplasm; GO:0016234 inclusion body; GO:0044424 intracellular part; GO:0005829 cytosol; GO:0005623 cell; GO:0044444 cytoplasmic part;	GO:0016758 transferase activity, transferring hexosyl groups; GO:0005536 glucose binding; GO:0019901 protein kinase binding; GO:0046527 glucosyltransferase activity; GO:0008194 UDP-glycosyltransferase activity; GO:0004373 glycogen (starch) synthase activity; GO:0005515 protein binding; GO:0048029 monosaccharide binding; GO:0019900 kinase binding; GO:0061547 glycogen synthase activity, transferrin…	K00693	GYS; glycogen synthase [EC:2.4.1.11]	hsa04151 PI3K-Akt signaling pathway - Homo sapiens (human); hsa01100 Metabolic pathways - Homo sapiens (human); hsa00500 Starch and sucrose metabolism - Homo sapiens (human); hsa04922 Glucagon signaling pathway - Homo sapiens (human); hsa04910 Insulin signaling pathway - Homo sapiens (human); hsa04931 Insulin resistance - Homo sapiens (human); hsa04152 AMPK signaling pathway - Homo sapiens (human…
P23921	Ribonucleoside-diphosphate reductase large subunit OS=Homo sapiens		RRM1	Homo sapiens	90.069	1.42254e-10	diff	1.99076	1.81926	1.89162	0.98845	1.02119	0.982659	1.12583	1.07943	1.10642	0.722222	0.746654	0.703969	0.700535	0.779915	0.770213	0.688185	0.776048	0.796875	0.596708	0.711066	0.643892	0.925429	-0.00391298	0.142387	-0.465796	-0.416252	-0.410829	-0.623986	Cluster3	cytoplasm	GO:0044085 cellular component biogenesis; GO:0022414 reproductive process; GO:0007420 brain development; GO:0009117 nucleotide metabolic process; GO:0008584 male gonad development; GO:0044699 single-organism process; GO:0009058 biosynthetic process; GO:0009262 deoxyribonucleotide metabolic process; GO:0044237 cellular metabolic process; GO:0006796 phosphate-containing compound metabolic process; …	GO:0043229 intracellular organelle; GO:0044421 extracellular region part; GO:0042995 cell projection; GO:0005635 nuclear envelope; GO:0031982 vesicle; GO:0005737 cytoplasm; GO:0031967 organelle envelope; GO:0044446 intracellular organelle part; GO:0043025 neuronal cell body; GO:0012505 endomembrane system; GO:0044424 intracellular part; GO:0005829 cytosol; GO:0005623 cell; GO:0005576 extracellula…	GO:0016725 oxidoreductase activity, acting on CH or CH2 groups; GO:0005524 ATP binding; GO:1901265 nucleoside phosphate binding; GO:0001882 nucleoside binding; GO:0043167 ion binding; GO:0061731 ribonucleoside-diphosphate reductase activity; GO:0004748 ribonucleoside-diphosphate reductase activity, thioredoxin disulfide as acceptor; GO:0005515 protein binding; GO:0000166 nucleotide binding; GO:00…	K10807	RRM1; ribonucleoside-diphosphate reductase subunit M1 [EC:1.17.4.1]	hsa00230 Purine metabolism - Homo sapiens (human); hsa00480 Glutathione metabolism - Homo sapiens (human); hsa00983 Drug metabolism - other enzymes - Homo sapiens (human); hsa00240 Pyrimidine metabolism - Homo sapiens (human); hsa01100 Metabolic pathways - Homo sapiens (human);	IPR000788; IPR013346; IPR013509; IPR005144; IPR008926;	Ribonucleotide reductase large subunit, C-terminal; Ribonucleotide reductase, class I , alpha subunit; Ribonucleotide reductase large subunit, N-terminal; ATP-cone domain; Ribonucleotide reductase R1 subunit, N-terminal; _x000D_
Q9BVK6	Transmembrane emp24 domain-containing protein 9 OS=Homo sapiens		TMED9	Homo sapiens	27.277	1.42254e-10	diff	1.48403	1.4848	1.47587	1.00096	0.939306	0.982659	1.00667	1.09569	1.06424	0.864943	0.774379	0.827355	0.950802	0.970085	0.934043	0.781973	0.837126	0.799279	0.94856	0.97541	0.978261	0.567118	-0.0380606	0.0770868	-0.283878	-0.0716797	-0.311507	-0.0479393		peroxisome	GO:0050794 regulation of cellular process; GO:0051640 organelle localization; GO:0046907 intracellular transport; GO:0016043 cellular component organization; GO:0006901 vesicle coating; GO:0010256 endomembrane system organization; GO:0044699 single-organism process; GO:0048193 Golgi vesicle transport; GO:0006903 vesicle targeting; GO:0048205 COPI coating of Golgi vesicle; GO:0015031 protein trans…	GO:0016020 membrane; GO:0042175 nuclear outer membrane-endoplasmic reticulum membrane network; GO:0044421 extracellular region part; GO:0005783 endoplasmic reticulum; GO:0031410 cytoplasmic vesicle; GO:0031090 organelle membrane; GO:0031982 vesicle; GO:0005737 cytoplasm; GO:0031224 intrinsic component of membrane; GO:0044424 intracellular part; GO:0005623 cell; GO:0044422 organelle part; GO:00700…	GO:0000149 SNARE binding; GO:0005515 protein binding; GO:0019905 syntaxin binding; GO:0005488 binding;	K20346			IPR009038;	GOLD domain; _x000D_
P02788	Lactotransferrin OS=Homo sapiens		LTF	Homo sapiens	78.181	1.4579e-10	diff	0.421849	0.362331	0.409822	0.543792	0.445087	0.580925	0.86654	0.948325	0.847555	0.676245	0.630975	0.667623	0.539037	0.489316	0.540426	2.10719	2.13413	2.10457	2.40226	2.93033	2.65424	-1.33225	-0.94343	-0.173943	-0.603874	-0.936845	1.08083	1.40792	Cluster6	extracellular	GO:0010941 regulation of cell death; GO:0032680 regulation of tumor necrosis factor production; GO:0098542 defense response to other organism; GO:0070169 positive regulation of biomineral tissue development; GO:0031347 regulation of defense response; GO:0044237 cellular metabolic process; GO:0009607 response to biotic stimulus; GO:0071900 regulation of protein serine/threonine kinase activity; GO…	GO:0034774 secretory granule lumen; GO:1904724 tertiary granule lumen; GO:0005615 extracellular space; GO:0044421 extracellular region part; GO:0031410 cytoplasmic vesicle; GO:0005737 cytoplasm; GO:0031982 vesicle; GO:0044433 cytoplasmic vesicle part; GO:0032991 macromolecular complex; GO:0044424 intracellular part; GO:0005623 cell; GO:0044422 organelle part; GO:0070062 extracellular exosome; GO:…	GO:0008233 peptidase activity; GO:0008236 serine-type peptidase activity; GO:0016787 hydrolase activity; GO:0005515 protein binding; GO:0019207 kinase regulator activity; GO:0098772 molecular function regulator; GO:0008201 heparin binding; GO:1901363 heterocyclic compound binding; GO:0097159 organic cyclic compound binding; GO:0019209 kinase activator activity; GO:0003824 catalytic activity; GO:0…	K17283			IPR001156;	Transferrin-like domain; _x000D_
P43034	Platelet-activating factor acetylhydrolase IB subunit alpha OS=Homo sapiens		PAFAH1B1	Homo sapiens	46.637	1.4579e-10	diff	1.59076	1.64949	1.61981	0.902791	0.914258	0.977842	1.00858	0.955981	0.964525	1.29693	1.33939	1.32664	0.642781	0.600427	0.568085	0.579781	0.623952	0.564904	0.79321	0.743852	0.8147	0.695855	-0.103063	-0.0349101	0.401485	-0.729787	-0.763612	-0.352266	Cluster2	cyto_nucl	GO:0044700 single organism signaling; GO:0044085 cellular component biogenesis; GO:0032872 regulation of stress-activated MAPK cascade; GO:0021766 hippocampus development; GO:0022414 reproductive process; GO:0044255 cellular lipid metabolic process; GO:0044237 cellular metabolic process; GO:0044782 cilium organization; GO:0045927 positive regulation of growth; GO:0007097 nuclear migration; GO:003…	GO:0016020 membrane; GO:0098862 cluster of actin-based cell projections; GO:0044421 extracellular region part; GO:0031090 organelle membrane; GO:0099568 cytoplasmic region; GO:0005737 cytoplasm; GO:0032838 cell projection cytoplasm; GO:0043025 neuronal cell body; GO:0032991 macromolecular complex; GO:0099080 supramolecular complex; GO:0098858 actin-based cell projection; GO:0005623 cell; GO:00444…	GO:0070840 dynein complex binding; GO:0034452 dynactin binding; GO:0052689 carboxylic ester hydrolase activity; GO:0043274 phospholipase binding; GO:0044877 macromolecular complex binding; GO:0046983 protein dimerization activity; GO:0043167 ion binding; GO:0015631 tubulin binding; GO:0016787 hydrolase activity; GO:0005515 protein binding; GO:0016298 lipase activity; GO:0008201 heparin binding; G…	K16794	PAFAH1B1; platelet-activating factor acetylhydrolase IB subunit alpha	hsa01100 Metabolic pathways - Homo sapiens (human); hsa00565 Ether lipid metabolism - Homo sapiens (human);	IPR017986; IPR015943; IPR006594;	WD40-repeat-containing domain; WD40/YVTN repeat-like-containing domain; LIS1 homology motif; _x000D_
P08237	ATP-dependent 6-phosphofructokinase, muscle type OS=Homo sapiens		PFKM	Homo sapiens	85.182	1.4725e-10	diff	1.24538	1.2272	1.22862	1.07411	1.10405	1.09827	1.3041	1.33493	1.32407	1.0182	1.03633	1.00239	0.945455	0.938034	0.929787	0.591961	0.597605	0.573317	0.700617	0.671107	0.714286	0.302996	0.127056	0.401597	0.0269825	-0.092745	-0.767252	-0.524705	Cluster4	cytoplasm	GO:0044085 cellular component biogenesis; GO:0065008 regulation of biological quality; GO:0009116 nucleoside metabolic process; GO:0006165 nucleoside diphosphate phosphorylation; GO:0019362 pyridine nucleotide metabolic process; GO:0006096 glycolytic process; GO:0050796 regulation of insulin secretion; GO:0042593 glucose homeostasis; GO:0006002 fructose 6-phosphate metabolic process; GO:0009185 r…	GO:0016020 membrane; GO:0044421 extracellular region part; GO:0061695 transferase complex, transferring phosphorus-containing groups; GO:0016324 apical plasma membrane; GO:0071944 cell periphery; GO:0031982 vesicle; GO:0005737 cytoplasm; GO:0032991 macromolecular complex; GO:0036126 sperm flagellum; GO:0097729 9+2 motile cilium; GO:0044424 intracellular part; GO:0005623 cell; GO:0044422 organelle…	GO:0003872 6-phosphofructokinase activity; GO:1901265 nucleoside phosphate binding; GO:0016773 phosphotransferase activity, alcohol group as acceptor; GO:0046983 protein dimerization activity; GO:0005515 protein binding; GO:0048029 monosaccharide binding; GO:1901363 heterocyclic compound binding; GO:0097159 organic cyclic compound binding; GO:0016301 kinase activity; GO:0042802 identical protein …	K00850	pfkA; 6-phosphofructokinase 1 [EC:2.7.1.11]	hsa00051 Fructose and mannose metabolism - Homo sapiens (human); hsa04066 HIF-1 signaling pathway - Homo sapiens (human); hsa01100 Metabolic pathways - Homo sapiens (human); hsa04922 Glucagon signaling pathway - Homo sapiens (human); hsa01200 Carbon metabolism - Homo sapiens (human); hsa05230 Central carbon metabolism in cancer - Homo sapiens (human); hsa04152 AMPK signaling pathway - Homo sapien…	IPR000023;	Phosphofructokinase domain; _x000D_
P28066	Proteasome subunit alpha type-5 OS=Homo sapiens		PSMA5	Homo sapiens	26.411	1.63413e-10	diff	0.713445	0.750845	0.754445	0.966314	0.950867	0.944123	1.00572	1.00191	0.977948	0.939655	0.939771	0.909613	1.09305	1.13675	1.13298	1.44093	1.38443	1.375	1.05658	1.09016	1.15424	-0.435683	-0.0683579	-0.00706106	-0.105364	0.164465	0.48524	0.136967		cytoplasm	GO:0044700 single organism signaling; GO:0010608 posttranscriptional regulation of gene expression; GO:0051443 positive regulation of ubiquitin-protein transferase activity; GO:0031347 regulation of defense response; GO:0010564 regulation of cell cycle process; GO:0044237 cellular metabolic process; GO:1903364 positive regulation of cellular protein catabolic process; GO:0008152 metabolic process…	GO:0034774 secretory granule lumen; GO:0044421 extracellular region part; GO:0031410 cytoplasmic vesicle; GO:0031982 vesicle; GO:0005737 cytoplasm; GO:0044433 cytoplasmic vesicle part; GO:0032991 macromolecular complex; GO:0044424 intracellular part; GO:0005623 cell; GO:1904813 ficolin-1-rich granule lumen; GO:0044422 organelle part; GO:1905369 endopeptidase complex; GO:0070062 extracellular exos…	GO:0004175 endopeptidase activity; GO:0004298 threonine-type endopeptidase activity; GO:0008233 peptidase activity; GO:0070003 threonine-type peptidase activity; GO:0003824 catalytic activity; GO:0005488 binding; GO:0070011 peptidase activity, acting on L-amino acid peptides; GO:0016787 hydrolase activity; GO:0005515 protein binding;	K02729	PSMA5; 20S proteasome subunit alpha 5 [EC:3.4.25.1]	hsa03050 Proteasome - Homo sapiens (human);	IPR029055; IPR000426;	Nucleophile aminohydrolases, N-terminal; Proteasome alpha-subunit, N-terminal domain; _x000D_
P61970	Nuclear transport factor 2 OS=Homo sapiens		NUTF2	Homo sapiens	14.478	1.68357e-10	diff	0.765546	0.794764	0.77392	1.09721	1.10405	1.07611	1.14109	1.10048	1.09108	1.02969	1.02772	1.01578	1.04813	1.09402	1.09149	0.963459	0.937725	1.00361	1.0072	0.978484	1.01553	-0.362195	0.127487	0.151434	0.0347532	0.107916	-0.0470919	0.000400693		cyto_nucl	GO:0050658 RNA transport; GO:0010256 endomembrane system organization; GO:0072594 establishment of protein localization to organelle; GO:1903533 regulation of protein targeting; GO:0017038 protein import; GO:0051241 negative regulation of multicellular organismal process; GO:0044699 single-organism process; GO:0051168 nuclear export; GO:0090204 protein localization to nuclear pore; GO:0051169 nuc…	GO:0016020 membrane; GO:0044421 extracellular region part; GO:0019867 outer membrane; GO:0042175 nuclear outer membrane-endoplasmic reticulum membrane network; GO:0031090 organelle membrane; GO:0044613 nuclear pore central transport channel; GO:0031982 vesicle; GO:0005737 cytoplasm; GO:0032991 macromolecular complex; GO:0044424 intracellular part; GO:0005623 cell; GO:0044422 organelle part; GO:00…	GO:0031267 small GTPase binding; GO:0008565 protein transporter activity; GO:0017016 Ras GTPase binding; GO:0022884 macromolecule transmembrane transporter activity; GO:0005488 binding; GO:0022892 substrate-specific transporter activity; GO:0008320 protein transmembrane transporter activity; GO:0008536 Ran GTPase binding; GO:0005515 protein binding; GO:0051020 GTPase binding; GO:0019899 enzyme bi…				IPR002075; IPR018222; IPR032710;	Nuclear transport factor 2; Nuclear transport factor 2, eukaryote; NTF2-like domain; _x000D_
P09104	Gamma-enolase OS=Homo sapiens		ENO2	Homo sapiens	47.268	1.78614e-10	diff	0.705882	0.726351	0.672312	0.970164	0.965318	1.02408	0.922784	0.901435	0.91371	1.15613	1.1195	1.15065	1.10802	1.12286	1.13723	0.934227	1.04311	1.00601	1.30761	1.31967	1.35611	-0.512186	-0.0200963	-0.131944	0.191535	0.166899	-0.00953834	0.408862		cytoplasm	GO:0046365 monosaccharide catabolic process; GO:0006757 ATP generation from ADP; GO:0009116 nucleoside metabolic process; GO:0042278 purine nucleoside metabolic process; GO:0006165 nucleoside diphosphate phosphorylation; GO:0046031 ADP metabolic process; GO:0019362 pyridine nucleotide metabolic process; GO:0019319 hexose biosynthetic process; GO:0006096 glycolytic process; GO:0009167 purine ribon…	GO:0016020 membrane; GO:0005615 extracellular space; GO:0044421 extracellular region part; GO:0071944 cell periphery; GO:0031982 vesicle; GO:0005737 cytoplasm; GO:0043025 neuronal cell body; GO:0032991 macromolecular complex; GO:0044424 intracellular part; GO:0005829 cytosol; GO:0005623 cell; GO:0005576 extracellular region; GO:0005886 plasma membrane; GO:0070062 extracellular exosome; GO:0043226…	GO:0000287 magnesium ion binding; GO:0004634 phosphopyruvate hydratase activity; GO:0003824 catalytic activity; GO:0005488 binding; GO:0043167 ion binding; GO:0046872 metal ion binding; GO:0043169 cation binding; GO:0016829 lyase activity; GO:0005515 protein binding; GO:0016836 hydro-lyase activity; GO:0016835 carbon-oxygen lyase activity;	K01689	ENO; enolase [EC:4.2.1.11]	hsa03018 RNA degradation - Homo sapiens (human); hsa04066 HIF-1 signaling pathway - Homo sapiens (human); hsa01100 Metabolic pathways - Homo sapiens (human); hsa00010 Glycolysis / Gluconeogenesis - Homo sapiens (human); hsa01230 Biosynthesis of amino acids - Homo sapiens (human); hsa01200 Carbon metabolism - Homo sapiens (human);	IPR029065; IPR020810; IPR029017; IPR020811;	Enolase C-terminal domain-like; Enolase, C-terminal TIM barrel domain; Enolase N-terminal domain-like; Enolase, N-terminal; _x000D_
P04406	Glyceraldehyde-3-phosphate dehydrogenase OS=Homo sapiens		GAPDH	Homo sapiens	36.053	1.83813e-10	diff	0.794118	0.76098	0.812024	0.954764	0.992293	0.961464	0.988561	0.956938	1.01342	0.97318	0.994264	0.997609	0.97754	0.948718	0.989362	1.42996	1.43234	1.42909	1.0751	1.0748	1.06004	-0.342351	-0.0448802	-0.0202885	-0.0169915	-0.0413837	0.51648	0.0975523		cytoplasm	GO:0065008 regulation of biological quality; GO:0009116 nucleoside metabolic process; GO:0006165 nucleoside diphosphate phosphorylation; GO:0019362 pyridine nucleotide metabolic process; GO:0070997 neuron death; GO:0006096 glycolytic process; GO:0010608 posttranscriptional regulation of gene expression; GO:0009185 ribonucleoside diphosphate metabolic process; GO:0071345 cellular response to cytok…	GO:0016020 membrane; GO:0044421 extracellular region part; GO:0031090 organelle membrane; GO:0071944 cell periphery; GO:0005737 cytoplasm; GO:0031982 vesicle; GO:0032991 macromolecular complex; GO:0044424 intracellular part; GO:0005623 cell; GO:0097452 GAIT complex; GO:0044422 organelle part; GO:0043228 non-membrane-bounded organelle; GO:0005856 cytoskeleton; GO:0070062 extracellular exosome; GO:…	GO:0016769 transferase activity, transferring nitrogenous groups; GO:1901265 nucleoside phosphate binding; GO:0016903 oxidoreductase activity, acting on the aldehyde or oxo group of donors; GO:0015631 tubulin binding; GO:0005515 protein binding; GO:0000166 nucleotide binding; GO:0048037 cofactor binding; GO:0016491 oxidoreductase activity; GO:0097159 organic cyclic compound binding; GO:1901363 he…	K00134	GAPDH; glyceraldehyde 3-phosphate dehydrogenase [EC:1.2.1.12]	hsa05010 Alzheimer's disease - Homo sapiens (human); hsa04066 HIF-1 signaling pathway - Homo sapiens (human); hsa01100 Metabolic pathways - Homo sapiens (human); hsa00010 Glycolysis / Gluconeogenesis - Homo sapiens (human); hsa01230 Biosynthesis of amino acids - Homo sapiens (human); hsa01200 Carbon metabolism - Homo sapiens (human);	IPR020829; IPR016040; IPR020828;	Glyceraldehyde 3-phosphate dehydrogenase, catalytic domain; NAD(P)-binding domain; Glyceraldehyde 3-phosphate dehydrogenase, NAD(P) binding domain; _x000D_
P09493	Tropomyosin alpha-1 chain OS=Homo sapiens		TPM1	Homo sapiens	32.708	2.33026e-10	diff	0.758824	0.733108	0.735817	0.956689	0.952794	0.986513	1.01525	1.04689	0.989453	0.8841	0.91587	0.897178	1.10267	1.08547	1.10532	1.30816	1.41796	1.34856	1.2572	1.17213	1.23292	-0.429549	-0.0510775	0.0242175	-0.153679	0.134596	0.440926	0.287143		cytoplasm	GO:0044085 cellular component biogenesis; GO:0065008 regulation of biological quality; GO:0045777 positive regulation of blood pressure; GO:0003065 positive regulation of heart rate by epinephrine; GO:0043009 chordate embryonic development; GO:0060415 muscle tissue morphogenesis; GO:0032989 cellular component morphogenesis; GO:0008285 negative regulation of cell proliferation; GO:0030036 actin cy…	GO:0016020 membrane; GO:0071944 cell periphery; GO:0030016 myofibril; GO:0032587 ruffle membrane; GO:0005737 cytoplasm; GO:0032991 macromolecular complex; GO:0044424 intracellular part; GO:0099512 supramolecular fiber; GO:0032059 bleb; GO:0099080 supramolecular complex; GO:0005623 cell; GO:0032432 actin filament bundle; GO:0044422 organelle part; GO:0005862 muscle thin filament tropomyosin; GO:00…	GO:0051015 actin filament binding; GO:0008092 cytoskeletal protein binding; GO:0005200 structural constituent of cytoskeleton; GO:0005488 binding; GO:0044877 macromolecular complex binding; GO:0003779 actin binding; GO:0005515 protein binding; GO:0008307 structural constituent of muscle; GO:0005198 structural molecule activity; GO:0032403 protein complex binding;	K10373	TPM1; tropomyosin 1	hsa04260 Cardiac muscle contraction - Homo sapiens (human); hsa05414 Dilated cardiomyopathy (DCM) - Homo sapiens (human); hsa04261 Adrenergic signaling in cardiomyocytes - Homo sapiens (human); hsa05206 MicroRNAs in cancer - Homo sapiens (human); hsa05410 Hypertrophic cardiomyopathy (HCM) - Homo sapiens (human);
Q5XPI4	E3 ubiquitin-protein ligase RNF123 OS=Homo sapiens		RNF123	Homo sapiens	148.51	2.51911e-10	diff	1.18571	1.21959	1.19052	1.20115	1.23507	1.21773	1.08008	1.07656	1.08437	1.12165	1.174	1.13725	1.0246	0.981838	0.980851	0.596833	0.592814	0.584135	0.640947	0.63627	0.650104	0.261249	0.284401	0.111472	0.194201	-0.00642613	-0.758192	-0.638424	Cluster4	plasma membrane	GO:0070646 protein modification by small protein removal; GO:0016567 protein ubiquitination; GO:0044267 cellular protein metabolic process; GO:0070647 protein modification by small protein conjugation or removal; GO:0016579 protein deubiquitination; GO:0044238 primary metabolic process; GO:0044237 cellular metabolic process; GO:0071704 organic substance metabolic process; GO:0008152 metabolic pro…	GO:0044464 cell part; GO:0005622 intracellular; GO:0005737 cytoplasm; GO:0044424 intracellular part; GO:0005829 cytosol; GO:0005623 cell; GO:0044444 cytoplasmic part;	GO:0046914 transition metal ion binding; GO:0003824 catalytic activity; GO:0005488 binding; GO:0043167 ion binding; GO:0043169 cation binding; GO:0046872 metal ion binding; GO:0005515 protein binding; GO:0008270 zinc ion binding; GO:0016740 transferase activity;	K12169			IPR001841; IPR013083; IPR001870; IPR013320; IPR003877;	Zinc finger, RING-type; Zinc finger, RING/FYVE/PHD-type; B30.2/SPRY domain; Concanavalin A-like lectin/glucanase domain; SPRY domain; _x000D_
Q9HA64	Ketosamine-3-kinase OS=Homo sapiens		FN3KRP	Homo sapiens	34.412	2.86594e-10	diff	0.763866	0.784628	0.801016	0.966314	0.94316	0.961464	0.976168	0.97799	0.957814	1.07759	1.07075	1.1143	1.05241	1.04915	1.0117	1.16565	1.18323	1.15986	1.09053	1.11066	1.17702	-0.352875	-0.0635189	-0.0430298	0.120852	0.0532303	0.225939	0.170528		cytoplasm	GO:0043687 post-translational protein modification; GO:0016310 phosphorylation; GO:0044267 cellular protein metabolic process; GO:0044238 primary metabolic process; GO:0044237 cellular metabolic process; GO:0006796 phosphate-containing compound metabolic process; GO:0071704 organic substance metabolic process; GO:0008152 metabolic process; GO:0006793 phosphorus metabolic process; GO:0044260 cellu…	GO:0044464 cell part; GO:0005622 intracellular; GO:0005737 cytoplasm; GO:0044424 intracellular part; GO:0005829 cytosol; GO:0005623 cell; GO:0044444 cytoplasmic part;	GO:0016301 kinase activity; GO:0003824 catalytic activity; GO:0016740 transferase activity; GO:0016772 transferase activity, transferring phosphorus-containing groups;	K15523			IPR011009;	Protein kinase-like domain; _x000D_
Q8WW22	DnaJ homolog subfamily A member 4 OS=Homo sapiens		DNAJA4	Homo sapiens	44.797	2.89521e-10	diff	1.18067	1.22128	1.17782	1.09336	1.07996	1.09345	1.102	1.12057	1.12176	1.00958	0.979924	0.982305	0.996791	1.00321	1.02447	0.785627	0.786826	0.796875	0.787037	0.769467	0.810559	0.254707	0.122878	0.156711	-0.0137542	0.0116184	-0.340514	-0.342192		cytoplasm	GO:0050794 regulation of cellular process; GO:0006950 response to stress; GO:0009628 response to abiotic stimulus; GO:0051129 negative regulation of cellular component organization; GO:0044087 regulation of cellular component biogenesis; GO:0048523 negative regulation of cellular process; GO:0048519 negative regulation of biological process; GO:0050896 response to stimulus; GO:0006457 protein fol…	GO:0016020 membrane; GO:0044464 cell part; GO:0005622 intracellular; GO:0005737 cytoplasm; GO:0044424 intracellular part; GO:0005829 cytosol; GO:0005623 cell; GO:0044444 cytoplasmic part;	GO:0005524 ATP binding; GO:0031072 heat shock protein binding; GO:1901265 nucleoside phosphate binding; GO:0051087 chaperone binding; GO:0001882 nucleoside binding; GO:0043167 ion binding; GO:0005515 protein binding; GO:0000166 nucleotide binding; GO:0097159 organic cyclic compound binding; GO:1901363 heterocyclic compound binding; GO:0032549 ribonucleoside binding; GO:0097367 carbohydrate deriva…	K09505			IPR008971; IPR002939; IPR001623; IPR001305;	HSP40/DnaJ peptide-binding; Chaperone DnaJ, C-terminal; DnaJ domain; Heat shock protein DnaJ, cysteine-rich domain; _x000D_
Q9NTK5	Obg-like ATPase 1 OS=Homo sapiens		OLA1	Homo sapiens	44.743	2.94457e-10	diff	0.789916	0.803209	0.767146	0.785371	0.795761	0.773603	0.854147	0.874641	0.85139	0.848659	0.837476	0.85605	0.993583	0.991453	0.961702	2.36541	2.27425	2.32572	0.834362	0.773566	0.819876	-0.346269	-0.349494	-0.217596	-0.238952	-0.0260032	1.21505	-0.306061	Cluster5	cytoplasm	GO:0009116 nucleoside metabolic process; GO:0042278 purine nucleoside metabolic process; GO:0006725 cellular aromatic compound metabolic process; GO:0009167 purine ribonucleoside monophosphate metabolic process; GO:0009259 ribonucleotide metabolic process; GO:0009117 nucleotide metabolic process; GO:0002576 platelet degranulation; GO:0044699 single-organism process; GO:0044237 cellular metabolic …	GO:0034774 secretory granule lumen; GO:0016020 membrane; GO:0044421 extracellular region part; GO:0031410 cytoplasmic vesicle; GO:0031982 vesicle; GO:0005737 cytoplasm; GO:0044433 cytoplasmic vesicle part; GO:0044424 intracellular part; GO:0005623 cell; GO:0044422 organelle part; GO:0043228 non-membrane-bounded organelle; GO:0005856 cytoskeleton; GO:0070062 extracellular exosome; GO:0031974 membr…	GO:1901265 nucleoside phosphate binding; GO:0016817 hydrolase activity, acting on acid anhydrides; GO:0005515 protein binding; GO:0016787 hydrolase activity; GO:0016887 ATPase activity; GO:0097159 organic cyclic compound binding; GO:1901363 heterocyclic compound binding; GO:0016462 pyrophosphatase activity; GO:0003824 catalytic activity; GO:0032553 ribonucleotide binding; GO:0005488 binding; GO:0…	K19788			IPR013029; IPR012676; IPR006073; IPR031167; IPR027417; IPR023192; IPR012675;	Domain of unknown function DUF933; TGS-like; GTP binding domain; OBG-type guanine nucleotide-binding (G) domain; P-loop containing nucleoside triphosphate hydrolase; TGS-like domain; Beta-grasp domain; _x000D_
P28070	Proteasome subunit beta type-4 OS=Homo sapiens		PSMB4	Homo sapiens	29.204	2.97222e-10	diff	0.729412	0.773649	0.747671	0.980751	0.996146	0.985549	1.0448	0.978947	1.02876	0.881226	0.893881	0.892396	1.11123	1.12286	1.0883	1.42022	1.36287	1.4399	1.20885	1.18238	1.12008	-0.414989	-0.0182041	0.0244824	-0.169502	0.147138	0.492913	0.226309		cyto_nucl	GO:0044700 single organism signaling; GO:0065008 regulation of biological quality; GO:0032270 positive regulation of cellular protein metabolic process; GO:0002220 innate immune response activating cell surface receptor signaling pathway; GO:0007166 cell surface receptor signaling pathway; GO:0010608 posttranscriptional regulation of gene expression; GO:0051443 positive regulation of ubiquitin-pr…	GO:0044421 extracellular region part; GO:0031982 vesicle; GO:0005737 cytoplasm; GO:0032991 macromolecular complex; GO:0044424 intracellular part; GO:0005623 cell; GO:0044422 organelle part; GO:1905369 endopeptidase complex; GO:0031974 membrane-enclosed lumen; GO:0070062 extracellular exosome; GO:1902494 catalytic complex; GO:0005654 nucleoplasm; GO:0070013 intracellular organelle lumen; GO:000562…	GO:0004175 endopeptidase activity; GO:0097367 carbohydrate derivative binding; GO:0004298 threonine-type endopeptidase activity; GO:0008233 peptidase activity; GO:0070003 threonine-type peptidase activity; GO:0003824 catalytic activity; GO:0005488 binding; GO:0008289 lipid binding; GO:0001530 lipopolysaccharide binding; GO:0070011 peptidase activity, acting on L-amino acid peptides; GO:0016787 hy…	K02736	PSMB4; 20S proteasome subunit beta 7 [EC:3.4.25.1]	hsa03050 Proteasome - Homo sapiens (human);	IPR029055;	Nucleophile aminohydrolases, N-terminal; _x000D_
P07902	Galactose-1-phosphate uridylyltransferase OS=Homo sapiens		GALT	Homo sapiens	43.363	3.56642e-10	diff	0.422689	0.390203	0.541914	1.02214	0.971098	0.978805	0.829361	0.797129	0.805369	0.987548	0.956979	0.999522	0.940107	1.01068	1.0234	1.36419	1.39641	1.21995	1.97325	1.95594	1.90269	-1.1613	-0.0138762	-0.303107	-0.0274028	-0.0134651	0.40553	0.958827	Cluster6	cyto_nucl	GO:0046365 monosaccharide catabolic process; GO:0006725 cellular aromatic compound metabolic process; GO:0044699 single-organism process; GO:0044237 cellular metabolic process; GO:0006258 UDP-glucose catabolic process; GO:0071704 organic substance metabolic process; GO:0044270 cellular nitrogen compound catabolic process; GO:0006011 UDP-glucose metabolic process; GO:0008152 metabolic process; GO:…	GO:0043226 organelle; GO:0043231 intracellular membrane-bounded organelle; GO:0043229 intracellular organelle; GO:0044464 cell part; GO:0005622 intracellular; GO:0005737 cytoplasm; GO:0012505 endomembrane system; GO:0044424 intracellular part; GO:0005829 cytosol; GO:0005623 cell; GO:0043227 membrane-bounded organelle; GO:0005794 Golgi apparatus; GO:0044444 cytoplasmic part;	GO:0008108 UDP-glucose:hexose-1-phosphate uridylyltransferase activity; GO:0046914 transition metal ion binding; GO:0016779 nucleotidyltransferase activity; GO:0003824 catalytic activity; GO:0005488 binding; GO:0043167 ion binding; GO:0043169 cation binding; GO:0046872 metal ion binding; GO:0005515 protein binding; GO:0008270 zinc ion binding; GO:0070569 uridylyltransferase activity; GO:0016740 t…	K00965	galT; UDPglucose--hexose-1-phosphate uridylyltransferase [EC:2.7.7.12]	hsa04917 Prolactin signaling pathway - Homo sapiens (human); hsa01100 Metabolic pathways - Homo sapiens (human); hsa00052 Galactose metabolism - Homo sapiens (human); hsa00520 Amino sugar and nucleotide sugar metabolism - Homo sapiens (human);	IPR005849; IPR011146; IPR005850;	Galactose-1-phosphate uridyl transferase, N-terminal; HIT-like domain; Galactose-1-phosphate uridyl transferase, C-terminal; _x000D_
P12829	Myosin light chain 4 OS=Homo sapiens		MYL4	Homo sapiens	21.564	3.69548e-10	diff	0.754622	0.716216	0.712108	0.948989	0.949904	1.00482	0.955195	0.954067	0.994247	0.950192	0.945507	0.939264	1.07914	1.10043	1.1117	1.32887	1.38802	1.27404	1.24074	1.15369	1.19462	-0.459179	-0.0475834	-0.047431	-0.0816494	0.133574	0.410879	0.258001		cytoplasm	GO:0030048 actin filament-based movement; GO:0065008 regulation of biological quality; GO:0030049 muscle filament sliding; GO:0070252 actin-mediated cell contraction; GO:0003012 muscle system process; GO:1903522 regulation of blood circulation; GO:0044699 single-organism process; GO:0060048 cardiac muscle contraction; GO:0008016 regulation of heart contraction; GO:0051239 regulation of multicellu…	GO:0043229 intracellular organelle; GO:0043232 intracellular non-membrane-bounded organelle; GO:0044430 cytoskeletal part; GO:0030016 myofibril; GO:0044446 intracellular organelle part; GO:0005737 cytoplasm; GO:0032991 macromolecular complex; GO:0099512 supramolecular fiber; GO:0044424 intracellular part; GO:0005829 cytosol; GO:0099080 supramolecular complex; GO:0005623 cell; GO:0015629 actin cyt…	GO:0051015 actin filament binding; GO:0045159 myosin II binding; GO:0032038 myosin II heavy chain binding; GO:0032036 myosin heavy chain binding; GO:0043167 ion binding; GO:0044877 macromolecular complex binding; GO:0005515 protein binding; GO:0008092 cytoskeletal protein binding; GO:0003785 actin monomer binding; GO:0005488 binding; GO:0003779 actin binding; GO:0046872 metal ion binding; GO:0043…	K12750	MYL4; myosin light chain 4	hsa04260 Cardiac muscle contraction - Homo sapiens (human); hsa04261 Adrenergic signaling in cardiomyocytes - Homo sapiens (human); hsa04371 Apelin signaling pathway - Homo sapiens (human);	IPR002048; IPR011992;	EF-hand domain; EF-hand domain pair; _x000D_
P83731	60S ribosomal protein L24 OS=Homo sapiens		RPL24	Homo sapiens	17.779	3.74418e-10	diff	2.02017	2.09882	2.09653	0.879692	0.865125	0.909441	0.861773	0.844976	0.837009	1.00766	0.856597	0.97274	0.736898	0.780983	0.747872	0.775883	0.809581	0.784856	0.584362	0.667008	0.495859	1.05068	-0.176965	-0.238108	-0.0840575	-0.405412	-0.340114	-0.790429	Cluster3	cytoplasm	GO:0044085 cellular component biogenesis; GO:0022613 ribonucleoprotein complex biogenesis; GO:0006518 peptide metabolic process; GO:0022618 ribonucleoprotein complex assembly; GO:0032989 cellular component morphogenesis; GO:0044237 cellular metabolic process; GO:0015031 protein transport; GO:0042273 ribosomal large subunit biogenesis; GO:0009605 response to external stimulus; GO:0008152 metabolic…	GO:0005840 ribosome; GO:0043229 intracellular organelle; GO:0016020 membrane; GO:0044421 extracellular region part; GO:0043232 intracellular non-membrane-bounded organelle; GO:0022625 cytosolic large ribosomal subunit; GO:0031982 vesicle; GO:0044446 intracellular organelle part; GO:0005737 cytoplasm; GO:0032991 macromolecular complex; GO:0044424 intracellular part; GO:0005829 cytosol; GO:0005623 …	GO:0097159 organic cyclic compound binding; GO:1901363 heterocyclic compound binding; GO:0050839 cell adhesion molecule binding; GO:0003723 RNA binding; GO:0005488 binding; GO:0045296 cadherin binding; GO:0003676 nucleic acid binding; GO:0005515 protein binding; GO:0005198 structural molecule activity; GO:0003735 structural constituent of ribosome;	K02896	RP-L24e; large subunit ribosomal protein L24e	hsa03010 Ribosome - Homo sapiens (human);	IPR011017;	TRASH domain; _x000D_
P0C7P3	Protein SLFN14 OS=Homo sapiens		SLFN14	Homo sapiens	103.91	3.85838e-10	diff	1.53529	1.50084	1.46232	0.87488	0.874759	0.847784	0.833174	0.818182	0.861937	0.840038	0.815488	0.894309	0.918717	0.910256	0.958511	1.11815	1.29102	1.1899	0.908436	0.927254	0.92236	0.584183	-0.208039	-0.255721	-0.235631	-0.106366	0.260155	-0.121368	Cluster1	cytoplasm	GO:0071286 cellular response to magnesium ion; GO:0021700 developmental maturation; GO:0032026 response to magnesium ion; GO:0048869 cellular developmental process; GO:0044699 single-organism process; GO:0044237 cellular metabolic process; GO:0008152 metabolic process; GO:0016075 rRNA catabolic process; GO:0071287 cellular response to manganese ion; GO:0048469 cell maturation; GO:1901361 organic …	GO:0043226 organelle; GO:0043231 intracellular membrane-bounded organelle; GO:0043229 intracellular organelle; GO:0005634 nucleus; GO:0044464 cell part; GO:0005622 intracellular; GO:0005737 cytoplasm; GO:0044424 intracellular part; GO:0043227 membrane-bounded organelle; GO:0005623 cell;	GO:0005524 ATP binding; GO:1901265 nucleoside phosphate binding; GO:0001882 nucleoside binding; GO:0043167 ion binding; GO:0044877 macromolecular complex binding; GO:0004521 endoribonuclease activity; GO:0016787 hydrolase activity; GO:0000166 nucleotide binding; GO:0043022 ribosome binding; GO:0097159 organic cyclic compound binding; GO:1901363 heterocyclic compound binding; GO:0032549 ribonucleo…				IPR007421; IPR027417;	Schlafen, AAA domain; P-loop containing nucleoside triphosphate hydrolase; _x000D_
Q15181	Inorganic pyrophosphatase OS=Homo sapiens		PPA1	Homo sapiens	32.66	3.89299e-10	diff	0.616807	0.576014	0.608806	0.727623	0.710019	0.83526	1.16778	1.09091	1.09779	0.914751	0.886233	0.974653	1.13583	1.23825	1.24043	0.970767	0.964072	0.960337	1.76235	1.72746	1.68116	-0.736293	-0.40417	0.161302	-0.113277	0.267627	-0.051326	0.785202	Cluster6	cytoplasm	GO:0006518 peptide metabolic process; GO:0006725 cellular aromatic compound metabolic process; GO:0044267 cellular protein metabolic process; GO:0044699 single-organism process; GO:0009058 biosynthetic process; GO:0043039 tRNA aminoacylation; GO:1901566 organonitrogen compound biosynthetic process; GO:0044237 cellular metabolic process; GO:0006796 phosphate-containing compound metabolic process; …	GO:0070062 extracellular exosome; GO:0043226 organelle; GO:0044421 extracellular region part; GO:0044464 cell part; GO:0005622 intracellular; GO:0005737 cytoplasm; GO:0031982 vesicle; GO:1903561 extracellular vesicle; GO:0044424 intracellular part; GO:0005829 cytosol; GO:0005623 cell; GO:0043227 membrane-bounded organelle; GO:0005576 extracellular region; GO:0043230 extracellular organelle; GO:00…	GO:0000287 magnesium ion binding; GO:0004427 inorganic diphosphatase activity; GO:0016462 pyrophosphatase activity; GO:0003824 catalytic activity; GO:0005488 binding; GO:0043167 ion binding; GO:0046872 metal ion binding; GO:0043169 cation binding; GO:0016817 hydrolase activity, acting on acid anhydrides; GO:0016787 hydrolase activity; GO:0016818 hydrolase activity, acting on acid anhydrides, in p…	K01507	ppa; inorganic pyrophosphatase [EC:3.6.1.1]	hsa00190 Oxidative phosphorylation - Homo sapiens (human);
P46459	Vesicle-fusing ATPase OS=Homo sapiens		NSF	Homo sapiens	82.593	4.04357e-10	diff	1.38067	1.31503	1.3497	1.18094	1.18015	1.16185	1.01335	1.00383	1.00767	1.01437	1.01052	1.04161	0.981818	0.965812	0.981915	0.684531	0.755689	0.691106	0.638889	0.688525	0.667702	0.431038	0.231779	0.0118874	0.0314948	-0.0343294	-0.494657	-0.589169	Cluster4	cytoplasm	GO:0060627 regulation of vesicle-mediated transport; GO:0044085 cellular component biogenesis; GO:0006901 vesicle coating; GO:0048207 vesicle targeting, rough ER to cis-Golgi; GO:0048208 COPII vesicle coating; GO:0023051 regulation of signaling; GO:0051046 regulation of secretion; GO:0044699 single-organism process; GO:0015031 protein transport; GO:0043241 protein complex disassembly; GO:0051234 …	GO:0030425 dendrite; GO:0016020 membrane; GO:0044421 extracellular region part; GO:0031090 organelle membrane; GO:0071944 cell periphery; GO:0031982 vesicle; GO:0005737 cytoplasm; GO:0044424 intracellular part; GO:0005623 cell; GO:0032279 asymmetric synapse; GO:0044422 organelle part; GO:0005765 lysosomal membrane; GO:0070062 extracellular exosome; GO:0043209 myelin sheath; GO:0005622 intracellul…	GO:0000149 SNARE binding; GO:1901265 nucleoside phosphate binding; GO:0005102 receptor binding; GO:0019901 protein kinase binding; GO:0016817 hydrolase activity, acting on acid anhydrides; GO:0005515 protein binding; GO:0016787 hydrolase activity; GO:0017137 Rab GTPase binding; GO:0016887 ATPase activity; GO:1901363 heterocyclic compound binding; GO:0097159 organic cyclic compound binding; GO:001…	K06027	NSF; vesicle-fusing ATPase [EC:3.6.4.6]	hsa04727 GABAergic synapse - Homo sapiens (human); hsa04962 Vasopressin-regulated water reabsorption - Homo sapiens (human); hsa04721 Synaptic vesicle cycle - Homo sapiens (human);	IPR029067; IPR003959; IPR003593; IPR009010; IPR004201; IPR027417; IPR003338;	CDC48 domain 2-like; ATPase, AAA-type, core; AAA+ ATPase domain; Aspartate decarboxylase-like domain; CDC48, domain 2; P-loop containing nucleoside triphosphate hydrolase; CDC48, N-terminal subdomain; _x000D_
P53041	Serine/threonine-protein phosphatase 5 OS=Homo sapiens		PPP5C	Homo sapiens	56.878	4.04357e-10	diff	0.626891	0.6875	0.707875	0.860443	0.875723	0.881503	1.22021	1.19426	1.18025	1.07375	1.04876	1.03013	0.975401	1.01389	0.992553	1.07552	0.958084	1.04567	1.48354	1.42316	1.42133	-0.570906	-0.196755	0.260779	0.0713901	-0.00893889	0.0358956	0.528458	Cluster6	cytoplasm	GO:0044700 single organism signaling; GO:0044085 cellular component biogenesis; GO:0010941 regulation of cell death; GO:0097659 nucleic acid-templated transcription; GO:0044237 cellular metabolic process; GO:0008152 metabolic process; GO:2000322 regulation of glucocorticoid receptor signaling pathway; GO:0065003 macromolecular complex assembly; GO:0043122 regulation of I-kappaB kinase/NF-kappaB s…	GO:0030425 dendrite; GO:0016020 membrane; GO:0071944 cell periphery; GO:0005737 cytoplasm; GO:0043025 neuronal cell body; GO:0032991 macromolecular complex; GO:0044424 intracellular part; GO:1990635 proximal dendrite; GO:0005623 cell; GO:0044422 organelle part; GO:0031974 membrane-enclosed lumen; GO:0005654 nucleoplasm; GO:0070013 intracellular organelle lumen; GO:0044464 cell part; GO:0005622 in…	GO:1901265 nucleoside phosphate binding; GO:0004722 protein serine/threonine phosphatase activity; GO:0016791 phosphatase activity; GO:0016787 hydrolase activity; GO:0005515 protein binding; GO:0004721 phosphoprotein phosphatase activity; GO:0004871 signal transducer activity; GO:1901363 heterocyclic compound binding; GO:0097159 organic cyclic compound binding; GO:0042802 identical protein bindin…	K04460	PPP5C; serine/threonine-protein phosphatase 5 [EC:3.1.3.16]	hsa04010 MAPK signaling pathway - Homo sapiens (human);	IPR029052; IPR004843; IPR011990; IPR013235; IPR013026; IPR006186;	Metallo-dependent phosphatase-like; Calcineurin-like phosphoesterase domain, ApaH type; Tetratricopeptide-like helical domain; PPP domain; Tetratricopeptide repeat-containing domain; Serine/threonine-specific protein phosphatase/bis(5-nucleosyl)-tetraphosphatase; _x000D_
P0DMV9	Heat shock 70 kDa protein 1B OS=Homo sapiens		HSPA1B	Homo sapiens	70.051	4.06757e-10	diff	1.47479	1.41892	1.39627	1.09143	1.09152	1.08767	1.10772	1.0689	1.12752	1.04406	1.05163	1.05978	0.82246	0.86859	0.832979	0.574909	0.597605	0.522837	0.778807	0.752049	0.741201	0.515628	0.124602	0.138957	0.072864	-0.249628	-0.825633	-0.401276	Cluster4	cytoplasm	GO:0044409 entry into host; GO:0065008 regulation of biological quality; GO:0009116 nucleoside metabolic process; GO:0010941 regulation of cell death; GO:0045321 leukocyte activation; GO:0031116 positive regulation of microtubule polymerization; GO:0031347 regulation of defense response; GO:0010564 regulation of cell cycle process; GO:0044237 cellular metabolic process; GO:0008152 metabolic proce…	GO:0044421 extracellular region part; GO:0005615 extracellular space; GO:0044450 microtubule organizing center part; GO:0031410 cytoplasmic vesicle; GO:0030054 cell junction; GO:0031982 vesicle; GO:0005737 cytoplasm; GO:0044433 cytoplasmic vesicle part; GO:0044424 intracellular part; GO:0005623 cell; GO:1904813 ficolin-1-rich granule lumen; GO:0044422 organelle part; GO:0043228 non-membrane-bound…	GO:0055131 C3HC4-type RING finger domain binding; GO:1901265 nucleoside phosphate binding; GO:0031625 ubiquitin protein ligase binding; GO:0005102 receptor binding; GO:0016817 hydrolase activity, acting on acid anhydrides; GO:0016787 hydrolase activity; GO:0005515 protein binding; GO:0044183 protein binding involved in protein folding; GO:0016887 ATPase activity; GO:1901363 heterocyclic compound …	K03283	HSPA1s; heat shock 70kDa protein 1/2/6/8	hsa03040 Spliceosome - Homo sapiens (human); hsa05169 Epstein-Barr virus infection - Homo sapiens (human); hsa05020 Prion diseases - Homo sapiens (human); hsa05162 Measles - Homo sapiens (human); hsa05134 Legionellosis - Homo sapiens (human); hsa04010 MAPK signaling pathway - Homo sapiens (human); hsa04144 Endocytosis - Homo sapiens (human); hsa04612 Antigen processing and presentation - Homo sap…	IPR029048; IPR029047;	Heat shock protein 70kD, C-terminal domain; Heat shock protein 70kD, peptide-binding domain; _x000D_
P29692	Elongation factor 1-delta OS=Homo sapiens		EEF1D	Homo sapiens	31.121	4.09669e-10	diff	2.06218	1.74071	2.06943	0.654475	0.635838	0.672447	0.696854	0.663158	0.620326	0.947318	0.891013	0.899091	0.899465	0.997863	0.879787	0.948843	1.13174	1.01442	0.898148	0.891393	0.903727	0.964361	-0.612455	-0.60085	-0.132674	-0.113573	0.0411462	-0.155627	Cluster1	cytoplasm	GO:0044700 single organism signaling; GO:0010941 regulation of cell death; GO:0006518 peptide metabolic process; GO:0097659 nucleic acid-templated transcription; GO:0023051 regulation of signaling; GO:1902533 positive regulation of intracellular signal transduction; GO:0044699 single-organism process; GO:0009058 biosynthetic process; GO:0044237 cellular metabolic process; GO:2001141 regulation of…	GO:0043229 intracellular organelle; GO:0043232 intracellular non-membrane-bounded organelle; GO:0044446 intracellular organelle part; GO:0005737 cytoplasm; GO:0032991 macromolecular complex; GO:0031981 nuclear lumen; GO:0044452 nucleolar part; GO:0044424 intracellular part; GO:0005730 nucleolus; GO:0005623 cell; GO:0005829 cytosol; GO:0001650 fibrillar center; GO:0044422 organelle part; GO:000585…	GO:0003723 RNA binding; GO:0003677 DNA binding; GO:0031072 heat shock protein binding; GO:0003746 translation elongation factor activity; GO:0005515 protein binding; GO:0004871 signal transducer activity; GO:0033613 activating transcription factor binding; GO:1901363 heterocyclic compound binding; GO:0097159 organic cyclic compound binding; GO:0008135 translation factor activity, RNA binding; GO:…	K15410	EEF1D; elongation factor 1-delta	hsa05168 Herpes simplex infection - Homo sapiens (human);	IPR014717; IPR014038; IPR018940;	Translation elongation factor EF1B/ribosomal protein S6; Translation elongation factor EF1B, beta/delta subunit, guanine nucleotide exchange domain; Elongation factor 1 beta central acidic region, eukaryote; _x000D_
Q9Y376	Calcium-binding protein 39 OS=Homo sapiens		CAB39	Homo sapiens	39.869	4.10568e-10	diff	1.26387	1.39443	1.32007	0.946102	0.918112	0.980732	1.0715	1.0689	1.02972	1.09387	1.12046	1.11526	0.862032	0.854701	0.856383	0.745432	0.737725	0.723558	0.915638	0.893443	0.933747	0.406042	-0.0770865	0.0793361	0.150302	-0.221456	-0.443172	-0.129533		cytoplasm	GO:0044085 cellular component biogenesis; GO:0044700 single organism signaling; GO:0045321 leukocyte activation; GO:0032270 positive regulation of cellular protein metabolic process; GO:2000681 negative regulation of rubidium ion transport; GO:1901017 negative regulation of potassium ion transmembrane transporter activity; GO:0006971 hypotonic response; GO:0044237 cellular metabolic process; GO:0…	GO:0034774 secretory granule lumen; GO:0044421 extracellular region part; GO:0061695 transferase complex, transferring phosphorus-containing groups; GO:0031410 cytoplasmic vesicle; GO:0031982 vesicle; GO:0005737 cytoplasm; GO:0044433 cytoplasmic vesicle part; GO:0032991 macromolecular complex; GO:0044424 intracellular part; GO:1902554 serine/threonine protein kinase complex; GO:0005623 cell; GO:1…	GO:0016773 phosphotransferase activity, alcohol group as acceptor; GO:0043539 protein serine/threonine kinase activator activity; GO:0030295 protein kinase activator activity; GO:0005515 protein binding; GO:0004672 protein kinase activity; GO:0019207 kinase regulator activity; GO:0019887 protein kinase regulator activity; GO:0019900 kinase binding; GO:0098772 molecular function regulator; GO:0019…	K08272	CAB39; calcium binding protein 39	hsa04150 mTOR signaling pathway - Homo sapiens (human); hsa04152 AMPK signaling pathway - Homo sapiens (human);	IPR011989; IPR016024;	Armadillo-like helical; Armadillo-type fold; _x000D_
Q9H8M7	Ubiquitin carboxyl-terminal hydrolase FAM188A OS=Homo sapiens		FAM188A	Homo sapiens	49.724	4.13157e-10	diff	0.768067	0.777872	0.740051	1.00096	0.93738	0.917148	0.983794	0.997129	1.02493	0.911877	0.873805	0.90483	1.15936	1.1656	1.18617	1.28015	1.34491	1.33413	1.15329	1.14857	1.14182	-0.392465	-0.0722266	0.00260111	-0.157329	0.226903	0.399908	0.198976		nucleus	GO:0071108 protein K48-linked deubiquitination; GO:0070646 protein modification by small protein removal; GO:0044763 single-organism cellular process; GO:0044267 cellular protein metabolic process; GO:0044699 single-organism process; GO:0070647 protein modification by small protein conjugation or removal; GO:0044238 primary metabolic process; GO:0016579 protein deubiquitination; GO:0044237 cellul…	GO:0016020 membrane; GO:0043229 intracellular organelle; GO:0031090 organelle membrane; GO:0005635 nuclear envelope; GO:0044446 intracellular organelle part; GO:0031967 organelle envelope; GO:0031981 nuclear lumen; GO:0012505 endomembrane system; GO:0044424 intracellular part; GO:0005623 cell; GO:0044422 organelle part; GO:0031974 membrane-enclosed lumen; GO:0043226 organelle; GO:0043231 intracel…	GO:0004180 carboxypeptidase activity; GO:0008238 exopeptidase activity; GO:0008233 peptidase activity; GO:0036459 thiol-dependent ubiquitinyl hydrolase activity; GO:0003824 catalytic activity; GO:0005488 binding; GO:0101005 ubiquitinyl hydrolase activity; GO:0070011 peptidase activity, acting on L-amino acid peptides; GO:0019783 ubiquitin-like protein-specific protease activity; GO:0005515 protei…				IPR025257; IPR011992;	Domain of unknown function DUF4205; EF-hand domain pair; _x000D_
P06727	Apolipoprotein A-IV OS=Homo sapiens		APOA4	Homo sapiens	45.398	4.3335e-10	diff	0.486555	0.516047	0.442845	0.408085	0.514451	0.418112	0.584366	0.644976	0.57047	0.840996	0.780115	0.759445	0.675936	0.67735	0.679787	1.64799	1.51138	1.61899	3.33333	3.25615	3.56108	-1.05629	-1.17	-0.739172	-0.335018	-0.561304	0.670555	1.75748	Cluster6	extracellular	GO:0044085 cellular component biogenesis; GO:0006801 superoxide metabolic process; GO:0065008 regulation of biological quality; GO:0007586 digestion; GO:0032371 regulation of sterol transport; GO:0006066 alcohol metabolic process; GO:0009891 positive regulation of biosynthetic process; GO:0070328 triglyceride homeostasis; GO:0044255 cellular lipid metabolic process; GO:0019216 regulation of lipid…	GO:0005783 endoplasmic reticulum; GO:0005615 extracellular space; GO:0044421 extracellular region part; GO:0031410 cytoplasmic vesicle; GO:0005737 cytoplasm; GO:0031982 vesicle; GO:0034358 plasma lipoprotein particle; GO:0034385 triglyceride-rich plasma lipoprotein particle; GO:0032991 macromolecular complex; GO:0044424 intracellular part; GO:0005623 cell; GO:0034361 very-low-density lipoprotein …	GO:0015485 cholesterol binding; GO:0032934 sterol binding; GO:0070405 ammonium ion binding; GO:0046983 protein dimerization activity; GO:0043167 ion binding; GO:0016209 antioxidant activity; GO:0005319 lipid transporter activity; GO:0022892 substrate-specific transporter activity; GO:0005515 protein binding; GO:0005507 copper ion binding; GO:0098772 molecular function regulator; GO:0005496 steroi…	K08760	APOA4; apolipoprotein A-IV	hsa04975 Fat digestion and absorption - Homo sapiens (human); hsa04977 Vitamin digestion and absorption - Homo sapiens (human); hsa04979 Cholesterol metabolism - Homo sapiens (human);
Q15046	Lysine--tRNA ligase OS=Homo sapiens		KARS	Homo sapiens	68.047	4.53119e-10	diff	1.42269	1.42568	1.34378	0.923965	0.893064	0.906551	1.12583	1.07368	1.17066	1.12739	1.11568	1.09613	0.840642	0.831197	0.867021	0.739342	0.724551	0.669471	0.832305	0.819672	0.805383	0.482186	-0.139598	0.166963	0.154443	-0.241012	-0.493144	-0.287984	Cluster2	cytoplasm	GO:0006518 peptide metabolic process; GO:0009117 nucleotide metabolic process; GO:0044699 single-organism process; GO:0009058 biosynthetic process; GO:0044764 multi-organism cellular process; GO:0044237 cellular metabolic process; GO:0006796 phosphate-containing compound metabolic process; GO:0008152 metabolic process; GO:0006520 cellular amino acid metabolic process; GO:0006753 nucleoside phosph…	GO:0005759 mitochondrial matrix; GO:0043229 intracellular organelle; GO:0016020 membrane; GO:0044429 mitochondrial part; GO:0071944 cell periphery; GO:0005737 cytoplasm; GO:0044446 intracellular organelle part; GO:0032991 macromolecular complex; GO:0044424 intracellular part; GO:0005829 cytosol; GO:0005623 cell; GO:0005576 extracellular region; GO:0005739 mitochondrion; GO:0044422 organelle part;…	GO:0016876 ligase activity, forming aminoacyl-tRNA and related compounds; GO:0016597 amino acid binding; GO:1901265 nucleoside phosphate binding; GO:0016875 ligase activity, forming carbon-oxygen bonds; GO:0016874 ligase activity; GO:0005515 protein binding; GO:0097159 organic cyclic compound binding; GO:1901363 heterocyclic compound binding; GO:0031406 carboxylic acid binding; GO:0000049 tRNA bi…	K04567	KARS; lysyl-tRNA synthetase, class II [EC:6.1.1.6]	hsa00970 Aminoacyl-tRNA biosynthesis - Homo sapiens (human);	IPR004364; IPR012340; IPR004365; IPR018149; IPR006195;	Aminoacyl-tRNA synthetase, class II (D/K/N); Nucleic acid-binding, OB-fold; OB-fold nucleic acid binding domain, AA-tRNA synthetase-type; Lysyl-tRNA synthetase, class II, C-terminal; Aminoacyl-tRNA synthetase, class II; _x000D_
P00568	Adenylate kinase isoenzyme 1 OS=Homo sapiens		AK1	Homo sapiens	21.635	4.53424e-10	diff	0.615126	0.668919	0.64945	0.803657	0.911368	0.867052	1.0448	0.958852	1.01151	1.16092	1.13671	1.19847	1.08663	1.05021	1.08191	1.20219	1.12695	1.26683	1.22634	1.24488	1.23499	-0.634618	-0.21835	0.00637218	0.220442	0.101377	0.259769	0.304953	Cluster5	cytoplasm	GO:0016310 phosphorylation; GO:0009116 nucleoside metabolic process; GO:0042278 purine nucleoside metabolic process; GO:0006165 nucleoside diphosphate phosphorylation; GO:0006725 cellular aromatic compound metabolic process; GO:0009167 purine ribonucleoside monophosphate metabolic process; GO:0015949 nucleobase-containing small molecule interconversion; GO:0009259 ribonucleotide metabolic process…	GO:0044421 extracellular region part; GO:0031982 vesicle; GO:0005737 cytoplasm; GO:0044424 intracellular part; GO:0005623 cell; GO:0005829 cytosol; GO:0005576 extracellular region; GO:0043226 organelle; GO:0070062 extracellular exosome; GO:0005622 intracellular; GO:0044464 cell part; GO:1903561 extracellular vesicle; GO:0043227 membrane-bounded organelle; GO:0043230 extracellular organelle; GO:00…	GO:0005524 ATP binding; GO:1901265 nucleoside phosphate binding; GO:0004017 adenylate kinase activity; GO:0004550 nucleoside diphosphate kinase activity; GO:0019205 nucleobase-containing compound kinase activity; GO:0001882 nucleoside binding; GO:0043167 ion binding; GO:0000166 nucleotide binding; GO:0019201 nucleotide kinase activity; GO:0016776 phosphotransferase activity, phosphate group as ac…	K00939	adk; adenylate kinase [EC:2.7.4.3]	hsa00730 Thiamine metabolism - Homo sapiens (human); hsa00230 Purine metabolism - Homo sapiens (human); hsa01100 Metabolic pathways - Homo sapiens (human);	IPR027417;	P-loop containing nucleoside triphosphate hydrolase; _x000D_
P04004	Vitronectin OS=Homo sapiens		VTN	Homo sapiens	54.305	4.96262e-10	diff	0.233613	0.287162	0.215919	0.344562	0.44605	0.485549	0.342231	0.482297	0.449664	0.428161	0.488528	0.473458	0.46631	0.627137	0.473404	1.90134	1.62635	1.72476	4.70679	4.30738	4.57039	-2.03644	-1.24807	-1.25068	-1.11199	-0.950881	0.805016	2.17796	Cluster6	extracellular	GO:0060627 regulation of vesicle-mediated transport; GO:0044085 cellular component biogenesis; GO:0065008 regulation of biological quality; GO:0030335 positive regulation of cell migration; GO:0048732 gland development; GO:0032270 positive regulation of cellular protein metabolic process; GO:0031347 regulation of defense response; GO:0007492 endoderm development; GO:0022610 biological adhesion; G…	GO:0016020 membrane; GO:0005615 extracellular space; GO:0044421 extracellular region part; GO:0005783 endoplasmic reticulum; GO:0071944 cell periphery; GO:0098796 membrane protein complex; GO:0031982 vesicle; GO:0005737 cytoplasm; GO:0032991 macromolecular complex; GO:0044424 intracellular part; GO:0005623 cell; GO:0044420 extracellular matrix component; GO:0044422 organelle part; GO:0005604 base…	GO:0005102 receptor binding; GO:0043167 ion binding; GO:0044877 macromolecular complex binding; GO:0038024 cargo receptor activity; GO:0005044 scavenger receptor activity; GO:0005515 protein binding; GO:0005178 integrin binding; GO:0008201 heparin binding; GO:1901681 sulfur compound binding; GO:0050840 extracellular matrix binding; GO:0050839 cell adhesion molecule binding; GO:0060089 molecular t…	K06251	VTN; vitronectin	hsa04151 PI3K-Akt signaling pathway - Homo sapiens (human); hsa04610 Complement and coagulation cascades - Homo sapiens (human); hsa05205 Proteoglycans in cancer - Homo sapiens (human); hsa04510 Focal adhesion - Homo sapiens (human); hsa04512 ECM-receptor interaction - Homo sapiens (human); hsa05165 Human papillomavirus infection - Homo sapiens (human);	IPR000585; IPR020436; IPR001212;	Hemopexin-like domain; Somatomedin B, chordata; Somatomedin B domain; _x000D_
P46734	Dual specificity mitogen-activated protein kinase kinase 3 OS=Homo sapiens		MAP2K3	Homo sapiens	39.318	4.96689e-10	diff	1.66555	1.67568	1.80864	0.807507	0.776493	0.796724	0.72164	0.710048	0.722915	1.23946	1.28489	1.31516	0.917647	0.885684	0.902128	0.598051	0.646707	0.682692	0.852881	0.744877	0.698758	0.778547	-0.333752	-0.477588	0.355535	-0.149241	-0.64039	-0.390549	Cluster3	nucleus	GO:0044700 single organism signaling; GO:0003012 muscle system process; GO:0032270 positive regulation of cellular protein metabolic process; GO:0023051 regulation of signaling; GO:1902533 positive regulation of intracellular signal transduction; GO:0009891 positive regulation of biosynthetic process; GO:0044699 single-organism process; GO:0018212 peptidyl-tyrosine modification; GO:0044237 cellul…	GO:0043229 intracellular organelle; GO:0016020 membrane; GO:0044446 intracellular organelle part; GO:0005737 cytoplasm; GO:0031981 nuclear lumen; GO:0044424 intracellular part; GO:0005623 cell; GO:0005829 cytosol; GO:0044422 organelle part; GO:0043226 organelle; GO:0043231 intracellular membrane-bounded organelle; GO:0031974 membrane-enclosed lumen; GO:0005634 nucleus; GO:0005654 nucleoplasm; GO:…	GO:1901265 nucleoside phosphate binding; GO:0016773 phosphotransferase activity, alcohol group as acceptor; GO:0019901 protein kinase binding; GO:0004713 protein tyrosine kinase activity; GO:0005515 protein binding; GO:0004672 protein kinase activity; GO:0004702 signal transducer, downstream of receptor, with serine/threonine kinase activity; GO:0004871 signal transducer activity; GO:0097159 orga…	K04432	MAP2K3; mitogen-activated protein kinase kinase 3 [EC:2.7.12.2]	hsa04015 Rap1 signaling pathway - Homo sapiens (human); hsa04664 Fc epsilon RI signaling pathway - Homo sapiens (human); hsa04620 Toll-like receptor signaling pathway - Homo sapiens (human); hsa04218 Cellular senescence - Homo sapiens (human); hsa04912 GnRH signaling pathway - Homo sapiens (human); hsa05169 Epstein-Barr virus infection - Homo sapiens (human); hsa05014 Amyotrophic lateral sclerosi…	IPR000719; IPR011009;	Protein kinase domain; Protein kinase-like domain; _x000D_
P63220	40S ribosomal protein S21 OS=Homo sapiens		RPS21	Homo sapiens	9.1113	4.98971e-10	diff	2.20588	2.02365	2.26926	0.74591	0.691715	0.824663	0.71592	0.783732	0.774688	0.759579	0.810707	0.71736	0.819251	0.860043	0.694681	0.930572	1.06826	0.971154	0.814815	0.798156	0.731884	1.11351	-0.410934	-0.40067	-0.392902	-0.343573	-0.0169234	-0.357009	Cluster1	cytoplasm	GO:0044085 cellular component biogenesis; GO:0022613 ribonucleoprotein complex biogenesis; GO:0072594 establishment of protein localization to organelle; GO:0006518 peptide metabolic process; GO:0000461 endonucleolytic cleavage to generate mature 3'-end of SSU-rRNA from (SSU-rRNA, 5.8S rRNA, LSU-rRNA); GO:0009058 biosynthetic process; GO:0000460 maturation of 5.8S rRNA; GO:0044764 multi-organism …	GO:0015935 small ribosomal subunit; GO:0005737 cytoplasm; GO:0032991 macromolecular complex; GO:0044424 intracellular part; GO:0005623 cell; GO:0044422 organelle part; GO:0043228 non-membrane-bounded organelle; GO:0031974 membrane-enclosed lumen; GO:0005654 nucleoplasm; GO:0070013 intracellular organelle lumen; GO:0044391 ribosomal subunit; GO:0005622 intracellular; GO:0044464 cell part; GO:00444…	GO:0097159 organic cyclic compound binding; GO:1901363 heterocyclic compound binding; GO:0003723 RNA binding; GO:0047485 protein N-terminus binding; GO:0005488 binding; GO:0003676 nucleic acid binding; GO:0005515 protein binding; GO:0005198 structural molecule activity; GO:0003735 structural constituent of ribosome;	K02971	RP-S21e; small subunit ribosomal protein S21e	hsa03010 Ribosome - Homo sapiens (human);
Q6IA69	Glutamine-dependent NAD(+) synthetase OS=Homo sapiens		NADSYN1	Homo sapiens	79.284	5.1662e-10	diff	0.808403	0.804054	0.781541	1.05967	1.03276	1.04721	1.01335	1.02967	1.03835	0.985632	1.00956	0.984218	1.08877	1.07906	1.08085	1.04629	1.08024	0.983173	1.22531	1.20902	1.23706	-0.325698	0.0655543	0.038532	-0.0100339	0.114881	0.0507148	0.291298		nucleus	GO:0051188 cofactor biosynthetic process; GO:0009165 nucleotide biosynthetic process; GO:0019362 pyridine nucleotide metabolic process; GO:0006725 cellular aromatic compound metabolic process; GO:0046496 nicotinamide nucleotide metabolic process; GO:0009117 nucleotide metabolic process; GO:0044699 single-organism process; GO:0009058 biosynthetic process; GO:0019363 pyridine nucleotide biosyntheti…	GO:0044464 cell part; GO:0005622 intracellular; GO:0005737 cytoplasm; GO:0044424 intracellular part; GO:0005623 cell; GO:0005829 cytosol; GO:0044444 cytoplasmic part;	GO:0005524 ATP binding; GO:1901265 nucleoside phosphate binding; GO:0016874 ligase activity; GO:0001882 nucleoside binding; GO:0043167 ion binding; GO:0016787 hydrolase activity; GO:0005515 protein binding; GO:0000166 nucleotide binding; GO:0016884 carbon-nitrogen ligase activity, with glutamine as amido-N-donor; GO:0016879 ligase activity, forming carbon-nitrogen bonds; GO:0097159 organic cyclic…	K01950	E6.3.5.1; NAD+ synthase (glutamine-hydrolysing) [EC:6.3.5.1]	hsa00760 Nicotinate and nicotinamide metabolism - Homo sapiens (human); hsa01100 Metabolic pathways - Homo sapiens (human);	IPR003010; IPR014729; IPR022310;	Carbon-nitrogen hydrolase; Rossmann-like alpha/beta/alpha sandwich fold; NAD/GMP synthase; _x000D_
P26639	Threonine--tRNA ligase, cytoplasmic OS=Homo sapiens		TARS	Homo sapiens	83.434	5.26238e-10	diff	1.63025	1.65794	1.64776	0.846006	0.911368	0.877649	1.0877	1.13493	1.09108	0.899425	0.820268	0.863702	0.781818	0.831197	0.77766	0.969549	0.900599	0.834135	0.87037	0.759221	0.791925	0.71833	-0.187813	0.143216	-0.216718	-0.328208	-0.152435	-0.311423	Cluster1	cytoplasm	GO:0006518 peptide metabolic process; GO:0006725 cellular aromatic compound metabolic process; GO:0044267 cellular protein metabolic process; GO:0044699 single-organism process; GO:0009058 biosynthetic process; GO:1901566 organonitrogen compound biosynthetic process; GO:0043039 tRNA aminoacylation; GO:0044237 cellular metabolic process; GO:0006435 threonyl-tRNA aminoacylation; GO:0071704 organic …	GO:0043229 intracellular organelle; GO:0044421 extracellular region part; GO:0043232 intracellular non-membrane-bounded organelle; GO:0031982 vesicle; GO:0005737 cytoplasm; GO:0044424 intracellular part; GO:0005623 cell; GO:0005829 cytosol; GO:0005576 extracellular region; GO:0015629 actin cytoskeleton; GO:0043228 non-membrane-bounded organelle; GO:0005856 cytoskeleton; GO:0043226 organelle; GO:0…	GO:0016876 ligase activity, forming aminoacyl-tRNA and related compounds; GO:0004829 threonine-tRNA ligase activity; GO:0005524 ATP binding; GO:1901265 nucleoside phosphate binding; GO:0016875 ligase activity, forming carbon-oxygen bonds; GO:0046983 protein dimerization activity; GO:0001882 nucleoside binding; GO:0043167 ion binding; GO:0016874 ligase activity; GO:0005515 protein binding; GO:0000…	K01868	TARS; threonyl-tRNA synthetase [EC:6.1.1.3]	hsa00970 Aminoacyl-tRNA biosynthesis - Homo sapiens (human);	IPR018163; IPR002314; IPR012675; IPR006195; IPR012947; IPR033728; IPR012676; IPR004095; IPR004154;	Threonyl/alanyl tRNA synthetase, class II-like, putative editing domain; Aminoacyl-tRNA synthetase, class II (G/ P/ S/T); Beta-grasp domain; Aminoacyl-tRNA synthetase, class II; Threonyl/alanyl tRNA synthetase, SAD; Threonine-tRNA ligase catalytic core domain; TGS-like; TGS; Anticodon-binding; _x000D_
P18621	60S ribosomal protein L17 OS=Homo sapiens		RPL17	Homo sapiens	21.397	5.27076e-10	diff	1.70252	1.66723	1.72904	0.966314	0.890173	0.941233	0.85796	1.00766	0.900288	1.05077	0.951243	0.989	0.981818	1.00855	0.967021	0.64799	0.679042	0.627404	0.647119	0.726434	0.730849	0.765033	-0.101551	-0.120519	-0.00554316	-0.0208581	-0.618972	-0.513782	Cluster3	cytoplasm	GO:0044085 cellular component biogenesis; GO:0022613 ribonucleoprotein complex biogenesis; GO:0072594 establishment of protein localization to organelle; GO:0006518 peptide metabolic process; GO:0009058 biosynthetic process; GO:0044764 multi-organism cellular process; GO:0044237 cellular metabolic process; GO:0015031 protein transport; GO:0051234 establishment of localization; GO:0006605 protein …	GO:0005840 ribosome; GO:0043229 intracellular organelle; GO:0043232 intracellular non-membrane-bounded organelle; GO:0022625 cytosolic large ribosomal subunit; GO:0044446 intracellular organelle part; GO:0005737 cytoplasm; GO:0032991 macromolecular complex; GO:0044424 intracellular part; GO:0005829 cytosol; GO:0005623 cell; GO:0044422 organelle part; GO:0043228 non-membrane-bounded organelle; GO:…	GO:0097159 organic cyclic compound binding; GO:1901363 heterocyclic compound binding; GO:0003723 RNA binding; GO:0005488 binding; GO:0003676 nucleic acid binding; GO:0005515 protein binding; GO:0005198 structural molecule activity; GO:0003735 structural constituent of ribosome;	K02880	RP-L17e; large subunit ribosomal protein L17e	hsa03010 Ribosome - Homo sapiens (human);
Q09161	Nuclear cap-binding protein subunit 1 OS=Homo sapiens		NCBP1	Homo sapiens	91.838	5.39794e-10	diff	1.4395	1.38767	1.36664	1.36766	1.34489	1.33141	1.13537	1.0823	1.11985	1.08908	1.06883	1.099	0.791444	0.858974	0.808511	0.506699	0.501796	0.542067	0.463992	0.508197	0.486542	0.482953	0.430718	0.153519	0.118445	-0.287805	-0.953027	-1.04124	Cluster4	nucleus	GO:0044700 single organism signaling; GO:0050658 RNA transport; GO:0007166 cell surface receptor signaling pathway; GO:0010608 posttranscriptional regulation of gene expression; GO:0097659 nucleic acid-templated transcription; GO:0051169 nuclear transport; GO:0006354 DNA-templated transcription, elongation; GO:0044237 cellular metabolic process; GO:0015031 protein transport; GO:0045927 positive r…	GO:0043229 intracellular organelle; GO:0044446 intracellular organelle part; GO:0005737 cytoplasm; GO:0031981 nuclear lumen; GO:0032991 macromolecular complex; GO:0044424 intracellular part; GO:0034518 RNA cap binding complex; GO:0005829 cytosol; GO:0005623 cell; GO:0005739 mitochondrion; GO:0044422 organelle part; GO:0043226 organelle; GO:0043231 intracellular membrane-bounded organelle; GO:0031…	GO:0097159 organic cyclic compound binding; GO:1901363 heterocyclic compound binding; GO:0003729 mRNA binding; GO:0003723 RNA binding; GO:0000339 RNA cap binding; GO:0005488 binding; GO:0003676 nucleic acid binding; GO:0005515 protein binding;	K12882	NCBP1; nuclear cap-binding protein subunit 1	hsa03040 Spliceosome - Homo sapiens (human); hsa03015 mRNA surveillance pathway - Homo sapiens (human); hsa03013 RNA transport - Homo sapiens (human);	IPR015174; IPR016024; IPR015172; IPR003890; IPR016021;	MIF4G-like, type 2; Armadillo-type fold; MIF4G-like, type 1; MIF4G-like, type 3; MIF4G-like domain; _x000D_
P55263	Adenosine kinase OS=Homo sapiens		ADK	Homo sapiens	40.545	5.45734e-10	diff	0.508403	0.439189	0.570703	0.944177	0.970135	0.893064	1.39371	1.43158	1.30489	1.10441	1.19025	1.21664	1.25241	1.13248	1.1383	0.902558	1.00599	0.995192	1.03498	1.01742	1.02381	-0.990743	-0.0965929	0.460155	0.225813	0.230355	-0.0487494	0.036154	Cluster5	cytoplasm	GO:0009116 nucleoside metabolic process; GO:0042278 purine nucleoside metabolic process; GO:0009167 purine ribonucleoside monophosphate metabolic process; GO:0006175 dATP biosynthetic process; GO:0009117 nucleotide metabolic process; GO:0044699 single-organism process; GO:0009058 biosynthetic process; GO:0009163 nucleoside biosynthetic process; GO:0046129 purine ribonucleoside biosynthetic proces…	GO:0043229 intracellular organelle; GO:0044446 intracellular organelle part; GO:0005737 cytoplasm; GO:0031981 nuclear lumen; GO:0044424 intracellular part; GO:0005623 cell; GO:0005829 cytosol; GO:0044422 organelle part; GO:0043231 intracellular membrane-bounded organelle; GO:0043226 organelle; GO:0031974 membrane-enclosed lumen; GO:0005654 nucleoplasm; GO:0005634 nucleus; GO:0070013 intracellular…	GO:1901265 nucleoside phosphate binding; GO:0016773 phosphotransferase activity, alcohol group as acceptor; GO:0019205 nucleobase-containing compound kinase activity; GO:1901363 heterocyclic compound binding; GO:0097159 organic cyclic compound binding; GO:0016301 kinase activity; GO:0003824 catalytic activity; GO:0032553 ribonucleotide binding; GO:0005488 binding; GO:0032550 purine ribonucleoside…	K00856	E2.7.1.20; adenosine kinase [EC:2.7.1.20]	hsa00230 Purine metabolism - Homo sapiens (human); hsa01100 Metabolic pathways - Homo sapiens (human);	IPR011611; IPR029056;	Carbohydrate kinase PfkB; Ribokinase-like; _x000D_
P02774	Vitamin D-binding protein OS=Homo sapiens		GC	Homo sapiens	52.963	5.73674e-10	diff	0.415126	0.386824	0.331922	0.465833	0.407514	0.33526	0.506196	0.479426	0.413231	0.760536	0.769598	0.68197	0.699465	0.65812	0.664894	1.59927	1.73533	1.75721	3.55041	3.63115	3.95652	-1.4099	-1.32461	-1.10594	-0.441651	-0.569353	0.76197	1.89088	Cluster6	extracellular	GO:1901615 organic hydroxy compound metabolic process; GO:0044281 small molecule metabolic process; GO:0008202 steroid metabolic process; GO:1901360 organic cyclic compound metabolic process; GO:0044699 single-organism process; GO:0044238 primary metabolic process; GO:0071704 organic substance metabolic process; GO:0051234 establishment of localization; GO:0006810 transport; GO:0006775 fat-solubl…	GO:0043229 intracellular organelle; GO:0005615 extracellular space; GO:0044421 extracellular region part; GO:0044446 intracellular organelle part; GO:0005737 cytoplasm; GO:0031982 vesicle; GO:0044424 intracellular part; GO:0005623 cell; GO:0005829 cytosol; GO:0043202 lysosomal lumen; GO:0005576 extracellular region; GO:0044422 organelle part; GO:0005775 vacuolar lumen; GO:0043231 intracellular me…	GO:0097159 organic cyclic compound binding; GO:1902118 calcidiol binding; GO:1902271 D3 vitamins binding; GO:0008092 cytoskeletal protein binding; GO:0019842 vitamin binding; GO:0005488 binding; GO:0003779 actin binding; GO:0008289 lipid binding; GO:0005499 vitamin D binding; GO:0051183 vitamin transporter activity; GO:0005515 protein binding; GO:0005496 steroid binding; GO:0005215 transporter ac…	K12258			IPR020858; IPR014760; IPR015247;	Serum albumin-like; Serum albumin, N-terminal; Vitamin D binding protein, domain III; _x000D_
Q7Z4W1	L-xylulose reductase OS=Homo sapiens		DCXR	Homo sapiens	25.913	5.73674e-10	diff	0.813445	0.774493	0.767146	1.0231	1.01252	1.01734	1.02955	0.984689	0.983701	0.968391	0.958891	0.979436	1.02888	1.08226	1.06596	1.27284	1.33772	1.32572	1.02469	1.04508	1.08075	-0.349661	0.0252352	-0.00131725	-0.0456258	0.0824247	0.391536	0.0702774		mitochondria	GO:0044085 cellular component biogenesis; GO:0019640 glucuronate catabolic process to xylulose 5-phosphate; GO:0046365 monosaccharide catabolic process; GO:0006739 NADP metabolic process; GO:0019362 pyridine nucleotide metabolic process; GO:0009117 nucleotide metabolic process; GO:0044699 single-organism process; GO:0009058 biosynthetic process; GO:0072524 pyridine-containing compound metabolic p…	GO:0016020 membrane; GO:0044421 extracellular region part; GO:0098862 cluster of actin-based cell projections; GO:0005874 microtubule; GO:0005903 brush border; GO:0005881 cytoplasmic microtubule; GO:0071944 cell periphery; GO:0031982 vesicle; GO:0005737 cytoplasm; GO:0044424 intracellular part; GO:0099512 supramolecular fiber; GO:0098858 actin-based cell projection; GO:0099080 supramolecular comp…	GO:0016614 oxidoreductase activity, acting on CH-OH group of donors; GO:0016651 oxidoreductase activity, acting on NAD(P)H; GO:0016616 oxidoreductase activity, acting on the CH-OH group of donors, NAD or NADP as acceptor; GO:0042802 identical protein binding; GO:0050038 L-xylulose reductase (NADP+) activity; GO:0003824 catalytic activity; GO:0005488 binding; GO:0005515 protein binding; GO:0016655…	K03331	DCXR; L-xylulose reductase [EC:1.1.1.10]	hsa00040 Pentose and glucuronate interconversions - Homo sapiens (human); hsa01100 Metabolic pathways - Homo sapiens (human);	IPR016040;	NAD(P)-binding domain; _x000D_
P25789	Proteasome subunit alpha type-4 OS=Homo sapiens		PSMA4	Homo sapiens	29.483	5.73674e-10	diff	0.794118	0.776182	0.76884	0.974976	0.971098	1.00963	1.01716	1.00383	0.981783	0.894636	0.879541	0.901961	1.09198	1.06624	1.10106	1.4665	1.39521	1.38702	1.08951	1.14037	1.18219	-0.359117	-0.02168	0.00117793	-0.164889	0.119458	0.501617	0.184881		mitochondria	GO:0044700 single organism signaling; GO:0065008 regulation of biological quality; GO:0032270 positive regulation of cellular protein metabolic process; GO:0002220 innate immune response activating cell surface receptor signaling pathway; GO:0007166 cell surface receptor signaling pathway; GO:0010608 posttranscriptional regulation of gene expression; GO:0051443 positive regulation of ubiquitin-pr…	GO:0044421 extracellular region part; GO:0031982 vesicle; GO:0000932 P-body; GO:0005737 cytoplasm; GO:0032991 macromolecular complex; GO:0044424 intracellular part; GO:0005623 cell; GO:0044422 organelle part; GO:0036464 cytoplasmic ribonucleoprotein granule; GO:1905369 endopeptidase complex; GO:0043228 non-membrane-bounded organelle; GO:0031974 membrane-enclosed lumen; GO:0070062 extracellular ex…	GO:0004175 endopeptidase activity; GO:0004298 threonine-type endopeptidase activity; GO:0008233 peptidase activity; GO:0070003 threonine-type peptidase activity; GO:0003824 catalytic activity; GO:0005488 binding; GO:0070011 peptidase activity, acting on L-amino acid peptides; GO:0016787 hydrolase activity; GO:0005515 protein binding;	K02728	PSMA4; 20S proteasome subunit alpha 3 [EC:3.4.25.1]	hsa03050 Proteasome - Homo sapiens (human);	IPR029055; IPR000426;	Nucleophile aminohydrolases, N-terminal; Proteasome alpha-subunit, N-terminal domain; _x000D_
P00918	Carbonic anhydrase 2 OS=Homo sapiens		CA2	Homo sapiens	29.246	5.75456e-10	diff	0.793277	0.738176	0.747671	1.04042	1.00578	1.02794	1.05434	1.12153	1.06328	1.11303	1.06597	1.09708	1.00535	1.00748	1.00213	1.14495	1.19641	1.11779	1.03292	1.06148	1.07764	-0.397197	0.03508	0.110109	0.126774	0.00716998	0.204878	0.0802257		cytoplasm	GO:0044700 single organism signaling; GO:0065008 regulation of biological quality; GO:1904385 cellular response to angiotensin; GO:0030641 regulation of cellular pH; GO:0030004 cellular monovalent inorganic cation homeostasis; GO:0032847 regulation of cellular pH reduction; GO:0044237 cellular metabolic process; GO:0032228 regulation of synaptic transmission, GABAergic; GO:0008152 metabolic proce…	GO:0016323 basolateral plasma membrane; GO:0016020 membrane; GO:0005615 extracellular space; GO:0044421 extracellular region part; GO:0071944 cell periphery; GO:0031982 vesicle; GO:0005737 cytoplasm; GO:0044424 intracellular part; GO:0098858 actin-based cell projection; GO:0005623 cell; GO:0070062 extracellular exosome; GO:0098590 plasma membrane region; GO:0043209 myelin sheath; GO:0044464 cell …	GO:0052689 carboxylic ester hydrolase activity; GO:0043167 ion binding; GO:0016829 lyase activity; GO:0005515 protein binding; GO:0016787 hydrolase activity; GO:0016836 hydro-lyase activity; GO:0008270 zinc ion binding; GO:0004089 carbonate dehydratase activity; GO:0016835 carbon-oxygen lyase activity; GO:0004064 arylesterase activity; GO:0046914 transition metal ion binding; GO:0003824 catalytic…	K18245	CA2; carbonic anhydrase 2 [EC:4.2.1.1]	hsa04966 Collecting duct acid secretion - Homo sapiens (human); hsa04976 Bile secretion - Homo sapiens (human); hsa04972 Pancreatic secretion - Homo sapiens (human); hsa00910 Nitrogen metabolism - Homo sapiens (human); hsa04964 Proximal tubule bicarbonate reclamation - Homo sapiens (human); hsa04971 Gastric acid secretion - Homo sapiens (human);	IPR001148;	Alpha carbonic anhydrase; _x000D_
Q9H446	RWD domain-containing protein 1 OS=Homo sapiens		RWDD1	Homo sapiens	27.939	5.86593e-10	diff	0.582353	0.665541	0.552075	1.03272	1.03854	1.02023	0.892278	0.900478	0.975072	0.844828	0.832696	0.854137	1.13155	1.19444	1.23298	1.6687	1.57725	1.51322	1.18621	1.14037	1.22257	-0.7415	0.0433004	-0.117363	-0.244957	0.245596	0.664584	0.241926	Cluster5	cytoplasm	GO:0006518 peptide metabolic process; GO:0043043 peptide biosynthetic process; GO:0044267 cellular protein metabolic process; GO:0006807 nitrogen compound metabolic process; GO:0009058 biosynthetic process; GO:0043603 cellular amide metabolic process; GO:0044238 primary metabolic process; GO:1901566 organonitrogen compound biosynthetic process; GO:1901576 organic substance biosynthetic process; G…	GO:0044464 cell part; GO:0005622 intracellular; GO:0032991 macromolecular complex; GO:0044424 intracellular part; GO:1990904 ribonucleoprotein complex; GO:0030529 intracellular ribonucleoprotein complex; GO:0005623 cell; GO:0005844 polysome;	GO:0005515 protein binding; GO:0005488 binding;				IPR016135; IPR032378; IPR006575;	Ubiquitin-conjugating enzyme/RWD-like; ZC3H15/TMA46 family, C-terminal; RWD domain; _x000D_
Q9NTJ3	Structural maintenance of chromosomes protein 4 OS=Homo sapiens		SMC4	Homo sapiens	147.18	5.87694e-10	diff	1.71008	1.78885	1.76461	1.15496	1.14836	1.10308	0.908484	0.903349	0.879195	0.97318	0.994264	0.952654	0.764706	0.757479	0.802128	0.695493	0.673054	0.846154	0.565844	0.564549	0.620083	0.810816	0.182986	-0.156952	-0.0391653	-0.368614	-0.445369	-0.778607	Cluster3	nucleus	GO:0000003 reproduction; GO:0016043 cellular component organization; GO:1903046 meiotic cell cycle process; GO:0022414 reproductive process; GO:0048285 organelle fission; GO:0007067 mitotic nuclear division; GO:0044699 single-organism process; GO:1903047 mitotic cell cycle process; GO:0030261 chromosome condensation; GO:0000819 sister chromatid segregation; GO:0006323 DNA packaging; GO:0010032 me…	GO:0005737 cytoplasm; GO:0032991 macromolecular complex; GO:0044424 intracellular part; GO:0016604 nuclear body; GO:0005623 cell; GO:0044422 organelle part; GO:0044427 chromosomal part; GO:0043228 non-membrane-bounded organelle; GO:0000793 condensed chromosome; GO:0031974 membrane-enclosed lumen; GO:0005654 nucleoplasm; GO:0000796 condensin complex; GO:0070013 intracellular organelle lumen; GO:00…	GO:0005524 ATP binding; GO:1901265 nucleoside phosphate binding; GO:0046982 protein heterodimerization activity; GO:0046983 protein dimerization activity; GO:0001882 nucleoside binding; GO:0043167 ion binding; GO:0005515 protein binding; GO:0000166 nucleotide binding; GO:0097159 organic cyclic compound binding; GO:1901363 heterocyclic compound binding; GO:0032549 ribonucleoside binding; GO:009736…	K06675			IPR010935; IPR027417; IPR003395;	SMCs flexible hinge; P-loop containing nucleoside triphosphate hydrolase; RecF/RecN/SMC, N-terminal; _x000D_
P07237	Protein disulfide-isomerase OS=Homo sapiens		P4HB	Homo sapiens	57.116	6.05792e-10	diff	0.771429	0.798142	0.714649	0.87488	0.865125	0.836224	0.912297	0.916746	0.923298	0.840038	0.8174	0.840746	1.14332	1.11859	1.1383	1.56273	1.52216	1.59976	1.28189	1.31352	1.31884	-0.394791	-0.219967	-0.12432	-0.264206	0.180594	0.642679	0.383663	Cluster5	extracellular	GO:0065008 regulation of biological quality; GO:0010941 regulation of cell death; GO:0023051 regulation of signaling; GO:0044699 single-organism process; GO:0009058 biosynthetic process; GO:0044237 cellular metabolic process; GO:0042157 lipoprotein metabolic process; GO:0006457 protein folding; GO:2001233 regulation of apoptotic signaling pathway; GO:0008152 metabolic process; GO:0006520 cellular…	GO:0016020 membrane; GO:0044421 extracellular region part; GO:0005783 endoplasmic reticulum; GO:0009897 external side of plasma membrane; GO:0031410 cytoplasmic vesicle; GO:0030054 cell junction; GO:0071944 cell periphery; GO:0031982 vesicle; GO:0005737 cytoplasm; GO:0032991 macromolecular complex; GO:0044424 intracellular part; GO:0005623 cell; GO:0044422 organelle part; GO:0048770 pigment granu…	GO:0003723 RNA binding; GO:0046982 protein heterodimerization activity; GO:0005102 receptor binding; GO:0031543 peptidyl-proline dioxygenase activity; GO:0044877 macromolecular complex binding; GO:0046983 protein dimerization activity; GO:0016705 oxidoreductase activity, acting on paired donors, with incorporation or reduction of molecular oxygen; GO:0005178 integrin binding; GO:0005515 protein b…	K09580	PDIA1; protein disulfide-isomerase A1 [EC:5.3.4.1]	hsa04141 Protein processing in endoplasmic reticulum - Homo sapiens (human);	IPR005788; IPR012336; IPR013766;	Disulphide isomerase; Thioredoxin-like fold; Thioredoxin domain; _x000D_
P19474	E3 ubiquitin-protein ligase TRIM21 OS=Homo sapiens		TRIM21	Homo sapiens	54.169	6.16763e-10	diff	1.8958	1.79223	2.02625	0.976901	0.991329	0.973988	0.816969	0.767464	0.768936	0.864943	0.948375	0.865615	0.84492	0.827991	0.768085	0.693057	0.883832	0.799279	0.658436	0.599385	0.641822	0.927791	-0.0281009	-0.350847	-0.164666	-0.298696	-0.343446	-0.660361	Cluster3	nucleus	GO:0044085 cellular component biogenesis; GO:0044700 single organism signaling; GO:0065008 regulation of biological quality; GO:0007166 cell surface receptor signaling pathway; GO:0051865 protein autoubiquitination; GO:0071345 cellular response to cytokine stimulus; GO:0032897 negative regulation of viral transcription; GO:0044237 cellular metabolic process; GO:0032088 negative regulation of NF-k…	GO:0031410 cytoplasmic vesicle; GO:0000932 P-body; GO:0005737 cytoplasm; GO:0031982 vesicle; GO:0032991 macromolecular complex; GO:0044424 intracellular part; GO:0005623 cell; GO:0044422 organelle part; GO:0036464 cytoplasmic ribonucleoprotein granule; GO:0005776 autophagosome; GO:0043228 non-membrane-bounded organelle; GO:0031974 membrane-enclosed lumen; GO:0005654 nucleoplasm; GO:0070013 intrac…	GO:0003723 RNA binding; GO:0003677 DNA binding; GO:0019787 ubiquitin-like protein transferase activity; GO:0043167 ion binding; GO:0005515 protein binding; GO:0008270 zinc ion binding; GO:1901363 heterocyclic compound binding; GO:0097159 organic cyclic compound binding; GO:0042802 identical protein binding; GO:0046914 transition metal ion binding; GO:0003824 catalytic activity; GO:0005488 binding…	K10651	TRIM21; tripartite motif-containing protein 21 [EC:2.3.2.27]	hsa05322 Systemic lupus erythematosus - Homo sapiens (human);	IPR006574; IPR001841; IPR003613; IPR001870; IPR020457; IPR013320; IPR000315; IPR003877; IPR013083; IPR003879;	SPRY-associated; Zinc finger, RING-type; U box domain; B30.2/SPRY domain; Zinc finger, B-box, chordata; Concanavalin A-like lectin/glucanase domain; B-box-type zinc finger; SPRY domain; Zinc finger, RING/FYVE/PHD-type; Butyrophylin-like; _x000D_
P15880	40S ribosomal protein S2 OS=Homo sapiens		RPS2	Homo sapiens	31.324	6.68359e-10	diff	1.73445	1.93581	1.9729	0.923965	0.763006	0.797688	0.843661	0.861244	0.842761	0.881226	0.92065	0.90483	0.950802	0.923077	0.902128	0.897686	0.91976	0.871394	0.747942	0.619877	0.640787	0.909247	-0.276809	-0.235858	-0.148657	-0.112286	-0.15833	-0.583677	Cluster1	cytoplasm	GO:0044085 cellular component biogenesis; GO:0022613 ribonucleoprotein complex biogenesis; GO:0072594 establishment of protein localization to organelle; GO:0006518 peptide metabolic process; GO:0009058 biosynthetic process; GO:0044764 multi-organism cellular process; GO:0044237 cellular metabolic process; GO:0015031 protein transport; GO:0032259 methylation; GO:0051234 establishment of localizat…	GO:0016020 membrane; GO:0044421 extracellular region part; GO:0030054 cell junction; GO:0031982 vesicle; GO:0015935 small ribosomal subunit; GO:0005737 cytoplasm; GO:0032991 macromolecular complex; GO:0044424 intracellular part; GO:0005623 cell; GO:0044422 organelle part; GO:0043228 non-membrane-bounded organelle; GO:0031974 membrane-enclosed lumen; GO:0070062 extracellular exosome; GO:0005654 nu…	GO:0097159 organic cyclic compound binding; GO:1901363 heterocyclic compound binding; GO:0050839 cell adhesion molecule binding; GO:0003729 mRNA binding; GO:0003723 RNA binding; GO:0019838 growth factor binding; GO:0005488 binding; GO:0045296 cadherin binding; GO:0003676 nucleic acid binding; GO:0005515 protein binding; GO:0017134 fibroblast growth factor binding; GO:0005198 structural molecule a…	K02981	RP-S2e; small subunit ribosomal protein S2e	hsa03010 Ribosome - Homo sapiens (human);	IPR014720; IPR020568; IPR005324; IPR014721; IPR013810;	Double-stranded RNA-binding domain; Ribosomal protein S5 domain 2-type fold; Ribosomal protein S5, C-terminal; Ribosomal protein S5 domain 2-type fold, subgroup; Ribosomal protein S5, N-terminal; _x000D_
P31948	Stress-induced-phosphoprotein 1 OS=Homo sapiens		STIP1	Homo sapiens	62.639	6.88336e-10	diff	1.09664	1.09375	1.11262	0.893167	0.896917	0.897881	0.954242	0.935885	0.934803	1.23084	1.21893	1.19943	0.840642	0.844017	0.834043	0.996346	1.00479	0.979567	1.07613	1.08094	1.08903	0.138776	-0.158452	-0.0868114	0.282535	-0.2523	-0.00939008	0.113728		cytoplasm	GO:0006950 response to stress; GO:0050896 response to stimulus;	GO:0043229 intracellular organelle; GO:0005737 cytoplasm; GO:0012505 endomembrane system; GO:0032991 macromolecular complex; GO:0044424 intracellular part; GO:0005623 cell; GO:0043231 intracellular membrane-bounded organelle; GO:0043226 organelle; GO:0005634 nucleus; GO:0005622 intracellular; GO:0044464 cell part; GO:0043209 myelin sheath; GO:0043227 membrane-bounded organelle; GO:0043234 protein…	GO:0097159 organic cyclic compound binding; GO:1901363 heterocyclic compound binding; GO:0003723 RNA binding; GO:0031072 heat shock protein binding; GO:0051087 chaperone binding; GO:0005488 binding; GO:0003676 nucleic acid binding; GO:0005515 protein binding; GO:0008022 protein C-terminus binding; GO:0030544 Hsp70 protein binding;	K09553	STIP1; stress-induced-phosphoprotein 1	hsa05020 Prion diseases - Homo sapiens (human);	IPR006636; IPR011990; IPR013026;	Heat shock chaperonin-binding; Tetratricopeptide-like helical domain; Tetratricopeptide repeat-containing domain; _x000D_
Q15363	Transmembrane emp24 domain-containing protein 2 OS=Homo sapiens		TMED2	Homo sapiens	22.761	7.63017e-10	diff	1.47479	1.61149	1.63251	1	1.01734	1.01349	1.17255	1.0689	1.12272	0.813218	0.782027	0.796748	0.903743	0.936966	0.826596	0.831912	0.731737	0.764423	0.839506	0.858607	0.857143	0.651999	0.0147106	0.164257	-0.326933	-0.171564	-0.367886	-0.23157	Cluster3	extracellular	GO:0044085 cellular component biogenesis; GO:0035459 cargo loading into vesicle; GO:0048208 COPII vesicle coating; GO:0022414 reproductive process; GO:0035148 tube formation; GO:0035282 segmentation; GO:0043009 chordate embryonic development; GO:0001892 embryonic placenta development; GO:0090002 establishment of protein localization to plasma membrane; GO:0015031 protein transport; GO:0060674 pla…	GO:0030658 transport vesicle membrane; GO:0016020 membrane; GO:0042175 nuclear outer membrane-endoplasmic reticulum membrane network; GO:0005783 endoplasmic reticulum; GO:0031090 organelle membrane; GO:0031410 cytoplasmic vesicle; GO:0042588 zymogen granule; GO:0030137 COPI-coated vesicle; GO:0030660 Golgi-associated vesicle membrane; GO:0031982 vesicle; GO:0005737 cytoplasm; GO:0044433 cytoplasm…	GO:0005515 protein binding; GO:0005488 binding;	K20347			IPR009038;	GOLD domain; _x000D_
P07954	Fumarate hydratase, mitochondrial OS=Homo sapiens		FH	Homo sapiens	54.636	8.62031e-10	diff	0.588235	0.605574	0.557155	1.25217	1.32948	1.32274	0.880839	0.919617	0.931927	1.21169	1.23136	1.25586	1.25027	1.18697	1.22447	0.883069	0.797605	0.6875	0.971193	0.964139	0.977226	-0.777669	0.379604	-0.135218	0.30198	0.287223	-0.348741	-0.0426974	Cluster5	mitochondria	GO:0043648 dicarboxylic acid metabolic process; GO:0044707 single-multicellular organism process; GO:0065008 regulation of biological quality; GO:0044699 single-organism process; GO:0044237 cellular metabolic process; GO:0048871 multicellular organismal homeostasis; GO:0060249 anatomical structure homeostasis; GO:0071704 organic substance metabolic process; GO:0042592 homeostatic process; GO:0008…	GO:0005759 mitochondrial matrix; GO:0043229 intracellular organelle; GO:0044421 extracellular region part; GO:0044429 mitochondrial part; GO:0005737 cytoplasm; GO:0044446 intracellular organelle part; GO:0031982 vesicle; GO:0032991 macromolecular complex; GO:0044424 intracellular part; GO:0005623 cell; GO:0005576 extracellular region; GO:0044422 organelle part; GO:0005739 mitochondrion; GO:004323…	GO:0003824 catalytic activity; GO:0005488 binding; GO:0004333 fumarate hydratase activity; GO:0016829 lyase activity; GO:0016836 hydro-lyase activity; GO:0005515 protein binding; GO:0016835 carbon-oxygen lyase activity;	K01679	E4.2.1.2B; fumarate hydratase, class II [EC:4.2.1.2]	hsa05200 Pathways in cancer - Homo sapiens (human); hsa04934 Cushing's syndrome - Homo sapiens (human); hsa00620 Pyruvate metabolism - Homo sapiens (human); hsa01100 Metabolic pathways - Homo sapiens (human); hsa00020 Citrate cycle (TCA cycle) - Homo sapiens (human); hsa01200 Carbon metabolism - Homo sapiens (human); hsa05211 Renal cell carcinoma - Homo sapiens (human);	IPR024083; IPR008948; IPR022761; IPR018951;	Fumarase/histidase, N-terminal; L-Aspartase-like; Fumarate lyase, N-terminal; Fumarase C, C-terminal; _x000D_
Q9Y263	Phospholipase A-2-activating protein OS=Homo sapiens		PLAA	Homo sapiens	87.156	8.92329e-10	diff	1.45546	1.45017	1.41406	1.07603	1.04721	1.08189	1.00095	0.917703	0.922339	1.04502	1.05258	1.08274	0.950802	0.88141	0.942553	0.662607	0.756886	0.710337	0.70679	0.701844	0.699793	0.525846	0.0952738	-0.0797186	0.0840473	-0.113417	-0.496351	-0.508808	Cluster3	mitochondria	GO:0050794 regulation of cellular process; GO:0044700 single organism signaling; GO:0065008 regulation of biological quality; GO:0051603 proteolysis involved in cellular protein catabolic process; GO:0044257 cellular protein catabolic process; GO:0044267 cellular protein metabolic process; GO:0044699 single-organism process; GO:0044255 cellular lipid metabolic process; GO:0050896 response to stim…	GO:0043229 intracellular organelle; GO:0044421 extracellular region part; GO:0005737 cytoplasm; GO:0031982 vesicle; GO:0044424 intracellular part; GO:0005623 cell; GO:0005576 extracellular region; GO:0043226 organelle; GO:0070062 extracellular exosome; GO:0043231 intracellular membrane-bounded organelle; GO:0005634 nucleus; GO:0005622 intracellular; GO:0044464 cell part; GO:1903561 extracellular …	GO:0030234 enzyme regulator activity; GO:0005488 binding; GO:0060229 lipase activator activity; GO:0043130 ubiquitin binding; GO:0016005 phospholipase A2 activator activity; GO:0005515 protein binding; GO:0098772 molecular function regulator; GO:0016004 phospholipase activator activity; GO:0008047 enzyme activator activity; GO:0032182 ubiquitin-like protein binding;	K14018	PLAA; phospholipase A-2-activating protein	hsa04141 Protein processing in endoplasmic reticulum - Homo sapiens (human);	IPR015155; IPR017986; IPR015943; IPR016024; IPR013535;	PLAA family ubiquitin binding, PFU; WD40-repeat-containing domain; WD40/YVTN repeat-like-containing domain; Armadillo-type fold; PUL domain; _x000D_
P04196	Histidine-rich glycoprotein OS=Homo sapiens		HRG	Homo sapiens	59.578	9.37039e-10	diff	0.306723	0.23902	0.363251	1.62464	1.42389	1.88728	0.619638	0.598086	0.601151	0.875479	0.954111	0.922047	0.811765	0.801282	0.668085	1.20585	1.28383	1.03966	1.79733	1.51332	1.91925	-1.74358	0.708757	-0.722093	-0.125572	-0.400794	0.228873	0.794705	Cluster5	extracellular	GO:0010941 regulation of cell death; GO:0007596 blood coagulation; GO:0065008 regulation of biological quality; GO:0060491 regulation of cell projection assembly; GO:0098542 defense response to other organism; GO:2001026 regulation of endothelial cell chemotaxis; GO:0010594 regulation of endothelial cell migration; GO:0009607 response to biotic stimulus; GO:0008285 negative regulation of cell pro…	GO:0034774 secretory granule lumen; GO:0016020 membrane; GO:0005615 extracellular space; GO:0044421 extracellular region part; GO:0031410 cytoplasmic vesicle; GO:0071944 cell periphery; GO:0005737 cytoplasm; GO:0031982 vesicle; GO:0044433 cytoplasmic vesicle part; GO:0044424 intracellular part; GO:0036019 endolysosome; GO:0005623 cell; GO:0044422 organelle part; GO:0031974 membrane-enclosed lumen…	GO:0019865 immunoglobulin binding; GO:0005102 receptor binding; GO:0061134 peptidase regulator activity; GO:0005515 protein binding; GO:0004857 enzyme inhibitor activity; GO:0098772 molecular function regulator; GO:0008201 heparin binding; GO:0004869 cysteine-type endopeptidase inhibitor activity; GO:0097159 organic cyclic compound binding; GO:1901363 heterocyclic compound binding; GO:0020037 hem…				IPR000010;	Cystatin domain; _x000D_
P47755	F-actin-capping protein subunit alpha-2 OS=Homo sapiens		CAPZA2	Homo sapiens	32.949	9.46653e-10	diff	0.710084	0.683277	0.747671	0.984601	0.970135	0.942197	0.995234	1.09665	1.05944	0.863027	0.867113	0.871353	1.1615	1.19765	1.15532	1.40682	1.27545	1.3113	1.14609	1.14857	1.17702	-0.48764	-0.0506774	0.0698394	-0.205634	0.228161	0.41148	0.210564	Cluster5	cytoplasm	GO:0044085 cellular component biogenesis; GO:0050794 regulation of cellular process; GO:0030833 regulation of actin filament polymerization; GO:0044707 single-multicellular organism process; GO:0016043 cellular component organization; GO:0007596 blood coagulation; GO:0065008 regulation of biological quality; GO:0030835 negative regulation of actin filament depolymerization; GO:0032956 regulation …	GO:0016020 membrane; GO:0098862 cluster of actin-based cell projections; GO:0044421 extracellular region part; GO:0005938 cell cortex; GO:0005903 brush border; GO:0071944 cell periphery; GO:0005737 cytoplasm; GO:0099568 cytoplasmic region; GO:0031982 vesicle; GO:0030863 cortical cytoskeleton; GO:0032991 macromolecular complex; GO:0044424 intracellular part; GO:0005623 cell; GO:0044422 organelle p…	GO:0003779 actin binding; GO:0005515 protein binding; GO:0008092 cytoskeletal protein binding; GO:0005488 binding;	K10364	CAPZA; capping protein (actin filament) muscle Z-line, alpha	hsa04144 Endocytosis - Homo sapiens (human);
P07900	Heat shock protein HSP 90-alpha OS=Homo sapiens		HSP90AA1	Homo sapiens	84.659	9.46653e-10	diff	0.865546	0.870777	0.864522	1.08181	1.05106	1.05299	1.05434	1.06316	1.05753	0.999042	0.984704	0.986131	1.10802	1.13248	1.13617	0.958587	1.0024	1.01202	1.00926	1.00512	0.989648	-0.205989	0.0865927	0.0817954	-0.0145899	0.17055	-0.0134435	0.00188541		cytoplasm	GO:0044700 single organism signaling; GO:0044085 cellular component biogenesis; GO:0065008 regulation of biological quality; GO:0022613 ribonucleoprotein complex biogenesis; GO:0045321 leukocyte activation; GO:0045428 regulation of nitric oxide biosynthetic process; GO:0022618 ribonucleoprotein complex assembly; GO:0007166 cell surface receptor signaling pathway; GO:0051973 positive regulation of…	GO:0016020 membrane; GO:0034774 secretory granule lumen; GO:0044421 extracellular region part; GO:0031410 cytoplasmic vesicle; GO:0071944 cell periphery; GO:0032587 ruffle membrane; GO:0031982 vesicle; GO:0005737 cytoplasm; GO:0044433 cytoplasmic vesicle part; GO:0044424 intracellular part; GO:0005623 cell; GO:1904813 ficolin-1-rich granule lumen; GO:0044422 organelle part; GO:0048770 pigment gra…	GO:0030235 nitric-oxide synthase regulator activity; GO:1901265 nucleoside phosphate binding; GO:0016773 phosphotransferase activity, alcohol group as acceptor; GO:1990782 protein tyrosine kinase binding; GO:0070182 DNA polymerase binding; GO:0046983 protein dimerization activity; GO:0019901 protein kinase binding; GO:0016817 hydrolase activity, acting on acid anhydrides; GO:0004713 protein tyros…	K04079	HSP90A; molecular chaperone HtpG	hsa05200 Pathways in cancer - Homo sapiens (human); hsa04657 IL-17 signaling pathway - Homo sapiens (human); hsa04659 Th17 cell differentiation - Homo sapiens (human); hsa04217 Necroptosis - Homo sapiens (human); hsa04621 NOD-like receptor signaling pathway - Homo sapiens (human); hsa04151 PI3K-Akt signaling pathway - Homo sapiens (human); hsa05418 Fluid shear stress and atherosclerosis - Homo sa…	IPR020575; IPR020568; IPR003594;	Heat shock protein Hsp90, N-terminal; Ribosomal protein S5 domain 2-type fold; Histidine kinase-like ATPase, C-terminal domain; _x000D_
Q99832	T-complex protein 1 subunit eta OS=Homo sapiens		CCT7	Homo sapiens	59.366	9.48775e-10	diff	1.16555	1.14189	1.19306	1.15977	1.13006	1.1262	1.23546	1.22584	1.24736	0.8659	0.861377	0.848398	0.95615	0.964744	0.937234	0.859927	0.838323	0.820913	0.843621	0.848361	0.839545	0.222365	0.187234	0.3059	-0.220066	-0.0699976	-0.252278	-0.244968		cytoplasm	GO:0065008 regulation of biological quality; GO:0035036 sperm-egg recognition; GO:0022414 reproductive process; GO:0061077 chaperone-mediated protein folding; GO:0009891 positive regulation of biosynthetic process; GO:0044699 single-organism process; GO:1901998 toxin transport; GO:1904816 positive regulation of protein localization to chromosome, telomeric region; GO:0032204 regulation of telomer…	GO:0044421 extracellular region part; GO:0005874 microtubule; GO:0031982 vesicle; GO:0005737 cytoplasm; GO:0032991 macromolecular complex; GO:0099512 supramolecular fiber; GO:0044424 intracellular part; GO:0005623 cell; GO:0099080 supramolecular complex; GO:0044422 organelle part; GO:0002199 zona pellucida receptor complex; GO:0043228 non-membrane-bounded organelle; GO:0070062 extracellular exoso…	GO:0005524 ATP binding; GO:1901265 nucleoside phosphate binding; GO:0001882 nucleoside binding; GO:0043167 ion binding; GO:0005515 protein binding; GO:0000166 nucleotide binding; GO:0044183 protein binding involved in protein folding; GO:0097159 organic cyclic compound binding; GO:1901363 heterocyclic compound binding; GO:0032549 ribonucleoside binding; GO:0097367 carbohydrate derivative binding;…	K09499			IPR027410; IPR027409; IPR027413;	TCP-1-like chaperonin intermediate domain; GroEL-like apical domain; GroEL-like equatorial domain; _x000D_
Q9Y315	Deoxyribose-phosphate aldolase OS=Homo sapiens		DERA	Homo sapiens	35.23	9.48775e-10	diff	0.778992	0.791385	0.791702	1.05486	1.05491	1.03372	1.03718	1.089	1.11697	1.0067	0.966539	0.971784	1.02781	1.05342	1.08298	0.996346	0.967665	0.945913	1.23354	1.18033	1.23292	-0.344946	0.0673401	0.111751	-0.0269172	0.0765514	-0.0443074	0.281356		cytoplasm	GO:0006739 NADP metabolic process; GO:0009116 nucleoside metabolic process; GO:0019362 pyridine nucleotide metabolic process; GO:0045321 leukocyte activation; GO:0009117 nucleotide metabolic process; GO:0044699 single-organism process; GO:0009262 deoxyribonucleotide metabolic process; GO:0072524 pyridine-containing compound metabolic process; GO:0044237 cellular metabolic process; GO:0006796 phos…	GO:0034774 secretory granule lumen; GO:0044421 extracellular region part; GO:0031410 cytoplasmic vesicle; GO:0031982 vesicle; GO:0005737 cytoplasm; GO:0044433 cytoplasmic vesicle part; GO:0044424 intracellular part; GO:0005623 cell; GO:1904813 ficolin-1-rich granule lumen; GO:0044422 organelle part; GO:0070062 extracellular exosome; GO:0101002 ficolin-1-rich granule; GO:0031974 membrane-enclosed …	GO:0016829 lyase activity; GO:0004139 deoxyribose-phosphate aldolase activity; GO:0016832 aldehyde-lyase activity; GO:0003824 catalytic activity; GO:0016830 carbon-carbon lyase activity;	K01619	deoC; deoxyribose-phosphate aldolase [EC:4.1.2.4]	hsa00030 Pentose phosphate pathway - Homo sapiens (human);	IPR013785;	Aldolase-type TIM barrel; _x000D_
P11586	C-1-tetrahydrofolate synthase, cytoplasmic OS=Homo sapiens		MTHFD1	Homo sapiens	101.56	9.49993e-10	diff	1.55042	1.57939	1.5199	0.904716	0.941233	0.938343	0.93613	0.990431	0.982742	0.953065	0.959847	0.952654	0.95615	0.996795	0.935106	0.803898	0.734132	0.859375	0.778807	0.678279	0.726708	0.632001	-0.107884	-0.0447357	-0.0661508	-0.0553735	-0.326482	-0.460422	Cluster3	cytoplasm	GO:0042559 pteridine-containing compound biosynthetic process; GO:0065008 regulation of biological quality; GO:0000097 sulfur amino acid biosynthetic process; GO:0035148 tube formation; GO:0043009 chordate embryonic development; GO:0002262 myeloid cell homeostasis; GO:0052803 imidazole-containing compound metabolic process; GO:0042398 cellular modified amino acid biosynthetic process; GO:0009257 …	GO:0043229 intracellular organelle; GO:0016020 membrane; GO:0044421 extracellular region part; GO:0031982 vesicle; GO:0005737 cytoplasm; GO:0044424 intracellular part; GO:0005829 cytosol; GO:0005623 cell; GO:0005576 extracellular region; GO:0005739 mitochondrion; GO:0043231 intracellular membrane-bounded organelle; GO:0043226 organelle; GO:0070062 extracellular exosome; GO:0005622 intracellular; …	GO:0016645 oxidoreductase activity, acting on the CH-NH group of donors; GO:1901265 nucleoside phosphate binding; GO:0016874 ligase activity; GO:0004488 methylenetetrahydrofolate dehydrogenase (NADP+) activity; GO:0016787 hydrolase activity; GO:0005515 protein binding; GO:0097159 organic cyclic compound binding; GO:1901363 heterocyclic compound binding; GO:0016646 oxidoreductase activity, acting …	K00288	MTHFD; methylenetetrahydrofolate dehydrogenase (NADP+) / methenyltetrahydrofolate cyclohydrolase / formyltetrahydrofolate synthetase [EC:1.5.1.5 3.5.4.9 6.3.4.3]	hsa00670 One carbon pool by folate - Homo sapiens (human); hsa01100 Metabolic pathways - Homo sapiens (human);	IPR020631; IPR027417; IPR016040; IPR020630;	Tetrahydrofolate dehydrogenase/cyclohydrolase, NAD(P)-binding domain; P-loop containing nucleoside triphosphate hydrolase; NAD(P)-binding domain; Tetrahydrofolate dehydrogenase/cyclohydrolase, catalytic domain; _x000D_
Q9GZS3	WD repeat-containing protein 61 OS=Homo sapiens		WDR61	Homo sapiens	33.58	9.49993e-10	diff	1.40336	1.33868	1.38103	1.02214	1.02408	0.976879	0.93041	0.888038	0.899329	0.890805	0.939771	0.994739	1.06952	1.06197	1.05532	0.99391	0.985629	0.913462	0.803498	0.82377	0.809524	0.458483	0.0107248	-0.142816	-0.0880161	0.0871261	-0.053427	-0.300058		cytoplasm	GO:0044700 single organism signaling; GO:0032270 positive regulation of cellular protein metabolic process; GO:0007166 cell surface receptor signaling pathway; GO:0097659 nucleic acid-templated transcription; GO:0009891 positive regulation of biosynthetic process; GO:0006354 DNA-templated transcription, elongation; GO:0044237 cellular metabolic process; GO:1905269 positive regulation of chromatin…	GO:0061695 transferase complex, transferring phosphorus-containing groups; GO:0005737 cytoplasm; GO:0032991 macromolecular complex; GO:0044424 intracellular part; GO:0005623 cell; GO:0044422 organelle part; GO:0044427 chromosomal part; GO:0043228 non-membrane-bounded organelle; GO:0031974 membrane-enclosed lumen; GO:1902494 catalytic complex; GO:0005654 nucleoplasm; GO:0070013 intracellular organ…	GO:0005515 protein binding; GO:0005488 binding;	K12602	WDR61; WD repeat-containing protein 61	hsa03018 RNA degradation - Homo sapiens (human);	IPR017986; IPR015943;	WD40-repeat-containing domain; WD40/YVTN repeat-like-containing domain; _x000D_
O00178	GTP-binding protein 1 OS=Homo sapiens		GTPBP1	Homo sapiens	72.453	9.58589e-10	diff	1.6042	1.51689	1.49111	0.953802	0.965318	0.955684	0.72164	0.767464	0.748802	1.00766	1.09178	1.01674	0.986096	1.00427	1.0734	0.969549	0.91018	0.909856	0.662551	0.721311	0.771222	0.619787	-0.061519	-0.423274	0.0538804	0.029382	-0.10556	-0.479995	Cluster1	cytoplasm	GO:0050794 regulation of cellular process; GO:0044700 single organism signaling; GO:0060255 regulation of macromolecule metabolic process; GO:0031331 positive regulation of cellular catabolic process; GO:0019219 regulation of nucleobase-containing compound metabolic process; GO:0044699 single-organism process; GO:0050896 response to stimulus; GO:0007165 signal transduction; GO:0061014 positive re…	GO:1905354 exoribonuclease complex; GO:0016020 membrane; GO:1902494 catalytic complex; GO:0044464 cell part; GO:0005622 intracellular; GO:0005737 cytoplasm; GO:0032991 macromolecular complex; GO:0044424 intracellular part; GO:0005829 cytosol; GO:0000177 cytoplasmic exosome (RNase complex); GO:0005623 cell; GO:0044444 cytoplasmic part; GO:0000178 exosome (RNase complex);	GO:0003723 RNA binding; GO:1901265 nucleoside phosphate binding; GO:0001882 nucleoside binding; GO:0043167 ion binding; GO:0016817 hydrolase activity, acting on acid anhydrides; GO:0016787 hydrolase activity; GO:0000166 nucleotide binding; GO:0017111 nucleoside-triphosphatase activity; GO:1901363 heterocyclic compound binding; GO:0097159 organic cyclic compound binding; GO:0032549 ribonucleoside …				IPR027417; IPR009001; IPR000795; IPR009000;	P-loop containing nucleoside triphosphate hydrolase; Translation elongation factor EF1A/initiation factor IF2gamma, C-terminal; Transcription factor, GTP-binding domain; Translation protein, beta-barrel domain; _x000D_
P62906	60S ribosomal protein L10a OS=Homo sapiens		RPL10A	Homo sapiens	24.831	1.02203e-09	diff	1.92857	1.86233	1.68247	0.751684	0.736031	0.792871	0.850334	0.880383	0.784276	0.823755	0.788719	0.832138	0.918717	0.961538	1	0.792935	0.835928	0.938702	0.721193	0.645492	0.751553	0.865075	-0.396268	-0.256088	-0.295745	-0.0596306	-0.228178	-0.505042	Cluster1	cyto_nucl	GO:0044085 cellular component biogenesis; GO:0022613 ribonucleoprotein complex biogenesis; GO:0072594 establishment of protein localization to organelle; GO:0006518 peptide metabolic process; GO:0009058 biosynthetic process; GO:0044764 multi-organism cellular process; GO:0044237 cellular metabolic process; GO:0015031 protein transport; GO:0042273 ribosomal large subunit biogenesis; GO:0051234 est…	GO:0016020 membrane; GO:0044421 extracellular region part; GO:0030054 cell junction; GO:0031982 vesicle; GO:0005737 cytoplasm; GO:0032991 macromolecular complex; GO:0044424 intracellular part; GO:0005623 cell; GO:0044422 organelle part; GO:0043228 non-membrane-bounded organelle; GO:0070062 extracellular exosome; GO:0005925 focal adhesion; GO:0044391 ribosomal subunit; GO:0005622 intracellular; GO…	GO:0097159 organic cyclic compound binding; GO:1901363 heterocyclic compound binding; GO:0003723 RNA binding; GO:0005488 binding; GO:0003676 nucleic acid binding; GO:0005515 protein binding; GO:0005198 structural molecule activity; GO:0003735 structural constituent of ribosome;	K02865	RP-L10Ae; large subunit ribosomal protein L10Ae	hsa03010 Ribosome - Homo sapiens (human);	IPR023674; IPR016095; IPR016094;	Ribosomal protein L1-like; Ribosomal protein L1, 3-layer alpha/beta-sandwich; Ribosomal protein L1, 2-layer alpha/beta-sandwich; _x000D_
Q01658	Protein Dr1 OS=Homo sapiens		DR1	Homo sapiens	19.443	1.02203e-09	diff	0.610924	0.661318	0.642676	0.837344	0.917148	0.944123	0.875119	0.856459	0.785235	0.957854	0.974187	0.951698	1.24599	1.11859	1.15745	1.68331	1.57605	1.62981	1.17593	1.25205	1.27433	-0.648452	-0.154611	-0.254932	-0.0570917	0.229973	0.704106	0.302608	Cluster5	cyto_nucl	GO:0097659 nucleic acid-templated transcription; GO:0009058 biosynthetic process; GO:0051253 negative regulation of RNA metabolic process; GO:0044237 cellular metabolic process; GO:2001141 regulation of RNA biosynthetic process; GO:0008152 metabolic process; GO:0043543 protein acylation; GO:0019538 protein metabolic process; GO:0010558 negative regulation of macromolecule biosynthetic process; GO…	GO:0043229 intracellular organelle; GO:0005671 Ada2/Gcn5/Ada3 transcription activator complex; GO:0044446 intracellular organelle part; GO:0032991 macromolecular complex; GO:0031981 nuclear lumen; GO:1902562 H4 histone acetyltransferase complex; GO:0044424 intracellular part; GO:1990234 transferase complex; GO:0005623 cell; GO:0000123 histone acetyltransferase complex; GO:0044422 organelle part; …	GO:0097159 organic cyclic compound binding; GO:1901363 heterocyclic compound binding; GO:0003677 DNA binding; GO:0003714 transcription corepressor activity; GO:0046982 protein heterodimerization activity; GO:0005488 binding; GO:0046983 protein dimerization activity; GO:0003676 nucleic acid binding; GO:0000989 transcription factor activity, transcription factor binding; GO:0005515 protein binding;…				IPR003958; IPR009072;	Transcription factor CBF/NF-Y/archaeal histone domain; Histone-fold; _x000D_
O43633	Charged multivesicular body protein 2a OS=Homo sapiens		CHMP2A	Homo sapiens	25.104	1.07398e-09	diff	0.704202	0.771959	0.748518	0.985563	0.982659	1.00771	0.99142	1.03923	1.0767	1	0.946463	0.934481	1.07807	1.04808	1.04787	1.27162	1.28024	1.28125	1.13374	1.13627	1.19565	-0.432411	-0.0117136	0.0499029	-0.0590483	0.0812216	0.353544	0.207733		cytoplasm	GO:0060627 regulation of vesicle-mediated transport; GO:0044085 cellular component biogenesis; GO:0010941 regulation of cell death; GO:1902116 negative regulation of organelle assembly; GO:0006914 autophagy; GO:0044237 cellular metabolic process; GO:0010564 regulation of cell cycle process; GO:0015031 protein transport; GO:0008152 metabolic process; GO:0032879 regulation of localization; GO:00108…	GO:0016020 membrane; GO:0044421 extracellular region part; GO:0031410 cytoplasmic vesicle; GO:0031090 organelle membrane; GO:0098796 membrane protein complex; GO:0005737 cytoplasm; GO:0031982 vesicle; GO:0044433 cytoplasmic vesicle part; GO:0032991 macromolecular complex; GO:0044424 intracellular part; GO:0005623 cell; GO:0044422 organelle part; GO:0070062 extracellular exosome; GO:0036452 ESCRT …	GO:0031210 phosphatidylcholine binding; GO:0050997 quaternary ammonium group binding; GO:0070405 ammonium ion binding; GO:0005488 binding; GO:0005543 phospholipid binding; GO:0043167 ion binding; GO:0008289 lipid binding; GO:0043169 cation binding; GO:0019904 protein domain specific binding; GO:0043168 anion binding; GO:0005515 protein binding;	K12191	CHMP2A; charged multivesicular body protein 2A	hsa04144 Endocytosis - Homo sapiens (human); hsa04217 Necroptosis - Homo sapiens (human);
P00450	Ceruloplasmin OS=Homo sapiens		CP	Homo sapiens	122.2	1.08899e-09	diff	0.47563	0.314189	0.354784	0.512993	0.455684	0.508671	0.590086	0.491866	0.492809	0.735632	0.701721	0.748924	0.668449	0.584402	0.602128	1.51279	1.51497	1.6226	3.44856	3.78381	3.74948	-1.41246	-1.02403	-0.935188	-0.457028	-0.695979	0.631601	1.87084	Cluster6	endoplasmic reticulum	GO:0006879 cellular iron ion homeostasis; GO:0065008 regulation of biological quality; GO:0055076 transition metal ion homeostasis; GO:0030001 metal ion transport; GO:0030003 cellular cation homeostasis; GO:0055072 iron ion homeostasis; GO:0044699 single-organism process; GO:0055082 cellular chemical homeostasis; GO:0051234 establishment of localization; GO:0000041 transition metal ion transport;…	GO:0043229 intracellular organelle; GO:0016020 membrane; GO:0005615 extracellular space; GO:0044421 extracellular region part; GO:0098588 bounding membrane of organelle; GO:0031090 organelle membrane; GO:0005737 cytoplasm; GO:0044446 intracellular organelle part; GO:0031982 vesicle; GO:0044424 intracellular part; GO:0005623 cell; GO:0005576 extracellular region; GO:0044422 organelle part; GO:0098…	GO:0016722 oxidoreductase activity, oxidizing metal ions; GO:0046914 transition metal ion binding; GO:0016724 oxidoreductase activity, oxidizing metal ions, oxygen as acceptor; GO:0003824 catalytic activity; GO:0051087 chaperone binding; GO:0005488 binding; GO:0043167 ion binding; GO:0043169 cation binding; GO:0046872 metal ion binding; GO:0005515 protein binding; GO:0005507 copper ion binding; G…	K13624	CP; ceruloplasmin [EC:1.16.3.1]	hsa04216 Ferroptosis - Homo sapiens (human); hsa00860 Porphyrin and chlorophyll metabolism - Homo sapiens (human);	IPR011707; IPR011706; IPR008972; IPR001117;	Multicopper oxidase, type 3; Multicopper oxidase, type 2; Cupredoxin; Multicopper oxidase, type 1; _x000D_
P0CG06	Ig lambda-3 chain C regions OS=Homo sapiens		IGLC3	Homo sapiens	11.237	1.17923e-09	diff	0.310084	0.375	0.475868	0.470645	0.447013	0.512524	0.478551	0.541627	0.536913	0.665709	0.585086	0.604495	0.537968	0.555556	0.498936	1.48599	1.65269	1.43149	4.01852	3.85041	4.1118	-1.39189	-1.07107	-0.948375	-0.695504	-0.915159	0.604588	1.99715	Cluster6	#N/A	#N/A	#N/A	#N/A	#N/A	#N/A	#N/A	#N/A	#N/A
Q9BXL5	Hemogen OS=Homo sapiens		HEMGN	Homo sapiens	55.34	1.19705e-09	diff	0.705882	0.669764	0.668078	0.944177	0.932563	0.991329	0.959962	0.909091	0.962608	1.01054	0.98566	1.01196	1.09412	1.2094	1.17872	1.30451	1.27784	1.44832	1.26646	1.24488	1.20186	-0.554229	-0.0653872	-0.0838115	0.00380978	0.213762	0.423865	0.30736	Cluster5	nucleus	GO:0050794 regulation of cellular process; GO:0032502 developmental process; GO:0044707 single-multicellular organism process; GO:0048869 cellular developmental process; GO:0044763 single-organism cellular process; GO:0044699 single-organism process; GO:0032501 multicellular organismal process; GO:0051239 regulation of multicellular organismal process; GO:0030154 cell differentiation; GO:0050789 …	GO:0043229 intracellular organelle; GO:0044446 intracellular organelle part; GO:0031981 nuclear lumen; GO:0044424 intracellular part; GO:0005623 cell; GO:0044422 organelle part; GO:0043226 organelle; GO:0043231 intracellular membrane-bounded organelle; GO:0031974 membrane-enclosed lumen; GO:0005654 nucleoplasm; GO:0005634 nucleus; GO:0070013 intracellular organelle lumen; GO:0044464 cell part; GO…	GO:0005515 protein binding; GO:0005488 binding;
P05161	Ubiquitin-like protein ISG15 OS=Homo sapiens		ISG15	Homo sapiens	17.887	1.26493e-09	diff	2.22353	2.80236	2.72904	0.748797	0.621387	0.66763	0.868446	0.811483	0.743049	0.695402	0.639579	0.656145	0.794652	0.648504	0.692553	0.886724	0.679042	0.735577	0.760288	0.682377	0.65735	1.36263	-0.562223	-0.31111	-0.592266	-0.495473	-0.391641	-0.517336	Cluster1	nucleus	GO:0044700 single organism signaling; GO:0065008 regulation of biological quality; GO:0007166 cell surface receptor signaling pathway; GO:0098542 defense response to other organism; GO:0070169 positive regulation of biomineral tissue development; GO:0030500 regulation of bone mineralization; GO:0070167 regulation of biomineral tissue development; GO:0044237 cellular metabolic process; GO:0071345 …	GO:0043229 intracellular organelle; GO:0044446 intracellular organelle part; GO:0005737 cytoplasm; GO:0031981 nuclear lumen; GO:0044424 intracellular part; GO:0005623 cell; GO:0005829 cytosol; GO:0005576 extracellular region; GO:0044422 organelle part; GO:0043226 organelle; GO:0043231 intracellular membrane-bounded organelle; GO:0031974 membrane-enclosed lumen; GO:0005634 nucleus; GO:0005654 nucl…	GO:0031386 protein tag; GO:0005515 protein binding; GO:0005488 binding;	K12159	ISG15; ubiquitin cross-reactive protein	hsa04622 RIG-I-like receptor signaling pathway - Homo sapiens (human); hsa05165 Human papillomavirus infection - Homo sapiens (human);	IPR029071; IPR000626;	Ubiquitin-related domain; Ubiquitin domain; _x000D_
P00325	Alcohol dehydrogenase 1B OS=Homo sapiens		ADH1B	Homo sapiens	39.854	1.29131e-09	diff	0.511765	0.435811	0.394581	0.625602	0.611753	0.590559	0.65205	0.562679	0.51582	0.623563	0.609943	0.514586	1.78396	1.92094	2.02447	2.34105	2.44671	2.5649	1.05041	0.992828	1.05176	-1.16876	-0.71517	-0.800541	-0.784387	0.931479	1.2923	0.0444585	Cluster5	cytoplasm	GO:0006069 ethanol oxidation; GO:0008152 metabolic process; GO:1901615 organic hydroxy compound metabolic process; GO:0044710 single-organism metabolic process; GO:0006066 alcohol metabolic process; GO:0055114 oxidation-reduction process; GO:0044281 small molecule metabolic process; GO:0006067 ethanol metabolic process; GO:0044699 single-organism process; GO:0034308 primary alcohol metabolic proc…	GO:0016020 membrane; GO:0043229 intracellular organelle; GO:0071944 cell periphery; GO:0005737 cytoplasm; GO:0044446 intracellular organelle part; GO:0031981 nuclear lumen; GO:0044424 intracellular part; GO:0005829 cytosol; GO:0005623 cell; GO:0044422 organelle part; GO:0005886 plasma membrane; GO:0043226 organelle; GO:0043231 intracellular membrane-bounded organelle; GO:0031974 membrane-enclosed…	GO:0016614 oxidoreductase activity, acting on CH-OH group of donors; GO:0016616 oxidoreductase activity, acting on the CH-OH group of donors, NAD or NADP as acceptor; GO:0046914 transition metal ion binding; GO:0003824 catalytic activity; GO:0005488 binding; GO:0043167 ion binding; GO:0004022 alcohol dehydrogenase (NAD) activity; GO:0043169 cation binding; GO:0046872 metal ion binding; GO:0008270…	K13951	ADH1_7; alcohol dehydrogenase 1/7 [EC:1.1.1.1]	hsa05204 Chemical carcinogenesis - Homo sapiens (human); hsa01100 Metabolic pathways - Homo sapiens (human); hsa00980 Metabolism of xenobiotics by cytochrome P450 - Homo sapiens (human); hsa00071 Fatty acid degradation - Homo sapiens (human); hsa00982 Drug metabolism - cytochrome P450 - Homo sapiens (human); hsa00350 Tyrosine metabolism - Homo sapiens (human); hsa00010 Glycolysis / Gluconeogenesi…	IPR011032; IPR020843; IPR016040; IPR013154; IPR013149;	GroES-like; Polyketide synthase, enoylreductase domain; NAD(P)-binding domain; Alcohol dehydrogenase, N-terminal; Alcohol dehydrogenase, C-terminal; _x000D_
P04217	Alpha-1B-glycoprotein OS=Homo sapiens		A1BG	Homo sapiens	54.253	1.30416e-09	diff	0.363025	0.32348	0.403895	0.363811	0.413295	0.405588	0.43756	0.583732	0.643337	0.522989	0.583174	0.466762	0.542246	0.597222	0.542553	1.57247	1.51737	1.47837	4.81173	4.16906	4.27743	-1.46602	-1.34514	-0.868475	-0.937464	-0.836268	0.606202	2.14101	Cluster6	extracellular	GO:0045321 leukocyte activation; GO:0002283 neutrophil activation involved in immune response; GO:0002252 immune effector process; GO:0044699 single-organism process; GO:0002576 platelet degranulation; GO:0050896 response to stimulus; GO:0051234 establishment of localization; GO:0002275 myeloid cell activation involved in immune response; GO:1902578 single-organism localization; GO:0036230 granul…	GO:0034774 secretory granule lumen; GO:0005615 extracellular space; GO:0044421 extracellular region part; GO:0031410 cytoplasmic vesicle; GO:0005737 cytoplasm; GO:0031982 vesicle; GO:0044433 cytoplasmic vesicle part; GO:0044424 intracellular part; GO:0005623 cell; GO:1904813 ficolin-1-rich granule lumen; GO:0044422 organelle part; GO:0101002 ficolin-1-rich granule; GO:0031974 membrane-enclosed lu…	GO:0005515 protein binding; GO:0005488 binding;				IPR003598; IPR007110; IPR013783; IPR003599;	Immunoglobulin subtype 2; Immunoglobulin-like domain; Immunoglobulin-like fold; Immunoglobulin subtype; _x000D_
Q99436	Proteasome subunit beta type-7 OS=Homo sapiens		PSMB7	Homo sapiens	29.965	1.39167e-09	diff	0.768067	0.769426	0.778154	0.955727	0.916185	0.965318	0.952336	1.01435	0.983701	0.891762	0.926386	0.882831	1.01497	1.06303	1.1117	1.42387	1.37365	1.40385	1.16975	1.18852	1.21532	-0.373571	-0.0808477	-0.0245351	-0.151791	0.0874667	0.485741	0.252238		cytoplasm	GO:0044700 single organism signaling; GO:1903955 positive regulation of protein targeting to mitochondrion; GO:0010608 posttranscriptional regulation of gene expression; GO:0051443 positive regulation of ubiquitin-protein transferase activity; GO:0031347 regulation of defense response; GO:0010564 regulation of cell cycle process; GO:0010821 regulation of mitochondrion organization; GO:0044237 cel…	GO:0034774 secretory granule lumen; GO:0044421 extracellular region part; GO:0031410 cytoplasmic vesicle; GO:0031982 vesicle; GO:0005737 cytoplasm; GO:0044433 cytoplasmic vesicle part; GO:0032991 macromolecular complex; GO:0044424 intracellular part; GO:0005623 cell; GO:1904813 ficolin-1-rich granule lumen; GO:0044422 organelle part; GO:1905369 endopeptidase complex; GO:0070062 extracellular exos…	GO:0004175 endopeptidase activity; GO:0004298 threonine-type endopeptidase activity; GO:0008233 peptidase activity; GO:0070003 threonine-type peptidase activity; GO:0003824 catalytic activity; GO:0005488 binding; GO:0070011 peptidase activity, acting on L-amino acid peptides; GO:0016787 hydrolase activity; GO:0005515 protein binding;	K02739	PSMB7; 20S proteasome subunit beta 2 [EC:3.4.25.1]	hsa03050 Proteasome - Homo sapiens (human);	IPR024689; IPR029055;	Proteasome beta subunit, C-terminal; Nucleophile aminohydrolases, N-terminal; _x000D_
O43583	Density-regulated protein OS=Homo sapiens		DENR	Homo sapiens	22.092	1.43323e-09	diff	0.713445	0.690034	0.646909	0.928778	0.899807	0.934489	1.04099	1.10526	1.0767	0.889847	0.953155	0.895265	0.942246	0.990385	0.994681	1.23508	1.13174	1.07091	1.60802	1.59529	1.62836	-0.55025	-0.118886	0.102989	-0.1324	-0.0358193	0.193995	0.68751	Cluster6	cytoplasm	GO:0044085 cellular component biogenesis; GO:0016043 cellular component organization; GO:0022613 ribonucleoprotein complex biogenesis; GO:0006518 peptide metabolic process; GO:0022618 ribonucleoprotein complex assembly; GO:0044267 cellular protein metabolic process; GO:0044699 single-organism process; GO:1903008 organelle disassembly; GO:0002188 translation reinitiation; GO:0009058 biosynthetic p…	GO:0070992 translation initiation complex; GO:0044464 cell part; GO:0005622 intracellular; GO:0005737 cytoplasm; GO:0032991 macromolecular complex; GO:0044424 intracellular part; GO:1990904 ribonucleoprotein complex; GO:0005623 cell; GO:0030529 intracellular ribonucleoprotein complex; GO:0044444 cytoplasmic part;	GO:0097159 organic cyclic compound binding; GO:1901363 heterocyclic compound binding; GO:0043022 ribosome binding; GO:0008135 translation factor activity, RNA binding; GO:0003729 mRNA binding; GO:0003723 RNA binding; GO:0005488 binding; GO:0003676 nucleic acid binding; GO:0044877 macromolecular complex binding; GO:0003743 translation initiation factor activity; GO:0005515 protein binding; GO:0043…				IPR001950;	SUI1 domain; _x000D_
Q9UJC5	SH3 domain-binding glutamic acid-rich-like protein 2 OS=Homo sapiens		SH3BGRL2	Homo sapiens	12.326	1.43323e-09	diff	0.702521	0.683277	0.608806	0.927815	0.973025	0.936416	0.939943	0.923445	0.951103	0.821839	0.883365	0.805356	1.22246	1.17415	1.3	1.42022	1.41557	1.49038	1.23971	1.19672	1.2588	-0.591596	-0.0807733	-0.0921948	-0.258097	0.29997	0.527727	0.30038	Cluster5	cytoplasm		GO:0016020 membrane; GO:0044421 extracellular region part; GO:0031090 organelle membrane; GO:0005737 cytoplasm; GO:0031982 vesicle; GO:0044424 intracellular part; GO:0005623 cell; GO:0044422 organelle part; GO:0031974 membrane-enclosed lumen; GO:0070062 extracellular exosome; GO:0005654 nucleoplasm; GO:0031965 nuclear membrane; GO:0070013 intracellular organelle lumen; GO:0005622 intracellular; G…	GO:0005515 protein binding; GO:0019904 protein domain specific binding; GO:0017124 SH3 domain binding; GO:0005488 binding;				IPR012336;	Thioredoxin-like fold; _x000D_
P01042	Kininogen-1 OS=Homo sapiens		KNG1	Homo sapiens	71.957	1.4374e-09	diff	0.392437	0.441723	0.358171	0.427334	0.573218	0.436416	0.449952	0.526316	0.469799	0.739464	0.755258	0.729794	0.590374	0.616453	0.528723	1.72838	1.67425	1.55288	3.72428	3.28279	4.12629	-1.33651	-1.07521	-1.05601	-0.431615	-0.79255	0.722629	1.88558	Cluster6	extracellular	GO:0010941 regulation of cell death; GO:0007596 blood coagulation; GO:0065008 regulation of biological quality; GO:0072503 cellular divalent inorganic cation homeostasis; GO:0051241 negative regulation of multicellular organismal process; GO:0044699 single-organism process; GO:0051234 establishment of localization; GO:0097746 regulation of blood vessel diameter; GO:0009611 response to wounding; G…	GO:0034774 secretory granule lumen; GO:0016020 membrane; GO:0005615 extracellular space; GO:0044421 extracellular region part; GO:0031410 cytoplasmic vesicle; GO:0071944 cell periphery; GO:0005737 cytoplasm; GO:0031982 vesicle; GO:0044433 cytoplasmic vesicle part; GO:0044424 intracellular part; GO:0005623 cell; GO:0044422 organelle part; GO:0031974 membrane-enclosed lumen; GO:0070062 extracellula…	GO:0005102 receptor binding; GO:0061134 peptidase regulator activity; GO:0043167 ion binding; GO:0005515 protein binding; GO:0004857 enzyme inhibitor activity; GO:0098772 molecular function regulator; GO:0008201 heparin binding; GO:0008270 zinc ion binding; GO:0004866 endopeptidase inhibitor activity; GO:1901681 sulfur compound binding; GO:0004869 cysteine-type endopeptidase inhibitor activity; G…	K03898	KNG; kininogen	hsa04610 Complement and coagulation cascades - Homo sapiens (human);	IPR000010; IPR027358;	Cystatin domain; Kininogen-type cystatin domain; _x000D_
P00813	Adenosine deaminase OS=Homo sapiens		ADA	Homo sapiens	40.764	1.4374e-09	diff	0.646218	0.651182	0.618967	0.991338	1.01252	1.04239	1.36511	1.27751	1.32023	1.12835	1.09369	1.08943	1.06417	1.15491	1.05	0.923264	0.988024	0.985577	1.00103	0.933402	1.12319	-0.646946	0.0217663	0.401048	0.142332	0.122635	-0.0511754	0.0232178	Cluster5	cytoplasm	GO:0002694 regulation of leukocyte activation; GO:0010941 regulation of cell death; GO:0048732 gland development; GO:0022414 reproductive process; GO:0043009 chordate embryonic development; GO:0030323 respiratory tube development; GO:0031347 regulation of defense response; GO:0044237 cellular metabolic process; GO:0030888 regulation of B cell proliferation; GO:0042110 T cell activation; GO:000815…	GO:0030425 dendrite; GO:0016020 membrane; GO:0005615 extracellular space; GO:0044421 extracellular region part; GO:0009897 external side of plasma membrane; GO:0031410 cytoplasmic vesicle; GO:0030054 cell junction; GO:0071944 cell periphery; GO:0031982 vesicle; GO:0099568 cytoplasmic region; GO:0005737 cytoplasm; GO:0044433 cytoplasmic vesicle part; GO:0032838 cell projection cytoplasm; GO:004302…	GO:0004000 adenosine deaminase activity; GO:0001882 nucleoside binding; GO:0043167 ion binding; GO:0005515 protein binding; GO:0016787 hydrolase activity; GO:0008270 zinc ion binding; GO:1901363 heterocyclic compound binding; GO:0097159 organic cyclic compound binding; GO:0097367 carbohydrate derivative binding; GO:0016814 hydrolase activity, acting on carbon-nitrogen (but not peptide) bonds, in …	K01488	add; adenosine deaminase [EC:3.5.4.4]	hsa00230 Purine metabolism - Homo sapiens (human); hsa01100 Metabolic pathways - Homo sapiens (human); hsa05340 Primary immunodeficiency - Homo sapiens (human);	IPR001365; IPR032466;	Adenosine/AMP deaminase domain; Metal-dependent hydrolase; _x000D_
Q15276	Rab GTPase-binding effector protein 1 OS=Homo sapiens		RABEP1	Homo sapiens	99.289	1.57503e-09	diff	0.859664	0.848818	0.838273	0.995188	0.982659	0.958574	1	0.950239	0.954938	0.938697	0.955067	0.935438	1.08342	1.10363	1.09894	1.30085	1.28024	1.28846	1.09568	1.14652	1.12008	-0.236379	-0.0310783	-0.0467196	-0.084627	0.131321	0.367174	0.164229		nucleus	GO:0016043 cellular component organization; GO:0043547 positive regulation of GTPase activity; GO:0016192 vesicle-mediated transport; GO:0044763 single-organism cellular process; GO:0044699 single-organism process; GO:0061025 membrane fusion; GO:0071702 organic substance transport; GO:0006897 endocytosis; GO:0015031 protein transport; GO:0051234 establishment of localization; GO:0043085 positive …	GO:0010008 endosome membrane; GO:0016020 membrane; GO:0097708 intracellular vesicle; GO:0043229 intracellular organelle; GO:0098588 bounding membrane of organelle; GO:0031090 organelle membrane; GO:0031410 cytoplasmic vesicle; GO:0044446 intracellular organelle part; GO:0005737 cytoplasm; GO:0031982 vesicle; GO:0044433 cytoplasmic vesicle part; GO:0044440 endosomal part; GO:0012505 endomembrane s…	GO:0008083 growth factor activity; GO:0042802 identical protein binding; GO:0030234 enzyme regulator activity; GO:0005102 receptor binding; GO:0060589 nucleoside-triphosphatase regulator activity; GO:0042803 protein homodimerization activity; GO:0005488 binding; GO:0030695 GTPase regulator activity; GO:0046983 protein dimerization activity; GO:0005515 protein binding; GO:0098772 molecular functio…	K12480	RABEP1; Rab GTPase-binding effector protein 1	hsa04144 Endocytosis - Homo sapiens (human);	IPR015390; IPR018514;	Rabaptin, GTPase-Rab5 binding domain; Rabaptin coiled-coil domain; _x000D_
P55060	Exportin-2 OS=Homo sapiens		CSE1L	Homo sapiens	110.42	1.61409e-09	diff	1.23277	1.21537	1.20745	1.32724	1.36224	1.33141	1.02383	0.976077	1.01438	1.1705	1.22084	1.18317	0.811765	0.82906	0.82234	0.7162	0.692216	0.691106	0.619342	0.631148	0.661491	0.28509	0.422451	0.00654866	0.25255	-0.284504	-0.515098	-0.65045	Cluster4	cyto_nucl	GO:0046907 intracellular transport; GO:0044763 single-organism cellular process; GO:0044699 single-organism process; GO:0008283 cell proliferation; GO:0051168 nuclear export; GO:0051169 nuclear transport; GO:0071702 organic substance transport; GO:0006611 protein export from nucleus; GO:0015031 protein transport; GO:0051234 establishment of localization; GO:0051641 cellular localization; GO:00451…	GO:0043229 intracellular organelle; GO:0016020 membrane; GO:0044421 extracellular region part; GO:0044446 intracellular organelle part; GO:0031982 vesicle; GO:0005737 cytoplasm; GO:0031981 nuclear lumen; GO:0044424 intracellular part; GO:0005623 cell; GO:0005829 cytosol; GO:0005576 extracellular region; GO:0044422 organelle part; GO:0031974 membrane-enclosed lumen; GO:0043231 intracellular membra…	GO:0031267 small GTPase binding; GO:0005487 nucleocytoplasmic transporter activity; GO:0008565 protein transporter activity; GO:0017016 Ras GTPase binding; GO:0005488 binding; GO:0022892 substrate-specific transporter activity; GO:0008536 Ran GTPase binding; GO:0005515 protein binding; GO:0051020 GTPase binding; GO:0005049 nuclear export signal receptor activity; GO:0019899 enzyme binding; GO:000…	K18423			IPR001494; IPR005043; IPR011989; IPR016024; IPR013713;	Importin-beta, N-terminal domain; CAS/CSE, C-terminal; Armadillo-like helical; Armadillo-type fold; Exportin/Importin, Cse1-like; _x000D_
P02656	Apolipoprotein C-III OS=Homo sapiens		APOC3	Homo sapiens	10.852	1.62453e-09	diff	0.140336	0.206926	0.128704	0.149182	0.261079	0.133911	0.28694	0.366507	0.291467	0.385057	0.442639	0.408417	0.253476	0.407051	0.314894	1.49695	1.46228	1.49519	6.04938	5.3832	5.98551	-2.68791	-2.52765	-1.67595	-1.28151	-1.64795	0.570192	2.53557	Cluster6	extracellular	GO:0060627 regulation of vesicle-mediated transport; GO:0044700 single organism signaling; GO:0044085 cellular component biogenesis; GO:0065008 regulation of biological quality; GO:0032371 regulation of sterol transport; GO:0034379 very-low-density lipoprotein particle assembly; GO:0044255 cellular lipid metabolic process; GO:0070328 triglyceride homeostasis; GO:0019216 regulation of lipid metabo…	GO:0005615 extracellular space; GO:0044421 extracellular region part; GO:0031410 cytoplasmic vesicle; GO:0005737 cytoplasm; GO:0031982 vesicle; GO:0034358 plasma lipoprotein particle; GO:0034385 triglyceride-rich plasma lipoprotein particle; GO:0032991 macromolecular complex; GO:0044424 intracellular part; GO:0005623 cell; GO:0034361 very-low-density lipoprotein particle; GO:0005769 early endosom…	GO:0015485 cholesterol binding; GO:0032934 sterol binding; GO:0055102 lipase inhibitor activity; GO:0070653 high-density lipoprotein particle receptor binding; GO:0005102 receptor binding; GO:0043167 ion binding; GO:0005515 protein binding; GO:0098772 molecular function regulator; GO:0004857 enzyme inhibitor activity; GO:0005496 steroid binding; GO:0097159 organic cyclic compound binding; GO:0070…	K08759	APOC3; apolipoprotein C-III	hsa03320 PPAR signaling pathway - Homo sapiens (human); hsa04979 Cholesterol metabolism - Homo sapiens (human);
P48506	Glutamate--cysteine ligase catalytic subunit OS=Homo sapiens		GCLC	Homo sapiens	72.765	1.68463e-09	diff	1.31765	1.3277	1.33277	0.968239	1.00096	1	1.11535	1.12344	1.06424	1.16379	1.18834	1.16691	0.702674	0.728632	0.730851	0.572473	0.613174	0.652644	1.01749	1.04303	1.0352	0.407108	-0.0150587	0.138415	0.230155	-0.47272	-0.708662	0.0452345	Cluster2	cytoplasm	GO:0010941 regulation of cell death; GO:0065008 regulation of biological quality; GO:0006518 peptide metabolic process; GO:0032270 positive regulation of cellular protein metabolic process; GO:0032436 positive regulation of proteasomal ubiquitin-dependent protein catabolic process; GO:0042593 glucose homeostasis; GO:0043523 regulation of neuron apoptotic process; GO:0042398 cellular modified amin…	GO:1902494 catalytic complex; GO:0044464 cell part; GO:0005622 intracellular; GO:0017109 glutamate-cysteine ligase complex; GO:0005737 cytoplasm; GO:0032991 macromolecular complex; GO:0044424 intracellular part; GO:0005829 cytosol; GO:0005623 cell; GO:0044444 cytoplasmic part;	GO:0016597 amino acid binding; GO:1901265 nucleoside phosphate binding; GO:0046983 protein dimerization activity; GO:0016874 ligase activity; GO:0005515 protein binding; GO:0097159 organic cyclic compound binding; GO:1901363 heterocyclic compound binding; GO:0031406 carboxylic acid binding; GO:0003824 catalytic activity; GO:0032553 ribonucleotide binding; GO:0005488 binding; GO:0032550 purine rib…	K11204	GCLC; glutamate--cysteine ligase catalytic subunit [EC:6.3.2.2]	hsa00480 Glutathione metabolism - Homo sapiens (human); hsa01100 Metabolic pathways - Homo sapiens (human); hsa00270 Cysteine and methionine metabolism - Homo sapiens (human); hsa04216 Ferroptosis - Homo sapiens (human);
P49721	Proteasome subunit beta type-2 OS=Homo sapiens		PSMB2	Homo sapiens	22.836	1.84769e-09	diff	0.77395	0.831926	0.795936	0.954764	0.969171	0.987476	0.977121	1.02488	0.973154	0.922414	0.91109	0.899091	1.06952	1.06197	1.07128	1.4324	1.36287	1.375	1.14095	1.12705	1.18737	-0.321479	-0.0433808	-0.0123982	-0.13477	0.0943434	0.474839	0.203517		cytoplasm	GO:0044700 single organism signaling; GO:0065008 regulation of biological quality; GO:0032270 positive regulation of cellular protein metabolic process; GO:0002220 innate immune response activating cell surface receptor signaling pathway; GO:0007166 cell surface receptor signaling pathway; GO:0010608 posttranscriptional regulation of gene expression; GO:0051443 positive regulation of ubiquitin-pr…	GO:0016020 membrane; GO:0044421 extracellular region part; GO:0031982 vesicle; GO:0005737 cytoplasm; GO:0032991 macromolecular complex; GO:0044424 intracellular part; GO:0005623 cell; GO:0044422 organelle part; GO:1905369 endopeptidase complex; GO:0031974 membrane-enclosed lumen; GO:0070062 extracellular exosome; GO:1902494 catalytic complex; GO:0005654 nucleoplasm; GO:0070013 intracellular organ…	GO:0004175 endopeptidase activity; GO:0004298 threonine-type endopeptidase activity; GO:0008233 peptidase activity; GO:0070003 threonine-type peptidase activity; GO:0003824 catalytic activity; GO:0005488 binding; GO:0070011 peptidase activity, acting on L-amino acid peptides; GO:0016787 hydrolase activity; GO:0005515 protein binding;	K02734	PSMB2; 20S proteasome subunit beta 4 [EC:3.4.25.1]	hsa03050 Proteasome - Homo sapiens (human);	IPR029055;	Nucleophile aminohydrolases, N-terminal; _x000D_
P22234	Multifunctional protein ADE2 OS=Homo sapiens		PAICS	Homo sapiens	47.079	1.88291e-09	diff	1.34286	1.44257	1.42676	0.927815	0.947013	0.907514	1.05148	1.05837	1.06903	1.06897	1.07839	1.10091	0.88877	0.870726	0.868085	0.718636	0.677844	0.610577	0.981481	0.952869	0.968944	0.488895	-0.10888	0.0835237	0.114598	-0.191306	-0.583132	-0.0473774	Cluster2	cytoplasm	GO:0046148 pigment biosynthetic process; GO:0009167 purine ribonucleoside monophosphate metabolic process; GO:0009117 nucleotide metabolic process; GO:0044699 single-organism process; GO:0009058 biosynthetic process; GO:0009156 ribonucleoside monophosphate biosynthetic process; GO:0046040 IMP metabolic process; GO:0044237 cellular metabolic process; GO:0006796 phosphate-containing compound metabo…	GO:0016020 membrane; GO:0044421 extracellular region part; GO:0031982 vesicle; GO:0005737 cytoplasm; GO:0044424 intracellular part; GO:0005623 cell; GO:0005829 cytosol; GO:0005576 extracellular region; GO:0043226 organelle; GO:0070062 extracellular exosome; GO:0005622 intracellular; GO:0044464 cell part; GO:1903561 extracellular vesicle; GO:0043227 membrane-bounded organelle; GO:0043230 extracell…	GO:1901265 nucleoside phosphate binding; GO:0016874 ligase activity; GO:0005515 protein binding; GO:0097159 organic cyclic compound binding; GO:1901363 heterocyclic compound binding; GO:0042802 identical protein binding; GO:0003824 catalytic activity; GO:0032553 ribonucleotide binding; GO:0016830 carbon-carbon lyase activity; GO:0005488 binding; GO:0045296 cadherin binding; GO:0032550 purine ribo…	K01587	PAICS; phosphoribosylaminoimidazole carboxylase / phosphoribosylaminoimidazole-succinocarboxamide synthase [EC:4.1.1.21 6.3.2.6]	hsa00230 Purine metabolism - Homo sapiens (human); hsa01100 Metabolic pathways - Homo sapiens (human);	IPR033626; IPR028923; IPR000031; IPR013816;	Class II PurE; SAICAR synthetase/ADE2, N-terminal; PurE domain; ATP-grasp fold, subdomain 2; _x000D_
P10398	Serine/threonine-protein kinase A-Raf OS=Homo sapiens		ARAF	Homo sapiens	67.585	2.13352e-09	diff	1.77983	1.80152	1.69348	0.900866	0.944123	1.07611	0.729266	0.77512	0.772771	1.02874	1.0153	1.06456	1.05027	0.932692	0.885106	0.846529	0.736527	0.74399	0.660494	0.701844	0.654244	0.813649	-0.0425818	-0.398293	0.0510112	-0.0686158	-0.369401	-0.573753	Cluster3	nucleus	GO:0044700 single organism signaling; GO:0010941 regulation of cell death; GO:0032270 positive regulation of cellular protein metabolic process; GO:0009968 negative regulation of signal transduction; GO:0048869 cellular developmental process; GO:0023051 regulation of signaling; GO:1902533 positive regulation of intracellular signal transduction; GO:0044699 single-organism process; GO:0044237 cell…	GO:0043226 organelle; GO:0043231 intracellular membrane-bounded organelle; GO:0043229 intracellular organelle; GO:0044464 cell part; GO:0005622 intracellular; GO:0005737 cytoplasm; GO:0044424 intracellular part; GO:0043227 membrane-bounded organelle; GO:0005829 cytosol; GO:0005623 cell; GO:0005739 mitochondrion; GO:0044444 cytoplasmic part;	GO:0031434 mitogen-activated protein kinase kinase binding; GO:1901265 nucleoside phosphate binding; GO:0016773 phosphotransferase activity, alcohol group as acceptor; GO:0019901 protein kinase binding; GO:0005515 protein binding; GO:0004672 protein kinase activity; GO:0004702 signal transducer, downstream of receptor, with serine/threonine kinase activity; GO:0004871 signal transducer activity; …	K08845	ARAF; A-Raf proto-oncogene serine/threonine-protein kinase [EC:2.7.11.1]	hsa04650 Natural killer cell mediated cytotoxicity - Homo sapiens (human); hsa05221 Acute myeloid leukemia - Homo sapiens (human); hsa05220 Chronic myeloid leukemia - Homo sapiens (human); hsa05160 Hepatitis C - Homo sapiens (human); hsa04910 Insulin signaling pathway - Homo sapiens (human); hsa05211 Renal cell carcinoma - Homo sapiens (human); hsa04270 Vascular smooth muscle contraction - Homo s…	IPR002219; IPR003116; IPR000719; IPR029071; IPR001245; IPR020454; IPR011009;	Protein kinase C-like, phorbol ester/diacylglycerol-binding domain; Raf-like Ras-binding; Protein kinase domain; Ubiquitin-related domain; Serine-threonine/tyrosine-protein kinase catalytic domain; Diacylglycerol/phorbol-ester binding; Protein kinase-like domain; _x000D_
P01011	Alpha-1-antichymotrypsin OS=Homo sapiens		SERPINA3	Homo sapiens	47.65	2.30198e-09	diff	0.247899	0.298142	0.292125	0.309913	0.481696	0.276493	0.602479	0.5311	0.606903	0.551724	0.562141	0.493544	0.534759	0.665598	0.674468	1.58952	1.67425	1.53125	4.59259	3.84221	4.69669	-1.84448	-1.53285	-0.788141	-0.902575	-0.686164	0.675607	2.1243	Cluster6	extracellular	GO:0065008 regulation of biological quality; GO:0007586 digestion; GO:0045321 leukocyte activation; GO:0044699 single-organism process; GO:0019216 regulation of lipid metabolic process; GO:0048871 multicellular organismal homeostasis; GO:0030277 maintenance of gastrointestinal epithelium; GO:0051234 establishment of localization; GO:0010466 negative regulation of peptidase activity; GO:0002274 my…	GO:0034774 secretory granule lumen; GO:0005615 extracellular space; GO:0044421 extracellular region part; GO:0031410 cytoplasmic vesicle; GO:0031982 vesicle; GO:0005737 cytoplasm; GO:0044433 cytoplasmic vesicle part; GO:0044424 intracellular part; GO:0035578 azurophil granule lumen; GO:0005623 cell; GO:0044422 organelle part; GO:0005775 vacuolar lumen; GO:0070062 extracellular exosome; GO:0031974…	GO:0097159 organic cyclic compound binding; GO:1901363 heterocyclic compound binding; GO:0003677 DNA binding; GO:0004867 serine-type endopeptidase inhibitor activity; GO:0030234 enzyme regulator activity; GO:0005488 binding; GO:0030414 peptidase inhibitor activity; GO:0061134 peptidase regulator activity; GO:0003676 nucleic acid binding; GO:0061135 endopeptidase regulator activity; GO:0005515 pro…	K04525			IPR023796;	Serpin domain; _x000D_
O15400	Syntaxin-7 OS=Homo sapiens		STX7	Homo sapiens	29.815	2.45375e-09	diff	0.632773	0.690034	0.624894	1.05005	1.02794	1.02119	0.998093	0.980861	0.936721	1.01245	1.05163	1.08847	1.09198	1.01068	1.0883	0.858709	0.810778	0.971154	1.59979	1.62193	1.58075	-0.624606	0.0468223	-0.041647	0.0709273	0.0881166	-0.188203	0.678733	Cluster6	plasma membrane	GO:0044085 cellular component biogenesis; GO:0002824 positive regulation of adaptive immune response based on somatic recombination of immune receptors built from immunoglobulin superfamily domains; GO:0044699 single-organism process; GO:0015031 protein transport; GO:0051234 establishment of localization; GO:0031343 positive regulation of cell killing; GO:1903729 regulation of plasma membrane org…	GO:0016020 membrane; GO:0044421 extracellular region part; GO:0031090 organelle membrane; GO:0031410 cytoplasmic vesicle; GO:0071944 cell periphery; GO:0098796 membrane protein complex; GO:0005737 cytoplasm; GO:0031982 vesicle; GO:0044433 cytoplasmic vesicle part; GO:0031224 intrinsic component of membrane; GO:0032991 macromolecular complex; GO:0044424 intracellular part; GO:0005623 cell; GO:0044…	GO:0005484 SNAP receptor activity; GO:0000149 SNARE binding; GO:0008200 ion channel inhibitor activity; GO:0016247 channel regulator activity; GO:0005488 binding; GO:0099106 ion channel regulator activity; GO:0005515 protein binding; GO:0019869 chloride channel inhibitor activity; GO:0098772 molecular function regulator; GO:0019905 syntaxin binding; GO:0016248 channel inhibitor activity; GO:00170…	K08488	STX7; syntaxin 7	hsa04130 SNARE interactions in vesicular transport - Homo sapiens (human); hsa04145 Phagosome - Homo sapiens (human);	IPR000727; IPR010989; IPR006011;	Target SNARE coiled-coil homology domain; SNARE; Syntaxin, N-terminal domain; _x000D_
P17858	ATP-dependent 6-phosphofructokinase, liver type OS=Homo sapiens		PFKL	Homo sapiens	85.018	2.74554e-09	diff	1.18824	1.1647	1.19221	1.08951	1.0973	1.10019	1.21258	1.18469	1.14382	1.07759	1.07266	1.04065	0.954011	0.964744	0.981915	0.680877	0.683832	0.671875	0.712963	0.728484	0.751553	0.240804	0.131799	0.238816	0.0888262	-0.0486784	-0.558852	-0.452395	Cluster4	cytoplasm	GO:0044085 cellular component biogenesis; GO:0065008 regulation of biological quality; GO:0009116 nucleoside metabolic process; GO:0045321 leukocyte activation; GO:0006165 nucleoside diphosphate phosphorylation; GO:0019362 pyridine nucleotide metabolic process; GO:0006096 glycolytic process; GO:0050796 regulation of insulin secretion; GO:0006002 fructose 6-phosphate metabolic process; GO:0009185 …	GO:0016020 membrane; GO:0034774 secretory granule lumen; GO:0044421 extracellular region part; GO:0061695 transferase complex, transferring phosphorus-containing groups; GO:0031410 cytoplasmic vesicle; GO:0031982 vesicle; GO:0005737 cytoplasm; GO:0044433 cytoplasmic vesicle part; GO:0032991 macromolecular complex; GO:0044424 intracellular part; GO:0005623 cell; GO:1904813 ficolin-1-rich granule l…	GO:0003872 6-phosphofructokinase activity; GO:1901265 nucleoside phosphate binding; GO:0016773 phosphotransferase activity, alcohol group as acceptor; GO:0005515 protein binding; GO:0048029 monosaccharide binding; GO:1901363 heterocyclic compound binding; GO:0097159 organic cyclic compound binding; GO:0016301 kinase activity; GO:0042802 identical protein binding; GO:0032553 ribonucleotide binding…	K00850	pfkA; 6-phosphofructokinase 1 [EC:2.7.1.11]	hsa00051 Fructose and mannose metabolism - Homo sapiens (human); hsa04066 HIF-1 signaling pathway - Homo sapiens (human); hsa01100 Metabolic pathways - Homo sapiens (human); hsa04922 Glucagon signaling pathway - Homo sapiens (human); hsa01200 Carbon metabolism - Homo sapiens (human); hsa05230 Central carbon metabolism in cancer - Homo sapiens (human); hsa04152 AMPK signaling pathway - Homo sapien…	IPR000023;	Phosphofructokinase domain; _x000D_
Q8IYT4	Katanin p60 ATPase-containing subunit A-like 2 OS=Homo sapiens		KATNAL2	Homo sapiens	61.252	3.34295e-09	diff	0.715126	0.744932	0.707875	0.921078	0.949904	0.985549	0.897998	0.877512	0.938639	0.937739	0.888145	0.899091	1.05989	1.04594	1.04787	1.68453	1.5521	1.45553	1.15432	1.18443	1.17184	-0.468994	-0.0712507	-0.145028	-0.139111	0.0720607	0.642703	0.226671	Cluster5	cytoplasm	GO:0016043 cellular component organization; GO:0000226 microtubule cytoskeleton organization; GO:1902589 single-organism organelle organization; GO:0006996 organelle organization; GO:0044763 single-organism cellular process; GO:0044699 single-organism process; GO:0007010 cytoskeleton organization; GO:0009987 cellular process; GO:0097435 supramolecular fiber organization; GO:0007017 microtubule-ba…	GO:0043229 intracellular organelle; GO:0099513 polymeric cytoskeletal fiber; GO:0005874 microtubule; GO:0043232 intracellular non-membrane-bounded organelle; GO:0044430 cytoskeletal part; GO:0005737 cytoplasm; GO:0044446 intracellular organelle part; GO:0099512 supramolecular fiber; GO:0044424 intracellular part; GO:0099080 supramolecular complex; GO:0005623 cell; GO:0044422 organelle part; GO:00…	GO:0005524 ATP binding; GO:1901265 nucleoside phosphate binding; GO:0001882 nucleoside binding; GO:0043167 ion binding; GO:0016817 hydrolase activity, acting on acid anhydrides; GO:0016787 hydrolase activity; GO:0005515 protein binding; GO:0000166 nucleotide binding; GO:0017111 nucleoside-triphosphatase activity; GO:0008568 microtubule-severing ATPase activity; GO:0016887 ATPase activity; GO:0097…	K07767			IPR003959; IPR003593; IPR027417; IPR006594;	ATPase, AAA-type, core; AAA+ ATPase domain; P-loop containing nucleoside triphosphate hydrolase; LIS1 homology motif; _x000D_
Q9NSD9	Phenylalanine--tRNA ligase beta subunit OS=Homo sapiens		FARSB	Homo sapiens	66.115	3.41098e-09	diff	2.17059	2.25845	1.87722	0.887392	0.731214	0.905588	0.897045	1.02871	1.02876	0.805556	0.770554	0.790053	0.715508	0.654915	0.662766	1.00122	0.832335	0.819712	0.671811	0.633197	0.721532	1.06734	-0.255688	-0.0250011	-0.342651	-0.562337	-0.183273	-0.568004	Cluster1	cytoplasm	GO:0044085 cellular component biogenesis; GO:0016043 cellular component organization; GO:0006518 peptide metabolic process; GO:0006725 cellular aromatic compound metabolic process; GO:0044267 cellular protein metabolic process; GO:0044699 single-organism process; GO:0009058 biosynthetic process; GO:1901566 organonitrogen compound biosynthetic process; GO:0043039 tRNA aminoacylation; GO:0044237 ce…	GO:0016020 membrane; GO:1902494 catalytic complex; GO:0044464 cell part; GO:0005622 intracellular; GO:0009328 phenylalanine-tRNA ligase complex; GO:0005737 cytoplasm; GO:0032991 macromolecular complex; GO:0044424 intracellular part; GO:0005829 cytosol; GO:0005623 cell; GO:0044444 cytoplasmic part;	GO:0016876 ligase activity, forming aminoacyl-tRNA and related compounds; GO:0000287 magnesium ion binding; GO:0003723 RNA binding; GO:0005524 ATP binding; GO:1901265 nucleoside phosphate binding; GO:0016875 ligase activity, forming carbon-oxygen bonds; GO:0016874 ligase activity; GO:0001882 nucleoside binding; GO:0043167 ion binding; GO:0004826 phenylalanine-tRNA ligase activity; GO:0005515 prot…	K01890	FARSB; phenylalanyl-tRNA synthetase beta chain [EC:6.1.1.20]	hsa00970 Aminoacyl-tRNA biosynthesis - Homo sapiens (human);	IPR009061; IPR020825; IPR005147; IPR005146;	Putative DNA-binding domain; Phenylalanyl-tRNA synthetase, B3/B4; tRNA synthetase, B5-domain; B3/B4 tRNA-binding domain; _x000D_
P62753	40S ribosomal protein S6 OS=Homo sapiens		RPS6	Homo sapiens	28.68	3.41098e-09	diff	1.89916	1.83615	1.68501	0.829644	0.850674	0.958574	0.856053	0.879426	0.83605	0.881226	0.882409	0.874223	0.925134	0.978632	0.931915	0.851401	0.950898	1.03606	0.709877	0.601434	0.721532	0.851601	-0.187932	-0.222644	-0.185608	-0.081719	-0.0845409	-0.566248	Cluster1	cytoplasm	GO:0044085 cellular component biogenesis; GO:0044700 single organism signaling; GO:0022613 ribonucleoprotein complex biogenesis; GO:0010941 regulation of cell death; GO:0065008 regulation of biological quality; GO:0045321 leukocyte activation; GO:0006518 peptide metabolic process; GO:0022414 reproductive process; GO:0002262 myeloid cell homeostasis; GO:0042593 glucose homeostasis; GO:0044237 cell…	GO:0016020 membrane; GO:0030425 dendrite; GO:0015935 small ribosomal subunit; GO:0005737 cytoplasm; GO:0032991 macromolecular complex; GO:0044424 intracellular part; GO:0005623 cell; GO:0036464 cytoplasmic ribonucleoprotein granule; GO:0044422 organelle part; GO:0043228 non-membrane-bounded organelle; GO:0031974 membrane-enclosed lumen; GO:0005654 nucleoplasm; GO:0070013 intracellular organelle l…	GO:0097159 organic cyclic compound binding; GO:1901363 heterocyclic compound binding; GO:0003723 RNA binding; GO:0005488 binding; GO:0003676 nucleic acid binding; GO:0019901 protein kinase binding; GO:0005515 protein binding; GO:0019900 kinase binding; GO:0005198 structural molecule activity; GO:0003735 structural constituent of ribosome; GO:0019899 enzyme binding;	K02991	RP-S6e; small subunit ribosomal protein S6e	hsa04066 HIF-1 signaling pathway - Homo sapiens (human); hsa04371 Apelin signaling pathway - Homo sapiens (human); hsa04910 Insulin signaling pathway - Homo sapiens (human); hsa04150 mTOR signaling pathway - Homo sapiens (human); hsa04151 PI3K-Akt signaling pathway - Homo sapiens (human); hsa05205 Proteoglycans in cancer - Homo sapiens (human); hsa04714 Thermogenesis - Homo sapiens (human); hsa03…
P35579	Myosin-9 OS=Homo sapiens		MYH9	Homo sapiens	226.53	3.53914e-09	diff	0.778151	0.803209	0.811177	1.05101	1.06262	1.05877	0.969495	0.970335	0.983701	1.02395	1.0325	1.01196	1.06845	1.06944	1.10213	1.13398	1.01198	1.10938	1.13992	1.13627	1.13147	-0.326647	0.0805962	-0.0372829	0.0324784	0.11089	0.116107	0.183811		cyto_nucl	GO:0044700 single organism signaling; GO:0090130 tissue migration; GO:0007596 blood coagulation; GO:0065008 regulation of biological quality; GO:0045321 leukocyte activation; GO:0032270 positive regulation of cellular protein metabolic process; GO:0007166 cell surface receptor signaling pathway; GO:0022414 reproductive process; GO:0043009 chordate embryonic development; GO:0032989 cellular compon…	GO:0016020 membrane; GO:0098862 cluster of actin-based cell projections; GO:0044421 extracellular region part; GO:0099568 cytoplasmic region; GO:0005737 cytoplasm; GO:0032991 macromolecular complex; GO:0005913 cell-cell adherens junction; GO:0005623 cell; GO:0032155 cell division site part; GO:0044422 organelle part; GO:0043228 non-membrane-bounded organelle; GO:0070062 extracellular exosome; GO:…	GO:0051015 actin filament binding; GO:1901265 nucleoside phosphate binding; GO:0003774 motor activity; GO:0046983 protein dimerization activity; GO:0016817 hydrolase activity, acting on acid anhydrides; GO:0016787 hydrolase activity; GO:0005515 protein binding; GO:0016887 ATPase activity; GO:1901363 heterocyclic compound binding; GO:0097159 organic cyclic compound binding; GO:0042802 identical pr…	K10352	MYH; myosin heavy chain	hsa05132 Salmonella infection - Homo sapiens (human); hsa04530 Tight junction - Homo sapiens (human); hsa04810 Regulation of actin cytoskeleton - Homo sapiens (human); hsa04270 Vascular smooth muscle contraction - Homo sapiens (human);	IPR002928; IPR016137; IPR004009; IPR027417; IPR001609; IPR027401;	Myosin tail; RGS domain; Myosin, N-terminal, SH3-like; P-loop containing nucleoside triphosphate hydrolase; Myosin head, motor domain; Myosin-like IQ motif-containing domain; _x000D_
O75347	Tubulin-specific chaperone A OS=Homo sapiens		TBCA	Homo sapiens	12.855	3.66027e-09	diff	0.433613	0.364865	0.509738	0.522618	0.524085	0.44027	0.564347	0.490909	0.474593	0.569923	0.619503	0.604495	1.07273	0.988248	1.07021	3.68575	3.92814	4.13221	0.907407	0.971311	1.1087	-1.21075	-1.01728	-0.975686	-0.742725	0.0607086	1.96757	-0.0111028	Cluster5	mitochondria	GO:0044085 cellular component biogenesis; GO:0016043 cellular component organization; GO:0034622 cellular macromolecular complex assembly; GO:0071822 protein complex subunit organization; GO:0007021 tubulin complex assembly; GO:0043933 macromolecular complex subunit organization; GO:0006457 protein folding; GO:0022607 cellular component assembly; GO:0065003 macromolecular complex assembly; GO:007…	GO:0043229 intracellular organelle; GO:0099513 polymeric cytoskeletal fiber; GO:0044421 extracellular region part; GO:0005874 microtubule; GO:0043232 intracellular non-membrane-bounded organelle; GO:0044430 cytoskeletal part; GO:0005737 cytoplasm; GO:0044446 intracellular organelle part; GO:0031982 vesicle; GO:0031981 nuclear lumen; GO:0099512 supramolecular fiber; GO:0044424 intracellular part; …	GO:0097159 organic cyclic compound binding; GO:1901363 heterocyclic compound binding; GO:0003723 RNA binding; GO:0008092 cytoskeletal protein binding; GO:0051087 chaperone binding; GO:0005488 binding; GO:0003676 nucleic acid binding; GO:0015631 tubulin binding; GO:0048487 beta-tubulin binding; GO:0005515 protein binding;	K17292
Q8N0W3	L-fucose kinase OS=Homo sapiens		FUK	Homo sapiens	117.62	3.66665e-09	diff	0.846218	0.799831	0.823878	1.03369	1.02987	1.01734	1.0734	1.08517	1.07766	0.899425	0.955067	0.957437	1.04064	0.998932	1.05851	1.23995	1.20719	1.21034	1.04218	1.05738	1.07143	-0.280876	0.0383524	0.109338	-0.0940007	0.045989	0.28578	0.0798772		cytoplasm	GO:0009226 nucleotide-sugar biosynthetic process; GO:0043173 nucleotide salvage; GO:0016310 phosphorylation; GO:0009165 nucleotide biosynthetic process; GO:0006725 cellular aromatic compound metabolic process; GO:0009117 nucleotide metabolic process; GO:0044699 single-organism process; GO:0009058 biosynthetic process; GO:0044237 cellular metabolic process; GO:0006796 phosphate-containing compound…	GO:0044464 cell part; GO:0005622 intracellular; GO:0005737 cytoplasm; GO:0044424 intracellular part; GO:0005623 cell; GO:0005829 cytosol; GO:0044444 cytoplasmic part;	GO:0005524 ATP binding; GO:0050201 fucokinase activity; GO:1901265 nucleoside phosphate binding; GO:0016773 phosphotransferase activity, alcohol group as acceptor; GO:0001882 nucleoside binding; GO:0043167 ion binding; GO:0000166 nucleotide binding; GO:0097159 organic cyclic compound binding; GO:1901363 heterocyclic compound binding; GO:0032549 ribonucleoside binding; GO:0097367 carbohydrate deri…	K05305	FUK; fucokinase [EC:2.7.1.52]	hsa00051 Fructose and mannose metabolism - Homo sapiens (human); hsa01100 Metabolic pathways - Homo sapiens (human); hsa00520 Amino sugar and nucleotide sugar metabolism - Homo sapiens (human);	IPR020568; IPR012887; IPR006204; IPR014721; IPR013750;	Ribosomal protein S5 domain 2-type fold; L-fucokinase; GHMP kinase N-terminal domain; Ribosomal protein S5 domain 2-type fold, subgroup; GHMP kinase, C-terminal domain; _x000D_
P49207	60S ribosomal protein L34 OS=Homo sapiens		RPL34	Homo sapiens	13.293	3.67007e-09	diff	1.89328	1.76436	1.86876	0.724735	0.743738	0.805395	0.753098	0.704306	0.746884	0.841954	0.859465	0.935438	0.864171	0.943376	0.926596	1.26309	1.36168	1.01683	0.725309	0.716189	0.71118	0.880702	-0.40128	-0.445286	-0.187654	-0.134898	0.268807	-0.478878	Cluster1	nucleus	GO:0044085 cellular component biogenesis; GO:0022613 ribonucleoprotein complex biogenesis; GO:0072594 establishment of protein localization to organelle; GO:0006518 peptide metabolic process; GO:0009058 biosynthetic process; GO:0044764 multi-organism cellular process; GO:0044237 cellular metabolic process; GO:0015031 protein transport; GO:0051234 establishment of localization; GO:0006605 protein …	GO:0044421 extracellular region part; GO:0031982 vesicle; GO:0005737 cytoplasm; GO:0032991 macromolecular complex; GO:0044424 intracellular part; GO:0005623 cell; GO:0044422 organelle part; GO:0043228 non-membrane-bounded organelle; GO:0070062 extracellular exosome; GO:0044391 ribosomal subunit; GO:0005622 intracellular; GO:0044464 cell part; GO:1903561 extracellular vesicle; GO:0044445 cytosolic…	GO:0097159 organic cyclic compound binding; GO:1901363 heterocyclic compound binding; GO:0050839 cell adhesion molecule binding; GO:0003723 RNA binding; GO:0005488 binding; GO:0045296 cadherin binding; GO:0003676 nucleic acid binding; GO:0005515 protein binding; GO:0005198 structural molecule activity; GO:0003735 structural constituent of ribosome;	K02915	RP-L34e; large subunit ribosomal protein L34e	hsa03010 Ribosome - Homo sapiens (human);
Q16775	Hydroxyacylglutathione hydrolase, mitochondrial OS=Homo sapiens		HAGH	Homo sapiens	33.805	3.67007e-09	diff	0.542857	0.642736	0.639289	1.0077	0.959538	0.971098	1.33174	1.33397	1.2464	0.97318	0.93499	1.03682	1.10695	1.11218	1.05532	1.04872	1.07066	0.913462	1.0679	1.0666	1.10455	-0.721506	-0.0302779	0.382272	-0.0280087	0.125887	0.0121818	0.11042	Cluster5	mitochondria	GO:0006518 peptide metabolic process; GO:1901615 organic hydroxy compound metabolic process; GO:0042182 ketone catabolic process; GO:0042398 cellular modified amino acid biosynthetic process; GO:0044699 single-organism process; GO:0009058 biosynthetic process; GO:1901566 organonitrogen compound biosynthetic process; GO:0044237 cellular metabolic process; GO:0044272 sulfur compound biosynthetic pr…	GO:0005759 mitochondrial matrix; GO:0043229 intracellular organelle; GO:0044421 extracellular region part; GO:0044429 mitochondrial part; GO:0005737 cytoplasm; GO:0044446 intracellular organelle part; GO:0031982 vesicle; GO:0044424 intracellular part; GO:0005829 cytosol; GO:0005623 cell; GO:0005576 extracellular region; GO:0044422 organelle part; GO:0005739 mitochondrion; GO:0043231 intracellular…	GO:0004416 hydroxyacylglutathione hydrolase activity; GO:0003824 catalytic activity; GO:0005488 binding; GO:0043167 ion binding; GO:0016788 hydrolase activity, acting on ester bonds; GO:0043169 cation binding; GO:0046872 metal ion binding; GO:0005515 protein binding; GO:0016787 hydrolase activity; GO:0016790 thiolester hydrolase activity;	K01069	gloB; hydroxyacylglutathione hydrolase [EC:3.1.2.6]	hsa00620 Pyruvate metabolism - Homo sapiens (human);	IPR001279; IPR032282;	Metallo-beta-lactamase; Hydroxyacylglutathione hydrolase, C-terminal domain; _x000D_
Q5EG05	Caspase recruitment domain-containing protein 16 OS=Homo sapiens		CARD16	Homo sapiens	22.625	3.76444e-09	diff	0.815966	0.797297	0.788315	0.826756	0.821773	0.845857	0.868446	0.914833	0.8907	1.01916	1.09082	1.04256	1.0877	1.07479	1.05426	1.16322	1.17126	1.2488	1.37243	1.39447	1.42133	-0.321128	-0.266389	-0.1663	0.0709758	0.100519	0.255572	0.481227		cytoplasm	GO:0050794 regulation of cellular process; GO:0010941 regulation of cell death; GO:0010951 negative regulation of endopeptidase activity; GO:0060255 regulation of macromolecule metabolic process; GO:0043067 regulation of programmed cell death; GO:0048523 negative regulation of cellular process; GO:0048519 negative regulation of biological process; GO:0031324 negative regulation of cellular metabo…		GO:0061135 endopeptidase regulator activity; GO:0004857 enzyme inhibitor activity; GO:0098772 molecular function regulator; GO:0030234 enzyme regulator activity; GO:0004866 endopeptidase inhibitor activity; GO:0004869 cysteine-type endopeptidase inhibitor activity; GO:0030414 peptidase inhibitor activity; GO:0061134 peptidase regulator activity;	K12806	CARD16_17_18; caspase recruitment domain-containing protein 16/17/18	hsa04621 NOD-like receptor signaling pathway - Homo sapiens (human);	IPR011029; IPR001315;	Death-like domain; CARD domain; _x000D_
P13671	Complement component C6 OS=Homo sapiens		C6	Homo sapiens	104.79	3.80086e-09	diff	0.293277	0.346284	0.250635	0.363811	0.537572	0.348748	0.521449	0.712919	0.555129	0.555556	0.615679	0.520325	0.589305	0.634615	0.55	1.59074	1.3497	1.39663	4.21193	4	4.75052	-1.76533	-1.29132	-0.758899	-0.830087	-0.760485	0.528098	2.10752	Cluster6	extracellular	GO:0016064 immunoglobulin mediated immune response; GO:0032270 positive regulation of cellular protein metabolic process; GO:0002922 positive regulation of humoral immune response; GO:0043009 chordate embryonic development; GO:2000259 positive regulation of protein activation cascade; GO:0044699 single-organism process; GO:0031347 regulation of defense response; GO:0006956 complement activation; …	GO:0016020 membrane; GO:0031226 intrinsic component of plasma membrane; GO:0044421 extracellular region part; GO:0098796 membrane protein complex; GO:0071944 cell periphery; GO:0046930 pore complex; GO:0098797 plasma membrane protein complex; GO:0031982 vesicle; GO:0032991 macromolecular complex; GO:0031224 intrinsic component of membrane; GO:0005887 integral component of plasma membrane; GO:0005…	GO:0005515 protein binding; GO:0005488 binding;	K03995	C6; complement component 6	hsa05322 Systemic lupus erythematosus - Homo sapiens (human); hsa04610 Complement and coagulation cascades - Homo sapiens (human); hsa05020 Prion diseases - Homo sapiens (human);	IPR020864; IPR000436; IPR002350; IPR003884;	Membrane attack complex component/perforin (MACPF) domain; Sushi/SCR/CCP domain; Kazal domain; Factor I / membrane attack complex; _x000D_
P04075	Fructose-bisphosphate aldolase A OS=Homo sapiens		ALDOA	Homo sapiens	39.42	3.80086e-09	diff	0.813445	0.84375	0.832345	0.903754	0.899807	0.911368	0.947569	0.959809	0.989453	1.06992	1.11759	1.08274	0.959358	0.923077	0.946809	1.27162	1.19162	1.24519	1.2428	1.19672	1.21532	-0.269247	-0.144068	-0.0507248	0.124193	-0.0847303	0.305319	0.284672		cytoplasm	GO:0044085 cellular component biogenesis; GO:0065008 regulation of biological quality; GO:0009116 nucleoside metabolic process; GO:0045321 leukocyte activation; GO:0006165 nucleoside diphosphate phosphorylation; GO:0019362 pyridine nucleotide metabolic process; GO:0006096 glycolytic process; GO:0009163 nucleoside biosynthetic process; GO:0046129 purine ribonucleoside biosynthetic process; GO:0009…	GO:0016020 membrane; GO:0034774 secretory granule lumen; GO:1904724 tertiary granule lumen; GO:0005615 extracellular space; GO:0044421 extracellular region part; GO:0031410 cytoplasmic vesicle; GO:0030016 myofibril; GO:0005737 cytoplasm; GO:0031982 vesicle; GO:0044433 cytoplasmic vesicle part; GO:0099512 supramolecular fiber; GO:0044424 intracellular part; GO:0099080 supramolecular complex; GO:00…	GO:0003723 RNA binding; GO:0015631 tubulin binding; GO:0016829 lyase activity; GO:0005515 protein binding; GO:0048029 monosaccharide binding; GO:1901363 heterocyclic compound binding; GO:0097159 organic cyclic compound binding; GO:0050839 cell adhesion molecule binding; GO:0042802 identical protein binding; GO:0008092 cytoskeletal protein binding; GO:0004332 fructose-bisphosphate aldolase activit…	K01623	ALDO; fructose-bisphosphate aldolase, class I [EC:4.1.2.13]	hsa00051 Fructose and mannose metabolism - Homo sapiens (human); hsa04066 HIF-1 signaling pathway - Homo sapiens (human); hsa01100 Metabolic pathways - Homo sapiens (human); hsa00030 Pentose phosphate pathway - Homo sapiens (human); hsa00010 Glycolysis / Gluconeogenesis - Homo sapiens (human); hsa01230 Biosynthesis of amino acids - Homo sapiens (human); hsa01200 Carbon metabolism - Homo sapiens (…	IPR013785;	Aldolase-type TIM barrel; _x000D_
Q96EM0	Trans-3-hydroxy-L-proline dehydratase OS=Homo sapiens		L3HYPDH	Homo sapiens	38.137	4.10539e-09	diff	2.38655	2.01943	2.42506	0.700674	0.706166	0.756262	0.777884	0.823923	0.753595	0.757663	0.807839	0.745098	0.727273	0.83547	0.759574	0.822168	1.01198	0.782452	0.764403	0.928279	0.688406	1.1823	-0.472716	-0.349976	-0.377577	-0.371836	-0.206415	-0.344544	Cluster1	nucleus	GO:0008152 metabolic process;		GO:0016829 lyase activity; GO:0016836 hydro-lyase activity; GO:0003824 catalytic activity; GO:0050346 trans-L-3-hydroxyproline dehydratase activity; GO:0016835 carbon-oxygen lyase activity;	K18384	L3HYPDH; trans-L-3-hydroxyproline dehydratase [EC:4.2.1.77]	hsa00330 Arginine and proline metabolism - Homo sapiens (human);
O14791	Apolipoprotein L1 OS=Homo sapiens		APOL1	Homo sapiens	43.974	4.1669e-09	diff	0.235294	0.331926	0.264183	0.296439	0.411368	0.458574	0.440419	0.479426	0.440077	0.418582	0.498088	0.406504	0.410695	0.495726	0.576596	1.21559	1.46587	1.58774	5.54424	4.6332	4.5559	-1.86631	-1.38682	-1.14261	-1.18687	-1.0302	0.500129	2.29024	Cluster6	endoplasmic reticulum	GO:0098661 inorganic anion transmembrane transport; GO:0065008 regulation of biological quality; GO:0019835 cytolysis; GO:0034220 ion transmembrane transport; GO:1901615 organic hydroxy compound metabolic process; GO:1902652 secondary alcohol metabolic process; GO:0006066 alcohol metabolic process; GO:0044699 single-organism process; GO:0006821 chloride transport; GO:0035821 modification of morph…	GO:0016020 membrane; GO:0072562 blood microparticle; GO:0005615 extracellular space; GO:0044421 extracellular region part; GO:0032994 protein-lipid complex; GO:0044425 membrane part; GO:1990777 lipoprotein particle; GO:0034358 plasma lipoprotein particle; GO:0034385 triglyceride-rich plasma lipoprotein particle; GO:0031224 intrinsic component of membrane; GO:0032991 macromolecular complex; GO:003…	GO:0015075 ion transmembrane transporter activity; GO:0022803 passive transmembrane transporter activity; GO:0005253 anion channel activity; GO:0022892 substrate-specific transporter activity; GO:0005515 protein binding; GO:0005254 chloride channel activity; GO:0015267 channel activity; GO:0015103 inorganic anion transmembrane transporter activity; GO:0022891 substrate-specific transmembrane tran…	K14480	APOL; apolipoprotein L	hsa05143 African trypanosomiasis - Homo sapiens (human);
Q12846	Syntaxin-4 OS=Homo sapiens		STX4	Homo sapiens	34.18	4.60047e-09	diff	0.741176	0.744088	0.721423	0.791145	0.786127	0.868979	0.821735	0.825837	0.861937	0.87931	0.798279	0.837877	1.06096	1.07479	1.05957	1.60658	1.67784	1.6262	1.4465	1.57582	1.48033	-0.443217	-0.295919	-0.257891	-0.25526	0.0909695	0.710702	0.584864	Cluster5	plasma membrane	GO:0044085 cellular component biogenesis; GO:0044700 single organism signaling; GO:0060627 regulation of vesicle-mediated transport; GO:1990668 vesicle fusion with endoplasmic reticulum-Golgi intermediate compartment (ERGIC) membrane; GO:0002694 regulation of leukocyte activation; GO:0010941 regulation of cell death; GO:0065008 regulation of biological quality; GO:0030335 positive regulation of c…	GO:0030425 dendrite; GO:0016020 membrane; GO:0044421 extracellular region part; GO:0031090 organelle membrane; GO:0005737 cytoplasm; GO:0044433 cytoplasmic vesicle part; GO:0032991 macromolecular complex; GO:0000322 storage vacuole; GO:0005623 cell; GO:0044422 organelle part; GO:0043197 dendritic spine; GO:0070382 exocytic vesicle; GO:0070062 extracellular exosome; GO:0035749 myelin sheath adaxon…	GO:0005484 SNAP receptor activity; GO:0000149 SNARE binding; GO:0030234 enzyme regulator activity; GO:0005488 binding; GO:0060229 lipase activator activity; GO:0005515 protein binding; GO:0098772 molecular function regulator; GO:0016004 phospholipase activator activity; GO:0016230 sphingomyelin phosphodiesterase activator activity; GO:0008047 enzyme activator activity;	K13502	STX4; syntaxin 4	hsa04130 SNARE interactions in vesicular transport - Homo sapiens (human); hsa04962 Vasopressin-regulated water reabsorption - Homo sapiens (human);	IPR000727; IPR010989; IPR006011;	Target SNARE coiled-coil homology domain; SNARE; Syntaxin, N-terminal domain; _x000D_
Q16774	Guanylate kinase OS=Homo sapiens		GUK1	Homo sapiens	21.725	4.7845e-09	diff	1.48067	1.45439	1.37003	0.894129	0.94605	0.949904	1.2183	1.1866	1.13806	1.04406	1.03824	1.00143	0.819251	0.846154	0.943617	0.674787	0.725749	0.740385	0.80144	0.797131	0.789855	0.52029	-0.105201	0.23943	0.039472	-0.204119	-0.487869	-0.328928	Cluster3	mitochondria	GO:0046710 GDP metabolic process; GO:0034436 glycoprotein transport; GO:0046711 GDP biosynthetic process; GO:0009116 nucleoside metabolic process; GO:0042278 purine nucleoside metabolic process; GO:0009136 purine nucleoside diphosphate biosynthetic process; GO:0009167 purine ribonucleoside monophosphate metabolic process; GO:0046066 dGDP metabolic process; GO:0009117 nucleotide metabolic process;…	GO:0044464 cell part; GO:0005622 intracellular; GO:0005737 cytoplasm; GO:0044424 intracellular part; GO:0005829 cytosol; GO:0005623 cell; GO:0044444 cytoplasmic part;	GO:0005524 ATP binding; GO:1901265 nucleoside phosphate binding; GO:0019205 nucleobase-containing compound kinase activity; GO:0001882 nucleoside binding; GO:0043167 ion binding; GO:0000166 nucleotide binding; GO:0016776 phosphotransferase activity, phosphate group as acceptor; GO:0019201 nucleotide kinase activity; GO:0097159 organic cyclic compound binding; GO:1901363 heterocyclic compound bind…	K00942	E2.7.4.8; guanylate kinase [EC:2.7.4.8]	hsa00230 Purine metabolism - Homo sapiens (human); hsa01100 Metabolic pathways - Homo sapiens (human);	IPR008144; IPR027417; IPR008145;	Guanylate kinase-like domain; P-loop containing nucleoside triphosphate hydrolase; Guanylate kinase/L-type calcium channel beta subunit; _x000D_
P02748	Complement component C9 OS=Homo sapiens		C9	Homo sapiens	63.173	4.79121e-09	diff	0.259664	0.308277	0.261643	0.314726	0.416185	0.366089	0.442326	0.55311	0.445829	0.328544	0.51434	0.470588	0.480214	0.655983	0.471277	1.22655	1.41916	1.40505	5.58128	4.31865	5.17598	-1.8591	-1.46076	-1.06554	-1.2175	-0.917292	0.430089	2.321	Cluster6	extracellular	GO:0044085 cellular component biogenesis; GO:0065008 regulation of biological quality; GO:0016064 immunoglobulin mediated immune response; GO:0001907 killing by symbiont of host cells; GO:0044764 multi-organism cellular process; GO:0035821 modification of morphology or physiology of other organism; GO:0031347 regulation of defense response; GO:0044004 disruption by symbiont of host cell; GO:00069…	GO:0016020 membrane; GO:0005615 extracellular space; GO:0044421 extracellular region part; GO:0098796 membrane protein complex; GO:0044216 other organism cell; GO:0071944 cell periphery; GO:0031982 vesicle; GO:0005737 cytoplasm; GO:0032991 macromolecular complex; GO:0031224 intrinsic component of membrane; GO:0044424 intracellular part; GO:0005887 integral component of plasma membrane; GO:0005623…	GO:0005515 protein binding; GO:0005488 binding;	K04000	C9; complement component 9	hsa05322 Systemic lupus erythematosus - Homo sapiens (human); hsa04610 Complement and coagulation cascades - Homo sapiens (human); hsa05146 Amoebiasis - Homo sapiens (human); hsa05020 Prion diseases - Homo sapiens (human);	IPR020864; IPR009030;	Membrane attack complex component/perforin (MACPF) domain; Growth factor receptor cysteine-rich domain; _x000D_
P20042	Eukaryotic translation initiation factor 2 subunit 2 OS=Homo sapiens		EIF2S2	Homo sapiens	38.388	4.79121e-09	diff	1.32857	1.38514	1.27096	0.957652	0.978805	0.953757	0.950429	0.946411	0.94535	0.944444	0.951243	0.970827	1.02674	0.994658	1.00638	1.15225	1.04072	1.09615	0.745885	0.706967	0.782609	0.408606	-0.0538798	-0.0779631	-0.0657633	0.0131734	0.131496	-0.425632		nucleus	GO:0006518 peptide metabolic process; GO:0022414 reproductive process; GO:0043009 chordate embryonic development; GO:0008584 male gonad development; GO:0044699 single-organism process; GO:0009058 biosynthetic process; GO:0044237 cellular metabolic process; GO:0051234 establishment of localization; GO:0008152 metabolic process; GO:0044702 single organism reproductive process; GO:0006413 translatio…	GO:0044464 cell part; GO:0005622 intracellular; GO:0005850 eukaryotic translation initiation factor 2 complex; GO:0005737 cytoplasm; GO:0032991 macromolecular complex; GO:0044424 intracellular part; GO:0005829 cytosol; GO:0043234 protein complex; GO:0005623 cell; GO:0044444 cytoplasmic part;	GO:0097159 organic cyclic compound binding; GO:1901363 heterocyclic compound binding; GO:0008135 translation factor activity, RNA binding; GO:0003723 RNA binding; GO:0005488 binding; GO:0043167 ion binding; GO:0003676 nucleic acid binding; GO:0003743 translation initiation factor activity; GO:0046872 metal ion binding; GO:0043169 cation binding; GO:0005515 protein binding;	K03238	EIF2S2; translation initiation factor 2 subunit 2	hsa03013 RNA transport - Homo sapiens (human);	IPR016189; IPR016190; IPR002735;	Translation initiation factor IF2/IF5, N-terminal; Translation initiation factor IF2/IF5, zinc-binding; Translation initiation factor IF2/IF5; _x000D_
P05090	Apolipoprotein D OS=Homo sapiens		APOD	Homo sapiens	21.275	4.89668e-09	diff	0.290756	0.34375	0.411516	0.494706	0.49422	0.536609	0.378456	0.44689	0.389262	0.500958	0.535373	0.659015	0.545455	0.553419	0.759574	1.81851	1.7976	1.77163	4.31173	4.05225	3.47826	-1.53456	-0.976729	-1.30833	-0.833413	-0.708254	0.844639	1.97512	Cluster6	extracellular	GO:2000405 negative regulation of T cell migration; GO:1903533 regulation of protein targeting; GO:0007420 brain development; GO:0090317 negative regulation of intracellular protein transport; GO:0019216 regulation of lipid metabolic process; GO:0031347 regulation of defense response; GO:0008285 negative regulation of cell proliferation; GO:0006006 glucose metabolic process; GO:1900015 regulation…	GO:0030425 dendrite; GO:0005615 extracellular space; GO:0044421 extracellular region part; GO:0005783 endoplasmic reticulum; GO:0031982 vesicle; GO:0005737 cytoplasm; GO:0043025 neuronal cell body; GO:0032991 macromolecular complex; GO:0044424 intracellular part; GO:0005623 cell; GO:0043228 non-membrane-bounded organelle; GO:0070062 extracellular exosome; GO:0044464 cell part; GO:0005622 intracel…	GO:0097159 organic cyclic compound binding; GO:0015485 cholesterol binding; GO:0032934 sterol binding; GO:0043178 alcohol binding; GO:0005488 binding; GO:0005319 lipid transporter activity; GO:0008289 lipid binding; GO:0022892 substrate-specific transporter activity; GO:0005515 protein binding; GO:0005496 steroid binding; GO:0036094 small molecule binding; GO:0005215 transporter activity;	K03098			IPR012674; IPR000566; IPR011038;	Calycin; Lipocalin/cytosolic fatty-acid binding domain; Calycin-like; _x000D_
O43707	Alpha-actinin-4 OS=Homo sapiens		ACTN4	Homo sapiens	104.85	5.03829e-09	diff	0.768067	0.777872	0.804403	0.999038	0.979769	1.00482	0.988561	0.934928	0.927133	1.05556	1.03728	1.01387	1.13262	1.11645	1.15638	1.10231	1.14731	1.1887	1.04321	1.12705	1.06211	-0.352367	-0.00798109	-0.0742742	0.0502286	0.182735	0.196057	0.106839		cytoplasm	GO:0060627 regulation of vesicle-mediated transport; GO:0044085 cellular component biogenesis; GO:0044700 single organism signaling; GO:0010941 regulation of cell death; GO:0030335 positive regulation of cell migration; GO:1901224 positive regulation of NIK/NF-kappaB signaling; GO:0015031 protein transport; GO:0048549 positive regulation of pinocytosis; GO:0030036 actin cytoskeleton organization;…	GO:0098862 cluster of actin-based cell projections; GO:0044421 extracellular region part; GO:0099568 cytoplasmic region; GO:0005737 cytoplasm; GO:0044433 cytoplasmic vesicle part; GO:0032991 macromolecular complex; GO:0099080 supramolecular complex; GO:0005623 cell; GO:0031674 I band; GO:0031143 pseudopodium; GO:0044422 organelle part; GO:0043228 non-membrane-bounded organelle; GO:0070062 extrace…	GO:0051015 actin filament binding; GO:0047485 protein N-terminus binding; GO:0031490 chromatin DNA binding; GO:0005102 receptor binding; GO:0003690 double-stranded DNA binding; GO:0046983 protein dimerization activity; GO:0005178 integrin binding; GO:0005515 protein binding; GO:0051427 hormone receptor binding; GO:0003682 chromatin binding; GO:0000975 regulatory region DNA binding; GO:1901363 het…	K05699	ACTN1_4; actinin alpha 1/4	hsa05322 Systemic lupus erythematosus - Homo sapiens (human); hsa04530 Tight junction - Homo sapiens (human); hsa05146 Amoebiasis - Homo sapiens (human); hsa04810 Regulation of actin cytoskeleton - Homo sapiens (human); hsa05203 Viral carcinogenesis - Homo sapiens (human); hsa04670 Leukocyte transendothelial migration - Homo sapiens (human); hsa04510 Focal adhesion - Homo sapiens (human); hsa0452…	IPR014837; IPR002048; IPR001715; IPR011992;	EF-hand, Ca insensitive; EF-hand domain; Calponin homology domain; EF-hand domain pair; _x000D_
P54619	5'-AMP-activated protein kinase subunit gamma-1 OS=Homo sapiens		PRKAG1	Homo sapiens	37.579	5.09427e-09	diff	1.8479	1.90963	1.84928	1.02599	1.20424	1.06744	0.907531	0.865072	0.853308	0.953065	0.913958	0.982305	0.909091	0.88141	0.853191	0.672351	0.54012	0.71875	0.534979	0.494877	0.569358	0.902047	0.133095	-0.19265	-0.0749702	-0.182892	-0.645934	-0.909965	Cluster3	cyto_nucl	GO:0044700 single organism signaling; GO:0032270 positive regulation of cellular protein metabolic process; GO:0022414 reproductive process; GO:0044255 cellular lipid metabolic process; GO:0051169 nuclear transport; GO:0006914 autophagy; GO:0044237 cellular metabolic process; GO:0008610 lipid biosynthetic process; GO:0008152 metabolic process; GO:0044093 positive regulation of molecular function;…	GO:0016020 membrane; GO:0044421 extracellular region part; GO:0061695 transferase complex, transferring phosphorus-containing groups; GO:0031982 vesicle; GO:0005737 cytoplasm; GO:0032991 macromolecular complex; GO:0044424 intracellular part; GO:0005623 cell; GO:1902911 protein kinase complex; GO:0044422 organelle part; GO:0031974 membrane-enclosed lumen; GO:0070062 extracellular exosome; GO:00056…	GO:1901265 nucleoside phosphate binding; GO:0016773 phosphotransferase activity, alcohol group as acceptor; GO:0019901 protein kinase binding; GO:0005515 protein binding; GO:0019207 kinase regulator activity; GO:0004672 protein kinase activity; GO:0098772 molecular function regulator; GO:0097159 organic cyclic compound binding; GO:1901363 heterocyclic compound binding; GO:0016208 AMP binding; GO:…	K07200	PRKAG; 5'-AMP-activated protein kinase, regulatory gamma subunit	hsa04921 Oxytocin signaling pathway - Homo sapiens (human); hsa04920 Adipocytokine signaling pathway - Homo sapiens (human); hsa04710 Circadian rhythm - Homo sapiens (human); hsa04371 Apelin signaling pathway - Homo sapiens (human); hsa04932 Non-alcoholic fatty liver disease (NAFLD) - Homo sapiens (human); hsa04530 Tight junction - Homo sapiens (human); hsa04922 Glucagon signaling pathway - Homo …	IPR000644;	CBS domain; _x000D_
P30154	Serine/threonine-protein phosphatase 2A 65 kDa regulatory subunit A beta isoform OS=Homo sapiens		PPP2R1B	Homo sapiens	66.213	5.09427e-09	diff	1.48235	1.49578	1.47163	1.33494	1.39017	1.46532	1.0715	1.04211	1.0278	1.0364	1.0631	1.04735	0.754011	0.774573	0.705319	0.52497	0.633533	0.555288	0.609053	0.582992	0.597308	0.568734	0.481084	0.0662314	0.0688635	-0.426508	-0.812298	-0.745755	Cluster4	cytoplasm	GO:0050794 regulation of cellular process; GO:2001239 regulation of extrinsic apoptotic signaling pathway in absence of ligand; GO:0010941 regulation of cell death; GO:0060561 apoptotic process involved in morphogenesis; GO:0023051 regulation of signaling; GO:0043067 regulation of programmed cell death; GO:0044699 single-organism process; GO:0043065 positive regulation of apoptotic process; GO:20…	GO:0016020 membrane; GO:0070062 extracellular exosome; GO:0043226 organelle; GO:0044421 extracellular region part; GO:0098857 membrane microdomain; GO:0044425 membrane part; GO:0098805 whole membrane; GO:0098589 membrane region; GO:0031982 vesicle; GO:1903561 extracellular vesicle; GO:0045121 membrane raft; GO:0043227 membrane-bounded organelle; GO:0005576 extracellular region; GO:0043230 extrace…	GO:0005515 protein binding; GO:0005488 binding;	K03456	PPP2R1; serine/threonine-protein phosphatase 2A regulatory subunit A	hsa05142 Chagas disease (American trypanosomiasis) - Homo sapiens (human); hsa04728 Dopaminergic synapse - Homo sapiens (human); hsa04261 Adrenergic signaling in cardiomyocytes - Homo sapiens (human); hsa04071 Sphingolipid signaling pathway - Homo sapiens (human); hsa04530 Tight junction - Homo sapiens (human); hsa05160 Hepatitis C - Homo sapiens (human); hsa05165 Human papillomavirus infection -…	IPR011989; IPR016024;	Armadillo-like helical; Armadillo-type fold; _x000D_
Q9NQP4	Prefoldin subunit 4 OS=Homo sapiens		PFDN4	Homo sapiens	15.314	5.09427e-09	diff	0.634454	0.719595	0.689246	0.817132	0.831407	0.905588	0.942803	0.982775	0.971237	0.85249	0.866157	0.889527	1.24599	1.15171	1.18191	1.81973	1.65269	1.63702	1.02263	1.09119	1.08178	-0.556022	-0.233602	-0.0507147	-0.202145	0.254065	0.766539	0.0905326	Cluster5	cytoplasm	GO:0006457 protein folding; GO:0009987 cellular process;	GO:0043226 organelle; GO:0043231 intracellular membrane-bounded organelle; GO:0043229 intracellular organelle; GO:0005634 nucleus; GO:0044464 cell part; GO:0005622 intracellular; GO:0005737 cytoplasm; GO:0016272 prefoldin complex; GO:0032991 macromolecular complex; GO:0044424 intracellular part; GO:0005829 cytosol; GO:0043234 protein complex; GO:0043227 membrane-bounded organelle; GO:0005623 cell…	GO:0005515 protein binding; GO:0051082 unfolded protein binding; GO:0051087 chaperone binding; GO:0005488 binding;	K09550
P42025	Beta-centractin OS=Homo sapiens		ACTR1B	Homo sapiens	42.293	5.24301e-09	diff	0.757983	0.686655	0.69602	0.999038	1.00193	1.02794	0.959009	0.985646	0.982742	1.07471	1.0086	1.09995	1.17754	1.21474	1.15851	1.16687	1.30419	1.13822	1.09877	1.09016	1.09834	-0.488301	0.0137139	-0.0354527	0.084584	0.2429	0.264193	0.131919		cytoskeleton	GO:0045321 leukocyte activation; GO:0002283 neutrophil activation involved in immune response; GO:0002252 immune effector process; GO:0044699 single-organism process; GO:0050896 response to stimulus; GO:0051234 establishment of localization; GO:1902578 single-organism localization; GO:0002275 myeloid cell activation involved in immune response; GO:0036230 granulocyte activation; GO:0002478 antige…	GO:0016020 membrane; GO:0034774 secretory granule lumen; GO:0044421 extracellular region part; GO:0031410 cytoplasmic vesicle; GO:0031982 vesicle; GO:0005737 cytoplasm; GO:0044433 cytoplasmic vesicle part; GO:0032991 macromolecular complex; GO:0005869 dynactin complex; GO:0044424 intracellular part; GO:0005623 cell; GO:1904813 ficolin-1-rich granule lumen; GO:0044422 organelle part; GO:0043228 no…	GO:0005524 ATP binding; GO:1901265 nucleoside phosphate binding; GO:0001882 nucleoside binding; GO:0043167 ion binding; GO:0005515 protein binding; GO:0000166 nucleotide binding; GO:0097159 organic cyclic compound binding; GO:1901363 heterocyclic compound binding; GO:0032549 ribonucleoside binding; GO:0097367 carbohydrate derivative binding; GO:0032553 ribonucleotide binding; GO:0005488 binding; …	K16575
P02655	Apolipoprotein C-II OS=Homo sapiens		APOC2	Homo sapiens	11.284	5.27311e-09	diff	0.244538	0.185811	0.372566	0.295476	0.250482	0.365125	0.397521	0.363636	0.378715	0.39751	0.356597	0.42659	0.434225	0.396368	0.456383	1.54689	1.53413	1.44111	5.21605	5.58299	4.853	-1.96147	-1.73655	-1.39705	-1.34922	-1.22342	0.591324	2.38096	Cluster6	extracellular	GO:0060627 regulation of vesicle-mediated transport; GO:0065008 regulation of biological quality; GO:0032371 regulation of sterol transport; GO:0009891 positive regulation of biosynthetic process; GO:0044255 cellular lipid metabolic process; GO:0070328 triglyceride homeostasis; GO:0019216 regulation of lipid metabolic process; GO:0044237 cellular metabolic process; GO:0015031 protein transport; G…	GO:0005615 extracellular space; GO:0044421 extracellular region part; GO:0031410 cytoplasmic vesicle; GO:0034362 low-density lipoprotein particle; GO:0005737 cytoplasm; GO:0031982 vesicle; GO:0034358 plasma lipoprotein particle; GO:0034385 triglyceride-rich plasma lipoprotein particle; GO:0032991 macromolecular complex; GO:0044424 intracellular part; GO:0005623 cell; GO:0034361 very-low-density l…	GO:0055102 lipase inhibitor activity; GO:0043274 phospholipase binding; GO:0046983 protein dimerization activity; GO:0005515 protein binding; GO:0004857 enzyme inhibitor activity; GO:0016004 phospholipase activator activity; GO:0098772 molecular function regulator; GO:0042802 identical protein binding; GO:0030234 enzyme regulator activity; GO:0005488 binding; GO:0042803 protein homodimerization a…				IPR023121;	ApoC-II domain; _x000D_
Q9Y450	HBS1-like protein OS=Homo sapiens		HBS1L	Homo sapiens	75.472	5.52084e-09	diff	1.54286	1.65541	1.70787	0.946102	0.918112	0.945087	0.755958	0.734928	0.71908	0.993295	0.931166	0.963176	0.914439	0.92094	0.880851	1.07917	0.838323	0.930288	0.798354	0.811475	0.740166	0.70833	-0.0948907	-0.441241	-0.0555748	-0.143631	-0.0829156	-0.353453	Cluster1	cytoplasm	GO:0044700 single organism signaling; GO:0006518 peptide metabolic process; GO:0044699 single-organism process; GO:0009058 biosynthetic process; GO:0044237 cellular metabolic process; GO:0007165 signal transduction; GO:0008152 metabolic process; GO:0007154 cell communication; GO:1901361 organic cyclic compound catabolic process; GO:0019538 protein metabolic process; GO:0043170 macromolecule metab…	GO:0016020 membrane; GO:0044421 extracellular region part; GO:0005737 cytoplasm; GO:0031982 vesicle; GO:0044424 intracellular part; GO:0005829 cytosol; GO:0005623 cell; GO:0005576 extracellular region; GO:0043226 organelle; GO:0070062 extracellular exosome; GO:0044464 cell part; GO:0005622 intracellular; GO:1903561 extracellular vesicle; GO:0043227 membrane-bounded organelle; GO:0043230 extracell…	GO:1901265 nucleoside phosphate binding; GO:0003746 translation elongation factor activity; GO:0016817 hydrolase activity, acting on acid anhydrides; GO:0016787 hydrolase activity; GO:1901363 heterocyclic compound binding; GO:0097159 organic cyclic compound binding; GO:0016462 pyrophosphatase activity; GO:0032553 ribonucleotide binding; GO:0003824 catalytic activity; GO:0005488 binding; GO:003255…	K14416	HBS1; elongation factor 1 alpha-like protein	hsa05134 Legionellosis - Homo sapiens (human); hsa03015 mRNA surveillance pathway - Homo sapiens (human);	IPR015033; IPR004160; IPR004161; IPR009001; IPR027417; IPR000795; IPR009000;	HBS1-like protein, N-terminal; Translation elongation factor EFTu/EF1A, C-terminal; Translation elongation factor EFTu-like, domain 2; Translation elongation factor EF1A/initiation factor IF2gamma, C-terminal; P-loop containing nucleoside triphosphate hydrolase; Transcription factor, GTP-binding domain; Translation protein, beta-barrel domain; _x000D_
P48637	Glutathione synthetase OS=Homo sapiens		GSS	Homo sapiens	52.384	5.68477e-09	diff	1.29916	1.3674	1.39712	1.00674	1.00193	1.03179	1.02479	1.04593	1.08054	1.2433	1.23327	1.19847	0.668449	0.673077	0.657447	0.64799	0.697006	0.703125	0.889918	0.829918	0.781573	0.437157	0.0192054	0.0706203	0.292617	-0.585774	-0.55162	-0.264254	Cluster2	cytoplasm	GO:0044707 single-multicellular organism process; GO:0001101 response to acid chemical; GO:0006518 peptide metabolic process; GO:1901700 response to oxygen-containing compound; GO:0042398 cellular modified amino acid biosynthetic process; GO:0044699 single-organism process; GO:0009058 biosynthetic process; GO:1901566 organonitrogen compound biosynthetic process; GO:0050896 response to stimulus; G…	GO:0044421 extracellular region part; GO:0031982 vesicle; GO:0005737 cytoplasm; GO:0044424 intracellular part; GO:0005829 cytosol; GO:0005623 cell; GO:0005576 extracellular region; GO:0043226 organelle; GO:0070062 extracellular exosome; GO:0005622 intracellular; GO:0044464 cell part; GO:1903561 extracellular vesicle; GO:0043227 membrane-bounded organelle; GO:0043230 extracellular organelle; GO:00…	GO:0016597 amino acid binding; GO:1901265 nucleoside phosphate binding; GO:0004363 glutathione synthase activity; GO:0046983 protein dimerization activity; GO:0016874 ligase activity; GO:0005515 protein binding; GO:0043295 glutathione binding; GO:1900750 oligopeptide binding; GO:0097159 organic cyclic compound binding; GO:1901363 heterocyclic compound binding; GO:0042802 identical protein binding…	K01920			IPR016185; IPR014709; IPR014049; IPR014042; IPR004887;	Pre-ATP-grasp domain; Glutathione synthase domain; Glutathione synthase, N-terminal, eukaryotic; Glutathione synthase, alpha-helical, eukaryotic; Glutathione synthase, substrate-binding, eukaryotic; _x000D_
Q9Y4E8	Ubiquitin carboxyl-terminal hydrolase 15 OS=Homo sapiens		USP15	Homo sapiens	112.42	5.70118e-09	diff	0.887395	0.877534	0.859441	0.998075	0.989403	1.01927	1.05338	1.05742	1.07478	0.960728	0.975143	0.958393	1.08342	1.0641	1.09255	1.0743	1.03234	1.09014	1.10082	1.1209	1.1087	-0.193118	0.00312772	0.0865407	-0.0518081	0.110979	0.0912757	0.150702		cytoplasm	GO:0044700 single organism signaling; GO:0070646 protein modification by small protein removal; GO:0007166 cell surface receptor signaling pathway; GO:0071560 cellular response to transforming growth factor beta stimulus; GO:0044699 single-organism process; GO:0071363 cellular response to growth factor stimulus; GO:0044237 cellular metabolic process; GO:0006796 phosphate-containing compound metab…	GO:0043226 organelle; GO:0043231 intracellular membrane-bounded organelle; GO:0043229 intracellular organelle; GO:0005634 nucleus; GO:0044464 cell part; GO:0005622 intracellular; GO:0005737 cytoplasm; GO:0044424 intracellular part; GO:0043227 membrane-bounded organelle; GO:0005623 cell; GO:0005829 cytosol; GO:0044444 cytoplasmic part;	GO:0042393 histone binding; GO:0004843 thiol-dependent ubiquitin-specific protease activity; GO:0008233 peptidase activity; GO:0005102 receptor binding; GO:0005160 transforming growth factor beta receptor binding; GO:0005126 cytokine receptor binding; GO:0019783 ubiquitin-like protein-specific protease activity; GO:0005515 protein binding; GO:0008234 cysteine-type peptidase activity; GO:0016787 h…	K11835			IPR028135; IPR029071; IPR006615; IPR028889; IPR001394; IPR029346; IPR013792;	Ubiquitin-like domain, USP-type; Ubiquitin-related domain; Peptidase C19, ubiquitin-specific peptidase, DUSP domain; Ubiquitin specific protease domain; Peptidase C19, ubiquitin carboxyl-terminal hydrolase; Ubiquitin carboxyl-terminal hydrolase, C-terminal; RNA 3'-terminal phosphate cyclase/enolpyruvate transferase, alpha/beta; _x000D_
Q9Y5K6	CD2-associated protein OS=Homo sapiens		CD2AP	Homo sapiens	71.45	5.8513e-09	diff	1.36807	1.41976	1.4166	1.02695	1.03468	1.01734	1.07912	1.09952	1.07862	1.04789	1.02964	1.05787	0.786096	0.780983	0.775532	0.594397	0.51018	0.540865	1.13992	1.02357	1.00621	0.486739	0.0374518	0.11864	0.0635949	-0.356867	-0.869361	0.0771554	Cluster2	nucleus	GO:0060627 regulation of vesicle-mediated transport; GO:0044085 cellular component biogenesis; GO:0044700 single organism signaling; GO:0051674 localization of cell; GO:0007067 mitotic nuclear division; GO:0051241 negative regulation of multicellular organismal process; GO:0044699 single-organism process; GO:0032911 negative regulation of transforming growth factor beta1 production; GO:0001818 ne…	GO:0016020 membrane; GO:0044421 extracellular region part; GO:0031410 cytoplasmic vesicle; GO:0071944 cell periphery; GO:0030054 cell junction; GO:0031982 vesicle; GO:0005737 cytoplasm; GO:0032991 macromolecular complex; GO:0099512 supramolecular fiber; GO:0044424 intracellular part; GO:0099080 supramolecular complex; GO:0005623 cell; GO:0005911 cell-cell junction; GO:0044422 organelle part; GO:0…	GO:0005102 receptor binding; GO:0044877 macromolecular complex binding; GO:0005126 cytokine receptor binding; GO:0070851 growth factor receptor binding; GO:0005515 protein binding; GO:0005172 vascular endothelial growth factor receptor binding; GO:0017124 SH3 domain binding; GO:0050839 cell adhesion molecule binding; GO:0005200 structural constituent of cytoskeleton; GO:0005488 binding; GO:004529…	K13738	CD2AP; CD2-associated protein	hsa05100 Bacterial invasion of epithelial cells - Homo sapiens (human);	IPR001452;	SH3 domain; _x000D_
P58546	Myotrophin OS=Homo sapiens		MTPN	Homo sapiens	12.895	6.39435e-09	diff	0.683193	0.72973	0.743438	0.92204	0.94894	0.919075	1.19924	1.2689	1.20614	0.914751	0.92543	0.95935	0.93262	0.92094	0.919149	1.00122	0.871856	0.984375	1.55041	1.67316	1.5942	-0.477305	-0.104818	0.292029	-0.100075	-0.113696	-0.0729339	0.682686	Cluster6	cytoplasm	GO:0065008 regulation of biological quality; GO:0007420 brain development; GO:0010608 posttranscriptional regulation of gene expression; GO:0009891 positive regulation of biosynthetic process; GO:0014742 positive regulation of muscle hypertrophy; GO:0030832 regulation of actin filament length; GO:0044237 cellular metabolic process; GO:0045927 positive regulation of growth; GO:0001558 regulation o…	GO:0044421 extracellular region part; GO:0031982 vesicle; GO:0005737 cytoplasm; GO:0032991 macromolecular complex; GO:0044424 intracellular part; GO:0005623 cell; GO:0044422 organelle part; GO:0043228 non-membrane-bounded organelle; GO:0070062 extracellular exosome; GO:0005856 cytoskeleton; GO:0005622 intracellular; GO:0044464 cell part; GO:1903561 extracellular vesicle; GO:0048471 perinuclear re…	GO:0097159 organic cyclic compound binding; GO:1901363 heterocyclic compound binding; GO:0003677 DNA binding; GO:0005515 protein binding; GO:0043565 sequence-specific DNA binding; GO:0005488 binding; GO:0003676 nucleic acid binding;				IPR020683;	Ankyrin repeat-containing domain; _x000D_
P01008	Antithrombin-III OS=Homo sapiens		SERPINC1	Homo sapiens	52.602	6.58981e-09	diff	0.215966	0.336149	0.219306	0.284889	0.398844	0.240848	0.364156	0.486124	0.366251	0.460728	0.51434	0.468675	0.53262	0.611111	0.473404	1.78806	1.64072	1.75962	4.71091	4.00307	5.10973	-1.99098	-1.73048	-1.31569	-1.05685	-0.89939	0.789329	2.19679	Cluster6	extracellular	GO:0007596 blood coagulation; GO:0065008 regulation of biological quality; GO:0048732 gland development; GO:0044699 single-organism process; GO:0051234 establishment of localization; GO:0009611 response to wounding; GO:0009605 response to external stimulus; GO:0010466 negative regulation of peptidase activity; GO:1900046 regulation of hemostasis; GO:0002437 inflammatory response to antigenic stim…	GO:0016020 membrane; GO:0005615 extracellular space; GO:0044421 extracellular region part; GO:0071944 cell periphery; GO:0031982 vesicle; GO:0005623 cell; GO:0005576 extracellular region; GO:0005886 plasma membrane; GO:0043226 organelle; GO:0070062 extracellular exosome; GO:0072562 blood microparticle; GO:0044464 cell part; GO:1903561 extracellular vesicle; GO:0043227 membrane-bounded organelle; …	GO:0061134 peptidase regulator activity; GO:0043167 ion binding; GO:0005515 protein binding; GO:0004857 enzyme inhibitor activity; GO:0098772 molecular function regulator; GO:0008201 heparin binding; GO:0004866 endopeptidase inhibitor activity; GO:1901681 sulfur compound binding; GO:0002020 protease binding; GO:0097367 carbohydrate derivative binding; GO:0004867 serine-type endopeptidase inhibito…	K03911	SERPINC1; antithrombin III	hsa04610 Complement and coagulation cascades - Homo sapiens (human);	IPR033829; IPR023796;	Antithrombin serpin domain; Serpin domain; _x000D_
P17927	Complement receptor type 1 OS=Homo sapiens		CR1	Homo sapiens	223.66	7.38645e-09	diff	0.719328	0.734797	0.706181	0.821944	0.795761	0.762042	0.764538	0.821053	0.802493	1.08716	0.996176	1.08082	1.15187	1.15919	1.16596	1.35445	1.51497	1.51562	1.17901	1.19467	1.26398	-0.473917	-0.334846	-0.329745	0.0757242	0.21287	0.545635	0.277387	Cluster5	extracellular	GO:0044409 entry into host; GO:0044700 single organism signaling; GO:0016064 immunoglobulin mediated immune response; GO:0045321 leukocyte activation; GO:0032270 positive regulation of cellular protein metabolic process; GO:0007166 cell surface receptor signaling pathway; GO:0002698 negative regulation of immune effector process; GO:1903318 negative regulation of protein maturation; GO:0045916 ne…	GO:0016020 membrane; GO:0044421 extracellular region part; GO:0031090 organelle membrane; GO:0031410 cytoplasmic vesicle; GO:0071944 cell periphery; GO:0005737 cytoplasm; GO:0031982 vesicle; GO:0044433 cytoplasmic vesicle part; GO:0031224 intrinsic component of membrane; GO:0044424 intracellular part; GO:0005887 integral component of plasma membrane; GO:0005623 cell; GO:0044422 organelle part; GO…	GO:0038023 signaling receptor activity; GO:0001851 complement component C3b binding; GO:0001846 opsonin binding; GO:0005515 protein binding; GO:0004888 transmembrane signaling receptor activity; GO:0004871 signal transducer activity; GO:0001618 virus receptor activity; GO:0060089 molecular transducer activity; GO:0004872 receptor activity; GO:0001847 opsonin receptor activity; GO:0005488 binding;…	K04011	CR1; complement component (3b/4b) receptor 1	hsa05144 Malaria - Homo sapiens (human); hsa05134 Legionellosis - Homo sapiens (human); hsa04610 Complement and coagulation cascades - Homo sapiens (human); hsa05152 Tuberculosis - Homo sapiens (human); hsa05140 Leishmaniasis - Homo sapiens (human); hsa04640 Hematopoietic cell lineage - Homo sapiens (human);	IPR000436;	Sushi/SCR/CCP domain; _x000D_
O95347	Structural maintenance of chromosomes protein 2 OS=Homo sapiens		SMC2	Homo sapiens	135.65	7.4004e-09	diff	1.61345	1.84713	1.79594	1.16362	1.15125	1.20424	0.92469	0.980861	0.950144	1.00479	0.975143	0.944046	0.75508	0.818376	0.788298	0.752741	0.571257	0.628606	0.555556	0.501025	0.50207	0.806722	0.229981	-0.0715398	-0.0374973	-0.345883	-0.629112	-0.946361	Cluster3	cytoplasm	GO:0000003 reproduction; GO:0016043 cellular component organization; GO:1903046 meiotic cell cycle process; GO:0022414 reproductive process; GO:0048285 organelle fission; GO:0007067 mitotic nuclear division; GO:0044699 single-organism process; GO:1903047 mitotic cell cycle process; GO:0030261 chromosome condensation; GO:0000819 sister chromatid segregation; GO:0006323 DNA packaging; GO:0010032 me…	GO:0044421 extracellular region part; GO:0031982 vesicle; GO:0005737 cytoplasm; GO:0032991 macromolecular complex; GO:0044424 intracellular part; GO:0005623 cell; GO:0044422 organelle part; GO:0044427 chromosomal part; GO:0043228 non-membrane-bounded organelle; GO:0000793 condensed chromosome; GO:0070062 extracellular exosome; GO:0031974 membrane-enclosed lumen; GO:0005654 nucleoplasm; GO:0000796…	GO:0005524 ATP binding; GO:1901265 nucleoside phosphate binding; GO:0046982 protein heterodimerization activity; GO:0046983 protein dimerization activity; GO:0001882 nucleoside binding; GO:0043167 ion binding; GO:0005515 protein binding; GO:0000166 nucleotide binding; GO:0097159 organic cyclic compound binding; GO:1901363 heterocyclic compound binding; GO:0032549 ribonucleoside binding; GO:009736…	K06674			IPR010935; IPR027417; IPR003395;	SMCs flexible hinge; P-loop containing nucleoside triphosphate hydrolase; RecF/RecN/SMC, N-terminal; _x000D_
O00182	Galectin-9 OS=Homo sapiens		LGALS9	Homo sapiens	39.518	7.40831e-09	diff	2.20756	2.05152	2.10161	0.781521	0.807322	0.823699	0.874166	0.974163	0.947267	0.621648	0.823136	0.771879	0.687701	0.745726	0.681915	0.729598	0.702994	0.778846	1.15329	0.856557	0.883023	1.08355	-0.314746	-0.103314	-0.446727	-0.505255	-0.441277	-0.0656992	Cluster1	nucleus	GO:0044700 single organism signaling; GO:0050672 negative regulation of lymphocyte proliferation; GO:0002694 regulation of leukocyte activation; GO:0010941 regulation of cell death; GO:0032680 regulation of tumor necrosis factor production; GO:0022414 reproductive process; GO:0032656 regulation of interleukin-13 production; GO:0002698 negative regulation of immune effector process; GO:1903306 neg…	GO:0043229 intracellular organelle; GO:0005615 extracellular space; GO:0044421 extracellular region part; GO:0031982 vesicle; GO:0005737 cytoplasm; GO:0044424 intracellular part; GO:0005829 cytosol; GO:0005623 cell; GO:0005576 extracellular region; GO:0043231 intracellular membrane-bounded organelle; GO:0043226 organelle; GO:0070062 extracellular exosome; GO:0005634 nucleus; GO:0005622 intracellu…	GO:0005534 galactose binding; GO:0005488 binding; GO:0070492 oligosaccharide binding; GO:0030246 carbohydrate binding; GO:0005515 protein binding; GO:0048030 disaccharide binding; GO:0048029 monosaccharide binding; GO:0004871 signal transducer activity; GO:0019899 enzyme binding; GO:0036094 small molecule binding;	K10093			IPR001079; IPR013320;	Galectin, carbohydrate recognition domain; Concanavalin A-like lectin/glucanase domain; _x000D_
P17987	T-complex protein 1 subunit alpha OS=Homo sapiens		TCP1	Homo sapiens	60.343	7.40831e-09	diff	1.17731	1.17061	1.14818	1.12223	1.11946	1.11753	1.3041	1.23062	1.29434	0.869732	0.875717	0.857963	0.904813	0.925214	0.910638	0.777101	0.810778	0.789663	0.813786	0.852459	0.84265	0.220701	0.163165	0.351554	-0.204611	-0.1305	-0.335712	-0.25819		cytoplasm	GO:0044085 cellular component biogenesis; GO:0065008 regulation of biological quality; GO:0010941 regulation of cell death; GO:0035036 sperm-egg recognition; GO:0022414 reproductive process; GO:0007021 tubulin complex assembly; GO:0051973 positive regulation of telomerase activity; GO:0009891 positive regulation of biosynthetic process; GO:1904816 positive regulation of protein localization to ch…	GO:0044421 extracellular region part; GO:0044450 microtubule organizing center part; GO:0005737 cytoplasm; GO:0032991 macromolecular complex; GO:0005623 cell; GO:0099080 supramolecular complex; GO:0000792 heterochromatin; GO:0044422 organelle part; GO:0002199 zona pellucida receptor complex; GO:0043228 non-membrane-bounded organelle; GO:0070062 extracellular exosome; GO:0044454 nuclear chromosome…	GO:0003723 RNA binding; GO:0005524 ATP binding; GO:1901265 nucleoside phosphate binding; GO:0031625 ubiquitin protein ligase binding; GO:0001882 nucleoside binding; GO:0043167 ion binding; GO:0005515 protein binding; GO:0000166 nucleotide binding; GO:0044183 protein binding involved in protein folding; GO:1901363 heterocyclic compound binding; GO:0097159 organic cyclic compound binding; GO:003254…	K09493			IPR027410; IPR027409; IPR027413;	TCP-1-like chaperonin intermediate domain; GroEL-like apical domain; GroEL-like equatorial domain; _x000D_
Q9UBW5	Bridging integrator 2 OS=Homo sapiens		BIN2	Homo sapiens	61.874	7.40831e-09	diff	0.631933	0.529561	0.612193	0.894129	0.972062	0.894027	0.821735	0.885167	0.979866	1.24138	1.24474	1.33238	1.20321	1.1656	1.14043	1.00609	1.0479	0.954327	1.43827	1.37398	1.24431	-0.76241	-0.121312	-0.162859	0.347264	0.225843	0.00294062	0.432678	Cluster5	nucleus	GO:0044085 cellular component biogenesis; GO:0010256 endomembrane system organization; GO:0045321 leukocyte activation; GO:0051674 localization of cell; GO:0044699 single-organism process; GO:0051234 establishment of localization; GO:0006909 phagocytosis; GO:0009605 response to external stimulus; GO:0022607 cellular component assembly; GO:0065003 macromolecular complex assembly; GO:0070887 cellul…	GO:0016020 membrane; GO:0034774 secretory granule lumen; GO:0005938 cell cortex; GO:0031410 cytoplasmic vesicle; GO:0030054 cell junction; GO:0071944 cell periphery; GO:0099568 cytoplasmic region; GO:0031982 vesicle; GO:0005737 cytoplasm; GO:0044433 cytoplasmic vesicle part; GO:0032991 macromolecular complex; GO:0044424 intracellular part; GO:0005623 cell; GO:1904813 ficolin-1-rich granule lumen;…	GO:0008289 lipid binding; GO:0043168 anion binding; GO:0005515 protein binding; GO:0005488 binding; GO:0005543 phospholipid binding; GO:0043167 ion binding;	K20119			IPR027267; IPR004148;	Arfaptin homology (AH) domain/BAR domain; BAR domain; _x000D_
P52594	Arf-GAP domain and FG repeat-containing protein 1 OS=Homo sapiens		AGFG1	Homo sapiens	58.259	7.72128e-09	diff	1.55714	1.48986	1.39712	1.01059	0.975915	1.02312	0.970448	1.05455	0.961649	1.0977	1.1262	1.14682	0.788235	0.75641	0.81383	0.7162	0.845509	0.77524	0.782922	0.78791	0.831263	0.565513	0.00433291	-0.00769113	0.16786	-0.347754	-0.363653	-0.321194	Cluster3	nucleus	GO:0044085 cellular component biogenesis; GO:0050658 RNA transport; GO:0010256 endomembrane system organization; GO:0045109 intermediate filament organization; GO:0022414 reproductive process; GO:0048869 cellular developmental process; GO:0001675 acrosome assembly; GO:0032989 cellular component morphogenesis; GO:0044699 single-organism process; GO:0051168 nuclear export; GO:0051169 nuclear transp…	GO:0097708 intracellular vesicle; GO:0043229 intracellular organelle; GO:0005643 nuclear pore; GO:0042995 cell projection; GO:0031410 cytoplasmic vesicle; GO:0005635 nuclear envelope; GO:0005737 cytoplasm; GO:0031982 vesicle; GO:0044446 intracellular organelle part; GO:0031967 organelle envelope; GO:0043025 neuronal cell body; GO:0032991 macromolecular complex; GO:0012505 endomembrane system; GO:…	GO:0003677 DNA binding; GO:0003723 RNA binding; GO:0060589 nucleoside-triphosphatase regulator activity; GO:0030695 GTPase regulator activity; GO:0043167 ion binding; GO:0005515 protein binding; GO:0098772 molecular function regulator; GO:1901363 heterocyclic compound binding; GO:0097159 organic cyclic compound binding; GO:0030234 enzyme regulator activity; GO:0005488 binding; GO:0003676 nucleic …	K15044	AGFG1; Arf-GAP domain and FG repeats-containing protein 1	hsa05164 Influenza A - Homo sapiens (human);
P41091	Eukaryotic translation initiation factor 2 subunit 3 OS=Homo sapiens		EIF2S3	Homo sapiens	51.109	7.83225e-09	diff	1.1958	1.17061	1.18544	0.961501	0.971098	0.968208	1.05338	1.00478	1.05177	0.949234	0.932122	0.919177	0.991444	1.05128	1.02234	1.1486	1.12096	1.1226	0.791152	0.831967	0.831263	0.24355	-0.0485203	0.0515808	-0.0993861	0.0305428	0.177149	-0.289999		cytoplasm	GO:0006518 peptide metabolic process; GO:0043043 peptide biosynthetic process; GO:0044267 cellular protein metabolic process; GO:0006807 nitrogen compound metabolic process; GO:0009058 biosynthetic process; GO:0043603 cellular amide metabolic process; GO:1901566 organonitrogen compound biosynthetic process; GO:0044238 primary metabolic process; GO:0044237 cellular metabolic process; GO:1901576 or…	GO:0044421 extracellular region part; GO:0005850 eukaryotic translation initiation factor 2 complex; GO:0005737 cytoplasm; GO:0031982 vesicle; GO:0032991 macromolecular complex; GO:0044424 intracellular part; GO:0005829 cytosol; GO:0005623 cell; GO:0005576 extracellular region; GO:0043226 organelle; GO:0070062 extracellular exosome; GO:0005622 intracellular; GO:0044464 cell part; GO:1903561 extra…	GO:1901265 nucleoside phosphate binding; GO:0003743 translation initiation factor activity; GO:0016817 hydrolase activity, acting on acid anhydrides; GO:0016787 hydrolase activity; GO:0005515 protein binding; GO:1901363 heterocyclic compound binding; GO:0097159 organic cyclic compound binding; GO:0016462 pyrophosphatase activity; GO:0032553 ribonucleotide binding; GO:0003824 catalytic activity; G…	K03242	EIF2S3; translation initiation factor 2 subunit 3	hsa03013 RNA transport - Homo sapiens (human);	IPR004161; IPR015256; IPR009001; IPR027417; IPR000795; IPR009000;	Translation elongation factor EFTu-like, domain 2; Translation initiation factor 2, gamma subunit, C-terminal; Translation elongation factor EF1A/initiation factor IF2gamma, C-terminal; P-loop containing nucleoside triphosphate hydrolase; Transcription factor, GTP-binding domain; Translation protein, beta-barrel domain; _x000D_
P24666	Low molecular weight phosphotyrosine protein phosphatase OS=Homo sapiens		ACP1	Homo sapiens	18.042	8.03176e-09	diff	0.489916	0.53125	0.568163	0.888354	1.03661	0.864162	1.20019	1.04689	1.24832	1.05651	1.11185	1.04065	1.17754	0.90812	1.04043	1.20706	1.16527	1.22716	1.34259	1.34529	1.30538	-0.919185	-0.109849	0.216455	0.0965883	0.0513014	0.262498	0.41247	Cluster5	extracellular	GO:0035335 peptidyl-tyrosine dephosphorylation; GO:0044267 cellular protein metabolic process; GO:0044238 primary metabolic process; GO:0006470 protein dephosphorylation; GO:0016311 dephosphorylation; GO:0044237 cellular metabolic process; GO:0006796 phosphate-containing compound metabolic process; GO:0071704 organic substance metabolic process; GO:0008152 metabolic process; GO:0006793 phosphorus…	GO:0016020 membrane; GO:0044421 extracellular region part; GO:0071944 cell periphery; GO:0005737 cytoplasm; GO:0031982 vesicle; GO:0044424 intracellular part; GO:0005623 cell; GO:0009898 cytoplasmic side of plasma membrane; GO:0098562 cytoplasmic side of membrane; GO:0005576 extracellular region; GO:0005886 plasma membrane; GO:0043226 organelle; GO:0070062 extracellular exosome; GO:0044459 plasma…	GO:0003993 acid phosphatase activity; GO:0004725 protein tyrosine phosphatase activity; GO:0003824 catalytic activity; GO:0042578 phosphoric ester hydrolase activity; GO:0005488 binding; GO:0016791 phosphatase activity; GO:0016788 hydrolase activity, acting on ester bonds; GO:0004726 non-membrane spanning protein tyrosine phosphatase activity; GO:0005515 protein binding; GO:0016787 hydrolase acti…	K14394	ACP1; low molecular weight phosphotyrosine protein phosphatase [EC:3.1.3.2 3.1.3.48]	hsa00730 Thiamine metabolism - Homo sapiens (human); hsa04520 Adherens junction - Homo sapiens (human); hsa01100 Metabolic pathways - Homo sapiens (human); hsa00740 Riboflavin metabolism - Homo sapiens (human);	IPR023485;	Phosphotyrosine protein phosphatase I superfamily; _x000D_
Q9NPH2	Inositol-3-phosphate synthase 1 OS=Homo sapiens		ISYNA1	Homo sapiens	61.067	8.37723e-09	diff	0.644538	0.690034	0.686706	0.985563	0.970135	0.972062	0.969495	1.11483	0.979866	0.990421	0.943595	0.958393	1.11979	1.05021	1.13936	1.42753	1.24671	1.30649	1.17387	1.26639	1.25983	-0.570386	-0.035201	0.027596	-0.0529856	0.140711	0.405779	0.301743	Cluster5	nucleus	GO:0016051 carbohydrate biosynthetic process; GO:1901615 organic hydroxy compound metabolic process; GO:0006066 alcohol metabolic process; GO:0006020 inositol metabolic process; GO:0008654 phospholipid biosynthetic process; GO:0006021 inositol biosynthetic process; GO:0044699 single-organism process; GO:0044255 cellular lipid metabolic process; GO:0009058 biosynthetic process; GO:0044237 cellular…	GO:0044464 cell part; GO:0005622 intracellular; GO:0005737 cytoplasm; GO:0044424 intracellular part; GO:0005623 cell; GO:0005829 cytosol; GO:0044444 cytoplasmic part;	GO:0016872 intramolecular lyase activity; GO:0005515 protein binding; GO:0004512 inositol-3-phosphate synthase activity; GO:0016853 isomerase activity; GO:0003824 catalytic activity; GO:0005488 binding;	K01858	INO1; myo-inositol-1-phosphate synthase [EC:5.5.1.4]	hsa00562 Inositol phosphate metabolism - Homo sapiens (human); hsa01100 Metabolic pathways - Homo sapiens (human);	IPR013021; IPR016040;	Myo-inositol-1-phosphate synthase, GAPDH-like; NAD(P)-binding domain; _x000D_
P01023	Alpha-2-macroglobulin OS=Homo sapiens		A2M	Homo sapiens	163.29	8.44315e-09	diff	0.462185	0.557432	0.558848	0.529355	0.586705	0.596339	0.564347	0.688995	0.611697	0.812261	0.851816	0.835007	0.658824	0.761752	0.664894	1.48112	1.28503	1.51202	3.42181	3.09119	3.38716	-0.93202	-0.810927	-0.69063	-0.263837	-0.527816	0.508323	1.721	Cluster6	extracellular	GO:0065008 regulation of biological quality; GO:0007596 blood coagulation; GO:0023051 regulation of signaling; GO:0048869 cellular developmental process; GO:0002698 negative regulation of immune effector process; GO:1903318 negative regulation of protein maturation; GO:0045916 negative regulation of complement activation; GO:0044699 single-organism process; GO:0031347 regulation of defense respon…	GO:0034774 secretory granule lumen; GO:0005615 extracellular space; GO:0044421 extracellular region part; GO:0031410 cytoplasmic vesicle; GO:0031982 vesicle; GO:0005737 cytoplasm; GO:0044433 cytoplasmic vesicle part; GO:0044424 intracellular part; GO:0005623 cell; GO:0044422 organelle part; GO:0031974 membrane-enclosed lumen; GO:0070062 extracellular exosome; GO:0031983 vesicle lumen; GO:0070013 …	GO:0005102 receptor binding; GO:0019838 growth factor binding; GO:0060589 nucleoside-triphosphatase regulator activity; GO:0019966 interleukin-1 binding; GO:0030695 GTPase regulator activity; GO:0061134 peptidase regulator activity; GO:0019958 C-X-C chemokine binding; GO:0005515 protein binding; GO:0019956 chemokine binding; GO:0098772 molecular function regulator; GO:0004857 enzyme inhibitor act…	K03910	A2M; alpha-2-macroglobulin	hsa04610 Complement and coagulation cascades - Homo sapiens (human);	IPR002890; IPR011625; IPR009048; IPR014756; IPR008930; IPR001599; IPR019565; IPR011626;	Alpha-2-macroglobulin, N-terminal; Alpha-2-macroglobulin, N-terminal 2; Alpha-macroglobulin, receptor-binding; Immunoglobulin E-set; Terpenoid cyclases/protein prenyltransferase alpha-alpha toroid; Alpha-2-macroglobulin; Alpha-2-macroglobulin, thiol-ester bond-forming; Alpha-macroglobulin complement component; _x000D_
Q9NZ32	Actin-related protein 10 OS=Homo sapiens		ACTR10	Homo sapiens	46.306	8.60933e-09	diff	0.738655	0.633446	0.737511	0.954764	1.00867	1.04913	0.961868	0.902392	0.933845	0.985632	1.01912	1.04639	1.21176	1.16987	1.15532	1.2095	1.16527	1.17428	1.13683	1.17828	1.16356	-0.511666	0.00495629	-0.101002	0.0239552	0.23725	0.242283	0.213415		cytoplasm	GO:0045321 leukocyte activation; GO:0002283 neutrophil activation involved in immune response; GO:0002252 immune effector process; GO:0044699 single-organism process; GO:0050896 response to stimulus; GO:0051234 establishment of localization; GO:1902578 single-organism localization; GO:0002275 myeloid cell activation involved in immune response; GO:0036230 granulocyte activation; GO:0009987 cellul…	GO:0034774 secretory granule lumen; GO:0031410 cytoplasmic vesicle; GO:0031982 vesicle; GO:0005737 cytoplasm; GO:0044433 cytoplasmic vesicle part; GO:0032991 macromolecular complex; GO:0005869 dynactin complex; GO:0044424 intracellular part; GO:0035578 azurophil granule lumen; GO:0005623 cell; GO:1904813 ficolin-1-rich granule lumen; GO:0044422 organelle part; GO:0005775 vacuolar lumen; GO:004322…	GO:0005515 protein binding; GO:0005488 binding;	K16576
P62241	40S ribosomal protein S8 OS=Homo sapiens		RPS8	Homo sapiens	24.205	8.68206e-09	diff	2.04874	2.04223	1.81033	0.832531	0.815992	0.865125	0.796949	0.844976	0.891659	0.913793	0.806883	0.919177	0.959358	0.935897	0.923404	0.851401	1.07545	1.03486	0.522634	0.617828	0.68323	0.973712	-0.255605	-0.245298	-0.187071	-0.0901339	-0.0259069	-0.726803	Cluster1	nucleus	GO:0044085 cellular component biogenesis; GO:0022613 ribonucleoprotein complex biogenesis; GO:0072594 establishment of protein localization to organelle; GO:0006518 peptide metabolic process; GO:0009058 biosynthetic process; GO:0044764 multi-organism cellular process; GO:0044237 cellular metabolic process; GO:0015031 protein transport; GO:0051234 establishment of localization; GO:0006605 protein …	GO:0016020 membrane; GO:0044421 extracellular region part; GO:0005783 endoplasmic reticulum; GO:0030054 cell junction; GO:0015935 small ribosomal subunit; GO:0031982 vesicle; GO:0005737 cytoplasm; GO:0032991 macromolecular complex; GO:0044424 intracellular part; GO:0005623 cell; GO:0044422 organelle part; GO:0043228 non-membrane-bounded organelle; GO:0031974 membrane-enclosed lumen; GO:0070062 ex…	GO:0097159 organic cyclic compound binding; GO:1901363 heterocyclic compound binding; GO:0003723 RNA binding; GO:0005488 binding; GO:0003676 nucleic acid binding; GO:0005198 structural molecule activity; GO:0003735 structural constituent of ribosome;	K02995	RP-S8e; small subunit ribosomal protein S8e	hsa03010 Ribosome - Homo sapiens (human);
Q9Y3U8	60S ribosomal protein L36 OS=Homo sapiens		RPL36	Homo sapiens	12.254	8.68206e-09	diff	1.5479	1.45439	1.59102	0.87488	0.84104	0.84104	0.78837	0.77512	0.792905	0.934866	1.04111	1.04352	1.06203	1.06944	1.07872	0.990256	1.04551	0.876202	0.845679	0.811475	0.744306	0.613561	-0.230783	-0.348448	0.00747016	0.0976713	-0.046862	-0.323077	Cluster1	nucleus	GO:0044085 cellular component biogenesis; GO:0022613 ribonucleoprotein complex biogenesis; GO:0072594 establishment of protein localization to organelle; GO:0006518 peptide metabolic process; GO:0009058 biosynthetic process; GO:0044764 multi-organism cellular process; GO:0044237 cellular metabolic process; GO:0015031 protein transport; GO:0051234 establishment of localization; GO:0006605 protein …	GO:0016020 membrane; GO:0005737 cytoplasm; GO:0032991 macromolecular complex; GO:0044424 intracellular part; GO:0005623 cell; GO:0044422 organelle part; GO:0043228 non-membrane-bounded organelle; GO:0031974 membrane-enclosed lumen; GO:0070013 intracellular organelle lumen; GO:0044391 ribosomal subunit; GO:0005622 intracellular; GO:0044464 cell part; GO:0044445 cytosolic part; GO:0043227 membrane-…	GO:0097159 organic cyclic compound binding; GO:1901363 heterocyclic compound binding; GO:0003723 RNA binding; GO:0005488 binding; GO:0003676 nucleic acid binding; GO:0005198 structural molecule activity; GO:0003735 structural constituent of ribosome;	K02920	RP-L36e; large subunit ribosomal protein L36e	hsa03010 Ribosome - Homo sapiens (human);
O94979	Protein transport protein Sec31A OS=Homo sapiens		SEC31A	Homo sapiens	133.01	8.96925e-09	diff	1.30252	1.27618	1.22439	1.10106	1.13006	1.08863	0.987607	1.02392	1.00575	1.11494	1.06788	1.08178	0.903743	0.864316	0.895745	0.868453	0.88503	0.921875	0.717078	0.788934	0.744306	0.341733	0.145935	0.0081309	0.121707	-0.171741	-0.16568	-0.415951		nucleus	GO:0044700 single organism signaling; GO:0044085 cellular component biogenesis; GO:0006901 vesicle coating; GO:0048207 vesicle targeting, rough ER to cis-Golgi; GO:0048208 COPII vesicle coating; GO:0044699 single-organism process; GO:0015031 protein transport; GO:0030968 endoplasmic reticulum unfolded protein response; GO:0051234 establishment of localization; GO:0007165 signal transduction; GO:0…	GO:0030658 transport vesicle membrane; GO:0016020 membrane; GO:0042175 nuclear outer membrane-endoplasmic reticulum membrane network; GO:0005783 endoplasmic reticulum; GO:0031090 organelle membrane; GO:0031410 cytoplasmic vesicle; GO:0098796 membrane protein complex; GO:0031982 vesicle; GO:0005737 cytoplasm; GO:0044433 cytoplasmic vesicle part; GO:0032991 macromolecular complex; GO:0044424 intrac…	GO:0005515 protein binding; GO:0048306 calcium-dependent protein binding; GO:0005488 binding;	K14005	SEC31; protein transport protein SEC31	hsa04141 Protein processing in endoplasmic reticulum - Homo sapiens (human);	IPR017986; IPR015943; IPR024298;	WD40-repeat-containing domain; WD40/YVTN repeat-like-containing domain; Ancestral coatomer element 1, Sec16/Sec31; _x000D_
P98179	RNA-binding protein 3 OS=Homo sapiens		RBM3	Homo sapiens	17.17	9.18533e-09	diff	2.06134	2.09459	1.89077	0.755534	0.895954	0.871869	0.970448	0.915789	1.00192	0.999042	0.839388	0.905787	0.762567	0.745726	0.664894	0.621194	0.682635	0.796875	0.6893	0.740779	0.843685	1.00974	-0.253584	-0.0558085	-0.132243	-0.467717	-0.521758	-0.404968	Cluster3	nucleus	GO:0050794 regulation of cellular process; GO:0032270 positive regulation of cellular protein metabolic process; GO:0006725 cellular aromatic compound metabolic process; GO:0060255 regulation of macromolecule metabolic process; GO:0010608 posttranscriptional regulation of gene expression; GO:0009891 positive regulation of biosynthetic process; GO:0044237 cellular metabolic process; GO:0071704 org…	GO:0043229 intracellular organelle; GO:0030425 dendrite; GO:0042995 cell projection; GO:0043232 intracellular non-membrane-bounded organelle; GO:0005737 cytoplasm; GO:0044446 intracellular organelle part; GO:0031981 nuclear lumen; GO:0044424 intracellular part; GO:0005730 nucleolus; GO:0005623 cell; GO:0044422 organelle part; GO:0043228 non-membrane-bounded organelle; GO:0043226 organelle; GO:004…	GO:0097159 organic cyclic compound binding; GO:1901363 heterocyclic compound binding; GO:0003723 RNA binding; GO:1901265 nucleoside phosphate binding; GO:0005488 binding; GO:0003676 nucleic acid binding; GO:0005515 protein binding; GO:0000166 nucleotide binding; GO:0036094 small molecule binding;	K13186			IPR000504; IPR012677; IPR034278;	RNA recognition motif domain; Nucleotide-binding alpha-beta plait domain; RBM3/CIRBP, RNA recognition motif; _x000D_
P08865	40S ribosomal protein SA OS=Homo sapiens		RPSA	Homo sapiens	32.854	9.84769e-09	diff	2.67143	2.08193	2.4818	0.703561	0.680154	0.862235	0.847474	0.911005	0.899329	0.677203	0.759082	0.718317	0.775401	0.878205	0.689362	0.727162	0.998802	0.793269	0.688272	0.784836	0.724638	1.2623	-0.425722	-0.175436	-0.479107	-0.363674	-0.265166	-0.451052	Cluster1	cytoplasm	GO:0050658 RNA transport; GO:0044409 entry into host; GO:0044085 cellular component biogenesis; GO:0022613 ribonucleoprotein complex biogenesis; GO:0051029 rRNA transport; GO:0006518 peptide metabolic process; GO:0022618 ribonucleoprotein complex assembly; GO:0051169 nuclear transport; GO:0000460 maturation of 5.8S rRNA; GO:0071428 rRNA-containing ribonucleoprotein complex export from nucleus; GO…	GO:0016020 membrane; GO:0044421 extracellular region part; GO:0071944 cell periphery; GO:0031982 vesicle; GO:0015935 small ribosomal subunit; GO:0005737 cytoplasm; GO:0032991 macromolecular complex; GO:0044424 intracellular part; GO:0005623 cell; GO:0044422 organelle part; GO:0030684 preribosome; GO:0043228 non-membrane-bounded organelle; GO:0031974 membrane-enclosed lumen; GO:0070062 extracellul…	GO:0003723 RNA binding; GO:0044877 macromolecular complex binding; GO:0005055 laminin receptor activity; GO:0005515 protein binding; GO:0003735 structural constituent of ribosome; GO:0001618 virus receptor activity; GO:1901363 heterocyclic compound binding; GO:0097159 organic cyclic compound binding; GO:0043022 ribosome binding; GO:0060089 molecular transducer activity; GO:0004872 receptor activi…	K02998	RP-SAe; small subunit ribosomal protein SAe	hsa03010 Ribosome - Homo sapiens (human);	IPR023591; IPR032281;	Ribosomal protein S2, flavodoxin-like domain; 40S ribosomal protein SA, C-terminal domain; _x000D_
O75531	Barrier-to-autointegration factor OS=Homo sapiens		BANF1	Homo sapiens	10.058	1.02091e-08	diff	0.263866	0.300676	0.307367	0.829644	0.975915	0.922929	0.8551	1.02967	1.08245	0.824713	1.00956	0.950741	1.49091	1.63248	1.60532	2.1754	1.12455	1.25481	1.107	1.1834	1.19048	-1.78594	-0.140106	-0.0231178	-0.112395	0.655372	0.539364	0.213709	Cluster5	extracellular	GO:0046907 intracellular transport; GO:0016043 cellular component organization; GO:0006997 nucleus organization; GO:0010256 endomembrane system organization; GO:0019043 establishment of viral latency; GO:0006725 cellular aromatic compound metabolic process; GO:0006259 DNA metabolic process; GO:0044699 single-organism process; GO:0051169 nuclear transport; GO:0043207 response to external biotic st…	GO:0043229 intracellular organelle; GO:0044421 extracellular region part; GO:0043232 intracellular non-membrane-bounded organelle; GO:0044446 intracellular organelle part; GO:0031982 vesicle; GO:0005737 cytoplasm; GO:0031981 nuclear lumen; GO:0044424 intracellular part; GO:0005623 cell; GO:0005829 cytosol; GO:0005576 extracellular region; GO:0044422 organelle part; GO:0043228 non-membrane-bounded…	GO:0097159 organic cyclic compound binding; GO:1901363 heterocyclic compound binding; GO:0003677 DNA binding; GO:0042802 identical protein binding; GO:0047485 protein N-terminus binding; GO:0097726 LEM domain binding; GO:0042803 protein homodimerization activity; GO:0005488 binding; GO:0046983 protein dimerization activity; GO:0003676 nucleic acid binding; GO:0008022 protein C-terminus binding; G…
Q6GMV2	SET and MYND domain-containing protein 5 OS=Homo sapiens		SMYD5	Homo sapiens	47.34	1.02752e-08	diff	0.783193	0.775338	0.746825	0.939365	0.88921	0.914258	1.01525	1.04115	1.00384	0.956897	0.894837	0.930655	1.16791	1.19979	1.12553	1.43118	1.38323	1.35577	1.03704	1.15266	1.06418	-0.380274	-0.129658	0.0285122	-0.109183	0.219106	0.474788	0.115728		extracellular	GO:0008152 metabolic process; GO:0032259 methylation;		GO:0008168 methyltransferase activity; GO:0003824 catalytic activity; GO:0005488 binding; GO:0043167 ion binding; GO:0043169 cation binding; GO:0046872 metal ion binding; GO:0016741 transferase activity, transferring one-carbon groups; GO:0005515 protein binding; GO:0016740 transferase activity;				IPR001214;	SET domain; _x000D_
Q9Y4P8	WD repeat domain phosphoinositide-interacting protein 2 OS=Homo sapiens		WIPI2	Homo sapiens	49.408	1.02991e-08	diff	1.53025	1.5853	1.64014	0.946102	0.986513	0.99422	0.883699	0.902392	0.930968	1.11398	1.07075	1.04926	0.86738	0.876068	0.908511	0.719854	0.865868	0.673077	0.824074	0.769467	0.839545	0.664115	-0.0359622	-0.143248	0.107905	-0.178191	-0.41772	-0.303181	Cluster3	nucleus	GO:0044085 cellular component biogenesis; GO:0016043 cellular component organization; GO:1905037 autophagosome organization; GO:0006914 autophagy; GO:0044237 cellular metabolic process; GO:0008152 metabolic process; GO:0070925 organelle assembly; GO:0022607 cellular component assembly; GO:0006996 organelle organization; GO:0044248 cellular catabolic process; GO:0007033 vacuole organization; GO:00…	GO:0016020 membrane; GO:0044464 cell part; GO:0005622 intracellular; GO:0098805 whole membrane; GO:0005737 cytoplasm; GO:0032991 macromolecular complex; GO:0044424 intracellular part; GO:0005623 cell; GO:0043234 protein complex; GO:0005829 cytosol; GO:0000407 pre-autophagosomal structure; GO:0034045 pre-autophagosomal structure membrane; GO:0044444 cytoplasmic part;	GO:1901981 phosphatidylinositol phosphate binding; GO:0032266 phosphatidylinositol-3-phosphate binding; GO:0010314 phosphatidylinositol-5-phosphate binding; GO:0005488 binding; GO:0005543 phospholipid binding; GO:0035091 phosphatidylinositol binding; GO:0043167 ion binding; GO:0008289 lipid binding; GO:0080025 phosphatidylinositol-3,5-bisphosphate binding; GO:0005515 protein binding; GO:0043168 a…	K17908	WIPI; autophagy-related protein 18	hsa04136 Autophagy - other - Homo sapiens (human); hsa04140 Autophagy - animal - Homo sapiens (human);	IPR017986; IPR015943;	WD40-repeat-containing domain; WD40/YVTN repeat-like-containing domain; _x000D_
Q9UKL6	Phosphatidylcholine transfer protein OS=Homo sapiens		PCTP	Homo sapiens	24.843	1.0457e-08	diff	0.637815	0.547297	0.478408	0.883542	0.962428	0.916185	0.820782	0.680383	0.724832	0.886015	0.936902	0.879962	1.25027	1.20513	1.24574	2.03045	2.0479	2.24519	0.897119	0.954918	0.99793	-0.860693	-0.120056	-0.434931	-0.151038	0.302811	1.07426	-0.0753898	Cluster5	cytoplasm	GO:0046470 phosphatidylcholine metabolic process; GO:0046486 glycerolipid metabolic process; GO:0008654 phospholipid biosynthetic process; GO:0097164 ammonium ion metabolic process; GO:0044699 single-organism process; GO:0044255 cellular lipid metabolic process; GO:0009058 biosynthetic process; GO:1901566 organonitrogen compound biosynthetic process; GO:0044237 cellular metabolic process; GO:0006…	GO:0044464 cell part; GO:0005622 intracellular; GO:0005737 cytoplasm; GO:0044424 intracellular part; GO:0005623 cell; GO:0005829 cytosol; GO:0044444 cytoplasmic part;	GO:0070405 ammonium ion binding; GO:0043167 ion binding; GO:0005319 lipid transporter activity; GO:0022892 substrate-specific transporter activity; GO:0005515 protein binding; GO:0031210 phosphatidylcholine binding; GO:0050997 quaternary ammonium group binding; GO:0005488 binding; GO:0005543 phospholipid binding; GO:0008289 lipid binding; GO:0043169 cation binding; GO:0043168 anion binding; GO:00…				IPR002913; IPR023393;	START domain; START-like domain; _x000D_
P61163	Alpha-centractin OS=Homo sapiens		ACTR1A	Homo sapiens	42.613	1.0457e-08	diff	0.758824	0.653716	0.684166	1.02406	0.960501	0.966281	1	0.951196	1.02109	1.0546	1.07839	1.06839	1.21818	1.21261	1.30426	1.11084	1.16766	1.22596	1.07922	1.04098	0.992754	-0.51967	-0.0244411	-0.0140236	0.093671	0.315356	0.223064	0.0524805		cytoskeleton	GO:0044085 cellular component biogenesis; GO:0000003 reproduction; GO:0016043 cellular component organization; GO:0022414 reproductive process; GO:0060271 cilium assembly; GO:0044699 single-organism process; GO:0097711 ciliary basal body docking; GO:1903047 mitotic cell cycle process; GO:0022406 membrane docking; GO:0044782 cilium organization; GO:0051234 establishment of localization; GO:0022607…	GO:0044421 extracellular region part; GO:0044450 microtubule organizing center part; GO:0031410 cytoplasmic vesicle; GO:0030137 COPI-coated vesicle; GO:0005737 cytoplasm; GO:0031982 vesicle; GO:0032991 macromolecular complex; GO:0005869 dynactin complex; GO:0044424 intracellular part; GO:0005623 cell; GO:0002177 manchette; GO:0044422 organelle part; GO:0043228 non-membrane-bounded organelle; GO:0…	GO:0005524 ATP binding; GO:1901265 nucleoside phosphate binding; GO:0001882 nucleoside binding; GO:0043167 ion binding; GO:0000166 nucleotide binding; GO:0097159 organic cyclic compound binding; GO:1901363 heterocyclic compound binding; GO:0032549 ribonucleoside binding; GO:0097367 carbohydrate derivative binding; GO:0032553 ribonucleotide binding; GO:0005488 binding; GO:0032550 purine ribonucleo…	K16575
[truncated: 3,323 more rows]
