# Supplementary material for: Protein Modification Characteristics of the Malaria Parasite Plasmodium falciparum and the Infected Erythrocytes
Source: Mol Cell Proteomics. 2020 Nov 24;20:100001. doi: 10.1074/mcp.RA120.002375 (PMC7857547; doi:10.1074/mcp.RA120.002375)
Supplement: Supplemental Dataset 24 [file mmc24.xlsx]

## Sheet: PTMomics
Protein information															Control			8h			16h			24h			32h			40h			48h			Log2 geomean of three exp.
Modification	ID	Protein accession	Position	Amino acid	Protein description	Gene name	Variation trend	Plasmo ID	TM Domains	SignalP Peptide	Species	Subcell	Anova.fdr	Type	Exp.1	Exp.2	Exp.3	Exp.1	Exp.2	Exp.3	Exp.1	Exp.2	Exp.3	Exp.1	Exp.2	Exp.3	Exp.1	Exp.2	Exp.3	Exp.1	Exp.2	Exp.3	Exp.1	Exp.2	Exp.3	Control	8h	16h	24h	32h	40h	48h	Dynamic cluster	Subcellular localization	Biological Process	Cellular Component	Molecular Function	KEGG ID	KEGG description
2Hib	2Hib-P69905-8	P69905	8	K	Hemoglobin subunit alpha	HBA1					Homo sapiens	cytoplasm	8.82932e-10	diff	1.13034	1.11004	1.13505	1.12568	1.12662	1.11618	1.06852	1.06548	1.04813	1.07077	1.07179	1.06564	1.00275	1.01015	1.01935	0.810062	0.802243	0.815574	0.831025	0.847786	0.834333	0.170043	0.167122	0.0849785	0.0967993	0.0153947	-0.3053	-0.255523		cytoplasm	GO:0044085 cellular component biogenesis; GO:0050794 regulation of cellular process; GO:0015671 oxygen transport; GO:0016043 cellular component organization; GO:0010941 regulation of cell death; GO:0015669 gas transport; GO:1901700 response to oxygen-containing compound; GO:0044699 single-organism process; GO:0050896 response to stimulus; GO:0044237 cellular metabolic process; GO:0051259 protein …	GO:0016020 membrane; GO:0005615 extracellular space; GO:0044421 extracellular region part; GO:0031410 cytoplasmic vesicle; GO:0015935 small ribosomal subunit; GO:0031982 vesicle; GO:0005737 cytoplasm; GO:0044433 cytoplasmic vesicle part; GO:0032991 macromolecular complex; GO:0044424 intracellular part; GO:0005623 cell; GO:0044422 organelle part; GO:0043228 non-membrane-bounded organelle; GO:00319…	GO:0097159 organic cyclic compound binding; GO:1901363 heterocyclic compound binding; GO:0020037 heme binding; GO:0005506 iron ion binding; GO:0046914 transition metal ion binding; GO:0019825 oxygen binding; GO:0005488 binding; GO:0043167 ion binding; GO:0022892 substrate-specific transporter activity; GO:0046872 metal ion binding; GO:0043169 cation binding; GO:0005515 protein binding; GO:0005344…	K13822	HBA; hemoglobin subunit alpha
2Hib	2Hib-P68871-83	P68871	83	K	Hemoglobin subunit beta	HBB					Homo sapiens	cytoplasm	2.87235e-09	diff	0.894231	0.888889	0.903537	0.983749	0.989177	0.995657	1.00199	0.982143	0.994106	0.97641	0.970256	0.975385	1.01925	1.03413	1.01106	1.13758	1.16412	1.13934	0.992613	0.973247	0.985695	-0.159183	-0.0152055	-0.0105537	-0.0379865	0.0305986	0.197802	-0.0235353		cytoplasm	GO:0044085 cellular component biogenesis; GO:0015671 oxygen transport; GO:0010941 regulation of cell death; GO:0007596 blood coagulation; GO:0065008 regulation of biological quality; GO:0045321 leukocyte activation; GO:0045428 regulation of nitric oxide biosynthetic process; GO:0070293 renal absorption; GO:0009891 positive regulation of biosynthetic process; GO:0044699 single-organism process; GO…	GO:1904724 tertiary granule lumen; GO:0005615 extracellular space; GO:0044421 extracellular region part; GO:0031410 cytoplasmic vesicle; GO:0005737 cytoplasm; GO:0031982 vesicle; GO:0044433 cytoplasmic vesicle part; GO:0032991 macromolecular complex; GO:0044424 intracellular part; GO:0005623 cell; GO:1904813 ficolin-1-rich granule lumen; GO:0044422 organelle part; GO:0070062 extracellular exosome…	GO:0005506 iron ion binding; GO:0019825 oxygen binding; GO:0043167 ion binding; GO:0022892 substrate-specific transporter activity; GO:0030492 hemoglobin binding; GO:0005515 protein binding; GO:1901363 heterocyclic compound binding; GO:0097159 organic cyclic compound binding; GO:0020037 heme binding; GO:0046914 transition metal ion binding; GO:0005488 binding; GO:0046872 metal ion binding; GO:004…	K13823	HBB; hemoglobin subunit beta
2Hib	2Hib-P69892-83	P69892	83	K	Hemoglobin subunit gamma-2	HBG2					Homo sapiens	cytoplasm	4.9054e-07	diff	0.862179	0.830128	0.883173	1.20152	1.13636	1.14658	0.97716	1.02778	1.00196	0.978462	0.948718	0.964103	0.969753	0.97786	0.963134	0.88809	0.88787	0.880123	1.12835	1.18081	1.15921	-0.220589	0.215539	0.00300883	-0.0533678	-0.0436014	-0.175675	0.209042		cytoplasm	GO:0015671 oxygen transport; GO:0044707 single-multicellular organism process; GO:0007596 blood coagulation; GO:0065008 regulation of biological quality; GO:0015669 gas transport; GO:0050878 regulation of body fluid levels; GO:0006950 response to stress; GO:0044699 single-organism process; GO:0050896 response to stimulus; GO:0032501 multicellular organismal process; GO:0007599 hemostasis; GO:0051…	GO:0072562 blood microparticle; GO:0044421 extracellular region part; GO:0005615 extracellular space; GO:0044464 cell part; GO:0005622 intracellular; GO:0005833 hemoglobin complex; GO:0005737 cytoplasm; GO:0032991 macromolecular complex; GO:0044445 cytosolic part; GO:0044424 intracellular part; GO:0043234 protein complex; GO:0005623 cell; GO:0005829 cytosol; GO:0005576 extracellular region; GO:00…	GO:0097159 organic cyclic compound binding; GO:1901363 heterocyclic compound binding; GO:0020037 heme binding; GO:0005506 iron ion binding; GO:0046914 transition metal ion binding; GO:0019825 oxygen binding; GO:0005488 binding; GO:0043167 ion binding; GO:0022892 substrate-specific transporter activity; GO:0046872 metal ion binding; GO:0043169 cation binding; GO:0005344 oxygen transporter activity…	K13824
2Hib	2Hib-P69905-12	P69905	12	K	Hemoglobin subunit alpha	HBA1					Homo sapiens	cytoplasm	6.45207e-07	diff	0.942308	0.945513	0.939979	1.03467	1.02381	1.02606	1.01589	1.01389	0.996071	1.00923	1.01436	1.00308	1.01283	1.01661	1.02673	0.966119	0.96738	0.994877	1.02493	1.02122	1.01523	-0.0852871	0.0400769	0.0123207	0.0127522	0.0267363	-0.034994	0.0292071		cytoplasm	GO:0044085 cellular component biogenesis; GO:0050794 regulation of cellular process; GO:0015671 oxygen transport; GO:0016043 cellular component organization; GO:0010941 regulation of cell death; GO:0015669 gas transport; GO:1901700 response to oxygen-containing compound; GO:0044699 single-organism process; GO:0050896 response to stimulus; GO:0044237 cellular metabolic process; GO:0051259 protein …	GO:0016020 membrane; GO:0005615 extracellular space; GO:0044421 extracellular region part; GO:0031410 cytoplasmic vesicle; GO:0015935 small ribosomal subunit; GO:0031982 vesicle; GO:0005737 cytoplasm; GO:0044433 cytoplasmic vesicle part; GO:0032991 macromolecular complex; GO:0044424 intracellular part; GO:0005623 cell; GO:0044422 organelle part; GO:0043228 non-membrane-bounded organelle; GO:00319…	GO:0097159 organic cyclic compound binding; GO:1901363 heterocyclic compound binding; GO:0020037 heme binding; GO:0005506 iron ion binding; GO:0046914 transition metal ion binding; GO:0019825 oxygen binding; GO:0005488 binding; GO:0043167 ion binding; GO:0022892 substrate-specific transporter activity; GO:0046872 metal ion binding; GO:0043169 cation binding; GO:0005515 protein binding; GO:0005344…	K13822	HBA; hemoglobin subunit alpha
2Hib	2Hib-P11171-497	P11171	497	K	Protein 4.1	EPB41					Homo sapiens	nucleus	2.10216e-06	diff	1.21154	1.25748	1.17792	0.939328	0.9329	0.964169	1.03575	1.06746	1.04028	1.09641	1.08923	1.03077	0.95967	0.976015	0.9447	0.85729	0.849134	0.900615	0.928901	0.860701	0.963544	0.281205	-0.0810484	0.0672743	0.0999396	-0.0588286	-0.203033	-0.125465		nucleus	GO:0044085 cellular component biogenesis; GO:0031032 actomyosin structure organization; GO:0016043 cellular component organization; GO:0071822 protein complex subunit organization; GO:0030866 cortical actin cytoskeleton organization; GO:0032092 positive regulation of protein binding; GO:0051098 regulation of binding; GO:0044763 single-organism cellular process; GO:0044699 single-organism process;…	GO:0016020 membrane; GO:0005938 cell cortex; GO:0019898 extrinsic component of membrane; GO:0030054 cell junction; GO:0071944 cell periphery; GO:0005737 cytoplasm; GO:0099568 cytoplasmic region; GO:0030863 cortical cytoskeleton; GO:0032991 macromolecular complex; GO:0044424 intracellular part; GO:0005623 cell; GO:0009898 cytoplasmic side of plasma membrane; GO:0098562 cytoplasmic side of membrane…	GO:0008092 cytoskeletal protein binding; GO:0005545 1-phosphatidylinositol binding; GO:0005200 structural constituent of cytoskeleton; GO:0005488 binding; GO:0005543 phospholipid binding; GO:0035091 phosphatidylinositol binding; GO:0043167 ion binding; GO:0003779 actin binding; GO:0008289 lipid binding; GO:0005515 protein binding; GO:0043168 anion binding; GO:0005198 structural molecule activity;…	K06107
2Hib	2Hib-P69892-77	P69892	77	K	Hemoglobin subunit gamma-2	HBG2					Homo sapiens	cytoplasm	2.93839e-06	diff	0.845085	0.82906	0.808146	1.16035	1.13745	1.20195	0.937438	0.891865	0.908644	0.942564	0.92	0.968205	0.988084	1.04705	1.01198	0.908624	0.946993	0.840164	1.21145	1.21125	1.24873	-0.273532	0.221912	-0.132173	-0.0840823	0.0220722	-0.156025	0.291233		cytoplasm	GO:0015671 oxygen transport; GO:0044707 single-multicellular organism process; GO:0007596 blood coagulation; GO:0065008 regulation of biological quality; GO:0015669 gas transport; GO:0050878 regulation of body fluid levels; GO:0006950 response to stress; GO:0044699 single-organism process; GO:0050896 response to stimulus; GO:0032501 multicellular organismal process; GO:0007599 hemostasis; GO:0051…	GO:0072562 blood microparticle; GO:0044421 extracellular region part; GO:0005615 extracellular space; GO:0044464 cell part; GO:0005622 intracellular; GO:0005833 hemoglobin complex; GO:0005737 cytoplasm; GO:0032991 macromolecular complex; GO:0044445 cytosolic part; GO:0044424 intracellular part; GO:0043234 protein complex; GO:0005623 cell; GO:0005829 cytosol; GO:0005576 extracellular region; GO:00…	GO:0097159 organic cyclic compound binding; GO:1901363 heterocyclic compound binding; GO:0020037 heme binding; GO:0005506 iron ion binding; GO:0046914 transition metal ion binding; GO:0019825 oxygen binding; GO:0005488 binding; GO:0043167 ion binding; GO:0022892 substrate-specific transporter activity; GO:0046872 metal ion binding; GO:0043169 cation binding; GO:0005344 oxygen transporter activity…	K13824
2Hib	2Hib-P69892-67	P69892	67	K	Hemoglobin subunit gamma-2	HBG2					Homo sapiens	cytoplasm	3.77135e-06	diff	0.753205	0.82906	0.760986	1.30878	1.16234	1.2975	0.934459	0.990079	0.928291	0.992821	0.944615	0.914872	0.936755	0.968635	0.951152	0.796715	0.853211	0.798156	1.27424	1.24077	1.33641	-0.357798	0.326995	-0.0731774	-0.0736516	-0.0708278	-0.294049	0.359746		cytoplasm	GO:0015671 oxygen transport; GO:0044707 single-multicellular organism process; GO:0007596 blood coagulation; GO:0065008 regulation of biological quality; GO:0015669 gas transport; GO:0050878 regulation of body fluid levels; GO:0006950 response to stress; GO:0044699 single-organism process; GO:0050896 response to stimulus; GO:0032501 multicellular organismal process; GO:0007599 hemostasis; GO:0051…	GO:0072562 blood microparticle; GO:0044421 extracellular region part; GO:0005615 extracellular space; GO:0044464 cell part; GO:0005622 intracellular; GO:0005833 hemoglobin complex; GO:0005737 cytoplasm; GO:0032991 macromolecular complex; GO:0044445 cytosolic part; GO:0044424 intracellular part; GO:0043234 protein complex; GO:0005623 cell; GO:0005829 cytosol; GO:0005576 extracellular region; GO:00…	GO:0097159 organic cyclic compound binding; GO:1901363 heterocyclic compound binding; GO:0020037 heme binding; GO:0005506 iron ion binding; GO:0046914 transition metal ion binding; GO:0019825 oxygen binding; GO:0005488 binding; GO:0043167 ion binding; GO:0022892 substrate-specific transporter activity; GO:0046872 metal ion binding; GO:0043169 cation binding; GO:0005344 oxygen transporter activity…	K13824
2Hib	2Hib-P69905-91	P69905	91	K	Hemoglobin subunit alpha	HBA1					Homo sapiens	cytoplasm	4.40365e-06	diff	0.965812	0.971154	0.962487	0.985915	0.983766	0.991314	0.998014	0.989087	0.981336	0.956923	0.963077	0.972308	1.033	1.03967	1.03963	1.08214	1.06524	1.0748	0.985226	0.989852	0.982926	-0.0491919	-0.0188877	-0.0152931	-0.0527725	0.0530104	0.10304	-0.0203445		cytoplasm	GO:0044085 cellular component biogenesis; GO:0050794 regulation of cellular process; GO:0015671 oxygen transport; GO:0016043 cellular component organization; GO:0010941 regulation of cell death; GO:0015669 gas transport; GO:1901700 response to oxygen-containing compound; GO:0044699 single-organism process; GO:0050896 response to stimulus; GO:0044237 cellular metabolic process; GO:0051259 protein …	GO:0016020 membrane; GO:0005615 extracellular space; GO:0044421 extracellular region part; GO:0031410 cytoplasmic vesicle; GO:0015935 small ribosomal subunit; GO:0031982 vesicle; GO:0005737 cytoplasm; GO:0044433 cytoplasmic vesicle part; GO:0032991 macromolecular complex; GO:0044424 intracellular part; GO:0005623 cell; GO:0044422 organelle part; GO:0043228 non-membrane-bounded organelle; GO:00319…	GO:0097159 organic cyclic compound binding; GO:1901363 heterocyclic compound binding; GO:0020037 heme binding; GO:0005506 iron ion binding; GO:0046914 transition metal ion binding; GO:0019825 oxygen binding; GO:0005488 binding; GO:0043167 ion binding; GO:0022892 substrate-specific transporter activity; GO:0046872 metal ion binding; GO:0043169 cation binding; GO:0005515 protein binding; GO:0005344…	K13822	HBA; hemoglobin subunit alpha
2Hib	2Hib-P68871-67	P68871	67	K	Hemoglobin subunit beta	HBB					Homo sapiens	cytoplasm	5.21475e-06	diff	0.971154	0.956197	0.966774	0.994583	0.991342	1.00217	0.999007	1.00099	0.978389	0.982564	0.978462	0.981538	1.01833	1.0286	1.02673	1.06468	1.07034	1.0707	0.978763	0.979705	0.98108	-0.0518662	-0.00575075	-0.0105076	-0.0278909	0.0349803	0.0956788	-0.0293692		cytoplasm	GO:0044085 cellular component biogenesis; GO:0015671 oxygen transport; GO:0010941 regulation of cell death; GO:0007596 blood coagulation; GO:0065008 regulation of biological quality; GO:0045321 leukocyte activation; GO:0045428 regulation of nitric oxide biosynthetic process; GO:0070293 renal absorption; GO:0009891 positive regulation of biosynthetic process; GO:0044699 single-organism process; GO…	GO:1904724 tertiary granule lumen; GO:0005615 extracellular space; GO:0044421 extracellular region part; GO:0031410 cytoplasmic vesicle; GO:0005737 cytoplasm; GO:0031982 vesicle; GO:0044433 cytoplasmic vesicle part; GO:0032991 macromolecular complex; GO:0044424 intracellular part; GO:0005623 cell; GO:1904813 ficolin-1-rich granule lumen; GO:0044422 organelle part; GO:0070062 extracellular exosome…	GO:0005506 iron ion binding; GO:0019825 oxygen binding; GO:0043167 ion binding; GO:0022892 substrate-specific transporter activity; GO:0030492 hemoglobin binding; GO:0005515 protein binding; GO:1901363 heterocyclic compound binding; GO:0097159 organic cyclic compound binding; GO:0020037 heme binding; GO:0046914 transition metal ion binding; GO:0005488 binding; GO:0046872 metal ion binding; GO:004…	K13823	HBB; hemoglobin subunit beta
2Hib	2Hib-P37840-43	P37840	43	K	Alpha-synuclein	SNCA					Homo sapiens	extracellular	6.81821e-06	diff	1.19658	1.33333	1.25938	1.19718	1.14935	1.23127	1.12413	1.1002	1.10707	1.08821	1.11487	1.00103	0.747021	0.734317	0.694931	0.673511	0.659531	0.737705	1.02493	0.97048	1.02723	0.335556	0.253537	0.151108	0.0934358	-0.463787	-0.536533	0.0103503	Cluster2	extracellular	GO:0044700 single organism signaling; GO:0002694 regulation of leukocyte activation; GO:0044255 cellular lipid metabolic process; GO:1903282 regulation of glutathione peroxidase activity; GO:0070555 response to interleukin-1; GO:0044237 cellular metabolic process; GO:0009607 response to biotic stimulus; GO:0045978 negative regulation of nucleoside metabolic process; GO:0071900 regulation of prote…	GO:0016020 membrane; GO:0044421 extracellular region part; GO:0019867 outer membrane; GO:0031090 organelle membrane; GO:0099568 cytoplasmic region; GO:0005737 cytoplasm; GO:0044433 cytoplasmic vesicle part; GO:0043025 neuronal cell body; GO:0032991 macromolecular complex; GO:0099080 supramolecular complex; GO:0005623 cell; GO:0044422 organelle part; GO:0005640 nuclear outer membrane; GO:0043228 n…	GO:0070840 dynein complex binding; GO:0047485 protein N-terminus binding; GO:0043274 phospholipase binding; GO:0061134 peptidase regulator activity; GO:0043028 cysteine-type endopeptidase regulator activity involved in apoptotic process; GO:0005515 protein binding; GO:0048487 beta-tubulin binding; GO:0005507 copper ion binding; GO:0043014 alpha-tubulin binding; GO:0004857 enzyme inhibitor activit…	K04528	SNCA; alpha-synuclein
2Hib	2Hib-P69892-9	P69892	9	K	Hemoglobin subunit gamma-2	HBG2					Homo sapiens	cytoplasm	1.32359e-05	diff	0.887821	0.888889	0.825295	1.19827	1.18182	1.22041	1.01092	0.970238	0.967583	0.977436	0.977436	0.937436	0.933089	0.968635	0.968664	0.890144	0.88685	0.865779	1.11357	1.13007	1.21089	-0.206201	0.263109	-0.0251524	-0.05302	-0.0639404	-0.183019	0.202561		cytoplasm	GO:0015671 oxygen transport; GO:0044707 single-multicellular organism process; GO:0007596 blood coagulation; GO:0065008 regulation of biological quality; GO:0015669 gas transport; GO:0050878 regulation of body fluid levels; GO:0006950 response to stress; GO:0044699 single-organism process; GO:0050896 response to stimulus; GO:0032501 multicellular organismal process; GO:0007599 hemostasis; GO:0051…	GO:0072562 blood microparticle; GO:0044421 extracellular region part; GO:0005615 extracellular space; GO:0044464 cell part; GO:0005622 intracellular; GO:0005833 hemoglobin complex; GO:0005737 cytoplasm; GO:0032991 macromolecular complex; GO:0044445 cytosolic part; GO:0044424 intracellular part; GO:0043234 protein complex; GO:0005623 cell; GO:0005829 cytosol; GO:0005576 extracellular region; GO:00…	GO:0097159 organic cyclic compound binding; GO:1901363 heterocyclic compound binding; GO:0020037 heme binding; GO:0005506 iron ion binding; GO:0046914 transition metal ion binding; GO:0019825 oxygen binding; GO:0005488 binding; GO:0043167 ion binding; GO:0022892 substrate-specific transporter activity; GO:0046872 metal ion binding; GO:0043169 cation binding; GO:0005344 oxygen transporter activity…	K13824
2Hib	2Hib-P48507-263	P48507	263	K	Glutamate--cysteine ligase regulatory subunit	GCLM					Homo sapiens	mitochondria	1.49156e-05	diff	1.13782	1.23184	1.23151	1.026	0.958874	0.935939	1.07746	1.0129	0.963654	0.961026	0.952821	0.948718	0.952337	0.988007	0.985253	0.920945	0.959225	0.961066	0.951985	0.921587	0.993078	0.262505	-0.0396886	0.0242354	-0.0676752	-0.0364316	-0.0787218	-0.0662727		mitochondria	GO:0010941 regulation of cell death; GO:0065008 regulation of biological quality; GO:0006518 peptide metabolic process; GO:0042593 glucose homeostasis; GO:0043523 regulation of neuron apoptotic process; GO:0042398 cellular modified amino acid biosynthetic process; GO:0009749 response to glucose; GO:0044237 cellular metabolic process; GO:0044272 sulfur compound biosynthetic process; GO:0044752 res…	GO:1902494 catalytic complex; GO:0044464 cell part; GO:0005622 intracellular; GO:0017109 glutamate-cysteine ligase complex; GO:0005737 cytoplasm; GO:0032991 macromolecular complex; GO:0044424 intracellular part; GO:0005829 cytosol; GO:0005623 cell; GO:0044444 cytoplasmic part;	GO:0016879 ligase activity, forming carbon-nitrogen bonds; GO:0035226 glutamate-cysteine ligase catalytic subunit binding; GO:0030234 enzyme regulator activity; GO:0004357 glutamate-cysteine ligase activity; GO:0046982 protein heterodimerization activity; GO:0003824 catalytic activity; GO:0005488 binding; GO:0016874 ligase activity; GO:0046983 protein dimerization activity; GO:0005515 protein bin…	K11205	GCLM; glutamate--cysteine ligase regulatory subunit
2Hib	2Hib-P04040-16	P04040	16	K	Catalase	CAT					Homo sapiens	cytoplasm	1.60241e-05	diff	0.924145	0.869658	0.918542	0.976165	1.01515	0.968512	0.966236	0.943452	0.968566	0.987692	1.01538	1.01333	1.04583	1.04889	1.04885	1.07906	1.04995	1.08197	1.02031	1.05166	0.999539	-0.145957	-0.0197553	-0.0598695	0.00775624	0.0674402	0.097915	0.0336721		cytoplasm	GO:0044085 cellular component biogenesis; GO:0001649 osteoblast differentiation; GO:0010941 regulation of cell death; GO:0045321 leukocyte activation; GO:0006066 alcohol metabolic process; GO:0044255 cellular lipid metabolic process; GO:0044237 cellular metabolic process; GO:0032088 negative regulation of NF-kappaB transcription factor activity; GO:0033189 response to vitamin A; GO:0009605 respon…	GO:0016020 membrane; GO:0044421 extracellular region part; GO:0031090 organelle membrane; GO:0005737 cytoplasm; GO:0044433 cytoplasmic vesicle part; GO:0044438 microbody part; GO:0005623 cell; GO:1904813 ficolin-1-rich granule lumen; GO:0044422 organelle part; GO:0005778 peroxisomal membrane; GO:0070062 extracellular exosome; GO:0101002 ficolin-1-rich granule; GO:0005925 focal adhesion; GO:000562…	GO:1901265 nucleoside phosphate binding; GO:0005102 receptor binding; GO:0043167 ion binding; GO:0046983 protein dimerization activity; GO:0016209 antioxidant activity; GO:0004096 catalase activity; GO:0016787 hydrolase activity; GO:0005515 protein binding; GO:0000166 nucleotide binding; GO:0004046 aminoacylase activity; GO:0048037 cofactor binding; GO:0016491 oxidoreductase activity; GO:0097159 …	K03781	katE; catalase [EC:1.11.1.6]
2Hib	2Hib-Q96GG9-57	Q96GG9	57	K	DCN1-like protein 1	DCUN1D1					Homo sapiens	cytoplasm	1.60241e-05	diff	0.767094	0.819444	0.798499	0.853738	0.851732	0.92291	0.747766	0.840278	0.780943	0.818462	0.769231	0.848205	1.28781	1.32472	1.17788	1.28131	1.28033	1.31148	1.19206	1.06734	1.1306	-0.331481	-0.191801	-0.342371	-0.30168	0.335601	0.368442	0.174854		cytoplasm	GO:0050794 regulation of cellular process; GO:0032270 positive regulation of cellular protein metabolic process; GO:1903320 regulation of protein modification by small protein conjugation or removal; GO:0060255 regulation of macromolecule metabolic process; GO:0051443 positive regulation of ubiquitin-protein transferase activity; GO:0031399 regulation of protein modification process; GO:0044267 c…	GO:0043229 intracellular organelle; GO:0005737 cytoplasm; GO:0032991 macromolecular complex; GO:0044424 intracellular part; GO:1990234 transferase complex; GO:0005829 cytosol; GO:0005623 cell; GO:0043231 intracellular membrane-bounded organelle; GO:0043226 organelle; GO:0005634 nucleus; GO:1902494 catalytic complex; GO:0005622 intracellular; GO:0044464 cell part; GO:0043227 membrane-bounded organ…	GO:0044390 ubiquitin-like protein conjugating enzyme binding; GO:0005488 binding; GO:0031624 ubiquitin conjugating enzyme binding; GO:0005515 protein binding; GO:0019899 enzyme binding; GO:0097602 cullin family protein binding; GO:0032182 ubiquitin-like protein binding;	K17822
2Hib	2Hib-P69892-60	P69892	60	K	Hemoglobin subunit gamma-2	HBG2					Homo sapiens	cytoplasm	1.76378e-05	diff	0.78312	0.757479	0.856377	1.3467	1.29221	1.1987	0.971202	0.938492	0.945972	0.971282	0.957949	0.94359	0.95967	1.00185	0.960369	0.816222	0.906218	0.965164	1.16066	1.14576	1.13521	-0.3257	0.353576	-0.0712902	-0.0625953	-0.0383567	-0.162064	0.19807		cytoplasm	GO:0015671 oxygen transport; GO:0044707 single-multicellular organism process; GO:0007596 blood coagulation; GO:0065008 regulation of biological quality; GO:0015669 gas transport; GO:0050878 regulation of body fluid levels; GO:0006950 response to stress; GO:0044699 single-organism process; GO:0050896 response to stimulus; GO:0032501 multicellular organismal process; GO:0007599 hemostasis; GO:0051…	GO:0072562 blood microparticle; GO:0044421 extracellular region part; GO:0005615 extracellular space; GO:0044464 cell part; GO:0005622 intracellular; GO:0005833 hemoglobin complex; GO:0005737 cytoplasm; GO:0032991 macromolecular complex; GO:0044445 cytosolic part; GO:0044424 intracellular part; GO:0043234 protein complex; GO:0005623 cell; GO:0005829 cytosol; GO:0005576 extracellular region; GO:00…	GO:0097159 organic cyclic compound binding; GO:1901363 heterocyclic compound binding; GO:0020037 heme binding; GO:0005506 iron ion binding; GO:0046914 transition metal ion binding; GO:0019825 oxygen binding; GO:0005488 binding; GO:0043167 ion binding; GO:0022892 substrate-specific transporter activity; GO:0046872 metal ion binding; GO:0043169 cation binding; GO:0005344 oxygen transporter activity…	K13824
2Hib	2Hib-P63104-115	P63104	115	K	14-3-3 protein zeta/delta	YWHAZ					Homo sapiens	cytoplasm	1.88371e-05	diff	1.12286	1.18162	1.14255	0.993499	0.974026	0.967427	0.998014	0.987103	0.951866	0.992821	0.97641	1.0359	0.899175	0.886531	0.943779	0.98768	1.03058	0.941598	1.03139	0.990775	1.03461	0.200071	-0.0317175	-0.0309215	0.00201512	-0.136854	-0.0204144	0.0267708		cytoplasm	GO:0044700 single organism signaling; GO:0044085 cellular component biogenesis; GO:0010256 endomembrane system organization; GO:0065008 regulation of biological quality; GO:0007596 blood coagulation; GO:0010941 regulation of cell death; GO:0010608 posttranscriptional regulation of gene expression; GO:0006839 mitochondrial transport; GO:0023051 regulation of signaling; GO:0044699 single-organism p…	GO:0016020 membrane; GO:0005615 extracellular space; GO:0044421 extracellular region part; GO:0031090 organelle membrane; GO:0031410 cytoplasmic vesicle; GO:0030054 cell junction; GO:0005737 cytoplasm; GO:0031982 vesicle; GO:0044433 cytoplasmic vesicle part; GO:0044424 intracellular part; GO:0005623 cell; GO:0044422 organelle part; GO:0048770 pigment granule; GO:0031974 membrane-enclosed lumen; G…	GO:0003723 RNA binding; GO:0031625 ubiquitin protein ligase binding; GO:0019901 protein kinase binding; GO:0005515 protein binding; GO:0019900 kinase binding; GO:1901363 heterocyclic compound binding; GO:0097159 organic cyclic compound binding; GO:0050839 cell adhesion molecule binding; GO:0042802 identical protein binding; GO:0005488 binding; GO:0003676 nucleic acid binding; GO:0045296 cadherin …	K16197	YWHAB_Q_Z; 14-3-3 protein beta/theta/zeta
2Hib	2Hib-P16070-158	P16070	158	K	CD44 antigen	CD44					Homo sapiens	extr_plas	3.02152e-05	diff	1.23932	1.16239	1.18435	0.905742	0.940476	0.959826	0.97716	1.00198	0.992141	1.13538	1.02769	1.10154	0.91934	0.97786	0.99447	1.00411	0.966361	0.969262	0.860572	0.942804	0.832487	0.256913	-0.0968397	-0.013952	0.120703	-0.0538767	-0.0294981	-0.1887		extr_plas	GO:0044700 single organism signaling; GO:0010941 regulation of cell death; GO:0045321 leukocyte activation; GO:0032270 positive regulation of cellular protein metabolic process; GO:0007166 cell surface receptor signaling pathway; GO:0070486 leukocyte aggregation; GO:0071345 cellular response to cytokine stimulus; GO:0030203 glycosaminoglycan metabolic process; GO:0022610 biological adhesion; GO:0…	GO:0016020 membrane; GO:0044421 extracellular region part; GO:0031090 organelle membrane; GO:0031410 cytoplasmic vesicle; GO:0030054 cell junction; GO:0071944 cell periphery; GO:0005737 cytoplasm; GO:0031982 vesicle; GO:0044433 cytoplasmic vesicle part; GO:0032991 macromolecular complex; GO:0031224 intrinsic component of membrane; GO:0044424 intracellular part; GO:0005887 integral component of pl…	GO:0097367 carbohydrate derivative binding; GO:0005488 binding; GO:0005540 hyaluronic acid binding; GO:0044877 macromolecular complex binding; GO:0005515 protein binding; GO:0005518 collagen binding; GO:0005539 glycosaminoglycan binding; GO:0032403 protein complex binding;	K06256	CD44; CD44 antigen
2Hib	2Hib-P49773-21	P49773	21	K	Histidine triad nucleotide-binding protein 1	HINT1					Homo sapiens	cytoplasm	3.02152e-05	diff	1.07479	1.11111	1.12004	1.052	1.01623	1.01086	1.00993	1.06448	1.05108	0.89641	0.905641	0.876923	0.941338	0.947417	0.913364	0.901437	0.885831	0.910861	1.13204	1.07749	1.12506	0.139869	0.0373177	0.0587612	-0.163412	-0.0986272	-0.153099	0.1522		cytoplasm	GO:0050850 positive regulation of calcium-mediated signaling; GO:0044700 single organism signaling; GO:0097659 nucleic acid-templated transcription; GO:0009117 nucleotide metabolic process; GO:0023051 regulation of signaling; GO:1902533 positive regulation of intracellular signal transduction; GO:0044699 single-organism process; GO:0009058 biosynthetic process; GO:0044237 cellular metabolic proce…	GO:0016020 membrane; GO:0044421 extracellular region part; GO:0071944 cell periphery; GO:0031982 vesicle; GO:0005737 cytoplasm; GO:0032991 macromolecular complex; GO:0044424 intracellular part; GO:0005623 cell; GO:0044422 organelle part; GO:0000118 histone deacetylase complex; GO:0043228 non-membrane-bounded organelle; GO:0005856 cytoskeleton; GO:0070062 extracellular exosome; GO:0031974 membrane…	GO:0097159 organic cyclic compound binding; GO:1901363 heterocyclic compound binding; GO:1901265 nucleoside phosphate binding; GO:0003824 catalytic activity; GO:0005488 binding; GO:0019901 protein kinase binding; GO:0005080 protein kinase C binding; GO:0016787 hydrolase activity; GO:0005515 protein binding; GO:0000166 nucleotide binding; GO:0019900 kinase binding; GO:0019899 enzyme binding; GO:00…	K02503
2Hib	2Hib-P52209-325	P52209	325	K	6-phosphogluconate dehydrogenase, decarboxylating	PGD					Homo sapiens	cytoplasm,nucleus	3.10786e-05	diff	1.22756	1.23718	1.24866	0.954496	1.07576	1	0.989076	0.943452	1.04715	0.949744	0.974359	1.04821	1.01467	0.980627	0.892166	0.988706	0.956167	0.902664	0.903047	0.872694	0.90263	0.307745	0.0127215	-0.0111182	-0.0146479	-0.0572784	-0.0762634	-0.163791		cyto_nucl	GO:0006739 NADP metabolic process; GO:0016051 carbohydrate biosynthetic process; GO:0019362 pyridine nucleotide metabolic process; GO:0006725 cellular aromatic compound metabolic process; GO:0046496 nicotinamide nucleotide metabolic process; GO:0009051 pentose-phosphate shunt, oxidative branch; GO:0009117 nucleotide metabolic process; GO:0044699 single-organism process; GO:0009058 biosynthetic pr…	GO:0043229 intracellular organelle; GO:0044421 extracellular region part; GO:0005737 cytoplasm; GO:0031982 vesicle; GO:0044424 intracellular part; GO:0005829 cytosol; GO:0005623 cell; GO:0005576 extracellular region; GO:0043226 organelle; GO:0070062 extracellular exosome; GO:0043231 intracellular membrane-bounded organelle; GO:0005634 nucleus; GO:0005622 intracellular; GO:0044464 cell part; GO:19…	GO:0016614 oxidoreductase activity, acting on CH-OH group of donors; GO:0016616 oxidoreductase activity, acting on the CH-OH group of donors, NAD or NADP as acceptor; GO:0004616 phosphogluconate dehydrogenase (decarboxylating) activity; GO:0003824 catalytic activity; GO:0016491 oxidoreductase activity;	K00033	PGD; 6-phosphogluconate dehydrogenase [EC:1.1.1.44 1.1.1.343]
2Hib	2Hib-P07900-436	P07900	436	K	Heat shock protein HSP 90-alpha	HSP90AA1					Homo sapiens	cytoplasm	4.55744e-05	diff	0.887821	0.791667	0.829582	0.865655	0.787879	0.830619	0.922542	0.882937	0.873281	0.887179	0.857436	0.850256	1.25481	1.33026	1.31613	1.19507	1.23344	1.28996	0.963066	1.06273	0.974619	-0.259413	-0.273277	-0.163805	-0.209544	0.378493	0.309035	-0.00120248		cytoplasm	GO:0044700 single organism signaling; GO:0044085 cellular component biogenesis; GO:0065008 regulation of biological quality; GO:0022613 ribonucleoprotein complex biogenesis; GO:0045321 leukocyte activation; GO:0045428 regulation of nitric oxide biosynthetic process; GO:0022618 ribonucleoprotein complex assembly; GO:0007166 cell surface receptor signaling pathway; GO:0051973 positive regulation of…	GO:0016020 membrane; GO:0034774 secretory granule lumen; GO:0044421 extracellular region part; GO:0031410 cytoplasmic vesicle; GO:0071944 cell periphery; GO:0032587 ruffle membrane; GO:0031982 vesicle; GO:0005737 cytoplasm; GO:0044433 cytoplasmic vesicle part; GO:0044424 intracellular part; GO:0005623 cell; GO:1904813 ficolin-1-rich granule lumen; GO:0044422 organelle part; GO:0048770 pigment gra…	GO:0030235 nitric-oxide synthase regulator activity; GO:1901265 nucleoside phosphate binding; GO:0016773 phosphotransferase activity, alcohol group as acceptor; GO:1990782 protein tyrosine kinase binding; GO:0070182 DNA polymerase binding; GO:0046983 protein dimerization activity; GO:0019901 protein kinase binding; GO:0016817 hydrolase activity, acting on acid anhydrides; GO:0004713 protein tyros…	K04079	HSP90A; molecular chaperone HtpG
2Hib	2Hib-P62258-78	P62258	78	K	14-3-3 protein epsilon	YWHAE					Homo sapiens	cytoplasm	4.55744e-05	diff	1.15705	1.14637	1.24116	0.96208	0.981602	0.959826	0.961271	0.970238	0.900786	0.909744	0.971282	0.953846	1.03941	0.987085	0.978802	1.04517	1.05097	0.972336	0.943675	0.916974	1.01431	0.239736	-0.0472387	-0.0837726	-0.0822258	0.00203477	0.0316634	-0.0627309		cytoplasm	GO:0044700 single organism signaling; GO:0044085 cellular component biogenesis; GO:0010941 regulation of cell death; GO:0065008 regulation of biological quality; GO:0021766 hippocampus development; GO:0007420 brain development; GO:0060271 cilium assembly; GO:0021987 cerebral cortex development; GO:0044237 cellular metabolic process; GO:0010821 regulation of mitochondrion organization; GO:0015031 …	GO:0016020 membrane; GO:0044421 extracellular region part; GO:0031090 organelle membrane; GO:0031410 cytoplasmic vesicle; GO:0030054 cell junction; GO:0031982 vesicle; GO:0005737 cytoplasm; GO:0044433 cytoplasmic vesicle part; GO:0032991 macromolecular complex; GO:0044424 intracellular part; GO:0005623 cell; GO:0044422 organelle part; GO:0048770 pigment granule; GO:0043228 non-membrane-bounded or…	GO:0016597 amino acid binding; GO:0031625 ubiquitin protein ligase binding; GO:0050815 phosphoserine binding; GO:0005085 guanyl-nucleotide exchange factor activity; GO:0046983 protein dimerization activity; GO:0099106 ion channel regulator activity; GO:0005515 protein binding; GO:0098772 molecular function regulator; GO:0003823 antigen binding; GO:0097159 organic cyclic compound binding; GO:19013…	K06630	YWHAE; 14-3-3 protein epsilon
2Hib	2Hib-P53004-143	P53004	143	K	Biliverdin reductase A	BLVRA					Homo sapiens	cytoplasm	4.59683e-05	diff	1.14423	1.10684	1.14362	0.953413	0.926407	0.959826	1.04568	1.01587	0.97053	0.953846	1.02769	0.987692	0.967919	0.999077	0.965899	1.01643	0.953109	1.01947	0.941828	0.98155	0.973696	0.178144	-0.0794213	0.0146691	-0.0155432	-0.0328097	-0.00598821	-0.0505956		cytoplasm	GO:0006725 cellular aromatic compound metabolic process; GO:0042167 heme catabolic process; GO:0044699 single-organism process; GO:0042168 heme metabolic process; GO:0044237 cellular metabolic process; GO:0071704 organic substance metabolic process; GO:0044270 cellular nitrogen compound catabolic process; GO:0008152 metabolic process; GO:0006778 porphyrin-containing compound metabolic process; GO…	GO:0070062 extracellular exosome; GO:0043226 organelle; GO:0044421 extracellular region part; GO:0044464 cell part; GO:0005622 intracellular; GO:0005737 cytoplasm; GO:0031982 vesicle; GO:1903561 extracellular vesicle; GO:0044424 intracellular part; GO:0005829 cytosol; GO:0005623 cell; GO:0043227 membrane-bounded organelle; GO:0005576 extracellular region; GO:0043230 extracellular organelle; GO:00…	GO:0016627 oxidoreductase activity, acting on the CH-CH group of donors; GO:0016628 oxidoreductase activity, acting on the CH-CH group of donors, NAD or NADP as acceptor; GO:0046914 transition metal ion binding; GO:0003824 catalytic activity; GO:0005488 binding; GO:0043167 ion binding; GO:0043169 cation binding; GO:0046872 metal ion binding; GO:0005515 protein binding; GO:0008270 zinc ion binding…	K00214	BLVRA; biliverdin reductase [EC:1.3.1.24]
2Hib	2Hib-P02549-1196	P02549	1196	K	Spectrin alpha chain, erythrocytic 1	SPTA1					Homo sapiens	cytoplasm	6.66941e-05	diff	0.900641	0.91453	0.877814	0.953413	0.967532	1.03149	1.02284	0.993056	1.03242	0.986667	0.987692	0.982564	1.06233	1.03044	1.00276	1.07084	1.04893	1.02357	0.999077	1.05166	1.04845	-0.155962	-0.0239063	0.0228507	-0.0208694	0.0448258	0.067089	0.0465333		cytoplasm	GO:0044700 single organism signaling; GO:0002694 regulation of leukocyte activation; GO:0065008 regulation of biological quality; GO:0032944 regulation of mononuclear cell proliferation; GO:0032989 cellular component morphogenesis; GO:0030832 regulation of actin filament length; GO:0044237 cellular metabolic process; GO:0009605 response to external stimulus; GO:0008152 metabolic process; GO:00300…	GO:0016020 membrane; GO:0005938 cell cortex; GO:0071944 cell periphery; GO:0005737 cytoplasm; GO:0099568 cytoplasmic region; GO:0030863 cortical cytoskeleton; GO:0031224 intrinsic component of membrane; GO:0030864 cortical actin cytoskeleton; GO:0044424 intracellular part; GO:0005623 cell; GO:0009898 cytoplasmic side of plasma membrane; GO:0098562 cytoplasmic side of membrane; GO:0044422 organell…	GO:0051015 actin filament binding; GO:0046982 protein heterodimerization activity; GO:0005085 guanyl-nucleotide exchange factor activity; GO:0043167 ion binding; GO:0046983 protein dimerization activity; GO:0044877 macromolecular complex binding; GO:0005515 protein binding; GO:0098772 molecular function regulator; GO:0008092 cytoskeletal protein binding; GO:0005200 structural constituent of cytos…	K06114	SPTA; spectrin alpha
2Hib	2Hib-P02549-326	P02549	326	K	Spectrin alpha chain, erythrocytic 1	SPTA1					Homo sapiens	cytoplasm	9.31963e-05	diff	0.916667	0.877137	0.891747	0.991333	0.998918	1.01846	1.05561	1.1121	1.05108	1.05538	0.956923	0.988718	0.967003	1.02768	1.01659	1.02053	1.0367	1.03586	1.00277	0.986162	0.998616	-0.159984	0.00408855	0.101081	-0.000708451	0.00490471	0.0440496	-0.0060369		cytoplasm	GO:0044700 single organism signaling; GO:0002694 regulation of leukocyte activation; GO:0065008 regulation of biological quality; GO:0032944 regulation of mononuclear cell proliferation; GO:0032989 cellular component morphogenesis; GO:0030832 regulation of actin filament length; GO:0044237 cellular metabolic process; GO:0009605 response to external stimulus; GO:0008152 metabolic process; GO:00300…	GO:0016020 membrane; GO:0005938 cell cortex; GO:0071944 cell periphery; GO:0005737 cytoplasm; GO:0099568 cytoplasmic region; GO:0030863 cortical cytoskeleton; GO:0031224 intrinsic component of membrane; GO:0030864 cortical actin cytoskeleton; GO:0044424 intracellular part; GO:0005623 cell; GO:0009898 cytoplasmic side of plasma membrane; GO:0098562 cytoplasmic side of membrane; GO:0044422 organell…	GO:0051015 actin filament binding; GO:0046982 protein heterodimerization activity; GO:0005085 guanyl-nucleotide exchange factor activity; GO:0043167 ion binding; GO:0046983 protein dimerization activity; GO:0044877 macromolecular complex binding; GO:0005515 protein binding; GO:0098772 molecular function regulator; GO:0008092 cytoskeletal protein binding; GO:0005200 structural constituent of cytos…	K06114	SPTA; spectrin alpha
2Hib	2Hib-P69905-17	P69905	17	K	Hemoglobin subunit alpha	HBA1					Homo sapiens	cytoplasm	0.000125418	diff	0.922009	0.957265	0.939979	1.01517	0.987013	1.03474	1.01986	1.02083	0.994106	0.971282	1	0.987692	1.03758	1.00554	1.02673	1.00821	0.995923	1.01025	1.0277	1.03321	1.01154	-0.0898193	0.0173781	0.0165305	-0.0199681	0.0330801	0.00687106	0.0343677		cytoplasm	GO:0044085 cellular component biogenesis; GO:0050794 regulation of cellular process; GO:0015671 oxygen transport; GO:0016043 cellular component organization; GO:0010941 regulation of cell death; GO:0015669 gas transport; GO:1901700 response to oxygen-containing compound; GO:0044699 single-organism process; GO:0050896 response to stimulus; GO:0044237 cellular metabolic process; GO:0051259 protein …	GO:0016020 membrane; GO:0005615 extracellular space; GO:0044421 extracellular region part; GO:0031410 cytoplasmic vesicle; GO:0015935 small ribosomal subunit; GO:0031982 vesicle; GO:0005737 cytoplasm; GO:0044433 cytoplasmic vesicle part; GO:0032991 macromolecular complex; GO:0044424 intracellular part; GO:0005623 cell; GO:0044422 organelle part; GO:0043228 non-membrane-bounded organelle; GO:00319…	GO:0097159 organic cyclic compound binding; GO:1901363 heterocyclic compound binding; GO:0020037 heme binding; GO:0005506 iron ion binding; GO:0046914 transition metal ion binding; GO:0019825 oxygen binding; GO:0005488 binding; GO:0043167 ion binding; GO:0022892 substrate-specific transporter activity; GO:0046872 metal ion binding; GO:0043169 cation binding; GO:0005515 protein binding; GO:0005344…	K13822	HBA; hemoglobin subunit alpha
2Hib	2Hib-P32119-184	P32119	184	K	Peroxiredoxin-2	PRDX2					Homo sapiens	cytoplasm	0.000136619	diff	0.915598	0.823718	0.849946	1.07042	1.08009	1.00869	0.975174	1.0506	1.07269	1.08	1.05949	1.14564	1.00183	0.989852	0.939171	1.01129	1.0632	1.03791	0.962142	0.944649	0.956161	-0.213849	0.0739349	0.0453912	0.130184	-0.0342045	0.0527657	-0.0675007		cytoplasm	GO:0006801 superoxide metabolic process; GO:0050794 regulation of cellular process; GO:0033554 cellular response to stress; GO:0010941 regulation of cell death; GO:0000303 response to superoxide; GO:0065008 regulation of biological quality; GO:0043069 negative regulation of programmed cell death; GO:0045454 cell redox homeostasis; GO:0043067 regulation of programmed cell death; GO:1901700 respons…	GO:0044421 extracellular region part; GO:0031982 vesicle; GO:0005737 cytoplasm; GO:0044424 intracellular part; GO:0005623 cell; GO:0005829 cytosol; GO:0005576 extracellular region; GO:0043226 organelle; GO:0070062 extracellular exosome; GO:0005622 intracellular; GO:0044464 cell part; GO:1903561 extracellular vesicle; GO:0043227 membrane-bounded organelle; GO:0043230 extracellular organelle; GO:00…	GO:0003824 catalytic activity; GO:0008379 thioredoxin peroxidase activity; GO:0051920 peroxiredoxin activity; GO:0016209 antioxidant activity; GO:0004601 peroxidase activity; GO:0016491 oxidoreductase activity; GO:0016684 oxidoreductase activity, acting on peroxide as acceptor;	K03386
2Hib	2Hib-P68871-18	P68871	18	K	Hemoglobin subunit beta	HBB					Homo sapiens	cytoplasm	0.000136619	diff	0.934829	0.936966	0.939979	1.01517	1.01407	0.977199	0.98709	0.983135	0.997053	0.998974	1.01436	0.991795	0.989918	0.987085	1	1.06366	1.04995	1.01947	1.02031	1.0203	1.07153	-0.0934858	0.00286615	-0.0158475	0.00240051	-0.0111246	0.0623883	0.0525562		cytoplasm	GO:0044085 cellular component biogenesis; GO:0015671 oxygen transport; GO:0010941 regulation of cell death; GO:0007596 blood coagulation; GO:0065008 regulation of biological quality; GO:0045321 leukocyte activation; GO:0045428 regulation of nitric oxide biosynthetic process; GO:0070293 renal absorption; GO:0009891 positive regulation of biosynthetic process; GO:0044699 single-organism process; GO…	GO:1904724 tertiary granule lumen; GO:0005615 extracellular space; GO:0044421 extracellular region part; GO:0031410 cytoplasmic vesicle; GO:0005737 cytoplasm; GO:0031982 vesicle; GO:0044433 cytoplasmic vesicle part; GO:0032991 macromolecular complex; GO:0044424 intracellular part; GO:0005623 cell; GO:1904813 ficolin-1-rich granule lumen; GO:0044422 organelle part; GO:0070062 extracellular exosome…	GO:0005506 iron ion binding; GO:0019825 oxygen binding; GO:0043167 ion binding; GO:0022892 substrate-specific transporter activity; GO:0030492 hemoglobin binding; GO:0005515 protein binding; GO:1901363 heterocyclic compound binding; GO:0097159 organic cyclic compound binding; GO:0020037 heme binding; GO:0046914 transition metal ion binding; GO:0005488 binding; GO:0046872 metal ion binding; GO:004…	K13823	HBB; hemoglobin subunit beta
2Hib	2Hib-P69905-41	P69905	41	K	Hemoglobin subunit alpha	HBA1					Homo sapiens	cytoplasm	0.000176433	diff	0.955128	0.970085	0.974277	0.983749	0.985931	0.995657	1.01092	1.00893	1.01179	0.952821	0.967179	0.970256	1.044	1.01937	1.02581	1.05031	1.05403	1.02971	1.00554	0.998155	0.99677	-0.0492156	-0.0167865	0.0151349	-0.05381	0.0421856	0.0629887	0.000212871		cytoplasm	GO:0044085 cellular component biogenesis; GO:0050794 regulation of cellular process; GO:0015671 oxygen transport; GO:0016043 cellular component organization; GO:0010941 regulation of cell death; GO:0015669 gas transport; GO:1901700 response to oxygen-containing compound; GO:0044699 single-organism process; GO:0050896 response to stimulus; GO:0044237 cellular metabolic process; GO:0051259 protein …	GO:0016020 membrane; GO:0005615 extracellular space; GO:0044421 extracellular region part; GO:0031410 cytoplasmic vesicle; GO:0015935 small ribosomal subunit; GO:0031982 vesicle; GO:0005737 cytoplasm; GO:0044433 cytoplasmic vesicle part; GO:0032991 macromolecular complex; GO:0044424 intracellular part; GO:0005623 cell; GO:0044422 organelle part; GO:0043228 non-membrane-bounded organelle; GO:00319…	GO:0097159 organic cyclic compound binding; GO:1901363 heterocyclic compound binding; GO:0020037 heme binding; GO:0005506 iron ion binding; GO:0046914 transition metal ion binding; GO:0019825 oxygen binding; GO:0005488 binding; GO:0043167 ion binding; GO:0022892 substrate-specific transporter activity; GO:0046872 metal ion binding; GO:0043169 cation binding; GO:0005515 protein binding; GO:0005344…	K13822	HBA; hemoglobin subunit alpha
2Hib	2Hib-P00915-19	P00915	19	K	Carbonic anhydrase 1	CA1					Homo sapiens	cytoplasm	0.000193742	diff	0.900641	0.857906	0.898178	0.986999	0.971861	0.912052	1.03774	0.977183	0.986248	1.05436	1.11795	1.06154	0.980752	1.01292	1.07281	1.02772	1.00306	0.989754	1.01754	1.05443	1.06414	-0.17567	-0.0642896	5.36526e-05	0.107792	0.030623	0.00966517	0.0637483		cytoplasm	GO:0006810 transport; GO:0006820 anion transport; GO:0015711 organic anion transport; GO:0008152 metabolic process; GO:0006730 one-carbon metabolic process; GO:0006811 ion transport; GO:0044710 single-organism metabolic process; GO:0044281 small molecule metabolic process; GO:0015701 bicarbonate transport; GO:0044763 single-organism cellular process; GO:0044699 single-organism process; GO:0071702…	GO:0070062 extracellular exosome; GO:0043226 organelle; GO:0044421 extracellular region part; GO:0044464 cell part; GO:0005622 intracellular; GO:0005737 cytoplasm; GO:0031982 vesicle; GO:1903561 extracellular vesicle; GO:0044424 intracellular part; GO:0005829 cytosol; GO:0005623 cell; GO:0043227 membrane-bounded organelle; GO:0005576 extracellular region; GO:0043230 extracellular organelle; GO:00…	GO:0052689 carboxylic ester hydrolase activity; GO:0043167 ion binding; GO:0016829 lyase activity; GO:0016836 hydro-lyase activity; GO:0005515 protein binding; GO:0016787 hydrolase activity; GO:0008270 zinc ion binding; GO:0004089 carbonate dehydratase activity; GO:0016835 carbon-oxygen lyase activity; GO:0004064 arylesterase activity; GO:0046914 transition metal ion binding; GO:0003824 catalytic…	K01672	CA; carbonic anhydrase [EC:4.2.1.1]
2Hib	2Hib-P50502-48	P50502	48	K	Hsc70-interacting protein	ST13					Homo sapiens	nucleus	0.000193742	diff	1.15598	1.08868	1.12755	1.07042	0.995671	1.08903	0.989076	1.0506	1.02652	0.902564	0.931282	0.882051	0.970669	1.01107	0.9447	0.898357	0.872579	0.922131	1.03509	1.05351	1.02815	0.168293	0.0716566	0.0310421	-0.143891	-0.0363789	-0.156079	0.0550003		nucleus	GO:0050794 regulation of cellular process; GO:0044085 cellular component biogenesis; GO:0016043 cellular component organization; GO:0071822 protein complex subunit organization; GO:0051260 protein homooligomerization; GO:0061084 negative regulation of protein refolding; GO:0061077 chaperone-mediated protein folding; GO:0061083 regulation of protein refolding; GO:0048519 negative regulation of bio…	GO:0044421 extracellular region part; GO:0031982 vesicle; GO:0005737 cytoplasm; GO:0032991 macromolecular complex; GO:0044424 intracellular part; GO:0005623 cell; GO:0005829 cytosol; GO:0005576 extracellular region; GO:0043226 organelle; GO:0070062 extracellular exosome; GO:0005622 intracellular; GO:0044464 cell part; GO:1903561 extracellular vesicle; GO:0043234 protein complex; GO:0043227 membra…	GO:1901265 nucleoside phosphate binding; GO:0031072 heat shock protein binding; GO:0030674 protein binding, bridging; GO:0051087 chaperone binding; GO:0044877 macromolecular complex binding; GO:0032554 purine deoxyribonucleotide binding; GO:0043167 ion binding; GO:0005515 protein binding; GO:0000166 nucleotide binding; GO:0030544 Hsp70 protein binding; GO:0032552 deoxyribonucleotide binding; GO:0…	K09560
2Hib	2Hib-P00918-9	P00918	9	K	Carbonic anhydrase 2	CA2					Homo sapiens	cytoplasm	0.000255254	diff	0.929487	0.936966	0.893891	0.943662	0.974026	0.995657	1.08739	1.08036	1.10806	1.16923	1.16923	1.09231	0.967919	0.941882	0.970507	0.905544	0.924567	0.935451	1.00277	0.983395	1.00508	-0.120418	-0.0426351	0.126802	0.192833	-0.0588709	-0.11752	-0.00428722		cytoplasm	GO:0044700 single organism signaling; GO:0065008 regulation of biological quality; GO:1904385 cellular response to angiotensin; GO:0030641 regulation of cellular pH; GO:0030004 cellular monovalent inorganic cation homeostasis; GO:0032847 regulation of cellular pH reduction; GO:0044237 cellular metabolic process; GO:0032228 regulation of synaptic transmission, GABAergic; GO:0008152 metabolic proce…	GO:0016323 basolateral plasma membrane; GO:0016020 membrane; GO:0005615 extracellular space; GO:0044421 extracellular region part; GO:0071944 cell periphery; GO:0031982 vesicle; GO:0005737 cytoplasm; GO:0044424 intracellular part; GO:0098858 actin-based cell projection; GO:0005623 cell; GO:0070062 extracellular exosome; GO:0098590 plasma membrane region; GO:0043209 myelin sheath; GO:0044464 cell …	GO:0052689 carboxylic ester hydrolase activity; GO:0043167 ion binding; GO:0016829 lyase activity; GO:0005515 protein binding; GO:0016787 hydrolase activity; GO:0016836 hydro-lyase activity; GO:0008270 zinc ion binding; GO:0004089 carbonate dehydratase activity; GO:0016835 carbon-oxygen lyase activity; GO:0004064 arylesterase activity; GO:0046914 transition metal ion binding; GO:0003824 catalytic…	K18245	CA2; carbonic anhydrase 2 [EC:4.2.1.1]
2Hib	2Hib-P30046-21	P30046	21	K	D-dopachrome decarboxylase	DDT					Homo sapiens	cytoplasm	0.000364746	diff	1.33547	1.24466	1.20686	1.10834	1.04329	0.948969	1.11917	1.02679	1.11591	0.996923	1.05231	1.10974	0.724106	0.807196	0.840553	0.99384	0.907238	0.908811	0.804247	0.964022	0.908168	0.334785	0.0446587	0.119595	0.0731124	-0.341775	-0.0957699	-0.168706		cytoplasm	GO:0046148 pigment biosynthetic process; GO:0006582 melanin metabolic process; GO:0006725 cellular aromatic compound metabolic process; GO:1901615 organic hydroxy compound metabolic process; GO:0044711 single-organism biosynthetic process; GO:0042440 pigment metabolic process; GO:0046189 phenol-containing compound biosynthetic process; GO:0044763 single-organism cellular process; GO:0042438 melan…	GO:0070062 extracellular exosome; GO:0043226 organelle; GO:0044421 extracellular region part; GO:0044464 cell part; GO:0005622 intracellular; GO:0005737 cytoplasm; GO:0031982 vesicle; GO:1903561 extracellular vesicle; GO:0044424 intracellular part; GO:0005623 cell; GO:0043227 membrane-bounded organelle; GO:0005576 extracellular region; GO:0043230 extracellular organelle;	GO:0016853 isomerase activity; GO:0003824 catalytic activity; GO:0016830 carbon-carbon lyase activity; GO:0016831 carboxy-lyase activity; GO:0016829 lyase activity; GO:0016860 intramolecular oxidoreductase activity; GO:0004167 dopachrome isomerase activity; GO:0033981 D-dopachrome decarboxylase activity; GO:0016863 intramolecular oxidoreductase activity, transposing C=C bonds;	K10028
2Hib	2Hib-P31948-317	P31948	317	K	Stress-induced-phosphoprotein 1	STIP1					Homo sapiens	cytoplasm	0.000373749	diff	1.18483	1.13462	1.09003	1.01733	1.06602	1.05972	1.02582	1.06052	1.06483	0.981538	0.929231	1.01949	0.910174	0.973247	0.971429	0.783368	0.715596	0.742828	1.11357	1.12638	1.06138	0.183751	0.0669018	0.0707233	-0.0349769	-0.0722425	-0.421307	0.13761		cytoplasm	GO:0006950 response to stress; GO:0050896 response to stimulus;	GO:0043229 intracellular organelle; GO:0005737 cytoplasm; GO:0012505 endomembrane system; GO:0032991 macromolecular complex; GO:0044424 intracellular part; GO:0005623 cell; GO:0043231 intracellular membrane-bounded organelle; GO:0043226 organelle; GO:0005634 nucleus; GO:0005622 intracellular; GO:0044464 cell part; GO:0043209 myelin sheath; GO:0043227 membrane-bounded organelle; GO:0043234 protein…	GO:0097159 organic cyclic compound binding; GO:1901363 heterocyclic compound binding; GO:0003723 RNA binding; GO:0031072 heat shock protein binding; GO:0051087 chaperone binding; GO:0005488 binding; GO:0003676 nucleic acid binding; GO:0005515 protein binding; GO:0008022 protein C-terminus binding; GO:0030544 Hsp70 protein binding;	K09553	STIP1; stress-induced-phosphoprotein 1
2Hib	2Hib-P25686-20	P25686	20	K	DnaJ homolog subfamily B member 2	DNAJB2					Homo sapiens	nucleus	0.000788325	diff	1.14744	1.22756	1.17363	1.07692	1.09307	1.13464	1.0139	1.00794	1.01375	1.05744	1.06769	1.03487	0.937672	0.802583	0.922581	0.818275	0.715596	0.766393	0.979686	1.11808	0.98754	0.241731	0.139179	0.0170098	0.0748394	-0.175458	-0.385322	0.037776		nucleus	GO:0032270 positive regulation of cellular protein metabolic process; GO:0032436 positive regulation of proteasomal ubiquitin-dependent protein catabolic process; GO:0051129 negative regulation of cellular component organization; GO:0061077 chaperone-mediated protein folding; GO:0031331 positive regulation of cellular catabolic process; GO:0044699 single-organism process; GO:1903644 regulation of…	GO:0043229 intracellular organelle; GO:0016020 membrane; GO:0042175 nuclear outer membrane-endoplasmic reticulum membrane network; GO:0005783 endoplasmic reticulum; GO:0044446 intracellular organelle part; GO:0016234 inclusion body; GO:0005737 cytoplasm; GO:0031224 intrinsic component of membrane; GO:0012505 endomembrane system; GO:0044424 intracellular part; GO:0005829 cytosol; GO:0005623 cell; …	GO:0031593 polyubiquitin binding; GO:0031072 heat shock protein binding; GO:0031625 ubiquitin protein ligase binding; GO:0051087 chaperone binding; GO:0060589 nucleoside-triphosphatase regulator activity; GO:0044877 macromolecular complex binding; GO:0005515 protein binding; GO:0098772 molecular function regulator; GO:0070628 proteasome binding; GO:0030544 Hsp70 protein binding; GO:0032182 ubiqui…	K09508	DNAJB2; DnaJ homolog subfamily B member 2
2Hib	2Hib-P52209-316	P52209	316	K	6-phosphogluconate dehydrogenase, decarboxylating	PGD					Homo sapiens	cytoplasm,nucleus	0.000788325	diff	1.06303	1.07158	1.05145	0.985915	0.981602	0.997828	1	1.00099	1.01081	1.0359	1.02769	0.973333	1.00642	0.993542	1.00922	0.99692	0.977574	0.978484	0.930748	0.961255	0.990309	0.0867684	-0.0167969	0.00564532	0.0170985	0.00437209	-0.0228511	-0.0581987		cyto_nucl	GO:0006739 NADP metabolic process; GO:0016051 carbohydrate biosynthetic process; GO:0019362 pyridine nucleotide metabolic process; GO:0006725 cellular aromatic compound metabolic process; GO:0046496 nicotinamide nucleotide metabolic process; GO:0009051 pentose-phosphate shunt, oxidative branch; GO:0009117 nucleotide metabolic process; GO:0044699 single-organism process; GO:0009058 biosynthetic pr…	GO:0043229 intracellular organelle; GO:0044421 extracellular region part; GO:0005737 cytoplasm; GO:0031982 vesicle; GO:0044424 intracellular part; GO:0005829 cytosol; GO:0005623 cell; GO:0005576 extracellular region; GO:0043226 organelle; GO:0070062 extracellular exosome; GO:0043231 intracellular membrane-bounded organelle; GO:0005634 nucleus; GO:0005622 intracellular; GO:0044464 cell part; GO:19…	GO:0016614 oxidoreductase activity, acting on CH-OH group of donors; GO:0016616 oxidoreductase activity, acting on the CH-OH group of donors, NAD or NADP as acceptor; GO:0004616 phosphogluconate dehydrogenase (decarboxylating) activity; GO:0003824 catalytic activity; GO:0016491 oxidoreductase activity;	K00033	PGD; 6-phosphogluconate dehydrogenase [EC:1.1.1.44 1.1.1.343]
2Hib	2Hib-P53004-275	P53004	275	K	Biliverdin reductase A	BLVRA					Homo sapiens	cytoplasm	0.000794718	diff	1.14744	1.15598	1.06324	0.99675	0.927489	0.996743	0.995035	1.06944	0.995088	1.04923	0.967179	0.994872	0.91934	0.928044	0.97788	0.995893	1	1.02254	0.930748	0.971402	0.967236	0.165332	-0.0393338	0.0275257	0.00459003	-0.0871114	0.00874055	-0.0644858		cytoplasm	GO:0006725 cellular aromatic compound metabolic process; GO:0042167 heme catabolic process; GO:0044699 single-organism process; GO:0042168 heme metabolic process; GO:0044237 cellular metabolic process; GO:0071704 organic substance metabolic process; GO:0044270 cellular nitrogen compound catabolic process; GO:0008152 metabolic process; GO:0006778 porphyrin-containing compound metabolic process; GO…	GO:0070062 extracellular exosome; GO:0043226 organelle; GO:0044421 extracellular region part; GO:0044464 cell part; GO:0005622 intracellular; GO:0005737 cytoplasm; GO:0031982 vesicle; GO:1903561 extracellular vesicle; GO:0044424 intracellular part; GO:0005829 cytosol; GO:0005623 cell; GO:0043227 membrane-bounded organelle; GO:0005576 extracellular region; GO:0043230 extracellular organelle; GO:00…	GO:0016627 oxidoreductase activity, acting on the CH-CH group of donors; GO:0016628 oxidoreductase activity, acting on the CH-CH group of donors, NAD or NADP as acceptor; GO:0046914 transition metal ion binding; GO:0003824 catalytic activity; GO:0005488 binding; GO:0043167 ion binding; GO:0043169 cation binding; GO:0046872 metal ion binding; GO:0005515 protein binding; GO:0008270 zinc ion binding…	K00214	BLVRA; biliverdin reductase [EC:1.3.1.24]
2Hib	2Hib-P68871-96	P68871	96	K	Hemoglobin subunit beta	HBB					Homo sapiens	cytoplasm	0.000794718	diff	0.942308	0.929487	0.89925	1.01517	1.04762	0.982628	1.03674	1.00198	1.0275	0.992821	1.02154	0.97641	1.00183	0.994465	1.01567	1.02464	1.0632	1.09939	0.99446	0.954797	0.999539	-0.11481	0.0211831	0.0313543	-0.00469743	0.00568797	0.0867431	-0.0251383		cytoplasm	GO:0044085 cellular component biogenesis; GO:0015671 oxygen transport; GO:0010941 regulation of cell death; GO:0007596 blood coagulation; GO:0065008 regulation of biological quality; GO:0045321 leukocyte activation; GO:0045428 regulation of nitric oxide biosynthetic process; GO:0070293 renal absorption; GO:0009891 positive regulation of biosynthetic process; GO:0044699 single-organism process; GO…	GO:1904724 tertiary granule lumen; GO:0005615 extracellular space; GO:0044421 extracellular region part; GO:0031410 cytoplasmic vesicle; GO:0005737 cytoplasm; GO:0031982 vesicle; GO:0044433 cytoplasmic vesicle part; GO:0032991 macromolecular complex; GO:0044424 intracellular part; GO:0005623 cell; GO:1904813 ficolin-1-rich granule lumen; GO:0044422 organelle part; GO:0070062 extracellular exosome…	GO:0005506 iron ion binding; GO:0019825 oxygen binding; GO:0043167 ion binding; GO:0022892 substrate-specific transporter activity; GO:0030492 hemoglobin binding; GO:0005515 protein binding; GO:1901363 heterocyclic compound binding; GO:0097159 organic cyclic compound binding; GO:0020037 heme binding; GO:0046914 transition metal ion binding; GO:0005488 binding; GO:0046872 metal ion binding; GO:004…	K13823	HBB; hemoglobin subunit beta
2Hib	2Hib-P02042-121	P02042	121	K	Hemoglobin subunit delta	HBD					Homo sapiens	cytoplasm	0.000933593	diff	0.940171	0.932692	0.971061	1.01625	1.00433	1.00977	1.10427	1.05655	1.05894	1.01846	1.00205	0.989744	0.977085	1.0083	1.00829	0.989733	1.00306	0.97541	0.967682	0.995387	0.992155	-0.0772993	0.0145063	0.10169	0.00482486	-0.00319911	-0.0154677	-0.021809		cytoplasm	GO:0015671 oxygen transport; GO:0044707 single-multicellular organism process; GO:0007596 blood coagulation; GO:0065008 regulation of biological quality; GO:0015669 gas transport; GO:0050878 regulation of body fluid levels; GO:0006950 response to stress; GO:0044699 single-organism process; GO:0050896 response to stimulus; GO:0032501 multicellular organismal process; GO:0007599 hemostasis; GO:0051…	GO:0072562 blood microparticle; GO:0044421 extracellular region part; GO:0005615 extracellular space; GO:0044464 cell part; GO:0005622 intracellular; GO:0005833 hemoglobin complex; GO:0005737 cytoplasm; GO:0032991 macromolecular complex; GO:0044445 cytosolic part; GO:0044424 intracellular part; GO:0043234 protein complex; GO:0005623 cell; GO:0005829 cytosol; GO:0005576 extracellular region; GO:00…	GO:0097159 organic cyclic compound binding; GO:1901363 heterocyclic compound binding; GO:0020037 heme binding; GO:0005506 iron ion binding; GO:0046914 transition metal ion binding; GO:0019825 oxygen binding; GO:0005488 binding; GO:0043167 ion binding; GO:0022892 substrate-specific transporter activity; GO:0046872 metal ion binding; GO:0043169 cation binding; GO:0005515 protein binding; GO:0005344…	K16151
2Hib	2Hib-Q5TCY1-1081	Q5TCY1	1081	K	Tau-tubulin kinase 1	TTBK1					Homo sapiens	nucleus	0.00105805	diff	0.861111	0.922009	0.89925	0.801733	0.861472	0.841477	0.566038	0.577381	0.517682	0.688205	0.620513	0.641026	0.901008	0.910517	0.900461	1.78953	1.7686	1.82684	1.37304	1.32103	1.36133	-0.162028	-0.260978	-0.854432	-0.623034	-0.145632	0.843848	0.434685	Cluster6	nucleus	GO:0050794 regulation of cellular process; GO:0016310 phosphorylation; GO:0044707 single-multicellular organism process; GO:0065008 regulation of biological quality; GO:0018209 peptidyl-serine modification; GO:0007420 brain development; GO:0044267 cellular protein metabolic process; GO:0044699 single-organism process; GO:0044237 cellular metabolic process; GO:0006796 phosphate-containing compound…	GO:0043229 intracellular organelle; GO:0005737 cytoplasm; GO:0044446 intracellular organelle part; GO:0031981 nuclear lumen; GO:0044424 intracellular part; GO:0005829 cytosol; GO:0005623 cell; GO:0044422 organelle part; GO:0043226 organelle; GO:0043231 intracellular membrane-bounded organelle; GO:0031974 membrane-enclosed lumen; GO:0005654 nucleoplasm; GO:0005634 nucleus; GO:0070013 intracellular…	GO:0005524 ATP binding; GO:1901265 nucleoside phosphate binding; GO:0016773 phosphotransferase activity, alcohol group as acceptor; GO:0001882 nucleoside binding; GO:0043167 ion binding; GO:0004672 protein kinase activity; GO:0000166 nucleotide binding; GO:0097159 organic cyclic compound binding; GO:1901363 heterocyclic compound binding; GO:0032549 ribonucleoside binding; GO:0097367 carbohydrate …	K08815
2Hib	2Hib-P02549-1486	P02549	1486	K	Spectrin alpha chain, erythrocytic 1	SPTA1					Homo sapiens	cytoplasm	0.00107865	diff	0.903846	0.902778	0.943194	1.03359	0.967532	0.944625	0.985104	0.960317	0.990177	1.01231	1.09538	1.05231	0.955087	1	0.990783	1.0616	1.01937	1.04508	1.05633	1.05166	1.03461	-0.125927	-0.0273817	-0.0314368	0.074214	-0.0265514	0.0591779	0.0669367		cytoplasm	GO:0044700 single organism signaling; GO:0002694 regulation of leukocyte activation; GO:0065008 regulation of biological quality; GO:0032944 regulation of mononuclear cell proliferation; GO:0032989 cellular component morphogenesis; GO:0030832 regulation of actin filament length; GO:0044237 cellular metabolic process; GO:0009605 response to external stimulus; GO:0008152 metabolic process; GO:00300…	GO:0016020 membrane; GO:0005938 cell cortex; GO:0071944 cell periphery; GO:0005737 cytoplasm; GO:0099568 cytoplasmic region; GO:0030863 cortical cytoskeleton; GO:0031224 intrinsic component of membrane; GO:0030864 cortical actin cytoskeleton; GO:0044424 intracellular part; GO:0005623 cell; GO:0009898 cytoplasmic side of plasma membrane; GO:0098562 cytoplasmic side of membrane; GO:0044422 organell…	GO:0051015 actin filament binding; GO:0046982 protein heterodimerization activity; GO:0005085 guanyl-nucleotide exchange factor activity; GO:0043167 ion binding; GO:0046983 protein dimerization activity; GO:0044877 macromolecular complex binding; GO:0005515 protein binding; GO:0098772 molecular function regulator; GO:0008092 cytoskeletal protein binding; GO:0005200 structural constituent of cytos…	K06114	SPTA; spectrin alpha
2Hib	2Hib-P54578-336	P54578	336	K	Ubiquitin carboxyl-terminal hydrolase 14	USP14					Homo sapiens	nucleus	0.00142359	diff	1.49145	1.12073	1.19507	0.930661	0.975108	0.878393	0.961271	0.967262	1.01572	0.949744	0.935385	0.969231	0.865261	1.01937	1.03134	0.799795	0.75841	0.795082	1.04063	1.21125	1.10937	0.332749	-0.109033	-0.0275025	-0.0719488	-0.0455319	-0.350691	0.161231		nucleus	GO:0044700 single organism signaling; GO:0070646 protein modification by small protein removal; GO:0044699 single-organism process; GO:1905897 regulation of response to endoplasmic reticulum stress; GO:0044237 cellular metabolic process; GO:1904293 negative regulation of ERAD pathway; GO:0010466 negative regulation of peptidase activity; GO:0008152 metabolic process; GO:0007154 cell communication…	GO:0097708 intracellular vesicle; GO:0043229 intracellular organelle; GO:0016020 membrane; GO:0044421 extracellular region part; GO:0000502 proteasome complex; GO:0031410 cytoplasmic vesicle; GO:0071944 cell periphery; GO:0005737 cytoplasm; GO:0031982 vesicle; GO:0032991 macromolecular complex; GO:0044424 intracellular part; GO:0005829 cytosol; GO:0005623 cell; GO:0005576 extracellular region; GO…	GO:0004843 thiol-dependent ubiquitin-specific protease activity; GO:0008233 peptidase activity; GO:0061134 peptidase regulator activity; GO:0044877 macromolecular complex binding; GO:0019783 ubiquitin-like protein-specific protease activity; GO:0005515 protein binding; GO:0008234 cysteine-type peptidase activity; GO:0016787 hydrolase activity; GO:0008192 RNA guanylyltransferase activity; GO:00987…	K11843
2Hib	2Hib-P61201-167	P61201	167	K	COP9 signalosome complex subunit 2	COPS2					Homo sapiens	cytoplasm,nucleus	0.00142359	diff	1.14316	1.16026	1.09861	0.867822	0.951299	0.993485	0.959285	0.968254	0.946955	0.945641	0.995897	0.897436	1.022	1.01199	1.02765	1.07495	1.01019	1.1168	0.996307	0.922509	0.937702	0.18105	-0.0953292	-0.0617146	-0.0808952	0.0293133	0.0927583	-0.0715006		cyto_nucl	GO:0044700 single organism signaling; GO:0070646 protein modification by small protein removal; GO:0097659 nucleic acid-templated transcription; GO:0048869 cellular developmental process; GO:0006289 nucleotide-excision repair; GO:0044699 single-organism process; GO:0022008 neurogenesis; GO:0009058 biosynthetic process; GO:0051253 negative regulation of RNA metabolic process; GO:0044237 cellular m…	GO:0043229 intracellular organelle; GO:0044446 intracellular organelle part; GO:0005737 cytoplasm; GO:0031981 nuclear lumen; GO:0032991 macromolecular complex; GO:0044424 intracellular part; GO:0005829 cytosol; GO:0008180 COP9 signalosome; GO:0005623 cell; GO:0044422 organelle part; GO:0031974 membrane-enclosed lumen; GO:0043231 intracellular membrane-bounded organelle; GO:0043226 organelle; GO:0…	GO:0003714 transcription corepressor activity; GO:0005488 binding; GO:0000989 transcription factor activity, transcription factor binding; GO:0005515 protein binding; GO:0003712 transcription cofactor activity; GO:0000988 transcription factor activity, protein binding; GO:0004871 signal transducer activity;	K12176
2Hib	2Hib-Q06830-197	Q06830	197	K	Peroxiredoxin-1	PRDX1					Homo sapiens	cytoplasm	0.00157174	diff	1.05769	1.10577	1.07717	1.09534	1.05844	1.07926	1.07448	1.12202	1.14931	1.17333	1.08718	1.12308	0.851512	0.828413	0.834101	0.762834	0.788991	0.790984	1.01754	1.03598	0.978311	0.111072	0.107789	0.156837	0.172887	-0.255061	-0.35692	0.0148164		cytoplasm	GO:0006801 superoxide metabolic process; GO:0000303 response to superoxide; GO:0065008 regulation of biological quality; GO:0032872 regulation of stress-activated MAPK cascade; GO:0002262 myeloid cell homeostasis; GO:1903533 regulation of protein targeting; GO:0023051 regulation of signaling; GO:0044699 single-organism process; GO:0044237 cellular metabolic process; GO:0048871 multicellular organ…	GO:0097708 intracellular vesicle; GO:0043229 intracellular organelle; GO:0005615 extracellular space; GO:0044421 extracellular region part; GO:0031410 cytoplasmic vesicle; GO:0042470 melanosome; GO:0005737 cytoplasm; GO:0031982 vesicle; GO:0044424 intracellular part; GO:0005829 cytosol; GO:0005623 cell; GO:0005576 extracellular region; GO:0005739 mitochondrion; GO:0048770 pigment granule; GO:0031…	GO:0003723 RNA binding; GO:0016209 antioxidant activity; GO:0005515 protein binding; GO:0016491 oxidoreductase activity; GO:1901363 heterocyclic compound binding; GO:0097159 organic cyclic compound binding; GO:0050839 cell adhesion molecule binding; GO:0042802 identical protein binding; GO:0003824 catalytic activity; GO:0005488 binding; GO:0008379 thioredoxin peroxidase activity; GO:0045296 cadhe…	K13279	PRDX1; peroxiredoxin 1 [EC:1.11.1.15]
2Hib	2Hib-P69905-62	P69905	62	K	Hemoglobin subunit alpha	HBA1					Homo sapiens	cytoplasm	0.00168931	diff	0.964744	0.979701	0.979636	1.00975	0.991342	1.00217	0.992056	0.969246	0.963654	0.96	0.958974	0.957949	1.04583	1.06089	1.0424	1.04723	1.05199	1.05943	0.987996	0.990775	0.998616	-0.0370174	0.00152785	-0.0366616	-0.0604364	0.0699402	0.0743255	-0.0109306		cytoplasm	GO:0044085 cellular component biogenesis; GO:0050794 regulation of cellular process; GO:0015671 oxygen transport; GO:0016043 cellular component organization; GO:0010941 regulation of cell death; GO:0015669 gas transport; GO:1901700 response to oxygen-containing compound; GO:0044699 single-organism process; GO:0050896 response to stimulus; GO:0044237 cellular metabolic process; GO:0051259 protein …	GO:0016020 membrane; GO:0005615 extracellular space; GO:0044421 extracellular region part; GO:0031410 cytoplasmic vesicle; GO:0015935 small ribosomal subunit; GO:0031982 vesicle; GO:0005737 cytoplasm; GO:0044433 cytoplasmic vesicle part; GO:0032991 macromolecular complex; GO:0044424 intracellular part; GO:0005623 cell; GO:0044422 organelle part; GO:0043228 non-membrane-bounded organelle; GO:00319…	GO:0097159 organic cyclic compound binding; GO:1901363 heterocyclic compound binding; GO:0020037 heme binding; GO:0005506 iron ion binding; GO:0046914 transition metal ion binding; GO:0019825 oxygen binding; GO:0005488 binding; GO:0043167 ion binding; GO:0022892 substrate-specific transporter activity; GO:0046872 metal ion binding; GO:0043169 cation binding; GO:0005515 protein binding; GO:0005344…	K13822	HBA; hemoglobin subunit alpha
2Hib	2Hib-P02042-18	P02042	18	K	Hemoglobin subunit delta	HBD					Homo sapiens	cytoplasm	0.00176625	diff	0.96688	0.919872	0.928189	1.02925	1.0303	1.02606	1.00397	1.00198	1.02063	0.947692	0.962051	0.98359	0.960587	1.03137	1.01475	1.03901	1.01223	0.981557	1.06094	1.03875	1.04569	-0.0921987	0.0405929	0.012679	-0.0523984	0.00255416	0.0153002	0.0682121		cytoplasm	GO:0015671 oxygen transport; GO:0044707 single-multicellular organism process; GO:0007596 blood coagulation; GO:0065008 regulation of biological quality; GO:0015669 gas transport; GO:0050878 regulation of body fluid levels; GO:0006950 response to stress; GO:0044699 single-organism process; GO:0050896 response to stimulus; GO:0032501 multicellular organismal process; GO:0007599 hemostasis; GO:0051…	GO:0072562 blood microparticle; GO:0044421 extracellular region part; GO:0005615 extracellular space; GO:0044464 cell part; GO:0005622 intracellular; GO:0005833 hemoglobin complex; GO:0005737 cytoplasm; GO:0032991 macromolecular complex; GO:0044445 cytosolic part; GO:0044424 intracellular part; GO:0043234 protein complex; GO:0005623 cell; GO:0005829 cytosol; GO:0005576 extracellular region; GO:00…	GO:0097159 organic cyclic compound binding; GO:1901363 heterocyclic compound binding; GO:0020037 heme binding; GO:0005506 iron ion binding; GO:0046914 transition metal ion binding; GO:0019825 oxygen binding; GO:0005488 binding; GO:0043167 ion binding; GO:0022892 substrate-specific transporter activity; GO:0046872 metal ion binding; GO:0043169 cation binding; GO:0005515 protein binding; GO:0005344…	K16151
2Hib	2Hib-Q9HD67-1210	Q9HD67	1210	K	Unconventional myosin-X	MYO10					Homo sapiens	nucleus	0.00194373	diff	1.15171	1.20406	1.12433	1.14085	1.0855	1.11944	1.07547	1.09127	1.03831	1.07077	1.09436	0.940513	0.835014	0.857011	0.886636	0.788501	0.72579	0.859631	0.981533	0.978782	1.05676	0.213583	0.157077	0.0950718	0.0467511	-0.218776	-0.341134	0.00727223		nucleus	GO:0044700 single organism signaling; GO:0050794 regulation of cellular process; GO:0046907 intracellular transport; GO:0065008 regulation of biological quality; GO:0002429 immune response-activating cell surface receptor signaling pathway; GO:0007166 cell surface receptor signaling pathway; GO:0002252 immune effector process; GO:0060491 regulation of cell projection assembly; GO:0038094 Fc-gamma…	GO:0016020 membrane; GO:0005938 cell cortex; GO:0071944 cell periphery; GO:0005737 cytoplasm; GO:0099568 cytoplasmic region; GO:0043025 neuronal cell body; GO:0032991 macromolecular complex; GO:0044424 intracellular part; GO:0098858 actin-based cell projection; GO:0005623 cell; GO:0044422 organelle part; GO:0043228 non-membrane-bounded organelle; GO:0031974 membrane-enclosed lumen; GO:0005856 cyt…	GO:0051015 actin filament binding; GO:0060002 plus-end directed microfilament motor activity; GO:1901265 nucleoside phosphate binding; GO:0003774 motor activity; GO:0016817 hydrolase activity, acting on acid anhydrides; GO:0016787 hydrolase activity; GO:0005515 protein binding; GO:0016887 ATPase activity; GO:1901363 heterocyclic compound binding; GO:0097159 organic cyclic compound binding; GO:000…	K12559	MYO10; myosin X
2Hib	2Hib-Q06830-35	Q06830	35	K	Peroxiredoxin-1	PRDX1					Homo sapiens	cytoplasm	0.00204478	diff	1.09936	1.10043	1.08039	0.964247	0.964286	0.989142	0.921549	0.991071	0.93222	1.03897	1.05436	1.05026	1.05775	1.00461	0.949309	0.955852	0.965341	1.00102	0.975993	0.937269	1.01615	0.128758	-0.0402476	-0.0773545	0.0674226	0.00419354	-0.038184	-0.0351356		cytoplasm	GO:0006801 superoxide metabolic process; GO:0000303 response to superoxide; GO:0065008 regulation of biological quality; GO:0032872 regulation of stress-activated MAPK cascade; GO:0002262 myeloid cell homeostasis; GO:1903533 regulation of protein targeting; GO:0023051 regulation of signaling; GO:0044699 single-organism process; GO:0044237 cellular metabolic process; GO:0048871 multicellular organ…	GO:0097708 intracellular vesicle; GO:0043229 intracellular organelle; GO:0005615 extracellular space; GO:0044421 extracellular region part; GO:0031410 cytoplasmic vesicle; GO:0042470 melanosome; GO:0005737 cytoplasm; GO:0031982 vesicle; GO:0044424 intracellular part; GO:0005829 cytosol; GO:0005623 cell; GO:0005576 extracellular region; GO:0005739 mitochondrion; GO:0048770 pigment granule; GO:0031…	GO:0003723 RNA binding; GO:0016209 antioxidant activity; GO:0005515 protein binding; GO:0016491 oxidoreductase activity; GO:1901363 heterocyclic compound binding; GO:0097159 organic cyclic compound binding; GO:0050839 cell adhesion molecule binding; GO:0042802 identical protein binding; GO:0003824 catalytic activity; GO:0005488 binding; GO:0008379 thioredoxin peroxidase activity; GO:0045296 cadhe…	K13279	PRDX1; peroxiredoxin 1 [EC:1.11.1.15]
2Hib	2Hib-Q92530-72	Q92530	72	K	Proteasome inhibitor PI31 subunit	PSMF1					Homo sapiens	mitochondria	0.0020584	diff	1.18269	1.12179	1.22615	0.994583	0.920996	0.93051	0.85998	0.946429	0.888016	0.980513	0.989744	1.03897	0.9945	1.03321	1.04608	1.08522	0.973496	0.862705	0.934441	1.01937	1.01892	0.234007	-0.0768254	-0.156134	0.00396506	0.0347251	-0.0446105	-0.0143671		mitochondria	GO:0044700 single organism signaling; GO:0065008 regulation of biological quality; GO:0032270 positive regulation of cellular protein metabolic process; GO:0002220 innate immune response activating cell surface receptor signaling pathway; GO:0007166 cell surface receptor signaling pathway; GO:0010608 posttranscriptional regulation of gene expression; GO:0051443 positive regulation of ubiquitin-pr…	GO:0016020 membrane; GO:0005783 endoplasmic reticulum; GO:0005737 cytoplasm; GO:0032991 macromolecular complex; GO:0044424 intracellular part; GO:0005623 cell; GO:0044422 organelle part; GO:1905369 endopeptidase complex; GO:0031974 membrane-enclosed lumen; GO:1902494 catalytic complex; GO:0005654 nucleoplasm; GO:0070013 intracellular organelle lumen; GO:0005622 intracellular; GO:0044464 cell part…	GO:0046982 protein heterodimerization activity; GO:0061134 peptidase regulator activity; GO:0046983 protein dimerization activity; GO:0044877 macromolecular complex binding; GO:0005515 protein binding; GO:0098772 molecular function regulator; GO:0004857 enzyme inhibitor activity; GO:0070628 proteasome binding; GO:0004866 endopeptidase inhibitor activity; GO:0042802 identical protein binding; GO:0…	K06700	PSMF1; proteasome inhibitor subunit 1 (PI31)
2Hib	2Hib-P07384-365	P07384	365	K	Calpain-1 catalytic subunit	CAPN1					Homo sapiens	nucleus	0.00221326	diff	1.07158	1.06944	1.12004	1.02059	0.948052	0.984799	0.992056	1.03175	0.982318	0.971282	0.942564	1.01333	0.976169	0.983395	0.924424	1.04928	1.03466	1.01742	0.942752	0.998155	0.982926	0.120052	-0.0232214	0.00261441	-0.0360888	-0.0574428	0.0478229	-0.0375201		nucleus	GO:0048732 gland development; GO:0045321 leukocyte activation; GO:0031424 keratinization; GO:0048869 cellular developmental process; GO:0044699 single-organism process; GO:0044237 cellular metabolic process; GO:0051234 establishment of localization; GO:0009913 epidermal cell differentiation; GO:0008152 metabolic process; GO:0022617 extracellular matrix disassembly; GO:0008544 epidermis developmen…	GO:0016020 membrane; GO:0044421 extracellular region part; GO:0031410 cytoplasmic vesicle; GO:0030054 cell junction; GO:0071944 cell periphery; GO:0031982 vesicle; GO:0005737 cytoplasm; GO:0044433 cytoplasmic vesicle part; GO:0044424 intracellular part; GO:0005623 cell; GO:1904813 ficolin-1-rich granule lumen; GO:0044422 organelle part; GO:0070062 extracellular exosome; GO:0031974 membrane-enclos…	GO:0004175 endopeptidase activity; GO:0004198 calcium-dependent cysteine-type endopeptidase activity; GO:0008233 peptidase activity; GO:0003824 catalytic activity; GO:0005488 binding; GO:0043167 ion binding; GO:0046872 metal ion binding; GO:0043169 cation binding; GO:0070011 peptidase activity, acting on L-amino acid peptides; GO:0005515 protein binding; GO:0016787 hydrolase activity; GO:0008234 …	K01367	CAPN1; calpain-1 [EC:3.4.22.52]
2Hib	2Hib-P02042-96	P02042	96	K	Hemoglobin subunit delta	HBD					Homo sapiens	cytoplasm	0.00236571	diff	0.869658	0.957265	0.946409	0.951246	1.00325	0.997828	1.01887	0.993056	0.96169	0.992821	0.998974	1.0041	1.03025	1.00923	1.02765	1.13758	1.07645	1.07684	0.999077	0.97048	0.991232	-0.114651	-0.0235232	-0.0131478	-0.00198966	0.0318625	0.13302	-0.0190893		cytoplasm	GO:0015671 oxygen transport; GO:0044707 single-multicellular organism process; GO:0007596 blood coagulation; GO:0065008 regulation of biological quality; GO:0015669 gas transport; GO:0050878 regulation of body fluid levels; GO:0006950 response to stress; GO:0044699 single-organism process; GO:0050896 response to stimulus; GO:0032501 multicellular organismal process; GO:0007599 hemostasis; GO:0051…	GO:0072562 blood microparticle; GO:0044421 extracellular region part; GO:0005615 extracellular space; GO:0044464 cell part; GO:0005622 intracellular; GO:0005833 hemoglobin complex; GO:0005737 cytoplasm; GO:0032991 macromolecular complex; GO:0044445 cytosolic part; GO:0044424 intracellular part; GO:0043234 protein complex; GO:0005623 cell; GO:0005829 cytosol; GO:0005576 extracellular region; GO:00…	GO:0097159 organic cyclic compound binding; GO:1901363 heterocyclic compound binding; GO:0020037 heme binding; GO:0005506 iron ion binding; GO:0046914 transition metal ion binding; GO:0019825 oxygen binding; GO:0005488 binding; GO:0043167 ion binding; GO:0022892 substrate-specific transporter activity; GO:0046872 metal ion binding; GO:0043169 cation binding; GO:0005515 protein binding; GO:0005344…	K16151
2Hib	2Hib-P68871-62	P68871	62	K	Hemoglobin subunit beta	HBB					Homo sapiens	cytoplasm	0.00310018	diff	0.964744	0.948718	0.968917	1.06717	1.02056	1.0228	0.975174	0.965278	0.969548	0.950769	0.980513	0.974359	1.03116	1.02306	1.02857	0.976386	0.995923	0.964139	1.0397	1.0655	1.0706	-0.0577619	0.0518946	-0.0439561	-0.0462331	0.0392702	-0.0310191	0.0820424		cytoplasm	GO:0044085 cellular component biogenesis; GO:0015671 oxygen transport; GO:0010941 regulation of cell death; GO:0007596 blood coagulation; GO:0065008 regulation of biological quality; GO:0045321 leukocyte activation; GO:0045428 regulation of nitric oxide biosynthetic process; GO:0070293 renal absorption; GO:0009891 positive regulation of biosynthetic process; GO:0044699 single-organism process; GO…	GO:1904724 tertiary granule lumen; GO:0005615 extracellular space; GO:0044421 extracellular region part; GO:0031410 cytoplasmic vesicle; GO:0005737 cytoplasm; GO:0031982 vesicle; GO:0044433 cytoplasmic vesicle part; GO:0032991 macromolecular complex; GO:0044424 intracellular part; GO:0005623 cell; GO:1904813 ficolin-1-rich granule lumen; GO:0044422 organelle part; GO:0070062 extracellular exosome…	GO:0005506 iron ion binding; GO:0019825 oxygen binding; GO:0043167 ion binding; GO:0022892 substrate-specific transporter activity; GO:0030492 hemoglobin binding; GO:0005515 protein binding; GO:1901363 heterocyclic compound binding; GO:0097159 organic cyclic compound binding; GO:0020037 heme binding; GO:0046914 transition metal ion binding; GO:0005488 binding; GO:0046872 metal ion binding; GO:004…	K13823	HBB; hemoglobin subunit beta
2Hib	2Hib-P00918-18	P00918	18	K	Carbonic anhydrase 2	CA2					Homo sapiens	cytoplasm	0.00320243	diff	0.955128	0.925214	0.977492	1.01625	0.977273	0.994571	1.05958	1.04563	1.04224	1.04821	1.07487	1.07282	0.990834	0.995387	1.00184	0.968172	0.980632	0.932377	0.972299	1.00277	0.985695	-0.0704062	-0.00592105	0.0691876	0.0911648	-0.00576586	-0.0586316	-0.0191094		cytoplasm	GO:0044700 single organism signaling; GO:0065008 regulation of biological quality; GO:1904385 cellular response to angiotensin; GO:0030641 regulation of cellular pH; GO:0030004 cellular monovalent inorganic cation homeostasis; GO:0032847 regulation of cellular pH reduction; GO:0044237 cellular metabolic process; GO:0032228 regulation of synaptic transmission, GABAergic; GO:0008152 metabolic proce…	GO:0016323 basolateral plasma membrane; GO:0016020 membrane; GO:0005615 extracellular space; GO:0044421 extracellular region part; GO:0071944 cell periphery; GO:0031982 vesicle; GO:0005737 cytoplasm; GO:0044424 intracellular part; GO:0098858 actin-based cell projection; GO:0005623 cell; GO:0070062 extracellular exosome; GO:0098590 plasma membrane region; GO:0043209 myelin sheath; GO:0044464 cell …	GO:0052689 carboxylic ester hydrolase activity; GO:0043167 ion binding; GO:0016829 lyase activity; GO:0005515 protein binding; GO:0016787 hydrolase activity; GO:0016836 hydro-lyase activity; GO:0008270 zinc ion binding; GO:0004089 carbonate dehydratase activity; GO:0016835 carbon-oxygen lyase activity; GO:0004064 arylesterase activity; GO:0046914 transition metal ion binding; GO:0003824 catalytic…	K18245	CA2; carbonic anhydrase 2 [EC:4.2.1.1]
2Hib	2Hib-P50395-112	P50395	112	K	Rab GDP dissociation inhibitor beta	GDI2					Homo sapiens	endoplasmic reticulum	0.0038504	diff	1.0812	1.09081	1.0911	0.940412	0.924242	0.946797	1.03774	1.02282	1.01473	1.06256	1.00615	1.07487	1.03666	0.989852	0.967742	0.905544	1.03262	0.990779	0.946445	0.948339	0.933087	0.121273	-0.0937218	0.0356969	0.0668551	-0.00335752	-0.0367331	-0.0852833		endoplasmic reticulum	GO:0044700 single organism signaling; GO:0045321 leukocyte activation; GO:0023051 regulation of signaling; GO:0044699 single-organism process; GO:0015031 protein transport; GO:0051234 establishment of localization; GO:0007165 signal transduction; GO:0008152 metabolic process; GO:0010646 regulation of cell communication; GO:0007154 cell communication; GO:0044093 positive regulation of molecular fu…	GO:0016020 membrane; GO:0034774 secretory granule lumen; GO:0044421 extracellular region part; GO:0031410 cytoplasmic vesicle; GO:0030054 cell junction; GO:0031982 vesicle; GO:0005737 cytoplasm; GO:0044433 cytoplasmic vesicle part; GO:0044424 intracellular part; GO:0035578 azurophil granule lumen; GO:0005623 cell; GO:0044422 organelle part; GO:0005775 vacuolar lumen; GO:0070062 extracellular exos…	GO:0031267 small GTPase binding; GO:0003723 RNA binding; GO:0005092 GDP-dissociation inhibitor activity; GO:0060589 nucleoside-triphosphatase regulator activity; GO:0030695 GTPase regulator activity; GO:0005515 protein binding; GO:0098772 molecular function regulator; GO:0016491 oxidoreductase activity; GO:1901363 heterocyclic compound binding; GO:0097159 organic cyclic compound binding; GO:00302…	K17255
2Hib	2Hib-P26447-22	P26447	22	K	Protein S100-A4	S100A4					Homo sapiens	extracellular	0.00395757	diff	0.91453	0.932692	0.842444	1.07042	1.1039	1.17047	1.06653	0.996032	1.10609	1.01231	0.982564	1.04923	0.975252	1.03229	0.952074	0.99076	1.00408	1.00307	0.98338	0.95941	0.898939	-0.158924	0.155956	0.0775544	0.0205344	-0.0203875	-0.00103151	-0.0792222		extracellular	GO:0050794 regulation of cellular process; GO:0044707 single-multicellular organism process; GO:0048869 cellular developmental process; GO:0023051 regulation of signaling; GO:1902533 positive regulation of intracellular signal transduction; GO:0044699 single-organism process; GO:0001837 epithelial to mesenchymal transition; GO:0030154 cell differentiation; GO:0010646 regulation of cell communicat…	GO:0043229 intracellular organelle; GO:0042995 cell projection; GO:0005615 extracellular space; GO:0044421 extracellular region part; GO:0005737 cytoplasm; GO:0031982 vesicle; GO:0044424 intracellular part; GO:0005623 cell; GO:0005576 extracellular region; GO:0043226 organelle; GO:0070062 extracellular exosome; GO:0043231 intracellular membrane-bounded organelle; GO:0005634 nucleus; GO:0005622 in…	GO:0003723 RNA binding; GO:0005102 receptor binding; GO:0043167 ion binding; GO:0005515 protein binding; GO:0048306 calcium-dependent protein binding; GO:1901363 heterocyclic compound binding; GO:0097159 organic cyclic compound binding; GO:0050786 RAGE receptor binding; GO:0042802 identical protein binding; GO:0008092 cytoskeletal protein binding; GO:0046914 transition metal ion binding; GO:00054…
2Hib	2Hib-P32119-26	P32119	26	K	Peroxiredoxin-2	PRDX2					Homo sapiens	cytoplasm	0.00395757	diff	0.946581	0.956197	0.94105	1.01733	0.995671	1.04343	0.961271	0.955357	0.93222	1.01436	0.991795	1.04308	0.985335	1.03875	0.999078	1.07803	1.03262	1.05635	1.00831	1.03044	0.99677	-0.0771596	0.0266236	-0.0747101	0.0231758	0.0107324	0.077932	0.0168454		cytoplasm	GO:0006801 superoxide metabolic process; GO:0050794 regulation of cellular process; GO:0033554 cellular response to stress; GO:0010941 regulation of cell death; GO:0000303 response to superoxide; GO:0065008 regulation of biological quality; GO:0043069 negative regulation of programmed cell death; GO:0045454 cell redox homeostasis; GO:0043067 regulation of programmed cell death; GO:1901700 respons…	GO:0044421 extracellular region part; GO:0031982 vesicle; GO:0005737 cytoplasm; GO:0044424 intracellular part; GO:0005623 cell; GO:0005829 cytosol; GO:0005576 extracellular region; GO:0043226 organelle; GO:0070062 extracellular exosome; GO:0005622 intracellular; GO:0044464 cell part; GO:1903561 extracellular vesicle; GO:0043227 membrane-bounded organelle; GO:0043230 extracellular organelle; GO:00…	GO:0003824 catalytic activity; GO:0008379 thioredoxin peroxidase activity; GO:0051920 peroxiredoxin activity; GO:0016209 antioxidant activity; GO:0004601 peroxidase activity; GO:0016491 oxidoreductase activity; GO:0016684 oxidoreductase activity, acting on peroxide as acceptor;	K03386
2Hib	2Hib-P62987-48	P62987	48	K	Ubiquitin-60S ribosomal protein L40	UBA52					Homo sapiens	extracellular	0.00402483	diff	0.952991	0.950855	0.915327	1.03684	1.01407	1.01846	0.959285	1.01885	0.982318	0.942564	0.928205	0.990769	1.02016	1.04244	1.00737	1.05955	1.02548	1.01434	1.03509	1.0203	1.06968	-0.0899363	0.0329104	-0.0195885	-0.0687336	0.0331196	0.0467673	0.0586404		extracellular	GO:0044700 single organism signaling; GO:0036508 protein alpha-1,2-demannosylation; GO:0010608 posttranscriptional regulation of gene expression; GO:1901185 negative regulation of ERBB signaling pathway; GO:0051443 positive regulation of ubiquitin-protein transferase activity; GO:0010564 regulation of cell cycle process; GO:0044237 cellular metabolic process; GO:0044264 cellular polysaccharide me…	GO:0016020 membrane; GO:0019867 outer membrane; GO:0044421 extracellular region part; GO:0031090 organelle membrane; GO:0005737 cytoplasm; GO:0044433 cytoplasmic vesicle part; GO:0032991 macromolecular complex; GO:0005623 cell; GO:0044422 organelle part; GO:0043228 non-membrane-bounded organelle; GO:0005765 lysosomal membrane; GO:0070062 extracellular exosome; GO:0005654 nucleoplasm; GO:0005622 i…	GO:0005515 protein binding; GO:0003735 structural constituent of ribosome; GO:0005198 structural molecule activity; GO:0005488 binding;	K02927	RP-L40e; large subunit ribosomal protein L40e
2Hib	2Hib-P02549-198	P02549	198	K	Spectrin alpha chain, erythrocytic 1	SPTA1					Homo sapiens	cytoplasm	0.00440137	diff	0.864316	0.969017	0.920686	1.04225	1.00974	1.04886	0.910626	0.979167	0.935167	0.962051	1	0.964103	1.14757	1.08026	1.13548	1.05339	0.981651	1.02049	1.012	0.98155	0.973696	-0.124998	0.0475042	-0.0873826	-0.0361853	0.164422	0.0258614	-0.0160361		cytoplasm	GO:0044700 single organism signaling; GO:0002694 regulation of leukocyte activation; GO:0065008 regulation of biological quality; GO:0032944 regulation of mononuclear cell proliferation; GO:0032989 cellular component morphogenesis; GO:0030832 regulation of actin filament length; GO:0044237 cellular metabolic process; GO:0009605 response to external stimulus; GO:0008152 metabolic process; GO:00300…	GO:0016020 membrane; GO:0005938 cell cortex; GO:0071944 cell periphery; GO:0005737 cytoplasm; GO:0099568 cytoplasmic region; GO:0030863 cortical cytoskeleton; GO:0031224 intrinsic component of membrane; GO:0030864 cortical actin cytoskeleton; GO:0044424 intracellular part; GO:0005623 cell; GO:0009898 cytoplasmic side of plasma membrane; GO:0098562 cytoplasmic side of membrane; GO:0044422 organell…	GO:0051015 actin filament binding; GO:0046982 protein heterodimerization activity; GO:0005085 guanyl-nucleotide exchange factor activity; GO:0043167 ion binding; GO:0046983 protein dimerization activity; GO:0044877 macromolecular complex binding; GO:0005515 protein binding; GO:0098772 molecular function regulator; GO:0008092 cytoskeletal protein binding; GO:0005200 structural constituent of cytos…	K06114	SPTA; spectrin alpha
2Hib	2Hib-P69905-61	P69905	61	K	Hemoglobin subunit alpha	HBA1					Homo sapiens	cytoplasm	0.00440137	diff	0.969017	0.945513	0.950697	1.02275	1.05844	1.08578	0.995035	0.958333	0.948919	0.956923	0.958974	0.935385	1.03391	1.05627	1.04793	1.00308	0.986748	0.982582	1.02308	1.03598	1.05215	-0.0663933	0.0777083	-0.0480747	-0.0734431	0.0648787	-0.0133865	0.0524175		cytoplasm	GO:0044085 cellular component biogenesis; GO:0050794 regulation of cellular process; GO:0015671 oxygen transport; GO:0016043 cellular component organization; GO:0010941 regulation of cell death; GO:0015669 gas transport; GO:1901700 response to oxygen-containing compound; GO:0044699 single-organism process; GO:0050896 response to stimulus; GO:0044237 cellular metabolic process; GO:0051259 protein …	GO:0016020 membrane; GO:0005615 extracellular space; GO:0044421 extracellular region part; GO:0031410 cytoplasmic vesicle; GO:0015935 small ribosomal subunit; GO:0031982 vesicle; GO:0005737 cytoplasm; GO:0044433 cytoplasmic vesicle part; GO:0032991 macromolecular complex; GO:0044424 intracellular part; GO:0005623 cell; GO:0044422 organelle part; GO:0043228 non-membrane-bounded organelle; GO:00319…	GO:0097159 organic cyclic compound binding; GO:1901363 heterocyclic compound binding; GO:0020037 heme binding; GO:0005506 iron ion binding; GO:0046914 transition metal ion binding; GO:0019825 oxygen binding; GO:0005488 binding; GO:0043167 ion binding; GO:0022892 substrate-specific transporter activity; GO:0046872 metal ion binding; GO:0043169 cation binding; GO:0005515 protein binding; GO:0005344…	K13822	HBA; hemoglobin subunit alpha
2Hib	2Hib-P04040-243	P04040	243	K	Catalase	CAT					Homo sapiens	cytoplasm	0.0046352	diff	0.924145	0.969017	0.951768	0.940412	0.991342	0.972856	1.0139	0.97619	0.975442	0.993846	1.00718	1.02667	1.0165	1.03321	1.02581	1.08522	1.02548	1.0543	1.02585	1.00092	0.99677	-0.0768439	-0.0469611	-0.0169061	0.0131277	0.0358336	0.076859	0.0111627		cytoplasm	GO:0044085 cellular component biogenesis; GO:0001649 osteoblast differentiation; GO:0010941 regulation of cell death; GO:0045321 leukocyte activation; GO:0006066 alcohol metabolic process; GO:0044255 cellular lipid metabolic process; GO:0044237 cellular metabolic process; GO:0032088 negative regulation of NF-kappaB transcription factor activity; GO:0033189 response to vitamin A; GO:0009605 respon…	GO:0016020 membrane; GO:0044421 extracellular region part; GO:0031090 organelle membrane; GO:0005737 cytoplasm; GO:0044433 cytoplasmic vesicle part; GO:0044438 microbody part; GO:0005623 cell; GO:1904813 ficolin-1-rich granule lumen; GO:0044422 organelle part; GO:0005778 peroxisomal membrane; GO:0070062 extracellular exosome; GO:0101002 ficolin-1-rich granule; GO:0005925 focal adhesion; GO:000562…	GO:1901265 nucleoside phosphate binding; GO:0005102 receptor binding; GO:0043167 ion binding; GO:0046983 protein dimerization activity; GO:0016209 antioxidant activity; GO:0004096 catalase activity; GO:0016787 hydrolase activity; GO:0005515 protein binding; GO:0000166 nucleotide binding; GO:0004046 aminoacylase activity; GO:0048037 cofactor binding; GO:0016491 oxidoreductase activity; GO:0097159 …	K03781	katE; catalase [EC:1.11.1.6]
2Hib	2Hib-P00918-227	P00918	227	K	Carbonic anhydrase 2	CA2					Homo sapiens	cytoplasm	0.00469346	diff	0.959402	0.882479	0.915327	0.969664	1.00325	0.944625	1.0715	0.977183	1.01572	0.998974	1.0041	1.00923	0.964253	0.997232	1.01475	1.00616	1.10907	1.07787	1.03601	1.02768	1.02077	-0.1226	-0.0406507	0.0296099	0.0058941	-0.0117984	0.0887984	0.0400254		cytoplasm	GO:0044700 single organism signaling; GO:0065008 regulation of biological quality; GO:1904385 cellular response to angiotensin; GO:0030641 regulation of cellular pH; GO:0030004 cellular monovalent inorganic cation homeostasis; GO:0032847 regulation of cellular pH reduction; GO:0044237 cellular metabolic process; GO:0032228 regulation of synaptic transmission, GABAergic; GO:0008152 metabolic proce…	GO:0016323 basolateral plasma membrane; GO:0016020 membrane; GO:0005615 extracellular space; GO:0044421 extracellular region part; GO:0071944 cell periphery; GO:0031982 vesicle; GO:0005737 cytoplasm; GO:0044424 intracellular part; GO:0098858 actin-based cell projection; GO:0005623 cell; GO:0070062 extracellular exosome; GO:0098590 plasma membrane region; GO:0043209 myelin sheath; GO:0044464 cell …	GO:0052689 carboxylic ester hydrolase activity; GO:0043167 ion binding; GO:0016829 lyase activity; GO:0005515 protein binding; GO:0016787 hydrolase activity; GO:0016836 hydro-lyase activity; GO:0008270 zinc ion binding; GO:0004089 carbonate dehydratase activity; GO:0016835 carbon-oxygen lyase activity; GO:0004064 arylesterase activity; GO:0046914 transition metal ion binding; GO:0003824 catalytic…	K18245	CA2; carbonic anhydrase 2 [EC:4.2.1.1]
2Hib	2Hib-P02549-1782	P02549	1782	K	Spectrin alpha chain, erythrocytic 1	SPTA1					Homo sapiens	cytoplasm	0.00474557	diff	0.943376	0.882479	0.918542	0.945829	1.05519	0.953312	0.999007	1.03472	1.03242	1.07795	1.01538	1.08821	1.01833	0.990775	0.976959	1.01643	1.04485	0.982582	1.00369	0.98524	1.04661	-0.129015	-0.0239399	0.0312784	0.0840885	-0.00693128	0.0204851	0.016529		cytoplasm	GO:0044700 single organism signaling; GO:0002694 regulation of leukocyte activation; GO:0065008 regulation of biological quality; GO:0032944 regulation of mononuclear cell proliferation; GO:0032989 cellular component morphogenesis; GO:0030832 regulation of actin filament length; GO:0044237 cellular metabolic process; GO:0009605 response to external stimulus; GO:0008152 metabolic process; GO:00300…	GO:0016020 membrane; GO:0005938 cell cortex; GO:0071944 cell periphery; GO:0005737 cytoplasm; GO:0099568 cytoplasmic region; GO:0030863 cortical cytoskeleton; GO:0031224 intrinsic component of membrane; GO:0030864 cortical actin cytoskeleton; GO:0044424 intracellular part; GO:0005623 cell; GO:0009898 cytoplasmic side of plasma membrane; GO:0098562 cytoplasmic side of membrane; GO:0044422 organell…	GO:0051015 actin filament binding; GO:0046982 protein heterodimerization activity; GO:0005085 guanyl-nucleotide exchange factor activity; GO:0043167 ion binding; GO:0046983 protein dimerization activity; GO:0044877 macromolecular complex binding; GO:0005515 protein binding; GO:0098772 molecular function regulator; GO:0008092 cytoskeletal protein binding; GO:0005200 structural constituent of cytos…	K06114	SPTA; spectrin alpha
2Hib	2Hib-P04040-237	P04040	237	K	Catalase	CAT					Homo sapiens	cytoplasm	0.00485671	diff	0.911325	0.939103	0.918542	0.985915	0.941558	0.980456	1.04767	1.06746	1.0334	0.98359	1.0359	1.10462	0.980752	1.01937	0.998157	1.04517	0.996942	0.964139	1.04894	0.997232	1.00323	-0.11573	-0.0452722	0.0695863	0.0568513	-0.00100683	0.00221293	0.0231947		cytoplasm	GO:0044085 cellular component biogenesis; GO:0001649 osteoblast differentiation; GO:0010941 regulation of cell death; GO:0045321 leukocyte activation; GO:0006066 alcohol metabolic process; GO:0044255 cellular lipid metabolic process; GO:0044237 cellular metabolic process; GO:0032088 negative regulation of NF-kappaB transcription factor activity; GO:0033189 response to vitamin A; GO:0009605 respon…	GO:0016020 membrane; GO:0044421 extracellular region part; GO:0031090 organelle membrane; GO:0005737 cytoplasm; GO:0044433 cytoplasmic vesicle part; GO:0044438 microbody part; GO:0005623 cell; GO:1904813 ficolin-1-rich granule lumen; GO:0044422 organelle part; GO:0005778 peroxisomal membrane; GO:0070062 extracellular exosome; GO:0101002 ficolin-1-rich granule; GO:0005925 focal adhesion; GO:000562…	GO:1901265 nucleoside phosphate binding; GO:0005102 receptor binding; GO:0043167 ion binding; GO:0046983 protein dimerization activity; GO:0016209 antioxidant activity; GO:0004096 catalase activity; GO:0016787 hydrolase activity; GO:0005515 protein binding; GO:0000166 nucleotide binding; GO:0004046 aminoacylase activity; GO:0048037 cofactor binding; GO:0016491 oxidoreductase activity; GO:0097159 …	K03781	katE; catalase [EC:1.11.1.6]
2Hib	2Hib-P11142-126	P11142	126	K	Heat shock cognate 71 kDa protein	HSPA8					Homo sapiens	cytoplasm	0.00497177	diff	0.878205	0.847222	0.95284	1	1.00758	0.901194	0.969215	0.968254	0.977407	1.01231	1.00205	1.04205	1.07516	0.972325	1.05714	1.05749	1.17227	1.11475	1.00554	1.03229	0.955238	-0.165417	-0.0464005	-0.0415408	0.0266768	0.0480775	0.155562	-0.00408413		cytoplasm	GO:0044700 single organism signaling; GO:0010608 posttranscriptional regulation of gene expression; GO:0006623 protein targeting to vacuole; GO:0006914 autophagy; GO:0044237 cellular metabolic process; GO:0008152 metabolic process; GO:0019693 ribose phosphate metabolic process; GO:0006396 RNA processing; GO:0044794 positive regulation by host of viral process; GO:0051716 cellular response to stim…	GO:0016020 membrane; GO:0044421 extracellular region part; GO:0031090 organelle membrane; GO:0000974 Prp19 complex; GO:0005737 cytoplasm; GO:0044433 cytoplasmic vesicle part; GO:0032991 macromolecular complex; GO:0005623 cell; GO:1904813 ficolin-1-rich granule lumen; GO:0044422 organelle part; GO:0005775 vacuolar lumen; GO:0043228 non-membrane-bounded organelle; GO:0005765 lysosomal membrane; GO:…	GO:0055131 C3HC4-type RING finger domain binding; GO:1901265 nucleoside phosphate binding; GO:0031625 ubiquitin protein ligase binding; GO:0005102 receptor binding; GO:0016817 hydrolase activity, acting on acid anhydrides; GO:0016787 hydrolase activity; GO:0005515 protein binding; GO:0003823 antigen binding; GO:0001786 phosphatidylserine binding; GO:0016887 ATPase activity; GO:0097159 organic cyc…	K03283	HSPA1s; heat shock 70kDa protein 1/2/6/8
2Hib	2Hib-P31948-486	P31948	486	K	Stress-induced-phosphoprotein 1	STIP1					Homo sapiens	cytoplasm	0.00514138	diff	1.13996	1.23291	1.18435	1.26652	0.957792	1.10206	0.939424	1.07143	0.950884	0.993846	0.907692	0.980513	0.887259	0.929889	0.857143	0.824435	0.861366	0.898566	0.996307	1.05443	1.05861	0.245047	0.139621	-0.0210915	-0.0590073	-0.166611	-0.216043	0.0510962		cytoplasm	GO:0006950 response to stress; GO:0050896 response to stimulus;	GO:0043229 intracellular organelle; GO:0005737 cytoplasm; GO:0012505 endomembrane system; GO:0032991 macromolecular complex; GO:0044424 intracellular part; GO:0005623 cell; GO:0043231 intracellular membrane-bounded organelle; GO:0043226 organelle; GO:0005634 nucleus; GO:0005622 intracellular; GO:0044464 cell part; GO:0043209 myelin sheath; GO:0043227 membrane-bounded organelle; GO:0043234 protein…	GO:0097159 organic cyclic compound binding; GO:1901363 heterocyclic compound binding; GO:0003723 RNA binding; GO:0031072 heat shock protein binding; GO:0051087 chaperone binding; GO:0005488 binding; GO:0003676 nucleic acid binding; GO:0005515 protein binding; GO:0008022 protein C-terminus binding; GO:0030544 Hsp70 protein binding;	K09553	STIP1; stress-induced-phosphoprotein 1
2Hib	2Hib-P11277-1518	P11277	1518	K	Spectrin beta chain, erythrocytic	SPTB					Homo sapiens	nucleus	0.0051916	diff	0.870726	0.909188	0.873526	0.975081	0.945887	1.02063	1.08937	1.04365	1.08251	0.962051	1.01641	1.14872	0.996334	0.983395	0.970507	1.09343	1.10499	1.03484	1.01385	0.998155	0.88694	-0.177378	-0.0290685	0.0998419	0.0558977	-0.0242154	0.107434	-0.0519701		nucleus	GO:0044700 single organism signaling; GO:0030833 regulation of actin filament polymerization; GO:0065008 regulation of biological quality; GO:0030835 negative regulation of actin filament depolymerization; GO:0051129 negative regulation of cellular component organization; GO:0048869 cellular developmental process; GO:0048666 neuron development; GO:0044699 single-organism process; GO:0032989 cellu…	GO:0016020 membrane; GO:0005938 cell cortex; GO:0071944 cell periphery; GO:0005737 cytoplasm; GO:0099568 cytoplasmic region; GO:0030863 cortical cytoskeleton; GO:0031224 intrinsic component of membrane; GO:0032991 macromolecular complex; GO:0030864 cortical actin cytoskeleton; GO:0044424 intracellular part; GO:0005623 cell; GO:0009898 cytoplasmic side of plasma membrane; GO:0098562 cytoplasmic si…	GO:0051015 actin filament binding; GO:0008092 cytoskeletal protein binding; GO:0005085 guanyl-nucleotide exchange factor activity; GO:0005200 structural constituent of cytoskeleton; GO:0005488 binding; GO:0044877 macromolecular complex binding; GO:0003779 actin binding; GO:0005088 Ras guanyl-nucleotide exchange factor activity; GO:0005515 protein binding; GO:0098772 molecular function regulator; …	K06115
2Hib	2Hib-P31948-237	P31948	237	K	Stress-induced-phosphoprotein 1	STIP1					Homo sapiens	cytoplasm	0.00591558	diff	1.13141	1.0812	1.07824	1.09317	1.08009	1.11075	1.1291	1.09226	1.0275	0.97641	0.952821	0.97641	0.915674	0.998155	0.95023	0.738193	0.727829	0.824795	1.0397	1.0738	1.0503	0.133144	0.130401	0.113878	-0.0462016	-0.0678032	-0.391384	0.0765671		cytoplasm	GO:0006950 response to stress; GO:0050896 response to stimulus;	GO:0043229 intracellular organelle; GO:0005737 cytoplasm; GO:0012505 endomembrane system; GO:0032991 macromolecular complex; GO:0044424 intracellular part; GO:0005623 cell; GO:0043231 intracellular membrane-bounded organelle; GO:0043226 organelle; GO:0005634 nucleus; GO:0005622 intracellular; GO:0044464 cell part; GO:0043209 myelin sheath; GO:0043227 membrane-bounded organelle; GO:0043234 protein…	GO:0097159 organic cyclic compound binding; GO:1901363 heterocyclic compound binding; GO:0003723 RNA binding; GO:0031072 heat shock protein binding; GO:0051087 chaperone binding; GO:0005488 binding; GO:0003676 nucleic acid binding; GO:0005515 protein binding; GO:0008022 protein C-terminus binding; GO:0030544 Hsp70 protein binding;	K09553	STIP1; stress-induced-phosphoprotein 1
2Hib	2Hib-P04406-117	P04406	117	K	Glyceraldehyde-3-phosphate dehydrogenase	GAPDH					Homo sapiens	cytoplasm	0.00629646	diff	1.0844	1.08013	1.08896	1.12351	1.05411	1.08795	0.885799	0.944444	0.874263	0.991795	0.905641	0.980513	0.987168	0.995387	1.01382	0.909651	0.963303	0.980533	1.0397	1.06642	0.995847	0.117018	0.121884	-0.150424	-0.0610889	-0.00183142	-0.072972	0.0476486		cytoplasm	GO:0065008 regulation of biological quality; GO:0009116 nucleoside metabolic process; GO:0006165 nucleoside diphosphate phosphorylation; GO:0019362 pyridine nucleotide metabolic process; GO:0070997 neuron death; GO:0006096 glycolytic process; GO:0010608 posttranscriptional regulation of gene expression; GO:0009185 ribonucleoside diphosphate metabolic process; GO:0071345 cellular response to cytok…	GO:0016020 membrane; GO:0044421 extracellular region part; GO:0031090 organelle membrane; GO:0071944 cell periphery; GO:0005737 cytoplasm; GO:0031982 vesicle; GO:0032991 macromolecular complex; GO:0044424 intracellular part; GO:0005623 cell; GO:0097452 GAIT complex; GO:0044422 organelle part; GO:0043228 non-membrane-bounded organelle; GO:0005856 cytoskeleton; GO:0070062 extracellular exosome; GO:…	GO:0016769 transferase activity, transferring nitrogenous groups; GO:1901265 nucleoside phosphate binding; GO:0016903 oxidoreductase activity, acting on the aldehyde or oxo group of donors; GO:0015631 tubulin binding; GO:0005515 protein binding; GO:0000166 nucleotide binding; GO:0048037 cofactor binding; GO:0016491 oxidoreductase activity; GO:0097159 organic cyclic compound binding; GO:1901363 he…	K00134	GAPDH; glyceraldehyde 3-phosphate dehydrogenase [EC:1.2.1.12]
2Hib	2Hib-P11277-46	P11277	46	K	Spectrin beta chain, erythrocytic	SPTB					Homo sapiens	nucleus	0.00629646	diff	0.903846	0.965812	0.889603	0.979415	0.930736	0.913138	1.00993	0.991071	1.00884	0.889231	0.982564	0.966154	0.996334	1.00646	1.00184	1.1386	1.0367	1.1209	1.08126	1.07934	1.08906	-0.121601	-0.0882198	0.00467185	-0.081474	0.00221469	0.13464	0.115313		nucleus	GO:0044700 single organism signaling; GO:0030833 regulation of actin filament polymerization; GO:0065008 regulation of biological quality; GO:0030835 negative regulation of actin filament depolymerization; GO:0051129 negative regulation of cellular component organization; GO:0048869 cellular developmental process; GO:0048666 neuron development; GO:0044699 single-organism process; GO:0032989 cellu…	GO:0016020 membrane; GO:0005938 cell cortex; GO:0071944 cell periphery; GO:0005737 cytoplasm; GO:0099568 cytoplasmic region; GO:0030863 cortical cytoskeleton; GO:0031224 intrinsic component of membrane; GO:0032991 macromolecular complex; GO:0030864 cortical actin cytoskeleton; GO:0044424 intracellular part; GO:0005623 cell; GO:0009898 cytoplasmic side of plasma membrane; GO:0098562 cytoplasmic si…	GO:0051015 actin filament binding; GO:0008092 cytoskeletal protein binding; GO:0005085 guanyl-nucleotide exchange factor activity; GO:0005200 structural constituent of cytoskeleton; GO:0005488 binding; GO:0044877 macromolecular complex binding; GO:0003779 actin binding; GO:0005088 Ras guanyl-nucleotide exchange factor activity; GO:0005515 protein binding; GO:0098772 molecular function regulator; …	K06115
2Hib	2Hib-P32119-196	P32119	196	K	Peroxiredoxin-2	PRDX2					Homo sapiens	cytoplasm	0.00629646	diff	0.965812	0.930556	0.930332	0.995666	1.03571	1.01629	0.984111	0.983135	0.943026	0.989744	1.00103	0.977436	1.04216	1.05535	1.04055	0.985626	0.980632	1.07377	1.03693	1.01384	1.02169	-0.0860679	0.0225559	-0.0440922	-0.0154401	0.0648846	0.0178607	0.0343691		cytoplasm	GO:0006801 superoxide metabolic process; GO:0050794 regulation of cellular process; GO:0033554 cellular response to stress; GO:0010941 regulation of cell death; GO:0000303 response to superoxide; GO:0065008 regulation of biological quality; GO:0043069 negative regulation of programmed cell death; GO:0045454 cell redox homeostasis; GO:0043067 regulation of programmed cell death; GO:1901700 respons…	GO:0044421 extracellular region part; GO:0031982 vesicle; GO:0005737 cytoplasm; GO:0044424 intracellular part; GO:0005623 cell; GO:0005829 cytosol; GO:0005576 extracellular region; GO:0043226 organelle; GO:0070062 extracellular exosome; GO:0005622 intracellular; GO:0044464 cell part; GO:1903561 extracellular vesicle; GO:0043227 membrane-bounded organelle; GO:0043230 extracellular organelle; GO:00…	GO:0003824 catalytic activity; GO:0008379 thioredoxin peroxidase activity; GO:0051920 peroxiredoxin activity; GO:0016209 antioxidant activity; GO:0004601 peroxidase activity; GO:0016491 oxidoreductase activity; GO:0016684 oxidoreductase activity, acting on peroxide as acceptor;	K03386
2Hib	2Hib-P52209-51	P52209	51	K	6-phosphogluconate dehydrogenase, decarboxylating	PGD					Homo sapiens	cytoplasm,nucleus	0.00629646	diff	0.88141	0.919872	0.787781	0.976165	1.06385	0.956569	0.97716	0.974206	1.07073	1.1641	1.06256	0.991795	0.944088	0.95941	1.07281	1.06263	1.12844	1.13012	1.00739	0.914207	0.979234	-0.215581	-0.00318804	0.00918547	0.0982939	-0.0137973	0.146149	-0.0496881		cyto_nucl	GO:0006739 NADP metabolic process; GO:0016051 carbohydrate biosynthetic process; GO:0019362 pyridine nucleotide metabolic process; GO:0006725 cellular aromatic compound metabolic process; GO:0046496 nicotinamide nucleotide metabolic process; GO:0009051 pentose-phosphate shunt, oxidative branch; GO:0009117 nucleotide metabolic process; GO:0044699 single-organism process; GO:0009058 biosynthetic pr…	GO:0043229 intracellular organelle; GO:0044421 extracellular region part; GO:0005737 cytoplasm; GO:0031982 vesicle; GO:0044424 intracellular part; GO:0005829 cytosol; GO:0005623 cell; GO:0005576 extracellular region; GO:0043226 organelle; GO:0070062 extracellular exosome; GO:0043231 intracellular membrane-bounded organelle; GO:0005634 nucleus; GO:0005622 intracellular; GO:0044464 cell part; GO:19…	GO:0016614 oxidoreductase activity, acting on CH-OH group of donors; GO:0016616 oxidoreductase activity, acting on the CH-OH group of donors, NAD or NADP as acceptor; GO:0004616 phosphogluconate dehydrogenase (decarboxylating) activity; GO:0003824 catalytic activity; GO:0016491 oxidoreductase activity;	K00033	PGD; 6-phosphogluconate dehydrogenase [EC:1.1.1.44 1.1.1.343]
2Hib	2Hib-Q13228-125	Q13228	125	K	Methanethiol oxidase	SELENBP1					Homo sapiens	cytoplasm	0.00633891	diff	0.833333	0.877137	0.928189	1.14193	0.961039	0.954397	1.04568	1.04663	1.07466	1.06564	1.07795	0.97641	1.01742	1.05443	1.04793	1.0154	0.982671	1.01025	0.899354	0.994465	1.00138	-0.186557	0.022267	0.0780214	0.0551898	0.0563021	0.00384509	-0.0530171		cytoplasm	GO:0045184 establishment of protein localization; GO:0006810 transport; GO:0071702 organic substance transport; GO:0051179 localization; GO:0033036 macromolecule localization; GO:0008104 protein localization; GO:0015031 protein transport; GO:0051234 establishment of localization;	GO:0016020 membrane; GO:0005615 extracellular space; GO:0044421 extracellular region part; GO:0005737 cytoplasm; GO:0031982 vesicle; GO:0044424 intracellular part; GO:0005623 cell; GO:0044422 organelle part; GO:0043228 non-membrane-bounded organelle; GO:0031974 membrane-enclosed lumen; GO:0070062 extracellular exosome; GO:0070013 intracellular organelle lumen; GO:0005622 intracellular; GO:0044464…	GO:0005515 protein binding; GO:0008430 selenium binding; GO:0005488 binding;	K17285
2Hib	2Hib-P35579-972	P35579	972	K	Myosin-9	MYH9					Homo sapiens	cytoplasm,nucleus	0.0067904	diff	0.892094	0.923077	0.873526	1.01408	0.930736	0.935939	0.978153	0.963294	1.09528	0.985641	0.958974	1.05026	1.06874	1.07288	0.998157	1.01745	1.02345	0.940574	1.03878	1.10886	1.09275	-0.158429	-0.0596305	0.0151619	-0.00352002	0.0649137	-0.00999649	0.110645		cyto_nucl	GO:0044700 single organism signaling; GO:0090130 tissue migration; GO:0007596 blood coagulation; GO:0065008 regulation of biological quality; GO:0045321 leukocyte activation; GO:0032270 positive regulation of cellular protein metabolic process; GO:0007166 cell surface receptor signaling pathway; GO:0022414 reproductive process; GO:0043009 chordate embryonic development; GO:0032989 cellular compon…	GO:0016020 membrane; GO:0098862 cluster of actin-based cell projections; GO:0044421 extracellular region part; GO:0099568 cytoplasmic region; GO:0005737 cytoplasm; GO:0032991 macromolecular complex; GO:0005913 cell-cell adherens junction; GO:0005623 cell; GO:0032155 cell division site part; GO:0044422 organelle part; GO:0043228 non-membrane-bounded organelle; GO:0070062 extracellular exosome; GO:…	GO:0051015 actin filament binding; GO:1901265 nucleoside phosphate binding; GO:0003774 motor activity; GO:0046983 protein dimerization activity; GO:0016817 hydrolase activity, acting on acid anhydrides; GO:0016787 hydrolase activity; GO:0005515 protein binding; GO:0016887 ATPase activity; GO:1901363 heterocyclic compound binding; GO:0097159 organic cyclic compound binding; GO:0042802 identical pr…	K10352	MYH; myosin heavy chain
2Hib	2Hib-P07738-18	P07738	18	K	Bisphosphoglycerate mutase	BPGM					Homo sapiens	cytoplasm	0.0069034	diff	0.901709	0.869658	0.945338	1.03684	1.02381	0.961998	0.970209	0.956349	0.899804	1.03487	1.00103	1.02051	0.957837	0.944649	0.974194	0.991786	1.14271	1.14037	1.10988	1.06642	1.06322	-0.143948	0.0100804	-0.0867806	0.0267418	-0.0606723	0.123354	0.110541		cytoplasm	GO:0006757 ATP generation from ADP; GO:0009116 nucleoside metabolic process; GO:0042278 purine nucleoside metabolic process; GO:0006165 nucleoside diphosphate phosphorylation; GO:0046031 ADP metabolic process; GO:0019362 pyridine nucleotide metabolic process; GO:0019319 hexose biosynthetic process; GO:0006096 glycolytic process; GO:0009167 purine ribonucleoside monophosphate metabolic process; GO…	GO:0044421 extracellular region part; GO:0031982 vesicle; GO:0005737 cytoplasm; GO:0044424 intracellular part; GO:0005829 cytosol; GO:0005623 cell; GO:0005576 extracellular region; GO:0043226 organelle; GO:0070062 extracellular exosome; GO:0005622 intracellular; GO:0044464 cell part; GO:1903561 extracellular vesicle; GO:0043227 membrane-bounded organelle; GO:0043230 extracellular organelle; GO:00…	GO:0016853 isomerase activity; GO:0046538 2,3-bisphosphoglycerate-dependent phosphoglycerate mutase activity; GO:0003824 catalytic activity; GO:0016868 intramolecular transferase activity, phosphotransferases; GO:0004619 phosphoglycerate mutase activity; GO:0016787 hydrolase activity; GO:0004082 bisphosphoglycerate mutase activity; GO:0016866 intramolecular transferase activity;	K01837	BPGM; bisphosphoglycerate/phosphoglycerate mutase [EC:5.4.2.4 5.4.2.11]
2Hib	2Hib-Q9UNZ2-127	Q9UNZ2	127	K	NSFL1 cofactor p47	NSFL1C					Homo sapiens	nucleus	0.00707492	diff	1.3141	1.49359	1.46624	1.48321	1.49026	1.47883	1.1708	1.19246	1.29273	1.02462	1.23282	1.19179	0.688359	0.554428	0.623041	0.523614	0.267074	0.335041	0.888273	0.885609	0.730042	0.508327	0.569579	0.283954	0.196727	-0.690765	-1.4719	-0.266711	Cluster2	nucleus	GO:0006997 nucleus organization; GO:0016043 cellular component organization; GO:0051603 proteolysis involved in cellular protein catabolic process; GO:0010256 endomembrane system organization; GO:0044257 cellular protein catabolic process; GO:0044267 cellular protein metabolic process; GO:0044699 single-organism process; GO:0044237 cellular metabolic process; GO:0010498 proteasomal protein catabo…	GO:0016020 membrane; GO:0071944 cell periphery; GO:0005737 cytoplasm; GO:0032991 macromolecular complex; GO:0044424 intracellular part; GO:0005623 cell; GO:0044422 organelle part; GO:0043228 non-membrane-bounded organelle; GO:0005856 cytoskeleton; GO:0031974 membrane-enclosed lumen; GO:0005654 nucleoplasm; GO:0070013 intracellular organelle lumen; GO:0044464 cell part; GO:0005622 intracellular; G…	GO:0051117 ATPase binding; GO:0005488 binding; GO:0005543 phospholipid binding; GO:0043167 ion binding; GO:0008289 lipid binding; GO:0043130 ubiquitin binding; GO:0005515 protein binding; GO:0043168 anion binding; GO:0032182 ubiquitin-like protein binding; GO:0019899 enzyme binding;	K14012	SHP1; UBX domain-containing protein 1
2Hib	2Hib-P53396-468	P53396	468	K	ATP-citrate synthase	ACLY					Homo sapiens	cytoplasm	0.00712738	diff	1.13568	1.19551	1.21972	1.00542	1.09524	1.09012	1.01589	1.06448	0.926326	0.957949	1.11179	1.0359	0.920257	0.834871	0.854378	0.968172	0.755352	0.809426	1.01939	0.983395	1.09737	0.242581	0.0878416	0.000829671	0.047264	-0.20244	-0.252157	0.0458664		cytoplasm	GO:0051188 cofactor biosynthetic process; GO:0045321 leukocyte activation; GO:0016053 organic acid biosynthetic process; GO:0006066 alcohol metabolic process; GO:0035337 fatty-acyl-CoA metabolic process; GO:0044699 single-organism process; GO:0044255 cellular lipid metabolic process; GO:0009058 biosynthetic process; GO:0044237 cellular metabolic process; GO:0035384 thioester biosynthetic process;…	GO:0034774 secretory granule lumen; GO:0016020 membrane; GO:0044421 extracellular region part; GO:0031410 cytoplasmic vesicle; GO:0071944 cell periphery; GO:0031982 vesicle; GO:0005737 cytoplasm; GO:0044433 cytoplasmic vesicle part; GO:0032991 macromolecular complex; GO:0044424 intracellular part; GO:0035578 azurophil granule lumen; GO:0005623 cell; GO:1904813 ficolin-1-rich granule lumen; GO:004…	GO:0005524 ATP binding; GO:1901265 nucleoside phosphate binding; GO:0046912 transferase activity, transferring acyl groups, acyl groups converted into alkyl on transfer; GO:0001882 nucleoside binding; GO:0043167 ion binding; GO:0005515 protein binding; GO:0000166 nucleotide binding; GO:0048037 cofactor binding; GO:0003878 ATP citrate synthase activity; GO:0097159 organic cyclic compound binding; …	K01648	ACLY; ATP citrate (pro-S)-lyase [EC:2.3.3.8]
2Hib	2Hib-P31948-222	P31948	222	K	Stress-induced-phosphoprotein 1	STIP1					Homo sapiens	cytoplasm	0.00817897	diff	1.15705	1.14316	1.03215	1.03792	1.0119	1.08143	1.03873	1.04266	1.08251	0.984615	1.09949	0.997949	0.949588	0.971402	0.942857	0.889117	0.787971	0.853484	0.970452	0.964022	1.02538	0.149714	0.0612377	0.076491	0.0371669	-0.0671251	-0.247301	-0.0199909		cytoplasm	GO:0006950 response to stress; GO:0050896 response to stimulus;	GO:0043229 intracellular organelle; GO:0005737 cytoplasm; GO:0012505 endomembrane system; GO:0032991 macromolecular complex; GO:0044424 intracellular part; GO:0005623 cell; GO:0043231 intracellular membrane-bounded organelle; GO:0043226 organelle; GO:0005634 nucleus; GO:0005622 intracellular; GO:0044464 cell part; GO:0043209 myelin sheath; GO:0043227 membrane-bounded organelle; GO:0043234 protein…	GO:0097159 organic cyclic compound binding; GO:1901363 heterocyclic compound binding; GO:0003723 RNA binding; GO:0031072 heat shock protein binding; GO:0051087 chaperone binding; GO:0005488 binding; GO:0003676 nucleic acid binding; GO:0005515 protein binding; GO:0008022 protein C-terminus binding; GO:0030544 Hsp70 protein binding;	K09553	STIP1; stress-induced-phosphoprotein 1
2Hib	2Hib-P32119-135	P32119	135	K	Peroxiredoxin-2	PRDX2					Homo sapiens	cytoplasm	0.0088633	diff	0.970085	0.933761	0.96463	0.968581	0.94697	0.985885	0.98709	0.981151	0.97053	1.01128	1.00923	0.968205	1.00917	0.995387	1.00461	1.04517	1.04281	1.03689	1.0157	1.08395	1.0706	-0.0648812	-0.0483915	-0.0297846	-0.00572461	0.00437552	0.0588271	0.079064		cytoplasm	GO:0006801 superoxide metabolic process; GO:0050794 regulation of cellular process; GO:0033554 cellular response to stress; GO:0010941 regulation of cell death; GO:0000303 response to superoxide; GO:0065008 regulation of biological quality; GO:0043069 negative regulation of programmed cell death; GO:0045454 cell redox homeostasis; GO:0043067 regulation of programmed cell death; GO:1901700 respons…	GO:0044421 extracellular region part; GO:0031982 vesicle; GO:0005737 cytoplasm; GO:0044424 intracellular part; GO:0005623 cell; GO:0005829 cytosol; GO:0005576 extracellular region; GO:0043226 organelle; GO:0070062 extracellular exosome; GO:0005622 intracellular; GO:0044464 cell part; GO:1903561 extracellular vesicle; GO:0043227 membrane-bounded organelle; GO:0043230 extracellular organelle; GO:00…	GO:0003824 catalytic activity; GO:0008379 thioredoxin peroxidase activity; GO:0051920 peroxiredoxin activity; GO:0016209 antioxidant activity; GO:0004601 peroxidase activity; GO:0016491 oxidoreductase activity; GO:0016684 oxidoreductase activity, acting on peroxide as acceptor;	K03386
2Hib	2Hib-Q13228-437	Q13228	437	K	Methanethiol oxidase	SELENBP1					Homo sapiens	cytoplasm	0.00959275	diff	0.996795	0.849359	0.841372	1.02384	0.963203	0.941368	0.985104	1.01885	1.08546	0.972308	1.01641	0.958974	0.953254	1.04705	1.04424	1.06571	1.06422	1.11066	1.01939	1.03137	1.00692	-0.163123	-0.0357577	0.0411992	-0.0258227	0.0199043	0.111007	0.0274048		cytoplasm	GO:0045184 establishment of protein localization; GO:0006810 transport; GO:0071702 organic substance transport; GO:0051179 localization; GO:0033036 macromolecule localization; GO:0008104 protein localization; GO:0015031 protein transport; GO:0051234 establishment of localization;	GO:0016020 membrane; GO:0005615 extracellular space; GO:0044421 extracellular region part; GO:0005737 cytoplasm; GO:0031982 vesicle; GO:0044424 intracellular part; GO:0005623 cell; GO:0044422 organelle part; GO:0043228 non-membrane-bounded organelle; GO:0031974 membrane-enclosed lumen; GO:0070062 extracellular exosome; GO:0070013 intracellular organelle lumen; GO:0005622 intracellular; GO:0044464…	GO:0005515 protein binding; GO:0008430 selenium binding; GO:0005488 binding;	K17285
2Hib	2Hib-Q9NZD4-84	Q9NZD4	84	K	Alpha-hemoglobin-stabilizing protein	AHSP					Homo sapiens	cytoplasm	0.0104131		0.869658	0.949786	0.973205	1.04225	1.0487	1	0.991063	0.93254	0.999018	0.951795	0.945641	0.917949	1.0055	0.945572	0.982488	1.08727	1.11825	1.10861	1.05448	1.06827	1.02446	-0.104997	0.04277	-0.0383776	-0.0918091	-0.032772	0.143565	0.0688868		cytoplasm	GO:0020027 hemoglobin metabolic process; GO:0044707 single-multicellular organism process; GO:0065008 regulation of biological quality; GO:0002262 myeloid cell homeostasis; GO:0048869 cellular developmental process; GO:0044699 single-organism process; GO:0044237 cellular metabolic process; GO:0071704 organic substance metabolic process; GO:0006457 protein folding; GO:0034101 erythrocyte homeostas…	GO:0044464 cell part; GO:0005622 intracellular; GO:0005833 hemoglobin complex; GO:0005737 cytoplasm; GO:0032991 macromolecular complex; GO:0044424 intracellular part; GO:0044445 cytosolic part; GO:0043234 protein complex; GO:0005623 cell; GO:0005829 cytosol; GO:0044444 cytoplasmic part;	GO:0030492 hemoglobin binding; GO:0005515 protein binding; GO:0051082 unfolded protein binding; GO:0005488 binding;
2Hib	2Hib-P62937-76	P62937	76	K	Peptidyl-prolyl cis-trans isomerase A	PPIA					Homo sapiens	cytoplasm	0.0110495		0.886752	0.907051	0.856377	1.09859	1.04545	1.03366	0.94141	1.0119	0.835953	0.991795	1.10051	1.09333	1.05775	0.946494	1.00922	1.11499	1.05403	1.18238	0.925208	0.95203	1.00138	-0.179274	0.0825153	-0.109513	0.0850076	0.00496464	0.158211	-0.0603589		cytoplasm	GO:0044409 entry into host; GO:0044085 cellular component biogenesis; GO:0045321 leukocyte activation; GO:0019043 establishment of viral latency; GO:0052192 movement in environment of other organism involved in symbiotic interaction; GO:0044237 cellular metabolic process; GO:0008152 metabolic process; GO:0019061 uncoating of virus; GO:0034389 lipid particle organization; GO:0032879 regulation of …	GO:0016020 membrane; GO:0034774 secretory granule lumen; GO:0005615 extracellular space; GO:0044421 extracellular region part; GO:0031410 cytoplasmic vesicle; GO:0030054 cell junction; GO:0031982 vesicle; GO:0005737 cytoplasm; GO:0044433 cytoplasmic vesicle part; GO:0044424 intracellular part; GO:0005623 cell; GO:1904813 ficolin-1-rich granule lumen; GO:0044422 organelle part; GO:0070062 extracel…	GO:0097159 organic cyclic compound binding; GO:1901363 heterocyclic compound binding; GO:0003755 peptidyl-prolyl cis-trans isomerase activity; GO:0003723 RNA binding; GO:0016853 isomerase activity; GO:0003824 catalytic activity; GO:0005488 binding; GO:0003676 nucleic acid binding; GO:0005515 protein binding; GO:0051082 unfolded protein binding; GO:0016859 cis-trans isomerase activity; GO:0046790 …	K03767	PPIA; peptidyl-prolyl cis-trans isomerase A (cyclophilin A) [EC:5.2.1.8]
2Hib	2Hib-P11171-842	P11171	842	K	Protein 4.1	EPB41					Homo sapiens	nucleus	0.0112001		1.19551	1.32479	1.24009	1.17118	1.09416	1.15092	1.33764	1.0754	1.17387	1.24308	1.15179	1.05538	0.768103	0.96679	0.751152	0.634497	0.604485	0.641393	0.724838	0.831181	1.03092	0.32461	0.186858	0.251943	0.198523	-0.280726	-0.674418	-0.229035		nucleus	GO:0044085 cellular component biogenesis; GO:0031032 actomyosin structure organization; GO:0016043 cellular component organization; GO:0071822 protein complex subunit organization; GO:0030866 cortical actin cytoskeleton organization; GO:0032092 positive regulation of protein binding; GO:0051098 regulation of binding; GO:0044763 single-organism cellular process; GO:0044699 single-organism process;…	GO:0016020 membrane; GO:0005938 cell cortex; GO:0019898 extrinsic component of membrane; GO:0030054 cell junction; GO:0071944 cell periphery; GO:0005737 cytoplasm; GO:0099568 cytoplasmic region; GO:0030863 cortical cytoskeleton; GO:0032991 macromolecular complex; GO:0044424 intracellular part; GO:0005623 cell; GO:0009898 cytoplasmic side of plasma membrane; GO:0098562 cytoplasmic side of membrane…	GO:0008092 cytoskeletal protein binding; GO:0005545 1-phosphatidylinositol binding; GO:0005200 structural constituent of cytoskeleton; GO:0005488 binding; GO:0005543 phospholipid binding; GO:0035091 phosphatidylinositol binding; GO:0043167 ion binding; GO:0003779 actin binding; GO:0008289 lipid binding; GO:0005515 protein binding; GO:0043168 anion binding; GO:0005198 structural molecule activity;…	K06107
2Hib	2Hib-Q13098-153	Q13098	153	K	COP9 signalosome complex subunit 1	GPS1					Homo sapiens	cytoplasm	0.0114591		1.17842	1.08868	1.20579	0.925244	1.01948	0.965255	1.08441	0.96627	1.0776	1.01333	1.20821	0.92	0.896425	0.877306	0.936406	0.939425	0.959225	0.981557	0.987996	0.918819	0.940471	0.209801	-0.0450927	0.0584111	0.0572267	-0.147129	-0.0590213	-0.0760382		cytoplasm	GO:0044700 single organism signaling; GO:0070646 protein modification by small protein removal; GO:0009968 negative regulation of signal transduction; GO:0000188 inactivation of MAPK activity; GO:0023051 regulation of signaling; GO:0006289 nucleotide-excision repair; GO:0044699 single-organism process; GO:0044237 cellular metabolic process; GO:0006796 phosphate-containing compound metabolic proce…	GO:0043229 intracellular organelle; GO:0005737 cytoplasm; GO:0044446 intracellular organelle part; GO:0032991 macromolecular complex; GO:0031981 nuclear lumen; GO:0044424 intracellular part; GO:0005829 cytosol; GO:0008180 COP9 signalosome; GO:0005623 cell; GO:0044422 organelle part; GO:0043226 organelle; GO:0043231 intracellular membrane-bounded organelle; GO:0031974 membrane-enclosed lumen; GO:0…	GO:0030234 enzyme regulator activity; GO:0060589 nucleoside-triphosphatase regulator activity; GO:0005488 binding; GO:0030695 GTPase regulator activity; GO:0005515 protein binding; GO:0005095 GTPase inhibitor activity; GO:0004857 enzyme inhibitor activity; GO:0098772 molecular function regulator;	K12175
2Hib	2Hib-P11277-973	P11277	973	K	Spectrin beta chain, erythrocytic	SPTB					Homo sapiens	nucleus	0.0124585		0.934829	0.932692	0.883173	1.02167	1.00541	0.966341	1.02185	1.0754	1.07957	1.08308	1.09846	1.22667	0.975252	1.01845	0.941935	1.00205	0.908257	0.933402	0.975993	0.96679	0.976465	-0.125662	-0.00356098	0.0821674	0.181788	-0.0320258	-0.0784328	-0.0393811		nucleus	GO:0044700 single organism signaling; GO:0030833 regulation of actin filament polymerization; GO:0065008 regulation of biological quality; GO:0030835 negative regulation of actin filament depolymerization; GO:0051129 negative regulation of cellular component organization; GO:0048869 cellular developmental process; GO:0048666 neuron development; GO:0044699 single-organism process; GO:0032989 cellu…	GO:0016020 membrane; GO:0005938 cell cortex; GO:0071944 cell periphery; GO:0005737 cytoplasm; GO:0099568 cytoplasmic region; GO:0030863 cortical cytoskeleton; GO:0031224 intrinsic component of membrane; GO:0032991 macromolecular complex; GO:0030864 cortical actin cytoskeleton; GO:0044424 intracellular part; GO:0005623 cell; GO:0009898 cytoplasmic side of plasma membrane; GO:0098562 cytoplasmic si…	GO:0051015 actin filament binding; GO:0008092 cytoskeletal protein binding; GO:0005085 guanyl-nucleotide exchange factor activity; GO:0005200 structural constituent of cytoskeleton; GO:0005488 binding; GO:0044877 macromolecular complex binding; GO:0003779 actin binding; GO:0005088 Ras guanyl-nucleotide exchange factor activity; GO:0005515 protein binding; GO:0098772 molecular function regulator; …	K06115
2Hib	2Hib-P02042-83	P02042	83	K	Hemoglobin subunit delta	HBD					Homo sapiens	cytoplasm	0.0131366		0.926282	0.873932	1	1.03684	1.02489	0.980456	0.960278	0.965278	0.96169	0.942564	0.993846	0.986667	1.03025	1.04797	0.987097	1.15811	1.12436	1.11783	0.958449	0.972325	0.979234	-0.101628	0.0197282	-0.0552722	-0.0378694	0.0306175	0.180526	-0.0439971		cytoplasm	GO:0015671 oxygen transport; GO:0044707 single-multicellular organism process; GO:0007596 blood coagulation; GO:0065008 regulation of biological quality; GO:0015669 gas transport; GO:0050878 regulation of body fluid levels; GO:0006950 response to stress; GO:0044699 single-organism process; GO:0050896 response to stimulus; GO:0032501 multicellular organismal process; GO:0007599 hemostasis; GO:0051…	GO:0072562 blood microparticle; GO:0044421 extracellular region part; GO:0005615 extracellular space; GO:0044464 cell part; GO:0005622 intracellular; GO:0005833 hemoglobin complex; GO:0005737 cytoplasm; GO:0032991 macromolecular complex; GO:0044445 cytosolic part; GO:0044424 intracellular part; GO:0043234 protein complex; GO:0005623 cell; GO:0005829 cytosol; GO:0005576 extracellular region; GO:00…	GO:0097159 organic cyclic compound binding; GO:1901363 heterocyclic compound binding; GO:0020037 heme binding; GO:0005506 iron ion binding; GO:0046914 transition metal ion binding; GO:0019825 oxygen binding; GO:0005488 binding; GO:0043167 ion binding; GO:0022892 substrate-specific transporter activity; GO:0046872 metal ion binding; GO:0043169 cation binding; GO:0005515 protein binding; GO:0005344…	K16151
2Hib	2Hib-P02549-858	P02549	858	K	Spectrin alpha chain, erythrocytic 1	SPTA1					Homo sapiens	cytoplasm	0.0148906		1.07799	1.12821	1.03859	1.01625	1.04762	1.07709	0.873883	0.831349	0.862475	0.933333	0.907692	1.03795	1.12191	1.08948	1.07097	1.06776	1.08257	1.05635	0.921514	0.932657	0.883249	0.112332	0.0658368	-0.224802	-0.0618418	0.129504	0.0960466	-0.132537		cytoplasm	GO:0044700 single organism signaling; GO:0002694 regulation of leukocyte activation; GO:0065008 regulation of biological quality; GO:0032944 regulation of mononuclear cell proliferation; GO:0032989 cellular component morphogenesis; GO:0030832 regulation of actin filament length; GO:0044237 cellular metabolic process; GO:0009605 response to external stimulus; GO:0008152 metabolic process; GO:00300…	GO:0016020 membrane; GO:0005938 cell cortex; GO:0071944 cell periphery; GO:0005737 cytoplasm; GO:0099568 cytoplasmic region; GO:0030863 cortical cytoskeleton; GO:0031224 intrinsic component of membrane; GO:0030864 cortical actin cytoskeleton; GO:0044424 intracellular part; GO:0005623 cell; GO:0009898 cytoplasmic side of plasma membrane; GO:0098562 cytoplasmic side of membrane; GO:0044422 organell…	GO:0051015 actin filament binding; GO:0046982 protein heterodimerization activity; GO:0005085 guanyl-nucleotide exchange factor activity; GO:0043167 ion binding; GO:0046983 protein dimerization activity; GO:0044877 macromolecular complex binding; GO:0005515 protein binding; GO:0098772 molecular function regulator; GO:0008092 cytoskeletal protein binding; GO:0005200 structural constituent of cytos…	K06114	SPTA; spectrin alpha
2Hib	2Hib-P00568-147	P00568	147	K	Adenylate kinase isoenzyme 1	AK1					Homo sapiens	cytoplasm	0.0149328		1.15598	1.125	1.12647	1.07909	1.04113	1.11509	0.968222	1.05159	1.0943	0.993846	1.11385	1.02051	0.893676	0.887454	0.830415	0.842916	0.925586	0.808402	1.09141	0.892989	1.03646	0.18362	0.108374	0.0519969	0.0586462	-0.200843	-0.221652	0.00485659		cytoplasm	GO:0016310 phosphorylation; GO:0009116 nucleoside metabolic process; GO:0042278 purine nucleoside metabolic process; GO:0006165 nucleoside diphosphate phosphorylation; GO:0006725 cellular aromatic compound metabolic process; GO:0009167 purine ribonucleoside monophosphate metabolic process; GO:0015949 nucleobase-containing small molecule interconversion; GO:0009259 ribonucleotide metabolic process…	GO:0044421 extracellular region part; GO:0031982 vesicle; GO:0005737 cytoplasm; GO:0044424 intracellular part; GO:0005623 cell; GO:0005829 cytosol; GO:0005576 extracellular region; GO:0043226 organelle; GO:0070062 extracellular exosome; GO:0005622 intracellular; GO:0044464 cell part; GO:1903561 extracellular vesicle; GO:0043227 membrane-bounded organelle; GO:0043230 extracellular organelle; GO:00…	GO:0005524 ATP binding; GO:1901265 nucleoside phosphate binding; GO:0004017 adenylate kinase activity; GO:0004550 nucleoside diphosphate kinase activity; GO:0019205 nucleobase-containing compound kinase activity; GO:0001882 nucleoside binding; GO:0043167 ion binding; GO:0000166 nucleotide binding; GO:0019201 nucleotide kinase activity; GO:0016776 phosphotransferase activity, phosphate group as ac…	K00939	adk; adenylate kinase [EC:2.7.4.3]
2Hib	2Hib-P26447-31	P26447	31	K	Protein S100-A4	S100A4					Homo sapiens	extracellular	0.0149328		0.951923	0.922009	0.947481	1.05417	1.0368	1.07275	1.07845	1.12698	1.01965	0.941538	0.890256	0.974359	1.01192	1.00923	1.00461	0.997947	0.988787	0.971311	0.975069	1.02491	1.018	-0.0886873	0.0765173	0.103165	-0.0973633	0.0123234	-0.0204093	0.0082681		extracellular	GO:0050794 regulation of cellular process; GO:0044707 single-multicellular organism process; GO:0048869 cellular developmental process; GO:0023051 regulation of signaling; GO:1902533 positive regulation of intracellular signal transduction; GO:0044699 single-organism process; GO:0001837 epithelial to mesenchymal transition; GO:0030154 cell differentiation; GO:0010646 regulation of cell communicat…	GO:0043229 intracellular organelle; GO:0042995 cell projection; GO:0005615 extracellular space; GO:0044421 extracellular region part; GO:0005737 cytoplasm; GO:0031982 vesicle; GO:0044424 intracellular part; GO:0005623 cell; GO:0005576 extracellular region; GO:0043226 organelle; GO:0070062 extracellular exosome; GO:0043231 intracellular membrane-bounded organelle; GO:0005634 nucleus; GO:0005622 in…	GO:0003723 RNA binding; GO:0005102 receptor binding; GO:0043167 ion binding; GO:0005515 protein binding; GO:0048306 calcium-dependent protein binding; GO:1901363 heterocyclic compound binding; GO:0097159 organic cyclic compound binding; GO:0050786 RAGE receptor binding; GO:0042802 identical protein binding; GO:0008092 cytoskeletal protein binding; GO:0046914 transition metal ion binding; GO:00054…
2Hib	2Hib-P58546-24	P58546	24	K	Myotrophin	MTPN					Homo sapiens	cytoplasm	0.0152535		1.05983	1.06624	1.09753	1.06609	1.04545	1.0228	0.991063	0.972222	0.967583	1.03692	0.937436	0.966154	0.96242	0.99631	0.981567	0.851129	0.927625	0.963115	1.04894	1.06273	1.01892	0.103543	0.0629946	-0.033712	-0.0301914	-0.0291456	-0.131719	0.0612489		cytoplasm	GO:0065008 regulation of biological quality; GO:0007420 brain development; GO:0010608 posttranscriptional regulation of gene expression; GO:0009891 positive regulation of biosynthetic process; GO:0014742 positive regulation of muscle hypertrophy; GO:0030832 regulation of actin filament length; GO:0044237 cellular metabolic process; GO:0045927 positive regulation of growth; GO:0001558 regulation o…	GO:0044421 extracellular region part; GO:0031982 vesicle; GO:0005737 cytoplasm; GO:0032991 macromolecular complex; GO:0044424 intracellular part; GO:0005623 cell; GO:0044422 organelle part; GO:0043228 non-membrane-bounded organelle; GO:0070062 extracellular exosome; GO:0005856 cytoskeleton; GO:0005622 intracellular; GO:0044464 cell part; GO:1903561 extracellular vesicle; GO:0048471 perinuclear re…	GO:0097159 organic cyclic compound binding; GO:1901363 heterocyclic compound binding; GO:0003677 DNA binding; GO:0005515 protein binding; GO:0043565 sequence-specific DNA binding; GO:0005488 binding; GO:0003676 nucleic acid binding;
2Hib	2Hib-P00918-153	P00918	153	K	Carbonic anhydrase 2	CA2					Homo sapiens	cytoplasm	0.0156696		1.04594	1.13782	1.09539	1.03684	0.944805	0.953312	1.03476	1.02579	0.94499	1.06974	0.990769	1.01231	0.947754	0.976015	1.00922	0.902464	0.971458	0.935451	0.985226	0.968635	1.05491	0.127507	-0.032901	0.00146779	0.0338446	-0.0330681	-0.0953673	0.00322592		cytoplasm	GO:0044700 single organism signaling; GO:0065008 regulation of biological quality; GO:1904385 cellular response to angiotensin; GO:0030641 regulation of cellular pH; GO:0030004 cellular monovalent inorganic cation homeostasis; GO:0032847 regulation of cellular pH reduction; GO:0044237 cellular metabolic process; GO:0032228 regulation of synaptic transmission, GABAergic; GO:0008152 metabolic proce…	GO:0016323 basolateral plasma membrane; GO:0016020 membrane; GO:0005615 extracellular space; GO:0044421 extracellular region part; GO:0071944 cell periphery; GO:0031982 vesicle; GO:0005737 cytoplasm; GO:0044424 intracellular part; GO:0098858 actin-based cell projection; GO:0005623 cell; GO:0070062 extracellular exosome; GO:0098590 plasma membrane region; GO:0043209 myelin sheath; GO:0044464 cell …	GO:0052689 carboxylic ester hydrolase activity; GO:0043167 ion binding; GO:0016829 lyase activity; GO:0005515 protein binding; GO:0016787 hydrolase activity; GO:0016836 hydro-lyase activity; GO:0008270 zinc ion binding; GO:0004089 carbonate dehydratase activity; GO:0016835 carbon-oxygen lyase activity; GO:0004064 arylesterase activity; GO:0046914 transition metal ion binding; GO:0003824 catalytic…	K18245	CA2; carbonic anhydrase 2 [EC:4.2.1.1]
2Hib	2Hib-Q16775-244	Q16775	244	K	Hydroxyacylglutathione hydrolase, mitochondrial	HAGH					Homo sapiens	mitochondria	0.0158409		0.965812	0.888889	0.946409	0.952329	0.935065	0.988056	1.02781	1.10119	1.00884	1.05436	0.985641	1.06359	0.983501	1.00092	1.01014	1.02053	1.02548	0.996926	1.00462	1.05258	0.991232	-0.0998581	-0.0615545	0.0637766	0.0481474	-0.00270599	0.020396	0.0226247		mitochondria	GO:0006518 peptide metabolic process; GO:1901615 organic hydroxy compound metabolic process; GO:0042182 ketone catabolic process; GO:0042398 cellular modified amino acid biosynthetic process; GO:0044699 single-organism process; GO:0009058 biosynthetic process; GO:1901566 organonitrogen compound biosynthetic process; GO:0044237 cellular metabolic process; GO:0044272 sulfur compound biosynthetic pr…	GO:0005759 mitochondrial matrix; GO:0043229 intracellular organelle; GO:0044421 extracellular region part; GO:0044429 mitochondrial part; GO:0005737 cytoplasm; GO:0044446 intracellular organelle part; GO:0031982 vesicle; GO:0044424 intracellular part; GO:0005829 cytosol; GO:0005623 cell; GO:0005576 extracellular region; GO:0044422 organelle part; GO:0005739 mitochondrion; GO:0043231 intracellular…	GO:0004416 hydroxyacylglutathione hydrolase activity; GO:0003824 catalytic activity; GO:0005488 binding; GO:0043167 ion binding; GO:0016788 hydrolase activity, acting on ester bonds; GO:0043169 cation binding; GO:0046872 metal ion binding; GO:0005515 protein binding; GO:0016787 hydrolase activity; GO:0016790 thiolester hydrolase activity;	K01069	gloB; hydroxyacylglutathione hydrolase [EC:3.1.2.6]
2Hib	2Hib-P68871-9	P68871	9	K	Hemoglobin subunit beta	HBB					Homo sapiens	cytoplasm	0.0163045		1.05128	1.02457	1.00965	0.941495	0.954545	0.934853	1.03774	1.02083	1.0167	1.01744	1.02462	1.0041	0.964253	0.97786	0.990783	0.968172	0.960245	0.987705	1.02955	1.04151	1.05584	0.0403407	-0.0837589	0.0356933	0.0219757	-0.0327251	-0.0410127	0.059693		cytoplasm	GO:0044085 cellular component biogenesis; GO:0015671 oxygen transport; GO:0010941 regulation of cell death; GO:0007596 blood coagulation; GO:0065008 regulation of biological quality; GO:0045321 leukocyte activation; GO:0045428 regulation of nitric oxide biosynthetic process; GO:0070293 renal absorption; GO:0009891 positive regulation of biosynthetic process; GO:0044699 single-organism process; GO…	GO:1904724 tertiary granule lumen; GO:0005615 extracellular space; GO:0044421 extracellular region part; GO:0031410 cytoplasmic vesicle; GO:0005737 cytoplasm; GO:0031982 vesicle; GO:0044433 cytoplasmic vesicle part; GO:0032991 macromolecular complex; GO:0044424 intracellular part; GO:0005623 cell; GO:1904813 ficolin-1-rich granule lumen; GO:0044422 organelle part; GO:0070062 extracellular exosome…	GO:0005506 iron ion binding; GO:0019825 oxygen binding; GO:0043167 ion binding; GO:0022892 substrate-specific transporter activity; GO:0030492 hemoglobin binding; GO:0005515 protein binding; GO:1901363 heterocyclic compound binding; GO:0097159 organic cyclic compound binding; GO:0020037 heme binding; GO:0046914 transition metal ion binding; GO:0005488 binding; GO:0046872 metal ion binding; GO:004…	K13823	HBB; hemoglobin subunit beta
2Hib	2Hib-P69892-18	P69892	18	K	Hemoglobin subunit gamma-2	HBG2					Homo sapiens	cytoplasm	0.0165578		0.882479	0.826923	0.89925	1.23727	1.30195	1.26167	0.77855	0.999008	0.912574	1.12	0.918974	0.984615	1.03025	1.03137	1.01843	0.843943	0.810398	0.901639	1.11634	1.11255	1.03922	-0.202583	0.341056	-0.164852	0.00640914	0.0379659	-0.232486	0.122718		cytoplasm	GO:0015671 oxygen transport; GO:0044707 single-multicellular organism process; GO:0007596 blood coagulation; GO:0065008 regulation of biological quality; GO:0015669 gas transport; GO:0050878 regulation of body fluid levels; GO:0006950 response to stress; GO:0044699 single-organism process; GO:0050896 response to stimulus; GO:0032501 multicellular organismal process; GO:0007599 hemostasis; GO:0051…	GO:0072562 blood microparticle; GO:0044421 extracellular region part; GO:0005615 extracellular space; GO:0044464 cell part; GO:0005622 intracellular; GO:0005833 hemoglobin complex; GO:0005737 cytoplasm; GO:0032991 macromolecular complex; GO:0044445 cytosolic part; GO:0044424 intracellular part; GO:0043234 protein complex; GO:0005623 cell; GO:0005829 cytosol; GO:0005576 extracellular region; GO:00…	GO:0097159 organic cyclic compound binding; GO:1901363 heterocyclic compound binding; GO:0020037 heme binding; GO:0005506 iron ion binding; GO:0046914 transition metal ion binding; GO:0019825 oxygen binding; GO:0005488 binding; GO:0043167 ion binding; GO:0022892 substrate-specific transporter activity; GO:0046872 metal ion binding; GO:0043169 cation binding; GO:0005344 oxygen transporter activity…	K13824
2Hib	2Hib-P32119-92	P32119	92	K	Peroxiredoxin-2	PRDX2					Homo sapiens	cytoplasm	0.0167872		0.989316	0.918803	0.918542	0.993499	0.985931	1.00651	0.972195	1.04067	0.951866	1.02974	0.984615	1.02667	0.979835	1.03598	1.02212	1.06468	1.04791	1.05328	0.987073	0.986162	1.02446	-0.08675	-0.00682751	-0.018111	0.0192951	0.0177227	0.0776082	-0.00133792		cytoplasm	GO:0006801 superoxide metabolic process; GO:0050794 regulation of cellular process; GO:0033554 cellular response to stress; GO:0010941 regulation of cell death; GO:0000303 response to superoxide; GO:0065008 regulation of biological quality; GO:0043069 negative regulation of programmed cell death; GO:0045454 cell redox homeostasis; GO:0043067 regulation of programmed cell death; GO:1901700 respons…	GO:0044421 extracellular region part; GO:0031982 vesicle; GO:0005737 cytoplasm; GO:0044424 intracellular part; GO:0005623 cell; GO:0005829 cytosol; GO:0005576 extracellular region; GO:0043226 organelle; GO:0070062 extracellular exosome; GO:0005622 intracellular; GO:0044464 cell part; GO:1903561 extracellular vesicle; GO:0043227 membrane-bounded organelle; GO:0043230 extracellular organelle; GO:00…	GO:0003824 catalytic activity; GO:0008379 thioredoxin peroxidase activity; GO:0051920 peroxiredoxin activity; GO:0016209 antioxidant activity; GO:0004601 peroxidase activity; GO:0016491 oxidoreductase activity; GO:0016684 oxidoreductase activity, acting on peroxide as acceptor;	K03386
2Hib	2Hib-P31948-434	P31948	434	K	Stress-induced-phosphoprotein 1	STIP1					Homo sapiens	cytoplasm	0.0168866		1.04274	1.1453	1.12219	1.12568	1.06602	1.09012	0.961271	1.06944	1.02358	1.02564	1.00205	0.988718	0.923006	0.935424	0.982488	0.837782	0.87156	0.870902	1.10434	0.940037	0.947854	0.140803	0.12917	0.0244982	0.00770438	-0.0791274	-0.2177	-0.00776318		cytoplasm	GO:0006950 response to stress; GO:0050896 response to stimulus;	GO:0043229 intracellular organelle; GO:0005737 cytoplasm; GO:0012505 endomembrane system; GO:0032991 macromolecular complex; GO:0044424 intracellular part; GO:0005623 cell; GO:0043231 intracellular membrane-bounded organelle; GO:0043226 organelle; GO:0005634 nucleus; GO:0005622 intracellular; GO:0044464 cell part; GO:0043209 myelin sheath; GO:0043227 membrane-bounded organelle; GO:0043234 protein…	GO:0097159 organic cyclic compound binding; GO:1901363 heterocyclic compound binding; GO:0003723 RNA binding; GO:0031072 heat shock protein binding; GO:0051087 chaperone binding; GO:0005488 binding; GO:0003676 nucleic acid binding; GO:0005515 protein binding; GO:0008022 protein C-terminus binding; GO:0030544 Hsp70 protein binding;	K09553	STIP1; stress-induced-phosphoprotein 1
2Hib	2Hib-Q13228-448	Q13228	448	K	Methanethiol oxidase	SELENBP1					Homo sapiens	cytoplasm	0.0168866		0.918803	0.871795	0.920686	1.0195	1.08009	0.910966	1.0139	0.983135	0.978389	0.989744	1.01231	1.09744	1.02016	1.11808	1.14654	1.05544	1.00204	1.00205	0.98892	0.934502	0.934933	-0.146443	0.00149356	-0.0120465	0.0456371	0.12904	0.0279127	-0.0702901		cytoplasm	GO:0045184 establishment of protein localization; GO:0006810 transport; GO:0071702 organic substance transport; GO:0051179 localization; GO:0033036 macromolecule localization; GO:0008104 protein localization; GO:0015031 protein transport; GO:0051234 establishment of localization;	GO:0016020 membrane; GO:0005615 extracellular space; GO:0044421 extracellular region part; GO:0005737 cytoplasm; GO:0031982 vesicle; GO:0044424 intracellular part; GO:0005623 cell; GO:0044422 organelle part; GO:0043228 non-membrane-bounded organelle; GO:0031974 membrane-enclosed lumen; GO:0070062 extracellular exosome; GO:0070013 intracellular organelle lumen; GO:0005622 intracellular; GO:0044464…	GO:0005515 protein binding; GO:0008430 selenium binding; GO:0005488 binding;	K17285
2Hib	2Hib-P31946-11	P31946	11	K	14-3-3 protein beta/alpha	YWHAB					Homo sapiens	cytoplasm	0.0171209		1.13889	1.03846	1.11468	0.983749	1.12554	1.06949	1.10526	1.0625	1.01572	1.11077	1.09538	1.12103	0.888176	0.854244	0.894009	0.975359	0.920489	0.903689	0.840259	0.940959	0.917397	0.132903	0.081301	0.0847838	0.149272	-0.186667	-0.100541	-0.154424		cytoplasm	GO:0044085 cellular component biogenesis; GO:0044700 single organism signaling; GO:0065008 regulation of biological quality; GO:0010941 regulation of cell death; GO:0010608 posttranscriptional regulation of gene expression; GO:0044237 cellular metabolic process; GO:0010821 regulation of mitochondrion organization; GO:0015031 protein transport; GO:0008152 metabolic process; GO:1901028 regulation o…	GO:0016020 membrane; GO:0044421 extracellular region part; GO:0031090 organelle membrane; GO:0031410 cytoplasmic vesicle; GO:0030054 cell junction; GO:0031982 vesicle; GO:0005737 cytoplasm; GO:0044433 cytoplasmic vesicle part; GO:0032991 macromolecular complex; GO:0017053 transcriptional repressor complex; GO:0044424 intracellular part; GO:0005623 cell; GO:0044422 organelle part; GO:0048770 pigme…	GO:0003714 transcription corepressor activity; GO:0016597 amino acid binding; GO:0050815 phosphoserine binding; GO:0044877 macromolecular complex binding; GO:0043167 ion binding; GO:0043177 organic acid binding; GO:0005515 protein binding; GO:0045309 protein phosphorylated amino acid binding; GO:0003712 transcription cofactor activity; GO:0051219 phosphoprotein binding; GO:0050839 cell adhesion m…	K16197	YWHAB_Q_Z; 14-3-3 protein beta/theta/zeta
2Hib	2Hib-P32119-10	P32119	10	K	Peroxiredoxin-2	PRDX2					Homo sapiens	cytoplasm	0.0181552		0.976496	0.974359	0.982851	0.990249	1.00216	1.00434	0.967229	0.989087	1.00491	0.982564	0.979487	0.980513	1.02841	1.00923	1.00645	0.975359	0.953109	0.947746	1.07849	1.08856	1.07245	-0.0322481	-0.00158831	-0.0189439	-0.0278899	0.0209825	-0.0609029	0.11078		cytoplasm	GO:0006801 superoxide metabolic process; GO:0050794 regulation of cellular process; GO:0033554 cellular response to stress; GO:0010941 regulation of cell death; GO:0000303 response to superoxide; GO:0065008 regulation of biological quality; GO:0043069 negative regulation of programmed cell death; GO:0045454 cell redox homeostasis; GO:0043067 regulation of programmed cell death; GO:1901700 respons…	GO:0044421 extracellular region part; GO:0031982 vesicle; GO:0005737 cytoplasm; GO:0044424 intracellular part; GO:0005623 cell; GO:0005829 cytosol; GO:0005576 extracellular region; GO:0043226 organelle; GO:0070062 extracellular exosome; GO:0005622 intracellular; GO:0044464 cell part; GO:1903561 extracellular vesicle; GO:0043227 membrane-bounded organelle; GO:0043230 extracellular organelle; GO:00…	GO:0003824 catalytic activity; GO:0008379 thioredoxin peroxidase activity; GO:0051920 peroxiredoxin activity; GO:0016209 antioxidant activity; GO:0004601 peroxidase activity; GO:0016491 oxidoreductase activity; GO:0016684 oxidoreductase activity, acting on peroxide as acceptor;	K03386
2Hib	2Hib-P58546-94	P58546	94	K	Myotrophin	MTPN					Homo sapiens	cytoplasm	0.0184753		1.25	1.16774	1.01072	1.03684	1.03463	1.12052	0.984111	1.04067	1.01277	0.914872	0.871795	1.02974	0.942255	0.901292	0.990783	0.781314	0.877676	0.775615	1.10896	1.12085	1.06784	0.187007	0.088492	0.017573	-0.0946709	-0.0830345	-0.303618	0.136161		cytoplasm	GO:0065008 regulation of biological quality; GO:0007420 brain development; GO:0010608 posttranscriptional regulation of gene expression; GO:0009891 positive regulation of biosynthetic process; GO:0014742 positive regulation of muscle hypertrophy; GO:0030832 regulation of actin filament length; GO:0044237 cellular metabolic process; GO:0045927 positive regulation of growth; GO:0001558 regulation o…	GO:0044421 extracellular region part; GO:0031982 vesicle; GO:0005737 cytoplasm; GO:0032991 macromolecular complex; GO:0044424 intracellular part; GO:0005623 cell; GO:0044422 organelle part; GO:0043228 non-membrane-bounded organelle; GO:0070062 extracellular exosome; GO:0005856 cytoskeleton; GO:0005622 intracellular; GO:0044464 cell part; GO:1903561 extracellular vesicle; GO:0048471 perinuclear re…	GO:0097159 organic cyclic compound binding; GO:1901363 heterocyclic compound binding; GO:0003677 DNA binding; GO:0005515 protein binding; GO:0043565 sequence-specific DNA binding; GO:0005488 binding; GO:0003676 nucleic acid binding;
2Hib	2Hib-P04075-322	P04075	322	K	Fructose-bisphosphate aldolase A	ALDOA					Homo sapiens	cytoplasm	0.0196279		1.06731	1.0812	1.09646	1.24702	1.1526	1.18567	1.19861	1.10218	1.0776	1.06154	1.09128	1.11897	0.785518	0.892989	0.877419	0.721766	0.753313	0.721311	0.966759	0.961255	0.960775	0.113154	0.256358	0.16985	0.124786	-0.23341	-0.450127	-0.0545035		cytoplasm	GO:0044085 cellular component biogenesis; GO:0065008 regulation of biological quality; GO:0009116 nucleoside metabolic process; GO:0045321 leukocyte activation; GO:0006165 nucleoside diphosphate phosphorylation; GO:0019362 pyridine nucleotide metabolic process; GO:0006096 glycolytic process; GO:0009163 nucleoside biosynthetic process; GO:0046129 purine ribonucleoside biosynthetic process; GO:0009…	GO:0016020 membrane; GO:0034774 secretory granule lumen; GO:1904724 tertiary granule lumen; GO:0005615 extracellular space; GO:0044421 extracellular region part; GO:0031410 cytoplasmic vesicle; GO:0030016 myofibril; GO:0005737 cytoplasm; GO:0031982 vesicle; GO:0044433 cytoplasmic vesicle part; GO:0099512 supramolecular fiber; GO:0044424 intracellular part; GO:0099080 supramolecular complex; GO:00…	GO:0003723 RNA binding; GO:0015631 tubulin binding; GO:0016829 lyase activity; GO:0005515 protein binding; GO:0048029 monosaccharide binding; GO:1901363 heterocyclic compound binding; GO:0097159 organic cyclic compound binding; GO:0050839 cell adhesion molecule binding; GO:0042802 identical protein binding; GO:0008092 cytoskeletal protein binding; GO:0004332 fructose-bisphosphate aldolase activit…	K01623	ALDO; fructose-bisphosphate aldolase, class I [EC:4.1.2.13]
2Hib	2Hib-P48643-279	P48643	279	K	T-complex protein 1 subunit epsilon	CCT5					Homo sapiens	cytoplasm	0.0204245		1.05556	1.07265	1.08789	0.984832	0.972944	1.01194	1	1.0119	0.945972	1.00205	1.04718	1.02359	1.0055	0.991697	0.945622	0.977413	0.956167	0.911885	0.987996	0.960332	1.08537	0.100237	-0.0148311	-0.0210188	0.0343676	-0.02826	-0.0769004	0.0141239		cytoplasm	GO:0065008 regulation of biological quality; GO:0035036 sperm-egg recognition; GO:0022414 reproductive process; GO:0061077 chaperone-mediated protein folding; GO:0009891 positive regulation of biosynthetic process; GO:0044699 single-organism process; GO:0044764 multi-organism cellular process; GO:1901998 toxin transport; GO:1904816 positive regulation of protein localization to chromosome, telome…	GO:0044421 extracellular region part; GO:0005874 microtubule; GO:0031982 vesicle; GO:0005737 cytoplasm; GO:0032991 macromolecular complex; GO:0099512 supramolecular fiber; GO:0044424 intracellular part; GO:0005623 cell; GO:0099080 supramolecular complex; GO:0044422 organelle part; GO:0002199 zona pellucida receptor complex; GO:0043228 non-membrane-bounded organelle; GO:0070062 extracellular exoso…	GO:0005524 ATP binding; GO:1901265 nucleoside phosphate binding; GO:0001882 nucleoside binding; GO:0043167 ion binding; GO:0015631 tubulin binding; GO:0048487 beta-tubulin binding; GO:0005515 protein binding; GO:0000166 nucleotide binding; GO:0044183 protein binding involved in protein folding; GO:0097159 organic cyclic compound binding; GO:1901363 heterocyclic compound binding; GO:0032549 ribonu…	K09497
2Hib	2Hib-P0DMV9-108	P0DMV9	108	K	Heat shock 70 kDa protein 1B	HSPA1B					Homo sapiens	cytoplasm	0.0209292		0.933761	0.885684	0.926045	1.01625	1.0119	1.00326	1.00993	1.01488	1.07957	1.08513	0.98359	0.93641	1.0495	1.02306	1.03134	0.913758	1.0367	1.04303	0.99446	1.04059	0.98108	-0.128286	0.0150075	0.0486734	-0.00026442	0.0490354	-0.0057791	0.00727659		cytoplasm	GO:0044409 entry into host; GO:0065008 regulation of biological quality; GO:0009116 nucleoside metabolic process; GO:0010941 regulation of cell death; GO:0045321 leukocyte activation; GO:0031116 positive regulation of microtubule polymerization; GO:0031347 regulation of defense response; GO:0010564 regulation of cell cycle process; GO:0044237 cellular metabolic process; GO:0008152 metabolic proce…	GO:0044421 extracellular region part; GO:0005615 extracellular space; GO:0044450 microtubule organizing center part; GO:0031410 cytoplasmic vesicle; GO:0030054 cell junction; GO:0031982 vesicle; GO:0005737 cytoplasm; GO:0044433 cytoplasmic vesicle part; GO:0044424 intracellular part; GO:0005623 cell; GO:1904813 ficolin-1-rich granule lumen; GO:0044422 organelle part; GO:0043228 non-membrane-bound…	GO:0055131 C3HC4-type RING finger domain binding; GO:1901265 nucleoside phosphate binding; GO:0031625 ubiquitin protein ligase binding; GO:0005102 receptor binding; GO:0016817 hydrolase activity, acting on acid anhydrides; GO:0016787 hydrolase activity; GO:0005515 protein binding; GO:0044183 protein binding involved in protein folding; GO:0016887 ATPase activity; GO:1901363 heterocyclic compound …	K03283	HSPA1s; heat shock 70kDa protein 1/2/6/8
2Hib	2Hib-P04406-334	P04406	334	K	Glyceraldehyde-3-phosphate dehydrogenase	GAPDH					Homo sapiens	cytoplasm	0.0227041		0.958333	0.834402	0.662379	1.17226	0.898268	0.972856	0.983118	1.10218	1.09921	0.85641	0.853333	1.0759	1.09533	1.23432	1.13364	1.04004	1.10296	1.17828	0.911357	0.947417	0.866636	-0.305619	0.0116047	0.0840908	-0.115635	0.205345	0.144899	-0.139447		cytoplasm	GO:0065008 regulation of biological quality; GO:0009116 nucleoside metabolic process; GO:0006165 nucleoside diphosphate phosphorylation; GO:0019362 pyridine nucleotide metabolic process; GO:0070997 neuron death; GO:0006096 glycolytic process; GO:0010608 posttranscriptional regulation of gene expression; GO:0009185 ribonucleoside diphosphate metabolic process; GO:0071345 cellular response to cytok…	GO:0016020 membrane; GO:0044421 extracellular region part; GO:0031090 organelle membrane; GO:0071944 cell periphery; GO:0005737 cytoplasm; GO:0031982 vesicle; GO:0032991 macromolecular complex; GO:0044424 intracellular part; GO:0005623 cell; GO:0097452 GAIT complex; GO:0044422 organelle part; GO:0043228 non-membrane-bounded organelle; GO:0005856 cytoskeleton; GO:0070062 extracellular exosome; GO:…	GO:0016769 transferase activity, transferring nitrogenous groups; GO:1901265 nucleoside phosphate binding; GO:0016903 oxidoreductase activity, acting on the aldehyde or oxo group of donors; GO:0015631 tubulin binding; GO:0005515 protein binding; GO:0000166 nucleotide binding; GO:0048037 cofactor binding; GO:0016491 oxidoreductase activity; GO:0097159 organic cyclic compound binding; GO:1901363 he…	K00134	GAPDH; glyceraldehyde 3-phosphate dehydrogenase [EC:1.2.1.12]
2Hib	2Hib-Q06323-187	Q06323	187	K	Proteasome activator complex subunit 1	PSME1					Homo sapiens	nucleus	0.022922		0.942308	0.871795	0.884244	1.05309	1.20563	1.17698	0.945382	0.895833	0.999018	1.02872	1.04	0.928205	0.988084	1.07749	1.09217	0.986653	0.963303	0.903689	1.06464	0.958487	1.01707	-0.153717	0.193167	-0.0803819	-0.00335114	0.0725245	-0.0731422	0.0178717		nucleus	GO:0044700 single organism signaling; GO:0065008 regulation of biological quality; GO:0032270 positive regulation of cellular protein metabolic process; GO:0002220 innate immune response activating cell surface receptor signaling pathway; GO:0007166 cell surface receptor signaling pathway; GO:0010608 posttranscriptional regulation of gene expression; GO:0051443 positive regulation of ubiquitin-pr…	GO:0044421 extracellular region part; GO:0031982 vesicle; GO:0005737 cytoplasm; GO:0032991 macromolecular complex; GO:0044424 intracellular part; GO:0005623 cell; GO:0044422 organelle part; GO:1905369 endopeptidase complex; GO:0031974 membrane-enclosed lumen; GO:0070062 extracellular exosome; GO:1902494 catalytic complex; GO:0005654 nucleoplasm; GO:0070013 intracellular organelle lumen; GO:002262…	GO:0030234 enzyme regulator activity; GO:0005488 binding; GO:0061134 peptidase regulator activity; GO:0016504 peptidase activator activity; GO:0005515 protein binding; GO:0061133 endopeptidase activator activity; GO:0061135 endopeptidase regulator activity; GO:0098772 molecular function regulator; GO:0008047 enzyme activator activity;	K06696	PSME1; proteasome activator subunit 1 (PA28 alpha)
2Hib	2Hib-P00918-167	P00918	167	K	Carbonic anhydrase 2	CA2					Homo sapiens	cytoplasm	0.0245376		1.06303	1.02991	1.03966	1.026	0.983766	0.983713	1.02185	1.07837	1.04126	1.04513	1.06154	1.04103	0.949588	0.925277	0.946544	0.918891	0.969419	0.990779	0.996307	0.969557	0.972773	0.0622734	-0.00342296	0.0661208	0.0692807	-0.088643	-0.060069	-0.0299216		cytoplasm	GO:0044700 single organism signaling; GO:0065008 regulation of biological quality; GO:1904385 cellular response to angiotensin; GO:0030641 regulation of cellular pH; GO:0030004 cellular monovalent inorganic cation homeostasis; GO:0032847 regulation of cellular pH reduction; GO:0044237 cellular metabolic process; GO:0032228 regulation of synaptic transmission, GABAergic; GO:0008152 metabolic proce…	GO:0016323 basolateral plasma membrane; GO:0016020 membrane; GO:0005615 extracellular space; GO:0044421 extracellular region part; GO:0071944 cell periphery; GO:0031982 vesicle; GO:0005737 cytoplasm; GO:0044424 intracellular part; GO:0098858 actin-based cell projection; GO:0005623 cell; GO:0070062 extracellular exosome; GO:0098590 plasma membrane region; GO:0043209 myelin sheath; GO:0044464 cell …	GO:0052689 carboxylic ester hydrolase activity; GO:0043167 ion binding; GO:0016829 lyase activity; GO:0005515 protein binding; GO:0016787 hydrolase activity; GO:0016836 hydro-lyase activity; GO:0008270 zinc ion binding; GO:0004089 carbonate dehydratase activity; GO:0016835 carbon-oxygen lyase activity; GO:0004064 arylesterase activity; GO:0046914 transition metal ion binding; GO:0003824 catalytic…	K18245	CA2; carbonic anhydrase 2 [EC:4.2.1.1]
2Hib	2Hib-Q8WW22-37	Q8WW22	37	K	DnaJ homolog subfamily A member 4	DNAJA4					Homo sapiens	cytoplasm	0.0267607		1.26282	1.09081	1.16399	1.00433	1.00216	0.97177	0.829196	0.987103	1.00884	1.16615	0.947692	1.00513	0.95967	1.17066	0.951152	0.926078	0.961264	0.921107	0.89566	0.850554	0.997693	0.227042	-0.0106518	-0.0920814	0.0505428	0.0318952	-0.0954499	-0.131945		cytoplasm	GO:0050794 regulation of cellular process; GO:0006950 response to stress; GO:0009628 response to abiotic stimulus; GO:0051129 negative regulation of cellular component organization; GO:0044087 regulation of cellular component biogenesis; GO:0048523 negative regulation of cellular process; GO:0048519 negative regulation of biological process; GO:0050896 response to stimulus; GO:0006457 protein fol…	GO:0016020 membrane; GO:0044464 cell part; GO:0005622 intracellular; GO:0005737 cytoplasm; GO:0044424 intracellular part; GO:0005829 cytosol; GO:0005623 cell; GO:0044444 cytoplasmic part;	GO:0005524 ATP binding; GO:0031072 heat shock protein binding; GO:1901265 nucleoside phosphate binding; GO:0051087 chaperone binding; GO:0001882 nucleoside binding; GO:0043167 ion binding; GO:0005515 protein binding; GO:0000166 nucleotide binding; GO:0097159 organic cyclic compound binding; GO:1901363 heterocyclic compound binding; GO:0032549 ribonucleoside binding; GO:0097367 carbohydrate deriva…	K09505
2Hib	2Hib-P16452-244	P16452	244	K	Erythrocyte membrane protein band 4.2	EPB42					Homo sapiens	cytoplasm	0.0271758		1.05021	1.07692	1.08253	0.991333	0.935065	0.968512	1.12214	1.09722	1.04224	0.949744	0.944615	1.04103	0.963336	0.937269	0.986175	0.951745	1.03568	0.94877	0.98615	0.986162	0.947854	0.0973348	-0.0518593	0.119934	-0.0328618	-0.0558123	-0.0322153	-0.0391625		cytoplasm	GO:0021700 developmental maturation; GO:0065008 regulation of biological quality; GO:0002262 myeloid cell homeostasis; GO:0048869 cellular developmental process; GO:0032989 cellular component morphogenesis; GO:0044699 single-organism process; GO:0044237 cellular metabolic process; GO:0034101 erythrocyte homeostasis; GO:0008152 metabolic process; GO:0043249 erythrocyte maturation; GO:0061515 myelo…	GO:0043229 intracellular organelle; GO:0016020 membrane; GO:0005938 cell cortex; GO:0043232 intracellular non-membrane-bounded organelle; GO:0071944 cell periphery; GO:0099568 cytoplasmic region; GO:0005737 cytoplasm; GO:0030863 cortical cytoskeleton; GO:0044424 intracellular part; GO:0005623 cell; GO:0005886 plasma membrane; GO:0043228 non-membrane-bounded organelle; GO:0043226 organelle; GO:000…	GO:0005524 ATP binding; GO:1901265 nucleoside phosphate binding; GO:0001882 nucleoside binding; GO:0043167 ion binding; GO:0005515 protein binding; GO:0000166 nucleotide binding; GO:0016755 transferase activity, transferring amino-acyl groups; GO:0097159 organic cyclic compound binding; GO:1901363 heterocyclic compound binding; GO:0032549 ribonucleoside binding; GO:0016746 transferase activity, t…
2Hib	2Hib-P07738-246	P07738	246	K	Bisphosphoglycerate mutase	BPGM					Homo sapiens	cytoplasm	0.0276134		1.06517	1.01816	1.09968	0.975081	0.979437	0.982628	1.06653	1.08631	1.00982	0.946667	0.988718	0.979487	0.968836	0.940037	0.99447	0.919918	0.991845	0.95082	1.06464	1.00646	0.994924	0.0847115	-0.0305547	0.0754894	-0.0417807	-0.0476289	-0.0683309	0.0307679		cytoplasm	GO:0006757 ATP generation from ADP; GO:0009116 nucleoside metabolic process; GO:0042278 purine nucleoside metabolic process; GO:0006165 nucleoside diphosphate phosphorylation; GO:0046031 ADP metabolic process; GO:0019362 pyridine nucleotide metabolic process; GO:0019319 hexose biosynthetic process; GO:0006096 glycolytic process; GO:0009167 purine ribonucleoside monophosphate metabolic process; GO…	GO:0044421 extracellular region part; GO:0031982 vesicle; GO:0005737 cytoplasm; GO:0044424 intracellular part; GO:0005829 cytosol; GO:0005623 cell; GO:0005576 extracellular region; GO:0043226 organelle; GO:0070062 extracellular exosome; GO:0005622 intracellular; GO:0044464 cell part; GO:1903561 extracellular vesicle; GO:0043227 membrane-bounded organelle; GO:0043230 extracellular organelle; GO:00…	GO:0016853 isomerase activity; GO:0046538 2,3-bisphosphoglycerate-dependent phosphoglycerate mutase activity; GO:0003824 catalytic activity; GO:0016868 intramolecular transferase activity, phosphotransferases; GO:0004619 phosphoglycerate mutase activity; GO:0016787 hydrolase activity; GO:0004082 bisphosphoglycerate mutase activity; GO:0016866 intramolecular transferase activity;	K01837	BPGM; bisphosphoglycerate/phosphoglycerate mutase [EC:5.4.2.4 5.4.2.11]
2Hib	2Hib-P00558-275	P00558	275	K	Phosphoglycerate kinase 1	PGK1					Homo sapiens	cytoplasm	0.0279558		0.907051	0.951923	0.904609	1.08342	1.03896	1.23561	0.984111	0.919643	0.917485	1.03487	1.03179	0.981538	1.01833	1.06458	1.03041	0.876797	0.938838	0.902664	1.09511	1.05258	1.04199	-0.11882	0.158655	-0.0894014	0.022575	0.0532371	-0.142826	0.088117		cytoplasm	GO:0046365 monosaccharide catabolic process; GO:0006757 ATP generation from ADP; GO:0009116 nucleoside metabolic process; GO:0042278 purine nucleoside metabolic process; GO:0006165 nucleoside diphosphate phosphorylation; GO:0046031 ADP metabolic process; GO:0019362 pyridine nucleotide metabolic process; GO:0019319 hexose biosynthetic process; GO:0006096 glycolytic process; GO:0009167 purine ribon…	GO:0016020 membrane; GO:0044421 extracellular region part; GO:0098857 membrane microdomain; GO:0031982 vesicle; GO:0005737 cytoplasm; GO:0044424 intracellular part; GO:0005623 cell; GO:0005829 cytosol; GO:0005576 extracellular region; GO:0043226 organelle; GO:0070062 extracellular exosome; GO:0044425 membrane part; GO:0005622 intracellular; GO:0044464 cell part; GO:0098805 whole membrane; GO:0098…	GO:0005524 ATP binding; GO:1901265 nucleoside phosphate binding; GO:0001882 nucleoside binding; GO:0043167 ion binding; GO:0005515 protein binding; GO:0000166 nucleotide binding; GO:0016774 phosphotransferase activity, carboxyl group as acceptor; GO:0097159 organic cyclic compound binding; GO:1901363 heterocyclic compound binding; GO:0032549 ribonucleoside binding; GO:0097367 carbohydrate derivat…	K00927	PGK; phosphoglycerate kinase [EC:2.7.2.3]
2Hib	2Hib-P00918-76	P00918	76	K	Carbonic anhydrase 2	CA2					Homo sapiens	cytoplasm	0.0300253		1.02778	1.05662	1.1104	0.953413	0.967532	0.93051	1.05164	0.989087	0.964637	1.0041	0.958974	1.03385	0.987168	1.01568	1.05622	1.02053	1.06014	0.994877	0.967682	0.9631	0.923858	0.0900218	-0.0734504	0.00162202	-0.00216923	0.0275763	0.0353909	-0.0719649		cytoplasm	GO:0044700 single organism signaling; GO:0065008 regulation of biological quality; GO:1904385 cellular response to angiotensin; GO:0030641 regulation of cellular pH; GO:0030004 cellular monovalent inorganic cation homeostasis; GO:0032847 regulation of cellular pH reduction; GO:0044237 cellular metabolic process; GO:0032228 regulation of synaptic transmission, GABAergic; GO:0008152 metabolic proce…	GO:0016323 basolateral plasma membrane; GO:0016020 membrane; GO:0005615 extracellular space; GO:0044421 extracellular region part; GO:0071944 cell periphery; GO:0031982 vesicle; GO:0005737 cytoplasm; GO:0044424 intracellular part; GO:0098858 actin-based cell projection; GO:0005623 cell; GO:0070062 extracellular exosome; GO:0098590 plasma membrane region; GO:0043209 myelin sheath; GO:0044464 cell …	GO:0052689 carboxylic ester hydrolase activity; GO:0043167 ion binding; GO:0016829 lyase activity; GO:0005515 protein binding; GO:0016787 hydrolase activity; GO:0016836 hydro-lyase activity; GO:0008270 zinc ion binding; GO:0004089 carbonate dehydratase activity; GO:0016835 carbon-oxygen lyase activity; GO:0004064 arylesterase activity; GO:0046914 transition metal ion binding; GO:0003824 catalytic…	K18245	CA2; carbonic anhydrase 2 [EC:4.2.1.1]
2Hib	2Hib-P11142-512	P11142	512	K	Heat shock cognate 71 kDa protein	HSPA8					Homo sapiens	cytoplasm	0.0304779		0.791667	0.902778	0.917471	0.832069	0.970779	0.942454	0.913605	1.00298	0.948919	0.934359	0.937436	1.04103	1.35655	1.11993	1.11521	1.15503	1.24975	1.12705	0.974146	0.823801	0.908168	-0.202953	-0.131172	-0.0672377	-0.0443845	0.253554	0.234039	-0.152131		cytoplasm	GO:0044700 single organism signaling; GO:0010608 posttranscriptional regulation of gene expression; GO:0006623 protein targeting to vacuole; GO:0006914 autophagy; GO:0044237 cellular metabolic process; GO:0008152 metabolic process; GO:0019693 ribose phosphate metabolic process; GO:0006396 RNA processing; GO:0044794 positive regulation by host of viral process; GO:0051716 cellular response to stim…	GO:0016020 membrane; GO:0044421 extracellular region part; GO:0031090 organelle membrane; GO:0000974 Prp19 complex; GO:0005737 cytoplasm; GO:0044433 cytoplasmic vesicle part; GO:0032991 macromolecular complex; GO:0005623 cell; GO:1904813 ficolin-1-rich granule lumen; GO:0044422 organelle part; GO:0005775 vacuolar lumen; GO:0043228 non-membrane-bounded organelle; GO:0005765 lysosomal membrane; GO:…	GO:0055131 C3HC4-type RING finger domain binding; GO:1901265 nucleoside phosphate binding; GO:0031625 ubiquitin protein ligase binding; GO:0005102 receptor binding; GO:0016817 hydrolase activity, acting on acid anhydrides; GO:0016787 hydrolase activity; GO:0005515 protein binding; GO:0003823 antigen binding; GO:0001786 phosphatidylserine binding; GO:0016887 ATPase activity; GO:0097159 organic cyc…	K03283	HSPA1s; heat shock 70kDa protein 1/2/6/8
2Hib	2Hib-Q9H0U4-129	Q9H0U4	129	K	Ras-related protein Rab-1B	RAB1B					Homo sapiens	cytoplasm	0.0307174		1.09936	1	1.12755	0.986999	0.96645	1.00109	0.99007	0.939484	0.937132	0.974359	1.0441	0.981538	0.999083	1.09317	0.981567	0.989733	1.00815	1.03893	0.977839	0.952952	0.955238	0.103283	-0.0221822	-0.0660447	-0.000698187	0.0334526	0.0173111	-0.0559745		cytoplasm	GO:0044700 single organism signaling; GO:0044085 cellular component biogenesis; GO:0006901 vesicle coating; GO:0048207 vesicle targeting, rough ER to cis-Golgi; GO:0048208 COPII vesicle coating; GO:0044699 single-organism process; GO:0044764 multi-organism cellular process; GO:0006914 autophagy; GO:1902115 regulation of organelle assembly; GO:0044237 cellular metabolic process; GO:0015031 protein…	GO:0016020 membrane; GO:0005783 endoplasmic reticulum; GO:0042175 nuclear outer membrane-endoplasmic reticulum membrane network; GO:0044421 extracellular region part; GO:0031410 cytoplasmic vesicle; GO:0031090 organelle membrane; GO:0031982 vesicle; GO:0005737 cytoplasm; GO:0044424 intracellular part; GO:0005623 cell; GO:0044422 organelle part; GO:0034045 pre-autophagosomal structure membrane; GO…	GO:1901265 nucleoside phosphate binding; GO:0001882 nucleoside binding; GO:0043167 ion binding; GO:0005515 protein binding; GO:0000166 nucleotide binding; GO:1901363 heterocyclic compound binding; GO:0097159 organic cyclic compound binding; GO:0032549 ribonucleoside binding; GO:0097367 carbohydrate derivative binding; GO:0032553 ribonucleotide binding; GO:0005488 binding; GO:0032550 purine ribonu…	K07875	RAB1B; Ras-related protein Rab-1B
2Hib	2Hib-Q99832-250	Q99832	250	K	T-complex protein 1 subunit eta	CCT7					Homo sapiens	cytoplasm	0.031733		1.20192	1.23184	1.10397	0.989166	1.03139	1.24104	0.744786	0.640873	0.855599	0.877949	0.85641	0.809231	0.983501	1.13469	0.976959	1.16119	1.21305	1.17111	1.06464	0.916052	0.888786	0.236284	0.113473	-0.430661	-0.238931	0.0415539	0.240705	-0.0687438		cytoplasm	GO:0065008 regulation of biological quality; GO:0035036 sperm-egg recognition; GO:0022414 reproductive process; GO:0061077 chaperone-mediated protein folding; GO:0009891 positive regulation of biosynthetic process; GO:0044699 single-organism process; GO:1901998 toxin transport; GO:1904816 positive regulation of protein localization to chromosome, telomeric region; GO:0032204 regulation of telomer…	GO:0044421 extracellular region part; GO:0005874 microtubule; GO:0031982 vesicle; GO:0005737 cytoplasm; GO:0032991 macromolecular complex; GO:0099512 supramolecular fiber; GO:0044424 intracellular part; GO:0005623 cell; GO:0099080 supramolecular complex; GO:0044422 organelle part; GO:0002199 zona pellucida receptor complex; GO:0043228 non-membrane-bounded organelle; GO:0070062 extracellular exoso…	GO:0005524 ATP binding; GO:1901265 nucleoside phosphate binding; GO:0001882 nucleoside binding; GO:0043167 ion binding; GO:0005515 protein binding; GO:0000166 nucleotide binding; GO:0044183 protein binding involved in protein folding; GO:0097159 organic cyclic compound binding; GO:1901363 heterocyclic compound binding; GO:0032549 ribonucleoside binding; GO:0097367 carbohydrate derivative binding;…	K09499
2Hib	2Hib-P02549-1648	P02549	1648	K	Spectrin alpha chain, erythrocytic 1	SPTA1					Homo sapiens	cytoplasm	0.0323449		0.871795	0.900641	0.933548	0.964247	1.09307	1.13572	0.988083	1.0754	0.925344	1.08923	1.02564	0.979487	0.995417	0.997232	1.05899	1.11499	0.991845	1.0707	0.98338	0.930812	0.915551	-0.149373	0.0864917	-0.00812158	0.0433113	0.0240195	0.0812557	-0.0849685		cytoplasm	GO:0044700 single organism signaling; GO:0002694 regulation of leukocyte activation; GO:0065008 regulation of biological quality; GO:0032944 regulation of mononuclear cell proliferation; GO:0032989 cellular component morphogenesis; GO:0030832 regulation of actin filament length; GO:0044237 cellular metabolic process; GO:0009605 response to external stimulus; GO:0008152 metabolic process; GO:00300…	GO:0016020 membrane; GO:0005938 cell cortex; GO:0071944 cell periphery; GO:0005737 cytoplasm; GO:0099568 cytoplasmic region; GO:0030863 cortical cytoskeleton; GO:0031224 intrinsic component of membrane; GO:0030864 cortical actin cytoskeleton; GO:0044424 intracellular part; GO:0005623 cell; GO:0009898 cytoplasmic side of plasma membrane; GO:0098562 cytoplasmic side of membrane; GO:0044422 organell…	GO:0051015 actin filament binding; GO:0046982 protein heterodimerization activity; GO:0005085 guanyl-nucleotide exchange factor activity; GO:0043167 ion binding; GO:0046983 protein dimerization activity; GO:0044877 macromolecular complex binding; GO:0005515 protein binding; GO:0098772 molecular function regulator; GO:0008092 cytoskeletal protein binding; GO:0005200 structural constituent of cytos…	K06114	SPTA; spectrin alpha
2Hib	2Hib-P04040-480	P04040	480	K	Catalase	CAT					Homo sapiens	cytoplasm	0.0335187		0.948718	0.967949	0.912111	1.03684	0.974026	1.02172	1.02681	0.947421	1	1.03077	1.00718	1.05436	0.992667	1.05904	1	0.978439	0.996942	1.04303	0.996307	1.04336	0.977388	-0.0852214	0.0150713	-0.0132502	0.0434694	0.0240467	0.00830676	0.00763308		cytoplasm	GO:0044085 cellular component biogenesis; GO:0001649 osteoblast differentiation; GO:0010941 regulation of cell death; GO:0045321 leukocyte activation; GO:0006066 alcohol metabolic process; GO:0044255 cellular lipid metabolic process; GO:0044237 cellular metabolic process; GO:0032088 negative regulation of NF-kappaB transcription factor activity; GO:0033189 response to vitamin A; GO:0009605 respon…	GO:0016020 membrane; GO:0044421 extracellular region part; GO:0031090 organelle membrane; GO:0005737 cytoplasm; GO:0044433 cytoplasmic vesicle part; GO:0044438 microbody part; GO:0005623 cell; GO:1904813 ficolin-1-rich granule lumen; GO:0044422 organelle part; GO:0005778 peroxisomal membrane; GO:0070062 extracellular exosome; GO:0101002 ficolin-1-rich granule; GO:0005925 focal adhesion; GO:000562…	GO:1901265 nucleoside phosphate binding; GO:0005102 receptor binding; GO:0043167 ion binding; GO:0046983 protein dimerization activity; GO:0016209 antioxidant activity; GO:0004096 catalase activity; GO:0016787 hydrolase activity; GO:0005515 protein binding; GO:0000166 nucleotide binding; GO:0004046 aminoacylase activity; GO:0048037 cofactor binding; GO:0016491 oxidoreductase activity; GO:0097159 …	K03781	katE; catalase [EC:1.11.1.6]
2Hib	2Hib-P11171-580	P11171	580	K	Protein 4.1	EPB41					Homo sapiens	nucleus	0.0355663		1.12607	1.02885	1.14791	1.0195	0.997835	1.05646	1.02085	0.987103	1.05796	0.94359	0.855385	0.909744	0.963336	1.03044	0.854378	0.89117	0.981651	0.915984	1.04894	1.11255	1.08076	0.13711	0.0346589	0.0307767	-0.14853	-0.0792259	-0.106517	0.111612		nucleus	GO:0044085 cellular component biogenesis; GO:0031032 actomyosin structure organization; GO:0016043 cellular component organization; GO:0071822 protein complex subunit organization; GO:0030866 cortical actin cytoskeleton organization; GO:0032092 positive regulation of protein binding; GO:0051098 regulation of binding; GO:0044763 single-organism cellular process; GO:0044699 single-organism process;…	GO:0016020 membrane; GO:0005938 cell cortex; GO:0019898 extrinsic component of membrane; GO:0030054 cell junction; GO:0071944 cell periphery; GO:0005737 cytoplasm; GO:0099568 cytoplasmic region; GO:0030863 cortical cytoskeleton; GO:0032991 macromolecular complex; GO:0044424 intracellular part; GO:0005623 cell; GO:0009898 cytoplasmic side of plasma membrane; GO:0098562 cytoplasmic side of membrane…	GO:0008092 cytoskeletal protein binding; GO:0005545 1-phosphatidylinositol binding; GO:0005200 structural constituent of cytoskeleton; GO:0005488 binding; GO:0005543 phospholipid binding; GO:0035091 phosphatidylinositol binding; GO:0043167 ion binding; GO:0003779 actin binding; GO:0008289 lipid binding; GO:0005515 protein binding; GO:0043168 anion binding; GO:0005198 structural molecule activity;…	K06107
2Hib	2Hib-P46459-105	P46459	105	K	Vesicle-fusing ATPase	NSF					Homo sapiens	cytoplasm	0.0378003		1.26282	1.08654	1.07181	0.950163	1.02165	1.04995	0.762661	1.00397	0.879175	1.09744	0.930256	0.979487	1.02383	1.02952	1.07558	0.98768	0.982671	0.982582	0.945522	0.95941	0.974619	0.18548	0.00915165	-0.190317	-2.14937e-05	0.0603533	-0.0228184	-0.0592294		cytoplasm	GO:0060627 regulation of vesicle-mediated transport; GO:0044085 cellular component biogenesis; GO:0006901 vesicle coating; GO:0048207 vesicle targeting, rough ER to cis-Golgi; GO:0048208 COPII vesicle coating; GO:0023051 regulation of signaling; GO:0051046 regulation of secretion; GO:0044699 single-organism process; GO:0015031 protein transport; GO:0043241 protein complex disassembly; GO:0051234 …	GO:0030425 dendrite; GO:0016020 membrane; GO:0044421 extracellular region part; GO:0031090 organelle membrane; GO:0071944 cell periphery; GO:0031982 vesicle; GO:0005737 cytoplasm; GO:0044424 intracellular part; GO:0005623 cell; GO:0032279 asymmetric synapse; GO:0044422 organelle part; GO:0005765 lysosomal membrane; GO:0070062 extracellular exosome; GO:0043209 myelin sheath; GO:0005622 intracellul…	GO:0000149 SNARE binding; GO:1901265 nucleoside phosphate binding; GO:0005102 receptor binding; GO:0019901 protein kinase binding; GO:0016817 hydrolase activity, acting on acid anhydrides; GO:0005515 protein binding; GO:0016787 hydrolase activity; GO:0017137 Rab GTPase binding; GO:0016887 ATPase activity; GO:1901363 heterocyclic compound binding; GO:0097159 organic cyclic compound binding; GO:001…	K06027	NSF; vesicle-fusing ATPase [EC:3.6.4.6]
2Hib	2Hib-P78417-136	P78417	136	K	Glutathione S-transferase omega-1	GSTO1					Homo sapiens	cytoplasm	0.0378003		0.893162	0.882479	0.932476	1.10293	1.02597	1.01086	1.03376	1.05556	1.01866	0.860513	1.01949	1.0359	1.06141	1.119	0.968664	0.971253	0.91947	1.01639	1.07295	0.971402	1.02353	-0.148078	0.0646364	0.0508624	-0.0460022	0.0674222	-0.0465828	0.0310926		cytoplasm	GO:0044700 single organism signaling; GO:0050850 positive regulation of calcium-mediated signaling; GO:2000273 positive regulation of receptor activity; GO:0065008 regulation of biological quality; GO:0045933 positive regulation of muscle contraction; GO:1903170 negative regulation of calcium ion transmembrane transport; GO:0046685 response to arsenic-containing substance; GO:1904427 positive reg…	GO:0044421 extracellular region part; GO:0031982 vesicle; GO:0005737 cytoplasm; GO:0044424 intracellular part; GO:0005623 cell; GO:0005829 cytosol; GO:0005576 extracellular region; GO:0043226 organelle; GO:0070062 extracellular exosome; GO:0005622 intracellular; GO:0044464 cell part; GO:1903561 extracellular vesicle; GO:0043227 membrane-bounded organelle; GO:0043230 extracellular organelle; GO:00…	GO:0016209 antioxidant activity; GO:0030613 oxidoreductase activity, acting on phosphorus or arsenic in donors; GO:0005515 protein binding; GO:0016491 oxidoreductase activity; GO:0004364 glutathione transferase activity; GO:0030614 oxidoreductase activity, acting on phosphorus or arsenic in donors, disulfide as acceptor; GO:0015036 disulfide oxidoreductase activity; GO:0050610 methylarsonate redu…	K00799	GST; glutathione S-transferase [EC:2.5.1.18]
2Hib	2Hib-P02549-67	P02549	67	K	Spectrin alpha chain, erythrocytic 1	SPTA1					Homo sapiens	cytoplasm	0.0379206		0.904915	0.959402	0.932476	1.00217	0.937229	0.92291	1.09235	1	1.07957	1.01846	0.96	1.01846	1.03391	1.11624	1	0.922998	0.959225	1.00512	1.02308	1.05258	1.03461	-0.1016	-0.0687138	0.0792979	-0.0020369	0.0689194	-0.0560957	0.0519819		cytoplasm	GO:0044700 single organism signaling; GO:0002694 regulation of leukocyte activation; GO:0065008 regulation of biological quality; GO:0032944 regulation of mononuclear cell proliferation; GO:0032989 cellular component morphogenesis; GO:0030832 regulation of actin filament length; GO:0044237 cellular metabolic process; GO:0009605 response to external stimulus; GO:0008152 metabolic process; GO:00300…	GO:0016020 membrane; GO:0005938 cell cortex; GO:0071944 cell periphery; GO:0005737 cytoplasm; GO:0099568 cytoplasmic region; GO:0030863 cortical cytoskeleton; GO:0031224 intrinsic component of membrane; GO:0030864 cortical actin cytoskeleton; GO:0044424 intracellular part; GO:0005623 cell; GO:0009898 cytoplasmic side of plasma membrane; GO:0098562 cytoplasmic side of membrane; GO:0044422 organell…	GO:0051015 actin filament binding; GO:0046982 protein heterodimerization activity; GO:0005085 guanyl-nucleotide exchange factor activity; GO:0043167 ion binding; GO:0046983 protein dimerization activity; GO:0044877 macromolecular complex binding; GO:0005515 protein binding; GO:0098772 molecular function regulator; GO:0008092 cytoskeletal protein binding; GO:0005200 structural constituent of cytos…	K06114	SPTA; spectrin alpha
2Hib	2Hib-P52907-268	P52907	268	K	F-actin-capping protein subunit alpha-1	CAPZA1					Homo sapiens	cytoplasm	0.0379206		1.07051	1.0438	1.03537	1	1.06169	0.975027	1.04667	1.0248	1.04224	1.07487	1.07487	1.0441	0.945005	0.936347	0.971429	0.890144	0.936799	0.908811	0.993536	0.945572	1.02907	0.0700994	0.0166249	0.0536143	0.0901975	-0.0727707	-0.133342	-0.0162505		cytoplasm	GO:0044085 cellular component biogenesis; GO:0050794 regulation of cellular process; GO:0030833 regulation of actin filament polymerization; GO:0016043 cellular component organization; GO:0044707 single-multicellular organism process; GO:0007596 blood coagulation; GO:0065008 regulation of biological quality; GO:0030835 negative regulation of actin filament depolymerization; GO:0032956 regulation …	GO:0043229 intracellular organelle; GO:0044421 extracellular region part; GO:0043232 intracellular non-membrane-bounded organelle; GO:0044430 cytoskeletal part; GO:0071203 WASH complex; GO:0031982 vesicle; GO:0044446 intracellular organelle part; GO:0005737 cytoplasm; GO:0008290 F-actin capping protein complex; GO:0032991 macromolecular complex; GO:0044424 intracellular part; GO:0005829 cytosol; …	GO:0003779 actin binding; GO:0050839 cell adhesion molecule binding; GO:0005515 protein binding; GO:0008092 cytoskeletal protein binding; GO:0005488 binding; GO:0045296 cadherin binding;	K10364	CAPZA; capping protein (actin filament) muscle Z-line, alpha
2Hib	2Hib-P04040-306	P04040	306	K	Catalase	CAT					Homo sapiens	cytoplasm	0.0379787		0.935897	0.92735	0.885316	1.01733	1.08009	0.97177	0.988083	1.02183	1.19646	1.02769	1.00513	1.02256	1.04308	0.978782	0.992627	1.00821	0.950051	0.960041	0.987073	1.04336	0.968159	-0.126709	0.0315427	0.0908767	0.0263264	0.00641085	-0.040318	-0.00140723		cytoplasm	GO:0044085 cellular component biogenesis; GO:0001649 osteoblast differentiation; GO:0010941 regulation of cell death; GO:0045321 leukocyte activation; GO:0006066 alcohol metabolic process; GO:0044255 cellular lipid metabolic process; GO:0044237 cellular metabolic process; GO:0032088 negative regulation of NF-kappaB transcription factor activity; GO:0033189 response to vitamin A; GO:0009605 respon…	GO:0016020 membrane; GO:0044421 extracellular region part; GO:0031090 organelle membrane; GO:0005737 cytoplasm; GO:0044433 cytoplasmic vesicle part; GO:0044438 microbody part; GO:0005623 cell; GO:1904813 ficolin-1-rich granule lumen; GO:0044422 organelle part; GO:0005778 peroxisomal membrane; GO:0070062 extracellular exosome; GO:0101002 ficolin-1-rich granule; GO:0005925 focal adhesion; GO:000562…	GO:1901265 nucleoside phosphate binding; GO:0005102 receptor binding; GO:0043167 ion binding; GO:0046983 protein dimerization activity; GO:0016209 antioxidant activity; GO:0004096 catalase activity; GO:0016787 hydrolase activity; GO:0005515 protein binding; GO:0000166 nucleotide binding; GO:0004046 aminoacylase activity; GO:0048037 cofactor binding; GO:0016491 oxidoreductase activity; GO:0097159 …	K03781	katE; catalase [EC:1.11.1.6]
2Hib	2Hib-P25325-236	P25325	236	K	3-mercaptopyruvate sulfurtransferase	MPST					Homo sapiens	mitochondria	0.0379787		1.22436	1.11752	1.02144	1.04334	0.955628	1.08795	0.879841	0.952381	0.927308	0.967179	1.07897	0.929231	0.941338	1.06089	1.07834	0.947639	0.913354	0.941598	1.02678	0.934502	1.01984	0.160976	0.0391117	-0.121318	-0.0147917	0.0356226	-0.0983873	-0.0104199		mitochondria	GO:0044707 single-multicellular organism process; GO:0048732 gland development; GO:0044699 single-organism process; GO:0009058 biosynthetic process; GO:0072001 renal system development; GO:0070814 hydrogen sulfide biosynthetic process; GO:0050896 response to stimulus; GO:0044237 cellular metabolic process; GO:0044272 sulfur compound biosynthetic process; GO:0000096 sulfur amino acid metabolic pro…	GO:0043229 intracellular organelle; GO:0042995 cell projection; GO:0044421 extracellular region part; GO:0030054 cell junction; GO:0031982 vesicle; GO:0005737 cytoplasm; GO:0044424 intracellular part; GO:0005623 cell; GO:0005829 cytosol; GO:0005576 extracellular region; GO:0005739 mitochondrion; GO:0045202 synapse; GO:0043231 intracellular membrane-bounded organelle; GO:0043226 organelle; GO:0070…	GO:0016784 3-mercaptopyruvate sulfurtransferase activity; GO:0042802 identical protein binding; GO:0003824 catalytic activity; GO:0005488 binding; GO:0005515 protein binding; GO:0016782 transferase activity, transferring sulfur-containing groups; GO:0004792 thiosulfate sulfurtransferase activity; GO:0016783 sulfurtransferase activity; GO:0016740 transferase activity;	K01011	TST; thiosulfate/3-mercaptopyruvate sulfurtransferase [EC:2.8.1.1 2.8.1.2]
2Hib	2Hib-P48506-81	P48506	81	K	Glutamate--cysteine ligase catalytic subunit	GCLC					Homo sapiens	cytoplasm	0.0390713		1.09936	1.11966	1.08146	0.976165	0.867965	1.02063	1.0993	1.05159	0.959725	0.977436	1.03077	1.01744	1	0.964022	0.981567	0.899384	1.06014	0.965164	0.962142	0.922509	0.992155	0.137566	-0.0698782	0.049951	0.0119111	-0.0265678	-0.0399622	-0.0611351		cytoplasm	GO:0010941 regulation of cell death; GO:0065008 regulation of biological quality; GO:0006518 peptide metabolic process; GO:0032270 positive regulation of cellular protein metabolic process; GO:0032436 positive regulation of proteasomal ubiquitin-dependent protein catabolic process; GO:0042593 glucose homeostasis; GO:0043523 regulation of neuron apoptotic process; GO:0042398 cellular modified amin…	GO:1902494 catalytic complex; GO:0044464 cell part; GO:0005622 intracellular; GO:0017109 glutamate-cysteine ligase complex; GO:0005737 cytoplasm; GO:0032991 macromolecular complex; GO:0044424 intracellular part; GO:0005829 cytosol; GO:0005623 cell; GO:0044444 cytoplasmic part;	GO:0016597 amino acid binding; GO:1901265 nucleoside phosphate binding; GO:0046983 protein dimerization activity; GO:0016874 ligase activity; GO:0005515 protein binding; GO:0097159 organic cyclic compound binding; GO:1901363 heterocyclic compound binding; GO:0031406 carboxylic acid binding; GO:0003824 catalytic activity; GO:0032553 ribonucleotide binding; GO:0005488 binding; GO:0032550 purine rib…	K11204	GCLC; glutamate--cysteine ligase catalytic subunit [EC:6.3.2.2]
2Hib	2Hib-Q13228-120	Q13228	120	K	Methanethiol oxidase	SELENBP1					Homo sapiens	cytoplasm	0.0392092		0.95406	0.974359	0.944266	0.966414	1.00758	0.957655	1.0566	1.03869	1.07367	1.0359	0.980513	1.01846	0.974335	1.04613	1.02028	1.03491	1.02039	1.05328	0.987073	0.940037	0.937702	-0.062686	-0.033607	0.0789187	0.0162937	0.0188355	0.0511687	-0.0669269		cytoplasm	GO:0045184 establishment of protein localization; GO:0006810 transport; GO:0071702 organic substance transport; GO:0051179 localization; GO:0033036 macromolecule localization; GO:0008104 protein localization; GO:0015031 protein transport; GO:0051234 establishment of localization;	GO:0016020 membrane; GO:0005615 extracellular space; GO:0044421 extracellular region part; GO:0005737 cytoplasm; GO:0031982 vesicle; GO:0044424 intracellular part; GO:0005623 cell; GO:0044422 organelle part; GO:0043228 non-membrane-bounded organelle; GO:0031974 membrane-enclosed lumen; GO:0070062 extracellular exosome; GO:0070013 intracellular organelle lumen; GO:0005622 intracellular; GO:0044464…	GO:0005515 protein binding; GO:0008430 selenium binding; GO:0005488 binding;	K17285
2Hib	2Hib-P25788-192	P25788	192	K	Proteasome subunit alpha type-3	PSMA3					Homo sapiens	cytoplasm	0.0394907		1.03739	1.02457	1.15863	1.01192	0.971861	1.03257	0.997021	1.04464	0.991159	1.05026	0.985641	1.02154	0.990834	1.01292	0.969585	0.982546	1.01019	0.901639	0.949215	0.958487	0.950623	0.100134	0.00738623	0.015298	0.0268731	-0.0131105	-0.0533829	-0.0698056		cytoplasm	GO:0044700 single organism signaling; GO:0065008 regulation of biological quality; GO:0032270 positive regulation of cellular protein metabolic process; GO:0002220 innate immune response activating cell surface receptor signaling pathway; GO:0007166 cell surface receptor signaling pathway; GO:0010608 posttranscriptional regulation of gene expression; GO:0051443 positive regulation of ubiquitin-pr…	GO:0044421 extracellular region part; GO:0031982 vesicle; GO:0005737 cytoplasm; GO:0032991 macromolecular complex; GO:0044424 intracellular part; GO:0005623 cell; GO:0044422 organelle part; GO:1905369 endopeptidase complex; GO:0031974 membrane-enclosed lumen; GO:0070062 extracellular exosome; GO:1902494 catalytic complex; GO:0005654 nucleoplasm; GO:0070013 intracellular organelle lumen; GO:000562…	GO:0004175 endopeptidase activity; GO:0004298 threonine-type endopeptidase activity; GO:0008233 peptidase activity; GO:0070003 threonine-type peptidase activity; GO:0003824 catalytic activity; GO:0005488 binding; GO:0070011 peptidase activity, acting on L-amino acid peptides; GO:0016787 hydrolase activity; GO:0005515 protein binding;	K02727	PSMA3; 20S proteasome subunit alpha 7 [EC:3.4.25.1]
2Hib	2Hib-O75347-51	O75347	51	K	Tubulin-specific chaperone A	TBCA					Homo sapiens	mitochondria	0.0397756		1.11111	1.13996	1.01286	0.985915	0.984848	0.903366	0.99007	1.02579	1.02259	0.870769	0.870769	0.931282	0.977085	1.0738	1.10507	1.10062	1.02752	1.09836	0.984303	0.892989	0.924781	0.119807	-0.063036	0.0181916	-0.167328	0.0711398	0.104278	-0.0996428		mitochondria	GO:0044085 cellular component biogenesis; GO:0016043 cellular component organization; GO:0034622 cellular macromolecular complex assembly; GO:0071822 protein complex subunit organization; GO:0007021 tubulin complex assembly; GO:0043933 macromolecular complex subunit organization; GO:0006457 protein folding; GO:0022607 cellular component assembly; GO:0065003 macromolecular complex assembly; GO:007…	GO:0043229 intracellular organelle; GO:0099513 polymeric cytoskeletal fiber; GO:0044421 extracellular region part; GO:0005874 microtubule; GO:0043232 intracellular non-membrane-bounded organelle; GO:0044430 cytoskeletal part; GO:0005737 cytoplasm; GO:0044446 intracellular organelle part; GO:0031982 vesicle; GO:0031981 nuclear lumen; GO:0099512 supramolecular fiber; GO:0044424 intracellular part; …	GO:0097159 organic cyclic compound binding; GO:1901363 heterocyclic compound binding; GO:0003723 RNA binding; GO:0008092 cytoskeletal protein binding; GO:0051087 chaperone binding; GO:0005488 binding; GO:0003676 nucleic acid binding; GO:0015631 tubulin binding; GO:0048487 beta-tubulin binding; GO:0005515 protein binding;	K17292
2Hib	2Hib-P11277-926	P11277	926	K	Spectrin beta chain, erythrocytic	SPTB					Homo sapiens	nucleus	0.0435055		0.95406	0.944444	0.892819	0.939328	0.994589	0.940282	1.0288	0.934524	0.96169	1.08615	1.07897	1.08718	1.022	1.03598	1.1235	1.03696	1.04383	0.943648	0.941828	0.975092	1.03553	-0.104624	-0.0623203	-0.0376977	0.116493	0.083463	0.0101908	-0.02416		nucleus	GO:0044700 single organism signaling; GO:0030833 regulation of actin filament polymerization; GO:0065008 regulation of biological quality; GO:0030835 negative regulation of actin filament depolymerization; GO:0051129 negative regulation of cellular component organization; GO:0048869 cellular developmental process; GO:0048666 neuron development; GO:0044699 single-organism process; GO:0032989 cellu…	GO:0016020 membrane; GO:0005938 cell cortex; GO:0071944 cell periphery; GO:0005737 cytoplasm; GO:0099568 cytoplasmic region; GO:0030863 cortical cytoskeleton; GO:0031224 intrinsic component of membrane; GO:0032991 macromolecular complex; GO:0030864 cortical actin cytoskeleton; GO:0044424 intracellular part; GO:0005623 cell; GO:0009898 cytoplasmic side of plasma membrane; GO:0098562 cytoplasmic si…	GO:0051015 actin filament binding; GO:0008092 cytoskeletal protein binding; GO:0005085 guanyl-nucleotide exchange factor activity; GO:0005200 structural constituent of cytoskeleton; GO:0005488 binding; GO:0044877 macromolecular complex binding; GO:0003779 actin binding; GO:0005088 Ras guanyl-nucleotide exchange factor activity; GO:0005515 protein binding; GO:0098772 molecular function regulator; …	K06115
2Hib	2Hib-P14550-85	P14550	85	K	Alcohol dehydrogenase [NADP(+)]	AKR1A1					Homo sapiens	cytoplasm	0.0435055		0.799145	1.00641	0.890675	1.10509	1.01515	1.06949	1.00497	0.954365	1.02358	0.914872	0.939487	0.997949	1.12924	1.06919	1.18433	1.02875	0.995923	0.968238	1.01016	1.02122	0.866636	-0.160427	0.0875947	-0.00887451	-0.0737918	0.17198	-0.00385752	-0.0538774		cytoplasm	GO:0019640 glucuronate catabolic process to xylulose 5-phosphate; GO:0046365 monosaccharide catabolic process; GO:0009110 vitamin biosynthetic process; GO:0016053 organic acid biosynthetic process; GO:0044699 single-organism process; GO:0009058 biosynthetic process; GO:0044237 cellular metabolic process; GO:0044272 sulfur compound biosynthetic process; GO:0006796 phosphate-containing compound met…	GO:0016020 membrane; GO:0005615 extracellular space; GO:0044421 extracellular region part; GO:0016324 apical plasma membrane; GO:0071944 cell periphery; GO:0031982 vesicle; GO:0005737 cytoplasm; GO:0044424 intracellular part; GO:0005829 cytosol; GO:0005623 cell; GO:0005576 extracellular region; GO:0005886 plasma membrane; GO:0070062 extracellular exosome; GO:0043226 organelle; GO:0044459 plasma m…	GO:0009055 electron carrier activity; GO:0016614 oxidoreductase activity, acting on CH-OH group of donors; GO:0004032 alditol:NADP+ 1-oxidoreductase activity; GO:0016616 oxidoreductase activity, acting on the CH-OH group of donors, NAD or NADP as acceptor; GO:0047939 L-glucuronate reductase activity; GO:0003824 catalytic activity; GO:0005488 binding; GO:0008106 alcohol dehydrogenase (NADP+) activ…	K00002	AKR1A1; alcohol dehydrogenase (NADP+) [EC:1.1.1.2]
2Hib	2Hib-P00915-138	P00915	138	K	Carbonic anhydrase 1	CA1					Homo sapiens	cytoplasm	0.0445008		1.05662	1.02564	1.05145	0.942579	0.896104	0.941368	0.994042	1.05456	1.00786	1.11692	1.07897	1.05949	0.992667	0.964022	0.999078	1.00103	1.02956	0.980533	0.915974	0.960332	0.97185	0.062788	-0.110249	0.0264391	0.117519	-0.0216033	0.00504949	-0.0754032		cytoplasm	GO:0006810 transport; GO:0006820 anion transport; GO:0015711 organic anion transport; GO:0008152 metabolic process; GO:0006730 one-carbon metabolic process; GO:0006811 ion transport; GO:0044710 single-organism metabolic process; GO:0044281 small molecule metabolic process; GO:0015701 bicarbonate transport; GO:0044763 single-organism cellular process; GO:0044699 single-organism process; GO:0071702…	GO:0070062 extracellular exosome; GO:0043226 organelle; GO:0044421 extracellular region part; GO:0044464 cell part; GO:0005622 intracellular; GO:0005737 cytoplasm; GO:0031982 vesicle; GO:1903561 extracellular vesicle; GO:0044424 intracellular part; GO:0005829 cytosol; GO:0005623 cell; GO:0043227 membrane-bounded organelle; GO:0005576 extracellular region; GO:0043230 extracellular organelle; GO:00…	GO:0052689 carboxylic ester hydrolase activity; GO:0043167 ion binding; GO:0016829 lyase activity; GO:0016836 hydro-lyase activity; GO:0005515 protein binding; GO:0016787 hydrolase activity; GO:0008270 zinc ion binding; GO:0004089 carbonate dehydratase activity; GO:0016835 carbon-oxygen lyase activity; GO:0004064 arylesterase activity; GO:0046914 transition metal ion binding; GO:0003824 catalytic…	K01672	CA; carbonic anhydrase [EC:4.2.1.1]
2Hib	2Hib-P07900-446	P07900	446	K	Heat shock protein HSP 90-alpha	HSP90AA1					Homo sapiens	cytoplasm	0.0457553		0.897436	0.742521	0.82851	0.767064	0.955628	1.09881	1.12413	0.882937	0.899804	0.780513	0.927179	0.92	1.04033	1.01292	0.905991	0.988706	1.29052	1.07582	1.34811	1.16697	1.26257	-0.285674	-0.104041	-0.0543754	-0.195626	-0.0222924	0.152334	0.330026		cytoplasm	GO:0044700 single organism signaling; GO:0044085 cellular component biogenesis; GO:0065008 regulation of biological quality; GO:0022613 ribonucleoprotein complex biogenesis; GO:0045321 leukocyte activation; GO:0045428 regulation of nitric oxide biosynthetic process; GO:0022618 ribonucleoprotein complex assembly; GO:0007166 cell surface receptor signaling pathway; GO:0051973 positive regulation of…	GO:0016020 membrane; GO:0034774 secretory granule lumen; GO:0044421 extracellular region part; GO:0031410 cytoplasmic vesicle; GO:0071944 cell periphery; GO:0032587 ruffle membrane; GO:0031982 vesicle; GO:0005737 cytoplasm; GO:0044433 cytoplasmic vesicle part; GO:0044424 intracellular part; GO:0005623 cell; GO:1904813 ficolin-1-rich granule lumen; GO:0044422 organelle part; GO:0048770 pigment gra…	GO:0030235 nitric-oxide synthase regulator activity; GO:1901265 nucleoside phosphate binding; GO:0016773 phosphotransferase activity, alcohol group as acceptor; GO:1990782 protein tyrosine kinase binding; GO:0070182 DNA polymerase binding; GO:0046983 protein dimerization activity; GO:0019901 protein kinase binding; GO:0016817 hydrolase activity, acting on acid anhydrides; GO:0004713 protein tyros…	K04079	HSP90A; molecular chaperone HtpG
2Hib	2Hib-P26447-48	P26447	48	K	Protein S100-A4	S100A4					Homo sapiens	extracellular	0.0463651		0.886752	0.941239	0.981779	1.14193	1.12554	1.02932	1.01192	1.06548	1.05697	1.02769	1.03487	1.00205	1.03025	0.98524	0.981567	0.900411	0.852192	0.847336	1.01108	1.0083	1.10014	-0.0957644	0.134592	0.0628431	0.0306056	-0.00176793	-0.20703	0.0551705		extracellular	GO:0050794 regulation of cellular process; GO:0044707 single-multicellular organism process; GO:0048869 cellular developmental process; GO:0023051 regulation of signaling; GO:1902533 positive regulation of intracellular signal transduction; GO:0044699 single-organism process; GO:0001837 epithelial to mesenchymal transition; GO:0030154 cell differentiation; GO:0010646 regulation of cell communicat…	GO:0043229 intracellular organelle; GO:0042995 cell projection; GO:0005615 extracellular space; GO:0044421 extracellular region part; GO:0005737 cytoplasm; GO:0031982 vesicle; GO:0044424 intracellular part; GO:0005623 cell; GO:0005576 extracellular region; GO:0043226 organelle; GO:0070062 extracellular exosome; GO:0043231 intracellular membrane-bounded organelle; GO:0005634 nucleus; GO:0005622 in…	GO:0003723 RNA binding; GO:0005102 receptor binding; GO:0043167 ion binding; GO:0005515 protein binding; GO:0048306 calcium-dependent protein binding; GO:1901363 heterocyclic compound binding; GO:0097159 organic cyclic compound binding; GO:0050786 RAGE receptor binding; GO:0042802 identical protein binding; GO:0008092 cytoskeletal protein binding; GO:0046914 transition metal ion binding; GO:00054…
2Hib	2Hib-P00918-171	P00918	171	K	Carbonic anhydrase 2	CA2					Homo sapiens	cytoplasm	0.0476064		1.01923	1.04915	1.03537	0.975081	0.996753	0.997828	1.00993	1.00496	1.00884	1.04615	0.97641	1.02667	1	0.983395	0.953917	0.98152	1.03364	1.01434	0.980609	0.971402	0.980157	0.0489471	-0.0147445	0.0113644	0.0228741	-0.0307405	0.0137896	-0.0330081		cytoplasm	GO:0044700 single organism signaling; GO:0065008 regulation of biological quality; GO:1904385 cellular response to angiotensin; GO:0030641 regulation of cellular pH; GO:0030004 cellular monovalent inorganic cation homeostasis; GO:0032847 regulation of cellular pH reduction; GO:0044237 cellular metabolic process; GO:0032228 regulation of synaptic transmission, GABAergic; GO:0008152 metabolic proce…	GO:0016323 basolateral plasma membrane; GO:0016020 membrane; GO:0005615 extracellular space; GO:0044421 extracellular region part; GO:0071944 cell periphery; GO:0031982 vesicle; GO:0005737 cytoplasm; GO:0044424 intracellular part; GO:0098858 actin-based cell projection; GO:0005623 cell; GO:0070062 extracellular exosome; GO:0098590 plasma membrane region; GO:0043209 myelin sheath; GO:0044464 cell …	GO:0052689 carboxylic ester hydrolase activity; GO:0043167 ion binding; GO:0016829 lyase activity; GO:0005515 protein binding; GO:0016787 hydrolase activity; GO:0016836 hydro-lyase activity; GO:0008270 zinc ion binding; GO:0004089 carbonate dehydratase activity; GO:0016835 carbon-oxygen lyase activity; GO:0004064 arylesterase activity; GO:0046914 transition metal ion binding; GO:0003824 catalytic…	K18245	CA2; carbonic anhydrase 2 [EC:4.2.1.1]
2Hib	2Hib-P23528-144	P23528	144	K	Cofilin-1	CFL1					Homo sapiens	mitochondria	0.0487316		1.12607	1.16774	1.44802	1.02925	1.04437	1.15092	0.957299	1.03869	0.689587	0.930256	1.02154	0.817436	0.984418	0.954797	1.07558	1.21561	0.927625	1.18135	0.800554	0.880074	0.71066	0.309695	0.102341	-0.181462	-0.12146	0.00523947	0.137909	-0.332667		mitochondria	GO:0044085 cellular component biogenesis; GO:0044700 single organism signaling; GO:0010941 regulation of cell death; GO:0021766 hippocampus development; GO:0070555 response to interleukin-1; GO:0010469 regulation of receptor activity; GO:0009607 response to biotic stimulus; GO:0001558 regulation of cell growth; GO:0051894 positive regulation of focal adhesion assembly; GO:0008360 regulation of ce…	GO:0030425 dendrite; GO:0016020 membrane; GO:0044421 extracellular region part; GO:0031090 organelle membrane; GO:0032587 ruffle membrane; GO:0005737 cytoplasm; GO:0043025 neuronal cell body; GO:0098858 actin-based cell projection; GO:0005623 cell; GO:0044422 organelle part; GO:0043197 dendritic spine; GO:0043228 non-membrane-bounded organelle; GO:0070062 extracellular exosome; GO:0005925 focal a…	GO:0051015 actin filament binding; GO:1901981 phosphatidylinositol phosphate binding; GO:0019903 protein phosphatase binding; GO:0043167 ion binding; GO:0044877 macromolecular complex binding; GO:0005515 protein binding; GO:1902936 phosphatidylinositol bisphosphate binding; GO:0008092 cytoskeletal protein binding; GO:0005488 binding; GO:0035091 phosphatidylinositol binding; GO:0005543 phospholipi…	K05765	CFL; cofilin
2Hib	2Hib-P23528-92	P23528	92	K	Cofilin-1	CFL1					Homo sapiens	mitochondria	0.0489396		1.15598	1.05342	1.01393	0.990249	1.03247	0.960912	0.944389	0.985119	1.02947	1.04821	0.980513	1.04615	1.02016	0.97417	1.04055	0.908624	0.991845	0.945697	0.953832	1	0.968159	0.101387	-0.00852126	-0.0207584	0.0348748	0.0161327	-0.0768694	-0.0382925		mitochondria	GO:0044085 cellular component biogenesis; GO:0044700 single organism signaling; GO:0010941 regulation of cell death; GO:0021766 hippocampus development; GO:0070555 response to interleukin-1; GO:0010469 regulation of receptor activity; GO:0009607 response to biotic stimulus; GO:0001558 regulation of cell growth; GO:0051894 positive regulation of focal adhesion assembly; GO:0008360 regulation of ce…	GO:0030425 dendrite; GO:0016020 membrane; GO:0044421 extracellular region part; GO:0031090 organelle membrane; GO:0032587 ruffle membrane; GO:0005737 cytoplasm; GO:0043025 neuronal cell body; GO:0098858 actin-based cell projection; GO:0005623 cell; GO:0044422 organelle part; GO:0043197 dendritic spine; GO:0043228 non-membrane-bounded organelle; GO:0070062 extracellular exosome; GO:0005925 focal a…	GO:0051015 actin filament binding; GO:1901981 phosphatidylinositol phosphate binding; GO:0019903 protein phosphatase binding; GO:0043167 ion binding; GO:0044877 macromolecular complex binding; GO:0005515 protein binding; GO:1902936 phosphatidylinositol bisphosphate binding; GO:0008092 cytoskeletal protein binding; GO:0005488 binding; GO:0035091 phosphatidylinositol binding; GO:0005543 phospholipi…	K05765	CFL; cofilin
2Hib	2Hib-P02549-294	P02549	294	K	Spectrin alpha chain, erythrocytic 1	SPTA1					Homo sapiens	cytoplasm	0.0499777		1.04594	1.05449	1.04716	0.959913	0.981602	1.00326	0.98709	0.967262	0.97053	0.955897	1.05333	0.939487	1.03025	0.997232	1.03779	1.03183	1	0.993852	0.998153	0.961255	1.01431	0.0692745	-0.0270409	-0.0366407	-0.0267216	0.0308348	0.0121018	-0.0130613		cytoplasm	GO:0044700 single organism signaling; GO:0002694 regulation of leukocyte activation; GO:0065008 regulation of biological quality; GO:0032944 regulation of mononuclear cell proliferation; GO:0032989 cellular component morphogenesis; GO:0030832 regulation of actin filament length; GO:0044237 cellular metabolic process; GO:0009605 response to external stimulus; GO:0008152 metabolic process; GO:00300…	GO:0016020 membrane; GO:0005938 cell cortex; GO:0071944 cell periphery; GO:0005737 cytoplasm; GO:0099568 cytoplasmic region; GO:0030863 cortical cytoskeleton; GO:0031224 intrinsic component of membrane; GO:0030864 cortical actin cytoskeleton; GO:0044424 intracellular part; GO:0005623 cell; GO:0009898 cytoplasmic side of plasma membrane; GO:0098562 cytoplasmic side of membrane; GO:0044422 organell…	GO:0051015 actin filament binding; GO:0046982 protein heterodimerization activity; GO:0005085 guanyl-nucleotide exchange factor activity; GO:0043167 ion binding; GO:0046983 protein dimerization activity; GO:0044877 macromolecular complex binding; GO:0005515 protein binding; GO:0098772 molecular function regulator; GO:0008092 cytoskeletal protein binding; GO:0005200 structural constituent of cytos…	K06114	SPTA; spectrin alpha
2Hib	2Hib-P13716-213	P13716	213	K	Delta-aminolevulinic acid dehydratase	ALAD					Homo sapiens	mitochondria	0.0499777		0.934829	0.907051	0.919614	0.986999	1.00108	0.920738	0.970209	0.99504	1.16405	1.00103	0.984615	0.925128	1.06233	1.03598	0.976037	1.03183	1.07951	1.12602	1.01293	0.997232	0.968159	-0.119623	-0.0454853	0.0561141	-0.0443879	0.0344101	0.108939	-0.0107175		mitochondria	GO:0044085 cellular component biogenesis; GO:0045321 leukocyte activation; GO:0046685 response to arsenic-containing substance; GO:0071345 cellular response to cytokine stimulus; GO:0044237 cellular metabolic process; GO:0009607 response to biotic stimulus; GO:0009605 response to external stimulus; GO:0008152 metabolic process; GO:0009635 response to herbicide; GO:0065003 macromolecular complex a…	GO:0034774 secretory granule lumen; GO:0005615 extracellular space; GO:0044421 extracellular region part; GO:0031410 cytoplasmic vesicle; GO:0031982 vesicle; GO:0005737 cytoplasm; GO:0044433 cytoplasmic vesicle part; GO:0044424 intracellular part; GO:0005623 cell; GO:1904813 ficolin-1-rich granule lumen; GO:0044422 organelle part; GO:0070062 extracellular exosome; GO:0101002 ficolin-1-rich granul…	GO:0042802 identical protein binding; GO:0046914 transition metal ion binding; GO:0003824 catalytic activity; GO:0005488 binding; GO:0043167 ion binding; GO:0016829 lyase activity; GO:0046872 metal ion binding; GO:0043169 cation binding; GO:0016836 hydro-lyase activity; GO:0005515 protein binding; GO:0008270 zinc ion binding; GO:0032791 lead ion binding; GO:0004655 porphobilinogen synthase activi…	K01698	hemB; porphobilinogen synthase [EC:4.2.1.24]
2Hib	2Hib-P32119-191	P32119	191	K	Peroxiredoxin-2	PRDX2					Homo sapiens	cytoplasm	0.0501882		1.07265	1.0406	1.01393	1.00217	1.02922	1.07492	1.03078	0.999008	0.985265	0.93641	0.904615	0.942564	1.07058	1.05351	1.04793	0.914784	0.933741	0.908811	0.979686	1.04151	1.03184	0.0595184	0.0496342	0.00696495	-0.108249	0.0803748	-0.121783	0.0247644		cytoplasm	GO:0006801 superoxide metabolic process; GO:0050794 regulation of cellular process; GO:0033554 cellular response to stress; GO:0010941 regulation of cell death; GO:0000303 response to superoxide; GO:0065008 regulation of biological quality; GO:0043069 negative regulation of programmed cell death; GO:0045454 cell redox homeostasis; GO:0043067 regulation of programmed cell death; GO:1901700 respons…	GO:0044421 extracellular region part; GO:0031982 vesicle; GO:0005737 cytoplasm; GO:0044424 intracellular part; GO:0005623 cell; GO:0005829 cytosol; GO:0005576 extracellular region; GO:0043226 organelle; GO:0070062 extracellular exosome; GO:0005622 intracellular; GO:0044464 cell part; GO:1903561 extracellular vesicle; GO:0043227 membrane-bounded organelle; GO:0043230 extracellular organelle; GO:00…	GO:0003824 catalytic activity; GO:0008379 thioredoxin peroxidase activity; GO:0051920 peroxiredoxin activity; GO:0016209 antioxidant activity; GO:0004601 peroxidase activity; GO:0016491 oxidoreductase activity; GO:0016684 oxidoreductase activity, acting on peroxide as acceptor;	K03386
2Hib	2Hib-P31939-477	P31939	477	K	Bifunctional purine biosynthesis protein PURH	ATIC					Homo sapiens	cytoplasm	0.0513924		0.943376	0.928419	0.931404	0.969664	1.02706	1.08035	1.06356	1.08829	1.14047	0.978462	0.97641	0.951795	1.06691	0.997232	0.908756	1.00411	1.01631	0.97541	0.975069	0.973247	1.02353	-0.0979228	0.0351892	0.133531	-0.0457103	-0.0161979	-0.00222217	-0.013995		cytoplasm	GO:0051188 cofactor biosynthetic process; GO:0031100 animal organ regeneration; GO:0042559 pteridine-containing compound biosynthetic process; GO:0009116 nucleoside metabolic process; GO:0016053 organic acid biosynthetic process; GO:0009167 purine ribonucleoside monophosphate metabolic process; GO:0007420 brain development; GO:0009117 nucleotide metabolic process; GO:0042398 cellular modified ami…	GO:0043229 intracellular organelle; GO:0016020 membrane; GO:0044421 extracellular region part; GO:0031982 vesicle; GO:0005737 cytoplasm; GO:0044424 intracellular part; GO:0005829 cytosol; GO:0005623 cell; GO:0005576 extracellular region; GO:0005739 mitochondrion; GO:0043231 intracellular membrane-bounded organelle; GO:0043226 organelle; GO:0070062 extracellular exosome; GO:0005622 intracellular; …	GO:0046983 protein dimerization activity; GO:0016741 transferase activity, transferring one-carbon groups; GO:0005515 protein binding; GO:0016787 hydrolase activity; GO:0019238 cyclohydrolase activity; GO:0003937 IMP cyclohydrolase activity; GO:0050839 cell adhesion molecule binding; GO:0016814 hydrolase activity, acting on carbon-nitrogen (but not peptide) bonds, in cyclic amidines; GO:0004643 p…	K00602	purH; phosphoribosylaminoimidazolecarboxamide formyltransferase / IMP cyclohydrolase [EC:2.1.2.3 3.5.4.10]
2Hib	2Hib-P11277-1248	P11277	1248	K	Spectrin beta chain, erythrocytic	SPTB					Homo sapiens	nucleus	0.0517475		0.961538	0.923077	0.91104	0.933911	0.984848	1.06189	1.07249	1.05853	0.989194	1.1641	1.04308	1.05846	0.973419	0.982472	0.97235	0.983573	0.992864	1.03791	0.927054	1.01661	0.984772	-0.102158	-0.0113453	0.0557861	0.120678	-0.0349436	0.00648455	-0.0358845		nucleus	GO:0044700 single organism signaling; GO:0030833 regulation of actin filament polymerization; GO:0065008 regulation of biological quality; GO:0030835 negative regulation of actin filament depolymerization; GO:0051129 negative regulation of cellular component organization; GO:0048869 cellular developmental process; GO:0048666 neuron development; GO:0044699 single-organism process; GO:0032989 cellu…	GO:0016020 membrane; GO:0005938 cell cortex; GO:0071944 cell periphery; GO:0005737 cytoplasm; GO:0099568 cytoplasmic region; GO:0030863 cortical cytoskeleton; GO:0031224 intrinsic component of membrane; GO:0032991 macromolecular complex; GO:0030864 cortical actin cytoskeleton; GO:0044424 intracellular part; GO:0005623 cell; GO:0009898 cytoplasmic side of plasma membrane; GO:0098562 cytoplasmic si…	GO:0051015 actin filament binding; GO:0008092 cytoskeletal protein binding; GO:0005085 guanyl-nucleotide exchange factor activity; GO:0005200 structural constituent of cytoskeleton; GO:0005488 binding; GO:0044877 macromolecular complex binding; GO:0003779 actin binding; GO:0005088 Ras guanyl-nucleotide exchange factor activity; GO:0005515 protein binding; GO:0098772 molecular function regulator; …	K06115
2Hib	2Hib-P30041-215	P30041	215	K	Peroxiredoxin-6	PRDX6					Homo sapiens	mitochondria	0.0517475		1.08013	1.03312	1.07503	1.08884	1.05628	1.07058	1.08044	1.07937	1.03438	0.956923	1.12103	1.03385	0.896425	0.834871	0.852535	0.88501	0.85423	0.898566	1.03693	1.04428	1.06045	0.0875275	0.100056	0.0901886	0.0497719	-0.216097	-0.185947	0.0665045		mitochondria	GO:0050794 regulation of cellular process; GO:0065008 regulation of biological quality; GO:0045321 leukocyte activation; GO:0002283 neutrophil activation involved in immune response; GO:0002252 immune effector process; GO:0045454 cell redox homeostasis; GO:1901700 response to oxygen-containing compound; GO:0044699 single-organism process; GO:0050896 response to stimulus; GO:0044237 cellular metab…	GO:0034774 secretory granule lumen; GO:0016020 membrane; GO:0005615 extracellular space; GO:0044421 extracellular region part; GO:0031410 cytoplasmic vesicle; GO:0005737 cytoplasm; GO:0031982 vesicle; GO:0044433 cytoplasmic vesicle part; GO:0044424 intracellular part; GO:0035578 azurophil granule lumen; GO:0005623 cell; GO:0044422 organelle part; GO:0005775 vacuolar lumen; GO:0070062 extracellula…	GO:0004602 glutathione peroxidase activity; GO:0031625 ubiquitin protein ligase binding; GO:0016209 antioxidant activity; GO:0016787 hydrolase activity; GO:0005515 protein binding; GO:0016491 oxidoreductase activity; GO:0050839 cell adhesion molecule binding; GO:0003824 catalytic activity; GO:0005488 binding; GO:0051920 peroxiredoxin activity; GO:0045296 cadherin binding; GO:0004601 peroxidase ac…	K11188	PRDX6; peroxiredoxin 6, 1-Cys peroxiredoxin [EC:1.11.1.7 1.11.1.15 3.1.1.-]
2Hib	2Hib-P78417-198	P78417	198	K	Glutathione S-transferase omega-1	GSTO1					Homo sapiens	cytoplasm	0.0517475		0.922009	0.916667	0.923901	0.942579	1.06385	1.12921	1.00894	1.0119	1.04519	1	1.04821	0.978462	1.044	0.982472	0.915207	1.16632	1.03772	1.08914	0.924284	0.953875	0.946008	-0.118956	0.0597646	0.0312236	0.0121694	-0.030408	0.132857	-0.087265		cytoplasm	GO:0044700 single organism signaling; GO:0050850 positive regulation of calcium-mediated signaling; GO:2000273 positive regulation of receptor activity; GO:0065008 regulation of biological quality; GO:0045933 positive regulation of muscle contraction; GO:1903170 negative regulation of calcium ion transmembrane transport; GO:0046685 response to arsenic-containing substance; GO:1904427 positive reg…	GO:0044421 extracellular region part; GO:0031982 vesicle; GO:0005737 cytoplasm; GO:0044424 intracellular part; GO:0005623 cell; GO:0005829 cytosol; GO:0005576 extracellular region; GO:0043226 organelle; GO:0070062 extracellular exosome; GO:0005622 intracellular; GO:0044464 cell part; GO:1903561 extracellular vesicle; GO:0043227 membrane-bounded organelle; GO:0043230 extracellular organelle; GO:00…	GO:0016209 antioxidant activity; GO:0030613 oxidoreductase activity, acting on phosphorus or arsenic in donors; GO:0005515 protein binding; GO:0016491 oxidoreductase activity; GO:0004364 glutathione transferase activity; GO:0030614 oxidoreductase activity, acting on phosphorus or arsenic in donors, disulfide as acceptor; GO:0015036 disulfide oxidoreductase activity; GO:0050610 methylarsonate redu…	K00799	GST; glutathione S-transferase [EC:2.5.1.18]
2Hib	2Hib-O75955-246	O75955	246	K	Flotillin-1	FLOT1					Homo sapiens	cytoplasm	0.0517514		0.939103	0.975427	0.903537	0.861322	0.854978	0.933768	1.13903	1.17758	1.10707	1.07487	1.02154	1.02256	0.911091	0.898524	0.970507	0.982546	1.03364	1.06148	1.08864	1.03875	1.00046	-0.0909612	-0.180093	0.190125	0.0556998	-0.110631	0.0361336	0.059346		cytoplasm	GO:0050658 RNA transport; GO:0044700 single organism signaling; GO:0060627 regulation of vesicle-mediated transport; GO:0044085 cellular component biogenesis; GO:0032481 positive regulation of type I interferon production; GO:0032270 positive regulation of cellular protein metabolic process; GO:0060142 regulation of syncytium formation by plasma membrane fusion; GO:0032989 cellular component morp…	GO:0016020 membrane; GO:0044421 extracellular region part; GO:0044450 microtubule organizing center part; GO:0031090 organelle membrane; GO:0098857 membrane microdomain; GO:0005737 cytoplasm; GO:0032991 macromolecular complex; GO:0005913 cell-cell adherens junction; GO:0005623 cell; GO:0044422 organelle part; GO:0005769 early endosome; GO:0043228 non-membrane-bounded organelle; GO:0005765 lysosom…	GO:0002020 protease binding; GO:0035254 glutamate receptor binding; GO:0046982 protein heterodimerization activity; GO:0005102 receptor binding; GO:0005488 binding; GO:0046983 protein dimerization activity; GO:0005515 protein binding; GO:0035255 ionotropic glutamate receptor binding; GO:0019899 enzyme binding;	K07192	FLOT; flotillin
2Hib	2Hib-Q99497-130	Q99497	130	K	Protein/nucleic acid deglycase DJ-1	PARK7					Homo sapiens	cytoplasm	0.0532		0.909188	0.702991	0.901393	1.0325	0.968615	0.926167	1.04866	1.11012	1.07073	1.10769	1.10769	1.05641	1.04583	0.987085	1.02581	1.00719	0.800204	1.06352	0.865189	1.28506	0.954315	-0.265181	-0.0368383	0.10595	0.124762	0.0275508	-0.0741252	0.0284851		cytoplasm	GO:0044700 single organism signaling; GO:1905258 regulation of nitrosative stress-induced intrinsic apoptotic signaling pathway; GO:0051349 positive regulation of lyase activity; GO:0022414 reproductive process; GO:0006066 alcohol metabolic process; GO:0032091 negative regulation of protein binding; GO:0044237 cellular metabolic process; GO:0098869 cellular oxidant detoxification; GO:0018158 prot…	GO:0016020 membrane; GO:0044421 extracellular region part; GO:0098857 membrane microdomain; GO:0005737 cytoplasm; GO:0005913 cell-cell adherens junction; GO:0005623 cell; GO:0044422 organelle part; GO:0043228 non-membrane-bounded organelle; GO:0070062 extracellular exosome; GO:0016605 PML body; GO:0005654 nucleoplasm; GO:0005622 intracellular; GO:0098589 membrane region; GO:0043005 neuron project…	GO:0008233 peptidase activity; GO:0005102 receptor binding; GO:0044388 small protein activating enzyme binding; GO:0046983 protein dimerization activity; GO:0097110 scaffold protein binding; GO:0050681 androgen receptor binding; GO:0016787 hydrolase activity; GO:0005515 protein binding; GO:0051427 hormone receptor binding; GO:0005507 copper ion binding; GO:0098772 molecular function regulator; GO…	K05687	PARK7; protein DJ-1 [EC:3.5.1.124]
2Hib	2Hib-P04040-499	P04040	499	K	Catalase	CAT					Homo sapiens	cytoplasm	0.053784		0.938034	0.981838	0.954984	0.971831	0.984848	0.990228	1.06753	1.03175	1.0501	1.05128	1.08205	1.10154	0.996334	0.976015	0.945622	1.04415	0.978593	0.96209	0.943675	0.97786	1.00508	-0.0617276	-0.0258054	0.0699617	0.10848	-0.0403295	-0.00821624	-0.0362112		cytoplasm	GO:0044085 cellular component biogenesis; GO:0001649 osteoblast differentiation; GO:0010941 regulation of cell death; GO:0045321 leukocyte activation; GO:0006066 alcohol metabolic process; GO:0044255 cellular lipid metabolic process; GO:0044237 cellular metabolic process; GO:0032088 negative regulation of NF-kappaB transcription factor activity; GO:0033189 response to vitamin A; GO:0009605 respon…	GO:0016020 membrane; GO:0044421 extracellular region part; GO:0031090 organelle membrane; GO:0005737 cytoplasm; GO:0044433 cytoplasmic vesicle part; GO:0044438 microbody part; GO:0005623 cell; GO:1904813 ficolin-1-rich granule lumen; GO:0044422 organelle part; GO:0005778 peroxisomal membrane; GO:0070062 extracellular exosome; GO:0101002 ficolin-1-rich granule; GO:0005925 focal adhesion; GO:000562…	GO:1901265 nucleoside phosphate binding; GO:0005102 receptor binding; GO:0043167 ion binding; GO:0046983 protein dimerization activity; GO:0016209 antioxidant activity; GO:0004096 catalase activity; GO:0016787 hydrolase activity; GO:0005515 protein binding; GO:0000166 nucleotide binding; GO:0004046 aminoacylase activity; GO:0048037 cofactor binding; GO:0016491 oxidoreductase activity; GO:0097159 …	K03781	katE; catalase [EC:1.11.1.6]
2Hib	2Hib-P11142-500	P11142	500	K	Heat shock cognate 71 kDa protein	HSPA8					Homo sapiens	cytoplasm	0.053784		1.0406	1.06624	1.11897	0.963164	1.08225	1.06623	0.958292	0.980159	1.01375	0.986667	0.914872	0.94359	1.07149	1.0572	0.97235	1.06468	0.961264	1.02664	0.925208	0.953875	0.890632	0.104039	0.0508033	-0.0235567	-0.0771641	0.0464714	0.0237854	-0.115793		cytoplasm	GO:0044700 single organism signaling; GO:0010608 posttranscriptional regulation of gene expression; GO:0006623 protein targeting to vacuole; GO:0006914 autophagy; GO:0044237 cellular metabolic process; GO:0008152 metabolic process; GO:0019693 ribose phosphate metabolic process; GO:0006396 RNA processing; GO:0044794 positive regulation by host of viral process; GO:0051716 cellular response to stim…	GO:0016020 membrane; GO:0044421 extracellular region part; GO:0031090 organelle membrane; GO:0000974 Prp19 complex; GO:0005737 cytoplasm; GO:0044433 cytoplasmic vesicle part; GO:0032991 macromolecular complex; GO:0005623 cell; GO:1904813 ficolin-1-rich granule lumen; GO:0044422 organelle part; GO:0005775 vacuolar lumen; GO:0043228 non-membrane-bounded organelle; GO:0005765 lysosomal membrane; GO:…	GO:0055131 C3HC4-type RING finger domain binding; GO:1901265 nucleoside phosphate binding; GO:0031625 ubiquitin protein ligase binding; GO:0005102 receptor binding; GO:0016817 hydrolase activity, acting on acid anhydrides; GO:0016787 hydrolase activity; GO:0005515 protein binding; GO:0003823 antigen binding; GO:0001786 phosphatidylserine binding; GO:0016887 ATPase activity; GO:0097159 organic cyc…	K03283	HSPA1s; heat shock 70kDa protein 1/2/6/8
2Hib	2Hib-P02549-1947	P02549	1947	K	Spectrin alpha chain, erythrocytic 1	SPTA1					Homo sapiens	cytoplasm	0.0543784		0.922009	0.877137	0.984995	0.977248	1.02381	1.01954	0.989076	0.9375	0.990177	1.13333	1.10051	0.997949	1.05225	1.02399	0.981567	0.967146	0.995923	0.932377	0.963989	1.04151	1.0946	-0.109362	0.00955604	-0.0410658	0.105262	0.0269416	-0.0517013	0.0453914		cytoplasm	GO:0044700 single organism signaling; GO:0002694 regulation of leukocyte activation; GO:0065008 regulation of biological quality; GO:0032944 regulation of mononuclear cell proliferation; GO:0032989 cellular component morphogenesis; GO:0030832 regulation of actin filament length; GO:0044237 cellular metabolic process; GO:0009605 response to external stimulus; GO:0008152 metabolic process; GO:00300…	GO:0016020 membrane; GO:0005938 cell cortex; GO:0071944 cell periphery; GO:0005737 cytoplasm; GO:0099568 cytoplasmic region; GO:0030863 cortical cytoskeleton; GO:0031224 intrinsic component of membrane; GO:0030864 cortical actin cytoskeleton; GO:0044424 intracellular part; GO:0005623 cell; GO:0009898 cytoplasmic side of plasma membrane; GO:0098562 cytoplasmic side of membrane; GO:0044422 organell…	GO:0051015 actin filament binding; GO:0046982 protein heterodimerization activity; GO:0005085 guanyl-nucleotide exchange factor activity; GO:0043167 ion binding; GO:0046983 protein dimerization activity; GO:0044877 macromolecular complex binding; GO:0005515 protein binding; GO:0098772 molecular function regulator; GO:0008092 cytoskeletal protein binding; GO:0005200 structural constituent of cytos…	K06114	SPTA; spectrin alpha
2Hib	2Hib-P62158-78	P62158	78	K	Calmodulin	CALM1					Homo sapiens	cytoplasm,nucleus	0.0543784		1.3109	1.07799	1.06431	0.936078	1.15152	1.00869	0.71996	0.83631	0.928291	0.865641	0.955897	0.954872	0.948671	0.951107	1.00737	1.13758	1.03364	1.06557	1.10526	1.02122	0.985695	0.196272	0.0402372	-0.279751	-0.113284	-0.0459141	0.108442	0.0512976		#N/A	#N/A	#N/A	#N/A	#N/A	#N/A
2Hib	2Hib-P62195-55	P62195	55	K	26S proteasome regulatory subunit 8	PSMC5					Homo sapiens	cytoplasm	0.0577199		1.14637	1.08333	1.0836	1.1896	1.00433	1.09989	1.08739	1.01687	1.09136	1.15795	1.13026	1.02256	0.823098	0.939114	0.953917	0.780287	0.829766	0.839139	0.8735	1.01292	0.935856	0.142794	0.131356	0.0903722	0.140138	-0.146518	-0.293388	-0.0907498		cytoplasm	GO:0044700 single organism signaling; GO:0010941 regulation of cell death; GO:0010608 posttranscriptional regulation of gene expression; GO:0051443 positive regulation of ubiquitin-protein transferase activity; GO:0009891 positive regulation of biosynthetic process; GO:0031347 regulation of defense response; GO:0010564 regulation of cell cycle process; GO:0044237 cellular metabolic process; GO:19…	GO:0016020 membrane; GO:0005615 extracellular space; GO:0044421 extracellular region part; GO:0031410 cytoplasmic vesicle; GO:0005838 proteasome regulatory particle; GO:0005737 cytoplasm; GO:0031982 vesicle; GO:0032991 macromolecular complex; GO:0044424 intracellular part; GO:0005623 cell; GO:0044422 organelle part; GO:1905369 endopeptidase complex; GO:0031974 membrane-enclosed lumen; GO:0070062 …	GO:1901265 nucleoside phosphate binding; GO:0005102 receptor binding; GO:0016817 hydrolase activity, acting on acid anhydrides; GO:0005515 protein binding; GO:0016787 hydrolase activity; GO:0051427 hormone receptor binding; GO:0016887 ATPase activity; GO:0097159 organic cyclic compound binding; GO:1901363 heterocyclic compound binding; GO:0016462 pyrophosphatase activity; GO:0032553 ribonucleotid…	K03066	PSMC5; 26S proteasome regulatory subunit T6
2Hib	2Hib-P62258-28	P62258	28	K	14-3-3 protein epsilon	YWHAE					Homo sapiens	cytoplasm	0.0587659		1.01709	1.03419	1.1104	0.986999	0.989177	0.977199	0.988083	0.930556	1.00688	1.04308	1.05641	0.969231	1.0055	1.00923	1.01751	1.01129	1.0632	0.990779	0.962142	0.933579	0.944162	0.0746755	-0.0226181	-0.0370816	0.0316426	0.0154018	0.0304169	-0.0792421		cytoplasm	GO:0044700 single organism signaling; GO:0044085 cellular component biogenesis; GO:0010941 regulation of cell death; GO:0065008 regulation of biological quality; GO:0021766 hippocampus development; GO:0007420 brain development; GO:0060271 cilium assembly; GO:0021987 cerebral cortex development; GO:0044237 cellular metabolic process; GO:0010821 regulation of mitochondrion organization; GO:0015031 …	GO:0016020 membrane; GO:0044421 extracellular region part; GO:0031090 organelle membrane; GO:0031410 cytoplasmic vesicle; GO:0030054 cell junction; GO:0031982 vesicle; GO:0005737 cytoplasm; GO:0044433 cytoplasmic vesicle part; GO:0032991 macromolecular complex; GO:0044424 intracellular part; GO:0005623 cell; GO:0044422 organelle part; GO:0048770 pigment granule; GO:0043228 non-membrane-bounded or…	GO:0016597 amino acid binding; GO:0031625 ubiquitin protein ligase binding; GO:0050815 phosphoserine binding; GO:0005085 guanyl-nucleotide exchange factor activity; GO:0046983 protein dimerization activity; GO:0099106 ion channel regulator activity; GO:0005515 protein binding; GO:0098772 molecular function regulator; GO:0003823 antigen binding; GO:0097159 organic cyclic compound binding; GO:19013…	K06630	YWHAE; 14-3-3 protein epsilon
2Hib	2Hib-P04040-98	P04040	98	K	Catalase	CAT					Homo sapiens	cytoplasm	0.0593678		0.904915	0.900641	0.927117	0.96533	1.00649	0.960912	1.26812	1.16667	1.0334	1.16513	1.15487	1.07692	0.938588	0.937269	1.01659	0.853183	0.880734	1.01639	0.918744	0.964022	0.97185	-0.134766	-0.0330304	0.204161	0.178379	-0.0537207	-0.129612	-0.0721068		cytoplasm	GO:0044085 cellular component biogenesis; GO:0001649 osteoblast differentiation; GO:0010941 regulation of cell death; GO:0045321 leukocyte activation; GO:0006066 alcohol metabolic process; GO:0044255 cellular lipid metabolic process; GO:0044237 cellular metabolic process; GO:0032088 negative regulation of NF-kappaB transcription factor activity; GO:0033189 response to vitamin A; GO:0009605 respon…	GO:0016020 membrane; GO:0044421 extracellular region part; GO:0031090 organelle membrane; GO:0005737 cytoplasm; GO:0044433 cytoplasmic vesicle part; GO:0044438 microbody part; GO:0005623 cell; GO:1904813 ficolin-1-rich granule lumen; GO:0044422 organelle part; GO:0005778 peroxisomal membrane; GO:0070062 extracellular exosome; GO:0101002 ficolin-1-rich granule; GO:0005925 focal adhesion; GO:000562…	GO:1901265 nucleoside phosphate binding; GO:0005102 receptor binding; GO:0043167 ion binding; GO:0046983 protein dimerization activity; GO:0016209 antioxidant activity; GO:0004096 catalase activity; GO:0016787 hydrolase activity; GO:0005515 protein binding; GO:0000166 nucleotide binding; GO:0004046 aminoacylase activity; GO:0048037 cofactor binding; GO:0016491 oxidoreductase activity; GO:0097159 …	K03781	katE; catalase [EC:1.11.1.6]
2Hib	2Hib-P16157-1649	P16157	1649	K	Ankyrin-1	ANK1					Homo sapiens	nucleus	0.0593678		1.12286	1.10897	1.06967	1.05634	1.18615	1.18675	1.16584	1.11905	1.0275	1.14359	1.15692	1.13026	0.834097	0.904982	1.02765	0.810062	0.710499	0.747951	0.909511	0.859779	0.846331	0.137857	0.190792	0.140928	0.193504	-0.122135	-0.405325	-0.198502		nucleus	GO:0044700 single organism signaling; GO:0010256 endomembrane system organization; GO:0035088 establishment or maintenance of apical/basal cell polarity; GO:0044699 single-organism process; GO:0090002 establishment of protein localization to plasma membrane; GO:0015031 protein transport; GO:0051234 establishment of localization; GO:0051130 positive regulation of cellular component organization; G…	GO:0016323 basolateral plasma membrane; GO:0016020 membrane; GO:0005783 endoplasmic reticulum; GO:0071944 cell periphery; GO:0030016 myofibril; GO:0005737 cytoplasm; GO:0099512 supramolecular fiber; GO:0044424 intracellular part; GO:0030018 Z disc; GO:0099080 supramolecular complex; GO:0016528 sarcoplasm; GO:0005623 cell; GO:0031674 I band; GO:0044422 organelle part; GO:0032589 neuron projection …	GO:0030674 protein binding, bridging; GO:0008092 cytoskeletal protein binding; GO:0005200 structural constituent of cytoskeleton; GO:0051117 ATPase binding; GO:0008093 cytoskeletal adaptor activity; GO:0005488 binding; GO:0060090 binding, bridging; GO:0005515 protein binding; GO:0005198 structural molecule activity; GO:0019899 enzyme binding; GO:0030507 spectrin binding;	K10380	ANK; ankyrin
2Hib	2Hib-Q9UL46-180	Q9UL46	180	K	Proteasome activator complex subunit 2	PSME2					Homo sapiens	cytoplasm	0.0598388		1.18056	1.10684	1.04823	1.03034	0.99026	1.02606	0.892751	1.04167	0.888998	0.953846	1.05641	0.988718	0.998167	0.980627	1.01014	1.02053	0.860347	1.10656	0.952909	0.978782	0.953392	0.151289	0.0220356	-0.0915083	-0.00179012	-0.00543918	-0.0138693	-0.0564631		cytoplasm	GO:0044700 single organism signaling; GO:0065008 regulation of biological quality; GO:0032270 positive regulation of cellular protein metabolic process; GO:0002220 innate immune response activating cell surface receptor signaling pathway; GO:0007166 cell surface receptor signaling pathway; GO:0010608 posttranscriptional regulation of gene expression; GO:0051443 positive regulation of ubiquitin-pr…	GO:0016020 membrane; GO:0044421 extracellular region part; GO:0031982 vesicle; GO:0005737 cytoplasm; GO:0032991 macromolecular complex; GO:0044424 intracellular part; GO:0005623 cell; GO:0044422 organelle part; GO:1905369 endopeptidase complex; GO:0031974 membrane-enclosed lumen; GO:0070062 extracellular exosome; GO:1902494 catalytic complex; GO:0005654 nucleoplasm; GO:0070013 intracellular organ…	GO:0042802 identical protein binding; GO:0030234 enzyme regulator activity; GO:0005488 binding; GO:0061134 peptidase regulator activity; GO:0016504 peptidase activator activity; GO:0061135 endopeptidase regulator activity; GO:0005515 protein binding; GO:0061133 endopeptidase activator activity; GO:0098772 molecular function regulator; GO:0008047 enzyme activator activity;	K06697	PSME2; proteasome activator subunit 2 (PA28 beta)
2Hib	2Hib-P11171-466	P11171	466	K	Protein 4.1	EPB41					Homo sapiens	nucleus	0.0629114		1.24573	1.12073	1.0075	0.96533	1.0119	0.934853	1.06951	1.04563	1.04715	1.03487	1.10667	1.06154	0.936755	0.948339	0.953917	0.778234	0.937819	0.996926	0.995383	0.862546	1.00508	0.164068	-0.0436732	0.0759346	0.0939431	-0.0796149	-0.152928	-0.0708993		nucleus	GO:0044085 cellular component biogenesis; GO:0031032 actomyosin structure organization; GO:0016043 cellular component organization; GO:0071822 protein complex subunit organization; GO:0030866 cortical actin cytoskeleton organization; GO:0032092 positive regulation of protein binding; GO:0051098 regulation of binding; GO:0044763 single-organism cellular process; GO:0044699 single-organism process;…	GO:0016020 membrane; GO:0005938 cell cortex; GO:0019898 extrinsic component of membrane; GO:0030054 cell junction; GO:0071944 cell periphery; GO:0005737 cytoplasm; GO:0099568 cytoplasmic region; GO:0030863 cortical cytoskeleton; GO:0032991 macromolecular complex; GO:0044424 intracellular part; GO:0005623 cell; GO:0009898 cytoplasmic side of plasma membrane; GO:0098562 cytoplasmic side of membrane…	GO:0008092 cytoskeletal protein binding; GO:0005545 1-phosphatidylinositol binding; GO:0005200 structural constituent of cytoskeleton; GO:0005488 binding; GO:0005543 phospholipid binding; GO:0035091 phosphatidylinositol binding; GO:0043167 ion binding; GO:0003779 actin binding; GO:0008289 lipid binding; GO:0005515 protein binding; GO:0043168 anion binding; GO:0005198 structural molecule activity;…	K06107
2Hib	2Hib-Q13867-62	Q13867	62	K	Bleomycin hydrolase	BLMH					Homo sapiens	cytoplasm	0.0637426		0.913462	0.963675	0.784566	0.847237	0.989177	1.06189	1.08937	1.04861	0.992141	1.00718	1.15385	1.16	1.04308	0.859779	0.96682	1.08008	1.04893	1.00922	1.01016	0.95941	1.02907	-0.178	-0.0560758	0.0601991	0.143632	-0.0685979	0.0644338	-0.00128573		cytoplasm	GO:0043418 homocysteine catabolic process; GO:1901606 alpha-amino acid catabolic process; GO:0044267 cellular protein metabolic process; GO:0044699 single-organism process; GO:0050896 response to stimulus; GO:0044237 cellular metabolic process; GO:0000096 sulfur amino acid metabolic process; GO:0000209 protein polyubiquitination; GO:0071704 organic substance metabolic process; GO:0042493 response…	GO:0043229 intracellular organelle; GO:0044421 extracellular region part; GO:0031982 vesicle; GO:0005737 cytoplasm; GO:0044424 intracellular part; GO:0005623 cell; GO:0005829 cytosol; GO:0005576 extracellular region; GO:0043231 intracellular membrane-bounded organelle; GO:0043226 organelle; GO:0070062 extracellular exosome; GO:0005634 nucleus; GO:0005622 intracellular; GO:0044464 cell part; GO:19…	GO:0004175 endopeptidase activity; GO:0004180 carboxypeptidase activity; GO:0008233 peptidase activity; GO:0008238 exopeptidase activity; GO:0042802 identical protein binding; GO:0003824 catalytic activity; GO:0005488 binding; GO:0070011 peptidase activity, acting on L-amino acid peptides; GO:0005515 protein binding; GO:0004177 aminopeptidase activity; GO:0016787 hydrolase activity; GO:0008234 cy…	K01372
2Hib	2Hib-P54578-238	P54578	238	K	Ubiquitin carboxyl-terminal hydrolase 14	USP14					Homo sapiens	nucleus	0.0641916		1.08761	1.22863	1.16506	1.10943	1.0368	0.977199	0.997021	0.782738	0.732809	0.705641	0.878974	0.794872	1.10082	1.10517	1.14654	0.841889	0.958206	1.07377	1.14958	1.02214	1.10844	0.212871	0.0562233	-0.268731	-0.340102	0.160047	-0.0690682	0.127081		nucleus	GO:0044700 single organism signaling; GO:0070646 protein modification by small protein removal; GO:0044699 single-organism process; GO:1905897 regulation of response to endoplasmic reticulum stress; GO:0044237 cellular metabolic process; GO:1904293 negative regulation of ERAD pathway; GO:0010466 negative regulation of peptidase activity; GO:0008152 metabolic process; GO:0007154 cell communication…	GO:0097708 intracellular vesicle; GO:0043229 intracellular organelle; GO:0016020 membrane; GO:0044421 extracellular region part; GO:0000502 proteasome complex; GO:0031410 cytoplasmic vesicle; GO:0071944 cell periphery; GO:0005737 cytoplasm; GO:0031982 vesicle; GO:0032991 macromolecular complex; GO:0044424 intracellular part; GO:0005829 cytosol; GO:0005623 cell; GO:0005576 extracellular region; GO…	GO:0004843 thiol-dependent ubiquitin-specific protease activity; GO:0008233 peptidase activity; GO:0061134 peptidase regulator activity; GO:0044877 macromolecular complex binding; GO:0019783 ubiquitin-like protein-specific protease activity; GO:0005515 protein binding; GO:0008234 cysteine-type peptidase activity; GO:0016787 hydrolase activity; GO:0008192 RNA guanylyltransferase activity; GO:00987…	K11843
2Hib	2Hib-P68871-60	P68871	60	K	Hemoglobin subunit beta	HBB					Homo sapiens	cytoplasm	0.0672502		1.0235	1.01389	0.995713	1.03359	1.0368	1.03366	0.994042	0.982143	0.991159	0.988718	0.984615	0.989744	1.00458	1.02399	1.01751	0.986653	0.984709	0.990779	0.985226	0.98524	0.991232	0.0157394	0.0491839	-0.0158094	-0.0178701	0.0219456	-0.0183268	-0.0185438		cytoplasm	GO:0044085 cellular component biogenesis; GO:0015671 oxygen transport; GO:0010941 regulation of cell death; GO:0007596 blood coagulation; GO:0065008 regulation of biological quality; GO:0045321 leukocyte activation; GO:0045428 regulation of nitric oxide biosynthetic process; GO:0070293 renal absorption; GO:0009891 positive regulation of biosynthetic process; GO:0044699 single-organism process; GO…	GO:1904724 tertiary granule lumen; GO:0005615 extracellular space; GO:0044421 extracellular region part; GO:0031410 cytoplasmic vesicle; GO:0005737 cytoplasm; GO:0031982 vesicle; GO:0044433 cytoplasmic vesicle part; GO:0032991 macromolecular complex; GO:0044424 intracellular part; GO:0005623 cell; GO:1904813 ficolin-1-rich granule lumen; GO:0044422 organelle part; GO:0070062 extracellular exosome…	GO:0005506 iron ion binding; GO:0019825 oxygen binding; GO:0043167 ion binding; GO:0022892 substrate-specific transporter activity; GO:0030492 hemoglobin binding; GO:0005515 protein binding; GO:1901363 heterocyclic compound binding; GO:0097159 organic cyclic compound binding; GO:0020037 heme binding; GO:0046914 transition metal ion binding; GO:0005488 binding; GO:0046872 metal ion binding; GO:004…	K13823	HBB; hemoglobin subunit beta
2Hib	2Hib-P04040-504	P04040	504	K	Catalase	CAT					Homo sapiens	cytoplasm	0.0672941		0.974359	0.91453	0.98821	1.09101	1.00433	1.01194	0.901688	0.963294	0.938114	1.0359	1.03795	1.04103	1.04125	1.06365	1.05346	1.02361	1.05403	1.01434	0.951062	0.965867	0.962621	-0.0611609	0.049674	-0.0984723	0.0542073	0.0741566	0.0433768	-0.0591507		cytoplasm	GO:0044085 cellular component biogenesis; GO:0001649 osteoblast differentiation; GO:0010941 regulation of cell death; GO:0045321 leukocyte activation; GO:0006066 alcohol metabolic process; GO:0044255 cellular lipid metabolic process; GO:0044237 cellular metabolic process; GO:0032088 negative regulation of NF-kappaB transcription factor activity; GO:0033189 response to vitamin A; GO:0009605 respon…	GO:0016020 membrane; GO:0044421 extracellular region part; GO:0031090 organelle membrane; GO:0005737 cytoplasm; GO:0044433 cytoplasmic vesicle part; GO:0044438 microbody part; GO:0005623 cell; GO:1904813 ficolin-1-rich granule lumen; GO:0044422 organelle part; GO:0005778 peroxisomal membrane; GO:0070062 extracellular exosome; GO:0101002 ficolin-1-rich granule; GO:0005925 focal adhesion; GO:000562…	GO:1901265 nucleoside phosphate binding; GO:0005102 receptor binding; GO:0043167 ion binding; GO:0046983 protein dimerization activity; GO:0016209 antioxidant activity; GO:0004096 catalase activity; GO:0016787 hydrolase activity; GO:0005515 protein binding; GO:0000166 nucleotide binding; GO:0004046 aminoacylase activity; GO:0048037 cofactor binding; GO:0016491 oxidoreductase activity; GO:0097159 …	K03781	katE; catalase [EC:1.11.1.6]
2Hib	2Hib-P04040-93	P04040	93	K	Catalase	CAT					Homo sapiens	cytoplasm	0.0684978		0.96688	0.787393	1.00322	0.92091	0.971861	0.942454	1.04965	1.02183	1.02849	1.08718	1.14564	1.01128	0.971586	1.04889	1.00645	1.04312	1.07339	1.0123	0.971376	0.949262	0.999539	-0.129601	-0.0818504	0.0471948	0.110977	0.0121862	0.060239	-0.0392287		cytoplasm	GO:0044085 cellular component biogenesis; GO:0001649 osteoblast differentiation; GO:0010941 regulation of cell death; GO:0045321 leukocyte activation; GO:0006066 alcohol metabolic process; GO:0044255 cellular lipid metabolic process; GO:0044237 cellular metabolic process; GO:0032088 negative regulation of NF-kappaB transcription factor activity; GO:0033189 response to vitamin A; GO:0009605 respon…	GO:0016020 membrane; GO:0044421 extracellular region part; GO:0031090 organelle membrane; GO:0005737 cytoplasm; GO:0044433 cytoplasmic vesicle part; GO:0044438 microbody part; GO:0005623 cell; GO:1904813 ficolin-1-rich granule lumen; GO:0044422 organelle part; GO:0005778 peroxisomal membrane; GO:0070062 extracellular exosome; GO:0101002 ficolin-1-rich granule; GO:0005925 focal adhesion; GO:000562…	GO:1901265 nucleoside phosphate binding; GO:0005102 receptor binding; GO:0043167 ion binding; GO:0046983 protein dimerization activity; GO:0016209 antioxidant activity; GO:0004096 catalase activity; GO:0016787 hydrolase activity; GO:0005515 protein binding; GO:0000166 nucleotide binding; GO:0004046 aminoacylase activity; GO:0048037 cofactor binding; GO:0016491 oxidoreductase activity; GO:0097159 …	K03781	katE; catalase [EC:1.11.1.6]
2Hib	2Hib-P04075-330	P04075	330	K	Fructose-bisphosphate aldolase A	ALDOA					Homo sapiens	cytoplasm	0.0688789		1.04808	1.07692	1.46195	1.22427	1.25866	1.35831	1.14499	1.07837	0.945972	1.14872	1.05231	1.09026	0.739688	0.880074	0.654378	0.780287	0.652396	0.625	0.968606	1.03506	0.958929	0.240851	0.355205	0.0746851	0.13275	-0.410373	-0.550725	-0.018938		cytoplasm	GO:0044085 cellular component biogenesis; GO:0065008 regulation of biological quality; GO:0009116 nucleoside metabolic process; GO:0045321 leukocyte activation; GO:0006165 nucleoside diphosphate phosphorylation; GO:0019362 pyridine nucleotide metabolic process; GO:0006096 glycolytic process; GO:0009163 nucleoside biosynthetic process; GO:0046129 purine ribonucleoside biosynthetic process; GO:0009…	GO:0016020 membrane; GO:0034774 secretory granule lumen; GO:1904724 tertiary granule lumen; GO:0005615 extracellular space; GO:0044421 extracellular region part; GO:0031410 cytoplasmic vesicle; GO:0030016 myofibril; GO:0005737 cytoplasm; GO:0031982 vesicle; GO:0044433 cytoplasmic vesicle part; GO:0099512 supramolecular fiber; GO:0044424 intracellular part; GO:0099080 supramolecular complex; GO:00…	GO:0003723 RNA binding; GO:0015631 tubulin binding; GO:0016829 lyase activity; GO:0005515 protein binding; GO:0048029 monosaccharide binding; GO:1901363 heterocyclic compound binding; GO:0097159 organic cyclic compound binding; GO:0050839 cell adhesion molecule binding; GO:0042802 identical protein binding; GO:0008092 cytoskeletal protein binding; GO:0004332 fructose-bisphosphate aldolase activit…	K01623	ALDO; fructose-bisphosphate aldolase, class I [EC:4.1.2.13]
2Hib	2Hib-P25685-195	P25685	195	K	DnaJ homolog subfamily B member 1	DNAJB1					Homo sapiens	nucleus	0.0694389		1.18803	1.00962	1.12433	0.983749	1.11039	1.06298	0.981132	1.11111	1.03929	0.946667	0.995897	0.858462	0.930339	0.911439	0.952074	1.00205	0.828746	0.953893	0.99446	1.04889	1.0263	0.143816	0.0718451	0.0600415	-0.101726	-0.102936	-0.112046	0.03277		nucleus	GO:0051129 negative regulation of cellular component organization; GO:0061077 chaperone-mediated protein folding; GO:0097201 negative regulation of transcription from RNA polymerase II promoter in response to stress; GO:0051253 negative regulation of RNA metabolic process; GO:0070389 chaperone cofactor-dependent protein refolding; GO:0006457 protein folding; GO:2001141 regulation of RNA biosynthe…	GO:0043229 intracellular organelle; GO:0044421 extracellular region part; GO:0043232 intracellular non-membrane-bounded organelle; GO:0031982 vesicle; GO:0044446 intracellular organelle part; GO:0005737 cytoplasm; GO:0031981 nuclear lumen; GO:0044424 intracellular part; GO:0005730 nucleolus; GO:0005829 cytosol; GO:0005623 cell; GO:0005576 extracellular region; GO:0044422 organelle part; GO:004322…	GO:0003714 transcription corepressor activity; GO:0031072 heat shock protein binding; GO:0051087 chaperone binding; GO:0051117 ATPase binding; GO:0060589 nucleoside-triphosphatase regulator activity; GO:0005515 protein binding; GO:0003712 transcription cofactor activity; GO:0098772 molecular function regulator; GO:0030544 Hsp70 protein binding; GO:0050839 cell adhesion molecule binding; GO:000167…	K09507	DNAJB1; DnaJ homolog subfamily B member 1
2Hib	2Hib-P55786-768	P55786	768	K	Puromycin-sensitive aminopeptidase	NPEPPS					Homo sapiens	mitochondria	0.0694389		1.02991	1.15171	1.14148	1.06067	0.931818	0.970684	0.960278	0.875992	0.898821	0.860513	1.01436	0.902564	1.11182	0.98155	0.976959	1.08932	1.01631	1.06557	0.902124	1.03967	1.05768	0.145735	-0.0199426	-0.13446	-0.114687	0.0308104	0.0794673	-0.00385738		mitochondria	GO:0006518 peptide metabolic process; GO:1903955 positive regulation of protein targeting to mitochondrion; GO:1903533 regulation of protein targeting; GO:0044237 cellular metabolic process; GO:0010821 regulation of mitochondrion organization; GO:1903749 positive regulation of establishment of protein localization to mitochondrion; GO:0051130 positive regulation of cellular component organization…	GO:0043229 intracellular organelle; GO:0044421 extracellular region part; GO:0031982 vesicle; GO:0005737 cytoplasm; GO:0044424 intracellular part; GO:0005623 cell; GO:0005829 cytosol; GO:0005576 extracellular region; GO:0043231 intracellular membrane-bounded organelle; GO:0043226 organelle; GO:0070062 extracellular exosome; GO:0005634 nucleus; GO:0005622 intracellular; GO:0044464 cell part; GO:19…	GO:0008238 exopeptidase activity; GO:0008233 peptidase activity; GO:0043167 ion binding; GO:0070006 metalloaminopeptidase activity; GO:0008235 metalloexopeptidase activity; GO:0004177 aminopeptidase activity; GO:0016787 hydrolase activity; GO:0008237 metallopeptidase activity; GO:0033218 amide binding; GO:0008270 zinc ion binding; GO:0046914 transition metal ion binding; GO:0042277 peptide bindin…	K08776
2Hib	2Hib-P62258-118	P62258	118	K	14-3-3 protein epsilon	YWHAE					Homo sapiens	cytoplasm	0.0694389		1.03205	1.07692	1.10289	0.918743	0.896104	0.913138	1.02284	1.06647	1.0167	0.874872	0.970256	0.949744	1.0495	0.991697	1.12074	1.04723	1.02446	0.980533	1.05078	0.980627	0.91832	0.097908	-0.137208	0.0497716	-0.103603	0.0740389	0.0243612	-0.0265622		cytoplasm	GO:0044700 single organism signaling; GO:0044085 cellular component biogenesis; GO:0010941 regulation of cell death; GO:0065008 regulation of biological quality; GO:0021766 hippocampus development; GO:0007420 brain development; GO:0060271 cilium assembly; GO:0021987 cerebral cortex development; GO:0044237 cellular metabolic process; GO:0010821 regulation of mitochondrion organization; GO:0015031 …	GO:0016020 membrane; GO:0044421 extracellular region part; GO:0031090 organelle membrane; GO:0031410 cytoplasmic vesicle; GO:0030054 cell junction; GO:0031982 vesicle; GO:0005737 cytoplasm; GO:0044433 cytoplasmic vesicle part; GO:0032991 macromolecular complex; GO:0044424 intracellular part; GO:0005623 cell; GO:0044422 organelle part; GO:0048770 pigment granule; GO:0043228 non-membrane-bounded or…	GO:0016597 amino acid binding; GO:0031625 ubiquitin protein ligase binding; GO:0050815 phosphoserine binding; GO:0005085 guanyl-nucleotide exchange factor activity; GO:0046983 protein dimerization activity; GO:0099106 ion channel regulator activity; GO:0005515 protein binding; GO:0098772 molecular function regulator; GO:0003823 antigen binding; GO:0097159 organic cyclic compound binding; GO:19013…	K06630	YWHAE; 14-3-3 protein epsilon
2Hib	2Hib-P62826-142	P62826	142	K	GTP-binding nuclear protein Ran	RAN					Homo sapiens	cytoplasm	0.0694389		1.02564	1.09295	1.06752	0.967497	0.959957	1.00977	0.995035	1.02877	0.994106	0.965128	1.02256	0.988718	1.0385	1.0203	0.973272	1.07392	0.913354	1.02152	0.946445	0.971402	0.964467	0.0863401	-0.0308666	0.0084036	-0.0117951	0.0147994	0.000949042	-0.0578216		cytoplasm	GO:0044700 single organism signaling; GO:0050658 RNA transport; GO:0044085 cellular component biogenesis; GO:0022613 ribonucleoprotein complex biogenesis; GO:0021766 hippocampus development; GO:0022414 reproductive process; GO:0010608 posttranscriptional regulation of gene expression; GO:0007420 brain development; GO:0071384 cellular response to corticosteroid stimulus; GO:0009891 positive regula…	GO:0016020 membrane; GO:0044421 extracellular region part; GO:0044450 microtubule organizing center part; GO:0031410 cytoplasmic vesicle; GO:0031982 vesicle; GO:0005737 cytoplasm; GO:0036126 sperm flagellum; GO:0097729 9+2 motile cilium; GO:0032991 macromolecular complex; GO:0044424 intracellular part; GO:0005623 cell; GO:0002177 manchette; GO:0044422 organelle part; GO:0031074 nucleocytoplasmic …	GO:1901265 nucleoside phosphate binding; GO:0005102 receptor binding; GO:0016817 hydrolase activity, acting on acid anhydrides; GO:0050681 androgen receptor binding; GO:0005515 protein binding; GO:0016787 hydrolase activity; GO:0003682 chromatin binding; GO:0051427 hormone receptor binding; GO:0061676 importin-alpha family protein binding; GO:0097159 organic cyclic compound binding; GO:1901363 he…	K07936	RAN; GTP-binding nuclear protein Ran
2Hib	2Hib-O60664-257	O60664	257	K	Perilipin-3	PLIN3					Homo sapiens	cytoplasm	0.0698259		1.20299	1.12286	1.18757	1.58072	1.07684	1.13464	0.911619	1.09325	1.07859	0.93641	1.01641	0.97641	0.75527	0.953875	0.848848	0.827515	0.88787	0.810451	0.879963	0.881919	1.00138	0.227273	0.316537	0.0347572	-0.0352484	-0.236495	-0.249309	-0.121257		cytoplasm	GO:0006810 transport; GO:0051179 localization; GO:0016192 vesicle-mediated transport; GO:0051234 establishment of localization;	GO:0010008 endosome membrane; GO:0043229 intracellular organelle; GO:0097708 intracellular vesicle; GO:0016020 membrane; GO:0098588 bounding membrane of organelle; GO:0043232 intracellular non-membrane-bounded organelle; GO:0031410 cytoplasmic vesicle; GO:0031090 organelle membrane; GO:0005737 cytoplasm; GO:0044446 intracellular organelle part; GO:0031982 vesicle; GO:0044433 cytoplasmic vesicle p…	GO:0050839 cell adhesion molecule binding; GO:0005515 protein binding; GO:0005488 binding; GO:0045296 cadherin binding;	K20287
2Hib	2Hib-P06753-218	P06753	218	K	Tropomyosin alpha-3 chain	TPM3					Homo sapiens	cytoplasm	0.0698259		0.905983	0.919872	0.966774	0.986999	0.953463	0.946797	0.932473	0.801587	0.873281	0.808205	0.945641	0.873846	1.04216	1.02306	1.02028	0.983573	0.929664	0.993852	1.31025	1.39022	1.29949	-0.103896	-0.0555011	-0.205139	-0.19413	0.0404786	-0.0460039	0.414368		cytoplasm	GO:0030048 actin filament-based movement; GO:0016043 cellular component organization; GO:0030049 muscle filament sliding; GO:0070252 actin-mediated cell contraction; GO:0003012 muscle system process; GO:0003008 system process; GO:0033275 actin-myosin filament sliding; GO:0044763 single-organism cellular process; GO:0007015 actin filament organization; GO:0044699 single-organism process; GO:003250…	GO:0044421 extracellular region part; GO:0030016 myofibril; GO:0031982 vesicle; GO:0005737 cytoplasm; GO:0099512 supramolecular fiber; GO:0044424 intracellular part; GO:0099080 supramolecular complex; GO:0005623 cell; GO:0032432 actin filament bundle; GO:0044422 organelle part; GO:0005862 muscle thin filament tropomyosin; GO:0043228 non-membrane-bounded organelle; GO:0070062 extracellular exosome…	GO:0051015 actin filament binding; GO:0008092 cytoskeletal protein binding; GO:0005488 binding; GO:0044877 macromolecular complex binding; GO:0003779 actin binding; GO:0005515 protein binding; GO:0008307 structural constituent of muscle; GO:0005198 structural molecule activity; GO:0032403 protein complex binding;	K09290	TPM3; tropomyosin 3
2Hib	2Hib-P37837-215	P37837	215	K	Transaldolase	TALDO1					Homo sapiens	mitochondria	0.0698259		1.09081	1.11111	1.00857	0.972914	1.00325	0.954397	1.0139	1.04365	0.97446	1.02872	0.939487	1.07282	1.03941	1.03137	0.981567	0.927105	0.898063	0.967213	0.941828	0.983395	1.04476	0.0965744	-0.0340922	0.0147442	0.0174005	0.0244945	-0.104134	-0.0158155		mitochondria	GO:0006739 NADP metabolic process; GO:0016051 carbohydrate biosynthetic process; GO:0019362 pyridine nucleotide metabolic process; GO:0006725 cellular aromatic compound metabolic process; GO:0046496 nicotinamide nucleotide metabolic process; GO:0009117 nucleotide metabolic process; GO:0044699 single-organism process; GO:0006002 fructose 6-phosphate metabolic process; GO:0009058 biosynthetic proce…	GO:0043229 intracellular organelle; GO:0044421 extracellular region part; GO:0031982 vesicle; GO:0005737 cytoplasm; GO:0044424 intracellular part; GO:0005623 cell; GO:0005829 cytosol; GO:0005576 extracellular region; GO:0043231 intracellular membrane-bounded organelle; GO:0043226 organelle; GO:0070062 extracellular exosome; GO:0005634 nucleus; GO:0005622 intracellular; GO:0044464 cell part; GO:19…	GO:0004801 sedoheptulose-7-phosphate:D-glyceraldehyde-3-phosphate glyceronetransferase activity; GO:0003824 catalytic activity; GO:0005488 binding; GO:0016744 transferase activity, transferring aldehyde or ketonic groups; GO:0030246 carbohydrate binding; GO:0005515 protein binding; GO:0048029 monosaccharide binding; GO:0016740 transferase activity; GO:0036094 small molecule binding;	K00616	E2.2.1.2; transaldolase [EC:2.2.1.2]
2Hib	2Hib-P16452-24	P16452	24	K	Erythrocyte membrane protein band 4.2	EPB42					Homo sapiens	cytoplasm	0.0712964		0.674145	0.940171	0.978564	1.09317	0.963203	0.937025	0.79146	0.860119	0.90275	0.894359	0.956923	1.00821	1.1494	1.14114	1.11982	1.42608	1.10907	1.20287	0.967682	1.01937	0.861098	-0.229712	-0.00646816	-0.234135	-0.0709367	0.184876	0.309295	-0.0784877		cytoplasm	GO:0021700 developmental maturation; GO:0065008 regulation of biological quality; GO:0002262 myeloid cell homeostasis; GO:0048869 cellular developmental process; GO:0032989 cellular component morphogenesis; GO:0044699 single-organism process; GO:0044237 cellular metabolic process; GO:0034101 erythrocyte homeostasis; GO:0008152 metabolic process; GO:0043249 erythrocyte maturation; GO:0061515 myelo…	GO:0043229 intracellular organelle; GO:0016020 membrane; GO:0005938 cell cortex; GO:0043232 intracellular non-membrane-bounded organelle; GO:0071944 cell periphery; GO:0099568 cytoplasmic region; GO:0005737 cytoplasm; GO:0030863 cortical cytoskeleton; GO:0044424 intracellular part; GO:0005623 cell; GO:0005886 plasma membrane; GO:0043228 non-membrane-bounded organelle; GO:0043226 organelle; GO:000…	GO:0005524 ATP binding; GO:1901265 nucleoside phosphate binding; GO:0001882 nucleoside binding; GO:0043167 ion binding; GO:0005515 protein binding; GO:0000166 nucleotide binding; GO:0016755 transferase activity, transferring amino-acyl groups; GO:0097159 organic cyclic compound binding; GO:1901363 heterocyclic compound binding; GO:0032549 ribonucleoside binding; GO:0016746 transferase activity, t…
2Hib	2Hib-P78371-154	P78371	154	K	T-complex protein 1 subunit beta	CCT2					Homo sapiens	cytoplasm	0.0722793		1.09081	1.04808	1.03215	0.946912	1.06385	1.00326	1.06455	1.0119	1.06385	0.98359	0.970256	0.917949	1.01192	1.05627	1.03963	0.920945	0.954128	0.945697	0.99169	0.912362	1.00046	0.0796019	0.00509763	0.0655368	-0.0636493	0.0507146	-0.0890363	-0.0478987		cytoplasm	GO:0044085 cellular component biogenesis; GO:0065008 regulation of biological quality; GO:0045321 leukocyte activation; GO:0035036 sperm-egg recognition; GO:0022414 reproductive process; GO:0051973 positive regulation of telomerase activity; GO:0009891 positive regulation of biosynthetic process; GO:1904816 positive regulation of protein localization to chromosome, telomeric region; GO:0032204 re…	GO:0034774 secretory granule lumen; GO:0044421 extracellular region part; GO:0005874 microtubule; GO:0031410 cytoplasmic vesicle; GO:0031982 vesicle; GO:0005737 cytoplasm; GO:0044433 cytoplasmic vesicle part; GO:0032991 macromolecular complex; GO:0099512 supramolecular fiber; GO:0044424 intracellular part; GO:0035578 azurophil granule lumen; GO:0005623 cell; GO:0099080 supramolecular complex; GO:…	GO:0005524 ATP binding; GO:1901265 nucleoside phosphate binding; GO:0031625 ubiquitin protein ligase binding; GO:0001882 nucleoside binding; GO:0043167 ion binding; GO:0005515 protein binding; GO:0000166 nucleotide binding; GO:0044183 protein binding involved in protein folding; GO:0097159 organic cyclic compound binding; GO:1901363 heterocyclic compound binding; GO:0032549 ribonucleoside binding…	K09494
2Hib	2Hib-P11142-589	P11142	589	K	Heat shock cognate 71 kDa protein	HSPA8					Homo sapiens	cytoplasm	0.0732679		1.11111	1.05876	1.09325	1.07476	0.97619	0.997828	0.997021	0.930556	0.946955	0.877949	0.998974	1.03487	0.926673	1.02491	0.987097	1.07598	1.06422	0.92623	0.968606	0.961255	1.0263	0.121	0.0220359	-0.0622576	-0.0466066	-0.0310369	0.0282944	-0.0218568		cytoplasm	GO:0044700 single organism signaling; GO:0010608 posttranscriptional regulation of gene expression; GO:0006623 protein targeting to vacuole; GO:0006914 autophagy; GO:0044237 cellular metabolic process; GO:0008152 metabolic process; GO:0019693 ribose phosphate metabolic process; GO:0006396 RNA processing; GO:0044794 positive regulation by host of viral process; GO:0051716 cellular response to stim…	GO:0016020 membrane; GO:0044421 extracellular region part; GO:0031090 organelle membrane; GO:0000974 Prp19 complex; GO:0005737 cytoplasm; GO:0044433 cytoplasmic vesicle part; GO:0032991 macromolecular complex; GO:0005623 cell; GO:1904813 ficolin-1-rich granule lumen; GO:0044422 organelle part; GO:0005775 vacuolar lumen; GO:0043228 non-membrane-bounded organelle; GO:0005765 lysosomal membrane; GO:…	GO:0055131 C3HC4-type RING finger domain binding; GO:1901265 nucleoside phosphate binding; GO:0031625 ubiquitin protein ligase binding; GO:0005102 receptor binding; GO:0016817 hydrolase activity, acting on acid anhydrides; GO:0016787 hydrolase activity; GO:0005515 protein binding; GO:0003823 antigen binding; GO:0001786 phosphatidylserine binding; GO:0016887 ATPase activity; GO:0097159 organic cyc…	K03283	HSPA1s; heat shock 70kDa protein 1/2/6/8
2Hib	2Hib-P11142-137	P11142	137	K	Heat shock cognate 71 kDa protein	HSPA8					Homo sapiens	cytoplasm	0.0771999		0.995726	1.23932	1.31297	1.0455	1.07359	0.932682	1.35452	1.19048	0.96169	0.796923	0.853333	0.958974	0.810266	0.880074	1.00092	1.08111	0.988787	0.961066	0.946445	0.822878	0.903553	0.232066	0.0220342	0.210987	-0.205581	-0.162169	0.0129834	-0.168992		cytoplasm	GO:0044700 single organism signaling; GO:0010608 posttranscriptional regulation of gene expression; GO:0006623 protein targeting to vacuole; GO:0006914 autophagy; GO:0044237 cellular metabolic process; GO:0008152 metabolic process; GO:0019693 ribose phosphate metabolic process; GO:0006396 RNA processing; GO:0044794 positive regulation by host of viral process; GO:0051716 cellular response to stim…	GO:0016020 membrane; GO:0044421 extracellular region part; GO:0031090 organelle membrane; GO:0000974 Prp19 complex; GO:0005737 cytoplasm; GO:0044433 cytoplasmic vesicle part; GO:0032991 macromolecular complex; GO:0005623 cell; GO:1904813 ficolin-1-rich granule lumen; GO:0044422 organelle part; GO:0005775 vacuolar lumen; GO:0043228 non-membrane-bounded organelle; GO:0005765 lysosomal membrane; GO:…	GO:0055131 C3HC4-type RING finger domain binding; GO:1901265 nucleoside phosphate binding; GO:0031625 ubiquitin protein ligase binding; GO:0005102 receptor binding; GO:0016817 hydrolase activity, acting on acid anhydrides; GO:0016787 hydrolase activity; GO:0005515 protein binding; GO:0003823 antigen binding; GO:0001786 phosphatidylserine binding; GO:0016887 ATPase activity; GO:0097159 organic cyc…	K03283	HSPA1s; heat shock 70kDa protein 1/2/6/8
2Hib	2Hib-P02549-1602	P02549	1602	K	Spectrin alpha chain, erythrocytic 1	SPTA1					Homo sapiens	cytoplasm	0.0790797		0.997863	0.784188	0.859593	1.11918	0.904762	0.973941	1.00099	1.11607	1.0609	1.04923	1.17436	0.970256	0.993584	0.988007	1.11336	0.867556	1.0948	1.03074	0.989843	0.937269	0.979234	-0.190696	-0.00668179	0.0817184	0.0858812	0.0427443	-0.0102081	-0.0461557		cytoplasm	GO:0044700 single organism signaling; GO:0002694 regulation of leukocyte activation; GO:0065008 regulation of biological quality; GO:0032944 regulation of mononuclear cell proliferation; GO:0032989 cellular component morphogenesis; GO:0030832 regulation of actin filament length; GO:0044237 cellular metabolic process; GO:0009605 response to external stimulus; GO:0008152 metabolic process; GO:00300…	GO:0016020 membrane; GO:0005938 cell cortex; GO:0071944 cell periphery; GO:0005737 cytoplasm; GO:0099568 cytoplasmic region; GO:0030863 cortical cytoskeleton; GO:0031224 intrinsic component of membrane; GO:0030864 cortical actin cytoskeleton; GO:0044424 intracellular part; GO:0005623 cell; GO:0009898 cytoplasmic side of plasma membrane; GO:0098562 cytoplasmic side of membrane; GO:0044422 organell…	GO:0051015 actin filament binding; GO:0046982 protein heterodimerization activity; GO:0005085 guanyl-nucleotide exchange factor activity; GO:0043167 ion binding; GO:0046983 protein dimerization activity; GO:0044877 macromolecular complex binding; GO:0005515 protein binding; GO:0098772 molecular function regulator; GO:0008092 cytoskeletal protein binding; GO:0005200 structural constituent of cytos…	K06114	SPTA; spectrin alpha
2Hib	2Hib-P10599-3	P10599	3	K	Thioredoxin	TXN					Homo sapiens	extracellular	0.0820151		1.11645	0.988248	1.12219	0.947996	1.01299	1.06298	1.04469	1.08532	1.03438	1.10359	1.05026	0.981538	0.949588	0.944649	0.940092	0.929158	0.921509	0.853484	0.933518	1.00738	1.02538	0.102727	0.00989192	0.076652	0.0620208	-0.0819673	-0.150833	-0.0174942		extracellular	GO:0044700 single organism signaling; GO:0010941 regulation of cell death; GO:0065008 regulation of biological quality; GO:0032270 positive regulation of cellular protein metabolic process; GO:0051896 regulation of protein kinase B signaling; GO:0097659 nucleic acid-templated transcription; GO:1903533 regulation of protein targeting; GO:0090317 negative regulation of intracellular protein transpo…	GO:0043229 intracellular organelle; GO:0044421 extracellular region part; GO:0031982 vesicle; GO:0005737 cytoplasm; GO:0044424 intracellular part; GO:0005829 cytosol; GO:0005623 cell; GO:0005576 extracellular region; GO:0005739 mitochondrion; GO:0043231 intracellular membrane-bounded organelle; GO:0043226 organelle; GO:0070062 extracellular exosome; GO:0005634 nucleus; GO:0005622 intracellular; G…	GO:0015035 protein disulfide oxidoreductase activity; GO:0016651 oxidoreductase activity, acting on NAD(P)H; GO:0003723 RNA binding; GO:0004791 thioredoxin-disulfide reductase activity; GO:0047134 protein-disulfide reductase activity; GO:0016209 antioxidant activity; GO:0005515 protein binding; GO:0016668 oxidoreductase activity, acting on a sulfur group of donors, NAD(P) as acceptor; GO:0016491 …	K03671	trxA; thioredoxin 1
2Hib	2Hib-P11277-461	P11277	461	K	Spectrin beta chain, erythrocytic	SPTB					Homo sapiens	nucleus	0.084944		0.95406	0.877137	0.948553	0.96533	0.971861	1	0.913605	0.936508	0.989194	1.13744	1.04	1.01641	1.0055	1.00369	1.05438	0.965092	1.04995	1.07377	1.06187	1.11162	0.92755	-0.111058	-0.0306942	-0.0802229	0.0886172	0.0298727	0.0405813	0.0435885		nucleus	GO:0044700 single organism signaling; GO:0030833 regulation of actin filament polymerization; GO:0065008 regulation of biological quality; GO:0030835 negative regulation of actin filament depolymerization; GO:0051129 negative regulation of cellular component organization; GO:0048869 cellular developmental process; GO:0048666 neuron development; GO:0044699 single-organism process; GO:0032989 cellu…	GO:0016020 membrane; GO:0005938 cell cortex; GO:0071944 cell periphery; GO:0005737 cytoplasm; GO:0099568 cytoplasmic region; GO:0030863 cortical cytoskeleton; GO:0031224 intrinsic component of membrane; GO:0032991 macromolecular complex; GO:0030864 cortical actin cytoskeleton; GO:0044424 intracellular part; GO:0005623 cell; GO:0009898 cytoplasmic side of plasma membrane; GO:0098562 cytoplasmic si…	GO:0051015 actin filament binding; GO:0008092 cytoskeletal protein binding; GO:0005085 guanyl-nucleotide exchange factor activity; GO:0005200 structural constituent of cytoskeleton; GO:0005488 binding; GO:0044877 macromolecular complex binding; GO:0003779 actin binding; GO:0005088 Ras guanyl-nucleotide exchange factor activity; GO:0005515 protein binding; GO:0098772 molecular function regulator; …	K06115
2Hib	2Hib-P04075-13	P04075	13	K	Fructose-bisphosphate aldolase A	ALDOA					Homo sapiens	cytoplasm	0.0861818		1.05876	1.09081	1.00857	1.06176	0.97619	0.967427	1.00596	1.0119	0.982318	0.898462	0.923077	0.940513	0.910174	0.971402	1.00461	1.01027	0.969419	0.964139	1.07387	1.06458	1.12598	0.0733655	0.00130332	-3.11858e-05	-0.119476	-0.0570039	-0.0275859	0.121426		cytoplasm	GO:0044085 cellular component biogenesis; GO:0065008 regulation of biological quality; GO:0009116 nucleoside metabolic process; GO:0045321 leukocyte activation; GO:0006165 nucleoside diphosphate phosphorylation; GO:0019362 pyridine nucleotide metabolic process; GO:0006096 glycolytic process; GO:0009163 nucleoside biosynthetic process; GO:0046129 purine ribonucleoside biosynthetic process; GO:0009…	GO:0016020 membrane; GO:0034774 secretory granule lumen; GO:1904724 tertiary granule lumen; GO:0005615 extracellular space; GO:0044421 extracellular region part; GO:0031410 cytoplasmic vesicle; GO:0030016 myofibril; GO:0005737 cytoplasm; GO:0031982 vesicle; GO:0044433 cytoplasmic vesicle part; GO:0099512 supramolecular fiber; GO:0044424 intracellular part; GO:0099080 supramolecular complex; GO:00…	GO:0003723 RNA binding; GO:0015631 tubulin binding; GO:0016829 lyase activity; GO:0005515 protein binding; GO:0048029 monosaccharide binding; GO:1901363 heterocyclic compound binding; GO:0097159 organic cyclic compound binding; GO:0050839 cell adhesion molecule binding; GO:0042802 identical protein binding; GO:0008092 cytoskeletal protein binding; GO:0004332 fructose-bisphosphate aldolase activit…	K01623	ALDO; fructose-bisphosphate aldolase, class I [EC:4.1.2.13]
2Hib	2Hib-P11277-463	P11277	463	K	Spectrin beta chain, erythrocytic	SPTB					Homo sapiens	nucleus	0.0861818		0.989316	0.900641	0.958199	0.991333	1.02814	0.969598	1.06157	1.03075	1.01277	1.00615	0.993846	1.01538	1.03208	1.09502	1.01751	1.09548	1.0683	1.07275	0.844875	0.889299	0.960775	-0.0760248	-0.00568841	0.0494017	0.00732389	0.0671853	0.109396	-0.156726		nucleus	GO:0044700 single organism signaling; GO:0030833 regulation of actin filament polymerization; GO:0065008 regulation of biological quality; GO:0030835 negative regulation of actin filament depolymerization; GO:0051129 negative regulation of cellular component organization; GO:0048869 cellular developmental process; GO:0048666 neuron development; GO:0044699 single-organism process; GO:0032989 cellu…	GO:0016020 membrane; GO:0005938 cell cortex; GO:0071944 cell periphery; GO:0005737 cytoplasm; GO:0099568 cytoplasmic region; GO:0030863 cortical cytoskeleton; GO:0031224 intrinsic component of membrane; GO:0032991 macromolecular complex; GO:0030864 cortical actin cytoskeleton; GO:0044424 intracellular part; GO:0005623 cell; GO:0009898 cytoplasmic side of plasma membrane; GO:0098562 cytoplasmic si…	GO:0051015 actin filament binding; GO:0008092 cytoskeletal protein binding; GO:0005085 guanyl-nucleotide exchange factor activity; GO:0005200 structural constituent of cytoskeleton; GO:0005488 binding; GO:0044877 macromolecular complex binding; GO:0003779 actin binding; GO:0005088 Ras guanyl-nucleotide exchange factor activity; GO:0005515 protein binding; GO:0098772 molecular function regulator; …	K06115
2Hib	2Hib-P32119-29	P32119	29	K	Peroxiredoxin-2	PRDX2					Homo sapiens	cytoplasm	0.0884865		1.00855	1.01068	1.01179	1.01733	1.01082	1.03149	0.959285	0.960317	0.967583	1.04	1.03795	1.02462	1	0.990775	1.00092	1.00513	1.01529	1.01127	0.985226	0.988007	0.968159	0.0148399	0.0283502	-0.0553091	0.0484671	-0.0040139	0.0151495	-0.0285213		cytoplasm	GO:0006801 superoxide metabolic process; GO:0050794 regulation of cellular process; GO:0033554 cellular response to stress; GO:0010941 regulation of cell death; GO:0000303 response to superoxide; GO:0065008 regulation of biological quality; GO:0043069 negative regulation of programmed cell death; GO:0045454 cell redox homeostasis; GO:0043067 regulation of programmed cell death; GO:1901700 respons…	GO:0044421 extracellular region part; GO:0031982 vesicle; GO:0005737 cytoplasm; GO:0044424 intracellular part; GO:0005623 cell; GO:0005829 cytosol; GO:0005576 extracellular region; GO:0043226 organelle; GO:0070062 extracellular exosome; GO:0005622 intracellular; GO:0044464 cell part; GO:1903561 extracellular vesicle; GO:0043227 membrane-bounded organelle; GO:0043230 extracellular organelle; GO:00…	GO:0003824 catalytic activity; GO:0008379 thioredoxin peroxidase activity; GO:0051920 peroxiredoxin activity; GO:0016209 antioxidant activity; GO:0004601 peroxidase activity; GO:0016491 oxidoreductase activity; GO:0016684 oxidoreductase activity, acting on peroxide as acceptor;	K03386
2Hib	2Hib-P02549-1374	P02549	1374	K	Spectrin alpha chain, erythrocytic 1	SPTA1					Homo sapiens	cytoplasm	0.0889197		1.00427	0.95406	0.919614	0.969664	1.03571	0.985885	1.05859	1.02282	1.03733	1.08513	1.08821	1.06769	1.01558	0.971402	0.984332	0.941478	0.969419	1.01127	0.937211	0.973247	0.997693	-0.0608652	-0.00477525	0.0558549	0.111437	-0.014112	-0.0385463	-0.045336		cytoplasm	GO:0044700 single organism signaling; GO:0002694 regulation of leukocyte activation; GO:0065008 regulation of biological quality; GO:0032944 regulation of mononuclear cell proliferation; GO:0032989 cellular component morphogenesis; GO:0030832 regulation of actin filament length; GO:0044237 cellular metabolic process; GO:0009605 response to external stimulus; GO:0008152 metabolic process; GO:00300…	GO:0016020 membrane; GO:0005938 cell cortex; GO:0071944 cell periphery; GO:0005737 cytoplasm; GO:0099568 cytoplasmic region; GO:0030863 cortical cytoskeleton; GO:0031224 intrinsic component of membrane; GO:0030864 cortical actin cytoskeleton; GO:0044424 intracellular part; GO:0005623 cell; GO:0009898 cytoplasmic side of plasma membrane; GO:0098562 cytoplasmic side of membrane; GO:0044422 organell…	GO:0051015 actin filament binding; GO:0046982 protein heterodimerization activity; GO:0005085 guanyl-nucleotide exchange factor activity; GO:0043167 ion binding; GO:0046983 protein dimerization activity; GO:0044877 macromolecular complex binding; GO:0005515 protein binding; GO:0098772 molecular function regulator; GO:0008092 cytoskeletal protein binding; GO:0005200 structural constituent of cytos…	K06114	SPTA; spectrin alpha
2Hib	2Hib-P02549-611	P02549	611	K	Spectrin alpha chain, erythrocytic 1	SPTA1					Homo sapiens	cytoplasm	0.0889197		0.975427	1.05235	1.12755	0.92091	0.916667	0.950054	1.10328	1.05357	1.03143	1.00718	1.03897	1.01231	0.995417	0.98524	0.973272	0.89117	0.890928	0.846311	1.0988	1.06181	1.06414	0.0703024	-0.106106	0.087245	0.0277096	-0.0223884	-0.191195	0.104048		cytoplasm	GO:0044700 single organism signaling; GO:0002694 regulation of leukocyte activation; GO:0065008 regulation of biological quality; GO:0032944 regulation of mononuclear cell proliferation; GO:0032989 cellular component morphogenesis; GO:0030832 regulation of actin filament length; GO:0044237 cellular metabolic process; GO:0009605 response to external stimulus; GO:0008152 metabolic process; GO:00300…	GO:0016020 membrane; GO:0005938 cell cortex; GO:0071944 cell periphery; GO:0005737 cytoplasm; GO:0099568 cytoplasmic region; GO:0030863 cortical cytoskeleton; GO:0031224 intrinsic component of membrane; GO:0030864 cortical actin cytoskeleton; GO:0044424 intracellular part; GO:0005623 cell; GO:0009898 cytoplasmic side of plasma membrane; GO:0098562 cytoplasmic side of membrane; GO:0044422 organell…	GO:0051015 actin filament binding; GO:0046982 protein heterodimerization activity; GO:0005085 guanyl-nucleotide exchange factor activity; GO:0043167 ion binding; GO:0046983 protein dimerization activity; GO:0044877 macromolecular complex binding; GO:0005515 protein binding; GO:0098772 molecular function regulator; GO:0008092 cytoskeletal protein binding; GO:0005200 structural constituent of cytos…	K06114	SPTA; spectrin alpha
2Hib	2Hib-Q86VP6-441	Q86VP6	441	K	Cullin-associated NEDD8-dissociated protein 1	CAND1					Homo sapiens	cytoplasm	0.090239		1.09829	1.13355	1.03108	0.964247	1.12662	1.05103	0.886792	0.93254	0.946955	0.971282	0.890256	0.981538	0.973419	0.911439	1.07558	1.10164	1.02141	1.00205	1.02216	1.01568	0.926627	0.120088	0.063762	-0.117576	-0.0788761	-0.0225132	0.0577224	-0.0186227		cytoplasm	GO:0060260 regulation of transcription initiation from RNA polymerase II promoter; GO:0044085 cellular component biogenesis; GO:0045321 leukocyte activation; GO:0048869 cellular developmental process; GO:0009891 positive regulation of biosynthetic process; GO:0044699 single-organism process; GO:0044237 cellular metabolic process; GO:0051234 establishment of localization; GO:0051130 positive regul…	GO:0016020 membrane; GO:0034774 secretory granule lumen; GO:0044421 extracellular region part; GO:0031410 cytoplasmic vesicle; GO:0031982 vesicle; GO:0005737 cytoplasm; GO:0044433 cytoplasmic vesicle part; GO:0032991 macromolecular complex; GO:0044424 intracellular part; GO:0005623 cell; GO:1904813 ficolin-1-rich granule lumen; GO:0044422 organelle part; GO:0070062 extracellular exosome; GO:01010…	GO:0005515 protein binding; GO:0017025 TBP-class protein binding; GO:0008134 transcription factor binding; GO:0005488 binding;	K17263
2Hib	2Hib-P16157-801	P16157	801	K	Ankyrin-1	ANK1					Homo sapiens	nucleus	0.0911594		0.983974	1.11218	1.0836	0.988082	0.935065	0.94354	1.03774	1.04861	1.03536	1.01949	0.956923	0.967179	0.942255	0.928044	0.917051	0.989733	0.880734	0.95082	1.04894	1.1393	1.1066	0.0819721	-0.0660011	0.0573521	-0.027942	-0.106157	-0.0902889	0.134403		nucleus	GO:0044700 single organism signaling; GO:0010256 endomembrane system organization; GO:0035088 establishment or maintenance of apical/basal cell polarity; GO:0044699 single-organism process; GO:0090002 establishment of protein localization to plasma membrane; GO:0015031 protein transport; GO:0051234 establishment of localization; GO:0051130 positive regulation of cellular component organization; G…	GO:0016323 basolateral plasma membrane; GO:0016020 membrane; GO:0005783 endoplasmic reticulum; GO:0071944 cell periphery; GO:0030016 myofibril; GO:0005737 cytoplasm; GO:0099512 supramolecular fiber; GO:0044424 intracellular part; GO:0030018 Z disc; GO:0099080 supramolecular complex; GO:0016528 sarcoplasm; GO:0005623 cell; GO:0031674 I band; GO:0044422 organelle part; GO:0032589 neuron projection …	GO:0030674 protein binding, bridging; GO:0008092 cytoskeletal protein binding; GO:0005200 structural constituent of cytoskeleton; GO:0051117 ATPase binding; GO:0008093 cytoskeletal adaptor activity; GO:0005488 binding; GO:0060090 binding, bridging; GO:0005515 protein binding; GO:0005198 structural molecule activity; GO:0019899 enzyme binding; GO:0030507 spectrin binding;	K10380	ANK; ankyrin
2Hib	2Hib-P11171-269	P11171	269	K	Protein 4.1	EPB41					Homo sapiens	nucleus	0.0964155		0.994658	1.07158	1.04609	1.0065	0.962121	0.97937	1.02284	0.997024	0.999018	1.02974	0.978462	0.970256	0.982585	0.97048	0.992627	0.958932	0.946993	0.991803	1.0157	1.07841	1.02815	0.0523393	-0.0254784	0.00895421	-0.0108966	-0.0264177	-0.050316	0.0571435		nucleus	GO:0044085 cellular component biogenesis; GO:0031032 actomyosin structure organization; GO:0016043 cellular component organization; GO:0071822 protein complex subunit organization; GO:0030866 cortical actin cytoskeleton organization; GO:0032092 positive regulation of protein binding; GO:0051098 regulation of binding; GO:0044763 single-organism cellular process; GO:0044699 single-organism process;…	GO:0016020 membrane; GO:0005938 cell cortex; GO:0019898 extrinsic component of membrane; GO:0030054 cell junction; GO:0071944 cell periphery; GO:0005737 cytoplasm; GO:0099568 cytoplasmic region; GO:0030863 cortical cytoskeleton; GO:0032991 macromolecular complex; GO:0044424 intracellular part; GO:0005623 cell; GO:0009898 cytoplasmic side of plasma membrane; GO:0098562 cytoplasmic side of membrane…	GO:0008092 cytoskeletal protein binding; GO:0005545 1-phosphatidylinositol binding; GO:0005200 structural constituent of cytoskeleton; GO:0005488 binding; GO:0005543 phospholipid binding; GO:0035091 phosphatidylinositol binding; GO:0043167 ion binding; GO:0003779 actin binding; GO:0008289 lipid binding; GO:0005515 protein binding; GO:0043168 anion binding; GO:0005198 structural molecule activity;…	K06107
2Hib	2Hib-P61978-60	P61978	60	K	Heterogeneous nuclear ribonucleoprotein K	HNRNPK					Homo sapiens	nucleus	0.097361		0.994658	1.07158	1.2358	1.01408	1.01515	0.895765	0.98709	0.957341	0.921415	0.986667	1.00103	0.926154	0.935839	1.02952	0.990783	1.06263	1.04893	0.98873	1.03509	0.898524	1.05307	0.132486	-0.038978	-0.0665728	-0.0428542	-0.0223514	0.0467343	-0.0100061		nucleus	GO:0060627 regulation of vesicle-mediated transport; GO:0044700 single organism signaling; GO:0072369 regulation of lipid transport by positive regulation of transcription from RNA polymerase II promoter; GO:0010941 regulation of cell death; GO:0097659 nucleic acid-templated transcription; GO:0009891 positive regulation of biosynthetic process; GO:0050686 negative regulation of mRNA processing; G…	GO:0016020 membrane; GO:0044421 extracellular region part; GO:0030054 cell junction; GO:0031982 vesicle; GO:0005737 cytoplasm; GO:0032991 macromolecular complex; GO:0044424 intracellular part; GO:0005623 cell; GO:0044422 organelle part; GO:0044427 chromosomal part; GO:0043228 non-membrane-bounded organelle; GO:0005856 cytoskeleton; GO:0031974 membrane-enclosed lumen; GO:0070062 extracellular exos…	GO:0003723 RNA binding; GO:0003677 DNA binding; GO:0000981 RNA polymerase II transcription factor activity, sequence-specific DNA binding; GO:0001228 transcriptional activator activity, RNA polymerase II transcription regulatory region sequence-specific binding; GO:0000976 transcription regulatory region sequence-specific DNA binding; GO:0001077 transcriptional activator activity, RNA polymerase …	K12886	HNRNPK; heterogeneous nuclear ribonucleoprotein K
2Hib	2Hib-P48426-213	P48426	213	K	Phosphatidylinositol 5-phosphate 4-kinase type-2 alpha	PIP4K2A					Homo sapiens	cytoplasm	0.0979362		1.05662	1.09509	1.09003	0.949079	0.978355	1.05755	1.09434	0.985119	0.898821	1	0.895385	1	0.969753	1.08579	1.04793	0.970226	0.925586	0.960041	0.974146	1.03229	0.96539	0.111625	-0.00874975	-0.0151545	-0.0531402	0.0473251	-0.0713335	-0.0142538		cytoplasm	GO:0046486 glycerolipid metabolic process; GO:0031331 positive regulation of cellular catabolic process; GO:0023051 regulation of signaling; GO:0048869 cellular developmental process; GO:0046854 phosphatidylinositol phosphorylation; GO:0008654 phospholipid biosynthetic process; GO:0044699 single-organism process; GO:0044255 cellular lipid metabolic process; GO:0009058 biosynthetic process; GO:190…	GO:0043229 intracellular organelle; GO:0016020 membrane; GO:0071944 cell periphery; GO:0044446 intracellular organelle part; GO:0005737 cytoplasm; GO:0031981 nuclear lumen; GO:0044424 intracellular part; GO:0005623 cell; GO:0005829 cytosol; GO:0044422 organelle part; GO:0005776 autophagosome; GO:0005886 plasma membrane; GO:0031974 membrane-enclosed lumen; GO:0043231 intracellular membrane-bounded…	GO:0016307 phosphatidylinositol phosphate kinase activity; GO:0005524 ATP binding; GO:1901265 nucleoside phosphate binding; GO:0016773 phosphotransferase activity, alcohol group as acceptor; GO:0001882 nucleoside binding; GO:0043167 ion binding; GO:0000166 nucleotide binding; GO:0052811 1-phosphatidylinositol-3-phosphate 4-kinase activity; GO:0097159 organic cyclic compound binding; GO:1901363 he…	K00920	PIP4K2; 1-phosphatidylinositol-5-phosphate 4-kinase [EC:2.7.1.149]
2Hib	2Hib-P27348-11	P27348	11	K	14-3-3 protein theta	YWHAQ					Homo sapiens	cytoplasm	0.0996232		1.09829	0.992521	1.1104	1.08559	1.02489	1.17264	1.07051	1.08135	1.02652	0.957949	0.979487	0.938462	0.947754	0.969557	0.854378	0.915811	0.956167	0.946721	0.952909	1.00646	0.990309	0.091835	0.127903	0.0829638	-0.0611705	-0.116357	-0.0901772	-0.0247843		cytoplasm	GO:0044700 single organism signaling; GO:0065008 regulation of biological quality; GO:0010941 regulation of cell death; GO:0007420 brain development; GO:0010821 regulation of mitochondrion organization; GO:0015031 protein transport; GO:0048857 neural nucleus development; GO:0021762 substantia nigra development; GO:1901028 regulation of mitochondrial outer membrane permeabilization involved in apo…	GO:0016020 membrane; GO:0044421 extracellular region part; GO:0031090 organelle membrane; GO:0031410 cytoplasmic vesicle; GO:0030054 cell junction; GO:0031982 vesicle; GO:0005737 cytoplasm; GO:0044433 cytoplasmic vesicle part; GO:0032991 macromolecular complex; GO:0044424 intracellular part; GO:0005623 cell; GO:0044422 organelle part; GO:0070062 extracellular exosome; GO:0005925 focal adhesion; G…	GO:0047485 protein N-terminus binding; GO:0005488 binding; GO:0071889 14-3-3 protein binding; GO:0044325 ion channel binding; GO:0005515 protein binding; GO:0008022 protein C-terminus binding; GO:0019904 protein domain specific binding;	K16197	YWHAB_Q_Z; 14-3-3 protein beta/theta/zeta
2Hib	2Hib-P31946-13	P31946	13	K	14-3-3 protein beta/alpha	YWHAB					Homo sapiens	cytoplasm	0.0996232		1.09829	0.992521	1.1104	1.08559	1.02489	1.17264	1.07051	1.08135	1.02652	0.957949	0.979487	0.938462	0.947754	0.969557	0.854378	0.915811	0.956167	0.946721	0.952909	1.00646	0.990309	0.091835	0.127903	0.0829638	-0.0611705	-0.116357	-0.0901772	-0.0247843		cytoplasm	GO:0044085 cellular component biogenesis; GO:0044700 single organism signaling; GO:0065008 regulation of biological quality; GO:0010941 regulation of cell death; GO:0010608 posttranscriptional regulation of gene expression; GO:0044237 cellular metabolic process; GO:0010821 regulation of mitochondrion organization; GO:0015031 protein transport; GO:0008152 metabolic process; GO:1901028 regulation o…	GO:0016020 membrane; GO:0044421 extracellular region part; GO:0031090 organelle membrane; GO:0031410 cytoplasmic vesicle; GO:0030054 cell junction; GO:0031982 vesicle; GO:0005737 cytoplasm; GO:0044433 cytoplasmic vesicle part; GO:0032991 macromolecular complex; GO:0017053 transcriptional repressor complex; GO:0044424 intracellular part; GO:0005623 cell; GO:0044422 organelle part; GO:0048770 pigme…	GO:0003714 transcription corepressor activity; GO:0016597 amino acid binding; GO:0050815 phosphoserine binding; GO:0044877 macromolecular complex binding; GO:0043167 ion binding; GO:0043177 organic acid binding; GO:0005515 protein binding; GO:0045309 protein phosphorylated amino acid binding; GO:0003712 transcription cofactor activity; GO:0051219 phosphoprotein binding; GO:0050839 cell adhesion m…	K16197	YWHAB_Q_Z; 14-3-3 protein beta/theta/zeta
2Hib	2Hib-P63104-11	P63104	11	K	14-3-3 protein zeta/delta	YWHAZ					Homo sapiens	cytoplasm	0.0996232		1.09829	0.992521	1.1104	1.08559	1.02489	1.17264	1.07051	1.08135	1.02652	0.957949	0.979487	0.938462	0.947754	0.969557	0.854378	0.915811	0.956167	0.946721	0.952909	1.00646	0.990309	0.091835	0.127903	0.0829638	-0.0611705	-0.116357	-0.0901772	-0.0247843		cytoplasm	GO:0044700 single organism signaling; GO:0044085 cellular component biogenesis; GO:0010256 endomembrane system organization; GO:0065008 regulation of biological quality; GO:0007596 blood coagulation; GO:0010941 regulation of cell death; GO:0010608 posttranscriptional regulation of gene expression; GO:0006839 mitochondrial transport; GO:0023051 regulation of signaling; GO:0044699 single-organism p…	GO:0016020 membrane; GO:0005615 extracellular space; GO:0044421 extracellular region part; GO:0031090 organelle membrane; GO:0031410 cytoplasmic vesicle; GO:0030054 cell junction; GO:0005737 cytoplasm; GO:0031982 vesicle; GO:0044433 cytoplasmic vesicle part; GO:0044424 intracellular part; GO:0005623 cell; GO:0044422 organelle part; GO:0048770 pigment granule; GO:0031974 membrane-enclosed lumen; G…	GO:0003723 RNA binding; GO:0031625 ubiquitin protein ligase binding; GO:0019901 protein kinase binding; GO:0005515 protein binding; GO:0019900 kinase binding; GO:1901363 heterocyclic compound binding; GO:0097159 organic cyclic compound binding; GO:0050839 cell adhesion molecule binding; GO:0042802 identical protein binding; GO:0005488 binding; GO:0003676 nucleic acid binding; GO:0045296 cadherin …	K16197	YWHAB_Q_Z; 14-3-3 protein beta/theta/zeta
2Hib	2Hib-P37837-286	P37837	286	K	Transaldolase	TALDO1					Homo sapiens	mitochondria	0.101786		1.02778	1.05662	1.10075	1.06934	1.01948	0.912052	1.00497	0.968254	0.938114	0.941538	0.952821	0.937436	1.011	1.03413	1.05161	1.04723	0.985729	1.03176	0.921514	0.991697	1.02907	0.0858259	-0.00275273	-0.043854	-0.0832799	0.0456023	0.0303163	-0.029535		mitochondria	GO:0006739 NADP metabolic process; GO:0016051 carbohydrate biosynthetic process; GO:0019362 pyridine nucleotide metabolic process; GO:0006725 cellular aromatic compound metabolic process; GO:0046496 nicotinamide nucleotide metabolic process; GO:0009117 nucleotide metabolic process; GO:0044699 single-organism process; GO:0006002 fructose 6-phosphate metabolic process; GO:0009058 biosynthetic proce…	GO:0043229 intracellular organelle; GO:0044421 extracellular region part; GO:0031982 vesicle; GO:0005737 cytoplasm; GO:0044424 intracellular part; GO:0005623 cell; GO:0005829 cytosol; GO:0005576 extracellular region; GO:0043231 intracellular membrane-bounded organelle; GO:0043226 organelle; GO:0070062 extracellular exosome; GO:0005634 nucleus; GO:0005622 intracellular; GO:0044464 cell part; GO:19…	GO:0004801 sedoheptulose-7-phosphate:D-glyceraldehyde-3-phosphate glyceronetransferase activity; GO:0003824 catalytic activity; GO:0005488 binding; GO:0016744 transferase activity, transferring aldehyde or ketonic groups; GO:0030246 carbohydrate binding; GO:0005515 protein binding; GO:0048029 monosaccharide binding; GO:0016740 transferase activity; GO:0036094 small molecule binding;	K00616	E2.2.1.2; transaldolase [EC:2.2.1.2]
2Hib	2Hib-P23528-22	P23528	22	K	Cofilin-1	CFL1					Homo sapiens	mitochondria	0.104687		1.05128	1.04487	1.08896	1.01625	0.962121	0.963084	1.11519	1.08234	0.999018	0.989744	1.05436	1.01128	0.914757	0.908672	0.913364	0.852156	0.965341	0.997951	1.07295	0.999077	1.04107	0.0861424	-0.0289064	0.0900106	0.0258928	-0.132482	-0.0948862	0.0527711		mitochondria	GO:0044085 cellular component biogenesis; GO:0044700 single organism signaling; GO:0010941 regulation of cell death; GO:0021766 hippocampus development; GO:0070555 response to interleukin-1; GO:0010469 regulation of receptor activity; GO:0009607 response to biotic stimulus; GO:0001558 regulation of cell growth; GO:0051894 positive regulation of focal adhesion assembly; GO:0008360 regulation of ce…	GO:0030425 dendrite; GO:0016020 membrane; GO:0044421 extracellular region part; GO:0031090 organelle membrane; GO:0032587 ruffle membrane; GO:0005737 cytoplasm; GO:0043025 neuronal cell body; GO:0098858 actin-based cell projection; GO:0005623 cell; GO:0044422 organelle part; GO:0043197 dendritic spine; GO:0043228 non-membrane-bounded organelle; GO:0070062 extracellular exosome; GO:0005925 focal a…	GO:0051015 actin filament binding; GO:1901981 phosphatidylinositol phosphate binding; GO:0019903 protein phosphatase binding; GO:0043167 ion binding; GO:0044877 macromolecular complex binding; GO:0005515 protein binding; GO:1902936 phosphatidylinositol bisphosphate binding; GO:0008092 cytoskeletal protein binding; GO:0005488 binding; GO:0035091 phosphatidylinositol binding; GO:0005543 phospholipi…	K05765	CFL; cofilin
2Hib	2Hib-P68871-66	P68871	66	K	Hemoglobin subunit beta	HBB					Homo sapiens	cytoplasm	0.104687		0.933761	0.964744	0.968917	1.19285	1.05087	1.08578	0.944389	0.933532	0.986248	0.98359	0.992821	0.986667	1.02291	1.00646	1.02304	0.897331	0.96738	0.897541	1.03878	1.08579	1.05676	-0.065404	0.148239	-0.0672512	-0.0178773	0.0249456	-0.120028	0.0844299		cytoplasm	GO:0044085 cellular component biogenesis; GO:0015671 oxygen transport; GO:0010941 regulation of cell death; GO:0007596 blood coagulation; GO:0065008 regulation of biological quality; GO:0045321 leukocyte activation; GO:0045428 regulation of nitric oxide biosynthetic process; GO:0070293 renal absorption; GO:0009891 positive regulation of biosynthetic process; GO:0044699 single-organism process; GO…	GO:1904724 tertiary granule lumen; GO:0005615 extracellular space; GO:0044421 extracellular region part; GO:0031410 cytoplasmic vesicle; GO:0005737 cytoplasm; GO:0031982 vesicle; GO:0044433 cytoplasmic vesicle part; GO:0032991 macromolecular complex; GO:0044424 intracellular part; GO:0005623 cell; GO:1904813 ficolin-1-rich granule lumen; GO:0044422 organelle part; GO:0070062 extracellular exosome…	GO:0005506 iron ion binding; GO:0019825 oxygen binding; GO:0043167 ion binding; GO:0022892 substrate-specific transporter activity; GO:0030492 hemoglobin binding; GO:0005515 protein binding; GO:1901363 heterocyclic compound binding; GO:0097159 organic cyclic compound binding; GO:0020037 heme binding; GO:0046914 transition metal ion binding; GO:0005488 binding; GO:0046872 metal ion binding; GO:004…	K13823	HBB; hemoglobin subunit beta
2Hib	2Hib-P11171-586	P11171	586	K	Protein 4.1	EPB41					Homo sapiens	nucleus	0.105775		1.0609	1.03739	1.07288	1.09534	1.13961	1.12161	1.08342	1.11706	1.09823	1.1241	1.10462	1.06769	0.915674	0.801661	0.929032	0.795688	0.777778	0.734631	0.956602	1.05074	0.998616	0.0799136	0.161829	0.136827	0.135605	-0.184077	-0.379068	0.00179837		nucleus	GO:0044085 cellular component biogenesis; GO:0031032 actomyosin structure organization; GO:0016043 cellular component organization; GO:0071822 protein complex subunit organization; GO:0030866 cortical actin cytoskeleton organization; GO:0032092 positive regulation of protein binding; GO:0051098 regulation of binding; GO:0044763 single-organism cellular process; GO:0044699 single-organism process;…	GO:0016020 membrane; GO:0005938 cell cortex; GO:0019898 extrinsic component of membrane; GO:0030054 cell junction; GO:0071944 cell periphery; GO:0005737 cytoplasm; GO:0099568 cytoplasmic region; GO:0030863 cortical cytoskeleton; GO:0032991 macromolecular complex; GO:0044424 intracellular part; GO:0005623 cell; GO:0009898 cytoplasmic side of plasma membrane; GO:0098562 cytoplasmic side of membrane…	GO:0008092 cytoskeletal protein binding; GO:0005545 1-phosphatidylinositol binding; GO:0005200 structural constituent of cytoskeleton; GO:0005488 binding; GO:0005543 phospholipid binding; GO:0035091 phosphatidylinositol binding; GO:0043167 ion binding; GO:0003779 actin binding; GO:0008289 lipid binding; GO:0005515 protein binding; GO:0043168 anion binding; GO:0005198 structural molecule activity;…	K06107
2Hib	2Hib-Q9BSL1-62	Q9BSL1	62	K	Ubiquitin-associated domain-containing protein 1	UBAC1					Homo sapiens	cytoplasm	0.106394		0.850427	0.680556	0.846731	1.16251	0.782468	1.08903	0.978153	0.856151	0.740668	0.513846	0.789744	0.737436	1.22456	1.03413	1.05714	1.38912	1.24261	1.39959	0.882733	1.53782	1.12783	-0.342993	-0.00453371	-0.229677	-0.580182	0.140287	0.424182	0.204828		cytoplasm	GO:0008152 metabolic process; GO:0032446 protein modification by small protein conjugation; GO:0016567 protein ubiquitination; GO:0044260 cellular macromolecule metabolic process; GO:0044267 cellular protein metabolic process; GO:0006464 cellular protein modification process; GO:0043170 macromolecule metabolic process; GO:0019538 protein metabolic process; GO:0070647 protein modification by small…	GO:0016020 membrane; GO:0043229 intracellular organelle; GO:0044421 extracellular region part; GO:0071944 cell periphery; GO:0005737 cytoplasm; GO:0031982 vesicle; GO:0012505 endomembrane system; GO:0044424 intracellular part; GO:0005623 cell; GO:0005829 cytosol; GO:0005576 extracellular region; GO:0005886 plasma membrane; GO:0043231 intracellular membrane-bounded organelle; GO:0043226 organelle;…	GO:0005515 protein binding; GO:0005488 binding;	K12174
2Hib	2Hib-P02549-940	P02549	940	K	Spectrin alpha chain, erythrocytic 1	SPTA1					Homo sapiens	cytoplasm	0.106472		0.934829	0.996795	0.930332	0.943662	0.900433	0.989142	1.00199	1.01587	1.07269	1.09333	1.02974	1.04923	0.963336	1.02675	0.949309	1.08214	1.01427	1.03586	0.990766	1.01384	0.982926	-0.0686797	-0.0835725	0.0422726	0.0801168	-0.0302834	0.0617182	-0.00613409		cytoplasm	GO:0044700 single organism signaling; GO:0002694 regulation of leukocyte activation; GO:0065008 regulation of biological quality; GO:0032944 regulation of mononuclear cell proliferation; GO:0032989 cellular component morphogenesis; GO:0030832 regulation of actin filament length; GO:0044237 cellular metabolic process; GO:0009605 response to external stimulus; GO:0008152 metabolic process; GO:00300…	GO:0016020 membrane; GO:0005938 cell cortex; GO:0071944 cell periphery; GO:0005737 cytoplasm; GO:0099568 cytoplasmic region; GO:0030863 cortical cytoskeleton; GO:0031224 intrinsic component of membrane; GO:0030864 cortical actin cytoskeleton; GO:0044424 intracellular part; GO:0005623 cell; GO:0009898 cytoplasmic side of plasma membrane; GO:0098562 cytoplasmic side of membrane; GO:0044422 organell…	GO:0051015 actin filament binding; GO:0046982 protein heterodimerization activity; GO:0005085 guanyl-nucleotide exchange factor activity; GO:0043167 ion binding; GO:0046983 protein dimerization activity; GO:0044877 macromolecular complex binding; GO:0005515 protein binding; GO:0098772 molecular function regulator; GO:0008092 cytoskeletal protein binding; GO:0005200 structural constituent of cytos…	K06114	SPTA; spectrin alpha
2Hib	2Hib-P11277-1233	P11277	1233	K	Spectrin beta chain, erythrocytic	SPTB					Homo sapiens	nucleus	0.106472		0.975427	0.942308	0.973205	1.00758	1.05303	0.968512	0.997021	0.964286	0.982318	0.984615	1.05231	1.04513	0.996334	0.980627	1.01935	1.03388	1.01529	1.06045	1.0157	1.00461	0.959852	-0.0536028	0.0130965	-0.0275031	0.0382896	-0.00195533	0.0515468	-0.010002		nucleus	GO:0044700 single organism signaling; GO:0030833 regulation of actin filament polymerization; GO:0065008 regulation of biological quality; GO:0030835 negative regulation of actin filament depolymerization; GO:0051129 negative regulation of cellular component organization; GO:0048869 cellular developmental process; GO:0048666 neuron development; GO:0044699 single-organism process; GO:0032989 cellu…	GO:0016020 membrane; GO:0005938 cell cortex; GO:0071944 cell periphery; GO:0005737 cytoplasm; GO:0099568 cytoplasmic region; GO:0030863 cortical cytoskeleton; GO:0031224 intrinsic component of membrane; GO:0032991 macromolecular complex; GO:0030864 cortical actin cytoskeleton; GO:0044424 intracellular part; GO:0005623 cell; GO:0009898 cytoplasmic side of plasma membrane; GO:0098562 cytoplasmic si…	GO:0051015 actin filament binding; GO:0008092 cytoskeletal protein binding; GO:0005085 guanyl-nucleotide exchange factor activity; GO:0005200 structural constituent of cytoskeleton; GO:0005488 binding; GO:0044877 macromolecular complex binding; GO:0003779 actin binding; GO:0005088 Ras guanyl-nucleotide exchange factor activity; GO:0005515 protein binding; GO:0098772 molecular function regulator; …	K06115
2Hib	2Hib-P52565-52	P52565	52	K	Rho GDP-dissociation inhibitor 1	ARHGDIA					Homo sapiens	cytoplasm	0.107368		1.08761	1.09615	1.09432	1.16143	1.171	1.2139	1.19464	1.15377	0.979371	1.2041	1.00923	1.12923	0.675527	0.798893	0.791705	0.817248	0.817533	0.870902	0.923361	0.993542	0.972773	0.12788	0.241095	0.144285	0.152185	-0.408935	-0.260408	-0.0547347		cytoplasm	GO:0044700 single organism signaling; GO:0051093 negative regulation of developmental process; GO:0045666 positive regulation of neuron differentiation; GO:0010941 regulation of cell death; GO:0007166 cell surface receptor signaling pathway; GO:0023051 regulation of signaling; GO:0051129 negative regulation of cellular component organization; GO:0048869 cellular developmental process; GO:0051241 …	GO:0043229 intracellular organelle; GO:0044421 extracellular region part; GO:0043232 intracellular non-membrane-bounded organelle; GO:0031982 vesicle; GO:0005737 cytoplasm; GO:0044424 intracellular part; GO:0005623 cell; GO:0005829 cytosol; GO:0005576 extracellular region; GO:0043228 non-membrane-bounded organelle; GO:0043226 organelle; GO:0005856 cytoskeleton; GO:0070062 extracellular exosome; G…	GO:0005094 Rho GDP-dissociation inhibitor activity; GO:0030234 enzyme regulator activity; GO:0060589 nucleoside-triphosphatase regulator activity; GO:0005092 GDP-dissociation inhibitor activity; GO:0005488 binding; GO:0030695 GTPase regulator activity; GO:0005515 protein binding; GO:0098772 molecular function regulator; GO:0008047 enzyme activator activity; GO:0005096 GTPase activator activity;	K12462	ARHGDI; Rho GDP-dissociation inhibitor
2Hib	2Hib-P02549-2187	P02549	2187	K	Spectrin alpha chain, erythrocytic 1	SPTA1					Homo sapiens	cytoplasm	0.107398		1.03419	1.13675	1.02894	0.927411	0.964286	0.991314	1.03178	0.983135	0.913556	0.964103	0.92	1.05744	0.998167	0.997232	0.986175	1.0462	1.09378	1.03586	1.00462	0.924354	1.00138	0.0915245	-0.0579245	-0.0366139	-0.0308218	-0.00890988	0.0817718	-0.034947		cytoplasm	GO:0044700 single organism signaling; GO:0002694 regulation of leukocyte activation; GO:0065008 regulation of biological quality; GO:0032944 regulation of mononuclear cell proliferation; GO:0032989 cellular component morphogenesis; GO:0030832 regulation of actin filament length; GO:0044237 cellular metabolic process; GO:0009605 response to external stimulus; GO:0008152 metabolic process; GO:00300…	GO:0016020 membrane; GO:0005938 cell cortex; GO:0071944 cell periphery; GO:0005737 cytoplasm; GO:0099568 cytoplasmic region; GO:0030863 cortical cytoskeleton; GO:0031224 intrinsic component of membrane; GO:0030864 cortical actin cytoskeleton; GO:0044424 intracellular part; GO:0005623 cell; GO:0009898 cytoplasmic side of plasma membrane; GO:0098562 cytoplasmic side of membrane; GO:0044422 organell…	GO:0051015 actin filament binding; GO:0046982 protein heterodimerization activity; GO:0005085 guanyl-nucleotide exchange factor activity; GO:0043167 ion binding; GO:0046983 protein dimerization activity; GO:0044877 macromolecular complex binding; GO:0005515 protein binding; GO:0098772 molecular function regulator; GO:0008092 cytoskeletal protein binding; GO:0005200 structural constituent of cytos…	K06114	SPTA; spectrin alpha
2Hib	2Hib-P11277-379	P11277	379	K	Spectrin beta chain, erythrocytic	SPTB					Homo sapiens	nucleus	0.110436		1.03846	1.17842	1.12111	0.988082	0.952381	0.773073	0.899702	0.892857	1.05108	1.06154	1.04103	1.13744	1.06966	1.14299	1.12627	1.02977	0.844037	0.873975	0.927978	0.954797	0.910937	0.152078	-0.153003	-0.0813687	0.109982	0.153838	-0.13221	-0.10305		nucleus	GO:0044700 single organism signaling; GO:0030833 regulation of actin filament polymerization; GO:0065008 regulation of biological quality; GO:0030835 negative regulation of actin filament depolymerization; GO:0051129 negative regulation of cellular component organization; GO:0048869 cellular developmental process; GO:0048666 neuron development; GO:0044699 single-organism process; GO:0032989 cellu…	GO:0016020 membrane; GO:0005938 cell cortex; GO:0071944 cell periphery; GO:0005737 cytoplasm; GO:0099568 cytoplasmic region; GO:0030863 cortical cytoskeleton; GO:0031224 intrinsic component of membrane; GO:0032991 macromolecular complex; GO:0030864 cortical actin cytoskeleton; GO:0044424 intracellular part; GO:0005623 cell; GO:0009898 cytoplasmic side of plasma membrane; GO:0098562 cytoplasmic si…	GO:0051015 actin filament binding; GO:0008092 cytoskeletal protein binding; GO:0005085 guanyl-nucleotide exchange factor activity; GO:0005200 structural constituent of cytoskeleton; GO:0005488 binding; GO:0044877 macromolecular complex binding; GO:0003779 actin binding; GO:0005088 Ras guanyl-nucleotide exchange factor activity; GO:0005515 protein binding; GO:0098772 molecular function regulator; …	K06115
2Hib	2Hib-P16452-58	P16452	58	K	Erythrocyte membrane protein band 4.2	EPB42					Homo sapiens	cytoplasm	0.112379		0.982906	0.951923	0.892819	1.013	0.905844	0.977199	0.98709	1.11806	1.03045	0.977436	1.00513	0.949744	1.00367	1.01753	1.01106	1.05133	0.974516	1.10451	0.99446	1.02122	1.03	-0.0865061	-0.0524352	0.061841	-0.0333122	0.0154054	0.0594612	0.0216378		cytoplasm	GO:0021700 developmental maturation; GO:0065008 regulation of biological quality; GO:0002262 myeloid cell homeostasis; GO:0048869 cellular developmental process; GO:0032989 cellular component morphogenesis; GO:0044699 single-organism process; GO:0044237 cellular metabolic process; GO:0034101 erythrocyte homeostasis; GO:0008152 metabolic process; GO:0043249 erythrocyte maturation; GO:0061515 myelo…	GO:0043229 intracellular organelle; GO:0016020 membrane; GO:0005938 cell cortex; GO:0043232 intracellular non-membrane-bounded organelle; GO:0071944 cell periphery; GO:0099568 cytoplasmic region; GO:0005737 cytoplasm; GO:0030863 cortical cytoskeleton; GO:0044424 intracellular part; GO:0005623 cell; GO:0005886 plasma membrane; GO:0043228 non-membrane-bounded organelle; GO:0043226 organelle; GO:000…	GO:0005524 ATP binding; GO:1901265 nucleoside phosphate binding; GO:0001882 nucleoside binding; GO:0043167 ion binding; GO:0005515 protein binding; GO:0000166 nucleotide binding; GO:0016755 transferase activity, transferring amino-acyl groups; GO:0097159 organic cyclic compound binding; GO:1901363 heterocyclic compound binding; GO:0032549 ribonucleoside binding; GO:0016746 transferase activity, t…
2Hib	2Hib-P32119-119	P32119	119	K	Peroxiredoxin-2	PRDX2					Homo sapiens	cytoplasm	0.114524		0.967949	0.941239	0.984995	0.968581	1.01515	0.967427	0.96425	0.991071	1.01375	1.03487	1.01128	0.978462	0.975252	1.03506	1.04424	1.05852	0.997961	1.01332	1.03786	1.01015	0.997693	-0.0520587	-0.0240455	-0.0152514	0.0114082	0.0253359	0.0327319	0.0216141		cytoplasm	GO:0006801 superoxide metabolic process; GO:0050794 regulation of cellular process; GO:0033554 cellular response to stress; GO:0010941 regulation of cell death; GO:0000303 response to superoxide; GO:0065008 regulation of biological quality; GO:0043069 negative regulation of programmed cell death; GO:0045454 cell redox homeostasis; GO:0043067 regulation of programmed cell death; GO:1901700 respons…	GO:0044421 extracellular region part; GO:0031982 vesicle; GO:0005737 cytoplasm; GO:0044424 intracellular part; GO:0005623 cell; GO:0005829 cytosol; GO:0005576 extracellular region; GO:0043226 organelle; GO:0070062 extracellular exosome; GO:0005622 intracellular; GO:0044464 cell part; GO:1903561 extracellular vesicle; GO:0043227 membrane-bounded organelle; GO:0043230 extracellular organelle; GO:00…	GO:0003824 catalytic activity; GO:0008379 thioredoxin peroxidase activity; GO:0051920 peroxiredoxin activity; GO:0016209 antioxidant activity; GO:0004601 peroxidase activity; GO:0016491 oxidoreductase activity; GO:0016684 oxidoreductase activity, acting on peroxide as acceptor;	K03386
2Hib	2Hib-P13716-179	P13716	179	K	Delta-aminolevulinic acid dehydratase	ALAD					Homo sapiens	mitochondria	0.118223		0.894231	0.983974	0.935691	1.06067	0.99026	1.01303	0.97716	1.0119	1.0167	1.08205	0.944615	1.04103	1.08341	1.0286	0.952995	0.906571	0.930683	0.993852	0.99723	1.1024	1.05122	-0.0934946	0.0298443	0.00254442	0.0298578	0.028933	-0.084681	0.0695708		mitochondria	GO:0044085 cellular component biogenesis; GO:0045321 leukocyte activation; GO:0046685 response to arsenic-containing substance; GO:0071345 cellular response to cytokine stimulus; GO:0044237 cellular metabolic process; GO:0009607 response to biotic stimulus; GO:0009605 response to external stimulus; GO:0008152 metabolic process; GO:0009635 response to herbicide; GO:0065003 macromolecular complex a…	GO:0034774 secretory granule lumen; GO:0005615 extracellular space; GO:0044421 extracellular region part; GO:0031410 cytoplasmic vesicle; GO:0031982 vesicle; GO:0005737 cytoplasm; GO:0044433 cytoplasmic vesicle part; GO:0044424 intracellular part; GO:0005623 cell; GO:1904813 ficolin-1-rich granule lumen; GO:0044422 organelle part; GO:0070062 extracellular exosome; GO:0101002 ficolin-1-rich granul…	GO:0042802 identical protein binding; GO:0046914 transition metal ion binding; GO:0003824 catalytic activity; GO:0005488 binding; GO:0043167 ion binding; GO:0016829 lyase activity; GO:0046872 metal ion binding; GO:0043169 cation binding; GO:0016836 hydro-lyase activity; GO:0005515 protein binding; GO:0008270 zinc ion binding; GO:0032791 lead ion binding; GO:0004655 porphobilinogen synthase activi…	K01698	hemB; porphobilinogen synthase [EC:4.2.1.24]
2Hib	2Hib-P11277-680	P11277	680	K	Spectrin beta chain, erythrocytic	SPTB					Homo sapiens	nucleus	0.119096		0.92735	0.96688	0.932476	0.967497	0.891775	1.02389	0.94141	0.96131	0.935167	1.07487	0.968205	1.01333	1.14482	1.14576	1.06636	1.00821	1.06932	0.980533	0.933518	0.983395	1.04569	-0.0860886	-0.0596208	-0.0802453	0.0255527	0.161372	0.0267096	-0.019653		nucleus	GO:0044700 single organism signaling; GO:0030833 regulation of actin filament polymerization; GO:0065008 regulation of biological quality; GO:0030835 negative regulation of actin filament depolymerization; GO:0051129 negative regulation of cellular component organization; GO:0048869 cellular developmental process; GO:0048666 neuron development; GO:0044699 single-organism process; GO:0032989 cellu…	GO:0016020 membrane; GO:0005938 cell cortex; GO:0071944 cell periphery; GO:0005737 cytoplasm; GO:0099568 cytoplasmic region; GO:0030863 cortical cytoskeleton; GO:0031224 intrinsic component of membrane; GO:0032991 macromolecular complex; GO:0030864 cortical actin cytoskeleton; GO:0044424 intracellular part; GO:0005623 cell; GO:0009898 cytoplasmic side of plasma membrane; GO:0098562 cytoplasmic si…	GO:0051015 actin filament binding; GO:0008092 cytoskeletal protein binding; GO:0005085 guanyl-nucleotide exchange factor activity; GO:0005200 structural constituent of cytoskeleton; GO:0005488 binding; GO:0044877 macromolecular complex binding; GO:0003779 actin binding; GO:0005088 Ras guanyl-nucleotide exchange factor activity; GO:0005515 protein binding; GO:0098772 molecular function regulator; …	K06115
2Hib	2Hib-P63261-328	P63261	328	K	Actin, cytoplasmic 2	ACTG1					Homo sapiens	cytoskeleton	0.12092		1.1015	1.03419	1.02144	1.0455	0.985931	1.01303	1.07448	0.996032	1.01375	0.873846	0.995897	0.977436	0.930339	0.99262	0.987097	1	0.992864	0.963115	0.999077	1.01199	1.03092	0.0728538	0.0208108	0.039202	-0.0778019	-0.0445315	-0.0215173	0.019932		cytoskeleton	GO:0044700 single organism signaling; GO:0044085 cellular component biogenesis; GO:0007596 blood coagulation; GO:0065008 regulation of biological quality; GO:0007166 cell surface receptor signaling pathway; GO:0038094 Fc-gamma receptor signaling pathway; GO:0048869 cellular developmental process; GO:0032989 cellular component morphogenesis; GO:0044699 single-organism process; GO:0048871 multicell…	GO:0016020 membrane; GO:0005615 extracellular space; GO:0044421 extracellular region part; GO:0071944 cell periphery; GO:0030054 cell junction; GO:0030016 myofibril; GO:0031982 vesicle; GO:0005737 cytoplasm; GO:0032991 macromolecular complex; GO:0044424 intracellular part; GO:0099512 supramolecular fiber; GO:0005623 cell; GO:0099080 supramolecular complex; GO:0044422 organelle part; GO:0043228 no…	GO:0005524 ATP binding; GO:1901265 nucleoside phosphate binding; GO:0031625 ubiquitin protein ligase binding; GO:0001882 nucleoside binding; GO:0043167 ion binding; GO:0005515 protein binding; GO:0000166 nucleotide binding; GO:0097159 organic cyclic compound binding; GO:1901363 heterocyclic compound binding; GO:0032549 ribonucleoside binding; GO:0097367 carbohydrate derivative binding; GO:0042802…	K05692	ACTB_G1; actin beta/gamma 1
2Hib	2Hib-P00918-39	P00918	39	K	Carbonic anhydrase 2	CA2					Homo sapiens	cytoplasm	0.127076		1.03312	1.02457	1.11254	0.912243	1.02706	0.938111	1.06157	1.05357	1.07662	0.998974	0.944615	0.973333	0.981668	1.05074	0.952995	1.03183	0.944954	1.03893	0.989843	0.961255	0.92755	0.078629	-0.062055	0.0893322	-0.0408919	-0.0082495	0.00620754	-0.0600805		cytoplasm	GO:0044700 single organism signaling; GO:0065008 regulation of biological quality; GO:1904385 cellular response to angiotensin; GO:0030641 regulation of cellular pH; GO:0030004 cellular monovalent inorganic cation homeostasis; GO:0032847 regulation of cellular pH reduction; GO:0044237 cellular metabolic process; GO:0032228 regulation of synaptic transmission, GABAergic; GO:0008152 metabolic proce…	GO:0016323 basolateral plasma membrane; GO:0016020 membrane; GO:0005615 extracellular space; GO:0044421 extracellular region part; GO:0071944 cell periphery; GO:0031982 vesicle; GO:0005737 cytoplasm; GO:0044424 intracellular part; GO:0098858 actin-based cell projection; GO:0005623 cell; GO:0070062 extracellular exosome; GO:0098590 plasma membrane region; GO:0043209 myelin sheath; GO:0044464 cell …	GO:0052689 carboxylic ester hydrolase activity; GO:0043167 ion binding; GO:0016829 lyase activity; GO:0005515 protein binding; GO:0016787 hydrolase activity; GO:0016836 hydro-lyase activity; GO:0008270 zinc ion binding; GO:0004089 carbonate dehydratase activity; GO:0016835 carbon-oxygen lyase activity; GO:0004064 arylesterase activity; GO:0046914 transition metal ion binding; GO:0003824 catalytic…	K18245	CA2; carbonic anhydrase 2 [EC:4.2.1.1]
2Hib	2Hib-P02730-757	P02730	757	K	Band 3 anion transport protein	SLC4A1					Homo sapiens	plasma membrane	0.128893		0.944444	0.855769	0.905681	1.09967	1.00325	0.946797	0.892751	0.959325	0.915521	0.841026	0.951795	1.02359	0.897342	1.08026	1.15945	1.14784	1.10194	1.06557	1.18652	1.03782	0.973696	-0.150031	0.0209602	-0.116971	-0.095806	0.056181	0.143533	0.0872797		plasma membrane	GO:0098661 inorganic anion transmembrane transport; GO:0065008 regulation of biological quality; GO:0034220 ion transmembrane transport; GO:0006885 regulation of pH; GO:0030003 cellular cation homeostasis; GO:0030641 regulation of cellular pH; GO:0030004 cellular monovalent inorganic cation homeostasis; GO:0044699 single-organism process; GO:0006821 chloride transport; GO:0055082 cellular chemica…	GO:0016323 basolateral plasma membrane; GO:0016020 membrane; GO:0005615 extracellular space; GO:0044421 extracellular region part; GO:0005938 cell cortex; GO:0071944 cell periphery; GO:0030016 myofibril; GO:0031982 vesicle; GO:0005737 cytoplasm; GO:0099568 cytoplasmic region; GO:0030863 cortical cytoskeleton; GO:0031224 intrinsic component of membrane; GO:0099512 supramolecular fiber; GO:0044424 …	GO:0022804 active transmembrane transporter activity; GO:0015291 secondary active transmembrane transporter activity; GO:0005452 inorganic anion exchanger activity; GO:0015075 ion transmembrane transporter activity; GO:0046983 protein dimerization activity; GO:0015106 bicarbonate transmembrane transporter activity; GO:0015301 anion:anion antiporter activity; GO:0022892 substrate-specific transpor…	K06573	SLC4A1; solute carrier family 4 (anion exchanger), member 1
2Hib	2Hib-P16157-454	P16157	454	K	Ankyrin-1	ANK1					Homo sapiens	nucleus	0.128893		1.07692	0.979701	1.1329	0.963164	0.995671	1.0608	1.11917	1.07143	1.05501	0.970256	0.968205	1.00513	0.96517	0.991697	0.910599	0.920945	1.01529	0.891393	0.99723	0.98524	0.972773	0.0857849	0.0082504	0.113072	-0.0275993	-0.0660953	-0.0875956	-0.0217598		nucleus	GO:0044700 single organism signaling; GO:0010256 endomembrane system organization; GO:0035088 establishment or maintenance of apical/basal cell polarity; GO:0044699 single-organism process; GO:0090002 establishment of protein localization to plasma membrane; GO:0015031 protein transport; GO:0051234 establishment of localization; GO:0051130 positive regulation of cellular component organization; G…	GO:0016323 basolateral plasma membrane; GO:0016020 membrane; GO:0005783 endoplasmic reticulum; GO:0071944 cell periphery; GO:0030016 myofibril; GO:0005737 cytoplasm; GO:0099512 supramolecular fiber; GO:0044424 intracellular part; GO:0030018 Z disc; GO:0099080 supramolecular complex; GO:0016528 sarcoplasm; GO:0005623 cell; GO:0031674 I band; GO:0044422 organelle part; GO:0032589 neuron projection …	GO:0030674 protein binding, bridging; GO:0008092 cytoskeletal protein binding; GO:0005200 structural constituent of cytoskeleton; GO:0051117 ATPase binding; GO:0008093 cytoskeletal adaptor activity; GO:0005488 binding; GO:0060090 binding, bridging; GO:0005515 protein binding; GO:0005198 structural molecule activity; GO:0019899 enzyme binding; GO:0030507 spectrin binding;	K10380	ANK; ankyrin
2Hib	2Hib-P02549-1495	P02549	1495	K	Spectrin alpha chain, erythrocytic 1	SPTA1					Homo sapiens	cytoplasm	0.13045		1.0406	1.07799	1.05788	0.91766	0.981602	1.05429	1.10228	1.06151	0.986248	0.952821	1.01641	1.01128	0.996334	0.944649	0.98894	0.948665	1.00102	0.982582	1.04155	0.938192	0.941394	0.0823107	-0.0248296	0.0688776	-0.0100185	-0.0344977	-0.0333031	-0.0401471		cytoplasm	GO:0044700 single organism signaling; GO:0002694 regulation of leukocyte activation; GO:0065008 regulation of biological quality; GO:0032944 regulation of mononuclear cell proliferation; GO:0032989 cellular component morphogenesis; GO:0030832 regulation of actin filament length; GO:0044237 cellular metabolic process; GO:0009605 response to external stimulus; GO:0008152 metabolic process; GO:00300…	GO:0016020 membrane; GO:0005938 cell cortex; GO:0071944 cell periphery; GO:0005737 cytoplasm; GO:0099568 cytoplasmic region; GO:0030863 cortical cytoskeleton; GO:0031224 intrinsic component of membrane; GO:0030864 cortical actin cytoskeleton; GO:0044424 intracellular part; GO:0005623 cell; GO:0009898 cytoplasmic side of plasma membrane; GO:0098562 cytoplasmic side of membrane; GO:0044422 organell…	GO:0051015 actin filament binding; GO:0046982 protein heterodimerization activity; GO:0005085 guanyl-nucleotide exchange factor activity; GO:0043167 ion binding; GO:0046983 protein dimerization activity; GO:0044877 macromolecular complex binding; GO:0005515 protein binding; GO:0098772 molecular function regulator; GO:0008092 cytoskeletal protein binding; GO:0005200 structural constituent of cytos…	K06114	SPTA; spectrin alpha
2Hib	2Hib-P11277-1983	P11277	1983	K	Spectrin beta chain, erythrocytic	SPTB					Homo sapiens	nucleus	0.130473		0.90812	0.985043	0.942122	1.04009	0.987013	1.05103	1.10626	0.97123	0.989194	1.01846	0.980513	0.914872	0.96517	1.04982	1.08203	0.983573	1.00714	0.991803	0.98892	1.01845	1.02538	-0.0822671	0.0365502	0.0292989	-0.0434529	0.0442425	-0.0085041	0.0154868		nucleus	GO:0044700 single organism signaling; GO:0030833 regulation of actin filament polymerization; GO:0065008 regulation of biological quality; GO:0030835 negative regulation of actin filament depolymerization; GO:0051129 negative regulation of cellular component organization; GO:0048869 cellular developmental process; GO:0048666 neuron development; GO:0044699 single-organism process; GO:0032989 cellu…	GO:0016020 membrane; GO:0005938 cell cortex; GO:0071944 cell periphery; GO:0005737 cytoplasm; GO:0099568 cytoplasmic region; GO:0030863 cortical cytoskeleton; GO:0031224 intrinsic component of membrane; GO:0032991 macromolecular complex; GO:0030864 cortical actin cytoskeleton; GO:0044424 intracellular part; GO:0005623 cell; GO:0009898 cytoplasmic side of plasma membrane; GO:0098562 cytoplasmic si…	GO:0051015 actin filament binding; GO:0008092 cytoskeletal protein binding; GO:0005085 guanyl-nucleotide exchange factor activity; GO:0005200 structural constituent of cytoskeleton; GO:0005488 binding; GO:0044877 macromolecular complex binding; GO:0003779 actin binding; GO:0005088 Ras guanyl-nucleotide exchange factor activity; GO:0005515 protein binding; GO:0098772 molecular function regulator; …	K06115
2Hib	2Hib-P55072-651	P55072	651	K	Transitional endoplasmic reticulum ATPase	VCP					Homo sapiens	cytoplasm,nucleus	0.130579		0.967949	0.990385	0.80493	1.06717	0.981602	1.00326	0.938431	1.05456	1.10904	1.02769	1.02974	1.13744	0.966086	0.99631	0.948387	0.991786	0.993884	1.08914	1.05448	0.9631	0.91832	-0.124667	0.0238982	0.0447588	0.0891596	-0.0438539	0.0341463	-0.0335481		cyto_nucl	GO:0044085 cellular component biogenesis; GO:0044700 single organism signaling; GO:0010941 regulation of cell death; GO:0032436 positive regulation of proteasomal ubiquitin-dependent protein catabolic process; GO:0009891 positive regulation of biosynthetic process; GO:0018196 peptidyl-asparagine modification; GO:0006914 autophagy; GO:0044237 cellular metabolic process; GO:1903364 positive regulat…	GO:0016020 membrane; GO:0044421 extracellular region part; GO:0005737 cytoplasm; GO:0044433 cytoplasmic vesicle part; GO:0032991 macromolecular complex; GO:0035578 azurophil granule lumen; GO:0005623 cell; GO:1904813 ficolin-1-rich granule lumen; GO:0044422 organelle part; GO:0043228 non-membrane-bounded organelle; GO:0005775 vacuolar lumen; GO:0070062 extracellular exosome; GO:0101002 ficolin-1-…	GO:1901265 nucleoside phosphate binding; GO:0019903 protein phosphatase binding; GO:0031625 ubiquitin protein ligase binding; GO:0005102 receptor binding; GO:0061134 peptidase regulator activity; GO:0016504 peptidase activator activity; GO:0016817 hydrolase activity, acting on acid anhydrides; GO:0035800 deubiquitinase activator activity; GO:0016787 hydrolase activity; GO:0005515 protein binding;…	K13525	VCP; transitional endoplasmic reticulum ATPase
2Hib	2Hib-P04075-101	P04075	101	K	Fructose-bisphosphate aldolase A	ALDOA					Homo sapiens	cytoplasm	0.130999		0.963675	0.922009	0.972133	1.04984	0.998918	1.06406	0.971202	1.00595	0.996071	1.07487	1.00821	1.06359	1.00825	1.01292	0.889401	0.997947	1.0632	1.02459	0.951985	0.99262	1.01246	-0.0704345	0.0527281	-0.0130917	0.0682985	-0.0462428	0.0401652	-0.0212704		cytoplasm	GO:0044085 cellular component biogenesis; GO:0065008 regulation of biological quality; GO:0009116 nucleoside metabolic process; GO:0045321 leukocyte activation; GO:0006165 nucleoside diphosphate phosphorylation; GO:0019362 pyridine nucleotide metabolic process; GO:0006096 glycolytic process; GO:0009163 nucleoside biosynthetic process; GO:0046129 purine ribonucleoside biosynthetic process; GO:0009…	GO:0016020 membrane; GO:0034774 secretory granule lumen; GO:1904724 tertiary granule lumen; GO:0005615 extracellular space; GO:0044421 extracellular region part; GO:0031410 cytoplasmic vesicle; GO:0030016 myofibril; GO:0005737 cytoplasm; GO:0031982 vesicle; GO:0044433 cytoplasmic vesicle part; GO:0099512 supramolecular fiber; GO:0044424 intracellular part; GO:0099080 supramolecular complex; GO:00…	GO:0003723 RNA binding; GO:0015631 tubulin binding; GO:0016829 lyase activity; GO:0005515 protein binding; GO:0048029 monosaccharide binding; GO:1901363 heterocyclic compound binding; GO:0097159 organic cyclic compound binding; GO:0050839 cell adhesion molecule binding; GO:0042802 identical protein binding; GO:0008092 cytoskeletal protein binding; GO:0004332 fructose-bisphosphate aldolase activit…	K01623	ALDO; fructose-bisphosphate aldolase, class I [EC:4.1.2.13]
2Hib	2Hib-P37840-45	P37840	45	K	Alpha-synuclein	SNCA					Homo sapiens	extracellular	0.136932		1.08654	1.06624	1.10504	0.964247	1.00866	1.08686	1.10725	0.979167	1.00098	1.06974	0.956923	1.08923	0.898258	0.852399	0.848848	0.87577	1.09786	0.876025	1.01847	1.06089	1.0263	0.118789	0.0266936	0.039341	0.0523498	-0.207206	-0.0825465	0.0497088		extracellular	GO:0044700 single organism signaling; GO:0002694 regulation of leukocyte activation; GO:0044255 cellular lipid metabolic process; GO:1903282 regulation of glutathione peroxidase activity; GO:0070555 response to interleukin-1; GO:0044237 cellular metabolic process; GO:0009607 response to biotic stimulus; GO:0045978 negative regulation of nucleoside metabolic process; GO:0071900 regulation of prote…	GO:0016020 membrane; GO:0044421 extracellular region part; GO:0019867 outer membrane; GO:0031090 organelle membrane; GO:0099568 cytoplasmic region; GO:0005737 cytoplasm; GO:0044433 cytoplasmic vesicle part; GO:0043025 neuronal cell body; GO:0032991 macromolecular complex; GO:0099080 supramolecular complex; GO:0005623 cell; GO:0044422 organelle part; GO:0005640 nuclear outer membrane; GO:0043228 n…	GO:0070840 dynein complex binding; GO:0047485 protein N-terminus binding; GO:0043274 phospholipase binding; GO:0061134 peptidase regulator activity; GO:0043028 cysteine-type endopeptidase regulator activity involved in apoptotic process; GO:0005515 protein binding; GO:0048487 beta-tubulin binding; GO:0005507 copper ion binding; GO:0043014 alpha-tubulin binding; GO:0004857 enzyme inhibitor activit…	K04528	SNCA; alpha-synuclein
2Hib	2Hib-Q5VVQ6-338	Q5VVQ6	338	K	Ubiquitin thioesterase OTU1	YOD1					Homo sapiens	nucleus	0.136987		1.16346	1.11538	1.20793	0.88299	0.996753	1.01303	1.00099	0.949405	1.11788	0.952821	0.996923	0.837949	1.13199	0.952952	1.29585	1.02772	0.948012	0.877049	0.853186	1.05443	0.666359	0.216168	-0.0551821	0.0290967	-0.109745	0.161079	-0.0756148	-0.246079		nucleus	GO:0044700 single organism signaling; GO:0070646 protein modification by small protein removal; GO:0090317 negative regulation of intracellular protein transport; GO:0044699 single-organism process; GO:0036503 ERAD pathway; GO:1905897 regulation of response to endoplasmic reticulum stress; GO:0044237 cellular metabolic process; GO:0030968 endoplasmic reticulum unfolded protein response; GO:190429…	GO:0043226 organelle; GO:0043231 intracellular membrane-bounded organelle; GO:0043229 intracellular organelle; GO:0005634 nucleus; GO:0044464 cell part; GO:0005622 intracellular; GO:0005737 cytoplasm; GO:0044424 intracellular part; GO:0043227 membrane-bounded organelle; GO:0005829 cytosol; GO:0005623 cell; GO:0044444 cytoplasmic part;	GO:0004843 thiol-dependent ubiquitin-specific protease activity; GO:0008233 peptidase activity; GO:0031625 ubiquitin protein ligase binding; GO:0043167 ion binding; GO:0019783 ubiquitin-like protein-specific protease activity; GO:0005515 protein binding; GO:0008234 cysteine-type peptidase activity; GO:0016787 hydrolase activity; GO:0036459 thiol-dependent ubiquitinyl hydrolase activity; GO:000382…	K13719	OTU1; ubiquitin thioesterase OTU1 [EC:3.1.2.-]
2Hib	2Hib-Q13561-297	Q13561	297	K	Dynactin subunit 2	DCTN2					Homo sapiens	cytoplasm	0.137338		1.16026	1.13034	1.21865	1.14626	1.25325	1.27036	1.10228	1.01488	1.21906	0.860513	0.977436	0.844103	0.907424	0.944649	0.584332	0.800821	0.707441	0.652664	1.04986	1.00461	1.25335	0.225495	0.289281	0.149191	-0.164722	-0.33248	-0.478451	0.134208		cytoplasm	GO:0044085 cellular component biogenesis; GO:0007067 mitotic nuclear division; GO:1905508 protein localization to microtubule organizing center; GO:0060271 cilium assembly; GO:0044699 single-organism process; GO:0044782 cilium organization; GO:0051234 establishment of localization; GO:0051875 pigment granule localization; GO:0051649 establishment of localization in cell; GO:0022607 cellular compo…	GO:0016020 membrane; GO:0044421 extracellular region part; GO:0005874 microtubule; GO:0005737 cytoplasm; GO:0031982 vesicle; GO:0032991 macromolecular complex; GO:0005869 dynactin complex; GO:0030426 growth cone; GO:0044424 intracellular part; GO:0099512 supramolecular fiber; GO:0005623 cell; GO:0099080 supramolecular complex; GO:0044422 organelle part; GO:0044427 chromosomal part; GO:0043228 non…	GO:0042802 identical protein binding; GO:0008092 cytoskeletal protein binding; GO:0003774 motor activity; GO:0016462 pyrophosphatase activity; GO:0003824 catalytic activity; GO:0005488 binding; GO:0016817 hydrolase activity, acting on acid anhydrides; GO:0005515 protein binding; GO:0016787 hydrolase activity; GO:0016818 hydrolase activity, acting on acid anhydrides, in phosphorus-containing anhyd…	K10424	DCTN2; dynactin 2
2Hib	2Hib-P00441-31	P00441	31	K	Superoxide dismutase [Cu-Zn]	SOD1					Homo sapiens	cytoplasm	0.140571		0.913462	0.962607	1.01393	1.06934	1.06818	1.09121	1.06256	0.992063	1.01473	1.00718	1.03385	0.982564	1.05041	1.08579	1.01567	0.88193	0.905199	0.904713	1.01662	0.957565	0.989386	-0.0552008	0.105933	0.0323847	0.0109886	0.0707116	-0.156475	-0.0180571		cytoplasm	GO:0044700 single organism signaling; GO:0002694 regulation of leukocyte activation; GO:0010941 regulation of cell death; GO:0048732 gland development; GO:0007272 ensheathment of neurons; GO:0022414 reproductive process; GO:0097332 response to antipsychotic drug; GO:0043523 regulation of neuron apoptotic process; GO:0046683 response to organophosphorus; GO:0044237 cellular metabolic process; GO:0…	GO:0030425 dendrite; GO:0044421 extracellular region part; GO:0099568 cytoplasmic region; GO:0005737 cytoplasm; GO:0032838 cell projection cytoplasm; GO:0043025 neuronal cell body; GO:0032991 macromolecular complex; GO:0005623 cell; GO:0044422 organelle part; GO:0070062 extracellular exosome; GO:0005654 nucleoplasm; GO:0032839 dendrite cytoplasm; GO:0043209 myelin sheath; GO:0005622 intracellular…	GO:0004784 superoxide dismutase activity; GO:0031267 small GTPase binding; GO:0017048 Rho GTPase binding; GO:0048365 Rac GTPase binding; GO:0019903 protein phosphatase binding; GO:0016721 oxidoreductase activity, acting on superoxide radicals as acceptor; GO:0051087 chaperone binding; GO:0043167 ion binding; GO:0046983 protein dimerization activity; GO:0016209 antioxidant activity; GO:0005515 pro…	K04565	SOD1; superoxide dismutase, Cu-Zn family [EC:1.15.1.1]
2Hib	2Hib-P11171-593	P11171	593	K	Protein 4.1	EPB41					Homo sapiens	nucleus	0.140571		1.06197	1.10897	1.0343	1.20152	1.07251	1.1835	1.1708	1.12202	1.13752	1.13128	1.17128	1.08308	0.814849	0.809963	0.735484	0.718686	0.704383	0.82377	0.947368	1.04244	1.04107	0.0948717	0.202968	0.193167	0.173728	-0.347567	-0.420607	0.0133411		nucleus	GO:0044085 cellular component biogenesis; GO:0031032 actomyosin structure organization; GO:0016043 cellular component organization; GO:0071822 protein complex subunit organization; GO:0030866 cortical actin cytoskeleton organization; GO:0032092 positive regulation of protein binding; GO:0051098 regulation of binding; GO:0044763 single-organism cellular process; GO:0044699 single-organism process;…	GO:0016020 membrane; GO:0005938 cell cortex; GO:0019898 extrinsic component of membrane; GO:0030054 cell junction; GO:0071944 cell periphery; GO:0005737 cytoplasm; GO:0099568 cytoplasmic region; GO:0030863 cortical cytoskeleton; GO:0032991 macromolecular complex; GO:0044424 intracellular part; GO:0005623 cell; GO:0009898 cytoplasmic side of plasma membrane; GO:0098562 cytoplasmic side of membrane…	GO:0008092 cytoskeletal protein binding; GO:0005545 1-phosphatidylinositol binding; GO:0005200 structural constituent of cytoskeleton; GO:0005488 binding; GO:0005543 phospholipid binding; GO:0035091 phosphatidylinositol binding; GO:0043167 ion binding; GO:0003779 actin binding; GO:0008289 lipid binding; GO:0005515 protein binding; GO:0043168 anion binding; GO:0005198 structural molecule activity;…	K06107
2Hib	2Hib-O43665-81	O43665	81	K	Regulator of G-protein signaling 10	RGS10					Homo sapiens	nucleus	0.143268		1.05449	1.11966	1.02358	0.907909	0.96645	0.827362	0.925521	0.924603	0.909627	1.00615	0.946667	0.934359	1.044	1.07288	1.04332	0.98768	0.972477	1.04303	1.07295	1.00277	1.19612	0.0910745	-0.154008	-0.12047	-0.0560573	0.0749273	0.000878587	0.12131		nucleus	GO:0050794 regulation of cellular process; GO:0044700 single organism signaling; GO:0009968 negative regulation of signal transduction; GO:0023051 regulation of signaling; GO:1901700 response to oxygen-containing compound; GO:0044699 single-organism process; GO:0048519 negative regulation of biological process; GO:0048523 negative regulation of cellular process; GO:0050896 response to stimulus; G…	GO:0016020 membrane; GO:0030425 dendrite; GO:0071944 cell periphery; GO:0005737 cytoplasm; GO:0043025 neuronal cell body; GO:0044424 intracellular part; GO:0005623 cell; GO:0043197 dendritic spine; GO:0043679 axon terminus; GO:0044309 neuron spine; GO:0098793 presynapse; GO:0005622 intracellular; GO:0044464 cell part; GO:0043005 neuron projection; GO:0044306 neuron projection terminus; GO:0043227…	GO:0030234 enzyme regulator activity; GO:0060589 nucleoside-triphosphatase regulator activity; GO:0005488 binding; GO:0030695 GTPase regulator activity; GO:0005515 protein binding; GO:0001965 G-protein alpha-subunit binding; GO:0098772 molecular function regulator; GO:0008047 enzyme activator activity; GO:0005096 GTPase activator activity;	K16449
2Hib	2Hib-P04406-227	P04406	227	K	Glyceraldehyde-3-phosphate dehydrogenase	GAPDH					Homo sapiens	cytoplasm	0.143268		1.0235	1.02457	1.01286	1.00867	1.00433	1.00869	1.03476	1.04067	1.08153	1.03487	1.06667	1.05128	0.967919	0.965867	0.978802	0.936345	0.932722	0.88832	1.00739	0.980627	0.98754	0.0289922	0.0103866	0.0732958	0.0715704	-0.0426853	-0.122073	-0.0118979		cytoplasm	GO:0065008 regulation of biological quality; GO:0009116 nucleoside metabolic process; GO:0006165 nucleoside diphosphate phosphorylation; GO:0019362 pyridine nucleotide metabolic process; GO:0070997 neuron death; GO:0006096 glycolytic process; GO:0010608 posttranscriptional regulation of gene expression; GO:0009185 ribonucleoside diphosphate metabolic process; GO:0071345 cellular response to cytok…	GO:0016020 membrane; GO:0044421 extracellular region part; GO:0031090 organelle membrane; GO:0071944 cell periphery; GO:0005737 cytoplasm; GO:0031982 vesicle; GO:0032991 macromolecular complex; GO:0044424 intracellular part; GO:0005623 cell; GO:0097452 GAIT complex; GO:0044422 organelle part; GO:0043228 non-membrane-bounded organelle; GO:0005856 cytoskeleton; GO:0070062 extracellular exosome; GO:…	GO:0016769 transferase activity, transferring nitrogenous groups; GO:1901265 nucleoside phosphate binding; GO:0016903 oxidoreductase activity, acting on the aldehyde or oxo group of donors; GO:0015631 tubulin binding; GO:0005515 protein binding; GO:0000166 nucleotide binding; GO:0048037 cofactor binding; GO:0016491 oxidoreductase activity; GO:0097159 organic cyclic compound binding; GO:1901363 he…	K00134	GAPDH; glyceraldehyde 3-phosphate dehydrogenase [EC:1.2.1.12]
2Hib	2Hib-P30041-63	P30041	63	K	Peroxiredoxin-6	PRDX6					Homo sapiens	mitochondria	0.143268		1.01816	0.900641	0.956056	0.970748	1.03571	0.990228	1.02284	0.96131	1.01375	0.992821	0.996923	0.987692	0.989001	1.04059	0.995392	1.03901	1.02446	0.987705	0.980609	1.03782	1.06784	-0.0632805	-0.00212439	-0.001547	-0.0109025	0.0115941	0.0240794	0.0400002		mitochondria	GO:0050794 regulation of cellular process; GO:0065008 regulation of biological quality; GO:0045321 leukocyte activation; GO:0002283 neutrophil activation involved in immune response; GO:0002252 immune effector process; GO:0045454 cell redox homeostasis; GO:1901700 response to oxygen-containing compound; GO:0044699 single-organism process; GO:0050896 response to stimulus; GO:0044237 cellular metab…	GO:0034774 secretory granule lumen; GO:0016020 membrane; GO:0005615 extracellular space; GO:0044421 extracellular region part; GO:0031410 cytoplasmic vesicle; GO:0005737 cytoplasm; GO:0031982 vesicle; GO:0044433 cytoplasmic vesicle part; GO:0044424 intracellular part; GO:0035578 azurophil granule lumen; GO:0005623 cell; GO:0044422 organelle part; GO:0005775 vacuolar lumen; GO:0070062 extracellula…	GO:0004602 glutathione peroxidase activity; GO:0031625 ubiquitin protein ligase binding; GO:0016209 antioxidant activity; GO:0016787 hydrolase activity; GO:0005515 protein binding; GO:0016491 oxidoreductase activity; GO:0050839 cell adhesion molecule binding; GO:0003824 catalytic activity; GO:0005488 binding; GO:0051920 peroxiredoxin activity; GO:0045296 cadherin binding; GO:0004601 peroxidase ac…	K11188	PRDX6; peroxiredoxin 6, 1-Cys peroxiredoxin [EC:1.11.1.7 1.11.1.15 3.1.1.-]
2Hib	2Hib-P31948-109	P31948	109	K	Stress-induced-phosphoprotein 1	STIP1					Homo sapiens	cytoplasm	0.143268		1.11325	1.20299	1.08253	0.991333	1.05195	1.07275	0.862959	0.985119	1.0776	1.11897	0.875897	1.18051	0.939505	1.03782	0.792627	1.1037	0.926606	0.893443	0.907664	0.941882	0.942317	0.178603	0.0539381	-0.0421466	0.0701415	-0.123918	-0.0433943	-0.103956		cytoplasm	GO:0006950 response to stress; GO:0050896 response to stimulus;	GO:0043229 intracellular organelle; GO:0005737 cytoplasm; GO:0012505 endomembrane system; GO:0032991 macromolecular complex; GO:0044424 intracellular part; GO:0005623 cell; GO:0043231 intracellular membrane-bounded organelle; GO:0043226 organelle; GO:0005634 nucleus; GO:0005622 intracellular; GO:0044464 cell part; GO:0043209 myelin sheath; GO:0043227 membrane-bounded organelle; GO:0043234 protein…	GO:0097159 organic cyclic compound binding; GO:1901363 heterocyclic compound binding; GO:0003723 RNA binding; GO:0031072 heat shock protein binding; GO:0051087 chaperone binding; GO:0005488 binding; GO:0003676 nucleic acid binding; GO:0005515 protein binding; GO:0008022 protein C-terminus binding; GO:0030544 Hsp70 protein binding;	K09553	STIP1; stress-induced-phosphoprotein 1
2Hib	2Hib-P40925-164	P40925	164	K	Malate dehydrogenase, cytoplasmic	MDH1					Homo sapiens	cytoplasm	0.143268		0.976496	0.972222	0.948553	1.03142	1.01082	0.981542	0.979146	1.0625	1.06385	1.02154	0.989744	1.01128	0.972502	1.02491	0.979724	0.958932	0.891947	0.952869	1.06741	1.0452	1.05953	-0.0503853	0.0110941	0.0487848	0.0106852	-0.0114286	-0.0983733	0.0804382		cytoplasm	GO:0043648 dicarboxylic acid metabolic process; GO:0016051 carbohydrate biosynthetic process; GO:0019362 pyridine nucleotide metabolic process; GO:0019319 hexose biosynthetic process; GO:0006725 cellular aromatic compound metabolic process; GO:0046496 nicotinamide nucleotide metabolic process; GO:0006734 NADH metabolic process; GO:0009117 nucleotide metabolic process; GO:0044699 single-organism p…	GO:0043229 intracellular organelle; GO:0005615 extracellular space; GO:0044421 extracellular region part; GO:0031982 vesicle; GO:0005737 cytoplasm; GO:0044424 intracellular part; GO:0005829 cytosol; GO:0005623 cell; GO:0005576 extracellular region; GO:0005739 mitochondrion; GO:0043231 intracellular membrane-bounded organelle; GO:0043226 organelle; GO:0070062 extracellular exosome; GO:0043209 myel…	GO:0047860 diiodophenylpyruvate reductase activity; GO:1901265 nucleoside phosphate binding; GO:0005515 protein binding; GO:0000166 nucleotide binding; GO:0048037 cofactor binding; GO:0016491 oxidoreductase activity; GO:0016614 oxidoreductase activity, acting on CH-OH group of donors; GO:1901363 heterocyclic compound binding; GO:0097159 organic cyclic compound binding; GO:0016616 oxidoreductase a…	K00025	MDH1; malate dehydrogenase [EC:1.1.1.37]
2Hib	2Hib-P11277-1369	P11277	1369	K	Spectrin beta chain, erythrocytic	SPTB					Homo sapiens	nucleus	0.145027		0.96047	0.96688	0.995713	0.953413	0.985931	0.994571	1.04469	1.03075	0.984283	1.0041	1.02667	1.05436	0.987168	0.95941	0.97788	1.01027	0.980632	0.993852	1.04155	1.05258	1.00969	-0.0376589	-0.0323742	0.027972	0.0400802	-0.0368948	-0.0074587	0.0488605		nucleus	GO:0044700 single organism signaling; GO:0030833 regulation of actin filament polymerization; GO:0065008 regulation of biological quality; GO:0030835 negative regulation of actin filament depolymerization; GO:0051129 negative regulation of cellular component organization; GO:0048869 cellular developmental process; GO:0048666 neuron development; GO:0044699 single-organism process; GO:0032989 cellu…	GO:0016020 membrane; GO:0005938 cell cortex; GO:0071944 cell periphery; GO:0005737 cytoplasm; GO:0099568 cytoplasmic region; GO:0030863 cortical cytoskeleton; GO:0031224 intrinsic component of membrane; GO:0032991 macromolecular complex; GO:0030864 cortical actin cytoskeleton; GO:0044424 intracellular part; GO:0005623 cell; GO:0009898 cytoplasmic side of plasma membrane; GO:0098562 cytoplasmic si…	GO:0051015 actin filament binding; GO:0008092 cytoskeletal protein binding; GO:0005085 guanyl-nucleotide exchange factor activity; GO:0005200 structural constituent of cytoskeleton; GO:0005488 binding; GO:0044877 macromolecular complex binding; GO:0003779 actin binding; GO:0005088 Ras guanyl-nucleotide exchange factor activity; GO:0005515 protein binding; GO:0098772 molecular function regulator; …	K06115
2Hib	2Hib-P00568-83	P00568	83	K	Adenylate kinase isoenzyme 1	AK1					Homo sapiens	cytoplasm	0.145871		0.96688	0.930556	0.984995	1.03359	1.0119	1.00109	1.03972	0.945437	1.05403	1.03282	1.05538	1.00103	0.981668	1.01199	0.956682	0.925051	0.995923	0.9375	1.02955	1.05074	1.06784	-0.0580796	0.0220992	0.0170543	0.0419458	-0.0244608	-0.0704662	0.0693677		cytoplasm	GO:0016310 phosphorylation; GO:0009116 nucleoside metabolic process; GO:0042278 purine nucleoside metabolic process; GO:0006165 nucleoside diphosphate phosphorylation; GO:0006725 cellular aromatic compound metabolic process; GO:0009167 purine ribonucleoside monophosphate metabolic process; GO:0015949 nucleobase-containing small molecule interconversion; GO:0009259 ribonucleotide metabolic process…	GO:0044421 extracellular region part; GO:0031982 vesicle; GO:0005737 cytoplasm; GO:0044424 intracellular part; GO:0005623 cell; GO:0005829 cytosol; GO:0005576 extracellular region; GO:0043226 organelle; GO:0070062 extracellular exosome; GO:0005622 intracellular; GO:0044464 cell part; GO:1903561 extracellular vesicle; GO:0043227 membrane-bounded organelle; GO:0043230 extracellular organelle; GO:00…	GO:0005524 ATP binding; GO:1901265 nucleoside phosphate binding; GO:0004017 adenylate kinase activity; GO:0004550 nucleoside diphosphate kinase activity; GO:0019205 nucleobase-containing compound kinase activity; GO:0001882 nucleoside binding; GO:0043167 ion binding; GO:0000166 nucleotide binding; GO:0019201 nucleotide kinase activity; GO:0016776 phosphotransferase activity, phosphate group as ac…	K00939	adk; adenylate kinase [EC:2.7.4.3]
2Hib	2Hib-P06733-60	P06733	60	K	Alpha-enolase	ENO1					Homo sapiens	cytoplasm	0.145871		0.934829	0.950855	0.917471	0.932828	1.08009	1.00434	1.04469	1.01091	0.985265	1.06769	1.03795	1.07897	0.978918	1.00092	1.09401	1.077	0.949032	1.08299	0.973223	0.983395	0.848177	-0.098065	0.00569392	0.0191045	0.0859639	0.0334052	0.0488571	-0.100293		cytoplasm	GO:0009116 nucleoside metabolic process; GO:0006165 nucleoside diphosphate phosphorylation; GO:0019362 pyridine nucleotide metabolic process; GO:0006096 glycolytic process; GO:0097659 nucleic acid-templated transcription; GO:0009185 ribonucleoside diphosphate metabolic process; GO:0044237 cellular metabolic process; GO:0009607 response to biotic stimulus; GO:0001558 regulation of cell growth; GO:…	GO:0016020 membrane; GO:0005615 extracellular space; GO:0044421 extracellular region part; GO:0071944 cell periphery; GO:0030016 myofibril; GO:0031982 vesicle; GO:0005737 cytoplasm; GO:0032991 macromolecular complex; GO:0099512 supramolecular fiber; GO:0044424 intracellular part; GO:0099080 supramolecular complex; GO:0005623 cell; GO:0044422 organelle part; GO:0043228 non-membrane-bounded organel…	GO:0000287 magnesium ion binding; GO:0003677 DNA binding; GO:0003723 RNA binding; GO:0004634 phosphopyruvate hydratase activity; GO:0043167 ion binding; GO:0016829 lyase activity; GO:0005515 protein binding; GO:0016836 hydro-lyase activity; GO:0016835 carbon-oxygen lyase activity; GO:1901363 heterocyclic compound binding; GO:0097159 organic cyclic compound binding; GO:0050839 cell adhesion molecu…	K01689	ENO; enolase [EC:4.2.1.11]
2Hib	2Hib-Q04760-88	Q04760	88	K	Lactoylglutathione lyase	GLO1					Homo sapiens	cytoplasm	0.146328		0.991453	1.0812	1.03644	0.981582	1.00974	1	1.11023	1.07143	1.06385	1.00103	0.963077	1.04821	0.963336	0.956642	0.951152	0.941478	0.980632	0.9375	1.01939	0.956642	0.978311	0.050628	-0.00427846	0.113229	0.00504098	-0.0633631	-0.0694419	-0.0226256		cytoplasm	GO:0010941 regulation of cell death; GO:0006518 peptide metabolic process; GO:0048869 cellular developmental process; GO:0044699 single-organism process; GO:0044237 cellular metabolic process; GO:2001141 regulation of RNA biosynthetic process; GO:0008152 metabolic process; GO:0042180 cellular ketone metabolic process; GO:0006749 glutathione metabolic process; GO:0032787 monocarboxylic acid metabo…	GO:0043229 intracellular organelle; GO:0016020 membrane; GO:0044421 extracellular region part; GO:0071944 cell periphery; GO:0031982 vesicle; GO:0005737 cytoplasm; GO:0044424 intracellular part; GO:0005623 cell; GO:0005829 cytosol; GO:0005576 extracellular region; GO:0005886 plasma membrane; GO:0043231 intracellular membrane-bounded organelle; GO:0043226 organelle; GO:0070062 extracellular exosom…	GO:0004462 lactoylglutathione lyase activity; GO:0046914 transition metal ion binding; GO:0003824 catalytic activity; GO:0005488 binding; GO:0043167 ion binding; GO:0016829 lyase activity; GO:0046872 metal ion binding; GO:0043169 cation binding; GO:0016846 carbon-sulfur lyase activity; GO:0008270 zinc ion binding;	K01759	GLO1; lactoylglutathione lyase [EC:4.4.1.5]
2Hib	2Hib-P11171-808	P11171	808	K	Protein 4.1	EPB41					Homo sapiens	nucleus	0.146954		1.05128	1.06944	1.1104	1.04875	1.07143	1.1911	1.22443	1.12004	1.15619	1.25128	1.13949	1.15692	0.889093	0.868081	0.800922	0.676591	0.641182	0.609631	0.891967	1.10517	1.01246	0.106695	0.140168	0.221679	0.240695	-0.23132	-0.639609	-0.000936875		nucleus	GO:0044085 cellular component biogenesis; GO:0031032 actomyosin structure organization; GO:0016043 cellular component organization; GO:0071822 protein complex subunit organization; GO:0030866 cortical actin cytoskeleton organization; GO:0032092 positive regulation of protein binding; GO:0051098 regulation of binding; GO:0044763 single-organism cellular process; GO:0044699 single-organism process;…	GO:0016020 membrane; GO:0005938 cell cortex; GO:0019898 extrinsic component of membrane; GO:0030054 cell junction; GO:0071944 cell periphery; GO:0005737 cytoplasm; GO:0099568 cytoplasmic region; GO:0030863 cortical cytoskeleton; GO:0032991 macromolecular complex; GO:0044424 intracellular part; GO:0005623 cell; GO:0009898 cytoplasmic side of plasma membrane; GO:0098562 cytoplasmic side of membrane…	GO:0008092 cytoskeletal protein binding; GO:0005545 1-phosphatidylinositol binding; GO:0005200 structural constituent of cytoskeleton; GO:0005488 binding; GO:0005543 phospholipid binding; GO:0035091 phosphatidylinositol binding; GO:0043167 ion binding; GO:0003779 actin binding; GO:0008289 lipid binding; GO:0005515 protein binding; GO:0043168 anion binding; GO:0005198 structural molecule activity;…	K06107
2Hib	2Hib-P13798-131	P13798	131	K	Acylamino-acid-releasing enzyme	APEH					Homo sapiens	cytoplasm	0.146954		0.92735	0.978632	0.959271	0.874323	0.988095	0.9924	0.986097	0.958333	0.98723	1.0759	0.978462	1.02359	1.04125	1.03598	0.996313	1.05544	1.09174	1.08299	1.03416	0.975092	0.968159	-0.0666546	-0.0740157	-0.0333802	0.0359217	0.0346588	0.106501	-0.0115361		cytoplasm	GO:0045321 leukocyte activation; GO:0006518 peptide metabolic process; GO:0044699 single-organism process; GO:0009058 biosynthetic process; GO:0044237 cellular metabolic process; GO:0043241 protein complex disassembly; GO:0051234 establishment of localization; GO:0008152 metabolic process; GO:0043170 macromolecule metabolic process; GO:0019538 protein metabolic process; GO:0006412 translation; GO…	GO:0016020 membrane; GO:0044421 extracellular region part; GO:0031090 organelle membrane; GO:0031410 cytoplasmic vesicle; GO:0031982 vesicle; GO:0005737 cytoplasm; GO:0044433 cytoplasmic vesicle part; GO:0044424 intracellular part; GO:0005623 cell; GO:1904813 ficolin-1-rich granule lumen; GO:0044422 organelle part; GO:0070062 extracellular exosome; GO:0031974 membrane-enclosed lumen; GO:0101002 f…	GO:0003723 RNA binding; GO:0008238 exopeptidase activity; GO:0008233 peptidase activity; GO:0008236 serine-type peptidase activity; GO:0005515 protein binding; GO:0016787 hydrolase activity; GO:1901363 heterocyclic compound binding; GO:0097159 organic cyclic compound binding; GO:0004175 endopeptidase activity; GO:0004252 serine-type endopeptidase activity; GO:0042802 identical protein binding; GO…	K01303
2Hib	2Hib-P31939-137	P31939	137	K	Bifunctional purine biosynthesis protein PURH	ATIC					Homo sapiens	cytoplasm	0.146954		1.10791	1.08654	1.01286	0.973998	1.01407	1.13572	0.857001	0.916667	0.977407	0.881026	0.906667	0.835897	1.0055	1.04705	1.0212	1.11704	0.962283	0.979508	1.06833	1.06919	1.04661	0.0953373	0.0552522	-0.127044	-0.194234	0.0348343	0.0247827	0.0858643		cytoplasm	GO:0051188 cofactor biosynthetic process; GO:0031100 animal organ regeneration; GO:0042559 pteridine-containing compound biosynthetic process; GO:0009116 nucleoside metabolic process; GO:0016053 organic acid biosynthetic process; GO:0009167 purine ribonucleoside monophosphate metabolic process; GO:0007420 brain development; GO:0009117 nucleotide metabolic process; GO:0042398 cellular modified ami…	GO:0043229 intracellular organelle; GO:0016020 membrane; GO:0044421 extracellular region part; GO:0031982 vesicle; GO:0005737 cytoplasm; GO:0044424 intracellular part; GO:0005829 cytosol; GO:0005623 cell; GO:0005576 extracellular region; GO:0005739 mitochondrion; GO:0043231 intracellular membrane-bounded organelle; GO:0043226 organelle; GO:0070062 extracellular exosome; GO:0005622 intracellular; …	GO:0046983 protein dimerization activity; GO:0016741 transferase activity, transferring one-carbon groups; GO:0005515 protein binding; GO:0016787 hydrolase activity; GO:0019238 cyclohydrolase activity; GO:0003937 IMP cyclohydrolase activity; GO:0050839 cell adhesion molecule binding; GO:0016814 hydrolase activity, acting on carbon-nitrogen (but not peptide) bonds, in cyclic amidines; GO:0004643 p…	K00602	purH; phosphoribosylaminoimidazolecarboxamide formyltransferase / IMP cyclohydrolase [EC:2.1.2.3 3.5.4.10]
2Hib	2Hib-O95782-905	O95782	905	K	AP-2 complex subunit alpha-1	AP2A1					Homo sapiens	cytoplasm	0.148141		1.125	1.11645	1.18542	0.95558	1.17965	0.935939	0.832175	1.00397	0.934185	1.03179	0.829744	1.03897	1.10541	0.76845	0.984332	0.887064	1.05199	0.974385	1.06371	1.08764	0.967236	0.191417	0.025766	-0.119183	-0.0563154	-0.0860603	-0.0457361	0.054082		cytoplasm	GO:0044700 single organism signaling; GO:0032885 regulation of polysaccharide biosynthetic process; GO:0007166 cell surface receptor signaling pathway; GO:0044699 single-organism process; GO:0031347 regulation of defense response; GO:0015031 protein transport; GO:0051234 establishment of localization; GO:0035567 non-canonical Wnt signaling pathway; GO:1900126 negative regulation of hyaluronan bio…	GO:0016020 membrane; GO:0030119 AP-type membrane coat adaptor complex; GO:0045334 clathrin-coated endocytic vesicle; GO:0031090 organelle membrane; GO:0005737 cytoplasm; GO:0044433 cytoplasmic vesicle part; GO:0032991 macromolecular complex; GO:0036019 endolysosome; GO:0098858 actin-based cell projection; GO:0005623 cell; GO:0044422 organelle part; GO:0005765 lysosomal membrane; GO:0098590 plasma…	GO:0008565 protein transporter activity; GO:0005488 binding; GO:0044877 macromolecular complex binding; GO:0019901 protein kinase binding; GO:0022892 substrate-specific transporter activity; GO:0005515 protein binding; GO:0008022 protein C-terminus binding; GO:0019900 kinase binding; GO:0019899 enzyme binding; GO:0032403 protein complex binding; GO:0005215 transporter activity;	K11824	AP2A; AP-2 complex subunit alpha
2Hib	2Hib-P00441-129	P00441	129	K	Superoxide dismutase [Cu-Zn]	SOD1					Homo sapiens	cytoplasm	0.149126		0.944444	0.996795	0.939979	1.14626	1.17532	1.09663	0.951341	0.919643	0.989194	0.984615	0.995897	0.956923	1.06599	1.06458	1.01382	0.956879	0.901121	0.963115	0.963989	0.964945	1.04569	-0.0587979	0.187693	-0.0694981	-0.030608	0.067429	-0.0893397	-0.0133149		cytoplasm	GO:0044700 single organism signaling; GO:0002694 regulation of leukocyte activation; GO:0010941 regulation of cell death; GO:0048732 gland development; GO:0007272 ensheathment of neurons; GO:0022414 reproductive process; GO:0097332 response to antipsychotic drug; GO:0043523 regulation of neuron apoptotic process; GO:0046683 response to organophosphorus; GO:0044237 cellular metabolic process; GO:0…	GO:0030425 dendrite; GO:0044421 extracellular region part; GO:0099568 cytoplasmic region; GO:0005737 cytoplasm; GO:0032838 cell projection cytoplasm; GO:0043025 neuronal cell body; GO:0032991 macromolecular complex; GO:0005623 cell; GO:0044422 organelle part; GO:0070062 extracellular exosome; GO:0005654 nucleoplasm; GO:0032839 dendrite cytoplasm; GO:0043209 myelin sheath; GO:0005622 intracellular…	GO:0004784 superoxide dismutase activity; GO:0031267 small GTPase binding; GO:0017048 Rho GTPase binding; GO:0048365 Rac GTPase binding; GO:0019903 protein phosphatase binding; GO:0016721 oxidoreductase activity, acting on superoxide radicals as acceptor; GO:0051087 chaperone binding; GO:0043167 ion binding; GO:0046983 protein dimerization activity; GO:0016209 antioxidant activity; GO:0005515 pro…	K04565	SOD1; superoxide dismutase, Cu-Zn family [EC:1.15.1.1]
2Hib	2Hib-P02549-728	P02549	728	K	Spectrin alpha chain, erythrocytic 1	SPTA1					Homo sapiens	cytoplasm	0.149922		1.02671	0.870726	0.832797	1.026	1.01299	0.846906	0.979146	1.01984	1.12672	1.09026	0.973333	1.01231	1.02016	1.01199	1.14931	0.99076	1.07951	0.952869	0.891043	1.02952	1.04476	-0.141881	-0.0613592	0.0566894	0.0344404	0.0822559	0.00911143	-0.0204284		cytoplasm	GO:0044700 single organism signaling; GO:0002694 regulation of leukocyte activation; GO:0065008 regulation of biological quality; GO:0032944 regulation of mononuclear cell proliferation; GO:0032989 cellular component morphogenesis; GO:0030832 regulation of actin filament length; GO:0044237 cellular metabolic process; GO:0009605 response to external stimulus; GO:0008152 metabolic process; GO:00300…	GO:0016020 membrane; GO:0005938 cell cortex; GO:0071944 cell periphery; GO:0005737 cytoplasm; GO:0099568 cytoplasmic region; GO:0030863 cortical cytoskeleton; GO:0031224 intrinsic component of membrane; GO:0030864 cortical actin cytoskeleton; GO:0044424 intracellular part; GO:0005623 cell; GO:0009898 cytoplasmic side of plasma membrane; GO:0098562 cytoplasmic side of membrane; GO:0044422 organell…	GO:0051015 actin filament binding; GO:0046982 protein heterodimerization activity; GO:0005085 guanyl-nucleotide exchange factor activity; GO:0043167 ion binding; GO:0046983 protein dimerization activity; GO:0044877 macromolecular complex binding; GO:0005515 protein binding; GO:0098772 molecular function regulator; GO:0008092 cytoskeletal protein binding; GO:0005200 structural constituent of cytos…	K06114	SPTA; spectrin alpha
2Hib	2Hib-P11277-569	P11277	569	K	Spectrin beta chain, erythrocytic	SPTB					Homo sapiens	nucleus	0.152745		0.965812	0.931624	0.764202	1.00325	0.953463	1.04017	0.982125	0.955357	0.831041	1.09231	1.00718	0.804103	0.95967	1.09133	1.0977	0.969199	1.01121	1.10963	1.03878	1.03967	1.31518	-0.180114	-0.00241493	-0.119639	-0.0589495	0.067058	0.0403441	0.168759		nucleus	GO:0044700 single organism signaling; GO:0030833 regulation of actin filament polymerization; GO:0065008 regulation of biological quality; GO:0030835 negative regulation of actin filament depolymerization; GO:0051129 negative regulation of cellular component organization; GO:0048869 cellular developmental process; GO:0048666 neuron development; GO:0044699 single-organism process; GO:0032989 cellu…	GO:0016020 membrane; GO:0005938 cell cortex; GO:0071944 cell periphery; GO:0005737 cytoplasm; GO:0099568 cytoplasmic region; GO:0030863 cortical cytoskeleton; GO:0031224 intrinsic component of membrane; GO:0032991 macromolecular complex; GO:0030864 cortical actin cytoskeleton; GO:0044424 intracellular part; GO:0005623 cell; GO:0009898 cytoplasmic side of plasma membrane; GO:0098562 cytoplasmic si…	GO:0051015 actin filament binding; GO:0008092 cytoskeletal protein binding; GO:0005085 guanyl-nucleotide exchange factor activity; GO:0005200 structural constituent of cytoskeleton; GO:0005488 binding; GO:0044877 macromolecular complex binding; GO:0003779 actin binding; GO:0005088 Ras guanyl-nucleotide exchange factor activity; GO:0005515 protein binding; GO:0098772 molecular function regulator; …	K06115
2Hib	2Hib-Q7Z4T9-321	Q7Z4T9	321	K	Cilia- and flagella-associated protein 91	MAATS1					Homo sapiens	nucleus	0.153031		0.991453	0.930556	0.905681	0.971831	0.936147	0.950054	1.01092	0.99504	1.08644	0.969231	1.01949	1.04821	1.04858	1.02399	1.00276	1	1.02548	1.12295	1.01016	1.06273	0.893401	-0.0863818	-0.0701112	0.0427046	0.0168923	0.0355381	0.0678667	-0.0200882		nucleus		GO:0043226 organelle; GO:0043231 intracellular membrane-bounded organelle; GO:0043229 intracellular organelle; GO:0044464 cell part; GO:0005622 intracellular; GO:0005737 cytoplasm; GO:0044424 intracellular part; GO:0043227 membrane-bounded organelle; GO:0005623 cell; GO:0005739 mitochondrion; GO:0044444 cytoplasmic part;	GO:0005515 protein binding; GO:0005488 binding;
2Hib	2Hib-P08397-157	P08397	157	K	Porphobilinogen deaminase	HMBS					Homo sapiens	cytoplasm	0.155143		1.08654	1.17628	1.09003	1.22752	1.1645	1.05212	0.976167	0.899802	1.04224	1.16923	0.902564	1.02154	0.892759	0.877306	0.927189	0.978439	0.981651	0.928279	0.738689	1.03413	0.963544	0.159448	0.196251	-0.0424781	0.0361348	-0.153857	-0.0551777	-0.147372		cytoplasm	GO:0051188 cofactor biosynthetic process; GO:0018160 peptidyl-pyrromethane cofactor linkage; GO:0046148 pigment biosynthetic process; GO:0006725 cellular aromatic compound metabolic process; GO:0006783 heme biosynthetic process; GO:0044267 cellular protein metabolic process; GO:0046501 protoporphyrinogen IX metabolic process; GO:0044699 single-organism process; GO:0009058 biosynthetic process; GO…	GO:0044464 cell part; GO:0005622 intracellular; GO:0005737 cytoplasm; GO:0044424 intracellular part; GO:0005623 cell; GO:0005829 cytosol; GO:0044444 cytoplasmic part;	GO:0016765 transferase activity, transferring alkyl or aryl (other than methyl) groups; GO:0004418 hydroxymethylbilane synthase activity; GO:0003824 catalytic activity; GO:0016740 transferase activity;	K01749	hemC; hydroxymethylbilane synthase [EC:2.5.1.61]
2Hib	2Hib-P16157-27	P16157	27	K	Ankyrin-1	ANK1					Homo sapiens	nucleus	0.155143		0.910256	0.95406	0.973205	1.07151	1.04978	1.00109	0.876862	0.880952	0.905697	0.989744	0.915897	0.913846	1.13382	1.05812	0.976037	1.01232	1.11315	1.11783	1.00554	1.03137	1.11398	-0.0808961	0.0570991	-0.17178	-0.0905307	0.0759009	0.111004	0.0694176		nucleus	GO:0044700 single organism signaling; GO:0010256 endomembrane system organization; GO:0035088 establishment or maintenance of apical/basal cell polarity; GO:0044699 single-organism process; GO:0090002 establishment of protein localization to plasma membrane; GO:0015031 protein transport; GO:0051234 establishment of localization; GO:0051130 positive regulation of cellular component organization; G…	GO:0016323 basolateral plasma membrane; GO:0016020 membrane; GO:0005783 endoplasmic reticulum; GO:0071944 cell periphery; GO:0030016 myofibril; GO:0005737 cytoplasm; GO:0099512 supramolecular fiber; GO:0044424 intracellular part; GO:0030018 Z disc; GO:0099080 supramolecular complex; GO:0016528 sarcoplasm; GO:0005623 cell; GO:0031674 I band; GO:0044422 organelle part; GO:0032589 neuron projection …	GO:0030674 protein binding, bridging; GO:0008092 cytoskeletal protein binding; GO:0005200 structural constituent of cytoskeleton; GO:0051117 ATPase binding; GO:0008093 cytoskeletal adaptor activity; GO:0005488 binding; GO:0060090 binding, bridging; GO:0005515 protein binding; GO:0005198 structural molecule activity; GO:0019899 enzyme binding; GO:0030507 spectrin binding;	K10380	ANK; ankyrin
2Hib	2Hib-P10599-8	P10599	8	K	Thioredoxin	TXN					Homo sapiens	extracellular	0.163651		0.982906	0.975427	0.968917	0.960997	0.983766	1	1.02085	1.0119	1.01965	1.00205	1.03077	0.969231	1.01833	1.02952	1.07097	1.01437	0.971458	0.951844	1.00462	1	1.01615	-0.0354409	-0.027003	0.024973	0.000529944	0.0556983	-0.0307967	0.00992021		extracellular	GO:0044700 single organism signaling; GO:0010941 regulation of cell death; GO:0065008 regulation of biological quality; GO:0032270 positive regulation of cellular protein metabolic process; GO:0051896 regulation of protein kinase B signaling; GO:0097659 nucleic acid-templated transcription; GO:1903533 regulation of protein targeting; GO:0090317 negative regulation of intracellular protein transpo…	GO:0043229 intracellular organelle; GO:0044421 extracellular region part; GO:0031982 vesicle; GO:0005737 cytoplasm; GO:0044424 intracellular part; GO:0005829 cytosol; GO:0005623 cell; GO:0005576 extracellular region; GO:0005739 mitochondrion; GO:0043231 intracellular membrane-bounded organelle; GO:0043226 organelle; GO:0070062 extracellular exosome; GO:0005634 nucleus; GO:0005622 intracellular; G…	GO:0015035 protein disulfide oxidoreductase activity; GO:0016651 oxidoreductase activity, acting on NAD(P)H; GO:0003723 RNA binding; GO:0004791 thioredoxin-disulfide reductase activity; GO:0047134 protein-disulfide reductase activity; GO:0016209 antioxidant activity; GO:0005515 protein binding; GO:0016668 oxidoreductase activity, acting on a sulfur group of donors, NAD(P) as acceptor; GO:0016491 …	K03671	trxA; thioredoxin 1
2Hib	2Hib-P04040-77	P04040	77	K	Catalase	CAT					Homo sapiens	cytoplasm	0.166884		0.963675	0.955128	1.00429	0.975081	1.00108	0.931596	1.06753	1.06052	1.05501	1.05026	1.06667	1.00615	0.970669	0.978782	0.990783	1.04825	1.01733	1.0625	0.939982	0.934502	0.957084	-0.0378143	-0.0456895	0.0854319	0.0575673	-0.0290823	0.0600796	-0.0834365		cytoplasm	GO:0044085 cellular component biogenesis; GO:0001649 osteoblast differentiation; GO:0010941 regulation of cell death; GO:0045321 leukocyte activation; GO:0006066 alcohol metabolic process; GO:0044255 cellular lipid metabolic process; GO:0044237 cellular metabolic process; GO:0032088 negative regulation of NF-kappaB transcription factor activity; GO:0033189 response to vitamin A; GO:0009605 respon…	GO:0016020 membrane; GO:0044421 extracellular region part; GO:0031090 organelle membrane; GO:0005737 cytoplasm; GO:0044433 cytoplasmic vesicle part; GO:0044438 microbody part; GO:0005623 cell; GO:1904813 ficolin-1-rich granule lumen; GO:0044422 organelle part; GO:0005778 peroxisomal membrane; GO:0070062 extracellular exosome; GO:0101002 ficolin-1-rich granule; GO:0005925 focal adhesion; GO:000562…	GO:1901265 nucleoside phosphate binding; GO:0005102 receptor binding; GO:0043167 ion binding; GO:0046983 protein dimerization activity; GO:0016209 antioxidant activity; GO:0004096 catalase activity; GO:0016787 hydrolase activity; GO:0005515 protein binding; GO:0000166 nucleotide binding; GO:0004046 aminoacylase activity; GO:0048037 cofactor binding; GO:0016491 oxidoreductase activity; GO:0097159 …	K03781	katE; catalase [EC:1.11.1.6]
2Hib	2Hib-P53396-177	P53396	177	K	ATP-citrate synthase	ACLY					Homo sapiens	cytoplasm	0.168185		0.994658	1.05128	1.05681	0.930661	0.943723	0.933768	0.912612	0.89881	0.915521	1.00718	1.05333	1.02974	1.02841	1.01845	1.08571	1.10883	1.0632	1.06148	1.02308	0.980627	0.925704	0.0480443	-0.0953672	-0.137725	0.0425227	0.0618138	0.107841	-0.0355587		cytoplasm	GO:0051188 cofactor biosynthetic process; GO:0045321 leukocyte activation; GO:0016053 organic acid biosynthetic process; GO:0006066 alcohol metabolic process; GO:0035337 fatty-acyl-CoA metabolic process; GO:0044699 single-organism process; GO:0044255 cellular lipid metabolic process; GO:0009058 biosynthetic process; GO:0044237 cellular metabolic process; GO:0035384 thioester biosynthetic process;…	GO:0034774 secretory granule lumen; GO:0016020 membrane; GO:0044421 extracellular region part; GO:0031410 cytoplasmic vesicle; GO:0071944 cell periphery; GO:0031982 vesicle; GO:0005737 cytoplasm; GO:0044433 cytoplasmic vesicle part; GO:0032991 macromolecular complex; GO:0044424 intracellular part; GO:0035578 azurophil granule lumen; GO:0005623 cell; GO:1904813 ficolin-1-rich granule lumen; GO:004…	GO:0005524 ATP binding; GO:1901265 nucleoside phosphate binding; GO:0046912 transferase activity, transferring acyl groups, acyl groups converted into alkyl on transfer; GO:0001882 nucleoside binding; GO:0043167 ion binding; GO:0005515 protein binding; GO:0000166 nucleotide binding; GO:0048037 cofactor binding; GO:0003878 ATP citrate synthase activity; GO:0097159 organic cyclic compound binding; …	K01648	ACLY; ATP citrate (pro-S)-lyase [EC:2.3.3.8]
2Hib	2Hib-P07738-247	P07738	247	K	Bisphosphoglycerate mutase	BPGM					Homo sapiens	cytoplasm	0.172341		1.17628	1.07265	1.04073	1.17118	1.03788	0.973941	0.819265	0.968254	1.06385	0.892308	0.994872	0.962051	0.95967	1.05258	1.02949	0.980493	0.82263	0.831967	1.03416	1.05535	1.09091	0.131002	0.0811696	-0.0816149	-0.0758729	0.0188262	-0.191836	0.0839062		cytoplasm	GO:0006757 ATP generation from ADP; GO:0009116 nucleoside metabolic process; GO:0042278 purine nucleoside metabolic process; GO:0006165 nucleoside diphosphate phosphorylation; GO:0046031 ADP metabolic process; GO:0019362 pyridine nucleotide metabolic process; GO:0019319 hexose biosynthetic process; GO:0006096 glycolytic process; GO:0009167 purine ribonucleoside monophosphate metabolic process; GO…	GO:0044421 extracellular region part; GO:0031982 vesicle; GO:0005737 cytoplasm; GO:0044424 intracellular part; GO:0005829 cytosol; GO:0005623 cell; GO:0005576 extracellular region; GO:0043226 organelle; GO:0070062 extracellular exosome; GO:0005622 intracellular; GO:0044464 cell part; GO:1903561 extracellular vesicle; GO:0043227 membrane-bounded organelle; GO:0043230 extracellular organelle; GO:00…	GO:0016853 isomerase activity; GO:0046538 2,3-bisphosphoglycerate-dependent phosphoglycerate mutase activity; GO:0003824 catalytic activity; GO:0016868 intramolecular transferase activity, phosphotransferases; GO:0004619 phosphoglycerate mutase activity; GO:0016787 hydrolase activity; GO:0004082 bisphosphoglycerate mutase activity; GO:0016866 intramolecular transferase activity;	K01837	BPGM; bisphosphoglycerate/phosphoglycerate mutase [EC:5.4.2.4 5.4.2.11]
2Hib	2Hib-P02549-1708	P02549	1708	K	Spectrin alpha chain, erythrocytic 1	SPTA1					Homo sapiens	cytoplasm	0.176933		0.975427	1	0.945338	0.928494	0.979437	0.97177	1.00993	1.02282	1.01277	1.03897	0.980513	0.998974	1.04033	0.978782	1.01475	1	1.03364	1.05225	1.00739	1.01199	1.006	-0.0389974	-0.0594413	0.0217038	0.00842933	0.0157402	0.0404052	0.0121485		cytoplasm	GO:0044700 single organism signaling; GO:0002694 regulation of leukocyte activation; GO:0065008 regulation of biological quality; GO:0032944 regulation of mononuclear cell proliferation; GO:0032989 cellular component morphogenesis; GO:0030832 regulation of actin filament length; GO:0044237 cellular metabolic process; GO:0009605 response to external stimulus; GO:0008152 metabolic process; GO:00300…	GO:0016020 membrane; GO:0005938 cell cortex; GO:0071944 cell periphery; GO:0005737 cytoplasm; GO:0099568 cytoplasmic region; GO:0030863 cortical cytoskeleton; GO:0031224 intrinsic component of membrane; GO:0030864 cortical actin cytoskeleton; GO:0044424 intracellular part; GO:0005623 cell; GO:0009898 cytoplasmic side of plasma membrane; GO:0098562 cytoplasmic side of membrane; GO:0044422 organell…	GO:0051015 actin filament binding; GO:0046982 protein heterodimerization activity; GO:0005085 guanyl-nucleotide exchange factor activity; GO:0043167 ion binding; GO:0046983 protein dimerization activity; GO:0044877 macromolecular complex binding; GO:0005515 protein binding; GO:0098772 molecular function regulator; GO:0008092 cytoskeletal protein binding; GO:0005200 structural constituent of cytos…	K06114	SPTA; spectrin alpha
2Hib	2Hib-P62987-29	P62987	29	K	Ubiquitin-60S ribosomal protein L40	UBA52					Homo sapiens	extracellular	0.177329		0.992521	1.04274	1.16827	0.969664	0.952381	0.948969	1.10824	1.19147	0.985265	1.07897	1.00103	1.12205	1.01833	1.02214	1.07281	0.889117	0.860347	0.82582	0.951062	0.936347	0.895247	0.0913073	-0.0634667	0.126533	0.092426	0.0530656	-0.220889	-0.108972		extracellular	GO:0044700 single organism signaling; GO:0036508 protein alpha-1,2-demannosylation; GO:0010608 posttranscriptional regulation of gene expression; GO:1901185 negative regulation of ERBB signaling pathway; GO:0051443 positive regulation of ubiquitin-protein transferase activity; GO:0010564 regulation of cell cycle process; GO:0044237 cellular metabolic process; GO:0044264 cellular polysaccharide me…	GO:0016020 membrane; GO:0019867 outer membrane; GO:0044421 extracellular region part; GO:0031090 organelle membrane; GO:0005737 cytoplasm; GO:0044433 cytoplasmic vesicle part; GO:0032991 macromolecular complex; GO:0005623 cell; GO:0044422 organelle part; GO:0043228 non-membrane-bounded organelle; GO:0005765 lysosomal membrane; GO:0070062 extracellular exosome; GO:0005654 nucleoplasm; GO:0005622 i…	GO:0005515 protein binding; GO:0003735 structural constituent of ribosome; GO:0005198 structural molecule activity; GO:0005488 binding;	K02927	RP-L40e; large subunit ribosomal protein L40e
2Hib	2Hib-P00491-265	P00491	265	K	Purine nucleoside phosphorylase	PNP					Homo sapiens	cytoplasm	0.179436		0.873932	0.974359	0.848875	0.786566	0.952381	1.0836	1.19563	1.02976	1.04715	1.14256	0.916923	0.933333	0.955087	1.06827	1.06083	1.11088	1.0265	0.94877	0.935365	1.02491	1.06691	-0.156086	-0.100304	0.122184	-0.010796	0.0380558	0.0378588	0.0108457		cytoplasm	GO:0002694 regulation of leukocyte activation; GO:0009116 nucleoside metabolic process; GO:0045321 leukocyte activation; GO:0019362 pyridine nucleotide metabolic process; GO:0032944 regulation of mononuclear cell proliferation; GO:0034418 urate biosynthetic process; GO:0044237 cellular metabolic process; GO:0015031 protein transport; GO:0072525 pyridine-containing compound biosynthetic process; G…	GO:0034774 secretory granule lumen; GO:0044421 extracellular region part; GO:0031410 cytoplasmic vesicle; GO:0031982 vesicle; GO:0005737 cytoplasm; GO:0044433 cytoplasmic vesicle part; GO:0044424 intracellular part; GO:0005623 cell; GO:1904813 ficolin-1-rich granule lumen; GO:0044422 organelle part; GO:0043228 non-membrane-bounded organelle; GO:0005856 cytoskeleton; GO:0070062 extracellular exoso…	GO:0016763 transferase activity, transferring pentosyl groups; GO:0043167 ion binding; GO:0001882 nucleoside binding; GO:0042301 phosphate ion binding; GO:0004731 purine-nucleoside phosphorylase activity; GO:0008144 drug binding; GO:1901363 heterocyclic compound binding; GO:0097159 organic cyclic compound binding; GO:0002054 nucleobase binding; GO:0097367 carbohydrate derivative binding; GO:00020…	K03783	punA; purine-nucleoside phosphorylase [EC:2.4.2.1]
2Hib	2Hib-P02549-2132	P02549	2132	K	Spectrin alpha chain, erythrocytic 1	SPTA1					Homo sapiens	cytoplasm	0.179436		1.00427	0.92735	0.877814	0.859155	0.958874	1.06406	1.15392	1.03373	1.0943	0.938462	0.978462	1.02667	1.04858	1	0.968664	1.03901	1.05097	1.03996	0.954755	1.04613	0.940471	-0.0968916	-0.0633384	0.128139	-0.0283585	0.00750119	0.0611539	-0.0300954		cytoplasm	GO:0044700 single organism signaling; GO:0002694 regulation of leukocyte activation; GO:0065008 regulation of biological quality; GO:0032944 regulation of mononuclear cell proliferation; GO:0032989 cellular component morphogenesis; GO:0030832 regulation of actin filament length; GO:0044237 cellular metabolic process; GO:0009605 response to external stimulus; GO:0008152 metabolic process; GO:00300…	GO:0016020 membrane; GO:0005938 cell cortex; GO:0071944 cell periphery; GO:0005737 cytoplasm; GO:0099568 cytoplasmic region; GO:0030863 cortical cytoskeleton; GO:0031224 intrinsic component of membrane; GO:0030864 cortical actin cytoskeleton; GO:0044424 intracellular part; GO:0005623 cell; GO:0009898 cytoplasmic side of plasma membrane; GO:0098562 cytoplasmic side of membrane; GO:0044422 organell…	GO:0051015 actin filament binding; GO:0046982 protein heterodimerization activity; GO:0005085 guanyl-nucleotide exchange factor activity; GO:0043167 ion binding; GO:0046983 protein dimerization activity; GO:0044877 macromolecular complex binding; GO:0005515 protein binding; GO:0098772 molecular function regulator; GO:0008092 cytoskeletal protein binding; GO:0005200 structural constituent of cytos…	K06114	SPTA; spectrin alpha
2Hib	2Hib-P04040-105	P04040	105	K	Catalase	CAT					Homo sapiens	cytoplasm	0.182104		0.96047	0.917735	1	1.026	0.974026	1.06189	1.05958	1.06845	1.07466	1.00308	1.01949	0.989744	1.01283	0.98893	0.998157	1.03593	1.06626	0.928279	0.919668	0.971402	0.961698	-0.0606793	0.0285664	0.0942981	0.00580087	-0.000108794	0.0120401	-0.0730063		cytoplasm	GO:0044085 cellular component biogenesis; GO:0001649 osteoblast differentiation; GO:0010941 regulation of cell death; GO:0045321 leukocyte activation; GO:0006066 alcohol metabolic process; GO:0044255 cellular lipid metabolic process; GO:0044237 cellular metabolic process; GO:0032088 negative regulation of NF-kappaB transcription factor activity; GO:0033189 response to vitamin A; GO:0009605 respon…	GO:0016020 membrane; GO:0044421 extracellular region part; GO:0031090 organelle membrane; GO:0005737 cytoplasm; GO:0044433 cytoplasmic vesicle part; GO:0044438 microbody part; GO:0005623 cell; GO:1904813 ficolin-1-rich granule lumen; GO:0044422 organelle part; GO:0005778 peroxisomal membrane; GO:0070062 extracellular exosome; GO:0101002 ficolin-1-rich granule; GO:0005925 focal adhesion; GO:000562…	GO:1901265 nucleoside phosphate binding; GO:0005102 receptor binding; GO:0043167 ion binding; GO:0046983 protein dimerization activity; GO:0016209 antioxidant activity; GO:0004096 catalase activity; GO:0016787 hydrolase activity; GO:0005515 protein binding; GO:0000166 nucleotide binding; GO:0004046 aminoacylase activity; GO:0048037 cofactor binding; GO:0016491 oxidoreductase activity; GO:0097159 …	K03781	katE; catalase [EC:1.11.1.6]
2Hib	2Hib-P11142-526	P11142	526	K	Heat shock cognate 71 kDa protein	HSPA8					Homo sapiens	cytoplasm	0.182104		0.99359	1.01389	1.09325	1.01625	1.03139	1.00869	0.98709	1.02183	0.947937	1.02256	1.02154	1.04205	1.02383	0.97048	1	1.08419	1.03364	1.04508	0.893813	0.928044	0.891555	0.046414	0.0267727	-0.021578	0.040787	-0.00308399	0.0759883	-0.145098		cytoplasm	GO:0044700 single organism signaling; GO:0010608 posttranscriptional regulation of gene expression; GO:0006623 protein targeting to vacuole; GO:0006914 autophagy; GO:0044237 cellular metabolic process; GO:0008152 metabolic process; GO:0019693 ribose phosphate metabolic process; GO:0006396 RNA processing; GO:0044794 positive regulation by host of viral process; GO:0051716 cellular response to stim…	GO:0016020 membrane; GO:0044421 extracellular region part; GO:0031090 organelle membrane; GO:0000974 Prp19 complex; GO:0005737 cytoplasm; GO:0044433 cytoplasmic vesicle part; GO:0032991 macromolecular complex; GO:0005623 cell; GO:1904813 ficolin-1-rich granule lumen; GO:0044422 organelle part; GO:0005775 vacuolar lumen; GO:0043228 non-membrane-bounded organelle; GO:0005765 lysosomal membrane; GO:…	GO:0055131 C3HC4-type RING finger domain binding; GO:1901265 nucleoside phosphate binding; GO:0031625 ubiquitin protein ligase binding; GO:0005102 receptor binding; GO:0016817 hydrolase activity, acting on acid anhydrides; GO:0016787 hydrolase activity; GO:0005515 protein binding; GO:0003823 antigen binding; GO:0001786 phosphatidylserine binding; GO:0016887 ATPase activity; GO:0097159 organic cyc…	K03283	HSPA1s; heat shock 70kDa protein 1/2/6/8
2Hib	2Hib-P02549-1449	P02549	1449	K	Spectrin alpha chain, erythrocytic 1	SPTA1					Homo sapiens	cytoplasm	0.185621		0.939103	0.952991	0.942122	1.00758	0.997835	1.00977	1.02383	1.02579	1.0609	1.13333	1.10667	0.990769	0.96517	0.956642	0.926267	1.07495	0.943935	1.02869	0.882733	1.02491	1.04753	-0.0820414	0.00726784	0.052005	0.104471	-0.075198	0.020611	-0.0258212		cytoplasm	GO:0044700 single organism signaling; GO:0002694 regulation of leukocyte activation; GO:0065008 regulation of biological quality; GO:0032944 regulation of mononuclear cell proliferation; GO:0032989 cellular component morphogenesis; GO:0030832 regulation of actin filament length; GO:0044237 cellular metabolic process; GO:0009605 response to external stimulus; GO:0008152 metabolic process; GO:00300…	GO:0016020 membrane; GO:0005938 cell cortex; GO:0071944 cell periphery; GO:0005737 cytoplasm; GO:0099568 cytoplasmic region; GO:0030863 cortical cytoskeleton; GO:0031224 intrinsic component of membrane; GO:0030864 cortical actin cytoskeleton; GO:0044424 intracellular part; GO:0005623 cell; GO:0009898 cytoplasmic side of plasma membrane; GO:0098562 cytoplasmic side of membrane; GO:0044422 organell…	GO:0051015 actin filament binding; GO:0046982 protein heterodimerization activity; GO:0005085 guanyl-nucleotide exchange factor activity; GO:0043167 ion binding; GO:0046983 protein dimerization activity; GO:0044877 macromolecular complex binding; GO:0005515 protein binding; GO:0098772 molecular function regulator; GO:0008092 cytoskeletal protein binding; GO:0005200 structural constituent of cytos…	K06114	SPTA; spectrin alpha
2Hib	2Hib-P02549-1201	P02549	1201	K	Spectrin alpha chain, erythrocytic 1	SPTA1					Homo sapiens	cytoplasm	0.189341		0.933761	0.877137	0.92283	0.977248	0.910173	0.944625	1.21847	1.27083	1.26621	1.05026	0.89641	0.94359	0.88176	1.0369	1.0682	1.21663	0.989806	1.0584	0.762696	1.00277	0.80203	-0.134622	-0.0837253	0.323787	-0.0569319	-0.0113598	0.116666	-0.235034		cytoplasm	GO:0044700 single organism signaling; GO:0002694 regulation of leukocyte activation; GO:0065008 regulation of biological quality; GO:0032944 regulation of mononuclear cell proliferation; GO:0032989 cellular component morphogenesis; GO:0030832 regulation of actin filament length; GO:0044237 cellular metabolic process; GO:0009605 response to external stimulus; GO:0008152 metabolic process; GO:00300…	GO:0016020 membrane; GO:0005938 cell cortex; GO:0071944 cell periphery; GO:0005737 cytoplasm; GO:0099568 cytoplasmic region; GO:0030863 cortical cytoskeleton; GO:0031224 intrinsic component of membrane; GO:0030864 cortical actin cytoskeleton; GO:0044424 intracellular part; GO:0005623 cell; GO:0009898 cytoplasmic side of plasma membrane; GO:0098562 cytoplasmic side of membrane; GO:0044422 organell…	GO:0051015 actin filament binding; GO:0046982 protein heterodimerization activity; GO:0005085 guanyl-nucleotide exchange factor activity; GO:0043167 ion binding; GO:0046983 protein dimerization activity; GO:0044877 macromolecular complex binding; GO:0005515 protein binding; GO:0098772 molecular function regulator; GO:0008092 cytoskeletal protein binding; GO:0005200 structural constituent of cytos…	K06114	SPTA; spectrin alpha
2Hib	2Hib-P62826-71	P62826	71	K	GTP-binding nuclear protein Ran	RAN					Homo sapiens	cytoplasm	0.189341		1.01923	1.05769	1.08574	1.05634	1.01299	0.989142	0.93148	1.04663	1.00491	1.00615	0.928205	0.955897	0.901925	1.01107	0.992627	0.972279	0.955148	0.990779	1.12742	0.997232	0.993078	0.0756953	0.0273124	-0.00986264	-0.0545686	-0.0479049	-0.0400422	0.0530035		cytoplasm	GO:0044700 single organism signaling; GO:0050658 RNA transport; GO:0044085 cellular component biogenesis; GO:0022613 ribonucleoprotein complex biogenesis; GO:0021766 hippocampus development; GO:0022414 reproductive process; GO:0010608 posttranscriptional regulation of gene expression; GO:0007420 brain development; GO:0071384 cellular response to corticosteroid stimulus; GO:0009891 positive regula…	GO:0016020 membrane; GO:0044421 extracellular region part; GO:0044450 microtubule organizing center part; GO:0031410 cytoplasmic vesicle; GO:0031982 vesicle; GO:0005737 cytoplasm; GO:0036126 sperm flagellum; GO:0097729 9+2 motile cilium; GO:0032991 macromolecular complex; GO:0044424 intracellular part; GO:0005623 cell; GO:0002177 manchette; GO:0044422 organelle part; GO:0031074 nucleocytoplasmic …	GO:1901265 nucleoside phosphate binding; GO:0005102 receptor binding; GO:0016817 hydrolase activity, acting on acid anhydrides; GO:0050681 androgen receptor binding; GO:0005515 protein binding; GO:0016787 hydrolase activity; GO:0003682 chromatin binding; GO:0051427 hormone receptor binding; GO:0061676 importin-alpha family protein binding; GO:0097159 organic cyclic compound binding; GO:1901363 he…	K07936	RAN; GTP-binding nuclear protein Ran
2Hib	2Hib-P34932-766	P34932	766	K	Heat shock 70 kDa protein 4	HSPA4					Homo sapiens	cytoplasm	0.191048		1.01068	1.05128	1.08039	1.04442	1.05087	1.01086	1.13505	1.09226	1.02554	1.01333	0.958974	1.0041	0.972502	0.962177	0.96682	0.832649	0.878695	0.977459	1.00369	1.01661	0.955238	0.0663427	0.0499537	0.115488	-0.0118068	-0.0481775	-0.161226	-0.0123301		cytoplasm	GO:0044085 cellular component biogenesis; GO:0072594 establishment of protein localization to organelle; GO:0017038 protein import; GO:0006839 mitochondrial transport; GO:0044699 single-organism process; GO:0015031 protein transport; GO:0051234 establishment of localization; GO:0006605 protein targeting; GO:0035966 response to topologically incorrect protein; GO:0051649 establishment of localizat…	GO:0070062 extracellular exosome; GO:0043226 organelle; GO:0044421 extracellular region part; GO:0044464 cell part; GO:0005622 intracellular; GO:0005737 cytoplasm; GO:0031982 vesicle; GO:1903561 extracellular vesicle; GO:0044424 intracellular part; GO:0005829 cytosol; GO:0005623 cell; GO:0043227 membrane-bounded organelle; GO:0005576 extracellular region; GO:0043230 extracellular organelle; GO:00…	GO:0005524 ATP binding; GO:1901265 nucleoside phosphate binding; GO:0001882 nucleoside binding; GO:0043167 ion binding; GO:0005515 protein binding; GO:0000166 nucleotide binding; GO:0097159 organic cyclic compound binding; GO:1901363 heterocyclic compound binding; GO:0032549 ribonucleoside binding; GO:0097367 carbohydrate derivative binding; GO:0032553 ribonucleotide binding; GO:0005488 binding; …	K09489	HSPA4; heat shock 70kDa protein 4
2Hib	2Hib-P55347-151	P55347	151	K	Homeobox protein PKNOX1	PKNOX1					Homo sapiens	nucleus	0.197044		1.13355	0.969017	1.0343	0.921993	0.97619	0.940282	0.972195	1.02381	0.963654	0.987692	0.975385	1.05436	0.95417	0.98524	1.00553	1.07084	1.07136	1.03381	0.980609	1.00554	0.978311	0.0613634	-0.080257	-0.0200494	0.00751428	-0.0270594	0.0820521	-0.017307		nucleus	GO:0065008 regulation of biological quality; GO:0045321 leukocyte activation; GO:0001568 blood vessel development; GO:0002262 myeloid cell homeostasis; GO:0097659 nucleic acid-templated transcription; GO:0048869 cellular developmental process; GO:0009891 positive regulation of biosynthetic process; GO:0044699 single-organism process; GO:0009058 biosynthetic process; GO:0044237 cellular metabolic …	GO:0043226 organelle; GO:0043231 intracellular membrane-bounded organelle; GO:0043229 intracellular organelle; GO:0005634 nucleus; GO:0044464 cell part; GO:0005622 intracellular; GO:0005737 cytoplasm; GO:0032991 macromolecular complex; GO:0044424 intracellular part; GO:0043227 membrane-bounded organelle; GO:0043234 protein complex; GO:0005623 cell; GO:0005667 transcription factor complex;	GO:0097159 organic cyclic compound binding; GO:1901363 heterocyclic compound binding; GO:0001228 transcriptional activator activity, RNA polymerase II transcription regulatory region sequence-specific binding; GO:0000981 RNA polymerase II transcription factor activity, sequence-specific DNA binding; GO:0003677 DNA binding; GO:0046982 protein heterodimerization activity; GO:0003705 transcription f…
2Hib	2Hib-P63104-9	P63104	9	K	14-3-3 protein zeta/delta	YWHAZ					Homo sapiens	cytoplasm	0.197044		1.10684	1.0406	1.02894	1.07801	1.09632	0.991314	0.956306	0.921627	0.963654	0.946667	1.08718	1.05026	1.02658	0.910517	1.00737	0.89117	1.01019	1.00102	1.01016	0.964945	0.970005	0.0816714	0.0761497	-0.0785379	0.0374201	-0.0289323	-0.0500391	-0.0269463		cytoplasm	GO:0044700 single organism signaling; GO:0044085 cellular component biogenesis; GO:0010256 endomembrane system organization; GO:0065008 regulation of biological quality; GO:0007596 blood coagulation; GO:0010941 regulation of cell death; GO:0010608 posttranscriptional regulation of gene expression; GO:0006839 mitochondrial transport; GO:0023051 regulation of signaling; GO:0044699 single-organism p…	GO:0016020 membrane; GO:0005615 extracellular space; GO:0044421 extracellular region part; GO:0031090 organelle membrane; GO:0031410 cytoplasmic vesicle; GO:0030054 cell junction; GO:0005737 cytoplasm; GO:0031982 vesicle; GO:0044433 cytoplasmic vesicle part; GO:0044424 intracellular part; GO:0005623 cell; GO:0044422 organelle part; GO:0048770 pigment granule; GO:0031974 membrane-enclosed lumen; G…	GO:0003723 RNA binding; GO:0031625 ubiquitin protein ligase binding; GO:0019901 protein kinase binding; GO:0005515 protein binding; GO:0019900 kinase binding; GO:1901363 heterocyclic compound binding; GO:0097159 organic cyclic compound binding; GO:0050839 cell adhesion molecule binding; GO:0042802 identical protein binding; GO:0005488 binding; GO:0003676 nucleic acid binding; GO:0045296 cadherin …	K16197	YWHAB_Q_Z; 14-3-3 protein beta/theta/zeta
2Hib	2Hib-P04075-42	P04075	42	K	Fructose-bisphosphate aldolase A	ALDOA					Homo sapiens	cytoplasm	0.19751		0.939103	0.943376	0.997856	0.966414	1.0119	0.942454	1.10328	1.03671	1.03536	0.995897	1.07692	0.998974	1.00642	1.02306	0.951152	0.991786	0.949032	1.03074	1.00092	0.965867	1.04661	-0.0592788	-0.0392398	0.0813132	0.0331679	-0.0100435	-0.0145644	0.0056499		cytoplasm	GO:0044085 cellular component biogenesis; GO:0065008 regulation of biological quality; GO:0009116 nucleoside metabolic process; GO:0045321 leukocyte activation; GO:0006165 nucleoside diphosphate phosphorylation; GO:0019362 pyridine nucleotide metabolic process; GO:0006096 glycolytic process; GO:0009163 nucleoside biosynthetic process; GO:0046129 purine ribonucleoside biosynthetic process; GO:0009…	GO:0016020 membrane; GO:0034774 secretory granule lumen; GO:1904724 tertiary granule lumen; GO:0005615 extracellular space; GO:0044421 extracellular region part; GO:0031410 cytoplasmic vesicle; GO:0030016 myofibril; GO:0005737 cytoplasm; GO:0031982 vesicle; GO:0044433 cytoplasmic vesicle part; GO:0099512 supramolecular fiber; GO:0044424 intracellular part; GO:0099080 supramolecular complex; GO:00…	GO:0003723 RNA binding; GO:0015631 tubulin binding; GO:0016829 lyase activity; GO:0005515 protein binding; GO:0048029 monosaccharide binding; GO:1901363 heterocyclic compound binding; GO:0097159 organic cyclic compound binding; GO:0050839 cell adhesion molecule binding; GO:0042802 identical protein binding; GO:0008092 cytoskeletal protein binding; GO:0004332 fructose-bisphosphate aldolase activit…	K01623	ALDO; fructose-bisphosphate aldolase, class I [EC:4.1.2.13]
2Hib	2Hib-P11171-372	P11171	372	K	Protein 4.1	EPB41					Homo sapiens	nucleus	0.202055		0.967949	0.99359	0.94105	0.939328	0.967532	0.997828	0.999007	1.06151	1.00098	1.03487	1.02667	1.04615	1.04766	0.979705	0.970507	1.05441	0.978593	1.03176	0.962142	1	1.01892	-0.0479771	-0.0470177	0.0286994	0.0508383	-0.00186543	0.0301115	-0.00954565		nucleus	GO:0044085 cellular component biogenesis; GO:0031032 actomyosin structure organization; GO:0016043 cellular component organization; GO:0071822 protein complex subunit organization; GO:0030866 cortical actin cytoskeleton organization; GO:0032092 positive regulation of protein binding; GO:0051098 regulation of binding; GO:0044763 single-organism cellular process; GO:0044699 single-organism process;…	GO:0016020 membrane; GO:0005938 cell cortex; GO:0019898 extrinsic component of membrane; GO:0030054 cell junction; GO:0071944 cell periphery; GO:0005737 cytoplasm; GO:0099568 cytoplasmic region; GO:0030863 cortical cytoskeleton; GO:0032991 macromolecular complex; GO:0044424 intracellular part; GO:0005623 cell; GO:0009898 cytoplasmic side of plasma membrane; GO:0098562 cytoplasmic side of membrane…	GO:0008092 cytoskeletal protein binding; GO:0005545 1-phosphatidylinositol binding; GO:0005200 structural constituent of cytoskeleton; GO:0005488 binding; GO:0005543 phospholipid binding; GO:0035091 phosphatidylinositol binding; GO:0043167 ion binding; GO:0003779 actin binding; GO:0008289 lipid binding; GO:0005515 protein binding; GO:0043168 anion binding; GO:0005198 structural molecule activity;…	K06107
2Hib	2Hib-P16452-204	P16452	204	K	Erythrocyte membrane protein band 4.2	EPB42					Homo sapiens	cytoplasm	0.206772		0.942308	0.963675	0.94105	0.907909	1.01515	1.0228	1.0864	1.11706	0.986248	1.01026	0.96	0.934359	1.03208	0.998155	1.08295	1.09035	0.958206	1.05533	0.934441	0.99262	0.977388	-0.075589	-0.0283865	0.0864273	-0.0473744	0.0526191	0.046963	-0.0471691		cytoplasm	GO:0021700 developmental maturation; GO:0065008 regulation of biological quality; GO:0002262 myeloid cell homeostasis; GO:0048869 cellular developmental process; GO:0032989 cellular component morphogenesis; GO:0044699 single-organism process; GO:0044237 cellular metabolic process; GO:0034101 erythrocyte homeostasis; GO:0008152 metabolic process; GO:0043249 erythrocyte maturation; GO:0061515 myelo…	GO:0043229 intracellular organelle; GO:0016020 membrane; GO:0005938 cell cortex; GO:0043232 intracellular non-membrane-bounded organelle; GO:0071944 cell periphery; GO:0099568 cytoplasmic region; GO:0005737 cytoplasm; GO:0030863 cortical cytoskeleton; GO:0044424 intracellular part; GO:0005623 cell; GO:0005886 plasma membrane; GO:0043228 non-membrane-bounded organelle; GO:0043226 organelle; GO:000…	GO:0005524 ATP binding; GO:1901265 nucleoside phosphate binding; GO:0001882 nucleoside binding; GO:0043167 ion binding; GO:0005515 protein binding; GO:0000166 nucleotide binding; GO:0016755 transferase activity, transferring amino-acyl groups; GO:0097159 organic cyclic compound binding; GO:1901363 heterocyclic compound binding; GO:0032549 ribonucleoside binding; GO:0016746 transferase activity, t…
2Hib	2Hib-P02549-416	P02549	416	K	Spectrin alpha chain, erythrocytic 1	SPTA1					Homo sapiens	cytoplasm	0.207858		0.971154	0.92735	0.924973	1.01625	1.06926	1.0836	0.82721	0.89881	0.78389	1.02359	0.889231	0.917949	1.14574	1.09779	1.14009	1.00719	0.994903	1.16189	1.00646	1.11255	0.992155	-0.0878527	0.0785714	-0.259622	-0.0864157	0.173341	0.0731423	0.0505992		cytoplasm	GO:0044700 single organism signaling; GO:0002694 regulation of leukocyte activation; GO:0065008 regulation of biological quality; GO:0032944 regulation of mononuclear cell proliferation; GO:0032989 cellular component morphogenesis; GO:0030832 regulation of actin filament length; GO:0044237 cellular metabolic process; GO:0009605 response to external stimulus; GO:0008152 metabolic process; GO:00300…	GO:0016020 membrane; GO:0005938 cell cortex; GO:0071944 cell periphery; GO:0005737 cytoplasm; GO:0099568 cytoplasmic region; GO:0030863 cortical cytoskeleton; GO:0031224 intrinsic component of membrane; GO:0030864 cortical actin cytoskeleton; GO:0044424 intracellular part; GO:0005623 cell; GO:0009898 cytoplasmic side of plasma membrane; GO:0098562 cytoplasmic side of membrane; GO:0044422 organell…	GO:0051015 actin filament binding; GO:0046982 protein heterodimerization activity; GO:0005085 guanyl-nucleotide exchange factor activity; GO:0043167 ion binding; GO:0046983 protein dimerization activity; GO:0044877 macromolecular complex binding; GO:0005515 protein binding; GO:0098772 molecular function regulator; GO:0008092 cytoskeletal protein binding; GO:0005200 structural constituent of cytos…	K06114	SPTA; spectrin alpha
2Hib	2Hib-P00915-128	P00915	128	K	Carbonic anhydrase 1	CA1					Homo sapiens	cytoplasm	0.211841		0.961538	0.985043	0.962487	0.934995	0.896104	0.863192	1.05561	1.0506	0.991159	1.05744	1.04615	1.08615	0.970669	0.993542	1.04793	1.0729	1.09276	1.13525	0.959372	0.943727	0.917397	-0.0444956	-0.155826	0.0454912	0.0882979	0.00508073	0.137498	-0.0892592		cytoplasm	GO:0006810 transport; GO:0006820 anion transport; GO:0015711 organic anion transport; GO:0008152 metabolic process; GO:0006730 one-carbon metabolic process; GO:0006811 ion transport; GO:0044710 single-organism metabolic process; GO:0044281 small molecule metabolic process; GO:0015701 bicarbonate transport; GO:0044763 single-organism cellular process; GO:0044699 single-organism process; GO:0071702…	GO:0070062 extracellular exosome; GO:0043226 organelle; GO:0044421 extracellular region part; GO:0044464 cell part; GO:0005622 intracellular; GO:0005737 cytoplasm; GO:0031982 vesicle; GO:1903561 extracellular vesicle; GO:0044424 intracellular part; GO:0005829 cytosol; GO:0005623 cell; GO:0043227 membrane-bounded organelle; GO:0005576 extracellular region; GO:0043230 extracellular organelle; GO:00…	GO:0052689 carboxylic ester hydrolase activity; GO:0043167 ion binding; GO:0016829 lyase activity; GO:0016836 hydro-lyase activity; GO:0005515 protein binding; GO:0016787 hydrolase activity; GO:0008270 zinc ion binding; GO:0004089 carbonate dehydratase activity; GO:0016835 carbon-oxygen lyase activity; GO:0004064 arylesterase activity; GO:0046914 transition metal ion binding; GO:0003824 catalytic…	K01672	CA; carbonic anhydrase [EC:4.2.1.1]
2Hib	2Hib-P00915-81	P00915	81	K	Carbonic anhydrase 1	CA1					Homo sapiens	cytoplasm	0.211841		0.995726	0.976496	0.953912	0.949079	0.980519	1.00869	1.00397	0.982143	0.963654	1.02564	1.01128	0.982564	1.02841	1.02399	0.993548	0.99692	1.03262	1.05328	1.00462	0.997232	1.04845	-0.0361882	-0.0304347	-0.0245628	0.00911158	0.0217595	0.0389153	0.0236369		cytoplasm	GO:0006810 transport; GO:0006820 anion transport; GO:0015711 organic anion transport; GO:0008152 metabolic process; GO:0006730 one-carbon metabolic process; GO:0006811 ion transport; GO:0044710 single-organism metabolic process; GO:0044281 small molecule metabolic process; GO:0015701 bicarbonate transport; GO:0044763 single-organism cellular process; GO:0044699 single-organism process; GO:0071702…	GO:0070062 extracellular exosome; GO:0043226 organelle; GO:0044421 extracellular region part; GO:0044464 cell part; GO:0005622 intracellular; GO:0005737 cytoplasm; GO:0031982 vesicle; GO:1903561 extracellular vesicle; GO:0044424 intracellular part; GO:0005829 cytosol; GO:0005623 cell; GO:0043227 membrane-bounded organelle; GO:0005576 extracellular region; GO:0043230 extracellular organelle; GO:00…	GO:0052689 carboxylic ester hydrolase activity; GO:0043167 ion binding; GO:0016829 lyase activity; GO:0016836 hydro-lyase activity; GO:0005515 protein binding; GO:0016787 hydrolase activity; GO:0008270 zinc ion binding; GO:0004089 carbonate dehydratase activity; GO:0016835 carbon-oxygen lyase activity; GO:0004064 arylesterase activity; GO:0046914 transition metal ion binding; GO:0003824 catalytic…	K01672	CA; carbonic anhydrase [EC:4.2.1.1]
2Hib	2Hib-P02549-365	P02549	365	K	Spectrin alpha chain, erythrocytic 1	SPTA1					Homo sapiens	cytoplasm	0.211841		0.933761	0.940171	0.873526	0.908992	1.01515	1.00869	0.963257	0.906746	0.892927	1.15692	0.90359	0.895385	0.886343	1.09779	1.08295	1.1499	1.12029	1.05328	1.01754	1.01199	1.17397	-0.127652	-0.0344958	-0.119541	-0.0317959	0.0251664	0.146753	0.0912298		cytoplasm	GO:0044700 single organism signaling; GO:0002694 regulation of leukocyte activation; GO:0065008 regulation of biological quality; GO:0032944 regulation of mononuclear cell proliferation; GO:0032989 cellular component morphogenesis; GO:0030832 regulation of actin filament length; GO:0044237 cellular metabolic process; GO:0009605 response to external stimulus; GO:0008152 metabolic process; GO:00300…	GO:0016020 membrane; GO:0005938 cell cortex; GO:0071944 cell periphery; GO:0005737 cytoplasm; GO:0099568 cytoplasmic region; GO:0030863 cortical cytoskeleton; GO:0031224 intrinsic component of membrane; GO:0030864 cortical actin cytoskeleton; GO:0044424 intracellular part; GO:0005623 cell; GO:0009898 cytoplasmic side of plasma membrane; GO:0098562 cytoplasmic side of membrane; GO:0044422 organell…	GO:0051015 actin filament binding; GO:0046982 protein heterodimerization activity; GO:0005085 guanyl-nucleotide exchange factor activity; GO:0043167 ion binding; GO:0046983 protein dimerization activity; GO:0044877 macromolecular complex binding; GO:0005515 protein binding; GO:0098772 molecular function regulator; GO:0008092 cytoskeletal protein binding; GO:0005200 structural constituent of cytos…	K06114	SPTA; spectrin alpha
2Hib	2Hib-P11277-1519	P11277	1519	K	Spectrin beta chain, erythrocytic	SPTB					Homo sapiens	nucleus	0.211841		1.11111	1.00214	1.03644	0.969664	1.00649	0.954397	0.985104	1.06151	0.943026	1.00308	1.00308	1.06462	0.944088	1.01015	1.05991	0.953799	0.966361	0.995902	1.04894	0.95941	0.954315	0.0689071	-0.0341477	-0.00672258	0.0330656	0.00516606	-0.041178	-0.0194382		nucleus	GO:0044700 single organism signaling; GO:0030833 regulation of actin filament polymerization; GO:0065008 regulation of biological quality; GO:0030835 negative regulation of actin filament depolymerization; GO:0051129 negative regulation of cellular component organization; GO:0048869 cellular developmental process; GO:0048666 neuron development; GO:0044699 single-organism process; GO:0032989 cellu…	GO:0016020 membrane; GO:0005938 cell cortex; GO:0071944 cell periphery; GO:0005737 cytoplasm; GO:0099568 cytoplasmic region; GO:0030863 cortical cytoskeleton; GO:0031224 intrinsic component of membrane; GO:0032991 macromolecular complex; GO:0030864 cortical actin cytoskeleton; GO:0044424 intracellular part; GO:0005623 cell; GO:0009898 cytoplasmic side of plasma membrane; GO:0098562 cytoplasmic si…	GO:0051015 actin filament binding; GO:0008092 cytoskeletal protein binding; GO:0005085 guanyl-nucleotide exchange factor activity; GO:0005200 structural constituent of cytoskeleton; GO:0005488 binding; GO:0044877 macromolecular complex binding; GO:0003779 actin binding; GO:0005088 Ras guanyl-nucleotide exchange factor activity; GO:0005515 protein binding; GO:0098772 molecular function regulator; …	K06115
[truncated: 6,298 more rows]
[truncated: 3 more columns]
