# Supplementary material for: Protein Modification Characteristics of the Malaria Parasite Plasmodium falciparum and the Infected Erythrocytes
Source: Mol Cell Proteomics. 2020 Nov 24;20:100001. doi: 10.1074/mcp.RA120.002375 (PMC7857547; doi:10.1074/mcp.RA120.002375)
Supplement: Supplemental Dataset 25 [file mmc25.xlsx]

## Sheet: GO-Plasmodium
Modification	GO Terms Level 1	GO Terms ID	GO Terms Level	GO Terms Description	Mapping	Background	All Mapping	All Background	Fold Enrichment	p value
Ac	Molecular Function	GO:0046982	5	protein heterodimerization activity	8	16	62	2769	22.33	4.46e-10
Ac	Molecular Function	GO:0046983	4	protein dimerization activity	8	39	62	2769	9.16	1.42e-06
Ac	Molecular Function	GO:0005515	3	protein binding	28	772	62	2769	1.62	0.00243887
Ac	Molecular Function	GO:0004407	6	histone deacetylase activity	2	4	62	2769	22.33	0.00287571
Ac	Molecular Function	GO:0033558	5	protein deacetylase activity	2	4	62	2769	22.33	0.00287571
Ac	Molecular Function	GO:0019213	4	deacetylase activity	2	6	62	2769	14.89	0.00698373
Ac	Molecular Function	GO:0003677	5	DNA binding	10	185	62	2769	2.41	0.00704765
Ac	Molecular Function	GO:0003735	3	structural constituent of ribosome	9	158	62	2769	2.54	0.0076059
Ac	Molecular Function	GO:0005198	2	structural molecule activity	9	194	62	2769	2.07	0.0266663
Ac	Molecular Function	GO:0016811	5	hydrolase activity, acting on carbon-nitrogen (but not peptide) bonds, in linear amides	2	13	62	2769	6.87	0.0328336
Ac	Molecular Function	GO:0046872	5	metal ion binding	12	334	62	2769	1.6	0.0628277
Ac	Molecular Function	GO:0043169	4	cation binding	12	339	62	2769	1.58	0.0688986
Ac	Molecular Function	GO:0016810	4	hydrolase activity, acting on carbon-nitrogen (but not peptide) bonds	2	23	62	2769	3.88	0.0924068
Ac	Molecular Function	GO:0000287	6	magnesium ion binding	2	25	62	2769	3.57	0.106538
Ac	Molecular Function	GO:0008270	7	zinc ion binding	5	120	62	2769	1.86	0.128509
Ac	Molecular Function	GO:0003729	6	mRNA binding	2	32	62	2769	2.79	0.159778
Ac	Molecular Function	GO:0016835	4	carbon-oxygen lyase activity	2	32	62	2769	2.79	0.159778
Ac	Molecular Function	GO:0008234	6	cysteine-type peptidase activity	2	37	62	2769	2.41	0.200262
Ac	Molecular Function	GO:0005509	6	calcium ion binding	2	38	62	2769	2.35	0.208513
Ac	Molecular Function	GO:0016773	5	phosphotransferase activity, alcohol group as acceptor	5	142	62	2769	1.57	0.210032
Ac	Molecular Function	GO:0046914	6	transition metal ion binding	5	145	62	2769	1.54	0.222312
Ac	Molecular Function	GO:0048037	3	cofactor binding	2	47	62	2769	1.9	0.283788
Ac	Molecular Function	GO:0019001	7	guanyl nucleotide binding	3	83	62	2769	1.61	0.28392
Ac	Molecular Function	GO:0032561	8	guanyl ribonucleotide binding	3	83	62	2769	1.61	0.28392
Ac	Molecular Function	GO:0005525	9	GTP binding	3	83	62	2769	1.61	0.28392
Ac	Molecular Function	GO:0004175	6	endopeptidase activity	3	89	62	2769	1.51	0.321178
Ac	Molecular Function	GO:0050839	4	cell adhesion molecule binding	2	57	62	2769	1.57	0.366803
Ac	Cellular Component	GO:0000786	11	nucleosome	8	8	68	3354	49.32	1.88e-14
Ac	Cellular Component	GO:0044815	3	DNA packaging complex	8	12	68	3354	32.88	8.71e-12
Ac	Cellular Component	GO:0000785	10	chromatin	8	15	68	3354	26.31	1.08e-10
Ac	Cellular Component	GO:0032993	3	protein-DNA complex	8	21	68	3354	18.79	3.1e-09
Ac	Cellular Component	GO:0044427	9	chromosomal part	8	57	68	3354	6.92	1.41e-05
Ac	Cellular Component	GO:0005694	8	chromosome	8	68	68	3354	5.8	5.28e-05
Ac	Cellular Component	GO:0044445	9	cytosolic part	10	113	68	3354	4.36	7.09e-05
Ac	Cellular Component	GO:0022626	10	cytosolic ribosome	9	92	68	3354	4.83	7.71e-05
Ac	Cellular Component	GO:0043232	7	intracellular non-membrane-bounded organelle	20	419	68	3354	2.35	0.000142532
Ac	Cellular Component	GO:0043228	3	non-membrane-bounded organelle	20	420	68	3354	2.35	0.00014739
Ac	Cellular Component	GO:0000790	13	nuclear chromatin	3	7	68	3354	21.14	0.000263309
Ac	Cellular Component	GO:0005634	8	nucleus	24	599	68	3354	1.98	0.000399269
Ac	Cellular Component	GO:0044391	9	ribosomal subunit	9	141	68	3354	3.15	0.00188219
Ac	Cellular Component	GO:0022625	11	cytosolic large ribosomal subunit	5	52	68	3354	4.74	0.00367032
Ac	Cellular Component	GO:0022627	11	cytosolic small ribosomal subunit	4	37	68	3354	5.33	0.00616881
Ac	Cellular Component	GO:0005840	8	ribosome	9	175	68	3354	2.54	0.00799667
Ac	Cellular Component	GO:0005829	8	cytosol	10	227	68	3354	2.17	0.0148396
Ac	Cellular Component	GO:0015935	10	small ribosomal subunit	4	52	68	3354	3.79	0.0201561
Ac	Cellular Component	GO:0030529	6	intracellular ribonucleoprotein complex	13	355	68	3354	1.81	0.0236328
Ac	Cellular Component	GO:1990904	3	ribonucleoprotein complex	13	355	68	3354	1.81	0.0236328
Ac	Cellular Component	GO:0044454	12	nuclear chromosome part	3	31	68	3354	4.77	0.0238919
Ac	Cellular Component	GO:0000228	11	nuclear chromosome	3	35	68	3354	4.23	0.0328537
Ac	Cellular Component	GO:0015934	10	large ribosomal subunit	5	89	68	3354	2.77	0.0330074
Ac	Cellular Component	GO:0000323	9	lytic vacuole	3	58	68	3354	2.55	0.111933
Ac	Cellular Component	GO:0005764	10	lysosome	3	58	68	3354	2.55	0.111933
Ac	Cellular Component	GO:0031981	10	nuclear lumen	7	212	68	3354	1.63	0.135117
Ac	Cellular Component	GO:0009986	4	cell surface	2	33	68	3354	2.99	0.143334
Ac	Cellular Component	GO:0020008	6	rhoptry	2	35	68	3354	2.82	0.157511
Ac	Cellular Component	GO:0005773	8	vacuole	3	75	68	3354	1.97	0.19362
Ac	Cellular Component	GO:0032010	12	phagolysosome	2	44	68	3354	2.24	0.223877
Ac	Cellular Component	GO:0005767	11	secondary lysosome	2	44	68	3354	2.24	0.223877
Ac	Cellular Component	GO:0020020	13	food vacuole	2	44	68	3354	2.24	0.223877
Ac	Cellular Component	GO:0045335	10	phagocytic vesicle	2	44	68	3354	2.24	0.223877
Ac	Cellular Component	GO:0030139	9	endocytic vesicle	2	50	68	3354	1.97	0.269301
Ac	Cellular Component	GO:0030684	7	preribosome	2	56	68	3354	1.76	0.314744
Ac	Cellular Component	GO:0020007	5	apical complex	2	58	68	3354	1.7	0.329787
Ac	Cellular Component	GO:0045177	4	apical part of cell	2	60	68	3354	1.64	0.344746
Ac	Biological Process	GO:0006325	6	chromatin organization	10	66	53	2626	7.51	4.17e-07
Ac	Biological Process	GO:0051276	5	chromosome organization	12	127	53	2626	4.68	4.77e-06
Ac	Biological Process	GO:0006333	7	chromatin assembly or disassembly	5	15	53	2626	16.52	7.13e-06
Ac	Biological Process	GO:0006996	4	organelle organization	16	301	53	2626	2.63	0.000167711
Ac	Biological Process	GO:0016043	3	cellular component organization	18	407	53	2626	2.19	0.00061388
Ac	Biological Process	GO:0006476	9	protein deacetylation	2	4	53	2626	24.77	0.00233715
Ac	Biological Process	GO:0045814	8	negative regulation of gene expression, epigenetic	2	4	53	2626	24.77	0.00233715
Ac	Biological Process	GO:0006342	12	chromatin silencing	2	4	53	2626	24.77	0.00233715
Ac	Biological Process	GO:0016575	10	histone deacetylation	2	4	53	2626	24.77	0.00233715
Ac	Biological Process	GO:0006096	13	glycolytic process	3	16	53	2626	9.29	0.00361147
Ac	Biological Process	GO:0006757	12	ATP generation from ADP	3	16	53	2626	9.29	0.00361147
Ac	Biological Process	GO:0046031	11	ADP metabolic process	3	16	53	2626	9.29	0.00361147
Ac	Biological Process	GO:0071840	2	cellular component organization or biogenesis	19	512	53	2626	1.84	0.00363651
Ac	Biological Process	GO:0035601	8	protein deacylation	2	5	53	2626	19.82	0.00384491
Ac	Biological Process	GO:0098732	6	macromolecule deacylation	2	5	53	2626	19.82	0.00384491
Ac	Biological Process	GO:0009185	9	ribonucleoside diphosphate metabolic process	3	17	53	2626	8.74	0.00432323
Ac	Biological Process	GO:0009179	10	purine ribonucleoside diphosphate metabolic process	3	17	53	2626	8.74	0.00432323
Ac	Biological Process	GO:0009135	9	purine nucleoside diphosphate metabolic process	3	17	53	2626	8.74	0.00432323
Ac	Biological Process	GO:0044724	6	single-organism carbohydrate catabolic process	3	17	53	2626	8.74	0.00432323
Ac	Biological Process	GO:0042278	8	purine nucleoside metabolic process	5	55	53	2626	4.5	0.00447609
Ac	Biological Process	GO:0046128	9	purine ribonucleoside metabolic process	5	55	53	2626	4.5	0.00447609
Ac	Biological Process	GO:0016052	5	carbohydrate catabolic process	3	18	53	2626	8.26	0.00511442
Ac	Biological Process	GO:0040029	7	regulation of gene expression, epigenetic	2	6	53	2626	16.52	0.00569294
Ac	Biological Process	GO:0016458	8	gene silencing	2	6	53	2626	16.52	0.00569294
Ac	Biological Process	GO:0006165	10	nucleoside diphosphate phosphorylation	3	19	53	2626	7.82	0.00598746
Ac	Biological Process	GO:0000027	9	ribosomal large subunit assembly	3	19	53	2626	7.82	0.00598746
Ac	Biological Process	GO:0072521	5	purine-containing compound metabolic process	5	59	53	2626	4.2	0.00606061
Ac	Biological Process	GO:1901564	4	organonitrogen compound metabolic process	17	461	53	2626	1.83	0.00689484
Ac	Biological Process	GO:0016570	8	histone modification	4	40	53	2626	4.95	0.00789721
Ac	Biological Process	GO:0009132	8	nucleoside diphosphate metabolic process	3	21	53	2626	7.08	0.00798744
Ac	Biological Process	GO:0016569	7	covalent chromatin modification	4	41	53	2626	4.83	0.00862187
Ac	Biological Process	GO:0009119	8	ribonucleoside metabolic process	5	66	53	2626	3.75	0.00972518
Ac	Biological Process	GO:0045892	11	negative regulation of transcription, DNA-templated	2	8	53	2626	12.39	0.0103549
Ac	Biological Process	GO:0009116	7	nucleoside metabolic process	5	69	53	2626	3.59	0.0116844
Ac	Biological Process	GO:1901657	5	glycosyl compound metabolic process	5	69	53	2626	3.59	0.0116844
Ac	Biological Process	GO:0006334	9	nucleosome assembly	2	9	53	2626	11.01	0.0131423
Ac	Biological Process	GO:0016573	12	histone acetylation	2	9	53	2626	11.01	0.0131423
Ac	Biological Process	GO:0009126	9	purine nucleoside monophosphate metabolic process	4	47	53	2626	4.22	0.0138919
Ac	Biological Process	GO:0009167	10	purine ribonucleoside monophosphate metabolic process	4	47	53	2626	4.22	0.0138919
Ac	Biological Process	GO:0006090	9	pyruvate metabolic process	3	26	53	2626	5.72	0.0145447
Ac	Biological Process	GO:0009161	9	ribonucleoside monophosphate metabolic process	4	49	53	2626	4.04	0.0160202
Ac	Biological Process	GO:0044723	5	single-organism carbohydrate metabolic process	3	27	53	2626	5.51	0.0161327
Ac	Biological Process	GO:0031497	8	chromatin assembly	2	10	53	2626	9.91	0.0162171
Ac	Biological Process	GO:0018394	10	peptidyl-lysine acetylation	2	10	53	2626	9.91	0.0162171
Ac	Biological Process	GO:0018393	11	internal peptidyl-lysine acetylation	2	10	53	2626	9.91	0.0162171
Ac	Biological Process	GO:0022607	4	cellular component assembly	8	166	53	2626	2.39	0.016545
Ac	Biological Process	GO:0009123	8	nucleoside monophosphate metabolic process	4	50	53	2626	3.96	0.0171574
Ac	Biological Process	GO:1901566	5	organonitrogen compound biosynthetic process	14	386	53	2626	1.8	0.0175573
Ac	Biological Process	GO:0019362	9	pyridine nucleotide metabolic process	3	28	53	2626	5.31	0.0178147
Ac	Biological Process	GO:0046496	10	nicotinamide nucleotide metabolic process	3	28	53	2626	5.31	0.0178147
Ac	Biological Process	GO:0046939	9	nucleotide phosphorylation	3	28	53	2626	5.31	0.0178147
Ac	Biological Process	GO:0006475	10	internal protein amino acid acetylation	2	11	53	2626	9.01	0.0195669
Ac	Biological Process	GO:0070925	5	organelle assembly	4	54	53	2626	3.67	0.0222079
Ac	Biological Process	GO:0034728	7	nucleosome organization	2	12	53	2626	8.26	0.0231799
Ac	Biological Process	GO:0051253	8	negative regulation of RNA metabolic process	2	12	53	2626	8.26	0.0231799
Ac	Biological Process	GO:1903507	10	negative regulation of nucleic acid-templated transcription	2	12	53	2626	8.26	0.0231799
Ac	Biological Process	GO:1902679	9	negative regulation of RNA biosynthetic process	2	12	53	2626	8.26	0.0231799
Ac	Biological Process	GO:0045934	7	negative regulation of nucleobase-containing compound metabolic process	2	12	53	2626	8.26	0.0231799
Ac	Biological Process	GO:0006163	9	purine nucleotide metabolic process	4	55	53	2626	3.6	0.0235986
Ac	Biological Process	GO:0009150	10	purine ribonucleotide metabolic process	4	55	53	2626	3.6	0.0235986
Ac	Biological Process	GO:0072524	5	pyridine-containing compound metabolic process	3	32	53	2626	4.65	0.0254908
Ac	Biological Process	GO:0006733	6	oxidoreduction coenzyme metabolic process	3	32	53	2626	4.65	0.0254908
Ac	Biological Process	GO:0006473	9	protein acetylation	2	13	53	2626	7.62	0.0270443
Ac	Biological Process	GO:0009259	9	ribonucleotide metabolic process	4	58	53	2626	3.42	0.0280856
Ac	Biological Process	GO:0042255	8	ribosome assembly	3	34	53	2626	4.37	0.0298989
Ac	Biological Process	GO:0065004	7	protein-DNA complex assembly	2	15	53	2626	6.61	0.0354834
Ac	Biological Process	GO:2000113	8	negative regulation of cellular macromolecule biosynthetic process	2	15	53	2626	6.61	0.0354834
Ac	Biological Process	GO:0019693	6	ribose phosphate metabolic process	4	64	53	2626	3.1	0.038505
Ac	Biological Process	GO:0005975	4	carbohydrate metabolic process	3	39	53	2626	3.81	0.0425655
Ac	Biological Process	GO:0006323	7	DNA packaging	2	17	53	2626	5.83	0.0447983
Ac	Biological Process	GO:0043543	8	protein acylation	2	17	53	2626	5.83	0.0447983
Ac	Biological Process	GO:0046034	11	ATP metabolic process	3	40	53	2626	3.72	0.0453764
Ac	Biological Process	GO:0071824	5	protein-DNA complex subunit organization	2	18	53	2626	5.51	0.0497588
Ac	Biological Process	GO:0042273	6	ribosomal large subunit biogenesis	3	42	53	2626	3.54	0.0512696
Ac	Biological Process	GO:0009205	10	purine ribonucleoside triphosphate metabolic process	3	42	53	2626	3.54	0.0512696
Ac	Biological Process	GO:0010629	7	negative regulation of gene expression	3	42	53	2626	3.54	0.0512696
Ac	Biological Process	GO:0009199	9	ribonucleoside triphosphate metabolic process	3	43	53	2626	3.46	0.0543499
Ac	Biological Process	GO:0009144	9	purine nucleoside triphosphate metabolic process	3	43	53	2626	3.46	0.0543499
Ac	Biological Process	GO:0010558	7	negative regulation of macromolecule biosynthetic process	2	19	53	2626	5.22	0.0549084
Ac	Biological Process	GO:0051172	6	negative regulation of nitrogen compound metabolic process	2	19	53	2626	5.22	0.0549084
Ac	Biological Process	GO:1901575	4	organic substance catabolic process	8	209	53	2626	1.9	0.0553547
Ac	Biological Process	GO:0006412	8	translation	10	286	53	2626	1.73	0.0560232
Ac	Biological Process	GO:0043043	7	peptide biosynthetic process	10	288	53	2626	1.72	0.0582746
Ac	Biological Process	GO:0055086	6	nucleobase-containing small molecule metabolic process	5	106	53	2626	2.34	0.0602232
Ac	Biological Process	GO:0065003	5	macromolecular complex assembly	6	141	53	2626	2.11	0.0618447
Ac	Biological Process	GO:0009890	6	negative regulation of biosynthetic process	2	21	53	2626	4.72	0.0657377
Ac	Biological Process	GO:0031327	7	negative regulation of cellular biosynthetic process	2	21	53	2626	4.72	0.0657377
Ac	Biological Process	GO:0009141	8	nucleoside triphosphate metabolic process	3	47	53	2626	3.16	0.0675366
Ac	Biological Process	GO:0043604	6	amide biosynthetic process	10	297	53	2626	1.67	0.0691567
Ac	Biological Process	GO:0009056	3	catabolic process	8	219	53	2626	1.81	0.0692774
Ac	Biological Process	GO:0006518	6	peptide metabolic process	10	304	53	2626	1.63	0.0784871
Ac	Biological Process	GO:0010605	6	negative regulation of macromolecule metabolic process	3	52	53	2626	2.86	0.0858723
Ac	Biological Process	GO:0051186	4	cofactor metabolic process	4	84	53	2626	2.36	0.0872915
Ac	Biological Process	GO:0046129	10	purine ribonucleoside biosynthetic process	2	25	53	2626	3.96	0.0892736
Ac	Biological Process	GO:0042451	9	purine nucleoside biosynthetic process	2	25	53	2626	3.96	0.0892736
Ac	Biological Process	GO:0009892	5	negative regulation of metabolic process	3	54	53	2626	2.75	0.0937469
Ac	Biological Process	GO:0043603	5	cellular amide metabolic process	10	315	53	2626	1.57	0.094712
Ac	Biological Process	GO:0044712	4	single-organism catabolic process	3	55	53	2626	2.7	0.097794
Ac	Biological Process	GO:0010468	6	regulation of gene expression	7	197	53	2626	1.76	0.0978173
Ac	Biological Process	GO:0051252	7	regulation of RNA metabolic process	5	123	53	2626	2.01	0.0995406
Ac	Biological Process	GO:0043933	4	macromolecular complex subunit organization	6	160	53	2626	1.86	0.100114
Ac	Biological Process	GO:0031324	6	negative regulation of cellular metabolic process	2	27	53	2626	3.67	0.10185
Ac	Biological Process	GO:0044085	3	cellular component biogenesis	9	279	53	2626	1.6	0.102763
Ac	Biological Process	GO:0006732	5	coenzyme metabolic process	3	58	53	2626	2.56	0.110355
Ac	Biological Process	GO:0009117	8	nucleotide metabolic process	4	92	53	2626	2.15	0.112566
Ac	Biological Process	GO:0006753	7	nucleoside phosphate metabolic process	4	93	53	2626	2.13	0.115937
Ac	Biological Process	GO:0019219	6	regulation of nucleobase-containing compound metabolic process	5	130	53	2626	1.91	0.118804
Ac	Biological Process	GO:0072522	6	purine-containing compound biosynthetic process	2	30	53	2626	3.3	0.12156
Ac	Biological Process	GO:0034622	6	cellular macromolecular complex assembly	5	133	53	2626	1.86	0.127575
Ac	Biological Process	GO:1901135	4	carbohydrate derivative metabolic process	5	137	53	2626	1.81	0.139731
Ac	Biological Process	GO:0032787	8	monocarboxylic acid metabolic process	3	65	53	2626	2.29	0.141901
Ac	Biological Process	GO:0048519	4	negative regulation of biological process	3	65	53	2626	2.29	0.141901
Ac	Biological Process	GO:0009163	8	nucleoside biosynthetic process	2	34	53	2626	2.91	0.149135
Ac	Biological Process	GO:0042455	9	ribonucleoside biosynthetic process	2	34	53	2626	2.91	0.149135
Ac	Biological Process	GO:1901659	6	glycosyl compound biosynthetic process	2	34	53	2626	2.91	0.149135
Ac	Biological Process	GO:0018205	9	peptidyl-lysine modification	2	36	53	2626	2.75	0.163368
Ac	Biological Process	GO:0051603	8	proteolysis involved in cellular protein catabolic process	4	107	53	2626	1.85	0.167538
Ac	Biological Process	GO:0044257	7	cellular protein catabolic process	4	107	53	2626	1.85	0.167538
Ac	Biological Process	GO:0048523	5	negative regulation of cellular process	2	37	53	2626	2.68	0.170577
Ac	Biological Process	GO:0044248	4	cellular catabolic process	6	190	53	2626	1.56	0.180967
Ac	Biological Process	GO:0019637	5	organophosphate metabolic process	5	151	53	2626	1.64	0.186073
Ac	Biological Process	GO:0048518	4	positive regulation of biological process	2	40	53	2626	2.48	0.192509
Ac	Biological Process	GO:0009405	4	pathogenesis	3	76	53	2626	1.96	0.196627
Ac	Biological Process	GO:0006355	10	regulation of transcription, DNA-templated	4	115	53	2626	1.72	0.200215
Ac	Biological Process	GO:0044265	6	cellular macromolecule catabolic process	5	155	53	2626	1.6	0.200284
Ac	Biological Process	GO:1903506	9	regulation of nucleic acid-templated transcription	4	118	53	2626	1.68	0.212958
Ac	Biological Process	GO:2001141	8	regulation of RNA biosynthetic process	4	118	53	2626	1.68	0.212958
Ac	Biological Process	GO:0022618	7	ribonucleoprotein complex assembly	3	80	53	2626	1.86	0.217717
Ac	Biological Process	GO:0006091	4	generation of precursor metabolites and energy	3	81	53	2626	1.84	0.223067
Ac	Biological Process	GO:0030163	6	protein catabolic process	4	123	53	2626	1.61	0.234702
Ac	Biological Process	GO:0071826	5	ribonucleoprotein complex subunit organization	3	84	53	2626	1.77	0.239275
Ac	Biological Process	GO:0006511	10	ubiquitin-dependent protein catabolic process	3	86	53	2626	1.73	0.250199
Ac	Biological Process	GO:0019941	9	modification-dependent protein catabolic process	3	88	53	2626	1.69	0.261203
Ac	Biological Process	GO:0043632	7	modification-dependent macromolecule catabolic process	3	90	53	2626	1.65	0.272274
Ac	Biological Process	GO:0071103	6	DNA conformation change	2	51	53	2626	1.94	0.275147
Ac	Biological Process	GO:0044406	5	adhesion of symbiont to host	2	55	53	2626	1.8	0.305393
Ac	Biological Process	GO:0020035	6	cytoadherence to microvasculature, mediated by symbiont protein	2	55	53	2626	1.8	0.305393
Cr	Molecular Function	GO:0046982	5	protein heterodimerization activity	4	16	55	2769	12.59	0.000212533
Cr	Molecular Function	GO:0046983	4	protein dimerization activity	5	39	55	2769	6.45	0.000885247
Cr	Molecular Function	GO:0016018	5	cyclosporin A binding	2	6	55	2769	16.78	0.00552177
Cr	Molecular Function	GO:0016763	5	transferase activity, transferring pentosyl groups	2	8	55	2769	12.59	0.0100473
Cr	Molecular Function	GO:0008144	3	drug binding	2	9	55	2769	11.19	0.0127544
Cr	Molecular Function	GO:0051287	6	NAD binding	2	9	55	2769	11.19	0.0127544
Cr	Molecular Function	GO:0005506	7	iron ion binding	2	13	55	2769	7.75	0.0262656
Cr	Molecular Function	GO:0042393	4	histone binding	2	13	55	2769	7.75	0.0262656
Cr	Molecular Function	GO:0042802	4	identical protein binding	2	15	55	2769	6.71	0.0344745
Cr	Molecular Function	GO:0016853	3	isomerase activity	4	68	55	2769	2.96	0.0443978
Cr	Molecular Function	GO:0016859	4	cis-trans isomerase activity	2	18	55	2769	5.59	0.0483707
Cr	Molecular Function	GO:0003755	5	peptidyl-prolyl cis-trans isomerase activity	2	18	55	2769	5.59	0.0483707
Cr	Molecular Function	GO:0003924	8	GTPase activity	3	44	55	2769	3.43	0.0553832
Cr	Molecular Function	GO:0042277	4	peptide binding	2	21	55	2769	4.79	0.063939
Cr	Molecular Function	GO:0048037	3	cofactor binding	3	47	55	2769	3.21	0.0650677
Cr	Molecular Function	GO:0016765	4	transferase activity, transferring alkyl or aryl (other than methyl) groups	2	22	55	2769	4.58	0.0694587
Cr	Molecular Function	GO:0033218	3	amide binding	2	24	55	2769	4.2	0.080944
Cr	Molecular Function	GO:0003746	7	translation elongation factor activity	2	24	55	2769	4.2	0.080944
Cr	Molecular Function	GO:0051540	3	metal cluster binding	2	25	55	2769	4.03	0.086894
Cr	Molecular Function	GO:0000287	6	magnesium ion binding	2	25	55	2769	4.03	0.086894
Cr	Molecular Function	GO:0051536	4	iron-sulfur cluster binding	2	25	55	2769	4.03	0.086894
Cr	Molecular Function	GO:0016757	4	transferase activity, transferring glycosyl groups	2	31	55	2769	3.25	0.125041
Cr	Molecular Function	GO:0050662	4	coenzyme binding	2	32	55	2769	3.15	0.131745
Cr	Molecular Function	GO:0003677	5	DNA binding	6	185	55	2769	1.63	0.157669
Cr	Molecular Function	GO:0005198	2	structural molecule activity	6	194	55	2769	1.56	0.184103
Cr	Molecular Function	GO:0019001	7	guanyl nucleotide binding	3	83	55	2769	1.82	0.226818
Cr	Molecular Function	GO:0032561	8	guanyl ribonucleotide binding	3	83	55	2769	1.82	0.226818
Cr	Molecular Function	GO:0005525	9	GTP binding	3	83	55	2769	1.82	0.226818
Cr	Cellular Component	GO:0000786	11	nucleosome	4	8	54	3354	31.06	4.01e-06
Cr	Cellular Component	GO:0044815	3	DNA packaging complex	4	12	54	3354	20.7	2.7e-05
Cr	Cellular Component	GO:0000785	10	chromatin	4	15	54	3354	16.56	7.19e-05
Cr	Cellular Component	GO:0020003	11	symbiont-containing vacuole	6	53	54	3354	7.03	0.00016849
Cr	Cellular Component	GO:0065010	5	extracellular membrane-bounded organelle	6	53	54	3354	7.03	0.00016849
Cr	Cellular Component	GO:0043230	4	extracellular organelle	6	54	54	3354	6.9	0.000187223
Cr	Cellular Component	GO:0032993	3	protein-DNA complex	4	21	54	3354	11.83	0.000293316
Cr	Cellular Component	GO:0005829	8	cytosol	11	227	54	3354	3.01	0.000761776
Cr	Cellular Component	GO:0044421	3	extracellular region part	6	74	54	3354	5.04	0.00104903
Cr	Cellular Component	GO:0005576	2	extracellular region	6	74	54	3354	5.04	0.00104903
Cr	Cellular Component	GO:0009986	4	cell surface	4	33	54	3354	7.53	0.00173778
Cr	Cellular Component	GO:0000790	13	nuclear chromatin	2	7	54	3354	17.75	0.0050742
Cr	Cellular Component	GO:0030430	9	host cell cytoplasm	9	222	54	3354	2.52	0.00802502
Cr	Cellular Component	GO:0033646	8	host intracellular part	9	222	54	3354	2.52	0.00802502
Cr	Cellular Component	GO:0043656	7	intracellular region of host	9	223	54	3354	2.51	0.00825893
Cr	Cellular Component	GO:0020005	12	symbiont-containing vacuole membrane	3	29	54	3354	6.43	0.0107254
Cr	Cellular Component	GO:0044427	9	chromosomal part	4	57	54	3354	4.36	0.0126172
Cr	Cellular Component	GO:0000323	9	lytic vacuole	4	58	54	3354	4.28	0.0133927
Cr	Cellular Component	GO:0005764	10	lysosome	4	58	54	3354	4.28	0.0133927
Cr	Cellular Component	GO:0033655	10	host cell cytoplasm part	8	208	54	3354	2.39	0.0167852
Cr	Cellular Component	GO:0005694	8	chromosome	4	68	54	3354	3.65	0.0228476
Cr	Cellular Component	GO:0005773	8	vacuole	4	75	54	3354	3.31	0.0314063
Cr	Cellular Component	GO:0032010	12	phagolysosome	3	44	54	3354	4.23	0.0328331
Cr	Cellular Component	GO:0005767	11	secondary lysosome	3	44	54	3354	4.23	0.0328331
Cr	Cellular Component	GO:0020020	13	food vacuole	3	44	54	3354	4.23	0.0328331
Cr	Cellular Component	GO:0045335	10	phagocytic vesicle	3	44	54	3354	4.23	0.0328331
Cr	Cellular Component	GO:0044216	4	other organism cell	11	374	54	3354	1.83	0.0328405
Cr	Cellular Component	GO:0043657	5	host cell	11	374	54	3354	1.83	0.0328405
Cr	Cellular Component	GO:0018995	3	host	11	376	54	3354	1.82	0.0339908
Cr	Cellular Component	GO:0044215	2	other organism	11	376	54	3354	1.82	0.0339908
Cr	Cellular Component	GO:0044217	3	other organism part	11	376	54	3354	1.82	0.0339908
Cr	Cellular Component	GO:0030139	9	endocytic vesicle	3	50	54	3354	3.73	0.045437
Cr	Cellular Component	GO:0015935	10	small ribosomal subunit	3	52	54	3354	3.58	0.0501024
Cr	Cellular Component	GO:0033643	6	host cell part	10	366	54	3354	1.7	0.0635447
Cr	Cellular Component	GO:0043232	7	intracellular non-membrane-bounded organelle	11	419	54	3354	1.63	0.0662455
Cr	Cellular Component	GO:0043228	3	non-membrane-bounded organelle	11	420	54	3354	1.63	0.0671786
Cr	Cellular Component	GO:0031410	8	cytoplasmic vesicle	4	98	54	3354	2.54	0.0713502
Cr	Cellular Component	GO:0097708	7	intracellular vesicle	4	98	54	3354	2.54	0.0713502
Cr	Cellular Component	GO:0031982	4	vesicle	4	101	54	3354	2.46	0.0778855
Cr	Cellular Component	GO:0044454	12	nuclear chromosome part	2	31	54	3354	4.01	0.0879541
Cr	Cellular Component	GO:0020008	6	rhoptry	2	35	54	3354	3.55	0.108117
Cr	Cellular Component	GO:0000228	11	nuclear chromosome	2	35	54	3354	3.55	0.108117
Cr	Cellular Component	GO:0022627	11	cytosolic small ribosomal subunit	2	37	54	3354	3.36	0.118623
Cr	Cellular Component	GO:0005783	8	endoplasmic reticulum	4	118	54	3354	2.11	0.120277
Cr	Cellular Component	GO:0005856	8	cytoskeleton	3	78	54	3354	2.39	0.129435
Cr	Cellular Component	GO:0005886	5	plasma membrane	3	88	54	3354	2.12	0.167442
Cr	Cellular Component	GO:0071944	4	cell periphery	3	91	54	3354	2.05	0.179443
Cr	Cellular Component	GO:0044391	9	ribosomal subunit	4	141	54	3354	1.76	0.190097
Cr	Cellular Component	GO:0020007	5	apical complex	2	58	54	3354	2.14	0.239427
Cr	Cellular Component	GO:0045177	4	apical part of cell	2	60	54	3354	2.07	0.251451
Cr	Cellular Component	GO:0005794	8	Golgi apparatus	2	63	54	3354	1.97	0.269524
Cr	Cellular Component	GO:0044445	9	cytosolic part	3	113	54	3354	1.65	0.273209
Cr	Cellular Component	GO:0044430	9	cytoskeletal part	2	71	54	3354	1.75	0.31763
Cr	Biological Process	GO:0006096	13	glycolytic process	7	16	48	2626	23.93	4.39e-09
Cr	Biological Process	GO:0006757	12	ATP generation from ADP	7	16	48	2626	23.93	4.39e-09
Cr	Biological Process	GO:0046031	11	ADP metabolic process	7	16	48	2626	23.93	4.39e-09
Cr	Biological Process	GO:0009185	9	ribonucleoside diphosphate metabolic process	7	17	48	2626	22.53	7.36e-09
Cr	Biological Process	GO:0009179	10	purine ribonucleoside diphosphate metabolic process	7	17	48	2626	22.53	7.36e-09
Cr	Biological Process	GO:0009135	9	purine nucleoside diphosphate metabolic process	7	17	48	2626	22.53	7.36e-09
Cr	Biological Process	GO:0044724	6	single-organism carbohydrate catabolic process	7	17	48	2626	22.53	7.36e-09
Cr	Biological Process	GO:0044723	5	single-organism carbohydrate metabolic process	8	27	48	2626	16.21	1.16e-08
Cr	Biological Process	GO:0016052	5	carbohydrate catabolic process	7	18	48	2626	21.28	1.19e-08
Cr	Biological Process	GO:0006165	10	nucleoside diphosphate phosphorylation	7	19	48	2626	20.16	1.85e-08
Cr	Biological Process	GO:0009132	8	nucleoside diphosphate metabolic process	7	21	48	2626	18.24	4.16e-08
Cr	Biological Process	GO:0051186	4	cofactor metabolic process	11	84	48	2626	7.16	1.6e-07
Cr	Biological Process	GO:0006090	9	pyruvate metabolic process	7	26	48	2626	14.73	2.2e-07
Cr	Biological Process	GO:0009116	7	nucleoside metabolic process	10	69	48	2626	7.93	2.39e-07
Cr	Biological Process	GO:1901657	5	glycosyl compound metabolic process	10	69	48	2626	7.93	2.39e-07
Cr	Biological Process	GO:0005975	4	carbohydrate metabolic process	8	39	48	2626	11.22	2.74e-07
Cr	Biological Process	GO:0042278	8	purine nucleoside metabolic process	9	55	48	2626	8.95	3.54e-07
Cr	Biological Process	GO:0046128	9	purine ribonucleoside metabolic process	9	55	48	2626	8.95	3.54e-07
Cr	Biological Process	GO:0019362	9	pyridine nucleotide metabolic process	7	28	48	2626	13.68	3.85e-07
Cr	Biological Process	GO:0046496	10	nicotinamide nucleotide metabolic process	7	28	48	2626	13.68	3.85e-07
Cr	Biological Process	GO:0046939	9	nucleotide phosphorylation	7	28	48	2626	13.68	3.85e-07
Cr	Biological Process	GO:0006732	5	coenzyme metabolic process	9	58	48	2626	8.49	5.69e-07
Cr	Biological Process	GO:0072521	5	purine-containing compound metabolic process	9	59	48	2626	8.35	6.62e-07
Cr	Biological Process	GO:0072524	5	pyridine-containing compound metabolic process	7	32	48	2626	11.97	1.04e-06
Cr	Biological Process	GO:0006733	6	oxidoreduction coenzyme metabolic process	7	32	48	2626	11.97	1.04e-06
Cr	Biological Process	GO:0009126	9	purine nucleoside monophosphate metabolic process	8	47	48	2626	9.31	1.25e-06
Cr	Biological Process	GO:0009167	10	purine ribonucleoside monophosphate metabolic process	8	47	48	2626	9.31	1.25e-06
Cr	Biological Process	GO:0009161	9	ribonucleoside monophosphate metabolic process	8	49	48	2626	8.93	1.75e-06
Cr	Biological Process	GO:0009119	8	ribonucleoside metabolic process	9	66	48	2626	7.46	1.77e-06
Cr	Biological Process	GO:0055086	6	nucleobase-containing small molecule metabolic process	11	106	48	2626	5.68	1.78e-06
Cr	Biological Process	GO:0009123	8	nucleoside monophosphate metabolic process	8	50	48	2626	8.75	2.05e-06
Cr	Biological Process	GO:0044712	4	single-organism catabolic process	8	55	48	2626	7.96	4.34e-06
Cr	Biological Process	GO:0046034	11	ATP metabolic process	7	40	48	2626	9.57	5.13e-06
Cr	Biological Process	GO:0009205	10	purine ribonucleoside triphosphate metabolic process	7	42	48	2626	9.12	7.23e-06
Cr	Biological Process	GO:0009199	9	ribonucleoside triphosphate metabolic process	7	43	48	2626	8.91	8.51e-06
Cr	Biological Process	GO:0009144	9	purine nucleoside triphosphate metabolic process	7	43	48	2626	8.91	8.51e-06
Cr	Biological Process	GO:0009141	8	nucleoside triphosphate metabolic process	7	47	48	2626	8.15	1.57e-05
Cr	Biological Process	GO:0006163	9	purine nucleotide metabolic process	7	55	48	2626	6.96	4.54e-05
Cr	Biological Process	GO:0009150	10	purine ribonucleotide metabolic process	7	55	48	2626	6.96	4.54e-05
Cr	Biological Process	GO:0009259	9	ribonucleotide metabolic process	7	58	48	2626	6.6	6.45e-05
Cr	Biological Process	GO:1901564	4	organonitrogen compound metabolic process	20	461	48	2626	2.37	6.75e-05
Cr	Biological Process	GO:0006094	9	gluconeogenesis	3	6	48	2626	27.35	0.000110376
Cr	Biological Process	GO:0046364	7	monosaccharide biosynthetic process	3	6	48	2626	27.35	0.000110376
Cr	Biological Process	GO:0019319	8	hexose biosynthetic process	3	6	48	2626	27.35	0.000110376
Cr	Biological Process	GO:0044281	4	small molecule metabolic process	14	257	48	2626	2.98	0.000118179
Cr	Biological Process	GO:0019693	6	ribose phosphate metabolic process	7	64	48	2626	5.98	0.000122657
Cr	Biological Process	GO:1901135	4	carbohydrate derivative metabolic process	10	137	48	2626	3.99	0.000128058
Cr	Biological Process	GO:0032787	8	monocarboxylic acid metabolic process	7	65	48	2626	5.89	0.000135567
Cr	Biological Process	GO:0044409	7	entry into host	5	29	48	2626	9.43	0.000141009
Cr	Biological Process	GO:0051828	6	entry into other organism involved in symbiotic interaction	5	29	48	2626	9.43	0.000141009
Cr	Biological Process	GO:0006006	8	glucose metabolic process	3	7	48	2626	23.45	0.000190677
Cr	Biological Process	GO:0006753	7	nucleoside phosphate metabolic process	8	93	48	2626	4.71	0.000214948
Cr	Biological Process	GO:0006790	4	sulfur compound metabolic process	5	33	48	2626	8.29	0.000266747
Cr	Biological Process	GO:0019637	5	organophosphate metabolic process	10	151	48	2626	3.62	0.000288783
Cr	Biological Process	GO:0046500	6	S-adenosylmethionine metabolic process	2	2	48	2626	54.71	0.000327277
Cr	Biological Process	GO:0019318	7	hexose metabolic process	3	9	48	2626	18.24	0.000445955
Cr	Biological Process	GO:0016051	6	carbohydrate biosynthetic process	3	9	48	2626	18.24	0.000445955
Cr	Biological Process	GO:0006091	4	generation of precursor metabolites and energy	7	81	48	2626	4.73	0.000542287
Cr	Biological Process	GO:0005996	6	monosaccharide metabolic process	3	10	48	2626	16.41	0.000628909
Cr	Biological Process	GO:1901575	4	organic substance catabolic process	11	209	48	2626	2.88	0.00101318
Cr	Biological Process	GO:0019752	7	carboxylic acid metabolic process	9	147	48	2626	3.35	0.00108197
Cr	Biological Process	GO:0051806	7	entry into cell of other organism involved in symbiotic interaction	4	26	48	2626	8.42	0.00109394
Cr	Biological Process	GO:0030260	8	entry into host cell	4	26	48	2626	8.42	0.00109394
Cr	Biological Process	GO:0009117	8	nucleotide metabolic process	7	92	48	2626	4.16	0.00117268
Cr	Biological Process	GO:0043436	6	oxoacid metabolic process	9	149	48	2626	3.3	0.00119259
Cr	Biological Process	GO:0006082	5	organic acid metabolic process	9	149	48	2626	3.3	0.00119259
Cr	Biological Process	GO:0009056	3	catabolic process	11	219	48	2626	2.75	0.00149572
Cr	Biological Process	GO:0016310	6	phosphorylation	10	198	48	2626	2.76	0.00244523
Cr	Biological Process	GO:0009058	3	biosynthetic process	21	647	48	2626	1.78	0.00268029
Cr	Biological Process	GO:0019751	6	polyol metabolic process	2	5	48	2626	21.88	0.00315949
Cr	Biological Process	GO:0044283	5	small molecule biosynthetic process	5	58	48	2626	4.72	0.00365563
Cr	Biological Process	GO:0006066	5	alcohol metabolic process	2	7	48	2626	15.63	0.0064814
Cr	Biological Process	GO:0006730	5	one-carbon metabolic process	2	7	48	2626	15.63	0.0064814
Cr	Biological Process	GO:1901576	4	organic substance biosynthetic process	19	622	48	2626	1.67	0.009726
Cr	Biological Process	GO:0006334	9	nucleosome assembly	2	9	48	2626	12.16	0.0108545
Cr	Biological Process	GO:0044262	5	cellular carbohydrate metabolic process	2	9	48	2626	12.16	0.0108545
Cr	Biological Process	GO:0044710	3	single-organism metabolic process	16	493	48	2626	1.78	0.0110913
Cr	Biological Process	GO:0044711	4	single-organism biosynthetic process	8	172	48	2626	2.54	0.0113342
Cr	Biological Process	GO:0044763	3	single-organism cellular process	19	640	48	2626	1.62	0.013299
Cr	Biological Process	GO:0031497	8	chromatin assembly	2	10	48	2626	10.94	0.0134109
Cr	Biological Process	GO:0006796	5	phosphate-containing compound metabolic process	12	335	48	2626	1.96	0.0145852
Cr	Biological Process	GO:0050776	5	regulation of immune response	2	11	48	2626	9.95	0.0162014
Cr	Biological Process	GO:0002682	4	regulation of immune system process	2	11	48	2626	9.95	0.0162014
Cr	Biological Process	GO:0002376	2	immune system process	2	11	48	2626	9.95	0.0162014
Cr	Biological Process	GO:0006793	4	phosphorus metabolic process	12	346	48	2626	1.9	0.0185696
Cr	Biological Process	GO:0034728	7	nucleosome organization	2	12	48	2626	9.12	0.0192169
Cr	Biological Process	GO:1901615	4	organic hydroxy compound metabolic process	2	13	48	2626	8.42	0.0224487
Cr	Biological Process	GO:0051701	5	interaction with host	6	123	48	2626	2.67	0.0228221
Cr	Biological Process	GO:0044249	4	cellular biosynthetic process	18	630	48	2626	1.56	0.0242873
Cr	Biological Process	GO:0031163	5	metallo-sulfur cluster assembly	2	14	48	2626	7.82	0.0258882
Cr	Biological Process	GO:0016226	6	iron-sulfur cluster assembly	2	14	48	2626	7.82	0.0258882
Cr	Biological Process	GO:0044282	5	small molecule catabolic process	2	14	48	2626	7.82	0.0258882
Cr	Biological Process	GO:0016043	3	cellular component organization	13	407	48	2626	1.75	0.0266247
Cr	Biological Process	GO:0065004	7	protein-DNA complex assembly	2	15	48	2626	7.29	0.029527
Cr	Biological Process	GO:0006333	7	chromatin assembly or disassembly	2	15	48	2626	7.29	0.029527
Cr	Biological Process	GO:0071840	2	cellular component organization or biogenesis	15	512	48	2626	1.6	0.0344245
Cr	Biological Process	GO:0006323	7	DNA packaging	2	17	48	2626	6.44	0.0373704
Cr	Biological Process	GO:0000413	10	protein peptidyl-prolyl isomerization	2	18	48	2626	6.08	0.0415594
Cr	Biological Process	GO:0071824	5	protein-DNA complex subunit organization	2	18	48	2626	6.08	0.0415594
Cr	Biological Process	GO:0006996	4	organelle organization	10	301	48	2626	1.82	0.041584
Cr	Biological Process	GO:0018208	9	peptidyl-proline modification	2	19	48	2626	5.76	0.0459166
Cr	Biological Process	GO:0048583	4	regulation of response to stimulus	2	20	48	2626	5.47	0.0504348
Cr	Biological Process	GO:0072594	7	establishment of protein localization to organelle	3	48	48	2626	3.42	0.0558505
Cr	Biological Process	GO:0006605	8	protein targeting	3	49	48	2626	3.35	0.0587497
Cr	Biological Process	GO:0071103	6	DNA conformation change	3	51	48	2626	3.22	0.0647591
Cr	Biological Process	GO:0051188	5	cofactor biosynthetic process	3	52	48	2626	3.16	0.0678674
Cr	Biological Process	GO:0051174	6	regulation of phosphorus metabolic process	2	24	48	2626	4.56	0.069978
Cr	Biological Process	GO:0019220	7	regulation of phosphate metabolic process	2	24	48	2626	4.56	0.069978
Cr	Biological Process	GO:0051604	6	protein maturation	2	24	48	2626	4.56	0.069978
Cr	Biological Process	GO:0033365	6	protein localization to organelle	3	53	48	2626	3.1	0.0710435
Cr	Biological Process	GO:0022607	4	cellular component assembly	6	166	48	2626	1.98	0.0788768
Cr	Biological Process	GO:0051276	5	chromosome organization	5	127	48	2626	2.15	0.079442
Cr	Biological Process	GO:1901605	9	alpha-amino acid metabolic process	2	26	48	2626	4.21	0.0805403
Cr	Biological Process	GO:0090407	6	organophosphate biosynthetic process	4	93	48	2626	2.35	0.0878122
Cr	Biological Process	GO:0006414	9	translational elongation	2	28	48	2626	3.91	0.0915644
Cr	Biological Process	GO:0006325	6	chromatin organization	3	66	48	2626	2.49	0.11802
Cr	Biological Process	GO:0042493	4	response to drug	2	33	48	2626	3.32	0.120851
Cr	Biological Process	GO:0044248	4	cellular catabolic process	6	190	48	2626	1.73	0.129268
Cr	Biological Process	GO:0044085	3	cellular component biogenesis	8	279	48	2626	1.57	0.130136
Cr	Biological Process	GO:0016053	6	organic acid biosynthetic process	2	39	48	2626	2.81	0.158534
Cr	Biological Process	GO:0046394	8	carboxylic acid biosynthetic process	2	39	48	2626	2.81	0.158534
Cr	Biological Process	GO:0006457	3	protein folding	3	77	48	2626	2.13	0.16472
Cr	Biological Process	GO:0048518	4	positive regulation of biological process	2	40	48	2626	2.74	0.16502
Cr	Biological Process	GO:0007010	5	cytoskeleton organization	2	46	48	2626	2.38	0.204817
Cr	Biological Process	GO:0006886	7	intracellular protein transport	4	133	48	2626	1.65	0.223351
Cr	Biological Process	GO:0042221	3	response to chemical	3	93	48	2626	1.76	0.240442
Cr	Biological Process	GO:0034613	5	cellular protein localization	4	145	48	2626	1.51	0.271888
Cr	Biological Process	GO:0006260	8	DNA replication	2	58	48	2626	1.89	0.286718
Cr	Biological Process	GO:0051603	8	proteolysis involved in cellular protein catabolic process	3	107	48	2626	1.53	0.310853
Cr	Biological Process	GO:0044257	7	cellular protein catabolic process	3	107	48	2626	1.53	0.310853
Cr	Biological Process	GO:0050790	4	regulation of catalytic activity	2	64	48	2626	1.71	0.327683
Cr	Biological Process	GO:0065009	3	regulation of molecular function	2	64	48	2626	1.71	0.327683
Cr	Biological Process	GO:0006520	8	cellular amino acid metabolic process	2	67	48	2626	1.63	0.347973
Cr	Biological Process	GO:0008610	5	lipid biosynthetic process	2	71	48	2626	1.54	0.374728
Hib	Molecular Function	GO:0003735	3	structural constituent of ribosome	29	158	118	2769	4.31	3.14e-12
Hib	Molecular Function	GO:0005198	2	structural molecule activity	29	194	118	2769	3.51	6.09e-10
Hib	Molecular Function	GO:0046983	4	protein dimerization activity	8	39	118	2769	4.81	0.000173948
Hib	Molecular Function	GO:0046982	5	protein heterodimerization activity	5	16	118	2769	7.33	0.000386709
Hib	Molecular Function	GO:0042802	4	identical protein binding	4	15	118	2769	6.26	0.00296977
Hib	Molecular Function	GO:0004298	7	threonine-type endopeptidase activity	4	15	118	2769	6.26	0.00296977
Hib	Molecular Function	GO:0070003	6	threonine-type peptidase activity	4	15	118	2769	6.26	0.00296977
Hib	Molecular Function	GO:0004364	5	glutathione transferase activity	2	3	118	2769	15.64	0.00525278
Hib	Molecular Function	GO:0042803	5	protein homodimerization activity	3	11	118	2769	6.4	0.00968702
Hib	Molecular Function	GO:0004175	6	endopeptidase activity	9	89	118	2769	2.37	0.0122404
Hib	Molecular Function	GO:0008233	4	peptidase activity	12	139	118	2769	2.03	0.0137334
Hib	Molecular Function	GO:0070001	6	aspartic-type peptidase activity	3	13	118	2769	5.42	0.0157766
Hib	Molecular Function	GO:0042393	4	histone binding	3	13	118	2769	5.42	0.0157766
Hib	Molecular Function	GO:0004190	7	aspartic-type endopeptidase activity	3	13	118	2769	5.42	0.0157766
Hib	Molecular Function	GO:0003746	7	translation elongation factor activity	4	24	118	2769	3.91	0.0171905
Hib	Molecular Function	GO:0070011	5	peptidase activity, acting on L-amino acid peptides	11	128	118	2769	2.02	0.0186668
Hib	Molecular Function	GO:0016860	4	intramolecular oxidoreductase activity	3	16	118	2769	4.4	0.028149
Hib	Molecular Function	GO:0070006	8	metalloaminopeptidase activity	2	7	118	2769	6.7	0.0328597
Hib	Molecular Function	GO:0016763	5	transferase activity, transferring pentosyl groups	2	8	118	2769	5.87	0.042609
Hib	Molecular Function	GO:0019843	6	rRNA binding	4	33	118	2769	2.84	0.0494112
Hib	Molecular Function	GO:0051287	6	NAD binding	2	9	118	2769	5.21	0.0532831
Hib	Molecular Function	GO:0016765	4	transferase activity, transferring alkyl or aryl (other than methyl) groups	3	22	118	2769	3.2	0.0643928
Hib	Molecular Function	GO:0003756	6	protein disulfide isomerase activity	2	10	118	2769	4.69	0.0647867
Hib	Molecular Function	GO:0016864	5	intramolecular oxidoreductase activity, transposing S-S bonds	2	10	118	2769	4.69	0.0647867
Hib	Molecular Function	GO:0016853	3	isomerase activity	6	68	118	2769	2.07	0.0672252
Hib	Molecular Function	GO:0008235	7	metalloexopeptidase activity	2	11	118	2769	4.27	0.077031
Hib	Molecular Function	GO:0000287	6	magnesium ion binding	3	25	118	2769	2.82	0.0877959
Hib	Molecular Function	GO:0004177	7	aminopeptidase activity	2	12	118	2769	3.91	0.0899333
Hib	Molecular Function	GO:0008237	6	metallopeptidase activity	3	28	118	2769	2.51	0.114236
Hib	Molecular Function	GO:0008238	6	exopeptidase activity	2	16	118	2769	2.93	0.146655
Hib	Molecular Function	GO:0046812	3	host cell surface binding	3	35	118	2769	2.01	0.18528
Hib	Molecular Function	GO:0016209	2	antioxidant activity	2	20	118	2769	2.35	0.208609
Hib	Molecular Function	GO:0016836	5	hydro-lyase activity	2	20	118	2769	2.35	0.208609
Hib	Molecular Function	GO:0042277	4	peptide binding	2	21	118	2769	2.23	0.224532
Hib	Molecular Function	GO:0008135	6	translation factor activity, RNA binding	5	77	118	2769	1.52	0.229109
Hib	Molecular Function	GO:0033218	3	amide binding	2	24	118	2769	1.96	0.272703
Hib	Molecular Function	GO:0005102	4	receptor binding	2	26	118	2769	1.81	0.304823
Hib	Molecular Function	GO:0046789	5	host cell surface receptor binding	2	26	118	2769	1.81	0.304823
Hib	Molecular Function	GO:0016757	4	transferase activity, transferring glycosyl groups	2	31	118	2769	1.51	0.383629
Hib	Cellular Component	GO:0022625	11	cytosolic large ribosomal subunit	19	52	121	3354	10.13	2.0384e-23
Hib	Cellular Component	GO:0044445	9	cytosolic part	29	113	121	3354	7.11	3.2637e-23
Hib	Cellular Component	GO:0022626	10	cytosolic ribosome	28	92	121	3354	8.44	3.38e-14
Hib	Cellular Component	GO:0005829	8	cytosol	39	227	121	3354	4.76	1.19e-13
Hib	Cellular Component	GO:0044391	9	ribosomal subunit	29	141	121	3354	5.7	2.51e-13
Hib	Cellular Component	GO:0005840	8	ribosome	29	175	121	3354	4.59	7.38e-13
Hib	Cellular Component	GO:0015934	10	large ribosomal subunit	20	89	121	3354	6.23	1.44e-11
Hib	Cellular Component	GO:0005737	6	cytoplasm	85	1486	121	3354	1.59	3.89e-09
Hib	Cellular Component	GO:0005764	10	lysosome	12	58	121	3354	5.73	6.15e-07
Hib	Cellular Component	GO:0000323	9	lytic vacuole	12	58	121	3354	5.73	6.15e-07
Hib	Cellular Component	GO:0043232	7	intracellular non-membrane-bounded organelle	35	419	121	3354	2.32	6.99e-07
Hib	Cellular Component	GO:0043228	3	non-membrane-bounded organelle	35	420	121	3354	2.31	7.41e-07
Hib	Cellular Component	GO:0030139	9	endocytic vesicle	11	50	121	3354	6.1	9.69e-07
Hib	Cellular Component	GO:1990904	3	ribonucleoprotein complex	31	355	121	3354	2.42	1.42e-06
Hib	Cellular Component	GO:0030529	6	intracellular ribonucleoprotein complex	31	355	121	3354	2.42	1.42e-06
Hib	Cellular Component	GO:0005773	8	vacuole	13	75	121	3354	4.8	1.75e-06
Hib	Cellular Component	GO:0005767	11	secondary lysosome	10	44	121	3354	6.3	2.26e-06
Hib	Cellular Component	GO:0020020	13	food vacuole	10	44	121	3354	6.3	2.26e-06
Hib	Cellular Component	GO:0032010	12	phagolysosome	10	44	121	3354	6.3	2.26e-06
Hib	Cellular Component	GO:0045335	10	phagocytic vesicle	10	44	121	3354	6.3	2.26e-06
Hib	Cellular Component	GO:0000786	11	nucleosome	5	8	121	3354	17.32	2.89e-06
Hib	Cellular Component	GO:0022627	11	cytosolic small ribosomal subunit	9	37	121	3354	6.74	4.08e-06
Hib	Cellular Component	GO:0044444	7	cytoplasmic part	67	1199	121	3354	1.55	5.71e-06
Hib	Cellular Component	GO:0044815	3	DNA packaging complex	5	12	121	3354	11.55	3.64e-05
Hib	Cellular Component	GO:0031410	8	cytoplasmic vesicle	13	98	121	3354	3.68	3.67e-05
Hib	Cellular Component	GO:0097708	7	intracellular vesicle	13	98	121	3354	3.68	3.67e-05
Hib	Cellular Component	GO:0031982	4	vesicle	13	101	121	3354	3.57	5.08e-05
Hib	Cellular Component	GO:0015935	10	small ribosomal subunit	9	52	121	3354	4.8	7.63e-05
Hib	Cellular Component	GO:0020003	11	symbiont-containing vacuole	9	53	121	3354	4.71	8.91e-05
Hib	Cellular Component	GO:0065010	5	extracellular membrane-bounded organelle	9	53	121	3354	4.71	8.91e-05
Hib	Cellular Component	GO:0043230	4	extracellular organelle	9	54	121	3354	4.62	0.000103757
Hib	Cellular Component	GO:0000785	10	chromatin	5	15	121	3354	9.24	0.000126407
Hib	Cellular Component	GO:0044422	3	organelle part	45	802	121	3354	1.56	0.000602026
Hib	Cellular Component	GO:0032993	3	protein-DNA complex	5	21	121	3354	6.6	0.00071953
Hib	Cellular Component	GO:0020007	5	apical complex	8	58	121	3354	3.82	0.000959667
Hib	Cellular Component	GO:0044421	3	extracellular region part	9	74	121	3354	3.37	0.00117325
Hib	Cellular Component	GO:0005576	2	extracellular region	9	74	121	3354	3.37	0.00117325
Hib	Cellular Component	GO:0045177	4	apical part of cell	8	60	121	3354	3.7	0.00120594
Hib	Cellular Component	GO:0005839	7	proteasome core complex	4	15	121	3354	7.39	0.00161565
Hib	Cellular Component	GO:0030430	9	host cell cytoplasm	16	222	121	3354	2	0.00540314
Hib	Cellular Component	GO:0033646	8	host intracellular part	16	222	121	3354	2	0.00540314
Hib	Cellular Component	GO:0043656	7	intracellular region of host	16	223	121	3354	1.99	0.00564422
Hib	Cellular Component	GO:0033655	10	host cell cytoplasm part	15	208	121	3354	2	0.00701703
Hib	Cellular Component	GO:0005853	8	eukaryotic translation elongation factor 1 complex	2	4	121	3354	13.86	0.00738493
Hib	Cellular Component	GO:0020008	6	rhoptry	5	35	121	3354	3.96	0.00766511
Hib	Cellular Component	GO:0000502	6	proteasome complex	5	40	121	3354	3.46	0.0134645
Hib	Cellular Component	GO:1905369	5	endopeptidase complex	5	40	121	3354	3.46	0.0134645
Hib	Cellular Component	GO:0020005	12	symbiont-containing vacuole membrane	4	29	121	3354	3.82	0.0190433
Hib	Cellular Component	GO:1905368	4	peptidase complex	5	44	121	3354	3.15	0.0198266
Hib	Cellular Component	GO:0000790	13	nuclear chromatin	2	7	121	3354	7.92	0.02407
Hib	Cellular Component	GO:0019773	8	proteasome core complex, alpha-subunit complex	2	7	121	3354	7.92	0.02407
Hib	Cellular Component	GO:0009986	4	cell surface	4	33	121	3354	3.36	0.0293885
Hib	Cellular Component	GO:0020009	8	microneme	3	21	121	3354	3.96	0.0379132
Hib	Cellular Component	GO:0044427	9	chromosomal part	5	57	121	3354	2.43	0.0529123
Hib	Cellular Component	GO:0030660	11	Golgi-associated vesicle membrane	2	12	121	3354	4.62	0.0672735
Hib	Cellular Component	GO:0005798	10	Golgi-associated vesicle	2	13	121	3354	4.26	0.0776776
Hib	Cellular Component	GO:0005694	8	chromosome	5	68	121	3354	2.04	0.0968493
Hib	Cellular Component	GO:0071944	4	cell periphery	6	91	121	3354	1.83	0.108426
Hib	Cellular Component	GO:0044431	9	Golgi apparatus part	3	40	121	3354	2.08	0.173537
Hib	Cellular Component	GO:0046658	8	anchored component of plasma membrane	2	21	121	3354	2.64	0.17409
Hib	Cellular Component	GO:0005794	8	Golgi apparatus	4	63	121	3354	1.76	0.190919
Hib	Cellular Component	GO:0005886	5	plasma membrane	5	88	121	3354	1.57	0.210101
Hib	Cellular Component	GO:0031225	5	anchored component of membrane	2	24	121	3354	2.31	0.21386
Hib	Cellular Component	GO:0044459	6	plasma membrane part	3	48	121	3354	1.73	0.249205
Hib	Cellular Component	GO:0044433	9	cytoplasmic vesicle part	2	27	121	3354	2.05	0.254384
Hib	Cellular Component	GO:0044454	12	nuclear chromosome part	2	31	121	3354	1.79	0.308595
Hib	Cellular Component	GO:0000228	11	nuclear chromosome	2	35	121	3354	1.58	0.362035
Hib	Biological Process	GO:1901564	4	organonitrogen compound metabolic process	56	461	106	2626	3.01	2.96e-17
Hib	Biological Process	GO:0006518	6	peptide metabolic process	39	304	106	2626	3.18	3.72e-12
Hib	Biological Process	GO:0043603	5	cellular amide metabolic process	39	315	106	2626	3.07	1.2e-11
Hib	Biological Process	GO:0006412	8	translation	36	286	106	2626	3.12	6.64e-11
Hib	Biological Process	GO:0043043	7	peptide biosynthetic process	36	288	106	2626	3.1	8.19e-11
Hib	Biological Process	GO:0043604	6	amide biosynthetic process	36	297	106	2626	3	2.04e-10
Hib	Biological Process	GO:1901566	5	organonitrogen compound biosynthetic process	41	386	106	2626	2.63	4.78e-10
Hib	Biological Process	GO:0006096	13	glycolytic process	9	16	106	2626	13.94	1.84e-09
Hib	Biological Process	GO:0006757	12	ATP generation from ADP	9	16	106	2626	13.94	1.84e-09
Hib	Biological Process	GO:0046031	11	ADP metabolic process	9	16	106	2626	13.94	1.84e-09
Hib	Biological Process	GO:0009185	9	ribonucleoside diphosphate metabolic process	9	17	106	2626	13.12	3.77e-09
Hib	Biological Process	GO:0009179	10	purine ribonucleoside diphosphate metabolic process	9	17	106	2626	13.12	3.77e-09
Hib	Biological Process	GO:0009135	9	purine nucleoside diphosphate metabolic process	9	17	106	2626	13.12	3.77e-09
Hib	Biological Process	GO:0044724	6	single-organism carbohydrate catabolic process	9	17	106	2626	13.12	3.77e-09
Hib	Biological Process	GO:0016052	5	carbohydrate catabolic process	9	18	106	2626	12.39	7.29e-09
Hib	Biological Process	GO:0006165	10	nucleoside diphosphate phosphorylation	9	19	106	2626	11.73	1.34e-08
Hib	Biological Process	GO:0044723	5	single-organism carbohydrate metabolic process	10	27	106	2626	9.18	3.57e-08
Hib	Biological Process	GO:0009132	8	nucleoside diphosphate metabolic process	9	21	106	2626	10.62	3.98e-08
Hib	Biological Process	GO:0044271	5	cellular nitrogen compound biosynthetic process	41	466	106	2626	2.18	1.58e-07
Hib	Biological Process	GO:1901576	4	organic substance biosynthetic process	49	622	106	2626	1.95	1.74e-07
Hib	Biological Process	GO:0006090	9	pyruvate metabolic process	9	26	106	2626	8.58	3.57e-07
Hib	Biological Process	GO:0009058	3	biosynthetic process	49	647	106	2626	1.88	6.44e-07
Hib	Biological Process	GO:0019362	9	pyridine nucleotide metabolic process	9	28	106	2626	7.96	7.38e-07
Hib	Biological Process	GO:0046496	10	nicotinamide nucleotide metabolic process	9	28	106	2626	7.96	7.38e-07
Hib	Biological Process	GO:0046939	9	nucleotide phosphorylation	9	28	106	2626	7.96	7.38e-07
Hib	Biological Process	GO:0019538	5	protein metabolic process	55	783	106	2626	1.74	1e-06
Hib	Biological Process	GO:0005975	4	carbohydrate metabolic process	10	39	106	2626	6.35	1.79e-06
Hib	Biological Process	GO:0044249	4	cellular biosynthetic process	47	630	106	2626	1.85	2.12e-06
Hib	Biological Process	GO:0034645	6	cellular macromolecule biosynthetic process	38	454	106	2626	2.07	2.16e-06
Hib	Biological Process	GO:0009059	5	macromolecule biosynthetic process	38	455	106	2626	2.07	2.29e-06
Hib	Biological Process	GO:0072524	5	pyridine-containing compound metabolic process	9	32	106	2626	6.97	2.62e-06
Hib	Biological Process	GO:0006733	6	oxidoreduction coenzyme metabolic process	9	32	106	2626	6.97	2.62e-06
Hib	Biological Process	GO:0044267	6	cellular protein metabolic process	50	713	106	2626	1.74	5.43e-06
Hib	Biological Process	GO:0042278	8	purine nucleoside metabolic process	11	55	106	2626	4.95	7.44e-06
Hib	Biological Process	GO:0046128	9	purine ribonucleoside metabolic process	11	55	106	2626	4.95	7.44e-06
Hib	Biological Process	GO:0009126	9	purine nucleoside monophosphate metabolic process	10	47	106	2626	5.27	1.11e-05
Hib	Biological Process	GO:0009167	10	purine ribonucleoside monophosphate metabolic process	10	47	106	2626	5.27	1.11e-05
Hib	Biological Process	GO:0006732	5	coenzyme metabolic process	11	58	106	2626	4.7	1.28e-05
Hib	Biological Process	GO:0009116	7	nucleoside metabolic process	12	69	106	2626	4.31	1.28e-05
Hib	Biological Process	GO:1901657	5	glycosyl compound metabolic process	12	69	106	2626	4.31	1.28e-05
Hib	Biological Process	GO:0072521	5	purine-containing compound metabolic process	11	59	106	2626	4.62	1.52e-05
Hib	Biological Process	GO:0009161	9	ribonucleoside monophosphate metabolic process	10	49	106	2626	5.06	1.65e-05
Hib	Biological Process	GO:1901575	4	organic substance catabolic process	22	209	106	2626	2.61	1.7e-05
Hib	Biological Process	GO:0046034	11	ATP metabolic process	9	40	106	2626	5.57	1.94e-05
Hib	Biological Process	GO:0009123	8	nucleoside monophosphate metabolic process	10	50	106	2626	4.95	1.99e-05
Hib	Biological Process	GO:0009205	10	purine ribonucleoside triphosphate metabolic process	9	42	106	2626	5.31	2.96e-05
Hib	Biological Process	GO:0009056	3	catabolic process	22	219	106	2626	2.49	3.59e-05
Hib	Biological Process	GO:0009199	9	ribonucleoside triphosphate metabolic process	9	43	106	2626	5.19	3.62e-05
Hib	Biological Process	GO:0009144	9	purine nucleoside triphosphate metabolic process	9	43	106	2626	5.19	3.62e-05
Hib	Biological Process	GO:0009119	8	ribonucleoside metabolic process	11	66	106	2626	4.13	4.59e-05
Hib	Biological Process	GO:0044712	4	single-organism catabolic process	10	55	106	2626	4.5	4.79e-05
Hib	Biological Process	GO:0009141	8	nucleoside triphosphate metabolic process	9	47	106	2626	4.74	7.64e-05
Hib	Biological Process	GO:0055086	6	nucleobase-containing small molecule metabolic process	13	106	106	2626	3.04	0.000247094
Hib	Biological Process	GO:0016051	6	carbohydrate biosynthetic process	4	9	106	2626	11.01	0.000270422
Hib	Biological Process	GO:0006163	9	purine nucleotide metabolic process	9	55	106	2626	4.05	0.000272017
Hib	Biological Process	GO:0009150	10	purine ribonucleotide metabolic process	9	55	106	2626	4.05	0.000272017
Hib	Biological Process	GO:0010467	5	gene expression	41	627	106	2626	1.62	0.000373712
Hib	Biological Process	GO:0009259	9	ribonucleotide metabolic process	9	58	106	2626	3.84	0.000411598
Hib	Biological Process	GO:0051186	4	cofactor metabolic process	11	84	106	2626	3.24	0.00043078
Hib	Biological Process	GO:0019693	6	ribose phosphate metabolic process	9	64	106	2626	3.48	0.000869047
Hib	Biological Process	GO:0032787	8	monocarboxylic acid metabolic process	9	65	106	2626	3.43	0.000975198
Hib	Biological Process	GO:0006094	9	gluconeogenesis	3	6	106	2626	12.39	0.00117028
Hib	Biological Process	GO:0046364	7	monosaccharide biosynthetic process	3	6	106	2626	12.39	0.00117028
Hib	Biological Process	GO:0019319	8	hexose biosynthetic process	3	6	106	2626	12.39	0.00117028
Hib	Biological Process	GO:0046500	6	S-adenosylmethionine metabolic process	2	2	106	2626	24.77	0.00161462
Hib	Biological Process	GO:0019752	7	carboxylic acid metabolic process	14	147	106	2626	2.36	0.00191077
Hib	Biological Process	GO:0006006	8	glucose metabolic process	3	7	106	2626	10.62	0.001988
Hib	Biological Process	GO:0042540	7	hemoglobin catabolic process	3	7	106	2626	10.62	0.001988
Hib	Biological Process	GO:0020027	6	hemoglobin metabolic process	3	7	106	2626	10.62	0.001988
Hib	Biological Process	GO:0006730	5	one-carbon metabolic process	3	7	106	2626	10.62	0.001988
Hib	Biological Process	GO:0043436	6	oxoacid metabolic process	14	149	106	2626	2.33	0.00217575
Hib	Biological Process	GO:0006082	5	organic acid metabolic process	14	149	106	2626	2.33	0.00217575
Hib	Biological Process	GO:0006333	7	chromatin assembly or disassembly	4	15	106	2626	6.61	0.00242709
Hib	Biological Process	GO:0044281	4	small molecule metabolic process	20	257	106	2626	1.93	0.00256056
Hib	Biological Process	GO:0051806	7	entry into cell of other organism involved in symbiotic interaction	5	26	106	2626	4.76	0.00325537
Hib	Biological Process	GO:0030260	8	entry into host cell	5	26	106	2626	4.76	0.00325537
Hib	Biological Process	GO:0006753	7	nucleoside phosphate metabolic process	10	93	106	2626	2.66	0.00364205
Hib	Biological Process	GO:0002181	9	cytoplasmic translation	5	27	106	2626	4.59	0.00386883
Hib	Biological Process	GO:0006334	9	nucleosome assembly	3	9	106	2626	8.26	0.00449644
Hib	Biological Process	GO:0044262	5	cellular carbohydrate metabolic process	3	9	106	2626	8.26	0.00449644
Hib	Biological Process	GO:0019318	7	hexose metabolic process	3	9	106	2626	8.26	0.00449644
Hib	Biological Process	GO:0006091	4	generation of precursor metabolites and energy	9	81	106	2626	2.75	0.00463859
Hib	Biological Process	GO:0044409	7	entry into host	5	29	106	2626	4.27	0.00533711
Hib	Biological Process	GO:0051828	6	entry into other organism involved in symbiotic interaction	5	29	106	2626	4.27	0.00533711
Hib	Biological Process	GO:0042273	6	ribosomal large subunit biogenesis	6	42	106	2626	3.54	0.00602309
Hib	Biological Process	GO:0000027	9	ribosomal large subunit assembly	4	19	106	2626	5.22	0.00608379
Hib	Biological Process	GO:0031497	8	chromatin assembly	3	10	106	2626	7.43	0.00623631
Hib	Biological Process	GO:0005996	6	monosaccharide metabolic process	3	10	106	2626	7.43	0.00623631
Hib	Biological Process	GO:0019637	5	organophosphate metabolic process	13	151	106	2626	2.13	0.00671339
Hib	Biological Process	GO:1901135	4	carbohydrate derivative metabolic process	12	137	106	2626	2.17	0.00801008
Hib	Biological Process	GO:0050776	5	regulation of immune response	3	11	106	2626	6.76	0.00832552
Hib	Biological Process	GO:0002682	4	regulation of immune system process	3	11	106	2626	6.76	0.00832552
Hib	Biological Process	GO:0030163	6	protein catabolic process	11	123	106	2626	2.22	0.00950117
Hib	Biological Process	GO:0042255	8	ribosome assembly	5	34	106	2626	3.64	0.0106557
Hib	Biological Process	GO:0009117	8	nucleotide metabolic process	9	92	106	2626	2.42	0.0106683
Hib	Biological Process	GO:0006508	6	proteolysis	15	196	106	2626	1.9	0.0107084
Hib	Biological Process	GO:0034728	7	nucleosome organization	3	12	106	2626	6.19	0.0107784
Hib	Biological Process	GO:0019751	6	polyol metabolic process	2	5	106	2626	9.91	0.0149036
Hib	Biological Process	GO:0046470	8	phosphatidylcholine metabolic process	2	5	106	2626	9.91	0.0149036
Hib	Biological Process	GO:0006656	9	phosphatidylcholine biosynthetic process	2	5	106	2626	9.91	0.0149036
Hib	Biological Process	GO:0044248	4	cellular catabolic process	14	190	106	2626	1.83	0.018564
Hib	Biological Process	GO:0070925	5	organelle assembly	6	54	106	2626	2.75	0.0200613
Hib	Biological Process	GO:0065004	7	protein-DNA complex assembly	3	15	106	2626	4.95	0.0204129
Hib	Biological Process	GO:0006414	9	translational elongation	4	28	106	2626	3.54	0.0243293
Hib	Biological Process	GO:0065003	5	macromolecular complex assembly	11	141	106	2626	1.93	0.0246391
Hib	Biological Process	GO:0044283	5	small molecule biosynthetic process	6	58	106	2626	2.56	0.0276188
Hib	Biological Process	GO:0006323	7	DNA packaging	3	17	106	2626	4.37	0.0287764
Hib	Biological Process	GO:0006066	5	alcohol metabolic process	2	7	106	2626	7.08	0.0296833
Hib	Biological Process	GO:0097164	4	ammonium ion metabolic process	2	7	106	2626	7.08	0.0296833
Hib	Biological Process	GO:0009069	10	serine family amino acid metabolic process	2	7	106	2626	7.08	0.0296833
Hib	Biological Process	GO:0022607	4	cellular component assembly	12	166	106	2626	1.79	0.0327308
Hib	Biological Process	GO:0071824	5	protein-DNA complex subunit organization	3	18	106	2626	4.13	0.0335407
Hib	Biological Process	GO:0006790	4	sulfur compound metabolic process	4	33	106	2626	3	0.0417164
Hib	Biological Process	GO:0048583	4	regulation of response to stimulus	3	20	106	2626	3.72	0.0442154
Hib	Biological Process	GO:0006325	6	chromatin organization	6	66	106	2626	2.25	0.0479016
Hib	Biological Process	GO:0043933	4	macromolecular complex subunit organization	11	160	106	2626	1.7	0.054711
Hib	Biological Process	GO:0051156	6	glucose 6-phosphate metabolic process	2	10	106	2626	4.95	0.0587879
Hib	Biological Process	GO:0002376	2	immune system process	2	11	106	2626	4.5	0.0700017
Hib	Biological Process	GO:0009057	5	macromolecule catabolic process	11	167	106	2626	1.63	0.0702849
Hib	Biological Process	GO:1901605	9	alpha-amino acid metabolic process	3	26	106	2626	2.86	0.0848468
Hib	Biological Process	GO:0034622	6	cellular macromolecular complex assembly	9	133	106	2626	1.68	0.0850443
Hib	Biological Process	GO:0006457	3	protein folding	6	77	106	2626	1.93	0.087913
Hib	Biological Process	GO:0044265	6	cellular macromolecule catabolic process	10	155	106	2626	1.6	0.0918299
Hib	Biological Process	GO:1901615	4	organic hydroxy compound metabolic process	2	13	106	2626	3.81	0.0942538
Hib	Biological Process	GO:0022618	7	ribonucleoprotein complex assembly	6	80	106	2626	1.86	0.101286
Hib	Biological Process	GO:0044272	5	sulfur compound biosynthetic process	2	14	106	2626	3.54	0.10716
Hib	Biological Process	GO:0006986	6	response to unfolded protein	2	14	106	2626	3.54	0.10716
Hib	Biological Process	GO:0044282	5	small molecule catabolic process	2	14	106	2626	3.54	0.10716
Hib	Biological Process	GO:0035966	5	response to topologically incorrect protein	2	15	106	2626	3.3	0.120506
Hib	Biological Process	GO:0071826	5	ribonucleoprotein complex subunit organization	6	84	106	2626	1.77	0.120695
Hib	Biological Process	GO:0006520	8	cellular amino acid metabolic process	5	67	106	2626	1.85	0.131142
Hib	Biological Process	GO:0051603	8	proteolysis involved in cellular protein catabolic process	7	107	106	2626	1.62	0.137966
Hib	Biological Process	GO:0044257	7	cellular protein catabolic process	7	107	106	2626	1.62	0.137966
Hib	Biological Process	GO:0045454	6	cell redox homeostasis	3	33	106	2626	2.25	0.145976
Hib	Biological Process	GO:0019725	5	cellular homeostasis	4	51	106	2626	1.94	0.148144
Hib	Biological Process	GO:0009894	5	regulation of catabolic process	2	17	106	2626	2.91	0.148296
Hib	Biological Process	GO:0000470	11	maturation of LSU-rRNA	2	18	106	2626	2.75	0.162641
Hib	Biological Process	GO:0016485	7	protein processing	2	18	106	2626	2.75	0.162641
Hib	Biological Process	GO:1901565	5	organonitrogen compound catabolic process	2	18	106	2626	2.75	0.162641
Hib	Biological Process	GO:0042221	3	response to chemical	6	93	106	2626	1.6	0.170479
Hib	Biological Process	GO:0044764	3	multi-organism cellular process	3	36	106	2626	2.06	0.175618
Hib	Biological Process	GO:0098869	7	cellular oxidant detoxification	2	20	106	2626	2.48	0.192002
Hib	Biological Process	GO:1990748	6	cellular detoxification	2	20	106	2626	2.48	0.192002
Hib	Biological Process	GO:0009636	4	response to toxic substance	2	20	106	2626	2.48	0.192002
Hib	Biological Process	GO:0098754	5	detoxification	2	20	106	2626	2.48	0.192002
Hib	Biological Process	GO:0008654	7	phospholipid biosynthetic process	3	39	106	2626	1.91	0.206775
Hib	Biological Process	GO:0042592	4	homeostatic process	4	59	106	2626	1.68	0.213127
Hib	Biological Process	GO:0051604	6	protein maturation	2	24	106	2626	2.06	0.252337
Hib	Biological Process	GO:0034248	6	regulation of cellular amide metabolic process	3	46	106	2626	1.62	0.283339
Hib	Biological Process	GO:0046474	8	glycerophospholipid biosynthetic process	2	28	106	2626	1.77	0.313146
Hib	Biological Process	GO:0042274	6	ribosomal small subunit biogenesis	3	49	106	2626	1.52	0.317012
Hib	Biological Process	GO:0045017	7	glycerolipid biosynthetic process	2	30	106	2626	1.65	0.343233
Ng	Cellular Component	GO:0005886	5	plasma membrane	2	88	12	3354	6.35	0.0378701
Ng	Cellular Component	GO:0071944	4	cell periphery	2	91	12	3354	6.14	0.0402711
Ng	Molecular Function	GO:0005515	3	protein binding	9	772	14	2769	2.31	0.00476205
Ng	Molecular Function	GO:0008092	4	cytoskeletal protein binding	2	51	14	2769	7.76	0.02628
Ng	Molecular Function	GO:0017111	7	nucleoside-triphosphatase activity	3	267	14	2769	2.22	0.145832
Ng	Molecular Function	GO:0016773	5	phosphotransferase activity, alcohol group as acceptor	2	142	14	2769	2.79	0.159018
Ng	Molecular Function	GO:0016462	6	pyrophosphatase activity	3	283	14	2769	2.1	0.165548
Ng	Molecular Function	GO:0016818	5	hydrolase activity, acting on acid anhydrides, in phosphorus-containing anhydrides	3	285	14	2769	2.08	0.168075
Ng	Molecular Function	GO:0016817	4	hydrolase activity, acting on acid anhydrides	3	286	14	2769	2.07	0.169344
Ng	Molecular Function	GO:0016301	5	kinase activity	2	174	14	2769	2.27	0.218344
Ng	Molecular Function	GO:0046872	5	metal ion binding	3	334	14	2769	1.78	0.233615
Ng	Molecular Function	GO:0043169	4	cation binding	3	339	14	2769	1.75	0.240631
Ng	Molecular Function	GO:0016772	4	transferase activity, transferring phosphorus-containing groups	2	255	14	2769	1.55	0.374415
Ng	Biological Process	GO:1902589	5	single-organism organelle organization	3	64	7	2626	17.58	0.000450886
Ng	Biological Process	GO:0000070	8	mitotic sister chromatid segregation	2	14	7	2626	53.59	0.000546056
Ng	Biological Process	GO:0051640	4	organelle localization	2	16	7	2626	46.89	0.000718243
Ng	Biological Process	GO:0051656	5	establishment of organelle localization	2	16	7	2626	46.89	0.000718243
Ng	Biological Process	GO:0000819	7	sister chromatid segregation	2	18	7	2626	41.68	0.000913431
Ng	Biological Process	GO:0098813	6	nuclear chromosome segregation	2	21	7	2626	35.73	0.00124895
Ng	Biological Process	GO:0007059	4	chromosome segregation	2	24	7	2626	31.26	0.00163521
Ng	Biological Process	GO:0007067	7	mitotic nuclear division	2	25	7	2626	30.01	0.00177514
Ng	Biological Process	GO:1903047	6	mitotic cell cycle process	2	36	7	2626	20.84	0.00367585
Ng	Biological Process	GO:0000278	5	mitotic cell cycle	2	37	7	2626	20.28	0.00388094
Ng	Biological Process	GO:0000280	6	nuclear division	2	44	7	2626	17.05	0.0054635
Ng	Biological Process	GO:0048285	5	organelle fission	2	48	7	2626	15.63	0.0064814
Ng	Biological Process	GO:0051649	4	establishment of localization in cell	3	174	7	2626	6.47	0.00820619
Ng	Biological Process	GO:0022402	5	cell cycle process	2	55	7	2626	13.64	0.00845664
Ng	Biological Process	GO:0007049	4	cell cycle	2	61	7	2626	12.3	0.0103416
Ng	Biological Process	GO:0051641	3	cellular localization	3	191	7	2626	5.89	0.0106528
Ng	Biological Process	GO:0035556	6	intracellular signal transduction	2	82	7	2626	9.15	0.0182689
Ng	Biological Process	GO:0044700	3	single organism signaling	2	108	7	2626	6.95	0.0307401
Ng	Biological Process	GO:0007165	5	signal transduction	2	108	7	2626	6.95	0.0307401
Ng	Biological Process	GO:0023052	2	signaling	2	108	7	2626	6.95	0.0307401
Ng	Biological Process	GO:0007154	3	cell communication	2	110	7	2626	6.82	0.0318126
Ng	Biological Process	GO:0006996	4	organelle organization	3	301	7	2626	3.74	0.03671
Ng	Biological Process	GO:0051276	5	chromosome organization	2	127	7	2626	5.91	0.0415372
Ng	Biological Process	GO:0044699	2	single-organism process	5	935	7	2626	2.01	0.0594926
Ng	Biological Process	GO:0044763	3	single-organism cellular process	4	640	7	2626	2.34	0.0646464
Ng	Biological Process	GO:0046907	5	intracellular transport	2	166	7	2626	4.52	0.067601
Ng	Biological Process	GO:0051234	3	establishment of localization	3	391	7	2626	2.88	0.0721519
Ng	Biological Process	GO:0016043	3	cellular component organization	3	407	7	2626	2.77	0.0797867
Ng	Biological Process	GO:0051179	2	localization	3	416	7	2626	2.71	0.0842535
Ng	Biological Process	GO:0016310	6	phosphorylation	2	198	7	2626	3.79	0.0923533
Ng	Biological Process	GO:0051716	3	cellular response to stimulus	2	226	7	2626	3.32	0.116085
Ng	Biological Process	GO:0071840	2	cellular component organization or biogenesis	3	512	7	2626	2.2	0.139229
Ng	Biological Process	GO:0006796	5	phosphate-containing compound metabolic process	2	335	7	2626	2.24	0.221428
Ng	Biological Process	GO:0006793	4	phosphorus metabolic process	2	346	7	2626	2.17	0.232832
Ng	Biological Process	GO:0006810	4	transport	2	381	7	2626	1.97	0.269644
Ng	Biological Process	GO:0050794	4	regulation of cellular process	2	475	7	2626	1.58	0.370187
Ng	Biological Process	GO:0050896	2	response to stimulus	2	475	7	2626	1.58	0.370187
Ng	Biological Process	GO:0044710	3	single-organism metabolic process	2	493	7	2626	1.52	0.389368
Ph	Molecular Function	GO:0004402	10	histone acetyltransferase activity	5	5	315	2769	8.79	1.85e-05
Ph	Molecular Function	GO:0061733	9	peptide-lysine-N-acetyltransferase activity	5	6	315	2769	7.33	0.000100737
Ph	Molecular Function	GO:0030628	7	pre-mRNA 3'-splice site binding	4	4	315	2769	8.79	0.00016466
Ph	Molecular Function	GO:0003729	6	mRNA binding	11	32	315	2769	3.02	0.000492716
Ph	Molecular Function	GO:0036002	6	pre-mRNA binding	5	8	315	2769	5.49	0.000773313
Ph	Molecular Function	GO:0034212	8	peptide N-acetyltransferase activity	5	9	315	2769	4.88	0.00157865
Ph	Molecular Function	GO:0008187	7	poly-pyrimidine tract binding	3	4	315	2769	6.59	0.00534513
Ph	Molecular Function	GO:0008080	7	N-acetyltransferase activity	5	12	315	2769	3.66	0.00742438
Ph	Molecular Function	GO:0003727	6	single-stranded RNA binding	4	8	315	2769	4.4	0.00792297
Ph	Molecular Function	GO:0004691	9	cAMP-dependent protein kinase activity	2	2	315	2769	8.79	0.0129048
Ph	Molecular Function	GO:0016303	7	1-phosphatidylinositol-3-kinase activity	2	2	315	2769	8.79	0.0129048
Ph	Molecular Function	GO:0035004	6	phosphatidylinositol 3-kinase activity	2	2	315	2769	8.79	0.0129048
Ph	Molecular Function	GO:0090484	3	drug transporter activity	4	9	315	2769	3.91	0.0129984
Ph	Molecular Function	GO:0015238	4	drug transmembrane transporter activity	4	9	315	2769	3.91	0.0129984
Ph	Molecular Function	GO:0043492	10	ATPase activity, coupled to movement of substances	10	43	315	2769	2.04	0.0194681
Ph	Molecular Function	GO:0016407	6	acetyltransferase activity	5	15	315	2769	2.93	0.0211219
Ph	Molecular Function	GO:0003779	5	actin binding	5	15	315	2769	2.93	0.0211219
Ph	Molecular Function	GO:0008559	12	xenobiotic-transporting ATPase activity	3	6	315	2769	4.4	0.0224318
Ph	Molecular Function	GO:0042910	3	xenobiotic transporter activity	3	6	315	2769	4.4	0.0224318
Ph	Molecular Function	GO:0036459	8	thiol-dependent ubiquitinyl hydrolase activity	5	16	315	2769	2.75	0.0279358
Ph	Molecular Function	GO:0016410	6	N-acyltransferase activity	5	16	315	2769	2.75	0.0279358
Ph	Molecular Function	GO:0101005	4	ubiquitinyl hydrolase activity	5	16	315	2769	2.75	0.0279358
Ph	Molecular Function	GO:0004690	8	cyclic nucleotide-dependent protein kinase activity	2	3	315	2769	5.86	0.0357948
Ph	Molecular Function	GO:0005337	6	nucleoside transmembrane transporter activity	3	7	315	2769	3.77	0.0359945
Ph	Molecular Function	GO:0015662	13	ATPase activity, coupled to transmembrane movement of ions, phosphorylative mechanism	3	7	315	2769	3.77	0.0359945
Ph	Molecular Function	GO:0015085	9	calcium ion transmembrane transporter activity	3	7	315	2769	3.77	0.0359945
Ph	Molecular Function	GO:0015079	9	potassium ion transmembrane transporter activity	3	7	315	2769	3.77	0.0359945
Ph	Molecular Function	GO:0019783	7	ubiquitin-like protein-specific protease activity	5	17	315	2769	2.59	0.0359979
Ph	Molecular Function	GO:0008135	6	translation factor activity, RNA binding	14	77	315	2769	1.6	0.0486378
Ph	Molecular Function	GO:0042393	4	histone binding	4	13	315	2769	2.7	0.0511192
Ph	Molecular Function	GO:0022853	6	active ion transmembrane transporter activity	6	25	315	2769	2.11	0.0564049
Ph	Molecular Function	GO:0009975	3	cyclase activity	2	4	315	2769	4.4	0.0662445
Ph	Molecular Function	GO:0052742	6	phosphatidylinositol kinase activity	2	4	315	2769	4.4	0.0662445
Ph	Molecular Function	GO:0005047	5	signal recognition particle binding	2	4	315	2769	4.4	0.0662445
Ph	Molecular Function	GO:0000339	6	RNA cap binding	2	4	315	2769	4.4	0.0662445
Ph	Molecular Function	GO:0004407	6	histone deacetylase activity	2	4	315	2769	4.4	0.0662445
Ph	Molecular Function	GO:0033558	5	protein deacetylase activity	2	4	315	2769	4.4	0.0662445
Ph	Molecular Function	GO:0042626	11	ATPase activity, coupled to transmembrane movement of substances	8	39	315	2769	1.8	0.0677497
Ph	Molecular Function	GO:0097472	7	cyclin-dependent protein kinase activity	3	9	315	2769	2.93	0.072757
Ph	Molecular Function	GO:0004693	8	cyclin-dependent protein serine/threonine kinase activity	3	9	315	2769	2.93	0.072757
Ph	Molecular Function	GO:0016820	5	hydrolase activity, acting on acid anhydrides, catalyzing transmembrane movement of substances	8	40	315	2769	1.76	0.0767113
Ph	Molecular Function	GO:0003743	7	translation initiation factor activity	9	47	315	2769	1.68	0.0786286
Ph	Molecular Function	GO:0046961	15	proton-transporting ATPase activity, rotational mechanism	3	10	315	2769	2.64	0.0954726
Ph	Molecular Function	GO:1901505	3	carbohydrate derivative transporter activity	3	10	315	2769	2.64	0.0954726
Ph	Molecular Function	GO:0036442	14	hydrogen-exporting ATPase activity	3	10	315	2769	2.64	0.0954726
Ph	Molecular Function	GO:0016849	4	phosphorus-oxygen lyase activity	2	5	315	2769	3.52	0.102248
Ph	Molecular Function	GO:0008028	9	monocarboxylic acid transmembrane transporter activity	2	5	315	2769	3.52	0.102248
Ph	Molecular Function	GO:0005388	14	calcium-transporting ATPase activity	2	5	315	2769	3.52	0.102248
Ph	Molecular Function	GO:0004012	11	phospholipid-translocating ATPase activity	2	5	315	2769	3.52	0.102248
Ph	Molecular Function	GO:0098772	2	molecular function regulator	10	57	315	2769	1.54	0.105865
Ph	Molecular Function	GO:0019829	13	cation-transporting ATPase activity	5	23	315	2769	1.91	0.11171
Ph	Molecular Function	GO:0008092	4	cytoskeletal protein binding	9	51	315	2769	1.55	0.117918
Ph	Molecular Function	GO:0008234	6	cysteine-type peptidase activity	7	37	315	2769	1.66	0.119393
Ph	Molecular Function	GO:0015932	5	nucleobase-containing compound transmembrane transporter activity	3	11	315	2769	2.4	0.120656
Ph	Molecular Function	GO:0042625	12	ATPase coupled ion transmembrane transporter activity	5	24	315	2769	1.83	0.128686
Ph	Molecular Function	GO:0003746	7	translation elongation factor activity	5	24	315	2769	1.83	0.128686
Ph	Molecular Function	GO:0030234	3	enzyme regulator activity	9	52	315	2769	1.52	0.129165
Ph	Molecular Function	GO:0005509	6	calcium ion binding	7	38	315	2769	1.62	0.132925
Ph	Molecular Function	GO:0003700	3	transcription factor activity, sequence-specific DNA binding	7	38	315	2769	1.62	0.132925
Ph	Molecular Function	GO:0001071	2	nucleic acid binding transcription factor activity	7	38	315	2769	1.62	0.132925
Ph	Molecular Function	GO:0019213	4	deacetylase activity	2	6	315	2769	2.93	0.142156
Ph	Molecular Function	GO:0070181	7	small ribosomal subunit rRNA binding	2	6	315	2769	2.93	0.142156
Ph	Molecular Function	GO:0003714	5	transcription corepressor activity	2	6	315	2769	2.93	0.142156
Ph	Molecular Function	GO:0017070	7	U6 snRNA binding	2	6	315	2769	2.93	0.142156
Ph	Molecular Function	GO:0015405	6	P-P-bond-hydrolysis-driven transmembrane transporter activity	8	46	315	2769	1.53	0.144501
Ph	Molecular Function	GO:0015399	5	primary active transmembrane transporter activity	8	46	315	2769	1.53	0.144501
Ph	Molecular Function	GO:0000287	6	magnesium ion binding	5	25	315	2769	1.76	0.146756
Ph	Molecular Function	GO:0031267	6	small GTPase binding	4	19	315	2769	1.85	0.162089
Ph	Molecular Function	GO:0002161	6	aminoacyl-tRNA editing activity	2	7	315	2769	2.51	0.184621
Ph	Molecular Function	GO:0019904	4	protein domain specific binding	2	7	315	2769	2.51	0.184621
Ph	Molecular Function	GO:0051020	5	GTPase binding	4	20	315	2769	1.76	0.185606
Ph	Molecular Function	GO:0043021	4	ribonucleoprotein complex binding	5	28	315	2769	1.57	0.206667
Ph	Molecular Function	GO:0046873	8	metal ion transmembrane transporter activity	5	28	315	2769	1.57	0.206667
Ph	Molecular Function	GO:0042054	7	histone methyltransferase activity	3	14	315	2769	1.88	0.20745
Ph	Molecular Function	GO:0072509	8	divalent inorganic cation transmembrane transporter activity	3	14	315	2769	1.88	0.20745
Ph	Molecular Function	GO:0042277	4	peptide binding	4	21	315	2769	1.67	0.210144
Ph	Molecular Function	GO:0008536	8	Ran GTPase binding	2	8	315	2769	2.2	0.228549
Ph	Molecular Function	GO:0005548	5	phospholipid transporter activity	2	8	315	2769	2.2	0.228549
Ph	Molecular Function	GO:0005342	5	organic acid transmembrane transporter activity	2	8	315	2769	2.2	0.228549
Ph	Molecular Function	GO:0046943	8	carboxylic acid transmembrane transporter activity	2	8	315	2769	2.2	0.228549
Ph	Molecular Function	GO:0016830	4	carbon-carbon lyase activity	3	15	315	2769	1.76	0.238948
Ph	Molecular Function	GO:0046982	5	protein heterodimerization activity	3	16	315	2769	1.65	0.271174
Ph	Molecular Function	GO:0016878	5	acid-thiol ligase activity	3	16	315	2769	1.65	0.271174
Ph	Molecular Function	GO:0030515	6	snoRNA binding	3	16	315	2769	1.65	0.271174
Ph	Molecular Function	GO:0017069	6	snRNA binding	2	9	315	2769	1.95	0.273061
Ph	Molecular Function	GO:0044769	13	ATPase activity, coupled to transmembrane movement of ions, rotational mechanism	3	17	315	2769	1.55	0.303829
Ph	Molecular Function	GO:0004843	9	thiol-dependent ubiquitin-specific protease activity	2	10	315	2769	1.76	0.317458
Ph	Molecular Function	GO:0005319	4	lipid transporter activity	2	11	315	2769	1.6	0.361192
Ph	Molecular Function	GO:0016831	5	carboxy-lyase activity	2	11	315	2769	1.6	0.361192
Ph	Molecular Function	GO:0018024	9	histone-lysine N-methyltransferase activity	2	11	315	2769	1.6	0.361192
Ph	Cellular Component	GO:0020008	6	rhoptry	12	35	318	3354	3.62	4.81e-05
Ph	Cellular Component	GO:0089701	10	U2AF	4	4	318	3354	10.55	7.94e-05
Ph	Cellular Component	GO:0044445	9	cytosolic part	22	113	318	3354	2.05	0.000701813
Ph	Cellular Component	GO:0022626	10	cytosolic ribosome	19	92	318	3354	2.18	0.000763541
Ph	Cellular Component	GO:0070258	5	inner membrane complex	7	18	318	3354	4.1	0.000816772
Ph	Cellular Component	GO:0005681	10	spliceosomal complex	16	72	318	3354	2.34	0.000862932
Ph	Cellular Component	GO:0020036	11	Maurer's cleft	19	95	318	3354	2.11	0.00115235
Ph	Cellular Component	GO:0020039	4	pellicle	7	19	318	3354	3.89	0.00118954
Ph	Cellular Component	GO:0016604	13	nuclear body	4	7	318	3354	6.03	0.0022022
Ph	Cellular Component	GO:0020007	5	apical complex	13	58	318	3354	2.36	0.00240449
Ph	Cellular Component	GO:0022625	11	cytosolic large ribosomal subunit	12	52	318	3354	2.43	0.00270425
Ph	Cellular Component	GO:0098588	5	bounding membrane of organelle	14	66	318	3354	2.24	0.00287122
Ph	Cellular Component	GO:0005886	5	plasma membrane	17	88	318	3354	2.04	0.00306452
Ph	Cellular Component	GO:0016607	14	nuclear speck	3	4	318	3354	7.91	0.00314182
Ph	Cellular Component	GO:0045177	4	apical part of cell	13	60	318	3354	2.29	0.00330775
Ph	Cellular Component	GO:0030660	11	Golgi-associated vesicle membrane	5	12	318	3354	4.39	0.00335613
Ph	Cellular Component	GO:0005887	8	integral component of plasma membrane	7	23	318	3354	3.21	0.00414831
Ph	Cellular Component	GO:0044459	6	plasma membrane part	11	48	318	3354	2.42	0.0042705
Ph	Cellular Component	GO:0071944	4	cell periphery	17	91	318	3354	1.97	0.00440994
Ph	Cellular Component	GO:0005798	10	Golgi-associated vesicle	5	13	318	3354	4.06	0.00503577
Ph	Cellular Component	GO:0031982	4	vesicle	18	101	318	3354	1.88	0.0057717
Ph	Cellular Component	GO:0031428	13	box C/D snoRNP complex	3	5	318	3354	6.33	0.00730347
Ph	Cellular Component	GO:0042641	10	actomyosin	2	2	318	3354	10.55	0.00896375
Ph	Cellular Component	GO:0042643	12	actomyosin, actin portion	2	2	318	3354	10.55	0.00896375
Ph	Cellular Component	GO:0020003	11	symbiont-containing vacuole	11	53	318	3354	2.19	0.00937576
Ph	Cellular Component	GO:0065010	5	extracellular membrane-bounded organelle	11	53	318	3354	2.19	0.00937576
Ph	Cellular Component	GO:0031410	8	cytoplasmic vesicle	17	98	318	3354	1.83	0.00948437
Ph	Cellular Component	GO:0097708	7	intracellular vesicle	17	98	318	3354	1.83	0.00948437
Ph	Cellular Component	GO:0030117	8	membrane coat	7	27	318	3354	2.73	0.0107937
Ph	Cellular Component	GO:0048475	3	coated membrane	7	27	318	3354	2.73	0.0107937
Ph	Cellular Component	GO:0043230	4	extracellular organelle	11	54	318	3354	2.15	0.0108074
Ph	Cellular Component	GO:0005794	8	Golgi apparatus	12	63	318	3354	2.01	0.0135213
Ph	Cellular Component	GO:0016459	10	myosin complex	3	6	318	3354	5.27	0.0135872
Ph	Cellular Component	GO:0044538	7	host cell periphery	3	6	318	3354	5.27	0.0135872
Ph	Cellular Component	GO:0098589	4	membrane region	3	6	318	3354	5.27	0.0135872
Ph	Cellular Component	GO:0016282	9	eukaryotic 43S preinitiation complex	4	11	318	3354	3.84	0.0152741
Ph	Cellular Component	GO:0033290	9	eukaryotic 48S preinitiation complex	4	11	318	3354	3.84	0.0152741
Ph	Cellular Component	GO:0020005	12	symbiont-containing vacuole membrane	7	29	318	3354	2.55	0.0160921
Ph	Cellular Component	GO:0031226	7	intrinsic component of plasma membrane	9	43	318	3354	2.21	0.0171496
Ph	Cellular Component	GO:0032010	12	phagolysosome	9	44	318	3354	2.16	0.0198226
Ph	Cellular Component	GO:0005767	11	secondary lysosome	9	44	318	3354	2.16	0.0198226
Ph	Cellular Component	GO:0020020	13	food vacuole	9	44	318	3354	2.16	0.0198226
Ph	Cellular Component	GO:0045335	10	phagocytic vesicle	9	44	318	3354	2.16	0.0198226
Ph	Cellular Component	GO:0070993	8	translation preinitiation complex	4	12	318	3354	3.52	0.0212331
Ph	Cellular Component	GO:0005852	8	eukaryotic translation initiation factor 3 complex	4	12	318	3354	3.52	0.0212331
Ph	Cellular Component	GO:0030137	11	COPI-coated vesicle	3	7	318	3354	4.52	0.0221259
Ph	Cellular Component	GO:0000243	12	commitment complex	3	7	318	3354	4.52	0.0221259
Ph	Cellular Component	GO:0030663	12	COPI-coated vesicle membrane	3	7	318	3354	4.52	0.0221259
Ph	Cellular Component	GO:0030126	13	COPI vesicle coat	3	7	318	3354	4.52	0.0221259
Ph	Cellular Component	GO:0005884	11	actin filament	3	7	318	3354	4.52	0.0221259
Ph	Cellular Component	GO:0030120	12	vesicle coat	5	18	318	3354	2.93	0.0225752
Ph	Cellular Component	GO:0030135	9	coated vesicle	6	25	318	3354	2.53	0.026002
Ph	Cellular Component	GO:0071004	12	U2-type prespliceosome	4	13	318	3354	3.25	0.0284319
Ph	Cellular Component	GO:0044431	9	Golgi apparatus part	8	40	318	3354	2.11	0.0310366
Ph	Cellular Component	GO:0015629	9	actin cytoskeleton	6	26	318	3354	2.43	0.0311977
Ph	Cellular Component	GO:0000786	11	nucleosome	3	8	318	3354	3.96	0.032955
Ph	Cellular Component	GO:1990225	7	rhoptry neck	3	8	318	3354	3.96	0.032955
Ph	Cellular Component	GO:0098805	3	whole membrane	9	49	318	3354	1.94	0.0378111
Ph	Cellular Component	GO:0030662	11	coated vesicle membrane	5	21	318	3354	2.51	0.0424066
Ph	Cellular Component	GO:0012506	5	vesicle membrane	5	21	318	3354	2.51	0.0424066
Ph	Cellular Component	GO:0030659	10	cytoplasmic vesicle membrane	5	21	318	3354	2.51	0.0424066
Ph	Cellular Component	GO:0030139	9	endocytic vesicle	9	50	318	3354	1.9	0.0424263
Ph	Cellular Component	GO:0044421	3	extracellular region part	12	74	318	3354	1.71	0.0433777
Ph	Cellular Component	GO:0005576	2	extracellular region	12	74	318	3354	1.71	0.0433777
Ph	Cellular Component	GO:0000323	9	lytic vacuole	10	58	318	3354	1.82	0.0434155
Ph	Cellular Component	GO:0005764	10	lysosome	10	58	318	3354	1.82	0.0434155
Ph	Cellular Component	GO:0030867	11	rough endoplasmic reticulum membrane	3	9	318	3354	3.52	0.0460346
Ph	Cellular Component	GO:0005791	9	rough endoplasmic reticulum	3	9	318	3354	3.52	0.0460346
Ph	Cellular Component	GO:0000139	10	Golgi membrane	4	15	318	3354	2.81	0.0466876
Ph	Cellular Component	GO:0098797	7	plasma membrane protein complex	2	4	318	3354	5.27	0.0472606
Ph	Cellular Component	GO:0030130	14	clathrin coat of trans-Golgi network vesicle	2	4	318	3354	5.27	0.0472606
Ph	Cellular Component	GO:0030132	10	clathrin coat of coated pit	2	4	318	3354	5.27	0.0472606
Ph	Cellular Component	GO:0012510	13	trans-Golgi network transport vesicle membrane	2	4	318	3354	5.27	0.0472606
Ph	Cellular Component	GO:0005905	5	clathrin-coated pit	2	4	318	3354	5.27	0.0472606
Ph	Cellular Component	GO:0005853	8	eukaryotic translation elongation factor 1 complex	2	4	318	3354	5.27	0.0472606
Ph	Cellular Component	GO:0005773	8	vacuole	12	75	318	3354	1.69	0.0474284
Ph	Cellular Component	GO:0022627	11	cytosolic small ribosomal subunit	7	37	318	3354	2	0.0553043
Ph	Cellular Component	GO:0071010	11	prespliceosome	4	16	318	3354	2.64	0.0577594
Ph	Cellular Component	GO:0005665	14	DNA-directed RNA polymerase II, core complex	3	10	318	3354	3.16	0.0612675
Ph	Cellular Component	GO:0044451	12	nucleoplasm part	11	71	318	3354	1.63	0.0682784
Ph	Cellular Component	GO:0030140	11	trans-Golgi network transport vesicle	2	5	318	3354	4.22	0.0738986
Ph	Cellular Component	GO:0097619	13	PTEX complex	2	5	318	3354	4.22	0.0738986
Ph	Cellular Component	GO:0005684	11	U2-type spliceosomal complex	5	26	318	3354	2.03	0.0931828
Ph	Cellular Component	GO:0033176	6	proton-transporting V-type ATPase complex	3	12	318	3354	2.64	0.097609
Ph	Cellular Component	GO:0044815	3	DNA packaging complex	3	12	318	3354	2.64	0.097609
Ph	Cellular Component	GO:0033180	7	proton-transporting V-type ATPase, V1 domain	2	6	318	3354	3.52	0.104054
Ph	Cellular Component	GO:0044433	9	cytoplasmic vesicle part	5	27	318	3354	1.95	0.105945
Ph	Cellular Component	GO:0032993	3	protein-DNA complex	4	21	318	3354	2.01	0.131247
Ph	Cellular Component	GO:0031965	11	nuclear membrane	2	7	318	3354	3.01	0.136826
Ph	Cellular Component	GO:0030125	13	clathrin vesicle coat	2	7	318	3354	3.01	0.136826
Ph	Cellular Component	GO:0030665	12	clathrin-coated vesicle membrane	2	7	318	3354	3.01	0.136826
Ph	Cellular Component	GO:0034399	11	nuclear periphery	4	22	318	3354	1.92	0.14913
Ph	Cellular Component	GO:0000785	10	chromatin	3	15	318	3354	2.11	0.164048
Ph	Cellular Component	GO:0005732	7	small nucleolar ribonucleoprotein complex	4	23	318	3354	1.83	0.167884
Ph	Cellular Component	GO:0030136	10	clathrin-coated vesicle	2	8	318	3354	2.64	0.171449
Ph	Cellular Component	GO:0019898	4	extrinsic component of membrane	2	8	318	3354	2.64	0.171449
Ph	Cellular Component	GO:0031225	5	anchored component of membrane	4	24	318	3354	1.76	0.187419
Ph	Cellular Component	GO:0031461	7	cullin-RING ubiquitin ligase complex	2	9	318	3354	2.34	0.207282
Ph	Cellular Component	GO:0016471	11	vacuolar proton-transporting V-type ATPase complex	2	9	318	3354	2.34	0.207282
Ph	Cellular Component	GO:0000151	6	ubiquitin ligase complex	3	17	318	3354	1.86	0.213963
Ph	Cellular Component	GO:0000932	10	P-body	3	17	318	3354	1.86	0.213963
Ph	Cellular Component	GO:0044452	12	nucleolar part	5	35	318	3354	1.51	0.233463
Ph	Cellular Component	GO:0044437	9	vacuolar part	3	19	318	3354	1.67	0.266564
Ph	Cellular Component	GO:0036464	9	cytoplasmic ribonucleoprotein granule	3	19	318	3354	1.67	0.266564
Ph	Cellular Component	GO:0022624	7	proteasome accessory complex	3	19	318	3354	1.67	0.266564
Ph	Cellular Component	GO:0035770	8	ribonucleoprotein granule	3	19	318	3354	1.67	0.266564
Ph	Cellular Component	GO:0005774	10	vacuolar membrane	3	19	318	3354	1.67	0.266564
Ph	Cellular Component	GO:0030658	11	transport vesicle membrane	2	11	318	3354	1.92	0.280513
Ph	Cellular Component	GO:0099081	3	supramolecular polymer	3	21	318	3354	1.51	0.320461
Ph	Cellular Component	GO:0099512	4	supramolecular fiber	3	21	318	3354	1.51	0.320461
Ph	Cellular Component	GO:0099080	2	supramolecular complex	3	21	318	3354	1.51	0.320461
Ph	Cellular Component	GO:0099513	10	polymeric cytoskeletal fiber	3	21	318	3354	1.51	0.320461
Ph	Cellular Component	GO:0016469	5	proton-transporting two-sector ATPase complex	3	21	318	3354	1.51	0.320461
Ph	Cellular Component	GO:0033178	6	proton-transporting two-sector ATPase complex, catalytic domain	2	13	318	3354	1.62	0.353226
Ph	Cellular Component	GO:0030118	9	clathrin coat	2	13	318	3354	1.62	0.353226
Ph	Biological Process	GO:0006325	6	chromatin organization	17	66	255	2626	2.65	0.00011264
Ph	Biological Process	GO:0060255	5	regulation of macromolecule metabolic process	38	234	255	2626	1.67	0.000671834
Ph	Biological Process	GO:0016573	12	histone acetylation	5	9	255	2626	5.72	0.000754625
Ph	Biological Process	GO:0016570	8	histone modification	11	40	255	2626	2.83	0.00104269
Ph	Biological Process	GO:0019222	4	regulation of metabolic process	38	241	255	2626	1.62	0.0012082
Ph	Biological Process	GO:2000112	7	regulation of cellular macromolecule biosynthetic process	28	161	255	2626	1.79	0.00124012
Ph	Biological Process	GO:0016569	7	covalent chromatin modification	11	41	255	2626	2.76	0.00130472
Ph	Biological Process	GO:0018394	10	peptidyl-lysine acetylation	5	10	255	2626	5.15	0.00139035
Ph	Biological Process	GO:0018393	11	internal peptidyl-lysine acetylation	5	10	255	2626	5.15	0.00139035
Ph	Biological Process	GO:0080090	5	regulation of primary metabolic process	33	203	255	2626	1.67	0.00153477
Ph	Biological Process	GO:0018205	9	peptidyl-lysine modification	10	36	255	2626	2.86	0.00162028
Ph	Biological Process	GO:0010556	6	regulation of macromolecule biosynthetic process	28	164	255	2626	1.76	0.00166433
Ph	Biological Process	GO:0051171	5	regulation of nitrogen compound metabolic process	29	172	255	2626	1.74	0.00168239
Ph	Biological Process	GO:0010468	6	regulation of gene expression	32	197	255	2626	1.67	0.0018387
Ph	Biological Process	GO:0009889	5	regulation of biosynthetic process	28	167	255	2626	1.73	0.00220863
Ph	Biological Process	GO:0031326	6	regulation of cellular biosynthetic process	28	167	255	2626	1.73	0.00220863
Ph	Biological Process	GO:0006475	10	internal protein amino acid acetylation	5	11	255	2626	4.68	0.00234863
Ph	Biological Process	GO:0031323	5	regulation of cellular metabolic process	32	200	255	2626	1.65	0.00237203
Ph	Biological Process	GO:0006446	9	regulation of translational initiation	6	16	255	2626	3.86	0.00273848
Ph	Biological Process	GO:0042493	4	response to drug	9	33	255	2626	2.81	0.00317565
Ph	Biological Process	GO:0051276	5	chromosome organization	22	127	255	2626	1.78	0.00436771
Ph	Biological Process	GO:0002183	10	cytoplasmic translational initiation	5	13	255	2626	3.96	0.00555803
Ph	Biological Process	GO:0006473	9	protein acetylation	5	13	255	2626	3.96	0.00555803
Ph	Biological Process	GO:0007346	6	regulation of mitotic cell cycle	5	13	255	2626	3.96	0.00555803
Ph	Biological Process	GO:0001731	11	formation of translation preinitiation complex	5	13	255	2626	3.96	0.00555803
Ph	Biological Process	GO:0055085	5	transmembrane transport	25	155	255	2626	1.66	0.00642012
Ph	Biological Process	GO:0042221	3	response to chemical	17	93	255	2626	1.88	0.00684193
Ph	Biological Process	GO:0006855	7	drug transmembrane transport	4	9	255	2626	4.58	0.00738286
Ph	Biological Process	GO:0015893	6	drug transport	4	9	255	2626	4.58	0.00738286
Ph	Biological Process	GO:1901642	8	nucleoside transmembrane transport	3	5	255	2626	6.18	0.00780397
Ph	Biological Process	GO:0022618	7	ribonucleoprotein complex assembly	15	80	255	2626	1.93	0.00855536
Ph	Biological Process	GO:0071702	5	organic substance transport	32	218	255	2626	1.51	0.00921359
Ph	Biological Process	GO:0036092	10	phosphatidylinositol-3-phosphate biosynthetic process	2	2	255	2626	10.3	0.00939615
Ph	Biological Process	GO:0006863	7	purine nucleobase transport	2	2	255	2626	10.3	0.00939615
Ph	Biological Process	GO:0015851	6	nucleobase transport	2	2	255	2626	10.3	0.00939615
Ph	Biological Process	GO:0031086	11	nuclear-transcribed mRNA catabolic process, deadenylation-independent decay	2	2	255	2626	10.3	0.00939615
Ph	Biological Process	GO:0006273	11	lagging strand elongation	2	2	255	2626	10.3	0.00939615
Ph	Biological Process	GO:0031087	12	deadenylation-independent decapping of nuclear-transcribed mRNA	2	2	255	2626	10.3	0.00939615
Ph	Biological Process	GO:0019219	6	regulation of nucleobase-containing compound metabolic process	21	130	255	2626	1.66	0.0119624
Ph	Biological Process	GO:0009152	11	purine ribonucleotide biosynthetic process	7	27	255	2626	2.67	0.0121522
Ph	Biological Process	GO:0006164	10	purine nucleotide biosynthetic process	7	27	255	2626	2.67	0.0121522
Ph	Biological Process	GO:0006355	10	regulation of transcription, DNA-templated	19	115	255	2626	1.7	0.0130963
Ph	Biological Process	GO:0071826	5	ribonucleoprotein complex subunit organization	15	84	255	2626	1.84	0.0133839
Ph	Biological Process	GO:0071705	5	nitrogen compound transport	9	41	255	2626	2.26	0.0144593
Ph	Biological Process	GO:0042908	6	xenobiotic transport	3	6	255	2626	5.15	0.0144944
Ph	Biological Process	GO:0015931	6	nucleobase-containing compound transport	7	28	255	2626	2.57	0.0148968
Ph	Biological Process	GO:0065003	5	macromolecular complex assembly	22	141	255	2626	1.61	0.0151297
Ph	Biological Process	GO:0008380	9	RNA splicing	16	93	255	2626	1.77	0.0152788
Ph	Biological Process	GO:0006612	9	protein targeting to membrane	4	11	255	2626	3.74	0.0165374
Ph	Biological Process	GO:2001141	8	regulation of RNA biosynthetic process	19	118	255	2626	1.66	0.0170361
Ph	Biological Process	GO:1903506	9	regulation of nucleic acid-templated transcription	19	118	255	2626	1.66	0.0170361
Ph	Biological Process	GO:0043933	4	macromolecular complex subunit organization	24	160	255	2626	1.54	0.0181018
Ph	Biological Process	GO:0043543	8	protein acylation	5	17	255	2626	3.03	0.0193357
Ph	Biological Process	GO:0009260	10	ribonucleotide biosynthetic process	7	30	255	2626	2.4	0.0216601
Ph	Biological Process	GO:0046390	7	ribose phosphate biosynthetic process	7	30	255	2626	2.4	0.0216601
Ph	Biological Process	GO:0072522	6	purine-containing compound biosynthetic process	7	30	255	2626	2.4	0.0216601
Ph	Biological Process	GO:0051253	8	negative regulation of RNA metabolic process	4	12	255	2626	3.43	0.0229509
Ph	Biological Process	GO:1902679	9	negative regulation of RNA biosynthetic process	4	12	255	2626	3.43	0.0229509
Ph	Biological Process	GO:0045934	7	negative regulation of nucleobase-containing compound metabolic process	4	12	255	2626	3.43	0.0229509
Ph	Biological Process	GO:0030258	6	lipid modification	4	12	255	2626	3.43	0.0229509
Ph	Biological Process	GO:1903507	10	negative regulation of nucleic acid-templated transcription	4	12	255	2626	3.43	0.0229509
Ph	Biological Process	GO:0070588	10	calcium ion transmembrane transport	3	7	255	2626	4.41	0.0235648
Ph	Biological Process	GO:0071805	10	potassium ion transmembrane transport	3	7	255	2626	4.41	0.0235648
Ph	Biological Process	GO:0015858	7	nucleoside transport	3	7	255	2626	4.41	0.0235648
Ph	Biological Process	GO:0071804	9	cellular potassium ion transport	3	7	255	2626	4.41	0.0235648
Ph	Biological Process	GO:0051259	7	protein oligomerization	3	7	255	2626	4.41	0.0235648
Ph	Biological Process	GO:0006813	8	potassium ion transport	3	7	255	2626	4.41	0.0235648
Ph	Biological Process	GO:0006816	9	calcium ion transport	3	7	255	2626	4.41	0.0235648
Ph	Biological Process	GO:0000375	10	RNA splicing, via transesterification reactions	14	82	255	2626	1.76	0.0240265
Ph	Biological Process	GO:0006413	9	translational initiation	10	52	255	2626	1.98	0.0250869
Ph	Biological Process	GO:0051252	7	regulation of RNA metabolic process	19	123	255	2626	1.59	0.0255956
Ph	Biological Process	GO:0002188	11	translation reinitiation	2	3	255	2626	6.87	0.0263765
Ph	Biological Process	GO:0006620	10	posttranslational protein targeting to membrane	2	3	255	2626	6.87	0.0263765
Ph	Biological Process	GO:0051260	8	protein homooligomerization	2	3	255	2626	6.87	0.0263765
Ph	Biological Process	GO:0031204	11	posttranslational protein targeting to membrane, translocation	2	3	255	2626	6.87	0.0263765
Ph	Biological Process	GO:0045892	11	negative regulation of transcription, DNA-templated	3	8	255	2626	3.86	0.0350414
Ph	Biological Process	GO:0046854	9	phosphatidylinositol phosphorylation	3	8	255	2626	3.86	0.0350414
Ph	Biological Process	GO:0051301	4	cell division	3	8	255	2626	3.86	0.0350414
Ph	Biological Process	GO:0046834	7	lipid phosphorylation	3	8	255	2626	3.86	0.0350414
Ph	Biological Process	GO:0045047	9	protein targeting to ER	4	14	255	2626	2.94	0.039765
Ph	Biological Process	GO:0072599	8	establishment of protein localization to endoplasmic reticulum	4	14	255	2626	2.94	0.039765
Ph	Biological Process	GO:0016579	10	protein deubiquitination	4	14	255	2626	2.94	0.039765
Ph	Biological Process	GO:0002181	9	cytoplasmic translation	6	27	255	2626	2.29	0.0407999
Ph	Biological Process	GO:0070647	8	protein modification by small protein conjugation or removal	12	73	255	2626	1.69	0.0457569
Ph	Biological Process	GO:0030001	7	metal ion transport	6	28	255	2626	2.21	0.0478643
Ph	Biological Process	GO:0071310	5	cellular response to organic substance	2	4	255	2626	5.15	0.0493904
Ph	Biological Process	GO:0009190	10	cyclic nucleotide biosynthetic process	2	4	255	2626	5.15	0.0493904
Ph	Biological Process	GO:0006476	9	protein deacetylation	2	4	255	2626	5.15	0.0493904
Ph	Biological Process	GO:0052652	11	cyclic purine nucleotide metabolic process	2	4	255	2626	5.15	0.0493904
Ph	Biological Process	GO:0045814	8	negative regulation of gene expression, epigenetic	2	4	255	2626	5.15	0.0493904
Ph	Biological Process	GO:0006342	12	chromatin silencing	2	4	255	2626	5.15	0.0493904
Ph	Biological Process	GO:0016575	10	histone deacetylation	2	4	255	2626	5.15	0.0493904
Ph	Biological Process	GO:0000266	6	mitochondrial fission	2	4	255	2626	5.15	0.0493904
Ph	Biological Process	GO:0090150	7	establishment of protein localization to membrane	4	15	255	2626	2.75	0.0502153
Ph	Biological Process	GO:0070646	9	protein modification by small protein removal	4	15	255	2626	2.75	0.0502153
Ph	Biological Process	GO:0072657	6	protein localization to membrane	4	15	255	2626	2.75	0.0502153
Ph	Biological Process	GO:0006333	7	chromatin assembly or disassembly	4	15	255	2626	2.75	0.0502153
Ph	Biological Process	GO:0051246	6	regulation of protein metabolic process	13	83	255	2626	1.61	0.0539531
Ph	Biological Process	GO:0006417	8	regulation of translation	8	45	255	2626	1.83	0.0643252
Ph	Biological Process	GO:0034248	6	regulation of cellular amide metabolic process	8	46	255	2626	1.79	0.0716295
Ph	Biological Process	GO:0070972	7	protein localization to endoplasmic reticulum	4	17	255	2626	2.42	0.0751569
Ph	Biological Process	GO:0099132	9	ATP hydrolysis coupled cation transmembrane transport	5	24	255	2626	2.15	0.0760769
Ph	Biological Process	GO:0034204	7	lipid translocation	2	5	255	2626	4.12	0.0771146
Ph	Biological Process	GO:0009187	9	cyclic nucleotide metabolic process	2	5	255	2626	4.12	0.0771146
Ph	Biological Process	GO:0046470	8	phosphatidylcholine metabolic process	2	5	255	2626	4.12	0.0771146
Ph	Biological Process	GO:0051568	12	histone H3-K4 methylation	2	5	255	2626	4.12	0.0771146
Ph	Biological Process	GO:0051052	7	regulation of DNA metabolic process	2	5	255	2626	4.12	0.0771146
Ph	Biological Process	GO:0035601	8	protein deacylation	2	5	255	2626	4.12	0.0771146
Ph	Biological Process	GO:0045332	9	phospholipid translocation	2	5	255	2626	4.12	0.0771146
Ph	Biological Process	GO:0098732	6	macromolecule deacylation	2	5	255	2626	4.12	0.0771146
Ph	Biological Process	GO:0006656	9	phosphatidylcholine biosynthetic process	2	5	255	2626	4.12	0.0771146
Ph	Biological Process	GO:0006163	9	purine nucleotide metabolic process	9	55	255	2626	1.69	0.0797143
Ph	Biological Process	GO:0009150	10	purine ribonucleotide metabolic process	9	55	255	2626	1.69	0.0797143
Ph	Biological Process	GO:0032268	7	regulation of cellular protein metabolic process	12	80	255	2626	1.54	0.0818242
Ph	Biological Process	GO:1901264	6	carbohydrate derivative transport	3	11	255	2626	2.81	0.0830897
Ph	Biological Process	GO:0045944	12	positive regulation of transcription from RNA polymerase II promoter	3	11	255	2626	2.81	0.0830897
Ph	Biological Process	GO:0065009	3	regulation of molecular function	10	64	255	2626	1.61	0.086011
Ph	Biological Process	GO:0050790	4	regulation of catalytic activity	10	64	255	2626	1.61	0.086011
Ph	Biological Process	GO:0010608	7	posttranscriptional regulation of gene expression	8	48	255	2626	1.72	0.0876971
Ph	Biological Process	GO:0090662	6	ATP hydrolysis coupled transmembrane transport	5	25	255	2626	2.06	0.0879093
Ph	Biological Process	GO:0042451	9	purine nucleoside biosynthetic process	5	25	255	2626	2.06	0.0879093
Ph	Biological Process	GO:0046129	10	purine ribonucleoside biosynthetic process	5	25	255	2626	2.06	0.0879093
Ph	Biological Process	GO:0099131	8	ATP hydrolysis coupled ion transmembrane transport	5	25	255	2626	2.06	0.0879093
Ph	Biological Process	GO:0050658	8	RNA transport	4	18	255	2626	2.29	0.0895714
Ph	Biological Process	GO:0051236	5	establishment of RNA localization	4	18	255	2626	2.29	0.0895714
Ph	Biological Process	GO:0006405	9	RNA export from nucleus	4	18	255	2626	2.29	0.0895714
Ph	Biological Process	GO:0050657	7	nucleic acid transport	4	18	255	2626	2.29	0.0895714
Ph	Biological Process	GO:0010033	4	response to organic substance	6	33	255	2626	1.87	0.0939296
Ph	Biological Process	GO:0051336	5	regulation of hydrolase activity	6	33	255	2626	1.87	0.0939296
Ph	Biological Process	GO:0034728	7	nucleosome organization	3	12	255	2626	2.57	0.103136
Ph	Biological Process	GO:0000028	9	ribosomal small subunit assembly	3	12	255	2626	2.57	0.103136
Ph	Biological Process	GO:0015991	11	ATP hydrolysis coupled proton transport	3	12	255	2626	2.57	0.103136
Ph	Biological Process	GO:0009259	9	ribonucleotide metabolic process	9	58	255	2626	1.6	0.103766
Ph	Biological Process	GO:0009168	11	purine ribonucleoside monophosphate biosynthetic process	4	19	255	2626	2.17	0.105204
Ph	Biological Process	GO:0051172	6	negative regulation of nitrogen compound metabolic process	4	19	255	2626	2.17	0.105204
Ph	Biological Process	GO:0051168	8	nuclear export	4	19	255	2626	2.17	0.105204
Ph	Biological Process	GO:0016571	10	histone methylation	4	19	255	2626	2.17	0.105204
Ph	Biological Process	GO:0010558	7	negative regulation of macromolecule biosynthetic process	4	19	255	2626	2.17	0.105204
Ph	Biological Process	GO:0009127	10	purine nucleoside monophosphate biosynthetic process	4	19	255	2626	2.17	0.105204
Ph	Biological Process	GO:1901659	6	glycosyl compound biosynthetic process	6	34	255	2626	1.82	0.105269
Ph	Biological Process	GO:0009163	8	nucleoside biosynthetic process	6	34	255	2626	1.82	0.105269
Ph	Biological Process	GO:0042455	9	ribonucleoside biosynthetic process	6	34	255	2626	1.82	0.105269
Ph	Biological Process	GO:0042255	8	ribosome assembly	6	34	255	2626	1.82	0.105269
Ph	Biological Process	GO:0006357	11	regulation of transcription from RNA polymerase II promoter	6	34	255	2626	1.82	0.105269
Ph	Biological Process	GO:0051726	5	regulation of cell cycle	7	42	255	2626	1.72	0.106467
Ph	Biological Process	GO:0051028	9	mRNA transport	2	6	255	2626	3.43	0.108425
Ph	Biological Process	GO:0040029	7	regulation of gene expression, epigenetic	2	6	255	2626	3.43	0.108425
Ph	Biological Process	GO:0097035	6	regulation of membrane lipid distribution	2	6	255	2626	3.43	0.108425
Ph	Biological Process	GO:0071427	11	mRNA-containing ribonucleoprotein complex export from nucleus	2	6	255	2626	3.43	0.108425
Ph	Biological Process	GO:0006536	11	glutamate metabolic process	2	6	255	2626	3.43	0.108425
Ph	Biological Process	GO:0006406	12	mRNA export from nucleus	2	6	255	2626	3.43	0.108425
Ph	Biological Process	GO:0016458	8	gene silencing	2	6	255	2626	3.43	0.108425
Ph	Biological Process	GO:0072521	5	purine-containing compound metabolic process	9	59	255	2626	1.57	0.112612
Ph	Biological Process	GO:0015711	7	organic anion transport	5	27	255	2626	1.91	0.114242
Ph	Biological Process	GO:0015988	10	energy coupled proton transmembrane transport, against electrochemical gradient	3	13	255	2626	2.38	0.124872
Ph	Biological Process	GO:0070887	4	cellular response to chemical stimulus	3	13	255	2626	2.38	0.124872
Ph	Biological Process	GO:0009165	9	nucleotide biosynthetic process	7	44	255	2626	1.64	0.128518
Ph	Biological Process	GO:0051345	6	positive regulation of hydrolase activity	5	28	255	2626	1.84	0.128672
Ph	Biological Process	GO:0006414	9	translational elongation	5	28	255	2626	1.84	0.128672
Ph	Biological Process	GO:0009890	6	negative regulation of biosynthetic process	4	21	255	2626	1.96	0.139817
Ph	Biological Process	GO:0009156	10	ribonucleoside monophosphate biosynthetic process	4	21	255	2626	1.96	0.139817
Ph	Biological Process	GO:0031327	7	negative regulation of cellular biosynthetic process	4	21	255	2626	1.96	0.139817
Ph	Biological Process	GO:0032784	11	regulation of DNA-templated transcription, elongation	2	7	255	2626	2.94	0.142369
Ph	Biological Process	GO:0097164	4	ammonium ion metabolic process	2	7	255	2626	2.94	0.142369
Ph	Biological Process	GO:0015914	8	phospholipid transport	2	7	255	2626	2.94	0.142369
Ph	Biological Process	GO:0006650	7	glycerophospholipid metabolic process	6	37	255	2626	1.67	0.143263
Ph	Biological Process	GO:1902680	9	positive regulation of RNA biosynthetic process	3	14	255	2626	2.21	0.148084
Ph	Biological Process	GO:0042176	7	regulation of protein catabolic process	3	14	255	2626	2.21	0.148084
Ph	Biological Process	GO:0006986	6	response to unfolded protein	3	14	255	2626	2.21	0.148084
Ph	Biological Process	GO:1903508	10	positive regulation of nucleic acid-templated transcription	3	14	255	2626	2.21	0.148084
Ph	Biological Process	GO:0070838	8	divalent metal ion transport	3	14	255	2626	2.21	0.148084
Ph	Biological Process	GO:0072511	7	divalent inorganic cation transport	3	14	255	2626	2.21	0.148084
Ph	Biological Process	GO:0045893	11	positive regulation of transcription, DNA-templated	3	14	255	2626	2.21	0.148084
Ph	Biological Process	GO:1901293	8	nucleoside phosphate biosynthetic process	7	46	255	2626	1.57	0.152676
Ph	Biological Process	GO:0006403	4	RNA localization	4	22	255	2626	1.87	0.15862
Ph	Biological Process	GO:0043087	6	regulation of GTPase activity	4	22	255	2626	1.87	0.15862
Ph	Biological Process	GO:0009124	9	nucleoside monophosphate biosynthetic process	4	22	255	2626	1.87	0.15862
Ph	Biological Process	GO:0043547	7	positive regulation of GTPase activity	4	22	255	2626	1.87	0.15862
Ph	Biological Process	GO:0006913	7	nucleocytoplasmic transport	5	30	255	2626	1.72	0.159837
Ph	Biological Process	GO:0051169	6	nuclear transport	5	30	255	2626	1.72	0.159837
Ph	Biological Process	GO:0044093	4	positive regulation of molecular function	6	39	255	2626	1.58	0.171632
Ph	Biological Process	GO:0043085	5	positive regulation of catalytic activity	6	39	255	2626	1.58	0.171632
Ph	Biological Process	GO:0034968	11	histone lysine methylation	3	15	255	2626	2.06	0.172551
Ph	Biological Process	GO:0035966	5	response to topologically incorrect protein	3	15	255	2626	2.06	0.172551
Ph	Biological Process	GO:2000113	8	negative regulation of cellular macromolecule biosynthetic process	3	15	255	2626	2.06	0.172551
Ph	Biological Process	GO:0051254	8	positive regulation of RNA metabolic process	3	15	255	2626	2.06	0.172551
Ph	Biological Process	GO:0045935	7	positive regulation of nucleobase-containing compound metabolic process	3	15	255	2626	2.06	0.172551
Ph	Biological Process	GO:0015718	9	monocarboxylic acid transport	2	8	255	2626	2.57	0.178145
Ph	Biological Process	GO:0022616	8	DNA strand elongation	2	8	255	2626	2.57	0.178145
Ph	Biological Process	GO:0009063	9	cellular amino acid catabolic process	2	8	255	2626	2.57	0.178145
Ph	Biological Process	GO:0000041	8	transition metal ion transport	2	8	255	2626	2.57	0.178145
Ph	Biological Process	GO:0006271	10	DNA strand elongation involved in DNA replication	2	8	255	2626	2.57	0.178145
Ph	Biological Process	GO:1901606	10	alpha-amino acid catabolic process	2	8	255	2626	2.57	0.178145
Ph	Biological Process	GO:0046486	6	glycerolipid metabolic process	6	40	255	2626	1.54	0.18663
Ph	Biological Process	GO:0006820	6	anion transport	5	32	255	2626	1.61	0.193725
Ph	Biological Process	GO:0006873	7	cellular ion homeostasis	3	16	255	2626	1.93	0.198057
Ph	Biological Process	GO:0030003	8	cellular cation homeostasis	3	16	255	2626	1.93	0.198057
Ph	Biological Process	GO:0006614	11	SRP-dependent cotranslational protein targeting to membrane	2	9	255	2626	2.29	0.21508
Ph	Biological Process	GO:0006450	10	regulation of translational fidelity	2	9	255	2626	2.29	0.21508
Ph	Biological Process	GO:0051452	12	intracellular pH reduction	2	9	255	2626	2.29	0.21508
Ph	Biological Process	GO:0006334	9	nucleosome assembly	2	9	255	2626	2.29	0.21508
Ph	Biological Process	GO:0007035	13	vacuolar acidification	2	9	255	2626	2.29	0.21508
Ph	Biological Process	GO:0045851	10	pH reduction	2	9	255	2626	2.29	0.21508
Ph	Biological Process	GO:0006613	10	cotranslational protein targeting to membrane	2	9	255	2626	2.29	0.21508
Ph	Biological Process	GO:0006897	6	endocytosis	2	9	255	2626	2.29	0.21508
Ph	Biological Process	GO:0071166	4	ribonucleoprotein complex localization	3	17	255	2626	1.82	0.224393
Ph	Biological Process	GO:0071426	10	ribonucleoprotein complex export from nucleus	3	17	255	2626	1.82	0.224393
Ph	Biological Process	GO:0009894	5	regulation of catabolic process	3	17	255	2626	1.82	0.224393
Ph	Biological Process	GO:0018022	10	peptidyl-lysine methylation	3	17	255	2626	1.82	0.224393
Ph	Biological Process	GO:0006323	7	DNA packaging	3	17	255	2626	1.82	0.224393
Ph	Biological Process	GO:0055082	6	cellular chemical homeostasis	3	17	255	2626	1.82	0.224393
Ph	Biological Process	GO:0008213	8	protein alkylation	4	26	255	2626	1.58	0.241522
Ph	Biological Process	GO:0006479	9	protein methylation	4	26	255	2626	1.58	0.241522
Ph	Biological Process	GO:0009891	6	positive regulation of biosynthetic process	3	18	255	2626	1.72	0.251357
Ph	Biological Process	GO:0006611	9	protein export from nucleus	3	18	255	2626	1.72	0.251357
Ph	Biological Process	GO:0010557	7	positive regulation of macromolecule biosynthetic process	3	18	255	2626	1.72	0.251357
Ph	Biological Process	GO:0051173	6	positive regulation of nitrogen compound metabolic process	3	18	255	2626	1.72	0.251357
Ph	Biological Process	GO:0071824	5	protein-DNA complex subunit organization	3	18	255	2626	1.72	0.251357
Ph	Biological Process	GO:0098771	7	inorganic ion homeostasis	3	18	255	2626	1.72	0.251357
Ph	Biological Process	GO:0055080	7	cation homeostasis	3	18	255	2626	1.72	0.251357
Ph	Biological Process	GO:0010628	7	positive regulation of gene expression	3	18	255	2626	1.72	0.251357
Ph	Biological Process	GO:0031328	7	positive regulation of cellular biosynthetic process	3	18	255	2626	1.72	0.251357
Ph	Biological Process	GO:0050801	6	ion homeostasis	3	18	255	2626	1.72	0.251357
Ph	Biological Process	GO:0030004	9	cellular monovalent inorganic cation homeostasis	2	10	255	2626	2.06	0.252615
Ph	Biological Process	GO:0030641	10	regulation of cellular pH	2	10	255	2626	2.06	0.252615
Ph	Biological Process	GO:0006448	9	regulation of translational elongation	2	10	255	2626	2.06	0.252615
Ph	Biological Process	GO:0006890	7	retrograde vesicle-mediated transport, Golgi to ER	2	10	255	2626	2.06	0.252615
Ph	Biological Process	GO:0046395	8	carboxylic acid catabolic process	2	10	255	2626	2.06	0.252615
Ph	Biological Process	GO:0051453	11	regulation of intracellular pH	2	10	255	2626	2.06	0.252615
Ph	Biological Process	GO:0016054	6	organic acid catabolic process	2	10	255	2626	2.06	0.252615
Ph	Biological Process	GO:0031497	8	chromatin assembly	2	10	255	2626	2.06	0.252615
Ph	Biological Process	GO:0046488	8	phosphatidylinositol metabolic process	4	27	255	2626	1.53	0.263658
Ph	Biological Process	GO:0031324	6	negative regulation of cellular metabolic process	4	27	255	2626	1.53	0.263658
Ph	Biological Process	GO:0000027	9	ribosomal large subunit assembly	3	19	255	2626	1.63	0.278761
Ph	Biological Process	GO:0071897	8	DNA biosynthetic process	3	19	255	2626	1.63	0.278761
Ph	Biological Process	GO:0050776	5	regulation of immune response	2	11	255	2626	1.87	0.290287
Ph	Biological Process	GO:0061136	10	regulation of proteasomal protein catabolic process	2	11	255	2626	1.87	0.290287
Ph	Biological Process	GO:0006885	9	regulation of pH	2	11	255	2626	1.87	0.290287
Ph	Biological Process	GO:0009064	10	glutamine family amino acid metabolic process	2	11	255	2626	1.87	0.290287
Ph	Biological Process	GO:0055067	8	monovalent inorganic cation homeostasis	2	11	255	2626	1.87	0.290287
Ph	Biological Process	GO:1903362	8	regulation of cellular protein catabolic process	2	11	255	2626	1.87	0.290287
Ph	Biological Process	GO:0002682	4	regulation of immune system process	2	11	255	2626	1.87	0.290287
Ph	Biological Process	GO:0051130	6	positive regulation of cellular component organization	2	11	255	2626	1.87	0.290287
Ph	Biological Process	GO:1903050	9	regulation of proteolysis involved in cellular protein catabolic process	2	11	255	2626	1.87	0.290287
Ph	Biological Process	GO:0048583	4	regulation of response to stimulus	3	20	255	2626	1.54	0.306428
Ph	Biological Process	GO:0048878	5	chemical homeostasis	3	20	255	2626	1.54	0.306428
Ph	Biological Process	GO:0006606	10	protein import into nucleus	2	12	255	2626	1.72	0.327718
Ph	Biological Process	GO:0044744	9	protein targeting to nucleus	2	12	255	2626	1.72	0.327718
Ph	Biological Process	GO:0001676	10	long-chain fatty acid metabolic process	2	12	255	2626	1.72	0.327718
Ph	Biological Process	GO:0043648	8	dicarboxylic acid metabolic process	2	12	255	2626	1.72	0.327718
Ph	Biological Process	GO:0045862	9	positive regulation of proteolysis	2	12	255	2626	1.72	0.327718
Ph	Biological Process	GO:0051170	8	nuclear import	2	12	255	2626	1.72	0.327718
Ph	Biological Process	GO:0034504	7	protein localization to nucleus	2	12	255	2626	1.72	0.327718
Ph	Biological Process	GO:1902593	9	single-organism nuclear import	2	12	255	2626	1.72	0.327718
Ph	Biological Process	GO:0000387	13	spliceosomal snRNP assembly	2	12	255	2626	1.72	0.327718
Ph	Biological Process	GO:0015748	6	organophosphate ester transport	2	12	255	2626	1.72	0.327718
Ph	Biological Process	GO:0006754	12	ATP biosynthetic process	2	13	255	2626	1.58	0.364599
Ph	Biological Process	GO:0015986	13	ATP synthesis coupled proton transport	2	13	255	2626	1.58	0.364599
Ph	Biological Process	GO:0015985	10	energy coupled proton transport, down electrochemical gradient	2	13	255	2626	1.58	0.364599
Ph	Biological Process	GO:0006869	6	lipid transport	2	13	255	2626	1.58	0.364599
Ph	Biological Process	GO:0030162	7	regulation of proteolysis	2	13	255	2626	1.58	0.364599
Ub	Molecular Function	GO:0005198	2	structural molecule activity	8	194	27	2769	4.23	0.000349987
Ub	Molecular Function	GO:0003735	3	structural constituent of ribosome	7	158	27	2769	4.54	0.000580697
Ub	Molecular Function	GO:1901363	3	heterocyclic compound binding	17	1038	27	2769	1.68	0.00615805
Ub	Molecular Function	GO:0097159	3	organic cyclic compound binding	17	1039	27	2769	1.68	0.00622835
Ub	Molecular Function	GO:0042802	4	identical protein binding	2	15	27	2769	13.67	0.0088926
Ub	Molecular Function	GO:0046982	5	protein heterodimerization activity	2	16	27	2769	12.82	0.0101022
Ub	Molecular Function	GO:0043168	4	anion binding	10	543	27	2769	1.89	0.0261812
Ub	Molecular Function	GO:0003723	5	RNA binding	7	321	27	2769	2.24	0.0300263
Ub	Molecular Function	GO:0005524	9	ATP binding	8	400	27	2769	2.05	0.031895
Ub	Molecular Function	GO:0035639	5	purine ribonucleoside triphosphate binding	9	481	27	2769	1.92	0.0329392
Ub	Molecular Function	GO:0032559	8	adenyl ribonucleotide binding	8	404	27	2769	2.03	0.0336471
Ub	Molecular Function	GO:0032550	6	purine ribonucleoside binding	9	483	27	2769	1.91	0.033752
Ub	Molecular Function	GO:0001883	5	purine nucleoside binding	9	483	27	2769	1.91	0.033752
Ub	Molecular Function	GO:0030554	7	adenyl nucleotide binding	8	405	27	2769	2.03	0.0340956
Ub	Molecular Function	GO:0032555	7	purine ribonucleotide binding	9	485	27	2769	1.9	0.0345793
Ub	Molecular Function	GO:0017076	6	purine nucleotide binding	9	486	27	2769	1.9	0.0349984
Ub	Molecular Function	GO:0001882	4	nucleoside binding	9	487	27	2769	1.9	0.0354211
Ub	Molecular Function	GO:0032549	5	ribonucleoside binding	9	487	27	2769	1.9	0.0354211
Ub	Molecular Function	GO:0032553	6	ribonucleotide binding	9	490	27	2769	1.88	0.0367113
Ub	Molecular Function	GO:0008135	6	translation factor activity, RNA binding	3	77	27	2769	4	0.0374556
Ub	Molecular Function	GO:0003729	6	mRNA binding	2	32	27	2769	6.41	0.0379482
Ub	Molecular Function	GO:0019843	6	rRNA binding	2	33	27	2769	6.22	0.0401569
Ub	Molecular Function	GO:0097367	3	carbohydrate derivative binding	9	508	27	2769	1.82	0.0451695
Ub	Molecular Function	GO:0046983	4	protein dimerization activity	2	39	27	2769	5.26	0.0543844
Ub	Molecular Function	GO:0000166	5	nucleotide binding	10	620	27	2769	1.65	0.0600074
Ub	Molecular Function	GO:1901265	4	nucleoside phosphate binding	10	620	27	2769	1.65	0.0600074
Ub	Molecular Function	GO:0036094	3	small molecule binding	10	632	27	2769	1.62	0.0671991
Ub	Molecular Function	GO:0003743	7	translation initiation factor activity	2	47	27	2769	4.36	0.0756721
Ub	Molecular Function	GO:0048037	3	cofactor binding	2	47	27	2769	4.36	0.0756721
Ub	Molecular Function	GO:0003724	9	RNA helicase activity	2	51	27	2769	4.02	0.0871732
Ub	Molecular Function	GO:0004004	11	ATP-dependent RNA helicase activity	2	51	27	2769	4.02	0.0871732
Ub	Molecular Function	GO:0008186	10	RNA-dependent ATPase activity	2	51	27	2769	4.02	0.0871732
Ub	Molecular Function	GO:0016887	8	ATPase activity	4	182	27	2769	2.25	0.0969674
Ub	Molecular Function	GO:0017111	7	nucleoside-triphosphatase activity	5	267	27	2769	1.92	0.111729
Ub	Molecular Function	GO:0016462	6	pyrophosphatase activity	5	283	27	2769	1.81	0.134459
Ub	Molecular Function	GO:0016818	5	hydrolase activity, acting on acid anhydrides, in phosphorus-containing anhydrides	5	285	27	2769	1.8	0.137447
Ub	Molecular Function	GO:0016817	4	hydrolase activity, acting on acid anhydrides	5	286	27	2769	1.79	0.138952
Ub	Molecular Function	GO:0008026	10	ATP-dependent helicase activity	2	69	27	2769	2.97	0.144356
Ub	Molecular Function	GO:0070035	9	purine NTP-dependent helicase activity	2	69	27	2769	2.97	0.144356
Ub	Molecular Function	GO:0004386	8	helicase activity	2	86	27	2769	2.39	0.203817
Ub	Molecular Function	GO:0003677	5	DNA binding	3	185	27	2769	1.66	0.268098
Ub	Molecular Function	GO:0016491	3	oxidoreductase activity	2	121	27	2769	1.7	0.331745
Ub	Cellular Component	GO:0022626	10	cytosolic ribosome	7	92	29	3354	8.8	8.86e-06
Ub	Cellular Component	GO:0044445	9	cytosolic part	7	113	29	3354	7.16	3.46e-05
Ub	Cellular Component	GO:0005829	8	cytosol	9	227	29	3354	4.59	7.7e-05
Ub	Cellular Component	GO:0043232	7	intracellular non-membrane-bounded organelle	12	419	29	3354	3.31	8.67e-05
Ub	Cellular Component	GO:0043228	3	non-membrane-bounded organelle	12	420	29	3354	3.3	8.88e-05
Ub	Cellular Component	GO:0016281	8	eukaryotic translation initiation factor 4F complex	2	3	29	3354	77.1	0.000215448
Ub	Cellular Component	GO:0022627	11	cytosolic small ribosomal subunit	4	37	29	3354	12.5	0.000244596
Ub	Cellular Component	GO:0005840	8	ribosome	7	175	29	3354	4.63	0.000548082
Ub	Cellular Component	GO:0015935	10	small ribosomal subunit	4	52	29	3354	8.9	0.000916533
Ub	Cellular Component	GO:0044391	9	ribosomal subunit	6	141	29	3354	4.92	0.00105807
Ub	Cellular Component	GO:0000786	11	nucleosome	2	8	29	3354	28.91	0.00195751
Ub	Cellular Component	GO:0032991	2	macromolecular complex	15	864	29	3354	2.01	0.00235953
Ub	Cellular Component	GO:0044815	3	DNA packaging complex	2	12	29	3354	19.28	0.00451614
Ub	Cellular Component	GO:0005737	6	cytoplasm	20	1486	29	3354	1.56	0.00625016
Ub	Cellular Component	GO:0000785	10	chromatin	2	15	29	3354	15.42	0.00707022
Ub	Cellular Component	GO:0030529	6	intracellular ribonucleoprotein complex	8	355	29	3354	2.61	0.008468
Ub	Cellular Component	GO:1990904	3	ribonucleoprotein complex	8	355	29	3354	2.61	0.008468
Ub	Cellular Component	GO:0044422	3	organelle part	13	802	29	3354	1.87	0.0105166
Ub	Cellular Component	GO:0044427	9	chromosomal part	3	57	29	3354	6.09	0.0124346
Ub	Cellular Component	GO:0032993	3	protein-DNA complex	2	21	29	3354	11.01	0.0136941
Ub	Cellular Component	GO:0005694	8	chromosome	3	68	29	3354	5.1	0.0199869
Ub	Cellular Component	GO:0044446	7	intracellular organelle part	12	773	29	3354	1.8	0.020943
Ub	Cellular Component	GO:0044444	7	cytoplasmic part	16	1199	29	3354	1.54	0.0248617
Ub	Cellular Component	GO:0020036	11	Maurer's cleft	3	95	29	3354	3.65	0.0472626
Ub	Cellular Component	GO:0022625	11	cytosolic large ribosomal subunit	2	52	29	3354	4.45	0.0733738
Ub	Cellular Component	GO:0044430	9	cytoskeletal part	2	71	29	3354	3.26	0.124504
Ub	Cellular Component	GO:0044421	3	extracellular region part	2	74	29	3354	3.13	0.133233
Ub	Cellular Component	GO:0005576	2	extracellular region	2	74	29	3354	3.13	0.133233
Ub	Cellular Component	GO:0005856	8	cytoskeleton	2	78	29	3354	2.97	0.145089
Ub	Cellular Component	GO:0015934	10	large ribosomal subunit	2	89	29	3354	2.6	0.178754
Ub	Cellular Component	GO:0033655	10	host cell cytoplasm part	3	208	29	3354	1.67	0.266789
Ub	Cellular Component	GO:0030430	9	host cell cytoplasm	3	222	29	3354	1.56	0.300499
Ub	Cellular Component	GO:0033646	8	host intracellular part	3	222	29	3354	1.56	0.300499
Ub	Cellular Component	GO:0043656	7	intracellular region of host	3	223	29	3354	1.56	0.302923
Ub	Biological Process	GO:1901564	4	organonitrogen compound metabolic process	15	461	24	2626	3.56	1.04e-06
Ub	Biological Process	GO:1901566	5	organonitrogen compound biosynthetic process	13	386	24	2626	3.69	6.59e-06
Ub	Biological Process	GO:0043043	7	peptide biosynthetic process	11	288	24	2626	4.18	1.54e-05
Ub	Biological Process	GO:0043604	6	amide biosynthetic process	11	297	24	2626	4.05	2.08e-05
Ub	Biological Process	GO:0006518	6	peptide metabolic process	11	304	24	2626	3.96	2.61e-05
Ub	Biological Process	GO:0043603	5	cellular amide metabolic process	11	315	24	2626	3.82	3.67e-05
Ub	Biological Process	GO:0006412	8	translation	10	286	24	2626	3.83	9.8e-05
Ub	Biological Process	GO:1901576	4	organic substance biosynthetic process	14	622	24	2626	2.46	0.000268024
Ub	Biological Process	GO:0044271	5	cellular nitrogen compound biosynthetic process	12	466	24	2626	2.82	0.000291243
Ub	Biological Process	GO:0009058	3	biosynthetic process	14	647	24	2626	2.37	0.00041797
Ub	Biological Process	GO:0044249	4	cellular biosynthetic process	13	630	24	2626	2.26	0.00132614
Ub	Biological Process	GO:0072524	5	pyridine-containing compound metabolic process	3	32	24	2626	10.26	0.00279716
Ub	Biological Process	GO:0034645	6	cellular macromolecule biosynthetic process	10	454	24	2626	2.41	0.00421748
Ub	Biological Process	GO:0009059	5	macromolecule biosynthetic process	10	455	24	2626	2.4	0.00428813
Ub	Biological Process	GO:0044267	6	cellular protein metabolic process	13	713	24	2626	1.99	0.00444343
Ub	Biological Process	GO:0006096	13	glycolytic process	2	16	24	2626	13.68	0.00888609
Ub	Biological Process	GO:0006757	12	ATP generation from ADP	2	16	24	2626	13.68	0.00888609
Ub	Biological Process	GO:0046031	11	ADP metabolic process	2	16	24	2626	13.68	0.00888609
Ub	Biological Process	GO:0006979	4	response to oxidative stress	2	16	24	2626	13.68	0.00888609
Ub	Biological Process	GO:0006446	9	regulation of translational initiation	2	16	24	2626	13.68	0.00888609
Ub	Biological Process	GO:0009185	9	ribonucleoside diphosphate metabolic process	2	17	24	2626	12.87	0.0100149
Ub	Biological Process	GO:0009179	10	purine ribonucleoside diphosphate metabolic process	2	17	24	2626	12.87	0.0100149
Ub	Biological Process	GO:0009135	9	purine nucleoside diphosphate metabolic process	2	17	24	2626	12.87	0.0100149
Ub	Biological Process	GO:0044724	6	single-organism carbohydrate catabolic process	2	17	24	2626	12.87	0.0100149
Ub	Biological Process	GO:0019538	5	protein metabolic process	13	783	24	2626	1.82	0.010575
Ub	Biological Process	GO:0016052	5	carbohydrate catabolic process	2	18	24	2626	12.16	0.0112042
Ub	Biological Process	GO:0006165	10	nucleoside diphosphate phosphorylation	2	19	24	2626	11.52	0.0124529
Ub	Biological Process	GO:0006807	3	nitrogen compound metabolic process	15	1003	24	2626	1.64	0.0133056
Ub	Biological Process	GO:0006732	5	coenzyme metabolic process	3	58	24	2626	5.66	0.0148904
Ub	Biological Process	GO:0044283	5	small molecule biosynthetic process	3	58	24	2626	5.66	0.0148904
Ub	Biological Process	GO:0009132	8	nucleoside diphosphate metabolic process	2	21	24	2626	10.42	0.0151238
Ub	Biological Process	GO:0006090	9	pyruvate metabolic process	2	26	24	2626	8.42	0.0227649
Ub	Biological Process	GO:0044723	5	single-organism carbohydrate metabolic process	2	27	24	2626	8.1	0.0244501
Ub	Biological Process	GO:0019362	9	pyridine nucleotide metabolic process	2	28	24	2626	7.82	0.0261853
Ub	Biological Process	GO:0046496	10	nicotinamide nucleotide metabolic process	2	28	24	2626	7.82	0.0261853
Ub	Biological Process	GO:0046939	9	nucleotide phosphorylation	2	28	24	2626	7.82	0.0261853
Ub	Biological Process	GO:0034641	4	cellular nitrogen compound metabolic process	14	977	24	2626	1.57	0.0280691
Ub	Biological Process	GO:0006733	6	oxidoreduction coenzyme metabolic process	2	32	24	2626	6.84	0.0336068
Ub	Biological Process	GO:0042255	8	ribosome assembly	2	34	24	2626	6.44	0.0375929
Ub	Biological Process	GO:0051186	4	cofactor metabolic process	3	84	24	2626	3.91	0.0393721
Ub	Biological Process	GO:0010467	5	gene expression	10	627	24	2626	1.75	0.0403783
Ub	Biological Process	GO:1903047	6	mitotic cell cycle process	2	36	24	2626	6.08	0.0417528
Ub	Biological Process	GO:0000278	5	mitotic cell cycle	2	37	24	2626	5.91	0.0438957
Ub	Biological Process	GO:0005975	4	carbohydrate metabolic process	2	39	24	2626	5.61	0.048303
Ub	Biological Process	GO:0010501	8	RNA secondary structure unwinding	2	39	24	2626	5.61	0.048303
Ub	Biological Process	GO:0006996	4	organelle organization	6	301	24	2626	2.18	0.0486786
Ub	Biological Process	GO:0046034	11	ATP metabolic process	2	40	24	2626	5.47	0.0505658
Ub	Biological Process	GO:0006928	4	movement of cell or subcellular component	2	41	24	2626	5.34	0.0528668
Ub	Biological Process	GO:0009205	10	purine ribonucleoside triphosphate metabolic process	2	42	24	2626	5.21	0.0552053
Ub	Biological Process	GO:0051726	5	regulation of cell cycle	2	42	24	2626	5.21	0.0552053
Ub	Biological Process	GO:0009199	9	ribonucleoside triphosphate metabolic process	2	43	24	2626	5.09	0.0575804
Ub	Biological Process	GO:0009144	9	purine nucleoside triphosphate metabolic process	2	43	24	2626	5.09	0.0575804
Ub	Biological Process	GO:0006417	8	regulation of translation	2	45	24	2626	4.86	0.0624374
Ub	Biological Process	GO:0034248	6	regulation of cellular amide metabolic process	2	46	24	2626	4.76	0.0649177
Ub	Biological Process	GO:0009126	9	purine nucleoside monophosphate metabolic process	2	47	24	2626	4.66	0.0674314
Ub	Biological Process	GO:0009141	8	nucleoside triphosphate metabolic process	2	47	24	2626	4.66	0.0674314
Ub	Biological Process	GO:0009167	10	purine ribonucleoside monophosphate metabolic process	2	47	24	2626	4.66	0.0674314
Ub	Biological Process	GO:0010608	7	posttranscriptional regulation of gene expression	2	48	24	2626	4.56	0.069978
Ub	Biological Process	GO:0009161	9	ribonucleoside monophosphate metabolic process	2	49	24	2626	4.47	0.0725565
Ub	Biological Process	GO:0042274	6	ribosomal small subunit biogenesis	2	49	24	2626	4.47	0.0725565
Ub	Biological Process	GO:0009123	8	nucleoside monophosphate metabolic process	2	50	24	2626	4.38	0.0751662
Ub	Biological Process	GO:0006413	9	translational initiation	2	52	24	2626	4.21	0.0804766
Ub	Biological Process	GO:0070925	5	organelle assembly	2	54	24	2626	4.05	0.0859032
Ub	Biological Process	GO:0006163	9	purine nucleotide metabolic process	2	55	24	2626	3.98	0.0886585
Ub	Biological Process	GO:0042278	8	purine nucleoside metabolic process	2	55	24	2626	3.98	0.0886585
Ub	Biological Process	GO:0044712	4	single-organism catabolic process	2	55	24	2626	3.98	0.0886585
Ub	Biological Process	GO:0046128	9	purine ribonucleoside metabolic process	2	55	24	2626	3.98	0.0886585
Ub	Biological Process	GO:0009150	10	purine ribonucleotide metabolic process	2	55	24	2626	3.98	0.0886585
Ub	Biological Process	GO:0022402	5	cell cycle process	2	55	24	2626	3.98	0.0886585
Ub	Biological Process	GO:0009259	9	ribonucleotide metabolic process	2	58	24	2626	3.77	0.0970835
Ub	Biological Process	GO:0072521	5	purine-containing compound metabolic process	2	59	24	2626	3.71	0.0999428
Ub	Biological Process	GO:0007049	4	cell cycle	2	61	24	2626	3.59	0.105734
Ub	Biological Process	GO:0051276	5	chromosome organization	3	127	24	2626	2.58	0.106751
Ub	Biological Process	GO:0019693	6	ribose phosphate metabolic process	2	64	24	2626	3.42	0.114592
Ub	Biological Process	GO:0032787	8	monocarboxylic acid metabolic process	2	65	24	2626	3.37	0.117588
Ub	Biological Process	GO:1901575	4	organic substance catabolic process	4	209	24	2626	2.09	0.118102
Ub	Biological Process	GO:0034622	6	cellular macromolecular complex assembly	3	133	24	2626	2.47	0.118472
Ub	Biological Process	GO:0009119	8	ribonucleoside metabolic process	2	66	24	2626	3.32	0.120605
Ub	Biological Process	GO:0009116	7	nucleoside metabolic process	2	69	24	2626	3.17	0.129773
Ub	Biological Process	GO:1901657	5	glycosyl compound metabolic process	2	69	24	2626	3.17	0.129773
Ub	Biological Process	GO:0009056	3	catabolic process	4	219	24	2626	2	0.134119
Ub	Biological Process	GO:0065003	5	macromolecular complex assembly	3	141	24	2626	2.33	0.134842
Ub	Biological Process	GO:0019752	7	carboxylic acid metabolic process	3	147	24	2626	2.23	0.147635
Ub	Biological Process	GO:0042254	5	ribosome biogenesis	3	149	24	2626	2.2	0.151991
Ub	Biological Process	GO:0043436	6	oxoacid metabolic process	3	149	24	2626	2.2	0.151991
Ub	Biological Process	GO:0006950	3	response to stress	3	149	24	2626	2.2	0.151991
Ub	Biological Process	GO:0006082	5	organic acid metabolic process	3	149	24	2626	2.2	0.151991
Ub	Biological Process	GO:0016043	3	cellular component organization	6	407	24	2626	1.61	0.155382
Ub	Biological Process	GO:0019637	5	organophosphate metabolic process	3	151	24	2626	2.17	0.15639
Ub	Biological Process	GO:0022618	7	ribonucleoprotein complex assembly	2	80	24	2626	2.74	0.164696
Ub	Biological Process	GO:0032268	7	regulation of cellular protein metabolic process	2	80	24	2626	2.74	0.164696
Ub	Biological Process	GO:0006091	4	generation of precursor metabolites and energy	2	81	24	2626	2.7	0.167957
Ub	Biological Process	GO:0051246	6	regulation of protein metabolic process	2	83	24	2626	2.64	0.174515
Ub	Biological Process	GO:0043933	4	macromolecular complex subunit organization	3	160	24	2626	2.05	0.176698
Ub	Biological Process	GO:0071826	5	ribonucleoprotein complex subunit organization	2	84	24	2626	2.61	0.177812
Ub	Biological Process	GO:0022607	4	cellular component assembly	3	166	24	2626	1.98	0.190659
Ub	Biological Process	GO:0044281	4	small molecule metabolic process	4	257	24	2626	1.7	0.202606
Ub	Biological Process	GO:0009117	8	nucleotide metabolic process	2	92	24	2626	2.38	0.204535
Ub	Biological Process	GO:0044711	4	single-organism biosynthetic process	3	172	24	2626	1.91	0.204921
Ub	Biological Process	GO:0006753	7	nucleoside phosphate metabolic process	2	93	24	2626	2.35	0.207913
Ub	Biological Process	GO:0044085	3	cellular component biogenesis	4	279	24	2626	1.57	0.246686
Ub	Biological Process	GO:0055086	6	nucleobase-containing small molecule metabolic process	2	106	24	2626	2.06	0.252337
Ub	Biological Process	GO:0051603	8	proteolysis involved in cellular protein catabolic process	2	107	24	2626	2.05	0.255781
Ub	Biological Process	GO:0044257	7	cellular protein catabolic process	2	107	24	2626	2.05	0.255781
Ub	Biological Process	GO:0022613	4	ribonucleoprotein complex biogenesis	3	193	24	2626	1.7	0.256742
Ub	Biological Process	GO:0006364	10	rRNA processing	2	108	24	2626	2.03	0.259226
Ub	Biological Process	GO:0016072	9	rRNA metabolic process	2	110	24	2626	1.99	0.266123
Ub	Biological Process	GO:0016310	6	phosphorylation	3	198	24	2626	1.66	0.269416
Ub	Biological Process	GO:0030163	6	protein catabolic process	2	123	24	2626	1.78	0.31097
Ub	Biological Process	GO:1901135	4	carbohydrate derivative metabolic process	2	137	24	2626	1.6	0.35883

## Sheet: KEGG-plasmodium
Category1	Modification	Terms	Category2	Mapping	Background	All Mapping	All Background	Fold enrichment	p value	Related proteins
Genetic Information Processing	Ac	pfa03010 Ribosome	Translation	9	91	29	1036	3.53	0.000482641	Q8ILL3 Q8ILN8 O97249 Q8IJZ7 C0H4K8 O97313 C0H5G3 Q8IAX6 Q8ID50
Metabolism	Ac	pfa00010 Glycolysis / Gluconeogenesis	Carbohydrate metabolism	3	20	29	1036	5.36	0.0163282	Q8IJN7 Q8I2Z8 C6KTA4
Metabolism	Ac	pfa01130 Biosynthesis of antibiotics	Global and overview maps	4	75	29	1036	1.91	0.151985	Q6LFH8 Q8IJN7 Q8I2Z8 C6KTA4
Metabolism	Ac	pfa01110 Biosynthesis of secondary metabolites	Global and overview maps	5	103	29	1036	1.73	0.152892	Q6LFH8 Q8IJS1 Q8IJN7 Q8I2Z8 C6KTA4
Metabolism	Ac	pfa01230 Biosynthesis of amino acids	Global and overview maps	2	26	29	1036	2.75	0.162739	Q8IJN7 C6KTA4
Genetic Information Processing	Ac	pfa03018 RNA degradation	Folding, sorting and degradation	2	34	29	1036	2.1	0.245702	Q8I5H4 Q8IJN7
Metabolism	Ac	pfa00230 Purine metabolism	Nucleotide metabolism	3	63	29	1036	1.7	0.25634	Q8IJS1 Q8IDF6 C6KTA4
Metabolism	Ac	pfa01200 Carbon metabolism	Global and overview maps	2	43	29	1036	1.66	0.341066	Q8IJN7 C6KTA4
Genetic Information Processing	Ac	pfa04141 Protein processing in endoplasmic reticulum	Folding, sorting and degradation	2	43	29	1036	1.66	0.341066	Q8I2X4 Q8IC05
Genetic Information Processing	Ac	pfa03013 RNA transport	Translation	2	45	29	1036	1.59	0.361967	Q8I5H4 Q8I0P6
Metabolism	Cr	pfa01230 Biosynthesis of amino acids	Global and overview maps	7	26	26	1036	10.73	1.27e-06	Q8IIG6 Q7K6A4 Q8IJN7 P27362 C6KTA4 Q8IKK7 Q7KQM0
Metabolism	Cr	pfa00010 Glycolysis / Gluconeogenesis	Carbohydrate metabolism	6	20	26	1036	11.95	4.17e-06	Q8IIG6 Q8IJN7 P27362 C6KTA4 Q8IKK7 Q7KQM0
Metabolism	Cr	pfa01200 Carbon metabolism	Global and overview maps	6	43	26	1036	5.56	0.000443275	Q8IIG6 Q8IJN7 P27362 C6KTA4 Q8IKK7 Q7KQM0
Metabolism	Cr	pfa01110 Biosynthesis of secondary metabolites	Global and overview maps	9	103	26	1036	3.48	0.000497688	Q6LFH8 Q8IIG6 Q8IJS1 Q7K6A4 P27362 C6KTA4 Q8IKK7 Q7KQM0 Q8IJN7
Metabolism	Cr	pfa01130 Biosynthesis of antibiotics	Global and overview maps	7	75	26	1036	3.72	0.00169422	Q6LFH8 Q8IIG6 Q8IJN7 P27362 C6KTA4 Q8IKK7 Q7KQM0
Metabolism	Cr	pfa00270 Cysteine and methionine metabolism	Amino acid metabolism	2	8	26	1036	9.96	0.0154619	Q7K6A4 P50250
Metabolism	Cr	pfa01100 Metabolic pathways	Global and overview maps	12	277	26	1036	1.73	0.0245562	Q6LFH8 Q8I3X4 Q8IIG6 Q8IJS1 Q7K6A4 P27362 C6KTA4 Q8IKK7 Q8IJA9 Q7KQM0 P50250 Q8IJN7
Genetic Information Processing	Cr	pfa04141 Protein processing in endoplasmic reticulum	Folding, sorting and degradation	3	43	26	1036	2.78	0.0890761	Q8I2X4 Q8IC05 Q8IB24
Genetic Information Processing	Cr	pfa03010 Ribosome	Translation	4	91	26	1036	1.75	0.18825	Q8IK02 Q8IAX5 Q8IIA2 Q8IHT9
Metabolism	Cr	pfa00230 Purine metabolism	Nucleotide metabolism	3	63	26	1036	1.9	0.206603	Q8IJS1 C6KTA4 Q8IJA9
Genetic Information Processing	Hib	pfa03010 Ribosome	Translation	29	91	62	1036	5.33	4.93e-14	Q8ILL3 C0H4A6 Q8IFP2 Q8I463 C0H5G3 Q8I3T8 Q8IET7 Q8IE82 Q8ILV2 C6KT23 Q8IAX5 Q8IJC6 O97248 Q8ILN8 Q8IDR9 O77381 O97250 O97249 Q8IJZ7 Q8IE85 Q8I431 Q8IK02 Q8ID50 Q8IDI5 Q8IHU0 Q8IB51 Q8ILL2 Q8IHT9 Q8IDS6
Metabolism	Hib	pfa00010 Glycolysis / Gluconeogenesis	Carbohydrate metabolism	8	20	62	1036	6.68	7.49e-06	Q8IIG6 P27362 C6KTA4 Q8IKK7 Q7KQM0 C6KT76 Q7KQL9 Q8IJN7
Metabolism	Hib	pfa01230 Biosynthesis of amino acids	Global and overview maps	9	26	62	1036	5.78	7.7e-06	Q8IIG6 Q7K6A4 P27362 C6KTA4 Q8IKK7 Q7KQM0 Q7KQL9 Q8I566 Q8IJN7
Metabolism	Hib	pfa01200 Carbon metabolism	Global and overview maps	9	43	62	1036	3.5	0.000614954	Q8IIG6 P27362 C6KTA4 Q8IKK7 Q7KQM0 C6KT76 Q7KQL9 Q8I566 Q8IJN7
Metabolism	Hib	pfa01130 Biosynthesis of antibiotics	Global and overview maps	11	75	62	1036	2.45	0.0034108	Q8I3Y8 Q6LFH8 Q8IIG6 P27362 C6KTA4 Q8IKK7 Q7KQM0 C6KT76 Q7KQL9 Q8I566 Q8IJN7
Metabolism	Hib	pfa00051 Fructose and mannose metabolism	Carbohydrate metabolism	3	8	62	1036	6.27	0.00921744	C6KT76 Q7KQL9 Q7KQM0
Metabolism	Hib	pfa01110 Biosynthesis of secondary metabolites	Global and overview maps	12	103	62	1036	1.95	0.0149092	Q6LFH8 Q8IIG6 Q8IJS1 Q7K6A4 P27362 C6KTA4 Q8IKK7 Q7KQM0 C6KT76 Q7KQL9 Q8I566 Q8IJN7
Metabolism	Hib	pfa00260 Glycine, serine and threonine metabolism	Amino acid metabolism	2	7	62	1036	4.77	0.0609164	Q8IIG6 Q8I566
Metabolism	Hib	pfa00562 Inositol phosphate metabolism	Carbohydrate metabolism	2	7	62	1036	4.77	0.0609164	Q8I3Y8 Q7KQM0
Metabolism	Hib	pfa00270 Cysteine and methionine metabolism	Amino acid metabolism	2	8	62	1036	4.18	0.0781494	Q7K6A4 P50250
Genetic Information Processing	Hib	pfa03050 Proteasome	Folding, sorting and degradation	4	33	62	1036	2.03	0.129449	Q8IBI3 O96153 Q8IDG2 Q7K6A9
Metabolism	Hib	pfa00564 Glycerophospholipid metabolism	Lipid metabolism	2	20	62	1036	1.67	0.338883	Q8IDQ9 Q8IIB7
Genetic Information Processing	Ph	pfa03010 Ribosome	Translation	18	91	93	1036	2.2	0.000600242	Q8IDB0 Q8IEM3 Q8IKM5 Q8I3U6 Q8IL58 O97313 C0H5C2 Q8I431 Q8IKH8 Q8IEN2 Q8IE82 Q8ILV2 Q8ID50 Q8IDI5 Q8IHU0 Q8IE09 Q8IJC6 Q8II61
Genetic Information Processing	Ph	pfa03040 Spliceosome	2.Transcription	15	82	93	1036	2.04	0.00416098	Q8IFP1 Q8I6Z8 Q8IIH4 C6KSU8 Q8I1X5 Q8IJI0 Q8I3T5 Q9TY94 Q8II94 Q8I574 Q8IKE9 O77327 Q8I468 Q8I416 Q8IB24
Genetic Information Processing	Ph	pfa03013 RNA transport	Translation	10	45	93	1036	2.48	0.00470919	Q8IBT2 Q8I5S6 Q8I5Y3 Q8I5X8 Q8IDZ0 Q8I0P6 Q9TY94 Q8IJW4 Q8I5H4 Q8IKF0
Environmental Information Processing	Ph	pfa04070 Phosphatidylinositol signaling system	transduction	4	10	93	1036	4.46	0.00838917	Q8I3V5 P62203 Q8I239 Q8IKC5
Genetic Information Processing	Ph	pfa03430 Mismatch repair	Replication and repair	5	20	93	1036	2.78	0.0273877	O96271 P61074 Q8I3W6 Q8IES4 Q9U0J0
Genetic Information Processing	Ph	pfa04141 Protein processing in endoplasmic reticulum	Folding, sorting and degradation	8	43	93	1036	2.07	0.0323637	Q8IES0 Q8I1S0 Q8I5F0 C6KT34 Q8IEC8 Q8I2X4 Q8IC05 Q8IB24
Metabolism	Ph	pfa00250 Alanine, aspartate and glutamate metabolism	Amino acid metabolism	3	12	93	1036	2.78	0.0849704	Q7KWJ4 Q8IEN3 Q8IAM0
Metabolism	Ph	pfa00230 Purine metabolism	Nucleotide metabolism	9	63	93	1036	1.59	0.102355	Q9U0H1 Q8I6Z7 O77375 C6KTA4 Q8IL94 O77315 Q7KWJ4 Q8I2U5 Q8IJS0
Genetic Information Processing	Ph	pfa03030 DNA replication	Replication and repair	5	29	93	1036	1.92	0.110535	O96271 P61074 Q9U0H1 Q8IES4 Q9U0J0
Metabolism	Ph	pfa00562 Inositol phosphate metabolism	Carbohydrate metabolism	2	7	93	1036	3.18	0.124407	Q8I3V5 Q8I239
Cellular Processes	Ph	pfa04144 Endocytosis	and catabolism	4	22	93	1036	2.03	0.127329	Q8I5L6 Q76NM4 Q8I239 Q8IB24
Genetic Information Processing	Ph	pfa03420 Nucleotide excision repair	Replication and repair	5	31	93	1036	1.8	0.137434	O96271 P61074 Q8I3W6 Q8IES4 Q9U0J0
Cellular Processes	Ph	pfa04145 Phagosome	and catabolism	4	24	93	1036	1.86	0.161576	Q8I280 Q6ZMA8 Q8IAQ8 Q8I3V5
Genetic Information Processing	Ph	pfa03060 Protein export	Folding, sorting and degradation	3	16	93	1036	2.09	0.167166	Q8I2X4 Q8ID42 Q8IEC8
Metabolism	Ph	pfa00620 Pyruvate metabolism	Carbohydrate metabolism	3	19	93	1036	1.76	0.239294	Q8ILJ7 C6KTB4 C6KTA4
Metabolism	Ph	pfa00564 Glycerophospholipid metabolism	Lipid metabolism	3	20	93	1036	1.67	0.264469	Q8IDQ9 Q8IIB7 Q8IKC5
Metabolism	Ph	pfa00010 Glycolysis / Gluconeogenesis	Carbohydrate metabolism	3	20	93	1036	1.67	0.264469	C6KTB4 C6KTA4 Q8IJS0
Metabolism	Ph	pfa00071 Fatty acid degradation	Lipid metabolism	2	12	93	1036	1.86	0.293703	Q8I638 Q8I6Z1
Genetic Information Processing	Ph	pfa03410 Base excision repair	Replication and repair	2	14	93	1036	1.59	0.36241	P61074 Q8IES4
Genetic Information Processing	Ub	pfa03010 Ribosome	Translation	6	91	15	1036	4.55	0.00102081	Q8IK02 Q8IDR9 Q8IET7 Q8ILV2 Q8I3U6 Q8IE85
Genetic Information Processing	Ub	pfa03013 RNA transport	Translation	3	45	15	1036	4.6	0.0241655	Q8IKF0 Q8IFN9 Q8I0P6
Genetic Information Processing	Ub	pfa04141 Protein processing in endoplasmic reticulum	Folding, sorting and degradation	2	43	15	1036	3.21	0.125578	Q8IC05 Q8IB24
Metabolism	Ub	pfa01130 Biosynthesis of antibiotics	Global and overview maps	2	75	15	1036	1.84	0.296887	Q6LFH8 Q8IKK7
Genetic Information Processing	Ub	pfa03040 Spliceosome	2.Transcription	2	82	15	1036	1.68	0.335736	Q8IFN9 Q8IB24

## Sheet: GO-RBCs
Modification	GO Terms Level 1	GO Terms ID	GO Terms Level	GO Terms Description	Mapping	Background	All Mapping	All Background	Fold Enrichment	p.value
Ac	Cellular Component	GO:1903561	5	extracellular vesicle	182	2773	282	18296	4.26	8.42187e-80
Ac	Cellular Component	GO:0043230	4	extracellular organelle	182	2774	282	18296	4.26	8.95211e-80
Ac	Cellular Component	GO:0070062	6	extracellular exosome	181	2758	282	18296	4.26	3.61146e-79
Ac	Cellular Component	GO:0005829	8	cytosol	205	4748	282	18296	2.8	6.47186e-61
Ac	Cellular Component	GO:0044421	3	extracellular region part	188	3891	282	18296	3.13	7.82953e-61
Ac	Cellular Component	GO:0031982	4	vesicle	192	4272	282	18296	2.92	1.53817e-57
Ac	Cellular Component	GO:0005576	2	extracellular region	190	4710	282	18296	2.62	6.53686e-49
Ac	Cellular Component	GO:0000502	6	proteasome complex	17	63	282	18296	17.51	1.1027e-44
Ac	Cellular Component	GO:1905369	5	endopeptidase complex	17	63	282	18296	17.51	1.1027e-44
Ac	Cellular Component	GO:0060205	10	cytoplasmic vesicle lumen	37	334	282	18296	7.19	4.8505e-36
Ac	Cellular Component	GO:0031983	5	vesicle lumen	37	335	282	18296	7.17	6.4749e-36
Ac	Cellular Component	GO:1905368	4	peptidase complex	17	84	282	18296	13.13	2.1614e-34
Ac	Cellular Component	GO:0044444	7	cytoplasmic part	234	9178	282	18296	1.65	9.09778e-31
Ac	Cellular Component	GO:0005839	7	proteasome core complex	11	21	282	18296	33.98	2.02949e-13
Ac	Cellular Component	GO:0034774	11	secretory granule lumen	33	318	282	18296	6.73	4.07452e-13
Ac	Cellular Component	GO:1904813	12	ficolin-1-rich granule lumen	27	124	282	18296	14.13	5.63216e-13
Ac	Cellular Component	GO:0101002	11	ficolin-1-rich granule	27	124	282	18296	14.13	5.63216e-13
Ac	Cellular Component	GO:0043209	4	myelin sheath	27	164	282	18296	10.68	1.04883e-12
Ac	Cellular Component	GO:0072562	5	blood microparticle	22	174	282	18296	8.2	1.98908e-12
Ac	Cellular Component	GO:0030141	10	secretory granule	43	805	282	18296	3.47	4.40348e-12
Ac	Cellular Component	GO:0099503	9	secretory vesicle	46	919	282	18296	3.25	5.44165e-12
Ac	Cellular Component	GO:0005832	10	chaperonin-containing T-complex	8	12	282	18296	43.25	1.38778e-10
Ac	Cellular Component	GO:0101031	4	chaperone complex	8	13	282	18296	39.93	2.96747e-10
Ac	Cellular Component	GO:0031410	8	cytoplasmic vesicle	73	2221	282	18296	2.13	3.54354e-10
Ac	Cellular Component	GO:0097708	7	intracellular vesicle	73	2224	282	18296	2.13	3.76747e-10
Ac	Cellular Component	GO:0048770	9	pigment granule	15	106	282	18296	9.18	8.79589e-10
Ac	Cellular Component	GO:0042470	10	melanosome	15	106	282	18296	9.18	8.79589e-10
Ac	Cellular Component	GO:0002199	4	zona pellucida receptor complex	7	9	282	18296	50.46	1.00578e-09
Ac	Cellular Component	GO:0034364	6	high-density lipoprotein particle	9	26	282	18296	22.46	3.44547e-09
Ac	Cellular Component	GO:0034358	5	plasma lipoprotein particle	10	38	282	18296	17.07	4.61854e-09
Ac	Cellular Component	GO:1990777	4	lipoprotein particle	10	38	282	18296	17.07	4.61854e-09
Ac	Cellular Component	GO:0032994	3	protein-lipid complex	10	40	282	18296	16.22	7.54165e-09
Ac	Cellular Component	GO:0032991	2	macromolecular complex	115	4627	282	18296	1.61	1.12446e-08
Ac	Cellular Component	GO:0034385	6	triglyceride-rich plasma lipoprotein particle	8	20	282	18296	25.95	1.22245e-08
Ac	Cellular Component	GO:0034361	7	very-low-density lipoprotein particle	8	20	282	18296	25.95	1.22245e-08
Ac	Cellular Component	GO:0044433	9	cytoplasmic vesicle part	52	1465	282	18296	2.3	2.56536e-08
Ac	Cellular Component	GO:0019773	8	proteasome core complex, alpha-subunit complex	6	8	282	18296	48.66	4.44791e-08
Ac	Cellular Component	GO:0044445	9	cytosolic part	18	221	282	18296	5.28	5.87285e-08
Ac	Cellular Component	GO:0005615	4	extracellular space	52	1517	282	18296	2.22	7.833e-08
Ac	Cellular Component	GO:0005856	8	cytoskeleton	62	1999	282	18296	2.01	1.07178e-07
Ac	Cellular Component	GO:0043228	3	non-membrane-bounded organelle	96	3851	282	18296	1.62	4.01793e-07
Ac	Cellular Component	GO:0043232	7	intracellular non-membrane-bounded organelle	96	3851	282	18296	1.62	4.01793e-07
Ac	Cellular Component	GO:0043234	3	protein complex	78	2911	282	18296	1.74	5.77346e-07
Ac	Cellular Component	GO:0042627	6	chylomicron	6	13	282	18296	29.94	9.59649e-07
Ac	Cellular Component	GO:0005925	6	focal adhesion	21	385	282	18296	3.54	2.2861e-06
Ac	Cellular Component	GO:0005924	5	cell-substrate adherens junction	21	388	282	18296	3.51	2.57225e-06
Ac	Cellular Component	GO:0030055	3	cell-substrate junction	21	393	282	18296	3.47	3.12224e-06
Ac	Cellular Component	GO:1902494	3	catalytic complex	41	1211	282	18296	2.2	3.75032e-06
Ac	Cellular Component	GO:0071682	11	endocytic vesicle lumen	6	18	282	18296	21.63	5.99824e-06
Ac	Cellular Component	GO:0099512	4	supramolecular fiber	32	848	282	18296	2.45	7.22737e-06
Ac	Cellular Component	GO:0099081	3	supramolecular polymer	32	855	282	18296	2.43	8.51039e-06
Ac	Cellular Component	GO:0099080	2	supramolecular complex	32	856	282	18296	2.43	8.70985e-06
Ac	Cellular Component	GO:0030863	11	cortical cytoskeleton	9	73	282	18296	8	1.58758e-05
Ac	Cellular Component	GO:0005833	10	hemoglobin complex	5	11	282	18296	29.49	1.65099e-05
Ac	Cellular Component	GO:0005912	4	adherens junction	22	483	282	18296	2.96	1.96868e-05
Ac	Cellular Component	GO:0070161	3	anchoring junction	22	501	282	18296	2.85	3.36766e-05
Ac	Cellular Component	GO:0044430	9	cytoskeletal part	44	1489	282	18296	1.92	4.26579e-05
Ac	Cellular Component	GO:0005775	10	vacuolar lumen	12	168	282	18296	4.63	5.91538e-05
Ac	Cellular Component	GO:0000323	9	lytic vacuole	25	643	282	18296	2.52	5.93407e-05
Ac	Cellular Component	GO:0005764	10	lysosome	25	643	282	18296	2.52	5.93407e-05
Ac	Cellular Component	GO:0035578	13	azurophil granule lumen	9	90	282	18296	6.49	7.31152e-05
Ac	Cellular Component	GO:0005773	8	vacuole	27	738	282	18296	2.37	7.56027e-05
Ac	Cellular Component	GO:0099568	8	cytoplasmic region	15	279	282	18296	3.49	0.000111453
Ac	Cellular Component	GO:0034366	7	spherical high-density lipoprotein particle	4	8	282	18296	32.44	0.000189585
Ac	Cellular Component	GO:0014731	9	spectrin-associated cytoskeleton	4	8	282	18296	32.44	0.000189585
Ac	Cellular Component	GO:0015630	9	microtubule cytoskeleton	33	1066	282	18296	2.01	0.00022541
Ac	Cellular Component	GO:0044448	10	cell cortex part	9	108	282	18296	5.41	0.00026187
Ac	Cellular Component	GO:0030016	9	myofibril	12	206	282	18296	3.78	0.000355683
Ac	Cellular Component	GO:0043292	8	contractile fiber	12	216	282	18296	3.6	0.000530509
Ac	Cellular Component	GO:0030017	10	sarcomere	11	184	282	18296	3.88	0.000570949
Ac	Cellular Component	GO:0005766	11	primary lysosome	10	154	282	18296	4.21	0.000636742
Ac	Cellular Component	GO:0042582	12	azurophil granule	10	154	282	18296	4.21	0.000636742
Ac	Cellular Component	GO:0005938	9	cell cortex	12	222	282	18296	3.51	0.000666306
Ac	Cellular Component	GO:0099513	10	polymeric cytoskeletal fiber	22	632	282	18296	2.26	0.000798581
Ac	Cellular Component	GO:0015629	9	actin cytoskeleton	17	422	282	18296	2.61	0.000864901
Ac	Cellular Component	GO:0042995	4	cell projection	46	1817	282	18296	1.64	0.000885701
Ac	Cellular Component	GO:0030424	6	axon	16	386	282	18296	2.69	0.000974824
Ac	Cellular Component	GO:0031252	4	cell leading edge	15	351	282	18296	2.77	0.00111606
Ac	Cellular Component	GO:0044449	9	contractile fiber part	11	201	282	18296	3.55	0.00112503
Ac	Cellular Component	GO:0034363	7	intermediate-density lipoprotein particle	3	4	282	18296	48.66	0.00138184
Ac	Cellular Component	GO:0005874	11	microtubule	15	371	282	18296	2.62	0.00187532
Ac	Cellular Component	GO:0043005	5	neuron projection	27	941	282	18296	1.86	0.00282186
Ac	Cellular Component	GO:0001726	5	ruffle	9	156	282	18296	3.74	0.00287323
Ac	Cellular Component	GO:0005813	11	centrosome	17	479	282	18296	2.3	0.00312694
Ac	Cellular Component	GO:0044437	9	vacuolar part	18	540	282	18296	2.16	0.00427601
Ac	Cellular Component	GO:0005815	10	microtubule organizing center	20	641	282	18296	2.02	0.00494321
Ac	Cellular Component	GO:0044427	9	chromosomal part	22	748	282	18296	1.91	0.00589978
Ac	Cellular Component	GO:0044297	4	cell body	16	480	282	18296	2.16	0.00755825
Ac	Cellular Component	GO:0032432	10	actin filament bundle	5	52	282	18296	6.24	0.00827195
Ac	Cellular Component	GO:0031012	4	extracellular matrix	16	486	282	18296	2.14	0.00841985
Ac	Cellular Component	GO:0030054	2	cell junction	30	1181	282	18296	1.65	0.00850566
Ac	Cellular Component	GO:0097458	4	neuron part	32	1296	282	18296	1.6	0.00944287
Ac	Cellular Component	GO:0042641	10	actomyosin	5	57	282	18296	5.69	0.0113734
Ac	Cellular Component	GO:0005694	8	chromosome	23	865	282	18296	1.73	0.0144603
Ac	Cellular Component	GO:0031674	11	I band	7	132	282	18296	3.44	0.0163239
Ac	Cellular Component	GO:0001931	5	uropod	3	13	282	18296	14.97	0.0163967
Ac	Cellular Component	GO:0034362	6	low-density lipoprotein particle	3	13	282	18296	14.97	0.0163967
Ac	Cellular Component	GO:0031254	4	cell trailing edge	3	13	282	18296	14.97	0.0163967
Ac	Cellular Component	GO:0005884	11	actin filament	5	66	282	18296	4.92	0.0186549
Ac	Cellular Component	GO:0044463	5	cell projection part	24	985	282	18296	1.58	0.0303668
Ac	Cellular Component	GO:0017109	8	glutamate-cysteine ligase complex	2	2	282	18296	64.88	0.030482
Ac	Cellular Component	GO:0005945	10	6-phosphofructokinase complex	2	2	282	18296	64.88	0.030482
Ac	Cellular Component	GO:0097517	11	contractile actin filament bundle	4	45	282	18296	5.77	0.031667
Ac	Cellular Component	GO:0001725	12	stress fiber	4	45	282	18296	5.77	0.031667
Ac	Cellular Component	GO:0044815	3	DNA packaging complex	5	78	282	18296	4.16	0.0320611
Ac	Cellular Component	GO:0005769	10	early endosome	12	378	282	18296	2.06	0.0323975
Ac	Cellular Component	GO:0032587	9	ruffle membrane	5	79	282	18296	4.11	0.0333777
Ac	Cellular Component	GO:0030018	12	Z disc	6	117	282	18296	3.33	0.0344613
Ac	Cellular Component	GO:0031941	12	filamentous actin	3	20	282	18296	9.73	0.0372307
Ac	Cellular Component	GO:0030864	12	cortical actin cytoskeleton	4	48	282	18296	5.41	0.0373364
Ac	Cellular Component	GO:0031253	8	cell projection membrane	10	294	282	18296	2.21	0.0384194
Ac	Cellular Component	GO:0048471	8	perinuclear region of cytoplasm	17	641	282	18296	1.72	0.0394188
Ac	Cellular Component	GO:0097346	11	INO80-type complex	3	21	282	18296	9.27	0.0407408
Ac	Cellular Component	GO:0009898	7	cytoplasmic side of plasma membrane	7	166	282	18296	2.74	0.0433113
Ac	Cellular Component	GO:0008537	8	proteasome activator complex	2	3	282	18296	43.25	0.0453741
Ac	Cellular Component	GO:0002189	6	ribose phosphate diphosphokinase complex	2	3	282	18296	43.25	0.0453741
Ac	Cellular Component	GO:0031838	4	haptoglobin-hemoglobin complex	2	3	282	18296	43.25	0.0453741
Ac	Cellular Component	GO:0005871	11	kinesin complex	4	53	282	18296	4.9	0.0478524
Ac	Cellular Component	GO:1904724	12	tertiary granule lumen	4	55	282	18296	4.72	0.0524231
Ac	Cellular Component	GO:0031256	7	leading edge membrane	6	132	282	18296	2.95	0.0530799
Ac	Cellular Component	GO:0030027	5	lamellipodium	7	175	282	18296	2.6	0.0534541
Ac	Cellular Component	GO:0033267	7	axon part	7	177	282	18296	2.57	0.0558881
Ac	Cellular Component	GO:0022624	7	proteasome accessory complex	3	25	282	18296	7.79	0.0559299
Ac	Cellular Component	GO:0032993	3	protein-DNA complex	6	136	282	18296	2.86	0.0588659
Ac	Cellular Component	GO:0005862	12	muscle thin filament tropomyosin	2	4	282	18296	32.44	0.0600381
Ac	Cellular Component	GO:0000015	10	phosphopyruvate hydratase complex	2	4	282	18296	32.44	0.0600381
Ac	Cellular Component	GO:0098562	5	cytoplasmic side of membrane	7	181	282	18296	2.51	0.0609541
Ac	Cellular Component	GO:0098858	5	actin-based cell projection	7	184	282	18296	2.47	0.0649271
Ac	Cellular Component	GO:0032838	9	cell projection cytoplasm	4	61	282	18296	4.25	0.0673338
Ac	Cellular Component	GO:0016363	12	nuclear matrix	5	100	282	18296	3.24	0.0682237
Ac	Cellular Component	GO:0045202	2	synapse	19	803	282	18296	1.54	0.0705163
Ac	Cellular Component	GO:0005635	10	nuclear envelope	12	432	282	18296	1.8	0.0706902
Ac	Cellular Component	GO:0031430	12	M band	3	29	282	18296	6.71	0.0727534
Ac	Cellular Component	GO:0030139	9	endocytic vesicle	10	344	282	18296	1.89	0.0845921
Ac	Cellular Component	GO:0098687	10	chromosomal region	9	296	282	18296	1.97	0.087138
Ac	Cellular Component	GO:0044450	11	microtubule organizing center part	6	153	282	18296	2.54	0.0872913
Ac	Cellular Component	GO:0016323	8	basolateral plasma membrane	7	201	282	18296	2.26	0.0902376
Ac	Cellular Component	GO:0005811	8	lipid particle	4	70	282	18296	3.71	0.0928447
Ac	Cellular Component	GO:0005788	10	endoplasmic reticulum lumen	7	204	282	18296	2.23	0.0951915
Ac	Cellular Component	GO:0000786	11	nucleosome	4	71	282	18296	3.66	0.0958947
Ac	Cellular Component	GO:0000785	10	chromatin	11	420	282	18296	1.7	0.114248
Ac	Cellular Component	GO:1904115	10	axon cytoplasm	3	38	282	18296	5.12	0.115329
Ac	Cellular Component	GO:0008290	10	F-actin capping protein complex	2	8	282	18296	16.22	0.116484
Ac	Cellular Component	GO:0008091	13	spectrin	2	8	282	18296	16.22	0.116484
Ac	Cellular Component	GO:0000776	12	kinetochore	5	125	282	18296	2.6	0.126601
Ac	Cellular Component	GO:0034399	11	nuclear periphery	5	125	282	18296	2.6	0.126601
Ac	Cellular Component	GO:0005913	5	cell-cell adherens junction	4	81	282	18296	3.2	0.128503
Ac	Cellular Component	GO:0000812	14	Swr1 complex	2	9	282	18296	14.42	0.130059
Ac	Cellular Component	GO:0031672	11	A band	3	42	282	18296	4.63	0.135862
Ac	Cellular Component	GO:0031514	6	motile cilium	5	129	282	18296	2.51	0.137436
Ac	Cellular Component	GO:0005844	7	polysome	3	43	282	18296	4.53	0.141116
Ac	Cellular Component	GO:0000775	11	chromosome, centromeric region	6	184	282	18296	2.12	0.154002
Ac	Cellular Component	GO:0005819	10	spindle	8	291	282	18296	1.78	0.161952
Ac	Cellular Component	GO:0097610	5	cell surface furrow	3	47	282	18296	4.14	0.162534
Ac	Cellular Component	GO:0032154	6	cleavage furrow	3	47	282	18296	4.14	0.162534
Ac	Cellular Component	GO:0070971	10	endoplasmic reticulum exit site	2	12	282	18296	10.81	0.169551
Ac	Cellular Component	GO:0030496	4	midbody	5	141	282	18296	2.3	0.172013
Ac	Cellular Component	GO:0005875	10	microtubule associated complex	5	142	282	18296	2.28	0.175022
Ac	Cellular Component	GO:0071437	5	invadopodium	2	13	282	18296	9.98	0.182314
Ac	Cellular Component	GO:0030175	6	filopodium	4	96	282	18296	2.7	0.183381
Ac	Cellular Component	GO:0033202	6	DNA helicase complex	2	14	282	18296	9.27	0.194881
Ac	Cellular Component	GO:0031011	14	Ino80 complex	2	14	282	18296	9.27	0.194881
Ac	Cellular Component	GO:0008180	10	COP9 signalosome	2	15	282	18296	8.65	0.207256
Ac	Cellular Component	GO:0031235	8	intrinsic component of the cytoplasmic side of the plasma membrane	2	15	282	18296	8.65	0.207256
Ac	Cellular Component	GO:0000932	10	P-body	4	103	282	18296	2.52	0.210823
Ac	Cellular Component	GO:0032155	5	cell division site part	3	56	282	18296	3.48	0.212456
Ac	Cellular Component	GO:0032153	4	cell division site	3	56	282	18296	3.48	0.212456
Ac	Cellular Component	GO:0035371	13	microtubule plus-end	2	16	282	18296	8.11	0.219442
Ac	Cellular Component	GO:0000159	6	protein phosphatase type 2A complex	2	16	282	18296	8.11	0.219442
Ac	Cellular Component	GO:0005865	11	striated muscle thin filament	2	17	282	18296	7.63	0.23144
Ac	Cellular Component	GO:0000790	13	nuclear chromatin	7	269	282	18296	1.69	0.23358
Ac	Cellular Component	GO:0043679	7	axon terminus	4	110	282	18296	2.36	0.239088
Ac	Cellular Component	GO:0043195	8	terminal bouton	3	61	282	18296	3.19	0.240797
Ac	Cellular Component	GO:0097228	9	sperm principal piece	2	18	282	18296	7.21	0.243255
Ac	Cellular Component	GO:0070820	11	tertiary granule	5	164	282	18296	1.98	0.245158
Ac	Cellular Component	GO:0097223	4	sperm part	5	164	282	18296	1.98	0.245158
Ac	Cellular Component	GO:0005814	12	centriole	4	113	282	18296	2.3	0.251396
Ac	Cellular Component	GO:0001891	7	phagocytic cup	2	19	282	18296	6.83	0.254889
Ac	Cellular Component	GO:0035267	16	NuA4 histone acetyltransferase complex	2	19	282	18296	6.83	0.254889
Ac	Cellular Component	GO:0043189	15	H4/H2A histone acetyltransferase complex	2	19	282	18296	6.83	0.254889
Ac	Cellular Component	GO:0030665	12	clathrin-coated vesicle membrane	4	116	282	18296	2.24	0.263794
Ac	Cellular Component	GO:0036379	10	myofilament	2	20	282	18296	6.49	0.266345
Ac	Cellular Component	GO:1990752	12	microtubule end	2	20	282	18296	6.49	0.266345
Ac	Cellular Component	GO:0098793	5	presynapse	8	339	282	18296	1.53	0.266498
Ac	Cellular Component	GO:0042383	6	sarcolemma	4	117	282	18296	2.22	0.267944
Ac	Cellular Component	GO:0031093	12	platelet alpha granule lumen	3	67	282	18296	2.91	0.275001
Ac	Cellular Component	GO:0032839	10	dendrite cytoplasm	2	21	282	18296	6.18	0.277625
Ac	Cellular Component	GO:0070603	10	SWI/SNF superfamily-type complex	3	68	282	18296	2.86	0.280702
Ac	Cellular Component	GO:0043197	7	dendritic spine	4	121	282	18296	2.14	0.284614
Ac	Cellular Component	GO:0036126	8	sperm flagellum	3	69	282	18296	2.82	0.2864
Ac	Cellular Component	GO:0097729	7	9+2 motile cilium	3	69	282	18296	2.82	0.2864
Ac	Cellular Component	GO:0044309	6	neuron spine	4	123	282	18296	2.11	0.292983
Ac	Cellular Component	GO:0044306	6	neuron projection terminus	4	124	282	18296	2.09	0.297174
Ac	Cellular Component	GO:0005719	14	nuclear euchromatin	2	24	282	18296	5.41	0.310439
Ac	Cellular Component	GO:0005758	11	mitochondrial intermembrane space	3	74	282	18296	2.63	0.314793
Ac	Cellular Component	GO:0016234	6	inclusion body	3	75	282	18296	2.6	0.320445
Ac	Cellular Component	GO:0042579	8	microbody	4	130	282	18296	2	0.322374
Ac	Cellular Component	GO:0005777	9	peroxisome	4	130	282	18296	2	0.322374
Ac	Cellular Component	GO:0005902	6	microvillus	3	77	282	18296	2.53	0.331714
Ac	Cellular Component	GO:0019898	4	extrinsic component of membrane	6	255	282	18296	1.53	0.35457
Ac	Cellular Component	GO:0031970	9	organelle envelope lumen	3	82	282	18296	2.37	0.35964
Ac	Cellular Component	GO:0030426	6	growth cone	4	140	282	18296	1.85	0.364353
Ac	Cellular Component	GO:0098862	4	cluster of actin-based cell projections	4	141	282	18296	1.84	0.368534
Ac	Cellular Component	GO:0001772	7	immunological synapse	2	31	282	18296	4.19	0.381344
Ac	Cellular Component	GO:0030427	4	site of polarized growth	4	145	282	18296	1.79	0.385207
Ac	Cellular Component	GO:0002102	10	podosome	2	32	282	18296	4.05	0.390862
Ac	Cellular Component	GO:0000791	11	euchromatin	2	32	282	18296	4.05	0.390862
Ac	Cellular Component	GO:0005790	9	smooth endoplasmic reticulum	2	32	282	18296	4.05	0.390862
Ac	Cellular Component	GO:0019897	7	extrinsic component of plasma membrane	4	149	282	18296	1.74	0.401778
Ac	Cellular Component	GO:0031091	11	platelet alpha granule	3	90	282	18296	2.16	0.403372
Ac	Cellular Component	GO:0043202	11	lysosomal lumen	3	92	282	18296	2.12	0.414088
Ac	Cellular Component	GO:1902493	5	acetyltransferase complex	3	92	282	18296	2.12	0.414088
Ac	Cellular Component	GO:0031248	6	protein acetyltransferase complex	3	92	282	18296	2.12	0.414088
Ac	Cellular Component	GO:1902562	14	H4 histone acetyltransferase complex	2	35	282	18296	3.71	0.418549
Ac	Cellular Component	GO:0005720	14	nuclear heterochromatin	2	36	282	18296	3.6	0.427496
Ac	Cellular Component	GO:0005876	12	spindle microtubule	2	39	282	18296	3.33	0.453523
Ac	Cellular Component	GO:0032420	6	stereocilium	2	40	282	18296	3.24	0.461934
Ac	Cellular Component	GO:0005881	12	cytoplasmic microtubule	2	43	282	18296	3.02	0.486401
Ac	Cellular Component	GO:0031234	8	extrinsic component of cytoplasmic side of plasma membrane	3	107	282	18296	1.82	0.491134
Ac	Cellular Component	GO:1903293	4	phosphatase complex	2	45	282	18296	2.88	0.502093
Ac	Cellular Component	GO:0008287	5	protein serine/threonine phosphatase complex	2	45	282	18296	2.88	0.502093
Ac	Cellular Component	GO:0031201	8	SNARE complex	2	46	282	18296	2.82	0.509759
Ac	Cellular Component	GO:0032421	5	stereocilium bundle	2	48	282	18296	2.7	0.52474
Ac	Cellular Component	GO:0005793	8	endoplasmic reticulum-Golgi intermediate compartment	3	115	282	18296	1.69	0.529553
Ac	Cellular Component	GO:0000781	11	chromosome, telomeric region	3	116	282	18296	1.68	0.534215
Ac	Cellular Component	GO:0015030	14	Cajal body	2	53	282	18296	2.45	0.560227
Ac	Cellular Component	GO:0030669	13	clathrin-coated endocytic vesicle membrane	2	57	282	18296	2.28	0.586705
Ac	Cellular Component	GO:0000922	11	spindle pole	3	128	282	18296	1.52	0.587668
Ac	Cellular Component	GO:0005778	11	peroxisomal membrane	2	58	282	18296	2.24	0.593072
Ac	Cellular Component	GO:0031903	10	microbody membrane	2	58	282	18296	2.24	0.593072
Ac	Cellular Component	GO:0001533	6	cornified envelope	2	59	282	18296	2.2	0.599342
Ac	Cellular Component	GO:0016529	9	sarcoplasmic reticulum	2	61	282	18296	2.13	0.611594
Ac	Cellular Component	GO:0044291	4	cell-cell contact zone	2	62	282	18296	2.09	0.617579
Ac	Cellular Component	GO:0005791	9	rough endoplasmic reticulum	2	63	282	18296	2.06	0.623473
Ac	Cellular Component	GO:0005901	9	caveola	2	67	282	18296	1.94	0.646155
Ac	Cellular Component	GO:0016528	7	sarcoplasm	2	68	282	18296	1.91	0.65161
Ac	Cellular Component	GO:0033116	9	endoplasmic reticulum-Golgi intermediate compartment membrane	2	69	282	18296	1.88	0.65698
Ac	Cellular Component	GO:0045334	11	clathrin-coated endocytic vesicle	2	71	282	18296	1.83	0.667475
Ac	Cellular Component	GO:0000792	11	heterochromatin	2	71	282	18296	1.83	0.667475
Ac	Cellular Component	GO:0016459	10	myosin complex	2	72	282	18296	1.8	0.672602
Ac	Cellular Component	GO:0005643	11	nuclear pore	2	73	282	18296	1.78	0.677651
Ac	Cellular Component	GO:0044853	8	plasma membrane raft	2	78	282	18296	1.66	0.701752
Ac	Cellular Component	GO:0030117	8	membrane coat	2	80	282	18296	1.62	0.710882
Ac	Cellular Component	GO:0048475	3	coated membrane	2	80	282	18296	1.62	0.710882
Ac	Cellular Component	GO:0000123	13	histone acetyltransferase complex	2	83	282	18296	1.56	0.724057
Ac	Molecular Function	GO:0003824	2	catalytic activity	164	5655	279	17790	1.85	1.50631e-20
Ac	Molecular Function	GO:0042802	4	identical protein binding	59	1369	279	17790	2.75	5.5089e-13
Ac	Molecular Function	GO:0051082	4	unfolded protein binding	18	113	279	17790	10.16	1.89992e-12
Ac	Molecular Function	GO:0004298	7	threonine-type endopeptidase activity	10	21	279	17790	30.36	1.21456e-11
Ac	Molecular Function	GO:0070003	6	threonine-type peptidase activity	10	21	279	17790	30.36	1.21456e-11
Ac	Molecular Function	GO:0016787	3	hydrolase activity	81	2497	279	17790	2.07	1.00663e-10
Ac	Molecular Function	GO:0044183	4	protein binding involved in protein folding	10	27	279	17790	23.62	1.78843e-10
Ac	Molecular Function	GO:0045296	5	cadherin binding	24	295	279	17790	5.19	2.69024e-10
Ac	Molecular Function	GO:0043168	4	anion binding	83	2651	279	17790	2	3.04694e-10
Ac	Molecular Function	GO:0016829	3	lyase activity	18	170	279	17790	6.75	1.44936e-09
Ac	Molecular Function	GO:0036094	3	small molecule binding	80	2605	279	17790	1.96	1.89755e-09
Ac	Molecular Function	GO:0050839	4	cell adhesion molecule binding	27	443	279	17790	3.89	7.81194e-09
Ac	Molecular Function	GO:1901265	4	nucleoside phosphate binding	72	2341	279	17790	1.96	1.71598e-08
Ac	Molecular Function	GO:0019899	4	enzyme binding	60	1781	279	17790	2.15	1.8142e-08
Ac	Molecular Function	GO:0030234	3	enzyme regulator activity	41	982	279	17790	2.66	2.58141e-08
Ac	Molecular Function	GO:0000166	5	nucleotide binding	71	2340	279	17790	1.93	3.91847e-08
Ac	Molecular Function	GO:0097367	3	carbohydrate derivative binding	67	2196	279	17790	1.95	9.17753e-08
Ac	Molecular Function	GO:0017076	6	purine nucleotide binding	60	1868	279	17790	2.05	9.87332e-08
Ac	Molecular Function	GO:0035639	5	purine ribonucleoside triphosphate binding	58	1812	279	17790	2.04	1.97297e-07
Ac	Molecular Function	GO:0003723	5	RNA binding	53	1590	279	17790	2.13	2.3117e-07
Ac	Molecular Function	GO:0032550	6	purine ribonucleoside binding	58	1821	279	17790	2.03	2.32801e-07
Ac	Molecular Function	GO:0032549	5	ribonucleoside binding	58	1824	279	17790	2.03	2.4592e-07
Ac	Molecular Function	GO:0001883	5	purine nucleoside binding	58	1824	279	17790	2.03	2.4592e-07
Ac	Molecular Function	GO:0032553	6	ribonucleotide binding	59	1872	279	17790	2.01	2.5071e-07
Ac	Molecular Function	GO:0001882	4	nucleoside binding	58	1831	279	17790	2.02	2.79303e-07
Ac	Molecular Function	GO:0030554	7	adenyl nucleotide binding	51	1521	279	17790	2.14	3.54781e-07
Ac	Molecular Function	GO:0046983	4	protein dimerization activity	42	1128	279	17790	2.37	3.71703e-07
Ac	Molecular Function	GO:0032555	7	purine ribonucleotide binding	58	1855	279	17790	1.99	4.29227e-07
Ac	Molecular Function	GO:0004857	4	enzyme inhibitor activity	22	384	279	17790	3.65	7.26416e-07
Ac	Molecular Function	GO:0016836	5	hydro-lyase activity	9	50	279	17790	11.48	9.7758e-07
Ac	Molecular Function	GO:0042803	5	protein homodimerization activity	31	720	279	17790	2.75	1.05365e-06
Ac	Molecular Function	GO:0032559	8	adenyl ribonucleotide binding	49	1510	279	17790	2.07	1.65383e-06
Ac	Molecular Function	GO:0031625	6	ubiquitin protein ligase binding	18	286	279	17790	4.01	2.79612e-06
Ac	Molecular Function	GO:0008092	4	cytoskeletal protein binding	33	845	279	17790	2.49	3.46765e-06
Ac	Molecular Function	GO:0016209	2	antioxidant activity	10	78	279	17790	8.17	3.47017e-06
Ac	Molecular Function	GO:0044389	5	ubiquitin-like protein ligase binding	18	291	279	17790	3.94	3.53089e-06
Ac	Molecular Function	GO:0016491	3	oxidoreductase activity	30	727	279	17790	2.63	3.79954e-06
Ac	Molecular Function	GO:0061135	5	endopeptidase regulator activity	14	175	279	17790	5.1	3.86221e-06
Ac	Molecular Function	GO:0005524	9	ATP binding	47	1474	279	17790	2.03	4.62456e-06
Ac	Molecular Function	GO:0043531	9	ADP binding	7	30	279	17790	14.88	5.97636e-06
Ac	Molecular Function	GO:0061134	4	peptidase regulator activity	15	213	279	17790	4.49	6.83937e-06
Ac	Molecular Function	GO:0032403	4	protein complex binding	29	713	279	17790	2.59	7.55062e-06
Ac	Molecular Function	GO:0098772	2	molecular function regulator	44	1386	279	17790	2.02	1.1473e-05
Ac	Molecular Function	GO:0016835	4	carbon-oxygen lyase activity	9	69	279	17790	8.32	1.17811e-05
Ac	Molecular Function	GO:0048037	3	cofactor binding	16	260	279	17790	3.92	1.54417e-05
Ac	Molecular Function	GO:0044877	3	macromolecular complex binding	32	869	279	17790	2.35	1.62736e-05
Ac	Molecular Function	GO:0008233	4	peptidase activity	28	719	279	17790	2.48	2.44306e-05
Ac	Molecular Function	GO:0070011	5	peptidase activity, acting on L-amino acid peptides	27	700	279	17790	2.46	4.1756e-05
Ac	Molecular Function	GO:0004866	6	endopeptidase inhibitor activity	12	169	279	17790	4.53	7.26499e-05
Ac	Molecular Function	GO:0060228	5	phosphatidylcholine-sterol O-acyltransferase activator activity	4	6	279	17790	42.51	7.29163e-05
Ac	Molecular Function	GO:0004175	6	endopeptidase activity	21	493	279	17790	2.72	0.000102266
Ac	Molecular Function	GO:0050662	4	coenzyme binding	12	176	279	17790	4.35	0.000104539
Ac	Molecular Function	GO:0016853	3	isomerase activity	11	147	279	17790	4.77	0.00010704
Ac	Molecular Function	GO:0030414	5	peptidase inhibitor activity	12	178	279	17790	4.3	0.000115594
Ac	Molecular Function	GO:0055102	5	lipase inhibitor activity	5	17	279	17790	18.75	0.000118297
Ac	Molecular Function	GO:0000287	6	magnesium ion binding	12	188	279	17790	4.07	0.000187049
Ac	Molecular Function	GO:0050997	3	quaternary ammonium group binding	5	19	279	17790	16.78	0.000187967
Ac	Molecular Function	GO:0031210	6	phosphatidylcholine binding	5	19	279	17790	16.78	0.000187967
Ac	Molecular Function	GO:0051920	5	peroxiredoxin activity	4	8	279	17790	31.88	0.00019947
Ac	Molecular Function	GO:0070325	5	lipoprotein particle receptor binding	5	21	279	17790	15.18	0.000283186
Ac	Molecular Function	GO:0051087	4	chaperone binding	8	86	279	17790	5.93	0.000395765
Ac	Molecular Function	GO:0005543	5	phospholipid binding	16	354	279	17790	2.88	0.000478896
Ac	Molecular Function	GO:0016616	5	oxidoreductase activity, acting on the CH-OH group of donors, NAD or NADP as acceptor	9	117	279	17790	4.9	0.000504355
Ac	Molecular Function	GO:0016684	4	oxidoreductase activity, acting on peroxide as acceptor	6	43	279	17790	8.9	0.000532336
Ac	Molecular Function	GO:0005344	4	oxygen transporter activity	4	13	279	17790	19.62	0.000961308
Ac	Molecular Function	GO:0004843	9	thiol-dependent ubiquitin-specific protease activity	7	73	279	17790	6.11	0.0009776
Ac	Molecular Function	GO:0008289	3	lipid binding	22	636	279	17790	2.21	0.00106961
Ac	Molecular Function	GO:0016830	4	carbon-carbon lyase activity	6	50	279	17790	7.65	0.00107211
Ac	Molecular Function	GO:0043274	5	phospholipase binding	4	14	279	17790	18.22	0.0012094
Ac	Molecular Function	GO:0051015	6	actin filament binding	9	134	279	17790	4.28	0.00122812
Ac	Molecular Function	GO:0051287	6	NAD binding	6	52	279	17790	7.36	0.00128219
Ac	Molecular Function	GO:0046982	5	protein heterodimerization activity	17	434	279	17790	2.5	0.00138129
Ac	Molecular Function	GO:0016614	4	oxidoreductase activity, acting on CH-OH group of donors	9	137	279	17790	4.19	0.00141535
Ac	Molecular Function	GO:0005200	3	structural constituent of cytoskeleton	8	107	279	17790	4.77	0.00145582
Ac	Molecular Function	GO:0017127	6	cholesterol transporter activity	4	16	279	17790	15.94	0.00181809
Ac	Molecular Function	GO:0016818	5	hydrolase activity, acting on acid anhydrides, in phosphorus-containing anhydrides	24	765	279	17790	2	0.0021342
Ac	Molecular Function	GO:0016817	4	hydrolase activity, acting on acid anhydrides	24	767	279	17790	2	0.00220573
Ac	Molecular Function	GO:0017111	7	nucleoside-triphosphatase activity	23	722	279	17790	2.03	0.00225378
Ac	Molecular Function	GO:0070061	5	fructose binding	3	5	279	17790	38.26	0.00235867
Ac	Molecular Function	GO:0031072	4	heat shock protein binding	7	88	279	17790	5.07	0.00256298
Ac	Molecular Function	GO:0004601	5	peroxidase activity	5	40	279	17790	7.97	0.00342689
Ac	Molecular Function	GO:0004064	6	arylesterase activity	3	6	279	17790	31.88	0.00350155
Ac	Molecular Function	GO:0048029	4	monosaccharide binding	6	66	279	17790	5.8	0.00369439
Ac	Molecular Function	GO:0016462	6	pyrophosphatase activity	23	762	279	17790	1.92	0.00429497
Ac	Molecular Function	GO:0004177	7	aminopeptidase activity	5	43	279	17790	7.41	0.00446165
Ac	Molecular Function	GO:0003779	5	actin binding	15	403	279	17790	2.37	0.00458461
Ac	Molecular Function	GO:0008047	4	enzyme activator activity	17	493	279	17790	2.2	0.00485278
Ac	Molecular Function	GO:0019904	4	protein domain specific binding	19	586	279	17790	2.07	0.00510243
Ac	Molecular Function	GO:0052689	5	carboxylic ester hydrolase activity	8	137	279	17790	3.72	0.00579362
Ac	Molecular Function	GO:0015631	5	tubulin binding	12	293	279	17790	2.61	0.00656797
Ac	Molecular Function	GO:0016628	5	oxidoreductase activity, acting on the CH-CH group of donors, NAD or NADP as acceptor	4	25	279	17790	10.2	0.00673217
Ac	Molecular Function	GO:1901681	3	sulfur compound binding	10	219	279	17790	2.91	0.00768142
Ac	Molecular Function	GO:0016832	5	aldehyde-lyase activity	3	9	279	17790	21.25	0.00814724
Ac	Molecular Function	GO:0003743	7	translation initiation factor activity	5	51	279	17790	6.25	0.00819893
Ac	Molecular Function	GO:0015248	5	sterol transporter activity	4	27	279	17790	9.45	0.00836752
Ac	Molecular Function	GO:0016866	4	intramolecular transferase activity	4	27	279	17790	9.45	0.00836752
Ac	Molecular Function	GO:0004197	7	cysteine-type endopeptidase activity	6	84	279	17790	4.55	0.0101815
Ac	Molecular Function	GO:0036459	8	thiol-dependent ubiquitinyl hydrolase activity	7	117	279	17790	3.81	0.010188
Ac	Molecular Function	GO:0101005	4	ubiquitinyl hydrolase activity	7	119	279	17790	3.75	0.0110182
Ac	Molecular Function	GO:0008234	6	cysteine-type peptidase activity	9	193	279	17790	2.97	0.0111144
Ac	Molecular Function	GO:0016790	5	thiolester hydrolase activity	4	30	279	17790	8.5	0.0112226
Ac	Molecular Function	GO:0005507	7	copper ion binding	5	56	279	17790	5.69	0.0113436
Ac	Molecular Function	GO:0016868	5	intramolecular transferase activity, phosphotransferases	3	11	279	17790	17.39	0.0121934
Ac	Molecular Function	GO:0016620	5	oxidoreductase activity, acting on the aldehyde or oxo group of donors, NAD or NADP as acceptor	4	31	279	17790	8.23	0.0122839
Ac	Molecular Function	GO:0048306	4	calcium-dependent protein binding	5	58	279	17790	5.5	0.012791
Ac	Molecular Function	GO:0019783	7	ubiquitin-like protein-specific protease activity	7	127	279	17790	3.51	0.0148196
Ac	Molecular Function	GO:0005102	4	receptor binding	35	1482	279	17790	1.51	0.0153065
Ac	Molecular Function	GO:0070628	5	proteasome binding	3	13	279	17790	14.71	0.0169409
Ac	Molecular Function	GO:0004089	6	carbonate dehydratase activity	3	13	279	17790	14.71	0.0169409
Ac	Molecular Function	GO:0048487	6	beta-tubulin binding	4	35	279	17790	7.29	0.017089
Ac	Molecular Function	GO:0070405	5	ammonium ion binding	5	64	279	17790	4.98	0.0178208
Ac	Molecular Function	GO:0005092	6	GDP-dissociation inhibitor activity	3	14	279	17790	13.66	0.0195628
Ac	Molecular Function	GO:0016788	4	hydrolase activity, acting on ester bonds	20	726	279	17790	1.76	0.0199833
Ac	Molecular Function	GO:0016887	8	ATPase activity	13	391	279	17790	2.12	0.0204611
Ac	Molecular Function	GO:0050750	6	low-density lipoprotein particle receptor binding	3	16	279	17790	11.96	0.0252746
Ac	Molecular Function	GO:0016903	4	oxidoreductase activity, acting on the aldehyde or oxo group of donors	4	41	279	17790	6.22	0.026001
Ac	Molecular Function	GO:0023026	6	MHC class II protein complex binding	3	17	279	17790	11.25	0.0283536
Ac	Molecular Function	GO:0004357	6	glutamate-cysteine ligase activity	2	2	279	17790	63.76	0.0310102
Ac	Molecular Function	GO:0008193	8	tRNA guanylyltransferase activity	2	2	279	17790	63.76	0.0310102
Ac	Molecular Function	GO:0005093	7	Rab GDP-dissociation inhibitor activity	2	2	279	17790	63.76	0.0310102
Ac	Molecular Function	GO:0004074	6	biliverdin reductase activity	2	2	279	17790	63.76	0.0310102
Ac	Molecular Function	GO:0019825	3	oxygen binding	4	45	279	17790	5.67	0.0330812
Ac	Molecular Function	GO:0005319	4	lipid transporter activity	6	115	279	17790	3.33	0.0344434
Ac	Molecular Function	GO:0016860	4	intramolecular oxidoreductase activity	4	47	279	17790	5.43	0.0369594
Ac	Molecular Function	GO:0023023	5	MHC protein complex binding	3	20	279	17790	9.56	0.0384199
Ac	Molecular Function	GO:0070840	5	dynein complex binding	3	20	279	17790	9.56	0.0384199
Ac	Molecular Function	GO:0032561	8	guanyl ribonucleotide binding	12	392	279	17790	1.95	0.0447711
Ac	Molecular Function	GO:0019001	7	guanyl nucleotide binding	12	393	279	17790	1.95	0.04545
Ac	Molecular Function	GO:0008192	7	RNA guanylyltransferase activity	2	3	279	17790	42.51	0.0461541
Ac	Molecular Function	GO:0070653	6	high-density lipoprotein particle receptor binding	2	3	279	17790	42.51	0.0461541
Ac	Molecular Function	GO:0036042	6	long-chain fatty acyl-CoA binding	2	3	279	17790	42.51	0.0461541
Ac	Molecular Function	GO:0004332	6	fructose-bisphosphate aldolase activity	2	3	279	17790	42.51	0.0461541
Ac	Molecular Function	GO:0003872	8	6-phosphofructokinase activity	2	3	279	17790	42.51	0.0461541
Ac	Molecular Function	GO:0008135	6	translation factor activity, RNA binding	5	87	279	17790	3.66	0.0474467
Ac	Molecular Function	GO:0071813	5	lipoprotein particle binding	3	23	279	17790	8.32	0.049626
Ac	Molecular Function	GO:0071814	4	protein-lipid complex binding	3	23	279	17790	8.32	0.049626
Ac	Molecular Function	GO:0020037	5	heme binding	6	128	279	17790	2.99	0.0506061
Ac	Molecular Function	GO:0019003	9	GDP binding	4	54	279	17790	4.72	0.0522628
Ac	Molecular Function	GO:0016627	4	oxidoreductase activity, acting on the CH-CH group of donors	4	57	279	17790	4.47	0.0596184
Ac	Molecular Function	GO:0004634	6	phosphopyruvate hydratase activity	2	4	279	17790	31.88	0.0610621
Ac	Molecular Function	GO:0004082	6	bisphosphoglycerate mutase activity	2	4	279	17790	31.88	0.0610621
Ac	Molecular Function	GO:0046538	7	2,3-bisphosphoglycerate-dependent phosphoglycerate mutase activity	2	4	279	17790	31.88	0.0610621
Ac	Molecular Function	GO:0016744	4	transferase activity, transferring aldehyde or ketonic groups	2	4	279	17790	31.88	0.0610621
Ac	Molecular Function	GO:1904288	5	BAT3 complex binding	2	4	279	17790	31.88	0.0610621
Ac	Molecular Function	GO:0004619	6	phosphoglycerate mutase activity	2	4	279	17790	31.88	0.0610621
Ac	Molecular Function	GO:0030507	5	spectrin binding	3	26	279	17790	7.36	0.0618462
Ac	Molecular Function	GO:0051020	5	GTPase binding	10	317	279	17790	2.01	0.0618683
Ac	Molecular Function	GO:0004867	7	serine-type endopeptidase inhibitor activity	5	96	279	17790	3.32	0.0636679
Ac	Molecular Function	GO:0046906	4	tetrapyrrole binding	6	137	279	17790	2.79	0.0640106
Ac	Molecular Function	GO:0005525	9	GTP binding	11	373	279	17790	1.88	0.0689701
Ac	Molecular Function	GO:0005487	3	nucleocytoplasmic transporter activity	3	29	279	17790	6.6	0.0749636
Ac	Molecular Function	GO:0004459	6	L-lactate dehydrogenase activity	2	5	279	17790	25.51	0.0757379
Ac	Molecular Function	GO:0070568	6	guanylyltransferase activity	2	5	279	17790	25.51	0.0757379
Ac	Molecular Function	GO:0008379	6	thioredoxin peroxidase activity	2	5	279	17790	25.51	0.0757379
Ac	Molecular Function	GO:0004749	6	ribose phosphate diphosphokinase activity	2	5	279	17790	25.51	0.0757379
Ac	Molecular Function	GO:0042623	9	ATPase activity, coupled	9	286	279	17790	2.01	0.0808035
Ac	Molecular Function	GO:0030544	5	Hsp70 protein binding	3	31	279	17790	6.17	0.0841533
Ac	Molecular Function	GO:0016651	4	oxidoreductase activity, acting on NAD(P)H	5	106	279	17790	3.01	0.0846629
Ac	Molecular Function	GO:0008238	6	exopeptidase activity	5	107	279	17790	2.98	0.086928
Ac	Molecular Function	GO:0004623	7	phospholipase A2 activity	3	32	279	17790	5.98	0.0888701
Ac	Molecular Function	GO:0019900	5	kinase binding	15	600	279	17790	1.59	0.0890596
Ac	Molecular Function	GO:0061133	6	endopeptidase activator activity	2	6	279	17790	21.25	0.0901852
Ac	Molecular Function	GO:0016778	5	diphosphotransferase activity	2	6	279	17790	21.25	0.0901852
Ac	Molecular Function	GO:0034190	5	apolipoprotein receptor binding	2	6	279	17790	21.25	0.0901852
Ac	Molecular Function	GO:0055131	5	C3HC4-type RING finger domain binding	2	6	279	17790	21.25	0.0901852
Ac	Molecular Function	GO:0060589	4	nucleoside-triphosphatase regulator activity	10	344	279	17790	1.85	0.0916777
Ac	Molecular Function	GO:0008201	5	heparin binding	6	153	279	17790	2.5	0.0922747
Ac	Molecular Function	GO:0016407	6	acetyltransferase activity	4	69	279	17790	3.7	0.0934373
Ac	Molecular Function	GO:0001540	5	beta-amyloid binding	3	33	279	17790	5.8	0.0936634
Ac	Molecular Function	GO:0016814	5	hydrolase activity, acting on carbon-nitrogen (but not peptide) bonds, in cyclic amidines	3	34	279	17790	5.63	0.0985297
Ac	Molecular Function	GO:0008443	7	phosphofructokinase activity	2	7	279	17790	18.22	0.104407
Ac	Molecular Function	GO:0001758	6	retinal dehydrogenase activity	2	7	279	17790	18.22	0.104407
Ac	Molecular Function	GO:0005049	5	nuclear export signal receptor activity	2	7	279	17790	18.22	0.104407
Ac	Molecular Function	GO:0004457	5	lactate dehydrogenase activity	2	7	279	17790	18.22	0.104407
Ac	Molecular Function	GO:0015037	6	peptide disulfide oxidoreductase activity	2	7	279	17790	18.22	0.104407
Ac	Molecular Function	GO:0043495	4	protein anchor	2	7	279	17790	18.22	0.104407
Ac	Molecular Function	GO:0015036	5	disulfide oxidoreductase activity	3	36	279	17790	5.31	0.108467
Ac	Molecular Function	GO:0016504	5	peptidase activator activity	3	36	279	17790	5.31	0.108467
Ac	Molecular Function	GO:0016831	5	carboxy-lyase activity	3	36	279	17790	5.31	0.108467
Ac	Molecular Function	GO:0031406	5	carboxylic acid binding	6	165	279	17790	2.32	0.117034
Ac	Molecular Function	GO:0016861	5	intramolecular oxidoreductase activity, interconverting aldoses and ketoses	2	8	279	17790	15.94	0.118408
Ac	Molecular Function	GO:0004596	9	peptide alpha-N-acetyltransferase activity	2	8	279	17790	15.94	0.118408
Ac	Molecular Function	GO:0008035	6	high-density lipoprotein particle binding	2	8	279	17790	15.94	0.118408
Ac	Molecular Function	GO:0004726	9	non-membrane spanning protein tyrosine phosphatase activity	2	8	279	17790	15.94	0.118408
Ac	Molecular Function	GO:0060590	5	ATPase regulator activity	3	38	279	17790	5.03	0.118657
Ac	Molecular Function	GO:0043177	4	organic acid binding	6	166	279	17790	2.3	0.119228
Ac	Molecular Function	GO:0008017	6	microtubule binding	7	215	279	17790	2.08	0.121565
Ac	Molecular Function	GO:0016791	6	phosphatase activity	8	265	279	17790	1.92	0.122683
Ac	Molecular Function	GO:0003755	5	peptidyl-prolyl cis-trans isomerase activity	3	39	279	17790	4.9	0.123838
Ac	Molecular Function	GO:0032182	4	ubiquitin-like protein binding	5	122	279	17790	2.61	0.124263
Ac	Molecular Function	GO:0045505	4	dynein intermediate chain binding	2	9	279	17790	14.17	0.132191
Ac	Molecular Function	GO:0031748	7	D1 dopamine receptor binding	2	9	279	17790	14.17	0.132191
Ac	Molecular Function	GO:0003810	6	protein-glutamine gamma-glutamyltransferase activity	2	9	279	17790	14.17	0.132191
Ac	Molecular Function	GO:0016859	4	cis-trans isomerase activity	3	41	279	17790	4.67	0.134359
Ac	Molecular Function	GO:0030246	3	carbohydrate binding	8	273	279	17790	1.87	0.136995
Ac	Molecular Function	GO:0016776	5	phosphotransferase activity, phosphate group as acceptor	3	42	279	17790	4.55	0.139693
Ac	Molecular Function	GO:0016746	4	transferase activity, transferring acyl groups	7	225	279	17790	1.98	0.141675
Ac	Molecular Function	GO:0015485	6	cholesterol binding	3	43	279	17790	4.45	0.145072
Ac	Molecular Function	GO:0016208	9	AMP binding	2	10	279	17790	12.75	0.145759
Ac	Molecular Function	GO:0048156	5	tau protein binding	2	10	279	17790	12.75	0.145759
Ac	Molecular Function	GO:0016779	5	nucleotidyltransferase activity	5	131	279	17790	2.43	0.149417
Ac	Molecular Function	GO:0003774	8	motor activity	5	134	279	17790	2.38	0.158207
Ac	Molecular Function	GO:0050786	5	RAGE receptor binding	2	11	279	17790	11.59	0.159115
Ac	Molecular Function	GO:0016801	4	hydrolase activity, acting on ether bonds	2	11	279	17790	11.59	0.159115
Ac	Molecular Function	GO:0050661	6	NADP binding	3	46	279	17790	4.16	0.161452
Ac	Molecular Function	GO:0005496	4	steroid binding	4	91	279	17790	2.8	0.170358
Ac	Molecular Function	GO:0004859	6	phospholipase inhibitor activity	2	12	279	17790	10.63	0.172264
Ac	Molecular Function	GO:0032934	5	sterol binding	3	48	279	17790	3.99	0.17255
Ac	Molecular Function	GO:0019205	6	nucleobase-containing compound kinase activity	3	50	279	17790	3.83	0.183769
Ac	Molecular Function	GO:0008144	3	drug binding	4	95	279	17790	2.68	0.185901
Ac	Molecular Function	GO:0008565	4	protein transporter activity	4	97	279	17790	2.63	0.193808
Ac	Molecular Function	GO:0016667	4	oxidoreductase activity, acting on a sulfur group of donors	3	52	279	17790	3.68	0.195089
Ac	Molecular Function	GO:0004029	6	aldehyde dehydrogenase (NAD) activity	2	14	279	17790	9.11	0.197949
Ac	Molecular Function	GO:0070182	5	DNA polymerase binding	2	14	279	17790	9.11	0.197949
Ac	Molecular Function	GO:0035198	6	miRNA binding	2	14	279	17790	9.11	0.197949
Ac	Molecular Function	GO:1990381	6	ubiquitin-specific protease binding	2	14	279	17790	9.11	0.197949
Ac	Molecular Function	GO:0005095	6	GTPase inhibitor activity	2	14	279	17790	9.11	0.197949
Ac	Molecular Function	GO:0016765	4	transferase activity, transferring alkyl or aryl (other than methyl) groups	3	53	279	17790	3.61	0.200782
Ac	Molecular Function	GO:0005539	4	glycosaminoglycan binding	6	199	279	17790	1.92	0.201378
Ac	Molecular Function	GO:0004386	8	helicase activity	5	148	279	17790	2.15	0.201534
Ac	Molecular Function	GO:0001948	4	glycoprotein binding	4	101	279	17790	2.53	0.209864
Ac	Molecular Function	GO:0051219	4	phosphoprotein binding	3	55	279	17790	3.48	0.212224
Ac	Molecular Function	GO:0004869	7	cysteine-type endopeptidase inhibitor activity	3	56	279	17790	3.42	0.217969
Ac	Molecular Function	GO:0004725	8	protein tyrosine phosphatase activity	4	103	279	17790	2.48	0.217999
Ac	Molecular Function	GO:0019902	5	phosphatase binding	5	154	279	17790	2.07	0.221094
Ac	Molecular Function	GO:0000062	5	fatty-acyl-CoA binding	2	16	279	17790	7.97	0.22284
Ac	Molecular Function	GO:0000339	6	RNA cap binding	2	16	279	17790	7.97	0.22284
Ac	Molecular Function	GO:0050780	6	dopamine receptor binding	2	16	279	17790	7.97	0.22284
Ac	Molecular Function	GO:0043130	5	ubiquitin binding	4	105	279	17790	2.43	0.2262
Ac	Molecular Function	GO:0005506	7	iron ion binding	5	157	279	17790	2.03	0.231058
Ac	Molecular Function	GO:0030674	4	protein binding, bridging	5	157	279	17790	2.03	0.231058
Ac	Molecular Function	GO:0008235	7	metalloexopeptidase activity	3	59	279	17790	3.24	0.235277
Ac	Molecular Function	GO:0002020	5	protease binding	4	109	279	17790	2.34	0.24277
Ac	Molecular Function	GO:0003725	6	double-stranded RNA binding	3	61	279	17790	3.14	0.246859
Ac	Molecular Function	GO:1990782	7	protein tyrosine kinase binding	3	61	279	17790	3.14	0.246859
Ac	Molecular Function	GO:0004550	7	nucleoside diphosphate kinase activity	2	18	279	17790	7.08	0.246962
Ac	Molecular Function	GO:0019903	6	protein phosphatase binding	4	111	279	17790	2.3	0.251129
Ac	Molecular Function	GO:0016881	5	acid-amino acid ligase activity	2	19	279	17790	6.71	0.258741
Ac	Molecular Function	GO:0030506	5	ankyrin binding	2	19	279	17790	6.71	0.258741
Ac	Molecular Function	GO:0016597	6	amino acid binding	3	65	279	17790	2.94	0.270069
Ac	Molecular Function	GO:0070006	8	metalloaminopeptidase activity	2	20	279	17790	6.38	0.270337
Ac	Molecular Function	GO:0019200	6	carbohydrate kinase activity	2	20	279	17790	6.38	0.270337
Ac	Molecular Function	GO:0004602	6	glutathione peroxidase activity	2	20	279	17790	6.38	0.270337
Ac	Molecular Function	GO:0001158	9	enhancer sequence-specific DNA binding	3	66	279	17790	2.9	0.275872
Ac	Molecular Function	GO:0003924	8	GTPase activity	6	225	279	17790	1.7	0.276245
Ac	Molecular Function	GO:0003729	6	mRNA binding	5	172	279	17790	1.85	0.282316
Ac	Molecular Function	GO:0004721	7	phosphoprotein phosphatase activity	5	173	279	17790	1.84	0.2858
Ac	Molecular Function	GO:0060090	3	binding, bridging	5	174	279	17790	1.83	0.289291
Ac	Molecular Function	GO:0009975	3	cyclase activity	2	22	279	17790	5.8	0.292989
Ac	Molecular Function	GO:0072341	3	modified amino acid binding	3	69	279	17790	2.77	0.293263
Ac	Molecular Function	GO:0016874	3	ligase activity	5	176	279	17790	1.81	0.296289
Ac	Molecular Function	GO:0019888	5	protein phosphatase regulator activity	3	70	279	17790	2.73	0.299048
Ac	Molecular Function	GO:0035255	6	ionotropic glutamate receptor binding	2	23	279	17790	5.54	0.304051
Ac	Molecular Function	GO:0001671	6	ATPase activator activity	2	23	279	17790	5.54	0.304051
Ac	Molecular Function	GO:0015035	6	protein disulfide oxidoreductase activity	2	23	279	17790	5.54	0.304051
Ac	Molecular Function	GO:0016769	4	transferase activity, transferring nitrogenous groups	2	23	279	17790	5.54	0.304051
Ac	Molecular Function	GO:0046332	4	SMAD binding	3	71	279	17790	2.69	0.304826
Ac	Molecular Function	GO:0008022	4	protein C-terminus binding	5	180	279	17790	1.77	0.310347
Ac	Molecular Function	GO:0031267	6	small GTPase binding	7	294	279	17790	1.52	0.312078
Ac	Molecular Function	GO:0043178	4	alcohol binding	3	73	279	17790	2.62	0.316355
Ac	Molecular Function	GO:0051117	5	ATPase binding	3	76	279	17790	2.52	0.333564
Ac	Molecular Function	GO:0005504	7	fatty acid binding	2	26	279	17790	4.9	0.336213
Ac	Molecular Function	GO:0016755	5	transferase activity, transferring amino-acyl groups	2	26	279	17790	4.9	0.336213
Ac	Molecular Function	GO:0019201	7	nucleotide kinase activity	2	26	279	17790	4.9	0.336213
Ac	Molecular Function	GO:0004033	6	aldo-keto reductase (NADP) activity	2	26	279	17790	4.9	0.336213
Ac	Molecular Function	GO:0035326	8	enhancer binding	3	78	279	17790	2.45	0.344967
Ac	Molecular Function	GO:0008237	6	metallopeptidase activity	5	191	279	17790	1.67	0.349271
Ac	Molecular Function	GO:0019239	3	deaminase activity	2	28	279	17790	4.55	0.356827
Ac	Molecular Function	GO:0001098	4	basal transcription machinery binding	2	28	279	17790	4.55	0.356827
Ac	Molecular Function	GO:0001099	5	basal RNA polymerase II transcription machinery binding	2	28	279	17790	4.55	0.356827
Ac	Molecular Function	GO:0001664	5	G-protein coupled receptor binding	6	252	279	17790	1.52	0.358828
Ac	Molecular Function	GO:0016810	4	hydrolase activity, acting on carbon-nitrogen (but not peptide) bonds	4	138	279	17790	1.85	0.366074
Ac	Molecular Function	GO:0019208	4	phosphatase regulator activity	3	82	279	17790	2.33	0.367577
Ac	Molecular Function	GO:0008536	8	Ran GTPase binding	2	31	279	17790	4.11	0.386558
Ac	Molecular Function	GO:0035254	5	glutamate receptor binding	2	31	279	17790	4.11	0.386558
Ac	Molecular Function	GO:0034212	8	peptide N-acetyltransferase activity	2	33	279	17790	3.86	0.405614
Ac	Molecular Function	GO:0003697	6	single-stranded DNA binding	3	92	279	17790	2.08	0.42265
Ac	Molecular Function	GO:0015108	8	chloride transmembrane transporter activity	3	92	279	17790	2.08	0.42265
Ac	Molecular Function	GO:0043394	5	proteoglycan binding	2	36	279	17790	3.54	0.433098
Ac	Molecular Function	GO:0005253	8	anion channel activity	3	95	279	17790	2.01	0.438696
Ac	Molecular Function	GO:0015662	13	ATPase activity, coupled to transmembrane movement of ions, phosphorylative mechanism	2	37	279	17790	3.45	0.441974
Ac	Molecular Function	GO:0004620	6	phospholipase activity	3	96	279	17790	1.99	0.443991
Ac	Molecular Function	GO:0042393	4	histone binding	4	158	279	17790	1.61	0.449696
Ac	Molecular Function	GO:0044390	5	ubiquitin-like protein conjugating enzyme binding	2	38	279	17790	3.36	0.450713
Ac	Molecular Function	GO:0042826	5	histone deacetylase binding	3	101	279	17790	1.89	0.470041
Ac	Molecular Function	GO:0050681	8	androgen receptor binding	2	41	279	17790	3.11	0.476118
Ac	Molecular Function	GO:0031593	6	polyubiquitin binding	2	42	279	17790	3.04	0.484323
Ac	Molecular Function	GO:0004180	7	carboxypeptidase activity	2	42	279	17790	3.04	0.484323
Ac	Molecular Function	GO:0016893	7	endonuclease activity, active with either ribo- or deoxyribonucleic acids and producing 5'-phosphomonoesters	2	44	279	17790	2.9	0.500352
Ac	Molecular Function	GO:0008307	3	structural constituent of muscle	2	46	279	17790	2.77	0.515884
Ac	Molecular Function	GO:0003678	9	DNA helicase activity	2	46	279	17790	2.77	0.515884
Ac	Molecular Function	GO:0005548	5	phospholipid transporter activity	2	47	279	17790	2.71	0.523469
Ac	Molecular Function	GO:0005544	6	calcium-dependent phospholipid binding	2	47	279	17790	2.71	0.523469
Ac	Molecular Function	GO:0005160	6	transforming growth factor beta receptor binding	2	49	279	17790	2.6	0.538285
Ac	Molecular Function	GO:0043621	4	protein self-association	2	49	279	17790	2.6	0.538285
Ac	Molecular Function	GO:0000980	10	RNA polymerase II distal enhancer sequence-specific DNA binding	2	49	279	17790	2.6	0.538285
Ac	Molecular Function	GO:0016879	4	ligase activity, forming carbon-nitrogen bonds	2	50	279	17790	2.55	0.54552
Ac	Molecular Function	GO:0030145	7	manganese ion binding	2	50	279	17790	2.55	0.54552
Ac	Molecular Function	GO:0000049	6	tRNA binding	2	50	279	17790	2.55	0.54552
Ac	Molecular Function	GO:0016298	5	lipase activity	3	121	279	17790	1.58	0.566504
Ac	Molecular Function	GO:0008080	7	N-acetyltransferase activity	2	53	279	17790	2.41	0.566555
Ac	Molecular Function	GO:0030971	8	receptor tyrosine kinase binding	2	54	279	17790	2.36	0.573348
Ac	Molecular Function	GO:0033293	6	monocarboxylic acid binding	2	54	279	17790	2.36	0.573348
Ac	Molecular Function	GO:0017022	5	myosin binding	2	56	279	17790	2.28	0.586619
Ac	Molecular Function	GO:0016655	5	oxidoreductase activity, acting on NAD(P)H, quinone or similar compound as acceptor	2	58	279	17790	2.2	0.599478
Ac	Molecular Function	GO:0008094	10	DNA-dependent ATPase activity	2	59	279	17790	2.16	0.605757
Ac	Molecular Function	GO:0019829	13	cation-transporting ATPase activity	2	60	279	17790	2.13	0.611939
Ac	Molecular Function	GO:0042562	3	hormone binding	2	64	279	17790	1.99	0.635713
Ac	Molecular Function	GO:0016410	6	N-acyltransferase activity	2	70	279	17790	1.82	0.66868
Ac	Molecular Function	GO:0031490	6	chromatin DNA binding	2	71	279	17790	1.8	0.673878
Ac	Molecular Function	GO:0042625	12	ATPase coupled ion transmembrane transporter activity	2	72	279	17790	1.77	0.678995
Ac	Molecular Function	GO:0003727	6	single-stranded RNA binding	2	74	279	17790	1.72	0.688989
Ac	Molecular Function	GO:0003777	9	microtubule motor activity	2	76	279	17790	1.68	0.698674
Ac	Molecular Function	GO:0017048	8	Rho GTPase binding	2	79	279	17790	1.61	0.71264
Ac	Molecular Function	GO:0005254	9	chloride channel activity	2	81	279	17790	1.57	0.72159
Ac	Molecular Function	GO:0035258	7	steroid hormone receptor binding	2	83	279	17790	1.54	0.730263
Ac	Biological Process	GO:0046031	11	ADP metabolic process	15	44	282	17141	20.72	2.648e-45
Ac	Biological Process	GO:0006096	13	glycolytic process	14	38	282	17141	22.39	2.8725e-45
Ac	Biological Process	GO:0006757	12	ATP generation from ADP	14	39	282	17141	21.82	2.4221e-44
Ac	Biological Process	GO:0019320	8	hexose catabolic process	15	49	282	17141	18.61	1.9362e-41
Ac	Biological Process	GO:0006165	10	nucleoside diphosphate phosphorylation	16	56	282	17141	17.37	1.9625e-41
Ac	Biological Process	GO:0009179	10	purine ribonucleoside diphosphate metabolic process	16	60	282	17141	16.21	5.1274e-39
Ac	Biological Process	GO:0009135	9	purine nucleoside diphosphate metabolic process	16	60	282	17141	16.21	5.1274e-39
Ac	Biological Process	GO:0046364	7	monosaccharide biosynthetic process	15	53	282	17141	17.2	9.2985e-39
Ac	Biological Process	GO:0061077	4	chaperone-mediated protein folding	16	61	282	17141	15.94	1.883e-38
Ac	Biological Process	GO:0009185	9	ribonucleoside diphosphate metabolic process	16	62	282	17141	15.69	6.6874e-38
Ac	Biological Process	GO:0046939	9	nucleotide phosphorylation	16	62	282	17141	15.69	6.6874e-38
Ac	Biological Process	GO:0016051	6	carbohydrate biosynthetic process	21	119	282	17141	10.73	9.2164e-34
Ac	Biological Process	GO:0051186	4	cofactor metabolic process	38	350	282	17141	6.6	3.98e-33
Ac	Biological Process	GO:0009117	8	nucleotide metabolic process	40	498	282	17141	4.88	1.3232e-23
Ac	Biological Process	GO:0006753	7	nucleoside phosphate metabolic process	40	504	282	17141	4.82	3.1555e-23
Ac	Biological Process	GO:0055086	6	nucleobase-containing small molecule metabolic process	42	557	282	17141	4.58	1.5524e-22
Ac	Biological Process	GO:0002446	6	neutrophil mediated immunity	39	497	282	17141	4.77	2.0908e-22
Ac	Biological Process	GO:0019693	6	ribose phosphate metabolic process	33	382	282	17141	5.25	3.6267e-22
Ac	Biological Process	GO:0002283	9	neutrophil activation involved in immune response	38	485	282	17141	4.76	6.8665e-22
Ac	Biological Process	GO:0002444	5	myeloid leukocyte mediated immunity	39	517	282	17141	4.59	3.1272e-21
Ac	Biological Process	GO:0044283	5	small molecule biosynthetic process	34	417	282	17141	4.96	4.54e-21
Ac	Biological Process	GO:0009116	7	nucleoside metabolic process	31	360	282	17141	5.23	5.9027e-21
Ac	Biological Process	GO:0043299	10	leukocyte degranulation	38	505	282	17141	4.57	1.0253e-20
Ac	Biological Process	GO:1901657	5	glycosyl compound metabolic process	32	383	282	17141	5.08	1.0856e-20
Ac	Biological Process	GO:0044723	5	single-organism carbohydrate metabolic process	30	346	282	17141	5.27	1.4318e-20
Ac	Biological Process	GO:0002275	7	myeloid cell activation involved in immune response	38	511	282	17141	4.52	2.2164e-20
Ac	Biological Process	GO:0072521	5	purine-containing compound metabolic process	33	408	282	17141	4.92	2.4438e-20
Ac	Biological Process	GO:1901575	4	organic substance catabolic process	80	1570	282	17141	3.1	3.9374e-20
Ac	Biological Process	GO:0009056	3	catabolic process	90	1854	282	17141	2.95	4.5461e-20
Ac	Biological Process	GO:0031331	7	positive regulation of cellular catabolic process	30	358	282	17141	5.09	1.0994e-19
Ac	Biological Process	GO:0002274	6	myeloid leukocyte activation	39	561	282	17141	4.23	6.1856e-19
Ac	Biological Process	GO:0019752	7	carboxylic acid metabolic process	48	817	282	17141	3.57	2.318e-17
Ac	Biological Process	GO:0044281	4	small molecule metabolic process	81	1742	282	17141	2.83	3.3012e-17
Ac	Biological Process	GO:0006887	8	exocytosis	46	771	282	17141	3.63	3.3504e-17
Ac	Biological Process	GO:0044712	4	single-organism catabolic process	47	806	282	17141	3.54	7.0478e-17
Ac	Biological Process	GO:0045055	9	regulated exocytosis	42	685	282	17141	3.73	1.0685e-16
Ac	Biological Process	GO:0019637	5	organophosphate metabolic process	52	952	282	17141	3.32	1.9734e-16
Ac	Biological Process	GO:0044248	4	cellular catabolic process	73	1557	282	17141	2.85	3.1986e-16
Ac	Biological Process	GO:0036230	7	granulocyte activation	38	492	282	17141	4.69	3.33067e-16
Ac	Biological Process	GO:0009894	5	regulation of catabolic process	43	745	282	17141	3.51	1.7155e-15
Ac	Biological Process	GO:0006082	5	organic acid metabolic process	50	941	282	17141	3.23	3.1114e-15
Ac	Biological Process	GO:0043436	6	oxoacid metabolic process	49	924	282	17141	3.22	5.9738e-15
Ac	Biological Process	GO:0006793	4	phosphorus metabolic process	88	2141	282	17141	2.5	2.5597e-14
Ac	Biological Process	GO:0006796	5	phosphate-containing compound metabolic process	85	2051	282	17141	2.52	3.2125e-14
Ac	Biological Process	GO:0046496	10	nicotinamide nucleotide metabolic process	22	105	282	17141	12.74	4.10783e-14
Ac	Biological Process	GO:0019362	9	pyridine nucleotide metabolic process	22	105	282	17141	12.74	4.10783e-14
Ac	Biological Process	GO:0006734	12	NADH metabolic process	14	34	282	17141	25.03	4.50751e-14
Ac	Biological Process	GO:0006090	9	pyruvate metabolic process	17	67	282	17141	15.42	5.19584e-14
Ac	Biological Process	GO:0042119	8	neutrophil activation	38	490	282	17141	4.71	6.79456e-14
Ac	Biological Process	GO:0072524	5	pyridine-containing compound metabolic process	22	111	282	17141	12.05	1.06692e-13
Ac	Biological Process	GO:0019674	11	NAD metabolic process	16	66	282	17141	14.74	1.26343e-13
Ac	Biological Process	GO:0061621	16	canonical glycolysis	12	26	282	17141	28.05	1.31894e-13
Ac	Biological Process	GO:0061718	10	glucose catabolic process to pyruvate	12	26	282	17141	28.05	1.31894e-13
Ac	Biological Process	GO:0006735	13	NADH regeneration	12	26	282	17141	28.05	1.31894e-13
Ac	Biological Process	GO:0042278	8	purine nucleoside metabolic process	28	311	282	17141	5.47	1.32117e-13
Ac	Biological Process	GO:0061620	15	glycolytic process through glucose-6-phosphate	12	27	282	17141	27.01	2.1283e-13
Ac	Biological Process	GO:0061615	14	glycolytic process through fructose-6-phosphate	12	27	282	17141	27.01	2.1283e-13
Ac	Biological Process	GO:0009132	8	nucleoside diphosphate metabolic process	18	82	282	17141	13.34	2.5957e-13
Ac	Biological Process	GO:0046128	9	purine ribonucleoside metabolic process	28	308	282	17141	5.53	2.67564e-13
Ac	Biological Process	GO:0006733	6	oxidoreduction coenzyme metabolic process	22	121	282	17141	11.05	3.17635e-13
Ac	Biological Process	GO:0031329	6	regulation of cellular catabolic process	40	622	282	17141	3.91	3.29847e-13
Ac	Biological Process	GO:0046365	7	monosaccharide catabolic process	15	59	282	17141	15.45	3.35287e-13
Ac	Biological Process	GO:0033238	6	regulation of cellular amine metabolic process	17	78	282	17141	13.25	3.4861e-13
Ac	Biological Process	GO:0043312	11	neutrophil degranulation	38	484	282	17141	4.77	5.16143e-13
Ac	Biological Process	GO:0006007	9	glucose catabolic process	12	29	282	17141	25.15	5.4845e-13
Ac	Biological Process	GO:0005996	6	monosaccharide metabolic process	25	196	282	17141	7.75	6.13842e-13
Ac	Biological Process	GO:0006521	7	regulation of cellular amino acid metabolic process	15	61	282	17141	14.95	6.5048e-13
Ac	Biological Process	GO:0002263	5	cell activation involved in immune response	39	607	282	17141	3.91	7.85039e-13
Ac	Biological Process	GO:1901564	4	organonitrogen compound metabolic process	82	1795	282	17141	2.78	8.44991e-13
Ac	Biological Process	GO:0044710	3	single-organism metabolic process	135	3498	282	17141	2.35	9.50684e-13
Ac	Biological Process	GO:0006163	9	purine nucleotide metabolic process	30	371	282	17141	4.92	1.04006e-12
Ac	Biological Process	GO:1903362	8	regulation of cellular protein catabolic process	26	256	282	17141	6.17	1.08957e-12
Ac	Biological Process	GO:0006732	5	coenzyme metabolic process	28	281	282	17141	6.06	1.20903e-12
Ac	Biological Process	GO:0009167	10	purine ribonucleoside monophosphate metabolic process	25	242	282	17141	6.28	1.32727e-12
Ac	Biological Process	GO:0001775	4	cell activation	51	1014	282	17141	3.06	1.39533e-12
Ac	Biological Process	GO:1903364	9	positive regulation of cellular protein catabolic process	23	189	282	17141	7.4	1.4394e-12
Ac	Biological Process	GO:0002366	6	leukocyte activation involved in immune response	39	605	282	17141	3.92	1.50913e-12
Ac	Biological Process	GO:0032940	7	secretion by cell	49	952	282	17141	3.13	1.74083e-12
Ac	Biological Process	GO:0009126	9	purine nucleoside monophosphate metabolic process	25	243	282	17141	6.25	1.85252e-12
Ac	Biological Process	GO:1903321	10	negative regulation of protein modification by small protein conjugation or removal	20	143	282	17141	8.5	2.27485e-12
Ac	Biological Process	GO:0044092	4	negative regulation of molecular function	53	1097	282	17141	2.94	2.28451e-12
Ac	Biological Process	GO:1904869	8	regulation of protein localization to Cajal body	8	8	282	17141	60.78	2.33069e-12
Ac	Biological Process	GO:1904871	9	positive regulation of protein localization to Cajal body	8	8	282	17141	60.78	2.33069e-12
Ac	Biological Process	GO:0051234	3	establishment of localization	128	4427	282	17141	1.76	2.53042e-12
Ac	Biological Process	GO:0006457	3	protein folding	24	227	282	17141	6.43	3.06011e-12
Ac	Biological Process	GO:0016192	5	vesicle-mediated transport	71	1734	282	17141	2.49	3.0808e-12
Ac	Biological Process	GO:0090175	7	regulation of establishment of planar polarity	18	112	282	17141	9.77	3.55083e-12
Ac	Biological Process	GO:0016052	5	carbohydrate catabolic process	18	112	282	17141	9.77	3.55083e-12
Ac	Biological Process	GO:0070646	9	protein modification by small protein removal	27	298	282	17141	5.51	3.70937e-12
Ac	Biological Process	GO:0031145	12	anaphase-promoting complex-dependent catabolic process	16	81	282	17141	12.01	3.75955e-12
Ac	Biological Process	GO:0051444	12	negative regulation of ubiquitin-protein transferase activity	16	81	282	17141	12.01	3.75955e-12
Ac	Biological Process	GO:0010565	6	regulation of cellular ketone metabolic process	21	167	282	17141	7.64	3.98637e-12
Ac	Biological Process	GO:1903050	9	regulation of proteolysis involved in cellular protein catabolic process	24	232	282	17141	6.29	4.98135e-12
Ac	Biological Process	GO:0009161	9	ribonucleoside monophosphate metabolic process	25	254	282	17141	5.98	5.2901e-12
Ac	Biological Process	GO:0031397	11	negative regulation of protein ubiquitination	19	133	282	17141	8.68	5.92981e-12
Ac	Biological Process	GO:0046903	6	secretion	51	1058	282	17141	2.93	6.54299e-12
Ac	Biological Process	GO:0002443	4	leukocyte mediated immunity	41	718	282	17141	3.47	6.89071e-12
Ac	Biological Process	GO:0060071	10	Wnt signaling pathway, planar cell polarity pathway	17	101	282	17141	10.23	7.99572e-12
Ac	Biological Process	GO:0043086	5	negative regulation of catalytic activity	45	845	282	17141	3.24	8.26061e-12
Ac	Biological Process	GO:1903052	10	positive regulation of proteolysis involved in cellular protein catabolic process	21	174	282	17141	7.34	8.54805e-12
Ac	Biological Process	GO:0009119	8	ribonucleoside metabolic process	28	337	282	17141	5.05	9.05265e-12
Ac	Biological Process	GO:0016579	10	protein deubiquitination	26	283	282	17141	5.58	9.12614e-12
Ac	Biological Process	GO:0051436	14	negative regulation of ubiquitin-protein ligase activity involved in mitotic cell cycle	15	72	282	17141	12.66	9.5377e-12
Ac	Biological Process	GO:0031146	12	SCF-dependent proteasomal ubiquitin-dependent protein catabolic process	15	72	282	17141	12.66	9.5377e-12
Ac	Biological Process	GO:0009896	6	positive regulation of catabolic process	31	416	282	17141	4.53	9.76796e-12
Ac	Biological Process	GO:0051438	11	regulation of ubiquitin-protein transferase activity	18	120	282	17141	9.12	1.15531e-11
Ac	Biological Process	GO:0055114	4	oxidation-reduction process	47	923	282	17141	3.1	1.15569e-11
Ac	Biological Process	GO:0051439	13	regulation of ubiquitin-protein ligase activity involved in mitotic cell cycle	15	73	282	17141	12.49	1.16614e-11
Ac	Biological Process	GO:0051443	12	positive regulation of ubiquitin-protein transferase activity	17	104	282	17141	9.94	1.28187e-11
Ac	Biological Process	GO:0044724	6	single-organism carbohydrate catabolic process	17	104	282	17141	9.94	1.28187e-11
Ac	Biological Process	GO:0005975	4	carbohydrate metabolic process	33	475	282	17141	4.22	1.32652e-11
Ac	Biological Process	GO:1904667	13	negative regulation of ubiquitin protein ligase activity	15	74	282	17141	12.32	1.40503e-11
Ac	Biological Process	GO:0009123	8	nucleoside monophosphate metabolic process	25	267	282	17141	5.69	1.53567e-11
Ac	Biological Process	GO:0043488	9	regulation of mRNA stability	19	141	282	17141	8.19	1.68254e-11
Ac	Biological Process	GO:0045321	5	leukocyte activation	45	870	282	17141	3.14	2.24921e-11
Ac	Biological Process	GO:0051437	14	positive regulation of ubiquitin-protein ligase activity involved in regulation of mitotic cell cycle transition	15	77	282	17141	11.84	2.46051e-11
Ac	Biological Process	GO:0030162	7	regulation of proteolysis	40	707	282	17141	3.44	2.55715e-11
Ac	Biological Process	GO:0044711	4	single-organism biosynthetic process	53	1160	282	17141	2.78	2.57212e-11
Ac	Biological Process	GO:1904872	5	regulation of telomerase RNA localization to Cajal body	9	15	282	17141	36.47	2.75172e-11
Ac	Biological Process	GO:1904874	6	positive regulation of telomerase RNA localization to Cajal body	9	15	282	17141	36.47	2.75172e-11
Ac	Biological Process	GO:0009150	10	purine ribonucleotide metabolic process	28	353	282	17141	4.82	2.84301e-11
Ac	Biological Process	GO:0042176	7	regulation of protein catabolic process	29	382	282	17141	4.61	3.50739e-11
Ac	Biological Process	GO:0061418	13	regulation of transcription from RNA polymerase II promoter in response to hypoxia	15	79	282	17141	11.54	3.53815e-11
Ac	Biological Process	GO:1903320	9	regulation of protein modification by small protein conjugation or removal	25	279	282	17141	5.45	3.75229e-11
Ac	Biological Process	GO:0031396	10	regulation of protein ubiquitination	24	256	282	17141	5.7	4.00122e-11
Ac	Biological Process	GO:0043487	8	regulation of RNA stability	19	150	282	17141	7.7	4.91169e-11
Ac	Biological Process	GO:0010972	10	negative regulation of G2/M transition of mitotic cell cycle	15	81	282	17141	11.26	5.0266e-11
Ac	Biological Process	GO:0035567	9	non-canonical Wnt signaling pathway	18	133	282	17141	8.23	6.13597e-11
Ac	Biological Process	GO:0043618	12	regulation of transcription from RNA polymerase II promoter in response to stress	17	115	282	17141	8.99	6.2311e-11
Ac	Biological Process	GO:1902750	9	negative regulation of cell cycle G2/M phase transition	15	83	282	17141	10.99	7.06841e-11
Ac	Biological Process	GO:0006458	4	'de novo' protein folding	11	33	282	17141	20.26	7.93183e-11
Ac	Biological Process	GO:0009259	9	ribonucleotide metabolic process	28	368	282	17141	4.62	7.95484e-11
Ac	Biological Process	GO:0006094	9	gluconeogenesis	12	44	282	17141	16.58	8.96567e-11
Ac	Biological Process	GO:0038061	7	NIK/NF-kappaB signaling	15	85	282	17141	10.73	9.83755e-11
Ac	Biological Process	GO:1904668	13	positive regulation of ubiquitin protein ligase activity	15	85	282	17141	10.73	9.83755e-11
Ac	Biological Process	GO:0043620	11	regulation of DNA-templated transcription in response to stress	17	120	282	17141	8.61	1.19755e-10
Ac	Biological Process	GO:2000058	11	regulation of protein ubiquitination involved in ubiquitin-dependent protein catabolic process	16	103	282	17141	9.44	1.28188e-10
Ac	Biological Process	GO:0002223	12	stimulatory C-type lectin receptor signaling pathway	17	123	282	17141	8.4	1.7498e-10
Ac	Biological Process	GO:0051179	2	localization	138	5283	282	17141	1.59	1.857e-10
Ac	Biological Process	GO:1904666	12	regulation of ubiquitin protein ligase activity	15	89	282	17141	10.24	1.86463e-10
Ac	Biological Process	GO:0019319	8	hexose biosynthetic process	12	47	282	17141	15.52	1.94972e-10
Ac	Biological Process	GO:0065008	3	regulation of biological quality	103	3461	282	17141	1.81	2.11038e-10
Ac	Biological Process	GO:0002220	11	innate immune response activating cell surface receptor signaling pathway	17	125	282	17141	8.27	2.23385e-10
Ac	Biological Process	GO:2000060	12	positive regulation of protein ubiquitination involved in ubiquitin-dependent protein catabolic process	15	91	282	17141	10.02	2.53416e-10
Ac	Biological Process	GO:0006950	3	response to stress	99	3286	282	17141	1.83	3.04657e-10
Ac	Biological Process	GO:0042026	4	protein refolding	9	19	282	17141	28.79	3.05357e-10
Ac	Biological Process	GO:0045732	8	positive regulation of protein catabolic process	23	259	282	17141	5.4	3.16703e-10
Ac	Biological Process	GO:0065009	3	regulation of molecular function	92	2951	282	17141	1.89	3.23256e-10
Ac	Biological Process	GO:0032269	8	negative regulation of cellular protein metabolic process	46	985	282	17141	2.84	3.69947e-10
Ac	Biological Process	GO:0051128	5	regulation of cellular component organization	77	2262	282	17141	2.07	3.71502e-10
Ac	Biological Process	GO:1903322	10	positive regulation of protein modification by small protein conjugation or removal	20	197	282	17141	6.17	6.31323e-10
Ac	Biological Process	GO:0046034	11	ATP metabolic process	20	199	282	17141	6.11	7.49232e-10
Ac	Biological Process	GO:0019318	7	hexose metabolic process	18	156	282	17141	7.01	7.80068e-10
Ac	Biological Process	GO:0006006	8	glucose metabolic process	16	117	282	17141	8.31	8.07963e-10
Ac	Biological Process	GO:0051248	7	negative regulation of protein metabolic process	47	1050	282	17141	2.72	8.8598e-10
Ac	Biological Process	GO:0006081	4	cellular aldehyde metabolic process	14	83	282	17141	10.25	8.89746e-10
Ac	Biological Process	GO:0002376	2	immune system process	82	2535	282	17141	1.97	8.98643e-10
Ac	Biological Process	GO:0032787	8	monocarboxylic acid metabolic process	31	500	282	17141	3.77	9.28782e-10
Ac	Biological Process	GO:0009205	10	purine ribonucleoside triphosphate metabolic process	21	225	282	17141	5.67	9.38438e-10
Ac	Biological Process	GO:0031398	11	positive regulation of protein ubiquitination	19	181	282	17141	6.38	1.09702e-09
Ac	Biological Process	GO:0002252	3	immune effector process	45	988	282	17141	2.77	1.32048e-09
Ac	Biological Process	GO:1904851	9	positive regulation of establishment of protein localization to telomere	7	9	282	17141	47.28	1.48355e-09
Ac	Biological Process	GO:0009199	9	ribonucleoside triphosphate metabolic process	21	231	282	17141	5.53	1.48943e-09
Ac	Biological Process	GO:0090090	9	negative regulation of canonical Wnt signaling pathway	18	163	282	17141	6.71	1.54487e-09
Ac	Biological Process	GO:0044765	5	single-organism transport	80	2471	282	17141	1.97	1.54645e-09
Ac	Biological Process	GO:0006979	4	response to oxidative stress	26	363	282	17141	4.35	1.57729e-09
Ac	Biological Process	GO:0009144	9	purine nucleoside triphosphate metabolic process	21	232	282	17141	5.5	1.60625e-09
Ac	Biological Process	GO:0045862	9	positive regulation of proteolysis	26	365	282	17141	4.33	1.76587e-09
Ac	Biological Process	GO:0050790	4	regulation of catalytic activity	78	2388	282	17141	1.99	1.84512e-09
Ac	Biological Process	GO:0044093	4	positive regulation of molecular function	66	1870	282	17141	2.15	2.7521e-09
Ac	Biological Process	GO:0070203	8	regulation of establishment of protein localization to telomere	7	10	282	17141	42.55	3.65789e-09
Ac	Biological Process	GO:1901135	4	carbohydrate derivative metabolic process	46	1061	282	17141	2.64	3.81484e-09
Ac	Biological Process	GO:0010389	9	regulation of G2/M transition of mitotic cell cycle	15	112	282	17141	8.14	4.18851e-09
Ac	Biological Process	GO:0044282	5	small molecule catabolic process	24	326	282	17141	4.47	4.63157e-09
Ac	Biological Process	GO:1905330	6	regulation of morphogenesis of an epithelium	18	178	282	17141	6.15	5.96889e-09
Ac	Biological Process	GO:0051347	6	positive regulation of transferase activity	34	644	282	17141	3.21	6.78544e-09
Ac	Biological Process	GO:0038095	9	Fc-epsilon receptor signaling pathway	18	180	282	17141	6.08	7.07284e-09
Ac	Biological Process	GO:0009141	8	nucleoside triphosphate metabolic process	21	254	282	17141	5.03	7.67606e-09
Ac	Biological Process	GO:0070202	7	regulation of establishment of protein localization to chromosome	7	11	282	17141	38.68	7.93676e-09
Ac	Biological Process	GO:0019682	6	glyceraldehyde-3-phosphate metabolic process	8	18	282	17141	27.01	8.05398e-09
Ac	Biological Process	GO:1902578	3	single-organism localization	81	2611	282	17141	1.89	8.46857e-09
Ac	Biological Process	GO:1902749	8	regulation of cell cycle G2/M phase transition	15	120	282	17141	7.6	1.03814e-08
Ac	Biological Process	GO:0090263	9	positive regulation of canonical Wnt signaling pathway	15	121	282	17141	7.54	1.15695e-08
Ac	Biological Process	GO:0016310	6	phosphorylation	50	1261	282	17141	2.41	1.21399e-08
Ac	Biological Process	GO:0050852	11	T cell receptor signaling pathway	17	164	282	17141	6.3	1.24289e-08
Ac	Biological Process	GO:0033209	8	tumor necrosis factor-mediated signaling pathway	15	122	282	17141	7.47	1.28796e-08
Ac	Biological Process	GO:0030163	6	protein catabolic process	32	596	282	17141	3.26	1.42988e-08
Ac	Biological Process	GO:0042743	5	hydrogen peroxide metabolic process	9	29	282	17141	18.86	1.50367e-08
Ac	Biological Process	GO:1904816	8	positive regulation of protein localization to chromosome, telomeric region	7	12	282	17141	35.46	1.56554e-08
Ac	Biological Process	GO:0051246	6	regulation of protein metabolic process	78	2513	282	17141	1.89	1.81747e-08
Ac	Biological Process	GO:0033043	6	regulation of organelle organization	47	1160	282	17141	2.46	1.99142e-08
Ac	Biological Process	GO:0038093	8	Fc receptor signaling pathway	20	244	282	17141	4.98	2.20055e-08
Ac	Biological Process	GO:0030178	8	negative regulation of Wnt signaling pathway	18	196	282	17141	5.58	2.53979e-08
Ac	Biological Process	GO:0001666	6	response to hypoxia	23	329	282	17141	4.25	2.67326e-08
Ac	Biological Process	GO:0030177	8	positive regulation of Wnt signaling pathway	16	154	282	17141	6.32	3.65621e-08
Ac	Biological Process	GO:0080134	5	regulation of response to stress	50	1308	282	17141	2.32	3.86322e-08
Ac	Biological Process	GO:0051346	6	negative regulation of hydrolase activity	25	396	282	17141	3.84	4.02695e-08
Ac	Biological Process	GO:0036293	5	response to decreased oxygen levels	23	337	282	17141	4.15	4.10373e-08
Ac	Biological Process	GO:0006810	4	transport	127	4302	282	17141	1.79	4.3428e-08
Ac	Biological Process	GO:0009628	3	response to abiotic stimulus	44	1073	282	17141	2.49	4.5999e-08
Ac	Biological Process	GO:0032268	7	regulation of cellular protein metabolic process	73	2333	282	17141	1.9	4.72068e-08
Ac	Biological Process	GO:1904814	7	regulation of protein localization to chromosome, telomeric region	7	14	282	17141	30.39	4.94921e-08
Ac	Biological Process	GO:0043161	11	proteasome-mediated ubiquitin-dependent protein catabolic process	21	286	282	17141	4.46	5.62269e-08
Ac	Biological Process	GO:0050851	10	antigen receptor-mediated signaling pathway	19	235	282	17141	4.91	6.70537e-08
Ac	Biological Process	GO:2000573	9	positive regulation of DNA biosynthetic process	11	63	282	17141	10.61	7.10001e-08
Ac	Biological Process	GO:1904358	10	positive regulation of telomere maintenance via telomere lengthening	9	35	282	17141	15.63	7.57098e-08
Ac	Biological Process	GO:0006511	10	ubiquitin-dependent protein catabolic process	27	474	282	17141	3.46	7.95128e-08
Ac	Biological Process	GO:0033554	4	cellular response to stress	54	1508	282	17141	2.18	7.97995e-08
Ac	Biological Process	GO:0010498	9	proteasomal protein catabolic process	21	294	282	17141	4.34	8.84652e-08
Ac	Biological Process	GO:0098869	7	cellular oxidant detoxification	12	82	282	17141	8.9	9.44023e-08
Ac	Biological Process	GO:0070482	4	response to oxygen levels	23	354	282	17141	3.95	9.77128e-08
Ac	Biological Process	GO:0044257	7	cellular protein catabolic process	29	546	282	17141	3.23	1.00683e-07
Ac	Biological Process	GO:0019941	9	modification-dependent protein catabolic process	27	481	282	17141	3.41	1.06153e-07
Ac	Biological Process	GO:0031400	9	negative regulation of protein modification process	30	582	282	17141	3.13	1.0838e-07
Ac	Biological Process	GO:0000302	5	response to reactive oxygen species	17	192	282	17141	5.38	1.15e-07
Ac	Biological Process	GO:1990748	6	cellular detoxification	12	84	282	17141	8.68	1.21645e-07
Ac	Biological Process	GO:0006091	4	generation of precursor metabolites and energy	21	300	282	17141	4.25	1.22985e-07
Ac	Biological Process	GO:0010035	4	response to inorganic substance	26	453	282	17141	3.49	1.27386e-07
Ac	Biological Process	GO:0043632	7	modification-dependent macromolecule catabolic process	27	487	282	17141	3.37	1.35355e-07
Ac	Biological Process	GO:0051130	6	positive regulation of cellular component organization	45	1156	282	17141	2.37	1.37168e-07
Ac	Biological Process	GO:0065003	5	macromolecular complex assembly	50	1367	282	17141	2.22	1.50314e-07
Ac	Biological Process	GO:0002478	5	antigen processing and presentation of exogenous peptide antigen	19	248	282	17141	4.66	1.5137e-07
Ac	Biological Process	GO:0051603	8	proteolysis involved in cellular protein catabolic process	28	527	282	17141	3.23	1.75887e-07
Ac	Biological Process	GO:0022603	5	regulation of anatomical structure morphogenesis	39	929	282	17141	2.55	1.83734e-07
Ac	Biological Process	GO:0010608	7	posttranscriptional regulation of gene expression	26	462	282	17141	3.42	1.85019e-07
Ac	Biological Process	GO:0002758	10	innate immune response-activating signal transduction	18	225	282	17141	4.86	1.90441e-07
Ac	Biological Process	GO:0071356	7	cellular response to tumor necrosis factor	18	225	282	17141	4.86	1.90441e-07
Ac	Biological Process	GO:0098754	5	detoxification	12	88	282	17141	8.29	1.97807e-07
Ac	Biological Process	GO:0000209	11	protein polyubiquitination	20	281	282	17141	4.33	2.05914e-07
Ac	Biological Process	GO:0043933	4	macromolecular complex subunit organization	55	1599	282	17141	2.09	2.15499e-07
Ac	Biological Process	GO:0019884	4	antigen processing and presentation of exogenous antigen	19	255	282	17141	4.53	2.29469e-07
Ac	Biological Process	GO:0071456	7	cellular response to hypoxia	16	177	282	17141	5.49	2.31447e-07
Ac	Biological Process	GO:1901615	4	organic hydroxy compound metabolic process	24	404	282	17141	3.61	2.39699e-07
Ac	Biological Process	GO:0048002	4	antigen processing and presentation of peptide antigen	19	257	282	17141	4.49	2.57735e-07
Ac	Biological Process	GO:0009057	5	macromolecule catabolic process	39	944	282	17141	2.51	2.75058e-07
Ac	Biological Process	GO:0031347	6	regulation of defense response	32	682	282	17141	2.85	2.94675e-07
Ac	Biological Process	GO:0002218	9	activation of innate immune response	18	232	282	17141	4.72	2.94904e-07
Ac	Biological Process	GO:0022607	4	cellular component assembly	67	2164	282	17141	1.88	3.20657e-07
Ac	Biological Process	GO:0009636	4	response to toxic substance	17	208	282	17141	4.97	3.44406e-07
Ac	Biological Process	GO:0042221	3	response to chemical	102	3915	282	17141	1.58	3.70392e-07
Ac	Biological Process	GO:0036294	6	cellular response to decreased oxygen levels	16	184	282	17141	5.29	3.82807e-07
Ac	Biological Process	GO:0023014	9	signal transduction by protein phosphorylation	24	415	282	17141	3.52	3.84908e-07
Ac	Biological Process	GO:0002474	5	antigen processing and presentation of peptide antigen via MHC class I	15	160	282	17141	5.7	3.97725e-07
Ac	Biological Process	GO:0043085	5	positive regulation of catalytic activity	54	1586	282	17141	2.07	3.98415e-07
Ac	Biological Process	GO:0050821	5	protein stabilization	14	137	282	17141	6.21	4.08715e-07
Ac	Biological Process	GO:0042744	6	hydrogen peroxide catabolic process	7	19	282	17141	22.39	4.17308e-07
Ac	Biological Process	GO:0019882	3	antigen processing and presentation	20	295	282	17141	4.12	4.35224e-07
Ac	Biological Process	GO:0060828	8	regulation of canonical Wnt signaling pathway	18	239	282	17141	4.58	4.49139e-07
Ac	Biological Process	GO:0002479	7	antigen processing and presentation of exogenous peptide antigen via MHC class I, TAP-dependent	14	143	282	17141	5.95	6.70615e-07
Ac	Biological Process	GO:0034612	6	response to tumor necrosis factor	18	246	282	17141	4.45	6.7343e-07
Ac	Biological Process	GO:0032212	11	positive regulation of telomere maintenance via telomerase	8	32	282	17141	15.2	6.9975e-07
Ac	Biological Process	GO:0071453	5	cellular response to oxygen levels	16	193	282	17141	5.04	7.06408e-07
Ac	Biological Process	GO:0000165	10	MAPK cascade	22	368	282	17141	3.63	7.83891e-07
Ac	Biological Process	GO:0042590	6	antigen processing and presentation of exogenous peptide antigen via MHC class I	14	146	282	17141	5.83	8.50886e-07
Ac	Biological Process	GO:2000027	6	regulation of organ morphogenesis	18	251	282	17141	4.36	8.91266e-07
Ac	Biological Process	GO:0044085	3	cellular component biogenesis	71	2418	282	17141	1.78	9.05328e-07
Ac	Biological Process	GO:0044087	4	regulation of cellular component biogenesis	34	795	282	17141	2.6	9.23005e-07
Ac	Biological Process	GO:0031647	4	regulation of protein stability	17	226	282	17141	4.57	1.04762e-06
Ac	Biological Process	GO:0031349	7	positive regulation of defense response	22	375	282	17141	3.57	1.06233e-06
Ac	Biological Process	GO:0051156	6	glucose 6-phosphate metabolic process	7	22	282	17141	19.34	1.10104e-06
Ac	Biological Process	GO:0051338	5	regulation of transferase activity	38	965	282	17141	2.39	1.29415e-06
Ac	Biological Process	GO:0006098	12	pentose-phosphate shunt	6	13	282	17141	28.05	1.32054e-06
Ac	Biological Process	GO:0032206	9	positive regulation of telomere maintenance	9	50	282	17141	10.94	1.39573e-06
Ac	Biological Process	GO:0000278	5	mitotic cell cycle	33	774	282	17141	2.59	1.49042e-06
Ac	Biological Process	GO:0070647	8	protein modification by small protein conjugation or removal	38	975	282	17141	2.37	1.65041e-06
Ac	Biological Process	GO:0010638	7	positive regulation of organelle organization	28	600	282	17141	2.84	2.1782e-06
Ac	Biological Process	GO:1903047	6	mitotic cell cycle process	32	753	282	17141	2.58	2.40217e-06
Ac	Biological Process	GO:0045088	7	regulation of innate immune response	22	396	282	17141	3.38	2.52704e-06
Ac	Biological Process	GO:0032204	8	regulation of telomere maintenance	10	73	282	17141	8.33	2.91829e-06
Ac	Biological Process	GO:0006508	6	proteolysis	45	1297	282	17141	2.11	3.10555e-06
Ac	Biological Process	GO:0045089	8	positive regulation of innate immune response	18	275	282	17141	3.98	3.11037e-06
Ac	Biological Process	GO:1901991	9	negative regulation of mitotic cell cycle phase transition	15	190	282	17141	4.8	3.12841e-06
Ac	Biological Process	GO:2000278	8	regulation of DNA biosynthetic process	11	95	282	17141	7.04	3.54012e-06
Ac	Biological Process	GO:0044265	6	cellular macromolecule catabolic process	33	808	282	17141	2.48	3.68862e-06
Ac	Biological Process	GO:1904356	9	regulation of telomere maintenance via telomere lengthening	9	57	282	17141	9.6	3.88997e-06
Ac	Biological Process	GO:0030111	7	regulation of Wnt signaling pathway	19	311	282	17141	3.71	4.02479e-06
Ac	Biological Process	GO:1902903	6	regulation of supramolecular fiber organization	18	284	282	17141	3.85	4.79021e-06
Ac	Biological Process	GO:1901988	8	negative regulation of cell cycle phase transition	15	198	282	17141	4.6	5.06054e-06
Ac	Biological Process	GO:1901990	8	regulation of mitotic cell cycle phase transition	19	317	282	17141	3.64	5.24921e-06
Ac	Biological Process	GO:0006066	5	alcohol metabolic process	17	257	282	17141	4.02	5.56275e-06
Ac	Biological Process	GO:0042440	4	pigment metabolic process	9	61	282	17141	8.97	6.55062e-06
Ac	Biological Process	GO:0010951	11	negative regulation of endopeptidase activity	16	232	282	17141	4.19	6.94922e-06
Ac	Biological Process	GO:0051247	7	positive regulation of protein metabolic process	49	1517	282	17141	1.96	7.02479e-06
Ac	Biological Process	GO:0032210	10	regulation of telomere maintenance via telomerase	8	45	282	17141	10.81	7.86329e-06
Ac	Biological Process	GO:0070887	4	cellular response to chemical stimulus	68	2421	282	17141	1.71	7.96924e-06
Ac	Biological Process	GO:0051348	6	negative regulation of transferase activity	20	362	282	17141	3.36	8.88789e-06
Ac	Biological Process	GO:0010033	4	response to organic substance	72	2629	282	17141	1.66	9.16934e-06
Ac	Biological Process	GO:0031325	6	positive regulation of cellular metabolic process	77	2886	282	17141	1.62	9.90136e-06
Ac	Biological Process	GO:0010564	6	regulation of cell cycle process	26	578	282	17141	2.73	1.04319e-05
Ac	Biological Process	GO:0002429	9	immune response-activating cell surface receptor signaling pathway	21	400	282	17141	3.19	1.0527e-05
Ac	Biological Process	GO:0010466	10	negative regulation of peptidase activity	16	243	282	17141	4	1.21107e-05
Ac	Biological Process	GO:1901987	7	regulation of cell cycle phase transition	19	338	282	17141	3.42	1.26256e-05
Ac	Biological Process	GO:0052548	9	regulation of endopeptidase activity	20	372	282	17141	3.27	1.30501e-05
Ac	Biological Process	GO:0007339	9	binding of sperm to zona pellucida	7	33	282	17141	12.89	1.40454e-05
Ac	Biological Process	GO:0043254	6	regulation of protein complex assembly	20	374	282	17141	3.25	1.40674e-05
Ac	Biological Process	GO:0034381	5	plasma lipoprotein particle clearance	6	20	282	17141	18.24	1.44775e-05
Ac	Biological Process	GO:0009893	5	positive regulation of metabolic process	80	3073	282	17141	1.58	1.50699e-05
Ac	Biological Process	GO:0045861	9	negative regulation of proteolysis	18	311	282	17141	3.52	1.5768e-05
Ac	Biological Process	GO:0061024	4	membrane organization	35	952	282	17141	2.23	1.63491e-05
Ac	Biological Process	GO:0016055	8	Wnt signaling pathway	19	345	282	17141	3.35	1.66356e-05
Ac	Biological Process	GO:0198738	5	cell-cell signaling by wnt	19	345	282	17141	3.35	1.66356e-05
Ac	Biological Process	GO:0051336	5	regulation of hydrolase activity	44	1348	282	17141	1.98	1.873e-05
Ac	Biological Process	GO:0032880	5	regulation of protein localization	35	963	282	17141	2.21	2.07107e-05
Ac	Biological Process	GO:0016567	10	protein ubiquitination	28	682	282	17141	2.5	2.23286e-05
Ac	Biological Process	GO:0006778	6	porphyrin-containing compound metabolic process	7	36	282	17141	11.82	2.37021e-05
Ac	Biological Process	GO:0032446	9	protein modification by small protein conjugation	30	766	282	17141	2.38	2.506e-05
Ac	Biological Process	GO:0051493	7	regulation of cytoskeleton organization	21	425	282	17141	3	2.52335e-05
Ac	Biological Process	GO:0010948	7	negative regulation of cell cycle process	16	259	282	17141	3.75	2.56524e-05
Ac	Biological Process	GO:1901998	5	toxin transport	7	37	282	17141	11.5	2.79034e-05
Ac	Biological Process	GO:0002768	7	immune response-regulating cell surface receptor signaling pathway	21	429	282	17141	2.98	2.88207e-05
Ac	Biological Process	GO:0031399	8	regulation of protein modification process	50	1650	282	17141	1.84	2.99995e-05
Ac	Biological Process	GO:0016053	6	organic acid biosynthetic process	16	263	282	17141	3.7	3.06465e-05
Ac	Biological Process	GO:0046394	8	carboxylic acid biosynthetic process	16	263	282	17141	3.7	3.06465e-05
Ac	Biological Process	GO:0052547	8	regulation of peptidase activity	20	396	282	17141	3.07	3.09773e-05
Ac	Biological Process	GO:0007346	6	regulation of mitotic cell cycle	23	504	282	17141	2.77	3.13211e-05
Ac	Biological Process	GO:0033700	9	phospholipid efflux	5	12	282	17141	25.33	3.1549e-05
Ac	Biological Process	GO:0032270	8	positive regulation of cellular protein metabolic process	45	1424	282	17141	1.92	3.20409e-05
Ac	Biological Process	GO:0061136	10	regulation of proteasomal protein catabolic process	12	148	282	17141	4.93	3.31637e-05
Ac	Biological Process	GO:0022402	5	cell cycle process	37	1072	282	17141	2.1	3.36809e-05
Ac	Biological Process	GO:0002253	7	activation of immune response	24	545	282	17141	2.68	3.49325e-05
Ac	Biological Process	GO:0033344	9	cholesterol efflux	6	24	282	17141	15.2	3.76133e-05
Ac	Biological Process	GO:0009438	6	methylglyoxal metabolic process	4	5	282	17141	48.63	4.25411e-05
Ac	Biological Process	GO:0034369	7	plasma lipoprotein particle remodeling	6	25	282	17141	14.59	4.63897e-05
Ac	Biological Process	GO:0034367	5	macromolecular complex remodeling	6	25	282	17141	14.59	4.63897e-05
Ac	Biological Process	GO:0034368	6	protein-lipid complex remodeling	6	25	282	17141	14.59	4.63897e-05
Ac	Biological Process	GO:0032092	6	positive regulation of protein binding	9	80	282	17141	6.84	4.92911e-05
Ac	Biological Process	GO:0006955	3	immune response	50	1686	282	17141	1.8	5.20665e-05
Ac	Biological Process	GO:0007010	5	cytoskeleton organization	33	924	282	17141	2.17	5.33799e-05
Ac	Biological Process	GO:0006461	6	protein complex assembly	35	1011	282	17141	2.1	5.51249e-05
Ac	Biological Process	GO:0070271	4	protein complex biogenesis	35	1012	282	17141	2.1	5.62113e-05
Ac	Biological Process	GO:0071310	5	cellular response to organic substance	56	1987	282	17141	1.71	6.37059e-05
Ac	Biological Process	GO:1902589	5	single-organism organelle organization	41	1284	282	17141	1.94	6.41606e-05
Ac	Biological Process	GO:0071822	5	protein complex subunit organization	39	1195	282	17141	1.98	6.48453e-05
Ac	Biological Process	GO:1905114	7	cell surface receptor signaling pathway involved in cell-cell signaling	20	421	282	17141	2.89	7.0532e-05
Ac	Biological Process	GO:0042542	6	response to hydrogen peroxide	10	108	282	17141	5.63	7.13674e-05
Ac	Biological Process	GO:0002757	8	immune response-activating signal transduction	22	496	282	17141	2.7	7.34674e-05
Ac	Biological Process	GO:0033044	7	regulation of chromosome organization	16	285	282	17141	3.41	7.6585e-05
Ac	Biological Process	GO:0008203	7	cholesterol metabolic process	10	109	282	17141	5.58	7.66913e-05
Ac	Biological Process	GO:0070201	6	regulation of establishment of protein localization	30	817	282	17141	2.23	7.94716e-05
Ac	Biological Process	GO:0034599	5	cellular response to oxidative stress	13	192	282	17141	4.12	8.02322e-05
Ac	Biological Process	GO:1903827	6	regulation of cellular protein localization	24	576	282	17141	2.53	8.11165e-05
Ac	Biological Process	GO:0051129	6	negative regulation of cellular component organization	24	577	282	17141	2.53	8.32516e-05
Ac	Biological Process	GO:0034384	6	high-density lipoprotein particle clearance	4	6	282	17141	40.52	8.40486e-05
Ac	Biological Process	GO:0035036	8	sperm-egg recognition	7	45	282	17141	9.46	8.75926e-05
Ac	Biological Process	GO:0072522	6	purine-containing compound biosynthetic process	11	137	282	17141	4.88	8.79029e-05
Ac	Biological Process	GO:0006790	4	sulfur compound metabolic process	18	357	282	17141	3.06	8.8915e-05
Ac	Biological Process	GO:0046434	6	organophosphate catabolic process	10	112	282	17141	5.43	9.47075e-05
Ac	Biological Process	GO:0071702	5	organic substance transport	56	2018	282	17141	1.69	9.64969e-05
Ac	Biological Process	GO:0042168	7	heme metabolic process	6	29	282	17141	12.58	9.82738e-05
Ac	Biological Process	GO:0006739	11	NADP metabolic process	6	29	282	17141	12.58	9.82738e-05
Ac	Biological Process	GO:1901566	5	organonitrogen compound biosynthetic process	34	998	282	17141	2.07	9.86252e-05
Ac	Biological Process	GO:0046148	5	pigment biosynthetic process	7	46	282	17141	9.25	9.93596e-05
Ac	Biological Process	GO:0007049	4	cell cycle	41	1315	282	17141	1.9	0.000107464
Ac	Biological Process	GO:1902652	6	secondary alcohol metabolic process	10	114	282	17141	5.33	0.000108591
Ac	Biological Process	GO:0044262	5	cellular carbohydrate metabolic process	11	143	282	17141	4.68	0.000125637
Ac	Biological Process	GO:0051099	5	positive regulation of binding	11	143	282	17141	4.68	0.000125637
Ac	Biological Process	GO:0045930	7	negative regulation of mitotic cell cycle	15	265	282	17141	3.44	0.000127328
Ac	Biological Process	GO:0035966	5	response to topologically incorrect protein	12	173	282	17141	4.22	0.00013623
Ac	Biological Process	GO:0030036	6	actin cytoskeleton organization	19	407	282	17141	2.84	0.000140803
Ac	Biological Process	GO:0090083	6	regulation of inclusion body assembly	5	17	282	17141	17.88	0.00014218
Ac	Biological Process	GO:0006749	7	glutathione metabolic process	7	49	282	17141	8.68	0.00014236
Ac	Biological Process	GO:0018158	8	protein oxidation	4	7	282	17141	34.73	0.0001453
Ac	Biological Process	GO:0032879	4	regulation of localization	64	2455	282	17141	1.58	0.000155617
Ac	Biological Process	GO:0002764	6	immune response-regulating signaling pathway	22	526	282	17141	2.54	0.000166387
Ac	Biological Process	GO:0044403	4	symbiosis, encompassing mutualism through parasitism	32	939	282	17141	2.07	0.000166854
Ac	Biological Process	GO:0044419	3	interspecies interaction between organisms	32	941	282	17141	2.07	0.000173255
Ac	Biological Process	GO:0043393	5	regulation of protein binding	12	178	282	17141	4.1	0.000175059
Ac	Biological Process	GO:0034637	7	cellular carbohydrate biosynthetic process	7	51	282	17141	8.34	0.000178388
Ac	Biological Process	GO:0002682	4	regulation of immune system process	44	1487	282	17141	1.8	0.000179069
Ac	Biological Process	GO:0050778	6	positive regulation of immune response	26	689	282	17141	2.29	0.000179636
Ac	Biological Process	GO:0034377	7	plasma lipoprotein particle assembly	5	18	282	17141	16.88	0.000180455
Ac	Biological Process	GO:0015669	6	gas transport	5	18	282	17141	16.88	0.000180455
Ac	Biological Process	GO:0045454	6	cell redox homeostasis	8	73	282	17141	6.66	0.000191025
Ac	Biological Process	GO:0032846	5	positive regulation of homeostatic process	13	211	282	17141	3.74	0.000195357
Ac	Biological Process	GO:2001252	8	positive regulation of chromosome organization	11	151	282	17141	4.43	0.00019651
Ac	Biological Process	GO:0071827	6	plasma lipoprotein particle organization	6	34	282	17141	10.73	0.000215357
Ac	Biological Process	GO:0006638	6	neutral lipid metabolic process	9	99	282	17141	5.53	0.000222723
Ac	Biological Process	GO:0048585	5	negative regulation of response to stimulus	41	1363	282	17141	1.83	0.000228173
Ac	Biological Process	GO:0031401	9	positive regulation of protein modification process	36	1134	282	17141	1.93	0.000228867
Ac	Biological Process	GO:0006782	9	protoporphyrinogen IX biosynthetic process	4	8	282	17141	30.39	0.00022966
Ac	Biological Process	GO:0050776	5	regulation of immune response	34	1047	282	17141	1.97	0.000239577
Ac	Biological Process	GO:0006986	6	response to unfolded protein	11	155	282	17141	4.31	0.000242985
Ac	Biological Process	GO:1900182	8	positive regulation of protein localization to nucleus	10	127	282	17141	4.79	0.000246835
Ac	Biological Process	GO:0016125	6	sterol metabolic process	10	127	282	17141	4.79	0.000246835
Ac	Biological Process	GO:0051973	10	positive regulation of telomerase activity	6	35	282	17141	10.42	0.000247912
Ac	Biological Process	GO:0010648	6	negative regulation of cell communication	37	1190	282	17141	1.89	0.000272211
Ac	Biological Process	GO:0072593	4	reactive oxygen species metabolic process	9	102	282	17141	5.36	0.000273502
Ac	Biological Process	GO:0019068	7	virion assembly	6	36	282	17141	10.13	0.000284075
Ac	Biological Process	GO:0023057	5	negative regulation of signaling	37	1194	282	17141	1.88	0.000290175
Ac	Biological Process	GO:0071825	5	protein-lipid complex subunit organization	6	37	282	17141	9.86	0.000324102
Ac	Biological Process	GO:0033013	5	tetrapyrrole metabolic process	7	57	282	17141	7.46	0.00033112
Ac	Biological Process	GO:0009892	5	negative regulation of metabolic process	67	2677	282	17141	1.52	0.000331914
Ac	Biological Process	GO:0065005	6	protein-lipid complex assembly	5	21	282	17141	14.47	0.000339534
Ac	Biological Process	GO:0010873	9	positive regulation of cholesterol esterification	4	9	282	17141	27.01	0.000340316
Ac	Biological Process	GO:0097435	4	supramolecular fiber organization	17	363	282	17141	2.85	0.000341379
Ac	Biological Process	GO:0042592	4	homeostatic process	41	1392	282	17141	1.79	0.000350563
Ac	Biological Process	GO:0010647	6	positive regulation of cell communication	44	1542	282	17141	1.73	0.000390434
Ac	Biological Process	GO:0006641	8	triglyceride metabolic process	8	82	282	17141	5.93	0.000393316
Ac	Biological Process	GO:0090066	4	regulation of anatomical structure size	19	444	282	17141	2.6	0.000405065
Ac	Biological Process	GO:0046825	9	regulation of protein export from nucleus	6	39	282	17141	9.35	0.000416809
Ac	Biological Process	GO:0034614	6	cellular response to reactive oxygen species	9	109	282	17141	5.02	0.000429422
Ac	Biological Process	GO:0023056	5	positive regulation of signaling	44	1550	282	17141	1.73	0.000435172
Ac	Biological Process	GO:0009988	5	cell-cell recognition	7	61	282	17141	6.98	0.000479712
Ac	Biological Process	GO:0006188	12	IMP biosynthetic process	4	10	282	17141	24.31	0.000480278
Ac	Biological Process	GO:0046501	7	protoporphyrinogen IX metabolic process	4	10	282	17141	24.31	0.000480278
Ac	Biological Process	GO:0009968	7	negative regulation of signal transduction	34	1091	282	17141	1.89	0.000498432
Ac	Biological Process	GO:0009127	10	purine nucleoside monophosphate biosynthetic process	7	62	282	17141	6.86	0.00052391
Ac	Biological Process	GO:0009168	11	purine ribonucleoside monophosphate biosynthetic process	7	62	282	17141	6.86	0.00052391
Ac	Biological Process	GO:0006779	7	porphyrin-containing compound biosynthetic process	5	24	282	17141	12.66	0.000579947
Ac	Biological Process	GO:0032374	8	regulation of cholesterol transport	6	42	282	17141	8.68	0.000591664
Ac	Biological Process	GO:0032371	7	regulation of sterol transport	6	42	282	17141	8.68	0.000591664
Ac	Biological Process	GO:0051881	5	regulation of mitochondrial membrane potential	7	64	282	17141	6.65	0.00062176
Ac	Biological Process	GO:0022604	6	regulation of cell morphogenesis	18	422	282	17141	2.59	0.000627233
Ac	Biological Process	GO:0010872	8	regulation of cholesterol esterification	4	11	282	17141	22.1	0.000652392
Ac	Biological Process	GO:0090084	7	negative regulation of inclusion body assembly	4	11	282	17141	22.1	0.000652392
Ac	Biological Process	GO:0019852	8	L-ascorbic acid metabolic process	4	11	282	17141	22.1	0.000652392
Ac	Biological Process	GO:0006089	9	lactate metabolic process	4	11	282	17141	22.1	0.000652392
Ac	Biological Process	GO:0015701	8	bicarbonate transport	6	43	282	17141	8.48	0.000660648
Ac	Biological Process	GO:0060341	5	regulation of cellular localization	28	841	282	17141	2.02	0.000682721
Ac	Biological Process	GO:0002684	5	positive regulation of immune system process	31	981	282	17141	1.92	0.000759935
Ac	Biological Process	GO:0009152	11	purine ribonucleotide biosynthetic process	9	119	282	17141	4.6	0.000770397
Ac	Biological Process	GO:0031099	4	regeneration	10	149	282	17141	4.08	0.000795094
Ac	Biological Process	GO:0016032	5	viral process	29	894	282	17141	1.97	0.000795642
Ac	Biological Process	GO:0097006	4	regulation of plasma lipoprotein particle levels	6	45	282	17141	8.1	0.000816466
Ac	Biological Process	GO:0035556	6	intracellular signal transduction	44	1602	282	17141	1.67	0.000855802
Ac	Biological Process	GO:0044764	3	multi-organism cellular process	29	899	282	17141	1.96	0.000866229
Ac	Biological Process	GO:1900180	7	regulation of protein localization to nucleus	12	215	282	17141	3.39	0.000868264
Ac	Biological Process	GO:0080135	6	regulation of cellular response to stress	22	598	282	17141	2.24	0.000898668
Ac	Biological Process	GO:0046686	6	response to cadmium ion	6	46	282	17141	7.93	0.000903917
Ac	Biological Process	GO:0030029	4	actin filament-based process	19	476	282	17141	2.43	0.000909087
Ac	Biological Process	GO:0033014	6	tetrapyrrole biosynthetic process	5	27	282	17141	11.26	0.000921558
Ac	Biological Process	GO:0032369	7	negative regulation of lipid transport	5	27	282	17141	11.26	0.000921558
Ac	Biological Process	GO:1901565	5	organonitrogen compound catabolic process	16	360	282	17141	2.7	0.000924755
Ac	Biological Process	GO:0015031	6	protein transport	39	1368	282	17141	1.73	0.000942943
Ac	Biological Process	GO:0051726	5	regulation of cell cycle	31	996	282	17141	1.89	0.000967367
Ac	Biological Process	GO:0014070	5	response to organic cyclic compound	28	861	282	17141	1.98	0.000969082
Ac	Biological Process	GO:0051188	5	cofactor biosynthetic process	11	185	282	17141	3.61	0.000975736
Ac	Biological Process	GO:0009967	7	positive regulation of signal transduction	40	1420	282	17141	1.71	0.000995382
Ac	Biological Process	GO:0006164	10	purine nucleotide biosynthetic process	9	124	282	17141	4.41	0.00100828
Ac	Biological Process	GO:0009743	5	response to carbohydrate	10	155	282	17141	3.92	0.0010522
Ac	Biological Process	GO:0051972	9	regulation of telomerase activity	6	48	282	17141	7.6	0.00109949
Ac	Biological Process	GO:0032372	8	negative regulation of sterol transport	4	13	282	17141	18.7	0.00110365
Ac	Biological Process	GO:0046040	11	IMP metabolic process	4	13	282	17141	18.7	0.00110365
Ac	Biological Process	GO:0032375	9	negative regulation of cholesterol transport	4	13	282	17141	18.7	0.00110365
Ac	Biological Process	GO:0045184	5	establishment of protein localization	41	1479	282	17141	1.69	0.00114319
Ac	Biological Process	GO:0006639	7	acylglycerol metabolic process	8	98	282	17141	4.96	0.00114664
Ac	Biological Process	GO:0007015	7	actin filament organization	11	189	282	17141	3.54	0.00114767
Ac	Biological Process	GO:0044089	5	positive regulation of cellular component biogenesis	18	449	282	17141	2.44	0.00123818
Ac	Biological Process	GO:0007599	5	hemostasis	14	297	282	17141	2.87	0.00129026
Ac	Biological Process	GO:0030834	11	regulation of actin filament depolymerization	6	50	282	17141	7.29	0.00132477
Ac	Biological Process	GO:0009156	10	ribonucleoside monophosphate biosynthetic process	7	74	282	17141	5.75	0.00134067
Ac	Biological Process	GO:1902175	10	regulation of oxidative stress-induced intrinsic apoptotic signaling pathway	5	30	282	17141	10.13	0.00138462
Ac	Biological Process	GO:0015671	7	oxygen transport	4	14	282	17141	17.37	0.00138769
Ac	Biological Process	GO:0006534	11	cysteine metabolic process	4	14	282	17141	17.37	0.00138769
Ac	Biological Process	GO:1903829	7	positive regulation of cellular protein localization	16	375	282	17141	2.59	0.0013884
Ac	Biological Process	GO:0030301	8	cholesterol transport	6	51	282	17141	7.15	0.00144938
Ac	Biological Process	GO:0042060	5	wound healing	18	456	282	17141	2.4	0.00146125
Ac	Biological Process	GO:0009260	10	ribonucleotide biosynthetic process	9	132	282	17141	4.14	0.00150787
Ac	Biological Process	GO:0060548	6	negative regulation of cell death	28	888	282	17141	1.92	0.00151851
Ac	Biological Process	GO:0090670	5	RNA localization to Cajal body	3	4	282	17141	45.59	0.00157216
Ac	Biological Process	GO:0090666	6	scaRNA localization to Cajal body	3	4	282	17141	45.59	0.00157216
Ac	Biological Process	GO:0019322	8	pentose biosynthetic process	3	4	282	17141	45.59	0.00157216
Ac	Biological Process	GO:0048584	5	positive regulation of response to stimulus	52	2055	282	17141	1.54	0.00157942
Ac	Biological Process	GO:1901293	8	nucleoside phosphate biosynthetic process	11	198	282	17141	3.38	0.00162596
Ac	Biological Process	GO:0009611	4	response to wounding	20	545	282	17141	2.23	0.00170149
Ac	Biological Process	GO:1902904	7	negative regulation of supramolecular fiber organization	8	105	282	17141	4.63	0.00171255
Ac	Biological Process	GO:0043101	7	purine-containing compound salvage	4	15	282	17141	16.21	0.00171369
Ac	Biological Process	GO:0034375	8	high-density lipoprotein particle remodeling	4	15	282	17141	16.21	0.00171369
Ac	Biological Process	GO:0006000	8	fructose metabolic process	4	15	282	17141	16.21	0.00171369
Ac	Biological Process	GO:0060192	7	negative regulation of lipase activity	4	15	282	17141	16.21	0.00171369
Ac	Biological Process	GO:0051098	4	regulation of binding	14	307	282	17141	2.77	0.00173296
Ac	Biological Process	GO:0046390	7	ribose phosphate biosynthetic process	9	135	282	17141	4.05	0.00173923
Ac	Biological Process	GO:0046890	7	regulation of lipid biosynthetic process	9	135	282	17141	4.05	0.00173923
Ac	Biological Process	GO:0019218	7	regulation of steroid metabolic process	7	78	282	17141	5.45	0.00176049
Ac	Biological Process	GO:1900034	7	regulation of cellular response to heat	7	78	282	17141	5.45	0.00176049
Ac	Biological Process	GO:0009991	4	response to extracellular stimulus	17	425	282	17141	2.43	0.00181192
Ac	Biological Process	GO:0043066	8	negative regulation of apoptotic process	26	809	282	17141	1.95	0.00181991
Ac	Biological Process	GO:0043524	9	negative regulation of neuron apoptotic process	9	136	282	17141	4.02	0.00182229
Ac	Biological Process	GO:0060191	6	regulation of lipase activity	7	79	282	17141	5.39	0.00187949
Ac	Biological Process	GO:0007584	6	response to nutrient	10	169	282	17141	3.6	0.00191831
Ac	Biological Process	GO:0044272	5	sulfur compound biosynthetic process	11	204	282	17141	3.28	0.00202643
Ac	Biological Process	GO:0032272	8	negative regulation of protein polymerization	6	55	282	17141	6.63	0.0020354
Ac	Biological Process	GO:1901700	4	response to oxygen-containing compound	38	1381	282	17141	1.67	0.00208255
Ac	Biological Process	GO:0043069	7	negative regulation of programmed cell death	26	819	282	17141	1.93	0.00214587
Ac	Biological Process	GO:0008360	7	regulation of cell shape	9	140	282	17141	3.91	0.00218634
Ac	Biological Process	GO:0031667	5	response to nutrient levels	16	394	282	17141	2.47	0.00224256
Ac	Biological Process	GO:0009124	9	nucleoside monophosphate biosynthetic process	7	82	282	17141	5.19	0.00227322
Ac	Biological Process	GO:0051054	8	positive regulation of DNA metabolic process	11	208	282	17141	3.21	0.00233505
Ac	Biological Process	GO:0051049	5	regulation of transport	46	1789	282	17141	1.56	0.0023745
Ac	Biological Process	GO:0015914	8	phospholipid transport	6	57	282	17141	6.4	0.00238574
Ac	Biological Process	GO:0032271	7	regulation of protein polymerization	10	175	282	17141	3.47	0.00243127
Ac	Biological Process	GO:0032434	11	regulation of proteasomal ubiquitin-dependent protein catabolic process	8	112	282	17141	4.34	0.00247492
Ac	Biological Process	GO:0043691	9	reverse cholesterol transport	4	17	282	17141	14.3	0.00249978
Ac	Biological Process	GO:0072330	9	monocarboxylic acid biosynthetic process	10	176	282	17141	3.45	0.00252646
Ac	Biological Process	GO:0042451	9	purine nucleoside biosynthetic process	7	84	282	17141	5.07	0.00256823
Ac	Biological Process	GO:0046129	10	purine ribonucleoside biosynthetic process	7	84	282	17141	5.07	0.00256823
Ac	Biological Process	GO:1903201	8	regulation of oxidative stress-induced cell death	6	58	282	17141	6.29	0.00257644
Ac	Biological Process	GO:0010901	6	regulation of very-low-density lipoprotein particle remodeling	3	5	282	17141	36.47	0.00259191
Ac	Biological Process	GO:0070389	5	chaperone cofactor-dependent protein refolding	3	5	282	17141	36.47	0.00259191
Ac	Biological Process	GO:0051494	8	negative regulation of cytoskeleton organization	8	113	282	17141	4.3	0.00260225
Ac	Biological Process	GO:0015918	7	sterol transport	6	59	282	17141	6.18	0.00277795
Ac	Biological Process	GO:0045786	6	negative regulation of cell cycle	19	527	282	17141	2.19	0.00278363
Ac	Biological Process	GO:0000819	7	sister chromatid segregation	10	180	282	17141	3.38	0.00293718
Ac	Biological Process	GO:0032956	8	regulation of actin cytoskeleton organization	13	288	282	17141	2.74	0.00293962
Ac	Biological Process	GO:0046457	12	prostanoid biosynthetic process	4	18	282	17141	13.51	0.00296365
Ac	Biological Process	GO:0006071	8	glycerol metabolic process	4	18	282	17141	13.51	0.00296365
Ac	Biological Process	GO:0001516	13	prostaglandin biosynthetic process	4	18	282	17141	13.51	0.00296365
Ac	Biological Process	GO:0014823	3	response to activity	6	60	282	17141	6.08	0.00299063
Ac	Biological Process	GO:0006633	10	fatty acid biosynthetic process	8	116	282	17141	4.19	0.00301459
Ac	Biological Process	GO:0006629	4	lipid metabolic process	34	1220	282	17141	1.69	0.00314417
Ac	Biological Process	GO:0032970	5	regulation of actin filament-based process	14	329	282	17141	2.59	0.00315808
Ac	Biological Process	GO:0009410	4	response to xenobiotic stimulus	8	117	282	17141	4.16	0.00316259
Ac	Biological Process	GO:0009166	9	nucleotide catabolic process	6	61	282	17141	5.98	0.00321482
Ac	Biological Process	GO:2000379	7	positive regulation of reactive oxygen species metabolic process	7	88	282	17141	4.84	0.00324342
Ac	Biological Process	GO:0001523	9	retinoid metabolic process	7	88	282	17141	4.84	0.00324342
Ac	Biological Process	GO:1901617	5	organic hydroxy compound biosynthetic process	9	150	282	17141	3.65	0.00334851
Ac	Biological Process	GO:0000096	9	sulfur amino acid metabolic process	5	38	282	17141	8	0.00336608
Ac	Biological Process	GO:0051656	5	establishment of organelle localization	15	372	282	17141	2.45	0.00344766
Ac	Biological Process	GO:0007338	7	single fertilization	8	119	282	17141	4.09	0.00347518
Ac	Biological Process	GO:0032844	4	regulation of homeostatic process	17	455	282	17141	2.27	0.0035563
Ac	Biological Process	GO:0031032	7	actomyosin structure organization	7	91	282	17141	4.68	0.00383063
Ac	Biological Process	GO:0010269	5	response to selenium ion	3	6	282	17141	30.39	0.00384584
Ac	Biological Process	GO:0071830	6	triglyceride-rich lipoprotein particle clearance	3	6	282	17141	30.39	0.00384584
Ac	Biological Process	GO:0034382	7	chylomicron remnant clearance	3	6	282	17141	30.39	0.00384584
Ac	Biological Process	GO:0009566	6	fertilization	9	154	282	17141	3.55	0.00392891
Ac	Biological Process	GO:0051052	7	regulation of DNA metabolic process	15	378	282	17141	2.41	0.00397109
Ac	Biological Process	GO:1902176	11	negative regulation of oxidative stress-induced intrinsic apoptotic signaling pathway	4	20	282	17141	12.16	0.00404149
Ac	Biological Process	GO:0006783	8	heme biosynthetic process	4	20	282	17141	12.16	0.00404149
Ac	Biological Process	GO:0051187	5	cofactor catabolic process	4	20	282	17141	12.16	0.00404149
Ac	Biological Process	GO:0009266	4	response to temperature stimulus	9	155	282	17141	3.53	0.00408547
Ac	Biological Process	GO:0002262	6	myeloid cell homeostasis	7	93	282	17141	4.58	0.00426362
Ac	Biological Process	GO:0006468	8	protein phosphorylation	28	957	282	17141	1.78	0.00427292
Ac	Biological Process	GO:0070527	8	platelet aggregation	5	41	282	17141	7.41	0.00444444
Ac	Biological Process	GO:1903202	9	negative regulation of oxidative stress-induced cell death	5	41	282	17141	7.41	0.00444444
Ac	Biological Process	GO:1900408	8	negative regulation of cellular response to oxidative stress	5	41	282	17141	7.41	0.00444444
Ac	Biological Process	GO:0009408	5	response to heat	7	94	282	17141	4.53	0.00449318
Ac	Biological Process	GO:0010941	5	regulation of cell death	39	1498	282	17141	1.58	0.00458936
Ac	Biological Process	GO:0019400	7	alditol metabolic process	4	21	282	17141	11.58	0.00465848
Ac	Biological Process	GO:0043648	8	dicarboxylic acid metabolic process	7	95	282	17141	4.48	0.00473173
Ac	Biological Process	GO:0016101	8	diterpenoid metabolic process	7	95	282	17141	4.48	0.00473173
Ac	Biological Process	GO:0043523	8	regulation of neuron apoptotic process	10	194	282	17141	3.13	0.00480493
Ac	Biological Process	GO:1900407	7	regulation of cellular response to oxidative stress	6	67	282	17141	5.44	0.00482099
Ac	Biological Process	GO:0046503	7	glycerolipid catabolic process	5	42	282	17141	7.24	0.00485
Ac	Biological Process	GO:0046456	9	icosanoid biosynthetic process	5	42	282	17141	7.24	0.00485
Ac	Biological Process	GO:1902883	7	negative regulation of response to oxidative stress	5	42	282	17141	7.24	0.00485
Ac	Biological Process	GO:1901570	5	fatty acid derivative biosynthetic process	5	42	282	17141	7.24	0.00485
Ac	Biological Process	GO:0010038	5	response to metal ion	13	307	282	17141	2.57	0.00489051
Ac	Biological Process	GO:0015850	6	organic hydroxy compound transport	8	127	282	17141	3.83	0.00496624
Ac	Biological Process	GO:0009165	9	nucleotide biosynthetic process	10	195	282	17141	3.12	0.0049672
Ac	Biological Process	GO:1901292	8	nucleoside phosphate catabolic process	6	68	282	17141	5.36	0.0051354
Ac	Biological Process	GO:0070507	8	regulation of microtubule cytoskeleton organization	8	128	282	17141	3.8	0.00518192
Ac	Biological Process	GO:0032368	6	regulation of lipid transport	7	97	282	17141	4.39	0.00523661
Ac	Biological Process	GO:0006575	5	cellular modified amino acid metabolic process	9	162	282	17141	3.38	0.00532024
Ac	Biological Process	GO:0030091	7	protein repair	3	7	282	17141	26.05	0.00532605
Ac	Biological Process	GO:0030388	6	fructose 1,6-bisphosphate metabolic process	3	7	282	17141	26.05	0.00532605
Ac	Biological Process	GO:0044270	5	cellular nitrogen compound catabolic process	15	393	282	17141	2.32	0.00556701
Ac	Biological Process	GO:0006820	6	anion transport	18	521	282	17141	2.1	0.00567638
Ac	Biological Process	GO:0044255	5	cellular lipid metabolic process	28	979	282	17141	1.74	0.00575946
Ac	Biological Process	GO:0042180	5	cellular ketone metabolic process	6	70	282	17141	5.21	0.00580728
Ac	Biological Process	GO:0001895	7	retina homeostasis	6	70	282	17141	5.21	0.00580728
Ac	Biological Process	GO:0051640	4	organelle localization	16	437	282	17141	2.23	0.00584402
Ac	Biological Process	GO:0006888	7	ER to Golgi vesicle-mediated transport	9	165	282	17141	3.32	0.00592914
Ac	Biological Process	GO:0010976	12	positive regulation of neuron projection development	11	238	282	17141	2.81	0.00604065
Ac	Biological Process	GO:0015711	7	organic anion transport	15	398	282	17141	2.29	0.00620128
Ac	Biological Process	GO:0030100	7	regulation of endocytosis	10	202	282	17141	3.01	0.00622552
Ac	Biological Process	GO:1901879	7	regulation of protein depolymerization	6	72	282	17141	5.07	0.00653884
Ac	Biological Process	GO:0006690	8	icosanoid metabolic process	7	102	282	17141	4.17	0.00667039
Ac	Biological Process	GO:1901568	4	fatty acid derivative metabolic process	7	102	282	17141	4.17	0.00667039
Ac	Biological Process	GO:0051017	9	actin filament bundle assembly	5	46	282	17141	6.61	0.00671957
Ac	Biological Process	GO:0043534	10	blood vessel endothelial cell migration	4	24	282	17141	10.13	0.00683751
Ac	Biological Process	GO:0045940	8	positive regulation of steroid metabolic process	4	24	282	17141	10.13	0.00683751
Ac	Biological Process	GO:0046486	6	glycerolipid metabolic process	15	403	282	17141	2.26	0.00689227
Ac	Biological Process	GO:1902882	6	regulation of response to oxidative stress	6	73	282	17141	5	0.00692781
Ac	Biological Process	GO:0034097	5	response to cytokine	24	804	282	17141	1.81	0.00694304
Ac	Biological Process	GO:0042455	9	ribonucleoside biosynthetic process	7	103	282	17141	4.13	0.0069882
Ac	Biological Process	GO:0034380	8	high-density lipoprotein particle assembly	3	8	282	17141	22.79	0.00702485
Ac	Biological Process	GO:0019439	5	aromatic compound catabolic process	15	404	282	17141	2.26	0.00703758
Ac	Biological Process	GO:0055085	5	transmembrane transport	32	1191	282	17141	1.63	0.00722643
Ac	Biological Process	GO:0055088	6	lipid homeostasis	7	104	282	17141	4.09	0.00731682
Ac	Biological Process	GO:0010631	8	epithelial cell migration	6	74	282	17141	4.93	0.00733267
Ac	Biological Process	GO:0042493	4	response to drug	15	406	282	17141	2.25	0.00733553
Ac	Biological Process	GO:0060249	5	anatomical structure homeostasis	12	284	282	17141	2.57	0.00738763
Ac	Biological Process	GO:0032535	5	regulation of cellular component size	13	324	282	17141	2.44	0.00740806
Ac	Biological Process	GO:0090407	6	organophosphate biosynthetic process	17	492	282	17141	2.1	0.00741278
Ac	Biological Process	GO:0034284	6	response to monosaccharide	8	137	282	17141	3.55	0.00745281
Ac	Biological Process	GO:0008202	5	steroid metabolic process	11	246	282	17141	2.72	0.00755685
Ac	Biological Process	GO:0006721	7	terpenoid metabolic process	7	105	282	17141	4.05	0.00765648
Ac	Biological Process	GO:1905897	7	regulation of response to endoplasmic reticulum stress	6	75	282	17141	4.86	0.00775375
Ac	Biological Process	GO:0050772	13	positive regulation of axonogenesis	6	75	282	17141	4.86	0.00775375
Ac	Biological Process	GO:0046165	6	alcohol biosynthetic process	6	75	282	17141	4.86	0.00775375
Ac	Biological Process	GO:0048193	6	Golgi vesicle transport	13	326	282	17141	2.42	0.00776118
Ac	Biological Process	GO:0019725	5	cellular homeostasis	22	724	282	17141	1.85	0.0083759
Ac	Biological Process	GO:0061572	8	actin filament bundle organization	5	49	282	17141	6.2	0.00839801
Ac	Biological Process	GO:0006869	6	lipid transport	11	251	282	17141	2.66	0.00864403
Ac	Biological Process	GO:0032436	12	positive regulation of proteasomal ubiquitin-dependent protein catabolic process	6	77	282	17141	4.74	0.00864581
Ac	Biological Process	GO:0090132	5	epithelium migration	6	77	282	17141	4.74	0.00864581
Ac	Biological Process	GO:0046184	5	aldehyde biosynthetic process	3	9	282	17141	20.26	0.00893472
Ac	Biological Process	GO:0090085	10	regulation of protein deubiquitination	3	9	282	17141	20.26	0.00893472
Ac	Biological Process	GO:0006002	6	fructose 6-phosphate metabolic process	3	9	282	17141	20.26	0.00893472
Ac	Biological Process	GO:0034370	8	triglyceride-rich lipoprotein particle remodeling	3	9	282	17141	20.26	0.00893472
Ac	Biological Process	GO:0030168	7	platelet activation	8	142	282	17141	3.42	0.00899502
Ac	Biological Process	GO:0007596	6	blood coagulation	12	292	282	17141	2.5	0.00900008
Ac	Biological Process	GO:0050817	4	coagulation	12	294	282	17141	2.48	0.00944282
Ac	Biological Process	GO:0007267	4	cell-cell signaling	30	1116	282	17141	1.63	0.00947766
Ac	Biological Process	GO:0051259	7	protein oligomerization	15	419	282	17141	2.18	0.00952565
Ac	Biological Process	GO:0043403	7	skeletal muscle tissue regeneration	4	27	282	17141	9	0.0095312
Ac	Biological Process	GO:0006536	11	glutamate metabolic process	4	27	282	17141	9	0.0095312
Ac	Biological Process	GO:0043535	10	regulation of blood vessel endothelial cell migration	5	51	282	17141	5.96	0.0096568
Ac	Biological Process	GO:0072523	6	purine-containing compound catabolic process	5	51	282	17141	5.96	0.0096568
Ac	Biological Process	GO:1902115	7	regulation of organelle assembly	8	145	282	17141	3.35	0.0100259
Ac	Biological Process	GO:0070542	6	response to fatty acid	6	80	282	17141	4.56	0.0101133
Ac	Biological Process	GO:0031333	7	negative regulation of protein complex assembly	7	112	282	17141	3.8	0.0103595
Ac	Biological Process	GO:1901215	7	negative regulation of neuron death	9	182	282	17141	3.01	0.010434
Ac	Biological Process	GO:0097164	4	ammonium ion metabolic process	9	182	282	17141	3.01	0.010434
Ac	Biological Process	GO:0006693	12	prostaglandin metabolic process	4	28	282	17141	8.68	0.0105476
Ac	Biological Process	GO:0006692	11	prostanoid metabolic process	4	28	282	17141	8.68	0.0105476
Ac	Biological Process	GO:1904292	8	regulation of ERAD pathway	4	28	282	17141	8.68	0.0105476
Ac	Biological Process	GO:0009163	8	nucleoside biosynthetic process	7	113	282	17141	3.77	0.0107945
Ac	Biological Process	GO:0051223	7	regulation of protein transport	22	742	282	17141	1.8	0.0108614
Ac	Biological Process	GO:0034109	6	homotypic cell-cell adhesion	5	53	282	17141	5.73	0.0110322
Ac	Biological Process	GO:1903069	12	regulation of ER-associated ubiquitin-dependent protein catabolic process	3	10	282	17141	18.24	0.0110483
Ac	Biological Process	GO:0071803	9	positive regulation of podosome assembly	3	10	282	17141	18.24	0.0110483
Ac	Biological Process	GO:0003018	5	vascular process in circulatory system	8	148	282	17141	3.29	0.0111404
Ac	Biological Process	GO:0015748	6	organophosphate ester transport	6	82	282	17141	4.45	0.0111813
Ac	Biological Process	GO:0031113	10	regulation of microtubule polymerization	4	29	282	17141	8.38	0.0116243
Ac	Biological Process	GO:0046685	4	response to arsenic-containing substance	4	29	282	17141	8.38	0.0116243
Ac	Biological Process	GO:1901659	6	glycosyl compound biosynthetic process	7	115	282	17141	3.7	0.011703
Ac	Biological Process	GO:0007062	8	sister chromatid cohesion	7	115	282	17141	3.7	0.011703
Ac	Biological Process	GO:0045833	7	negative regulation of lipid metabolic process	6	83	282	17141	4.39	0.0117431
Ac	Biological Process	GO:0006636	11	unsaturated fatty acid biosynthetic process	5	54	282	17141	5.63	0.0117647
Ac	Biological Process	GO:0008361	6	regulation of cell size	8	150	282	17141	3.24	0.0119317
Ac	Biological Process	GO:0034622	6	cellular macromolecular complex assembly	22	750	282	17141	1.78	0.0121418
Ac	Biological Process	GO:0090130	4	tissue migration	6	84	282	17141	4.34	0.0123237
Ac	Biological Process	GO:0044770	6	cell cycle phase transition	11	265	282	17141	2.52	0.0123315
Ac	Biological Process	GO:0050770	12	regulation of axonogenesis	8	151	282	17141	3.22	0.0123422
Ac	Biological Process	GO:0032886	5	regulation of microtubule-based process	8	151	282	17141	3.22	0.0123422
Ac	Biological Process	GO:0042981	7	regulation of apoptotic process	35	1391	282	17141	1.53	0.0123804
Ac	Biological Process	GO:1901361	5	organic cyclic compound catabolic process	15	433	282	17141	2.11	0.0124294
Ac	Biological Process	GO:0046700	5	heterocycle catabolic process	14	390	282	17141	2.18	0.0124728
Ac	Biological Process	GO:0043542	9	endothelial cell migration	5	55	282	17141	5.53	0.0125278
Ac	Biological Process	GO:0042311	9	vasodilation	4	30	282	17141	8.1	0.0127621
Ac	Biological Process	GO:0048872	5	homeostasis of number of cells	9	189	282	17141	2.89	0.0128854
Ac	Biological Process	GO:0006631	9	fatty acid metabolic process	12	308	282	17141	2.37	0.0130303
Ac	Biological Process	GO:0071345	6	cellular response to cytokine stimulus	21	709	282	17141	1.8	0.0132015
Ac	Biological Process	GO:0051702	5	interaction with symbiont	5	56	282	17141	5.43	0.0133218
Ac	Biological Process	GO:0019371	14	cyclooxygenase pathway	3	11	282	17141	16.58	0.0133585
Ac	Biological Process	GO:0046185	5	aldehyde catabolic process	3	11	282	17141	16.58	0.0133585
Ac	Biological Process	GO:0020027	6	hemoglobin metabolic process	3	11	282	17141	16.58	0.0133585
Ac	Biological Process	GO:0043244	6	regulation of protein complex disassembly	6	86	282	17141	4.24	0.0135429
Ac	Biological Process	GO:0051224	8	negative regulation of protein transport	9	191	282	17141	2.86	0.0136575
Ac	Biological Process	GO:0043067	6	regulation of programmed cell death	35	1403	282	17141	1.52	0.0139413
Ac	Biological Process	GO:0046464	8	acylglycerol catabolic process	4	31	282	17141	7.84	0.0139613
Ac	Biological Process	GO:0046461	7	neutral lipid catabolic process	4	31	282	17141	7.84	0.0139613
Ac	Biological Process	GO:0010876	4	lipid localization	11	272	282	17141	2.46	0.0145696
Ac	Biological Process	GO:1902117	8	positive regulation of organelle assembly	5	58	282	17141	5.24	0.0150043
Ac	Biological Process	GO:0031960	7	response to corticosteroid	8	157	282	17141	3.1	0.0150217
Ac	Biological Process	GO:2000377	6	regulation of reactive oxygen species metabolic process	8	157	282	17141	3.1	0.0150217
Ac	Biological Process	GO:0050878	4	regulation of body fluid levels	16	488	282	17141	1.99	0.0150422
Ac	Biological Process	GO:1901799	11	negative regulation of proteasomal protein catabolic process	4	32	282	17141	7.6	0.0152224
Ac	Biological Process	GO:0051051	6	negative regulation of transport	15	445	282	17141	2.05	0.0154299
Ac	Biological Process	GO:0060627	6	regulation of vesicle-mediated transport	15	446	282	17141	2.04	0.015703
Ac	Biological Process	GO:0019430	9	removal of superoxide radicals	3	12	282	17141	15.2	0.0158584
Ac	Biological Process	GO:0034374	8	low-density lipoprotein particle remodeling	3	12	282	17141	15.2	0.0158584
Ac	Biological Process	GO:0050667	10	homocysteine metabolic process	3	12	282	17141	15.2	0.0158584
Ac	Biological Process	GO:0006107	9	oxaloacetate metabolic process	3	12	282	17141	15.2	0.0158584
Ac	Biological Process	GO:0051131	8	chaperone-mediated protein complex assembly	3	12	282	17141	15.2	0.0158584
Ac	Biological Process	GO:0050880	6	regulation of blood vessel size	7	124	282	17141	3.43	0.0164638
Ac	Biological Process	GO:0090207	7	regulation of triglyceride metabolic process	4	33	282	17141	7.37	0.0165457
Ac	Biological Process	GO:0055090	7	acylglycerol homeostasis	4	33	282	17141	7.37	0.0165457
Ac	Biological Process	GO:0070328	8	triglyceride homeostasis	4	33	282	17141	7.37	0.0165457
Ac	Biological Process	GO:0031346	7	positive regulation of cell projection organization	12	320	282	17141	2.28	0.0168581
Ac	Biological Process	GO:1901800	11	positive regulation of proteasomal protein catabolic process	6	91	282	17141	4.01	0.0169398
Ac	Biological Process	GO:0035150	5	regulation of tube size	7	125	282	17141	3.4	0.0170642
Ac	Biological Process	GO:0006720	6	isoprenoid metabolic process	7	125	282	17141	3.4	0.0170642
Ac	Biological Process	GO:0006897	6	endocytosis	18	588	282	17141	1.86	0.0173141
Ac	Biological Process	GO:0032386	6	regulation of intracellular transport	16	497	282	17141	1.96	0.0174514
Ac	Biological Process	GO:0042632	8	cholesterol homeostasis	5	61	282	17141	4.98	0.0177695
Ac	Biological Process	GO:0055092	7	sterol homeostasis	5	61	282	17141	4.98	0.0177695
Ac	Biological Process	GO:0006898	7	receptor-mediated endocytosis	11	281	282	17141	2.38	0.0178772
Ac	Biological Process	GO:1902930	6	regulation of alcohol biosynthetic process	4	34	282	17141	7.15	0.0179315
Ac	Biological Process	GO:0006730	5	one-carbon metabolic process	4	34	282	17141	7.15	0.0179315
Ac	Biological Process	GO:0009749	8	response to glucose	7	127	282	17141	3.35	0.01831
Ac	Biological Process	GO:0046033	11	AMP metabolic process	3	13	282	17141	14.03	0.0185411
Ac	Biological Process	GO:0045540	9	regulation of cholesterol biosynthetic process	3	13	282	17141	14.03	0.0185411
Ac	Biological Process	GO:0044794	8	positive regulation by host of viral process	3	13	282	17141	14.03	0.0185411
Ac	Biological Process	GO:1904293	9	negative regulation of ERAD pathway	3	13	282	17141	14.03	0.0185411
Ac	Biological Process	GO:0051289	9	protein homotetramerization	5	62	282	17141	4.9	0.018757
Ac	Biological Process	GO:1901701	5	cellular response to oxygen-containing compound	23	832	282	17141	1.68	0.0188963
Ac	Biological Process	GO:1904950	7	negative regulation of establishment of protein localization	9	203	282	17141	2.69	0.0190154
Ac	Biological Process	GO:0043094	4	cellular metabolic compound salvage	4	35	282	17141	6.95	0.0193799
Ac	Biological Process	GO:0033157	8	regulation of intracellular protein transport	13	373	282	17141	2.12	0.0205389
Ac	Biological Process	GO:0097711	8	ciliary basal body docking	6	96	282	17141	3.8	0.0208595
Ac	Biological Process	GO:0032409	6	regulation of transporter activity	9	207	282	17141	2.64	0.0210956
Ac	Biological Process	GO:0007067	7	mitotic nuclear division	13	375	282	17141	2.11	0.0213079
Ac	Biological Process	GO:0019321	7	pentose metabolic process	3	14	282	17141	13.03	0.0213999
Ac	Biological Process	GO:0071451	8	cellular response to superoxide	3	14	282	17141	13.03	0.0213999
Ac	Biological Process	GO:0071450	7	cellular response to oxygen radical	3	14	282	17141	13.03	0.0213999
Ac	Biological Process	GO:0045723	9	positive regulation of fatty acid biosynthetic process	3	14	282	17141	13.03	0.0213999
Ac	Biological Process	GO:0071801	8	regulation of podosome assembly	3	14	282	17141	13.03	0.0213999
Ac	Biological Process	GO:0006518	6	peptide metabolic process	16	510	282	17141	1.91	0.0214413
Ac	Biological Process	GO:0098813	6	nuclear chromosome segregation	10	248	282	17141	2.45	0.0214788
Ac	Biological Process	GO:0071407	6	cellular response to organic cyclic compound	15	465	282	17141	1.96	0.0216316
Ac	Biological Process	GO:0009746	7	response to hexose	7	132	282	17141	3.22	0.0216935
Ac	Biological Process	GO:0019216	6	regulation of lipid metabolic process	11	291	282	17141	2.3	0.0221688
Ac	Biological Process	GO:0001894	6	tissue homeostasis	8	170	282	17141	2.86	0.0222031
Ac	Biological Process	GO:0051092	13	positive regulation of NF-kappaB transcription factor activity	7	133	282	17141	3.2	0.0224176
Ac	Biological Process	GO:0000086	8	G2/M transition of mitotic cell cycle	7	133	282	17141	3.2	0.0224176
Ac	Biological Process	GO:0042304	8	regulation of fatty acid biosynthetic process	4	37	282	17141	6.57	0.0224654
Ac	Biological Process	GO:0033692	8	cellular polysaccharide biosynthetic process	4	37	282	17141	6.57	0.0224654
Ac	Biological Process	GO:0042398	6	cellular modified amino acid biosynthetic process	4	37	282	17141	6.57	0.0224654
Ac	Biological Process	GO:0000070	8	mitotic sister chromatid segregation	6	98	282	17141	3.72	0.0225798
Ac	Biological Process	GO:0043603	5	cellular amide metabolic process	19	654	282	17141	1.77	0.0226651
Ac	Biological Process	GO:0010769	7	regulation of cell morphogenesis involved in differentiation	10	251	282	17141	2.42	0.022998
Ac	Biological Process	GO:0071103	6	DNA conformation change	10	251	282	17141	2.42	0.022998
Ac	Biological Process	GO:0010770	8	positive regulation of cell morphogenesis involved in differentiation	7	134	282	17141	3.18	0.0231578
Ac	Biological Process	GO:0030030	4	cell projection organization	26	999	282	17141	1.58	0.0234715
Ac	Biological Process	GO:0051276	5	chromosome organization	26	999	282	17141	1.58	0.0234715
Ac	Biological Process	GO:0042177	8	negative regulation of protein catabolic process	6	99	282	17141	3.68	0.0234734
Ac	Biological Process	GO:0044839	7	cell cycle G2/M phase transition	7	135	282	17141	3.15	0.0239142
Ac	Biological Process	GO:0060999	14	positive regulation of dendritic spine development	4	38	282	17141	6.4	0.0241025
Ac	Biological Process	GO:0009164	8	nucleoside catabolic process	4	38	282	17141	6.4	0.0241025
Ac	Biological Process	GO:0002082	11	regulation of oxidative phosphorylation	3	15	282	17141	12.16	0.0244286
Ac	Biological Process	GO:0051004	7	regulation of lipoprotein lipase activity	3	15	282	17141	12.16	0.0244286
Ac	Biological Process	GO:1904752	9	regulation of vascular associated smooth muscle cell migration	3	15	282	17141	12.16	0.0244286
Ac	Biological Process	GO:0006750	9	glutathione biosynthetic process	3	15	282	17141	12.16	0.0244286
Ac	Biological Process	GO:0006403	4	RNA localization	9	213	282	17141	2.57	0.0245112
Ac	Biological Process	GO:0008037	4	cell recognition	8	174	282	17141	2.79	0.024822
Ac	Biological Process	GO:0051260	8	protein homooligomerization	10	255	282	17141	2.38	0.0251412
Ac	Biological Process	GO:1901698	4	response to nitrogen compound	23	857	282	17141	1.63	0.0253733
Ac	Biological Process	GO:0044264	6	cellular polysaccharide metabolic process	5	68	282	17141	4.47	0.025392
Ac	Biological Process	GO:0001667	7	ameboidal-type cell migration	7	137	282	17141	3.11	0.0254764
Ac	Biological Process	GO:0051056	8	regulation of small GTPase mediated signal transduction	11	298	282	17141	2.24	0.0255887
Ac	Biological Process	GO:0016042	5	lipid catabolic process	10	256	282	17141	2.37	0.0256984
Ac	Biological Process	GO:0010942	6	positive regulation of cell death	18	616	282	17141	1.78	0.0257479
Ac	Biological Process	GO:0061245	5	establishment or maintenance of bipolar cell polarity	4	39	282	17141	6.23	0.0258024
Ac	Biological Process	GO:0035088	6	establishment or maintenance of apical/basal cell polarity	4	39	282	17141	6.23	0.0258024
Ac	Biological Process	GO:0009725	5	response to hormone	21	762	282	17141	1.68	0.0263031
Ac	Biological Process	GO:0051050	6	positive regulation of transport	24	911	282	17141	1.6	0.0266673
Ac	Biological Process	GO:0035821	4	modification of morphology or physiology of other organism	6	103	282	17141	3.54	0.027275
Ac	Biological Process	GO:0044772	7	mitotic cell cycle phase transition	10	259	282	17141	2.35	0.0274227
Ac	Biological Process	GO:0034655	6	nucleobase-containing compound catabolic process	12	345	282	17141	2.11	0.0274525
Ac	Biological Process	GO:0000271	7	polysaccharide biosynthetic process	4	40	282	17141	6.08	0.0275652
Ac	Biological Process	GO:1903051	10	negative regulation of proteolysis involved in cellular protein catabolic process	4	40	282	17141	6.08	0.0275652
Ac	Biological Process	GO:0051084	5	'de novo' posttranslational protein folding	3	16	282	17141	11.4	0.0276207
Ac	Biological Process	GO:0097067	7	cellular response to thyroid hormone stimulus	3	16	282	17141	11.4	0.0276207
Ac	Biological Process	GO:0032870	6	cellular response to hormone stimulus	16	531	282	17141	1.83	0.029297
Ac	Biological Process	GO:0006900	6	membrane budding	6	105	282	17141	3.47	0.0293144
Ac	Biological Process	GO:0009069	10	serine family amino acid metabolic process	4	41	282	17141	5.93	0.0293905
Ac	Biological Process	GO:1903573	8	negative regulation of response to endoplasmic reticulum stress	4	41	282	17141	5.93	0.0293905
Ac	Biological Process	GO:0006805	6	xenobiotic metabolic process	6	106	282	17141	3.44	0.0303692
Ac	Biological Process	GO:0031345	7	negative regulation of cell projection organization	7	143	282	17141	2.98	0.0305664
Ac	Biological Process	GO:0006152	9	purine nucleoside catabolic process	3	17	282	17141	10.73	0.0309702
Ac	Biological Process	GO:0000303	7	response to superoxide	3	17	282	17141	10.73	0.0309702
Ac	Biological Process	GO:0019184	8	nonribosomal peptide biosynthetic process	3	17	282	17141	10.73	0.0309702
Ac	Biological Process	GO:0046130	10	purine ribonucleoside catabolic process	3	17	282	17141	10.73	0.0309702
Ac	Biological Process	GO:1904387	7	cellular response to L-phenylalanine derivative	2	2	282	17141	60.78	0.0325191
Ac	Biological Process	GO:0005999	9	xylulose biosynthetic process	2	2	282	17141	60.78	0.0325191
Ac	Biological Process	GO:0097069	8	cellular response to thyroxine stimulus	2	2	282	17141	60.78	0.0325191
Ac	Biological Process	GO:0046166	7	glyceraldehyde-3-phosphate biosynthetic process	2	2	282	17141	60.78	0.0325191
Ac	Biological Process	GO:0006195	10	purine nucleotide catabolic process	4	43	282	17141	5.65	0.0332281
Ac	Biological Process	GO:0046470	8	phosphatidylcholine metabolic process	5	74	282	17141	4.11	0.0332769
Ac	Biological Process	GO:1901214	6	regulation of neuron death	10	269	282	17141	2.26	0.0337577
Ac	Biological Process	GO:0007163	4	establishment or maintenance of cell polarity	7	147	282	17141	2.89	0.0343052
Ac	Biological Process	GO:0042069	7	regulation of catecholamine metabolic process	3	18	282	17141	10.13	0.034471
Ac	Biological Process	GO:1901032	8	negative regulation of response to reactive oxygen species	3	18	282	17141	10.13	0.034471
Ac	Biological Process	GO:0042053	8	regulation of dopamine metabolic process	3	18	282	17141	10.13	0.034471
Ac	Biological Process	GO:1903206	10	negative regulation of hydrogen peroxide-induced cell death	3	18	282	17141	10.13	0.034471
Ac	Biological Process	GO:0051648	5	vesicle localization	9	228	282	17141	2.4	0.0347062
Ac	Biological Process	GO:0071466	5	cellular response to xenobiotic stimulus	6	110	282	17141	3.32	0.0348256
Ac	Biological Process	GO:0035338	9	long-chain fatty-acyl-CoA biosynthetic process	4	44	282	17141	5.53	0.0352399
Ac	Biological Process	GO:0061515	10	myeloid cell development	4	44	282	17141	5.53	0.0352399
Ac	Biological Process	GO:0097755	8	positive regulation of blood vessel diameter	4	44	282	17141	5.53	0.0352399
Ac	Biological Process	GO:0051496	11	positive regulation of stress fiber assembly	4	44	282	17141	5.53	0.0352399
Ac	Biological Process	GO:0005976	5	polysaccharide metabolic process	5	76	282	17141	4	0.0361884
Ac	Biological Process	GO:0034101	7	erythrocyte homeostasis	5	76	282	17141	4	0.0361884
Ac	Biological Process	GO:0010828	7	positive regulation of glucose transport	4	45	282	17141	5.4	0.0373131
Ac	Biological Process	GO:0046949	8	fatty-acyl-CoA biosynthetic process	4	45	282	17141	5.4	0.0373131
Ac	Biological Process	GO:0030837	12	negative regulation of actin filament polymerization	4	45	282	17141	5.4	0.0373131
Ac	Biological Process	GO:1901658	6	glycosyl compound catabolic process	4	45	282	17141	5.4	0.0373131
Ac	Biological Process	GO:0045666	11	positive regulation of neuron differentiation	11	319	282	17141	2.1	0.0381007
Ac	Biological Process	GO:0046716	6	muscle cell cellular homeostasis	3	19	282	17141	9.6	0.0381174
Ac	Biological Process	GO:0043122	8	regulation of I-kappaB kinase/NF-kappaB signaling	9	233	282	17141	2.35	0.0386614
Ac	Biological Process	GO:0031100	7	animal organ regeneration	5	78	282	17141	3.9	0.0392424
Ac	Biological Process	GO:0051055	8	negative regulation of lipid biosynthetic process	4	46	282	17141	5.29	0.0394476
Ac	Biological Process	GO:0034248	6	regulation of cellular amide metabolic process	12	366	282	17141	1.99	0.0395188
Ac	Biological Process	GO:0010594	9	regulation of endothelial cell migration	6	114	282	17141	3.2	0.0396668
Ac	Biological Process	GO:0048871	5	multicellular organismal homeostasis	10	278	282	17141	2.19	0.0402675
Ac	Biological Process	GO:0014912	9	negative regulation of smooth muscle cell migration	3	20	282	17141	9.12	0.0419036
Ac	Biological Process	GO:0006144	8	purine nucleobase metabolic process	3	20	282	17141	9.12	0.0419036
Ac	Biological Process	GO:0000305	6	response to oxygen radical	3	20	282	17141	9.12	0.0419036
Ac	Biological Process	GO:0048545	6	response to steroid hormone	11	325	282	17141	2.06	0.04234
Ac	Biological Process	GO:0048878	5	chemical homeostasis	23	905	282	17141	1.54	0.0424351
Ac	Biological Process	GO:0007229	7	integrin-mediated signaling pathway	5	80	282	17141	3.8	0.0424393
Ac	Biological Process	GO:0032091	6	negative regulation of protein binding	5	80	282	17141	3.8	0.0424393
Ac	Biological Process	GO:0050727	7	regulation of inflammatory response	10	282	282	17141	2.16	0.0434167
Ac	Biological Process	GO:0010977	12	negative regulation of neuron projection development	6	117	282	17141	3.12	0.0435535
Ac	Biological Process	GO:0051262	8	protein tetramerization	6	117	282	17141	3.12	0.0435535
Ac	Biological Process	GO:0006766	5	vitamin metabolic process	6	117	282	17141	3.12	0.0435535
Ac	Biological Process	GO:0007018	5	microtubule-based movement	9	239	282	17141	2.29	0.0437932
Ac	Biological Process	GO:0035336	8	long-chain fatty-acyl-CoA metabolic process	4	48	282	17141	5.07	0.0438982
Ac	Biological Process	GO:1901068	10	guanosine-containing compound metabolic process	4	48	282	17141	5.07	0.0438982
Ac	Biological Process	GO:1904951	7	positive regulation of establishment of protein localization	15	513	282	17141	1.78	0.043947
Ac	Biological Process	GO:0007017	3	microtubule-based process	16	561	282	17141	1.73	0.0439585
Ac	Biological Process	GO:0006890	7	retrograde vesicle-mediated transport, Golgi to ER	5	81	282	17141	3.75	0.0440913
Ac	Biological Process	GO:0032231	9	regulation of actin filament bundle assembly	5	81	282	17141	3.75	0.0440913
Ac	Biological Process	GO:0010243	5	response to organonitrogen compound	20	759	282	17141	1.6	0.0447254
Ac	Biological Process	GO:0043154	13	negative regulation of cysteine-type endopeptidase activity involved in apoptotic process	5	82	282	17141	3.71	0.045779
Ac	Biological Process	GO:0050919	6	negative chemotaxis	3	21	282	17141	8.68	0.0458241
Ac	Biological Process	GO:0018198	9	peptidyl-cysteine modification	3	21	282	17141	8.68	0.0458241
Ac	Biological Process	GO:0043457	7	regulation of cellular respiration	3	21	282	17141	8.68	0.0458241
Ac	Biological Process	GO:0044788	7	modulation by host of viral process	3	21	282	17141	8.68	0.0458241
Ac	Biological Process	GO:0009895	6	negative regulation of catabolic process	8	199	282	17141	2.44	0.0460516
Ac	Biological Process	GO:1902905	7	positive regulation of supramolecular fiber organization	7	158	282	17141	2.69	0.0460654
Ac	Biological Process	GO:0050771	13	negative regulation of axonogenesis	4	49	282	17141	4.96	0.0462134
Ac	Biological Process	GO:0051310	7	metaphase plate congression	4	49	282	17141	4.96	0.0462134
Ac	Biological Process	GO:1901699	5	cellular response to nitrogen compound	15	518	282	17141	1.76	0.0469642
Ac	Biological Process	GO:0042157	6	lipoprotein metabolic process	8	200	282	17141	2.43	0.0470851
Ac	Biological Process	GO:0034447	6	very-low-density lipoprotein particle clearance	2	3	282	17141	40.52	0.0483813
Ac	Biological Process	GO:0044752	7	response to human chorionic gonadotropin	2	3	282	17141	40.52	0.0483813
Ac	Biological Process	GO:0090063	12	positive regulation of microtubule nucleation	2	3	282	17141	40.52	0.0483813
Ac	Biological Process	GO:1904753	10	negative regulation of vascular associated smooth muscle cell migration	2	3	282	17141	40.52	0.0483813
Ac	Biological Process	GO:1903070	13	negative regulation of ER-associated ubiquitin-dependent protein catabolic process	2	3	282	17141	40.52	0.0483813
Ac	Biological Process	GO:0010903	7	negative regulation of very-low-density lipoprotein particle remodeling	2	3	282	17141	40.52	0.0483813
Ac	Biological Process	GO:0061684	7	chaperone-mediated autophagy	2	3	282	17141	40.52	0.0483813
Ac	Biological Process	GO:0046101	10	hypoxanthine biosynthetic process	2	3	282	17141	40.52	0.0483813
Ac	Biological Process	GO:0046100	9	hypoxanthine metabolic process	2	3	282	17141	40.52	0.0483813
Ac	Biological Process	GO:0007059	4	chromosome segregation	10	288	282	17141	2.11	0.0484444
Ac	Biological Process	GO:1903363	9	negative regulation of cellular protein catabolic process	4	50	282	17141	4.86	0.0485879
Ac	Biological Process	GO:0006767	6	water-soluble vitamin metabolic process	5	84	282	17141	3.62	0.0492613
Ac	Biological Process	GO:0030010	5	establishment of cell polarity	5	84	282	17141	3.62	0.0492613
Ac	Biological Process	GO:2000117	12	negative regulation of cysteine-type endopeptidase activity	5	84	282	17141	3.62	0.0492613
Ac	Biological Process	GO:0035308	10	negative regulation of protein dephosphorylation	3	22	282	17141	8.29	0.0498736
Ac	Biological Process	GO:0010884	6	positive regulation of lipid storage	3	22	282	17141	8.29	0.0498736
Ac	Biological Process	GO:0098751	8	bone cell development	3	22	282	17141	8.29	0.0498736
Ac	Biological Process	GO:0070925	5	organelle assembly	17	620	282	17141	1.67	0.0498902
Ac	Biological Process	GO:0008064	10	regulation of actin polymerization or depolymerization	7	162	282	17141	2.63	0.0508931
Ac	Biological Process	GO:0021543	11	pallium development	7	162	282	17141	2.63	0.0508931
Ac	Biological Process	GO:0042246	6	tissue regeneration	4	51	282	17141	4.77	0.0510211
Ac	Biological Process	GO:0035337	7	fatty-acyl-CoA metabolic process	4	51	282	17141	4.77	0.0510211
Ac	Biological Process	GO:0001906	2	cell killing	4	51	282	17141	4.77	0.0510211
Ac	Biological Process	GO:0000910	6	cytokinesis	5	85	282	17141	3.58	0.0510557
Ac	Biological Process	GO:0032392	7	DNA geometric change	5	85	282	17141	3.58	0.0510557
Ac	Biological Process	GO:0035023	10	regulation of Rho protein signal transduction	6	123	282	17141	2.97	0.0519911
Ac	Biological Process	GO:0030832	9	regulation of actin filament length	7	163	282	17141	2.61	0.0521466
Ac	Biological Process	GO:0032101	5	regulation of response to external stimulus	18	674	282	17141	1.62	0.0525711
Ac	Biological Process	GO:0048013	9	ephrin receptor signaling pathway	5	86	282	17141	3.53	0.0528856
Ac	Biological Process	GO:0005977	8	glycogen metabolic process	4	52	282	17141	4.68	0.0535124
Ac	Biological Process	GO:0032233	10	positive regulation of actin filament bundle assembly	4	52	282	17141	4.68	0.0535124
Ac	Biological Process	GO:0009118	7	regulation of nucleoside metabolic process	4	52	282	17141	4.68	0.0535124
Ac	Biological Process	GO:0031110	9	regulation of microtubule polymerization or depolymerization	4	52	282	17141	4.68	0.0535124
Ac	Biological Process	GO:1903578	10	regulation of ATP metabolic process	4	52	282	17141	4.68	0.0535124
Ac	Biological Process	GO:0090181	8	regulation of cholesterol metabolic process	3	23	282	17141	7.93	0.0540467
Ac	Biological Process	GO:0000715	10	nucleotide-excision repair, DNA damage recognition	3	23	282	17141	7.93	0.0540467
Ac	Biological Process	GO:0019835	3	cytolysis	3	23	282	17141	7.93	0.0540467
Ac	Biological Process	GO:0002861	8	regulation of inflammatory response to antigenic stimulus	3	23	282	17141	7.93	0.0540467
Ac	Biological Process	GO:0009250	9	glucan biosynthetic process	3	23	282	17141	7.93	0.0540467
Ac	Biological Process	GO:0005978	10	glycogen biosynthetic process	3	23	282	17141	7.93	0.0540467
Ac	Biological Process	GO:0019217	7	regulation of fatty acid metabolic process	5	87	282	17141	3.49	0.0547509
Ac	Biological Process	GO:0019058	6	viral life cycle	10	295	282	17141	2.06	0.0547809
Ac	Biological Process	GO:0046822	7	regulation of nucleocytoplasmic transport	8	208	282	17141	2.34	0.0558875
Ac	Biological Process	GO:0044042	6	glucan metabolic process	4	53	282	17141	4.59	0.0560612
Ac	Biological Process	GO:0050810	8	regulation of steroid biosynthetic process	4	53	282	17141	4.59	0.0560612
Ac	Biological Process	GO:0006073	7	cellular glucan metabolic process	4	53	282	17141	4.59	0.0560612
Ac	Biological Process	GO:0019369	11	arachidonic acid metabolic process	4	53	282	17141	4.59	0.0560612
Ac	Biological Process	GO:0043623	7	cellular protein complex assembly	12	390	282	17141	1.87	0.0573458
Ac	Biological Process	GO:0002576	10	platelet degranulation	6	127	282	17141	2.87	0.0581105
Ac	Biological Process	GO:0090322	7	regulation of superoxide metabolic process	3	24	282	17141	7.6	0.0583385
Ac	Biological Process	GO:1903205	9	regulation of hydrogen peroxide-induced cell death	3	24	282	17141	7.6	0.0583385
Ac	Biological Process	GO:0044364	5	disruption of cells of other organism	3	24	282	17141	7.6	0.0583385
Ac	Biological Process	GO:0015949	7	nucleobase-containing small molecule interconversion	3	24	282	17141	7.6	0.0583385
Ac	Biological Process	GO:0031640	6	killing of cells of other organism	3	24	282	17141	7.6	0.0583385
Ac	Biological Process	GO:0031532	7	actin cytoskeleton reorganization	4	54	282	17141	4.5	0.0586669
Ac	Biological Process	GO:0051851	6	modification by host of symbiont morphology or physiology	4	54	282	17141	4.5	0.0586669
Ac	Biological Process	GO:0045834	7	positive regulation of lipid metabolic process	6	128	282	17141	2.85	0.0597022
Ac	Biological Process	GO:0007270	9	neuron-neuron synaptic transmission	4	55	282	17141	4.42	0.0613288
Ac	Biological Process	GO:0050994	7	regulation of lipid catabolic process	4	55	282	17141	4.42	0.0613288
Ac	Biological Process	GO:0032768	6	regulation of monooxygenase activity	4	55	282	17141	4.42	0.0613288
Ac	Biological Process	GO:0097066	6	response to thyroid hormone	3	25	282	17141	7.29	0.0627438
Ac	Biological Process	GO:0032435	12	negative regulation of proteasomal ubiquitin-dependent protein catabolic process	3	25	282	17141	7.29	0.0627438
Ac	Biological Process	GO:0019433	9	triglyceride catabolic process	3	25	282	17141	7.29	0.0627438
Ac	Biological Process	GO:0022406	4	membrane docking	7	171	282	17141	2.49	0.062851
Ac	Biological Process	GO:0032264	13	IMP salvage	2	4	282	17141	30.39	0.0639843
Ac	Biological Process	GO:1902956	13	regulation of mitochondrial electron transport, NADH to ubiquinone	2	4	282	17141	30.39	0.0639843
Ac	Biological Process	GO:0035616	12	histone H2B conserved C-terminal lysine deubiquitination	2	4	282	17141	30.39	0.0639843
Ac	Biological Process	GO:2000152	9	regulation of ubiquitin-specific protease activity	2	4	282	17141	30.39	0.0639843
Ac	Biological Process	GO:0010916	7	negative regulation of very-low-density lipoprotein particle clearance	2	4	282	17141	30.39	0.0639843
Ac	Biological Process	GO:0005997	8	xylulose metabolic process	2	4	282	17141	30.39	0.0639843
Ac	Biological Process	GO:1905446	12	regulation of mitochondrial ATP synthesis coupled electron transport	2	4	282	17141	30.39	0.0639843
Ac	Biological Process	GO:0090086	11	negative regulation of protein deubiquitination	2	4	282	17141	30.39	0.0639843
Ac	Biological Process	GO:0010968	11	regulation of microtubule nucleation	2	4	282	17141	30.39	0.0639843
Ac	Biological Process	GO:1902951	8	negative regulation of dendritic spine maintenance	2	4	282	17141	30.39	0.0639843
Ac	Biological Process	GO:1905323	8	telomerase holoenzyme complex assembly	2	4	282	17141	30.39	0.0639843
Ac	Biological Process	GO:0010593	9	negative regulation of lamellipodium assembly	2	4	282	17141	30.39	0.0639843
Ac	Biological Process	GO:0010915	6	regulation of very-low-density lipoprotein particle clearance	2	4	282	17141	30.39	0.0639843
Ac	Biological Process	GO:0006114	9	glycerol biosynthetic process	2	4	282	17141	30.39	0.0639843
Ac	Biological Process	GO:0019221	7	cytokine-mediated signaling pathway	15	544	282	17141	1.68	0.0650038
Ac	Biological Process	GO:0006520	8	cellular amino acid metabolic process	10	306	282	17141	1.99	0.0657868
Ac	Biological Process	GO:0035967	6	cellular response to topologically incorrect protein	6	132	282	17141	2.76	0.0663154
Ac	Biological Process	GO:0007179	9	transforming growth factor beta receptor signaling pathway	5	93	282	17141	3.27	0.0666776
Ac	Biological Process	GO:0019953	5	sexual reproduction	19	747	282	17141	1.55	0.0667993
Ac	Biological Process	GO:0014910	8	regulation of smooth muscle cell migration	4	57	282	17141	4.27	0.0668183
Ac	Biological Process	GO:0051650	6	establishment of vesicle localization	8	217	282	17141	2.24	0.0669397
Ac	Biological Process	GO:0050996	8	positive regulation of lipid catabolic process	3	26	282	17141	7.01	0.0672579
Ac	Biological Process	GO:0010975	11	regulation of neuron projection development	12	402	282	17141	1.81	0.0679966
Ac	Biological Process	GO:0001676	10	long-chain fatty acid metabolic process	5	94	282	17141	3.23	0.0687865
Ac	Biological Process	GO:0016050	5	vesicle organization	10	309	282	17141	1.97	0.0690144
Ac	Biological Process	GO:0035384	6	thioester biosynthetic process	4	58	282	17141	4.19	0.0696445
Ac	Biological Process	GO:0071616	7	acyl-CoA biosynthetic process	4	58	282	17141	4.19	0.0696445
Ac	Biological Process	GO:1902532	8	negative regulation of intracellular signal transduction	13	452	282	17141	1.75	0.0697472
Ac	Biological Process	GO:0006140	8	regulation of nucleotide metabolic process	8	220	282	17141	2.21	0.0708967
Ac	Biological Process	GO:0043123	9	positive regulation of I-kappaB kinase/NF-kappaB signaling	7	177	282	17141	2.4	0.0716702
Ac	Biological Process	GO:0051261	8	protein depolymerization	3	27	282	17141	6.75	0.0718761
Ac	Biological Process	GO:0008015	5	blood circulation	11	359	282	17141	1.86	0.0724552
Ac	Biological Process	GO:0016241	8	regulation of macroautophagy	6	137	282	17141	2.66	0.0751333
Ac	Biological Process	GO:0032677	6	regulation of interleukin-8 production	4	60	282	17141	4.05	0.0754561
Ac	Biological Process	GO:0046688	6	response to copper ion	3	28	282	17141	6.51	0.0765937
Ac	Biological Process	GO:0010591	8	regulation of lamellipodium assembly	3	28	282	17141	6.51	0.0765937
Ac	Biological Process	GO:0042454	9	ribonucleoside catabolic process	3	28	282	17141	6.51	0.0765937
Ac	Biological Process	GO:0003013	4	circulatory system process	11	363	282	17141	1.84	0.0767071
Ac	Biological Process	GO:0071384	8	cellular response to corticosteroid stimulus	4	61	282	17141	3.99	0.0784399
Ac	Biological Process	GO:0048207	9	vesicle targeting, rough ER to cis-Golgi	4	61	282	17141	3.99	0.0784399
Ac	Biological Process	GO:0071806	7	protein transmembrane transport	4	61	282	17141	3.99	0.0784399
Ac	Biological Process	GO:0048208	10	COPII vesicle coating	4	61	282	17141	3.99	0.0784399
Ac	Biological Process	GO:0060998	13	regulation of dendritic spine development	4	61	282	17141	3.99	0.0784399
Ac	Biological Process	GO:0032489	11	regulation of Cdc42 protein signal transduction	2	5	282	17141	24.31	0.0793324
Ac	Biological Process	GO:0045040	10	protein import into mitochondrial outer membrane	2	5	282	17141	24.31	0.0793324
Ac	Biological Process	GO:0097068	7	response to thyroxine	2	5	282	17141	24.31	0.0793324
Ac	Biological Process	GO:0061624	10	fructose catabolic process to hydroxyacetone phosphate and glyceraldehyde-3-phosphate	2	5	282	17141	24.31	0.0793324
Ac	Biological Process	GO:0051583	11	dopamine uptake involved in synaptic transmission	2	5	282	17141	24.31	0.0793324
Ac	Biological Process	GO:0090206	9	negative regulation of cholesterol metabolic process	2	5	282	17141	24.31	0.0793324
Ac	Biological Process	GO:0051934	9	catecholamine uptake involved in synaptic transmission	2	5	282	17141	24.31	0.0793324
Ac	Biological Process	GO:0006001	9	fructose catabolic process	2	5	282	17141	24.31	0.0793324
Ac	Biological Process	GO:0090493	8	catecholamine uptake	2	5	282	17141	24.31	0.0793324
Ac	Biological Process	GO:0060353	5	regulation of cell adhesion molecule production	2	5	282	17141	24.31	0.0793324
Ac	Biological Process	GO:1904386	6	response to L-phenylalanine derivative	2	5	282	17141	24.31	0.0793324
Ac	Biological Process	GO:0045541	10	negative regulation of cholesterol biosynthetic process	2	5	282	17141	24.31	0.0793324
Ac	Biological Process	GO:0019401	8	alditol biosynthetic process	2	5	282	17141	24.31	0.0793324
Ac	Biological Process	GO:0043456	10	regulation of pentose-phosphate shunt	2	5	282	17141	24.31	0.0793324
Ac	Biological Process	GO:0000056	13	ribosomal small subunit export from nucleus	2	5	282	17141	24.31	0.0793324
Ac	Biological Process	GO:0090494	9	dopamine uptake	2	5	282	17141	24.31	0.0793324
Ac	Biological Process	GO:2000812	12	regulation of barbed-end actin filament capping	2	5	282	17141	24.31	0.0793324
Ac	Biological Process	GO:0044802	5	single-organism membrane organization	16	613	282	17141	1.59	0.080516
Ac	Biological Process	GO:0031330	7	negative regulation of cellular catabolic process	6	140	282	17141	2.61	0.0807151
Ac	Biological Process	GO:0070301	7	cellular response to hydrogen peroxide	4	62	282	17141	3.92	0.0814746
Ac	Biological Process	GO:0015980	5	energy derivation by oxidation of organic compounds	8	228	282	17141	2.13	0.0821168
Ac	Biological Process	GO:0051384	8	response to glucocorticoid	6	141	282	17141	2.59	0.0826237
Ac	Biological Process	GO:0000226	6	microtubule cytoskeleton organization	11	369	282	17141	1.81	0.0833715
Ac	Biological Process	GO:2001233	8	regulation of apoptotic signaling pathway	11	370	282	17141	1.81	0.0845157
Ac	Biological Process	GO:0032410	7	negative regulation of transporter activity	4	63	282	17141	3.86	0.0845594
Ac	Biological Process	GO:0030433	12	ubiquitin-dependent ERAD pathway	4	63	282	17141	3.86	0.0845594
Ac	Biological Process	GO:0006901	7	vesicle coating	4	63	282	17141	3.86	0.0845594
Ac	Biological Process	GO:0046889	8	positive regulation of lipid biosynthetic process	4	63	282	17141	3.86	0.0845594
Ac	Biological Process	GO:0065004	7	protein-DNA complex assembly	7	186	282	17141	2.29	0.086165
Ac	Biological Process	GO:0045923	8	positive regulation of fatty acid metabolic process	3	30	282	17141	6.08	0.0863094
Ac	Biological Process	GO:0030833	11	regulation of actin filament polymerization	6	143	282	17141	2.55	0.0865123
Ac	Biological Process	GO:2001237	10	negative regulation of extrinsic apoptotic signaling pathway	5	102	282	17141	2.98	0.0868678
Ac	Biological Process	GO:0007006	6	mitochondrial membrane organization	5	102	282	17141	2.98	0.0868678
Ac	Biological Process	GO:0090114	8	COPII-coated vesicle budding	4	64	282	17141	3.8	0.0876936
Ac	Biological Process	GO:0010506	7	regulation of autophagy	9	278	282	17141	1.97	0.0879721
Ac	Biological Process	GO:0051091	12	positive regulation of sequence-specific DNA binding transcription factor activity	8	232	282	17141	2.1	0.0880902
Ac	Biological Process	GO:0051301	4	cell division	13	471	282	17141	1.68	0.0881692
Ac	Biological Process	GO:0030099	9	myeloid cell differentiation	7	188	282	17141	2.26	0.0895902
Ac	Biological Process	GO:0001959	7	regulation of cytokine-mediated signaling pathway	6	145	282	17141	2.52	0.0904953
Ac	Biological Process	GO:0006413	9	translational initiation	6	145	282	17141	2.52	0.0904953
Ac	Biological Process	GO:0048199	8	vesicle targeting, to, from or within Golgi	4	65	282	17141	3.74	0.0908761
Ac	Biological Process	GO:0044275	6	cellular carbohydrate catabolic process	3	31	282	17141	5.88	0.0912989
Ac	Biological Process	GO:0050709	9	negative regulation of protein secretion	5	104	282	17141	2.92	0.0917152
Ac	Biological Process	GO:0019886	6	antigen processing and presentation of exogenous peptide antigen via MHC class II	5	104	282	17141	2.92	0.0917152
Ac	Biological Process	GO:0000904	7	cell morphogenesis involved in differentiation	13	476	282	17141	1.66	0.093476
Ac	Biological Process	GO:0009064	10	glutamine family amino acid metabolic process	4	66	282	17141	3.68	0.0941062
Ac	Biological Process	GO:0002504	4	antigen processing and presentation of peptide or polysaccharide antigen via MHC class II	5	105	282	17141	2.89	0.0941866
Ac	Biological Process	GO:0002495	5	antigen processing and presentation of peptide antigen via MHC class II	5	105	282	17141	2.89	0.0941866
Ac	Biological Process	GO:0009052	13	pentose-phosphate shunt, non-oxidative branch	2	6	282	17141	20.26	0.0944297
Ac	Biological Process	GO:1903862	12	positive regulation of oxidative phosphorylation	2	6	282	17141	20.26	0.0944297
Ac	Biological Process	GO:0003062	9	regulation of heart rate by chemical signal	2	6	282	17141	20.26	0.0944297
Ac	Biological Process	GO:0002740	11	negative regulation of cytokine secretion involved in immune response	2	6	282	17141	20.26	0.0944297
Ac	Biological Process	GO:0006189	13	'de novo' IMP biosynthetic process	2	6	282	17141	20.26	0.0944297
Ac	Biological Process	GO:0010216	8	maintenance of DNA methylation	2	6	282	17141	20.26	0.0944297
Ac	Biological Process	GO:0045915	8	positive regulation of catecholamine metabolic process	2	6	282	17141	20.26	0.0944297
Ac	Biological Process	GO:0007021	8	tubulin complex assembly	2	6	282	17141	20.26	0.0944297
Ac	Biological Process	GO:1902744	8	negative regulation of lamellipodium organization	2	6	282	17141	20.26	0.0944297
Ac	Biological Process	GO:0070601	9	centromeric sister chromatid cohesion	2	6	282	17141	20.26	0.0944297
Ac	Biological Process	GO:0060696	9	regulation of phospholipid catabolic process	2	6	282	17141	20.26	0.0944297
Ac	Biological Process	GO:1902950	7	regulation of dendritic spine maintenance	2	6	282	17141	20.26	0.0944297
Ac	Biological Process	GO:0045964	9	positive regulation of dopamine metabolic process	2	6	282	17141	20.26	0.0944297
Ac	Biological Process	GO:0043065	8	positive regulation of apoptotic process	15	579	282	17141	1.57	0.0958697
Ac	Biological Process	GO:0021537	10	telencephalon development	8	237	282	17141	2.05	0.0958948
Ac	Biological Process	GO:0044803	5	multi-organism membrane organization	3	32	282	17141	5.7	0.0963706
Ac	Biological Process	GO:0045197	7	establishment or maintenance of epithelial cell apical/basal polarity	3	32	282	17141	5.7	0.0963706
Ac	Biological Process	GO:0051693	13	actin filament capping	3	32	282	17141	5.7	0.0963706
Ac	Biological Process	GO:0048524	7	positive regulation of viral process	5	106	282	17141	2.87	0.0966892
Ac	Biological Process	GO:0006650	7	glycerophospholipid metabolic process	10	332	282	17141	1.83	0.0970169
Ac	Biological Process	GO:0032989	5	cellular component morphogenesis	17	683	282	17141	1.51	0.0972621
Ac	Biological Process	GO:0006112	6	energy reserve metabolic process	4	67	282	17141	3.63	0.0973831
Ac	Biological Process	GO:1900006	13	positive regulation of dendrite development	4	67	282	17141	3.63	0.0973831
Ac	Biological Process	GO:0048667	11	cell morphogenesis involved in neuron differentiation	11	381	282	17141	1.75	0.0977339
Ac	Biological Process	GO:0034976	5	response to endoplasmic reticulum stress	8	239	282	17141	2.03	0.0991209
Ac	Biological Process	GO:0009142	9	nucleoside triphosphate biosynthetic process	4	68	282	17141	3.58	0.100706
Ac	Biological Process	GO:0021987	12	cerebral cortex development	5	108	282	17141	2.81	0.101787
Ac	Biological Process	GO:0043068	7	positive regulation of programmed cell death	15	585	282	17141	1.56	0.101945
Ac	Biological Process	GO:0060759	5	regulation of response to cytokine stimulus	6	151	282	17141	2.42	0.103001
Ac	Biological Process	GO:0051492	10	regulation of stress fiber assembly	4	69	282	17141	3.52	0.104073
Ac	Biological Process	GO:1903426	7	regulation of reactive oxygen species biosynthetic process	4	69	282	17141	3.52	0.104073
Ac	Biological Process	GO:0051303	6	establishment of chromosome localization	4	69	282	17141	3.52	0.104073
Ac	Biological Process	GO:0030865	6	cortical cytoskeleton organization	3	34	282	17141	5.36	0.106745
Ac	Biological Process	GO:1901137	5	carbohydrate derivative biosynthetic process	15	590	282	17141	1.55	0.107183
Ac	Biological Process	GO:0006914	5	autophagy	8	244	282	17141	1.99	0.107444
Ac	Biological Process	GO:0050000	5	chromosome localization	4	70	282	17141	3.47	0.107485
Ac	Biological Process	GO:0007008	7	outer mitochondrial membrane organization	2	7	282	17141	17.37	0.10928
Ac	Biological Process	GO:0032261	11	purine nucleotide salvage	2	7	282	17141	17.37	0.10928
Ac	Biological Process	GO:0030300	9	regulation of intestinal cholesterol absorption	2	7	282	17141	17.37	0.10928
Ac	Biological Process	GO:0010985	6	negative regulation of lipoprotein particle clearance	2	7	282	17141	17.37	0.10928
Ac	Biological Process	GO:0006787	7	porphyrin-containing compound catabolic process	2	7	282	17141	17.37	0.10928
Ac	Biological Process	GO:0000055	13	ribosomal large subunit export from nucleus	2	7	282	17141	17.37	0.10928
Ac	Biological Process	GO:1902031	9	regulation of NADP metabolic process	2	7	282	17141	17.37	0.10928
Ac	Biological Process	GO:0098810	8	neurotransmitter reuptake	2	7	282	17141	17.37	0.10928
Ac	Biological Process	GO:0033015	6	tetrapyrrole catabolic process	2	7	282	17141	17.37	0.10928
Ac	Biological Process	GO:0006538	12	glutamate catabolic process	2	7	282	17141	17.37	0.10928
Ac	Biological Process	GO:1904729	8	regulation of intestinal lipid absorption	2	7	282	17141	17.37	0.10928
Ac	Biological Process	GO:0035385	7	Roundabout signaling pathway	2	7	282	17141	17.37	0.10928
Ac	Biological Process	GO:0046826	10	negative regulation of protein export from nucleus	2	7	282	17141	17.37	0.10928
Ac	Biological Process	GO:0034372	9	very-low-density lipoprotein particle remodeling	2	7	282	17141	17.37	0.10928
Ac	Biological Process	GO:0006167	12	AMP biosynthetic process	2	7	282	17141	17.37	0.10928
Ac	Biological Process	GO:0046149	5	pigment catabolic process	2	7	282	17141	17.37	0.10928
Ac	Biological Process	GO:0042167	8	heme catabolic process	2	7	282	17141	17.37	0.10928
Ac	Biological Process	GO:1902177	11	positive regulation of oxidative stress-induced intrinsic apoptotic signaling pathway	2	7	282	17141	17.37	0.10928
Ac	Biological Process	GO:0030968	8	endoplasmic reticulum unfolded protein response	5	111	282	17141	2.74	0.109661
Ac	Biological Process	GO:0045807	8	positive regulation of endocytosis	5	111	282	17141	2.74	0.109661
Ac	Biological Process	GO:0000902	6	cell morphogenesis	15	593	282	17141	1.54	0.110403
Ac	Biological Process	GO:1902579	3	multi-organism localization	4	71	282	17141	3.42	0.11094
Ac	Biological Process	GO:0044766	5	multi-organism transport	4	71	282	17141	3.42	0.11094
Ac	Biological Process	GO:0032411	7	positive regulation of transporter activity	4	71	282	17141	3.42	0.11094
Ac	Biological Process	GO:2001234	9	negative regulation of apoptotic signaling pathway	7	200	282	17141	2.13	0.111664
Ac	Biological Process	GO:1901031	7	regulation of response to reactive oxygen species	3	35	282	17141	5.21	0.11204
Ac	Biological Process	GO:0014075	6	response to amine	3	35	282	17141	5.21	0.11204
Ac	Biological Process	GO:0006801	5	superoxide metabolic process	3	35	282	17141	5.21	0.11204
Ac	Biological Process	GO:0006278	9	RNA-dependent DNA biosynthetic process	3	35	282	17141	5.21	0.11204
Ac	Biological Process	GO:0046578	9	regulation of Ras protein signal transduction	7	201	282	17141	2.12	0.113619
Ac	Biological Process	GO:0050769	10	positive regulation of neurogenesis	11	394	282	17141	1.7	0.114841
Ac	Biological Process	GO:0044344	7	cellular response to fibroblast growth factor stimulus	5	113	282	17141	2.69	0.115058
Ac	Biological Process	GO:0071417	6	cellular response to organonitrogen compound	12	445	282	17141	1.64	0.116137
Ac	Biological Process	GO:2001236	9	regulation of extrinsic apoptotic signaling pathway	6	157	282	17141	2.32	0.116318
Ac	Biological Process	GO:0030835	12	negative regulation of actin filament depolymerization	3	36	282	17141	5.07	0.117401
Ac	Biological Process	GO:0010824	10	regulation of centrosome duplication	3	36	282	17141	5.07	0.117401
Ac	Biological Process	GO:0034764	7	positive regulation of transmembrane transport	5	114	282	17141	2.67	0.117799
Ac	Biological Process	GO:0006283	10	transcription-coupled nucleotide-excision repair	4	73	282	17141	3.33	0.117975
Ac	Biological Process	GO:0033559	10	unsaturated fatty acid metabolic process	5	115	282	17141	2.64	0.120569
Ac	Biological Process	GO:0010639	7	negative regulation of organelle organization	9	300	282	17141	1.82	0.121338
Ac	Biological Process	GO:0048010	9	vascular endothelial growth factor receptor signaling pathway	4	74	282	17141	3.29	0.121554
Ac	Biological Process	GO:0043627	3	response to estrogen	4	74	282	17141	3.29	0.121554
Ac	Biological Process	GO:0098930	9	axonal transport	3	37	282	17141	4.93	0.122826
Ac	Biological Process	GO:0034620	7	cellular response to unfolded protein	5	116	282	17141	2.62	0.123367
Ac	Biological Process	GO:0031334	7	positive regulation of protein complex assembly	7	206	282	17141	2.07	0.123651
Ac	Biological Process	GO:0051409	4	response to nitrosative stress	2	8	282	17141	15.2	0.123888
Ac	Biological Process	GO:0009169	11	purine ribonucleoside monophosphate catabolic process	2	8	282	17141	15.2	0.123888
Ac	Biological Process	GO:0002866	10	positive regulation of acute inflammatory response to antigenic stimulus	2	8	282	17141	15.2	0.123888
Ac	Biological Process	GO:0010898	9	positive regulation of triglyceride catabolic process	2	8	282	17141	15.2	0.123888
Ac	Biological Process	GO:0009158	10	ribonucleoside monophosphate catabolic process	2	8	282	17141	15.2	0.123888
Ac	Biological Process	GO:0034379	8	very-low-density lipoprotein particle assembly	2	8	282	17141	15.2	0.123888
Ac	Biological Process	GO:1903071	13	positive regulation of ER-associated ubiquitin-dependent protein catabolic process	2	8	282	17141	15.2	0.123888
Ac	Biological Process	GO:0048227	6	plasma membrane to endosome transport	2	8	282	17141	15.2	0.123888
Ac	Biological Process	GO:0000280	6	nuclear division	13	502	282	17141	1.57	0.124155
Ac	Biological Process	GO:0032508	8	DNA duplex unwinding	4	75	282	17141	3.24	0.125172
Ac	Biological Process	GO:1902582	6	single-organism intracellular transport	13	503	282	17141	1.57	0.125438
Ac	Biological Process	GO:0044242	6	cellular lipid catabolic process	6	161	282	17141	2.27	0.125629
Ac	Biological Process	GO:0010720	7	positive regulation of cell development	12	453	282	17141	1.61	0.126816
Ac	Biological Process	GO:1902743	7	regulation of lamellipodium organization	3	38	282	17141	4.8	0.128311
Ac	Biological Process	GO:0009112	7	nucleobase metabolic process	3	38	282	17141	4.8	0.128311
Ac	Biological Process	GO:0021766	12	hippocampus development	4	76	282	17141	3.2	0.128829
Ac	Biological Process	GO:0010771	8	negative regulation of cell morphogenesis involved in differentiation	4	76	282	17141	3.2	0.128829
Ac	Biological Process	GO:0006644	6	phospholipid metabolic process	11	404	282	17141	1.66	0.129077
Ac	Biological Process	GO:0007264	7	small GTPase mediated signal transduction	10	355	282	17141	1.71	0.130731
Ac	Biological Process	GO:0071774	6	response to fibroblast growth factor	5	119	282	17141	2.55	0.131924
Ac	Biological Process	GO:1901605	9	alpha-amino acid metabolic process	7	210	282	17141	2.03	0.131979
Ac	Biological Process	GO:0006954	5	inflammatory response	12	457	282	17141	1.6	0.132354
Ac	Biological Process	GO:0010324	5	membrane invagination	4	77	282	17141	3.16	0.132524
Ac	Biological Process	GO:0030516	13	regulation of axon extension	4	77	282	17141	3.16	0.132524
Ac	Biological Process	GO:0071363	6	cellular response to growth factor stimulus	12	458	282	17141	1.59	0.133759
Ac	Biological Process	GO:0010596	10	negative regulation of endothelial cell migration	3	39	282	17141	4.68	0.133852
Ac	Biological Process	GO:0000413	10	protein peptidyl-prolyl isomerization	3	39	282	17141	4.68	0.133852
Ac	Biological Process	GO:0071359	7	cellular response to dsRNA	3	39	282	17141	4.68	0.133852
Ac	Biological Process	GO:0035195	11	gene silencing by miRNA	3	39	282	17141	4.68	0.133852
Ac	Biological Process	GO:0072583	8	clathrin-dependent endocytosis	3	39	282	17141	4.68	0.133852
Ac	Biological Process	GO:0007568	4	aging	8	259	282	17141	1.88	0.134564
Ac	Biological Process	GO:0007051	7	spindle organization	5	120	282	17141	2.53	0.134829
Ac	Biological Process	GO:0035305	9	negative regulation of dephosphorylation	4	78	282	17141	3.12	0.136255
Ac	Biological Process	GO:0006903	7	vesicle targeting	4	78	282	17141	3.12	0.136255
Ac	Biological Process	GO:0043434	7	response to peptide hormone	10	359	282	17141	1.69	0.137158
Ac	Biological Process	GO:0042159	7	lipoprotein catabolic process	2	9	282	17141	13.51	0.138257
Ac	Biological Process	GO:0008090	10	retrograde axonal transport	2	9	282	17141	13.51	0.138257
Ac	Biological Process	GO:1902931	7	negative regulation of alcohol biosynthetic process	2	9	282	17141	13.51	0.138257
Ac	Biological Process	GO:0031115	11	negative regulation of microtubule polymerization	2	9	282	17141	13.51	0.138257
Ac	Biological Process	GO:0033240	7	positive regulation of cellular amine metabolic process	2	9	282	17141	13.51	0.138257
Ac	Biological Process	GO:0009128	10	purine nucleoside monophosphate catabolic process	2	9	282	17141	13.51	0.138257
Ac	Biological Process	GO:1904478	7	regulation of intestinal absorption	2	9	282	17141	13.51	0.138257
Ac	Biological Process	GO:0035520	11	monoubiquitinated protein deubiquitination	2	9	282	17141	13.51	0.138257
Ac	Biological Process	GO:0071824	5	protein-DNA complex subunit organization	7	213	282	17141	2	0.138397
Ac	Biological Process	GO:1900542	9	regulation of purine nucleotide metabolic process	7	213	282	17141	2	0.138397
Ac	Biological Process	GO:0060271	7	cilium assembly	9	310	282	17141	1.76	0.138448
Ac	Biological Process	GO:0046164	6	alcohol catabolic process	3	40	282	17141	4.56	0.139446
Ac	Biological Process	GO:0007080	9	mitotic metaphase plate congression	3	40	282	17141	4.56	0.139446
Ac	Biological Process	GO:0045773	14	positive regulation of axon extension	3	40	282	17141	4.56	0.139446
Ac	Biological Process	GO:0006695	8	cholesterol biosynthetic process	3	40	282	17141	4.56	0.139446
Ac	Biological Process	GO:0033500	6	carbohydrate homeostasis	6	167	282	17141	2.18	0.140214
Ac	Biological Process	GO:0042593	7	glucose homeostasis	6	167	282	17141	2.18	0.140214
Ac	Biological Process	GO:0099111	6	microtubule-based transport	5	122	282	17141	2.49	0.140718
Ac	Biological Process	GO:0010970	7	transport along microtubule	5	122	282	17141	2.49	0.140718
Ac	Biological Process	GO:0061564	12	axon development	10	363	282	17141	1.67	0.143747
Ac	Biological Process	GO:0008344	5	adult locomotory behavior	4	80	282	17141	3.04	0.143824
Ac	Biological Process	GO:0006909	7	phagocytosis	8	264	282	17141	1.84	0.144293
Ac	Biological Process	GO:0055081	7	anion homeostasis	3	41	282	17141	4.45	0.14509
Ac	Biological Process	GO:1902653	7	secondary alcohol biosynthetic process	3	41	282	17141	4.45	0.14509
Ac	Biological Process	GO:0046326	8	positive regulation of glucose import	3	41	282	17141	4.45	0.14509
Ac	Biological Process	GO:0017038	7	protein import	6	169	282	17141	2.16	0.145234
Ac	Biological Process	GO:1903531	8	negative regulation of secretion by cell	6	169	282	17141	2.16	0.145234
Ac	Biological Process	GO:0010632	8	regulation of epithelial cell migration	6	169	282	17141	2.16	0.145234
Ac	Biological Process	GO:0036503	7	ERAD pathway	4	81	282	17141	3	0.14766
Ac	Biological Process	GO:0018958	5	phenol-containing compound metabolic process	4	81	282	17141	3	0.14766
Ac	Biological Process	GO:0071900	11	regulation of protein serine/threonine kinase activity	12	468	282	17141	1.56	0.148249
Ac	Biological Process	GO:0032781	7	positive regulation of ATPase activity	3	42	282	17141	4.34	0.150781
Ac	Biological Process	GO:0021762	10	substantia nigra development	3	42	282	17141	4.34	0.150781
Ac	Biological Process	GO:0010883	5	regulation of lipid storage	3	42	282	17141	4.34	0.150781
Ac	Biological Process	GO:0001101	4	response to acid chemical	9	317	282	17141	1.73	0.15111
Ac	Biological Process	GO:0045860	11	positive regulation of protein kinase activity	12	470	282	17141	1.55	0.151242
Ac	Biological Process	GO:0071372	8	cellular response to follicle-stimulating hormone stimulus	2	10	282	17141	12.16	0.152392
Ac	Biological Process	GO:0000338	10	protein deneddylation	2	10	282	17141	12.16	0.152392
Ac	Biological Process	GO:2000121	8	regulation of removal of superoxide radicals	2	10	282	17141	12.16	0.152392
Ac	Biological Process	GO:0051006	9	positive regulation of lipoprotein lipase activity	2	10	282	17141	12.16	0.152392
Ac	Biological Process	GO:0045931	7	positive regulation of mitotic cell cycle	5	126	282	17141	2.41	0.152795
Ac	Biological Process	GO:0044782	6	cilium organization	9	319	282	17141	1.71	0.154828
Ac	Biological Process	GO:0032355	6	response to estradiol	5	127	282	17141	2.39	0.155874
Ac	Biological Process	GO:0051058	9	negative regulation of small GTPase mediated signal transduction	3	43	282	17141	4.24	0.156515
Ac	Biological Process	GO:2000273	8	positive regulation of receptor activity	3	43	282	17141	4.24	0.156515
Ac	Biological Process	GO:0061640	7	cytoskeleton-dependent cytokinesis	3	43	282	17141	4.24	0.156515
Ac	Biological Process	GO:0035194	10	posttranscriptional gene silencing by RNA	3	43	282	17141	4.24	0.156515
Ac	Biological Process	GO:0051897	9	positive regulation of protein kinase B signaling	4	84	282	17141	2.89	0.159362
Ac	Biological Process	GO:0060047	6	heart contraction	4	84	282	17141	2.89	0.159362
Ac	Biological Process	GO:0071897	8	DNA biosynthetic process	5	129	282	17141	2.36	0.162102
Ac	Biological Process	GO:0051353	6	positive regulation of oxidoreductase activity	3	44	282	17141	4.14	0.16229
Ac	Biological Process	GO:0032757	7	positive regulation of interleukin-8 production	3	44	282	17141	4.14	0.16229
Ac	Biological Process	GO:0008088	8	axo-dendritic transport	3	44	282	17141	4.14	0.16229
Ac	Biological Process	GO:0009712	6	catechol-containing compound metabolic process	3	44	282	17141	4.14	0.16229
Ac	Biological Process	GO:0006584	7	catecholamine metabolic process	3	44	282	17141	4.14	0.16229
Ac	Biological Process	GO:0006998	6	nuclear envelope organization	4	85	282	17141	2.86	0.163324
Ac	Biological Process	GO:0043467	6	regulation of generation of precursor metabolites and energy	4	85	282	17141	2.86	0.163324
Ac	Biological Process	GO:0045981	9	positive regulation of nucleotide metabolic process	5	130	282	17141	2.34	0.165249
Ac	Biological Process	GO:1900544	10	positive regulation of purine nucleotide metabolic process	5	130	282	17141	2.34	0.165249
Ac	Biological Process	GO:0043405	12	regulation of MAP kinase activity	9	325	282	17141	1.68	0.166242
Ac	Biological Process	GO:0061365	8	positive regulation of triglyceride lipase activity	2	11	282	17141	11.05	0.166295
Ac	Biological Process	GO:0002863	9	positive regulation of inflammatory response to antigenic stimulus	2	11	282	17141	11.05	0.166295
Ac	Biological Process	GO:0009113	9	purine nucleobase biosynthetic process	2	11	282	17141	11.05	0.166295
Ac	Biological Process	GO:0009125	9	nucleoside monophosphate catabolic process	2	11	282	17141	11.05	0.166295
Ac	Biological Process	GO:0002739	10	regulation of cytokine secretion involved in immune response	2	11	282	17141	11.05	0.166295
Ac	Biological Process	GO:0035089	7	establishment of apical/basal cell polarity	2	11	282	17141	11.05	0.166295
Ac	Biological Process	GO:0090151	9	establishment of protein localization to mitochondrial membrane	2	11	282	17141	11.05	0.166295
Ac	Biological Process	GO:0015872	8	dopamine transport	2	11	282	17141	11.05	0.166295
Ac	Biological Process	GO:0051085	6	chaperone mediated protein folding requiring cofactor	2	11	282	17141	11.05	0.166295
Ac	Biological Process	GO:0033750	5	ribosome localization	2	11	282	17141	11.05	0.166295
Ac	Biological Process	GO:0033753	6	establishment of ribosome localization	2	11	282	17141	11.05	0.166295
Ac	Biological Process	GO:0000054	12	ribosomal subunit export from nucleus	2	11	282	17141	11.05	0.166295
Ac	Biological Process	GO:0051341	5	regulation of oxidoreductase activity	4	86	282	17141	2.83	0.167316
Ac	Biological Process	GO:2001243	10	negative regulation of intrinsic apoptotic signaling pathway	4	86	282	17141	2.83	0.167316
Ac	Biological Process	GO:0090317	9	negative regulation of intracellular protein transport	4	86	282	17141	2.83	0.167316
Ac	Biological Process	GO:0016441	9	posttranscriptional gene silencing	3	45	282	17141	4.05	0.168103
Ac	Biological Process	GO:0016126	7	sterol biosynthetic process	3	45	282	17141	4.05	0.168103
Ac	Biological Process	GO:0022411	4	cellular component disassembly	10	378	282	17141	1.61	0.16984
Ac	Biological Process	GO:0050710	10	negative regulation of cytokine secretion	3	46	282	17141	3.96	0.173951
Ac	Biological Process	GO:0051495	8	positive regulation of cytoskeleton organization	6	180	282	17141	2.03	0.174165
Ac	Biological Process	GO:0051817	5	modification of morphology or physiology of other organism involved in symbiotic interaction	4	88	282	17141	2.76	0.175384
Ac	Biological Process	GO:0045665	11	negative regulation of neuron differentiation	6	182	282	17141	2	0.179649
Ac	Biological Process	GO:0034308	6	primary alcohol metabolic process	3	47	282	17141	3.88	0.179831
Ac	Biological Process	GO:0046677	4	response to antibiotic	3	47	282	17141	3.88	0.179831
Ac	Biological Process	GO:0046605	9	regulation of centrosome cycle	3	47	282	17141	3.88	0.179831
Ac	Biological Process	GO:0030038	10	contractile actin filament bundle assembly	2	12	282	17141	10.13	0.179971
Ac	Biological Process	GO:0009650	7	UV protection	2	12	282	17141	10.13	0.179971
Ac	Biological Process	GO:0035090	7	maintenance of apical/basal cell polarity	2	12	282	17141	10.13	0.179971
Ac	Biological Process	GO:0045199	8	maintenance of epithelial cell apical/basal polarity	2	12	282	17141	10.13	0.179971
Ac	Biological Process	GO:0009109	6	coenzyme catabolic process	2	12	282	17141	10.13	0.179971
Ac	Biological Process	GO:0043455	5	regulation of secondary metabolic process	2	12	282	17141	10.13	0.179971
Ac	Biological Process	GO:0010896	8	regulation of triglyceride catabolic process	2	12	282	17141	10.13	0.179971
Ac	Biological Process	GO:0043471	8	regulation of cellular carbohydrate catabolic process	2	12	282	17141	10.13	0.179971
Ac	Biological Process	GO:0043149	11	stress fiber assembly	2	12	282	17141	10.13	0.179971
Ac	Biological Process	GO:0018206	9	peptidyl-methionine modification	2	12	282	17141	10.13	0.179971
Ac	Biological Process	GO:0033197	8	response to vitamin E	2	12	282	17141	10.13	0.179971
Ac	Biological Process	GO:0046689	6	response to mercury ion	2	12	282	17141	10.13	0.179971
Ac	Biological Process	GO:0051100	5	negative regulation of binding	5	135	282	17141	2.25	0.181306
Ac	Biological Process	GO:0042391	4	regulation of membrane potential	10	385	282	17141	1.58	0.182729
Ac	Biological Process	GO:0006637	6	acyl-CoA metabolic process	4	90	282	17141	2.7	0.183558
Ac	Biological Process	GO:0035383	5	thioester metabolic process	4	90	282	17141	2.7	0.183558
Ac	Biological Process	GO:0033138	11	positive regulation of peptidyl-serine phosphorylation	4	90	282	17141	2.7	0.183558
Ac	Biological Process	GO:0007409	13	axonogenesis	9	334	282	17141	1.64	0.184062
Ac	Biological Process	GO:1903428	8	positive regulation of reactive oxygen species biosynthetic process	3	48	282	17141	3.8	0.185741
Ac	Biological Process	GO:0061387	7	regulation of extent of cell growth	4	91	282	17141	2.67	0.187683
Ac	Biological Process	GO:0003015	5	heart process	4	91	282	17141	2.67	0.187683
Ac	Biological Process	GO:0016311	6	dephosphorylation	8	286	282	17141	1.7	0.190826
Ac	Biological Process	GO:0021549	11	cerebellum development	4	92	282	17141	2.64	0.191832
Ac	Biological Process	GO:0043043	7	peptide biosynthetic process	10	390	282	17141	1.56	0.192197
Ac	Biological Process	GO:0051383	6	kinetochore organization	2	13	282	17141	9.35	0.193424
Ac	Biological Process	GO:0032506	7	cytokinetic process	2	13	282	17141	9.35	0.193424
Ac	Biological Process	GO:0055089	8	fatty acid homeostasis	2	13	282	17141	9.35	0.193424
Ac	Biological Process	GO:0006957	9	complement activation, alternative pathway	2	13	282	17141	9.35	0.193424
Ac	Biological Process	GO:0002864	9	regulation of acute inflammatory response to antigenic stimulus	2	13	282	17141	9.35	0.193424
Ac	Biological Process	GO:0045116	10	protein neddylation	2	13	282	17141	9.35	0.193424
Ac	Biological Process	GO:0071872	9	cellular response to epinephrine stimulus	2	13	282	17141	9.35	0.193424
Ac	Biological Process	GO:0071428	11	rRNA-containing ribonucleoprotein complex export from nucleus	2	13	282	17141	9.35	0.193424
Ac	Biological Process	GO:0000212	8	meiotic spindle organization	2	13	282	17141	9.35	0.193424
Ac	Biological Process	GO:0061162	6	establishment of monopolar cell polarity	2	13	282	17141	9.35	0.193424
Ac	Biological Process	GO:0070293	5	renal absorption	2	13	282	17141	9.35	0.193424
Ac	Biological Process	GO:1903209	9	positive regulation of oxidative stress-induced cell death	2	13	282	17141	9.35	0.193424
Ac	Biological Process	GO:0001504	7	neurotransmitter uptake	2	13	282	17141	9.35	0.193424
Ac	Biological Process	GO:0030705	6	cytoskeleton-dependent intracellular transport	5	139	282	17141	2.19	0.194509
Ac	Biological Process	GO:0019751	6	polyol metabolic process	4	93	282	17141	2.61	0.196004
Ac	Biological Process	GO:0007626	3	locomotory behavior	6	188	282	17141	1.94	0.196479
Ac	Biological Process	GO:0016197	5	endosomal transport	7	238	282	17141	1.79	0.197104
Ac	Biological Process	GO:0071560	7	cellular response to transforming growth factor beta stimulus	5	140	282	17141	2.17	0.197855
Ac	Biological Process	GO:2000045	9	regulation of G1/S transition of mitotic cell cycle	5	141	282	17141	2.16	0.20122
Ac	Biological Process	GO:0016337	5	single organismal cell-cell adhesion	7	240	282	17141	1.77	0.202162
Ac	Biological Process	GO:0009206	11	purine ribonucleoside triphosphate biosynthetic process	3	51	282	17141	3.58	0.203625
Ac	Biological Process	GO:0071229	5	cellular response to acid chemical	6	191	282	17141	1.91	0.205094
Ac	Biological Process	GO:0051048	7	negative regulation of secretion	6	191	282	17141	1.91	0.205094
Ac	Biological Process	GO:0061339	5	establishment or maintenance of monopolar cell polarity	2	14	282	17141	8.68	0.206656
Ac	Biological Process	GO:0043173	10	nucleotide salvage	2	14	282	17141	8.68	0.206656
Ac	Biological Process	GO:1902991	7	regulation of amyloid precursor protein catabolic process	2	14	282	17141	8.68	0.206656
Ac	Biological Process	GO:1901673	11	regulation of mitotic spindle assembly	2	14	282	17141	8.68	0.206656
Ac	Biological Process	GO:1904294	9	positive regulation of ERAD pathway	2	14	282	17141	8.68	0.206656
Ac	Biological Process	GO:0035729	7	cellular response to hepatocyte growth factor stimulus	2	14	282	17141	8.68	0.206656
Ac	Biological Process	GO:0043650	9	dicarboxylic acid biosynthetic process	2	14	282	17141	8.68	0.206656
Ac	Biological Process	GO:2001275	9	positive regulation of glucose import in response to insulin stimulus	2	14	282	17141	8.68	0.206656
Ac	Biological Process	GO:0010875	10	positive regulation of cholesterol efflux	2	14	282	17141	8.68	0.206656
Ac	Biological Process	GO:0071559	6	response to transforming growth factor beta	5	143	282	17141	2.13	0.208
Ac	Biological Process	GO:0022612	8	gland morphogenesis	4	96	282	17141	2.53	0.208649
Ac	Biological Process	GO:0009145	10	purine nucleoside triphosphate biosynthetic process	3	52	282	17141	3.51	0.20963
Ac	Biological Process	GO:0043967	13	histone H4 acetylation	3	52	282	17141	3.51	0.20963
Ac	Biological Process	GO:0030031	5	cell projection assembly	10	399	282	17141	1.52	0.209758
Ac	Biological Process	GO:0032869	9	cellular response to insulin stimulus	5	144	282	17141	2.11	0.211414
Ac	Biological Process	GO:0034249	7	negative regulation of cellular amide metabolic process	5	144	282	17141	2.11	0.211414
Ac	Biological Process	GO:0050729	8	positive regulation of inflammatory response	4	97	282	17141	2.51	0.212904
Ac	Biological Process	GO:0022898	7	regulation of transmembrane transporter activity	6	194	282	17141	1.88	0.213832
Ac	Biological Process	GO:0006611	9	protein export from nucleus	5	145	282	17141	2.1	0.214845
Ac	Biological Process	GO:0009108	6	coenzyme biosynthetic process	5	145	282	17141	2.1	0.214845
Ac	Biological Process	GO:0051196	7	regulation of coenzyme metabolic process	3	53	282	17141	3.44	0.215652
Ac	Biological Process	GO:0060968	7	regulation of gene silencing	3	53	282	17141	3.44	0.215652
Ac	Biological Process	GO:0051193	6	regulation of cofactor metabolic process	3	53	282	17141	3.44	0.215652
Ac	Biological Process	GO:0071902	12	positive regulation of protein serine/threonine kinase activity	8	297	282	17141	1.64	0.216124
Ac	Biological Process	GO:0050658	8	RNA transport	6	195	282	17141	1.87	0.21677
Ac	Biological Process	GO:0050657	7	nucleic acid transport	6	195	282	17141	1.87	0.21677
Ac	Biological Process	GO:1901652	6	response to peptide	10	403	282	17141	1.51	0.217767
Ac	Biological Process	GO:2001242	9	regulation of intrinsic apoptotic signaling pathway	5	146	282	17141	2.08	0.21829
Ac	Biological Process	GO:0006474	10	N-terminal protein amino acid acetylation	2	15	282	17141	8.1	0.219673
Ac	Biological Process	GO:1900409	8	positive regulation of cellular response to oxidative stress	2	15	282	17141	8.1	0.219673
Ac	Biological Process	GO:0033145	8	positive regulation of intracellular steroid hormone receptor signaling pathway	2	15	282	17141	8.1	0.219673
Ac	Biological Process	GO:0032354	7	response to follicle-stimulating hormone	2	15	282	17141	8.1	0.219673
Ac	Biological Process	GO:0010984	5	regulation of lipoprotein particle clearance	2	15	282	17141	8.1	0.219673
Ac	Biological Process	GO:0042953	7	lipoprotein transport	2	15	282	17141	8.1	0.219673
Ac	Biological Process	GO:0071243	5	cellular response to arsenic-containing substance	2	15	282	17141	8.1	0.219673
Ac	Biological Process	GO:0044849	6	estrous cycle	2	15	282	17141	8.1	0.219673
Ac	Biological Process	GO:1903543	10	positive regulation of exosomal secretion	2	15	282	17141	8.1	0.219673
Ac	Biological Process	GO:0032515	11	negative regulation of phosphoprotein phosphatase activity	2	15	282	17141	8.1	0.219673
Ac	Biological Process	GO:0044872	5	lipoprotein localization	2	15	282	17141	8.1	0.219673
Ac	Biological Process	GO:0051937	7	catecholamine transport	2	15	282	17141	8.1	0.219673
Ac	Biological Process	GO:0010633	9	negative regulation of epithelial cell migration	3	54	282	17141	3.38	0.22169
Ac	Biological Process	GO:0071398	7	cellular response to fatty acid	3	54	282	17141	3.38	0.22169
Ac	Biological Process	GO:0006301	9	postreplication repair	3	54	282	17141	3.38	0.22169
Ac	Biological Process	GO:0015909	11	long-chain fatty acid transport	3	54	282	17141	3.38	0.22169
Ac	Biological Process	GO:0018208	9	peptidyl-proline modification	3	54	282	17141	3.38	0.22169
Ac	Biological Process	GO:0018149	8	peptide cross-linking	3	54	282	17141	3.38	0.22169
Ac	Biological Process	GO:0010803	8	regulation of tumor necrosis factor-mediated signaling pathway	3	54	282	17141	3.38	0.22169
Ac	Biological Process	GO:1901880	8	negative regulation of protein depolymerization	3	54	282	17141	3.38	0.22169
Ac	Biological Process	GO:0051236	5	establishment of RNA localization	6	197	282	17141	1.85	0.222686
Ac	Biological Process	GO:0042594	6	response to starvation	5	148	282	17141	2.05	0.225226
Ac	Biological Process	GO:0071375	8	cellular response to peptide hormone stimulus	7	249	282	17141	1.71	0.225489
Ac	Biological Process	GO:2000021	5	regulation of ion homeostasis	6	198	282	17141	1.84	0.225662
Ac	Biological Process	GO:0042698	5	ovulation cycle	4	100	282	17141	2.43	0.225779
Ac	Biological Process	GO:1901606	10	alpha-amino acid catabolic process	4	100	282	17141	2.43	0.225779
Ac	Biological Process	GO:0044273	5	sulfur compound catabolic process	3	55	282	17141	3.32	0.227741
Ac	Biological Process	GO:0035335	9	peptidyl-tyrosine dephosphorylation	4	101	282	17141	2.41	0.230104
Ac	Biological Process	GO:0022037	10	metencephalon development	4	101	282	17141	2.41	0.230104
Ac	Biological Process	GO:0051701	5	interaction with host	5	150	282	17141	2.03	0.232218
Ac	Biological Process	GO:0046931	7	pore complex assembly	2	16	282	17141	7.6	0.232476
Ac	Biological Process	GO:0019372	10	lipoxygenase pathway	2	16	282	17141	7.6	0.232476
Ac	Biological Process	GO:0032225	7	regulation of synaptic transmission, dopaminergic	2	16	282	17141	7.6	0.232476
Ac	Biological Process	GO:1903541	9	regulation of exosomal secretion	2	16	282	17141	7.6	0.232476
Ac	Biological Process	GO:0043968	13	histone H2A acetylation	2	16	282	17141	7.6	0.232476
Ac	Biological Process	GO:0043649	9	dicarboxylic acid catabolic process	2	16	282	17141	7.6	0.232476
Ac	Biological Process	GO:0035855	11	megakaryocyte development	2	16	282	17141	7.6	0.232476
Ac	Biological Process	GO:0090169	10	regulation of spindle assembly	2	16	282	17141	7.6	0.232476
Ac	Biological Process	GO:0071871	8	response to epinephrine	2	16	282	17141	7.6	0.232476
Ac	Biological Process	GO:0035728	6	response to hepatocyte growth factor	2	16	282	17141	7.6	0.232476
Ac	Biological Process	GO:1901992	9	positive regulation of mitotic cell cycle phase transition	3	56	282	17141	3.26	0.233804
Ac	Biological Process	GO:0021761	10	limbic system development	4	102	282	17141	2.38	0.234444
Ac	Biological Process	GO:1900373	11	positive regulation of purine nucleotide biosynthetic process	4	102	282	17141	2.38	0.234444
Ac	Biological Process	GO:0030810	10	positive regulation of nucleotide biosynthetic process	4	102	282	17141	2.38	0.234444
Ac	Biological Process	GO:0044070	7	regulation of anion transport	4	102	282	17141	2.38	0.234444
Ac	Biological Process	GO:0043281	11	regulation of cysteine-type endopeptidase activity involved in apoptotic process	6	201	282	17141	1.81	0.234661
Ac	Biological Process	GO:0007034	5	vacuolar transport	4	103	282	17141	2.36	0.238799
Ac	Biological Process	GO:0010827	6	regulation of glucose transport	4	103	282	17141	2.36	0.238799
Ac	Biological Process	GO:0009201	10	ribonucleoside triphosphate biosynthetic process	3	57	282	17141	3.2	0.239876
Ac	Biological Process	GO:0043242	7	negative regulation of protein complex disassembly	3	57	282	17141	3.2	0.239876
Ac	Biological Process	GO:1902806	8	regulation of cell cycle G1/S phase transition	5	153	282	17141	1.99	0.242804
Ac	Biological Process	GO:0030004	9	cellular monovalent inorganic cation homeostasis	4	104	282	17141	2.34	0.243168
Ac	Biological Process	GO:0032868	8	response to insulin	6	204	282	17141	1.79	0.243759
Ac	Biological Process	GO:0000920	5	cell separation after cytokinesis	2	17	282	17141	7.15	0.24507
Ac	Biological Process	GO:1902884	7	positive regulation of response to oxidative stress	2	17	282	17141	7.15	0.24507
Ac	Biological Process	GO:0031116	11	positive regulation of microtubule polymerization	2	17	282	17141	7.15	0.24507
Ac	Biological Process	GO:0006884	7	cell volume homeostasis	2	17	282	17141	7.15	0.24507
Ac	Biological Process	GO:0030011	5	maintenance of cell polarity	2	17	282	17141	7.15	0.24507
Ac	Biological Process	GO:0010592	9	positive regulation of lamellipodium assembly	2	17	282	17141	7.15	0.24507
Ac	Biological Process	GO:0046112	8	nucleobase biosynthetic process	2	17	282	17141	7.15	0.24507
Ac	Biological Process	GO:0071371	7	cellular response to gonadotropin stimulus	2	17	282	17141	7.15	0.24507
Ac	Biological Process	GO:0031468	7	nuclear envelope reassembly	2	17	282	17141	7.15	0.24507
Ac	Biological Process	GO:0048261	9	negative regulation of receptor-mediated endocytosis	2	17	282	17141	7.15	0.24507
Ac	Biological Process	GO:1901616	5	organic hydroxy compound catabolic process	3	58	282	17141	3.14	0.245956
Ac	Biological Process	GO:0032652	6	regulation of interleukin-1 production	3	58	282	17141	3.14	0.245956
Ac	Biological Process	GO:0071496	4	cellular response to external stimulus	7	257	282	17141	1.66	0.246923
Ac	Biological Process	GO:0009060	7	aerobic respiration	3	59	282	17141	3.09	0.252041
Ac	Biological Process	GO:0030308	7	negative regulation of cell growth	5	156	282	17141	1.95	0.253498
Ac	Biological Process	GO:0090087	6	regulation of peptide transport	6	208	282	17141	1.75	0.256033
Ac	Biological Process	GO:0060117	13	auditory receptor cell development	2	18	282	17141	6.75	0.257458
Ac	Biological Process	GO:0034114	6	regulation of heterotypic cell-cell adhesion	2	18	282	17141	6.75	0.257458
Ac	Biological Process	GO:0010288	6	response to lead ion	2	18	282	17141	6.75	0.257458
Ac	Biological Process	GO:0005980	9	glycogen catabolic process	2	18	282	17141	6.75	0.257458
Ac	Biological Process	GO:0050792	6	regulation of viral process	7	261	282	17141	1.63	0.257856
Ac	Biological Process	GO:1901607	10	alpha-amino acid biosynthetic process	3	60	282	17141	3.04	0.25813
Ac	Biological Process	GO:1901983	9	regulation of protein acetylation	3	60	282	17141	3.04	0.25813
Ac	Biological Process	GO:0071333	9	cellular response to glucose stimulus	3	60	282	17141	3.04	0.25813
Ac	Biological Process	GO:0010517	7	regulation of phospholipase activity	3	60	282	17141	3.04	0.25813
Ac	Biological Process	GO:0035304	9	regulation of protein dephosphorylation	3	61	282	17141	2.99	0.264222
Ac	Biological Process	GO:0017157	8	regulation of exocytosis	5	159	282	17141	1.91	0.264288
Ac	Biological Process	GO:0043902	5	positive regulation of multi-organism process	5	159	282	17141	1.91	0.264288
Ac	Biological Process	GO:0098602	4	single organism cell adhesion	7	264	282	17141	1.61	0.26614
Ac	Biological Process	GO:2000116	10	regulation of cysteine-type endopeptidase activity	6	212	282	17141	1.72	0.268455
Ac	Biological Process	GO:0002698	6	negative regulation of immune effector process	4	110	282	17141	2.21	0.269627
Ac	Biological Process	GO:0070555	6	response to interleukin-1	4	110	282	17141	2.21	0.269627
Ac	Biological Process	GO:0032376	9	positive regulation of cholesterol transport	2	19	282	17141	6.4	0.269644
Ac	Biological Process	GO:0009251	7	glucan catabolic process	2	19	282	17141	6.4	0.269644
Ac	Biological Process	GO:0070987	11	error-free translesion synthesis	2	19	282	17141	6.4	0.269644
Ac	Biological Process	GO:0032373	8	positive regulation of sterol transport	2	19	282	17141	6.4	0.269644
Ac	Biological Process	GO:2001273	8	regulation of glucose import in response to insulin stimulus	2	19	282	17141	6.4	0.269644
Ac	Biological Process	GO:0044247	7	cellular polysaccharide catabolic process	2	19	282	17141	6.4	0.269644
Ac	Biological Process	GO:0010954	10	positive regulation of protein processing	2	19	282	17141	6.4	0.269644
Ac	Biological Process	GO:0071218	7	cellular response to misfolded protein	2	19	282	17141	6.4	0.269644
Ac	Biological Process	GO:0090208	8	positive regulation of triglyceride metabolic process	2	19	282	17141	6.4	0.269644
Ac	Biological Process	GO:0030828	12	positive regulation of cGMP biosynthetic process	2	19	282	17141	6.4	0.269644
Ac	Biological Process	GO:0071498	5	cellular response to fluid shear stress	2	19	282	17141	6.4	0.269644
Ac	Biological Process	GO:0030220	10	platelet formation	2	19	282	17141	6.4	0.269644
Ac	Biological Process	GO:0046386	7	deoxyribose phosphate catabolic process	2	19	282	17141	6.4	0.269644
Ac	Biological Process	GO:0048857	4	neural nucleus development	3	62	282	17141	2.94	0.270313
Ac	Biological Process	GO:0043462	6	regulation of ATPase activity	3	62	282	17141	2.94	0.270313
Ac	Biological Process	GO:0060348	7	bone development	5	161	282	17141	1.89	0.271528
Ac	Biological Process	GO:0043241	6	protein complex disassembly	5	161	282	17141	1.89	0.271528
Ac	Biological Process	GO:0051168	8	nuclear export	5	161	282	17141	1.89	0.271528
Ac	Biological Process	GO:0071331	8	cellular response to hexose stimulus	3	63	282	17141	2.89	0.276403
Ac	Biological Process	GO:0060193	7	positive regulation of lipase activity	3	63	282	17141	2.89	0.276403
Ac	Biological Process	GO:0046324	7	regulation of glucose import	3	63	282	17141	2.89	0.276403
Ac	Biological Process	GO:0051592	6	response to calcium ion	4	112	282	17141	2.17	0.278521
Ac	Biological Process	GO:0009267	7	cellular response to starvation	4	112	282	17141	2.17	0.278521
Ac	Biological Process	GO:1901653	7	cellular response to peptide	7	269	282	17141	1.58	0.280095
Ac	Biological Process	GO:0009226	7	nucleotide-sugar biosynthetic process	2	20	282	17141	6.08	0.28163
Ac	Biological Process	GO:1901984	10	negative regulation of protein acetylation	2	20	282	17141	6.08	0.28163
Ac	Biological Process	GO:0010874	9	regulation of cholesterol efflux	2	20	282	17141	6.08	0.28163
Ac	Biological Process	GO:1903319	8	positive regulation of protein maturation	2	20	282	17141	6.08	0.28163
Ac	Biological Process	GO:0071276	7	cellular response to cadmium ion	2	20	282	17141	6.08	0.28163
Ac	Biological Process	GO:0031112	10	positive regulation of microtubule polymerization or depolymerization	2	20	282	17141	6.08	0.28163
Ac	Biological Process	GO:0036344	8	platelet morphogenesis	2	20	282	17141	6.08	0.28163
Ac	Biological Process	GO:0039702	9	viral budding via host ESCRT complex	2	20	282	17141	6.08	0.28163
Ac	Biological Process	GO:0001963	10	synaptic transmission, dopaminergic	2	20	282	17141	6.08	0.28163
Ac	Biological Process	GO:0042762	6	regulation of sulfur metabolic process	2	20	282	17141	6.08	0.28163
Ac	Biological Process	GO:0046037	11	GMP metabolic process	2	20	282	17141	6.08	0.28163
Ac	Biological Process	GO:0075733	7	intracellular transport of virus	3	64	282	17141	2.85	0.282491
Ac	Biological Process	GO:1901989	8	positive regulation of cell cycle phase transition	3	64	282	17141	2.85	0.282491
Ac	Biological Process	GO:0071326	7	cellular response to monosaccharide stimulus	3	64	282	17141	2.85	0.282491
Ac	Biological Process	GO:0006289	9	nucleotide-excision repair	4	113	282	17141	2.15	0.282979
Ac	Biological Process	GO:0043406	13	positive regulation of MAP kinase activity	6	217	282	17141	1.68	0.284163
Ac	Biological Process	GO:0010721	7	negative regulation of cell development	7	272	282	17141	1.56	0.288547
Ac	Biological Process	GO:0006970	4	response to osmotic stress	3	65	282	17141	2.81	0.288574
Ac	Biological Process	GO:1904035	8	regulation of epithelial cell apoptotic process	3	65	282	17141	2.81	0.288574
Ac	Biological Process	GO:1902581	4	multi-organism cellular localization	3	65	282	17141	2.81	0.288574
Ac	Biological Process	GO:1902583	6	multi-organism intracellular transport	3	65	282	17141	2.81	0.288574
Ac	Biological Process	GO:0006323	7	DNA packaging	5	166	282	17141	1.83	0.289773
Ac	Biological Process	GO:0097746	7	regulation of blood vessel diameter	4	115	282	17141	2.11	0.291913
Ac	Biological Process	GO:0032387	7	negative regulation of intracellular transport	4	115	282	17141	2.11	0.291913
Ac	Biological Process	GO:0035296	6	regulation of tube diameter	4	115	282	17141	2.11	0.291913
Ac	Biological Process	GO:0009063	9	cellular amino acid catabolic process	4	115	282	17141	2.11	0.291913
Ac	Biological Process	GO:0006334	9	nucleosome assembly	4	115	282	17141	2.11	0.291913
Ac	Biological Process	GO:0007004	10	telomere maintenance via telomerase	2	21	282	17141	5.79	0.293421
Ac	Biological Process	GO:0035196	12	production of miRNAs involved in gene silencing by miRNA	2	21	282	17141	5.79	0.293421
Ac	Biological Process	GO:0016578	11	histone deubiquitination	2	21	282	17141	5.79	0.293421
Ac	Biological Process	GO:0021697	14	cerebellar cortex formation	2	21	282	17141	5.79	0.293421
Ac	Biological Process	GO:0030825	11	positive regulation of cGMP metabolic process	2	21	282	17141	5.79	0.293421
Ac	Biological Process	GO:0030219	10	megakaryocyte differentiation	2	21	282	17141	5.79	0.293421
Ac	Biological Process	GO:0051900	7	regulation of mitochondrial depolarization	2	21	282	17141	5.79	0.293421
Ac	Biological Process	GO:0061025	5	membrane fusion	5	167	282	17141	1.82	0.293443
Ac	Biological Process	GO:0031047	9	gene silencing by RNA	4	116	282	17141	2.1	0.296388
Ac	Biological Process	GO:0046794	6	transport of virus	3	67	282	17141	2.72	0.300721
Ac	Biological Process	GO:0015908	10	fatty acid transport	3	67	282	17141	2.72	0.300721
Ac	Biological Process	GO:0070918	10	production of small RNA involved in gene silencing by RNA	2	22	282	17141	5.53	0.305018
Ac	Biological Process	GO:0050995	8	negative regulation of lipid catabolic process	2	22	282	17141	5.53	0.305018
Ac	Biological Process	GO:0015844	6	monoamine transport	2	22	282	17141	5.53	0.305018
Ac	Biological Process	GO:0000272	6	polysaccharide catabolic process	2	22	282	17141	5.53	0.305018
Ac	Biological Process	GO:0031050	9	dsRNA fragmentation	2	22	282	17141	5.53	0.305018
Ac	Biological Process	GO:0002719	8	negative regulation of cytokine production involved in immune response	2	22	282	17141	5.53	0.305018
Ac	Biological Process	GO:0030826	11	regulation of cGMP biosynthetic process	2	22	282	17141	5.53	0.305018
Ac	Biological Process	GO:0010894	9	negative regulation of steroid biosynthetic process	2	22	282	17141	5.53	0.305018
Ac	Biological Process	GO:1901685	5	glutathione derivative metabolic process	2	22	282	17141	5.53	0.305018
Ac	Biological Process	GO:0031935	11	regulation of chromatin silencing	2	22	282	17141	5.53	0.305018
Ac	Biological Process	GO:0060236	10	regulation of mitotic spindle organization	2	22	282	17141	5.53	0.305018
Ac	Biological Process	GO:0021895	11	cerebral cortex neuron differentiation	2	22	282	17141	5.53	0.305018
Ac	Biological Process	GO:0051788	6	response to misfolded protein	2	22	282	17141	5.53	0.305018
Ac	Biological Process	GO:1901687	6	glutathione derivative biosynthetic process	2	22	282	17141	5.53	0.305018
Ac	Biological Process	GO:0021952	15	central nervous system projection neuron axonogenesis	2	22	282	17141	5.53	0.305018
Ac	Biological Process	GO:0007032	6	endosome organization	3	68	282	17141	2.68	0.306782
Ac	Biological Process	GO:0002526	6	acute inflammatory response	3	68	282	17141	2.68	0.306782
Ac	Biological Process	GO:0007052	9	mitotic spindle organization	3	68	282	17141	2.68	0.306782
Ac	Biological Process	GO:2000146	7	negative regulation of cell motility	6	225	282	17141	1.62	0.309638
Ac	Biological Process	GO:1902850	8	microtubule cytoskeleton organization involved in mitosis	3	69	282	17141	2.64	0.312833
Ac	Biological Process	GO:0010923	10	negative regulation of phosphatase activity	3	69	282	17141	2.64	0.312833
Ac	Biological Process	GO:0045979	8	positive regulation of nucleoside metabolic process	2	23	282	17141	5.29	0.316426
Ac	Biological Process	GO:0046755	8	viral budding	2	23	282	17141	5.29	0.316426
Ac	Biological Process	GO:0033032	8	regulation of myeloid cell apoptotic process	2	23	282	17141	5.29	0.316426
Ac	Biological Process	GO:0009065	11	glutamine family amino acid catabolic process	2	23	282	17141	5.29	0.316426
Ac	Biological Process	GO:1902592	7	multi-organism membrane budding	2	23	282	17141	5.29	0.316426
Ac	Biological Process	GO:1902590	5	multi-organism organelle organization	2	23	282	17141	5.29	0.316426
Ac	Biological Process	GO:0048488	10	synaptic vesicle endocytosis	2	23	282	17141	5.29	0.316426
Ac	Biological Process	GO:1903580	11	positive regulation of ATP metabolic process	2	23	282	17141	5.29	0.316426
Ac	Biological Process	GO:0046835	7	carbohydrate phosphorylation	2	23	282	17141	5.29	0.316426
Ac	Biological Process	GO:0071379	8	cellular response to prostaglandin stimulus	2	23	282	17141	5.29	0.316426
Ac	Biological Process	GO:0071426	10	ribonucleoprotein complex export from nucleus	4	121	282	17141	2.01	0.318811
Ac	Biological Process	GO:0051279	10	regulation of release of sequestered calcium ion into cytosol	3	70	282	17141	2.61	0.318872
Ac	Biological Process	GO:0021954	11	central nervous system neuron development	3	70	282	17141	2.61	0.318872
Ac	Biological Process	GO:0099024	6	plasma membrane invagination	3	70	282	17141	2.61	0.318872
Ac	Biological Process	GO:0007162	6	negative regulation of cell adhesion	6	228	282	17141	1.6	0.319276
Ac	Biological Process	GO:0050796	10	regulation of insulin secretion	5	174	282	17141	1.75	0.319284
Ac	Biological Process	GO:1901136	5	carbohydrate derivative catabolic process	5	174	282	17141	1.75	0.319284
Ac	Biological Process	GO:0051146	7	striated muscle cell differentiation	5	175	282	17141	1.74	0.322993
Ac	Biological Process	GO:0033135	10	regulation of peptidyl-serine phosphorylation	4	122	282	17141	1.99	0.3233
Ac	Biological Process	GO:0010469	7	regulation of receptor activity	4	122	282	17141	1.99	0.3233
Ac	Biological Process	GO:0043331	6	response to dsRNA	3	71	282	17141	2.57	0.324899
Ac	Biological Process	GO:0006446	9	regulation of translational initiation	3	71	282	17141	2.57	0.324899
[truncated: 11,222 more rows]

## Sheet: KEGG-RBCs
Category2	Category1	Modification	Terms	Mapping	Background	All Mapping	All Background	Fold enrichment	p value
Global and overview maps	1. Metabolism	Ac	hsa01200 Carbon metabolism	23	115	172	7090	8.24	2.8134e-25
Global and overview maps	1. Metabolism	Ac	hsa01230 Biosynthesis of amino acids	15	72	172	7090	8.59	1.12e-10
Global and overview maps	1. Metabolism	Ac	hsa01100 Metabolic pathways	58	1253	172	7090	1.91	2.15e-07
Global and overview maps	1. Metabolism	Cr	hsa01200 Carbon metabolism	20	115	186	7090	6.63	1.09e-11
Global and overview maps	1. Metabolism	Cr	hsa01230 Biosynthesis of amino acids	14	72	186	7090	7.41	3.54e-09
Global and overview maps	1. Metabolism	Cr	hsa01100 Metabolic pathways	53	1253	186	7090	1.61	0.000152024
Global and overview maps	1. Metabolism	Hib	hsa01200 Carbon metabolism	25	115	237	7090	6.5	1.2264e-20
Global and overview maps	1. Metabolism	Hib	hsa01230 Biosynthesis of amino acids	16	72	237	7090	6.65	1.14e-09
Global and overview maps	1. Metabolism	Hib	hsa01100 Metabolic pathways	67	1253	237	7090	1.6	2.8e-05
Global and overview maps	1. Metabolism	Hib	hsa01210 2-Oxocarboxylic acid metabolism	2	17	237	7090	3.52	0.10895
Global and overview maps	1. Metabolism	Ph	hsa01200 Carbon metabolism	14	115	277	7090	3.12	0.000142343
Global and overview maps	1. Metabolism	Ph	hsa01230 Biosynthesis of amino acids	5	72	277	7090	1.78	0.149609
Global and overview maps	1. Metabolism	Ub	hsa01200 Carbon metabolism	6	115	114	7090	3.24	0.0103095
Global and overview maps	1. Metabolism	Ub	hsa01230 Biosynthesis of amino acids	4	72	114	7090	3.46	0.0282568
Carbohydrate metabolism	1. Metabolism	Ac	hsa00010 Glycolysis / Gluconeogenesis	16	67	172	7090	9.84	2.58e-12
Carbohydrate metabolism	1. Metabolism	Ac	hsa00030 Pentose phosphate pathway	11	30	172	7090	15.11	4.57e-11
Carbohydrate metabolism	1. Metabolism	Ac	hsa00051 Fructose and mannose metabolism	7	33	172	7090	8.74	1.1e-05
Carbohydrate metabolism	1. Metabolism	Ac	hsa00620 Pyruvate metabolism	7	39	172	7090	7.4	3.5e-05
Carbohydrate metabolism	1. Metabolism	Ac	hsa00520 Amino sugar and nucleotide sugar metabolism	6	47	172	7090	5.26	0.000878925
Carbohydrate metabolism	1. Metabolism	Ac	hsa00052 Galactose metabolism	4	31	172	7090	5.32	0.00631033
Carbohydrate metabolism	1. Metabolism	Ac	hsa00630 Glyoxylate and dicarboxylate metabolism	3	28	172	7090	4.42	0.0294671
Carbohydrate metabolism	1. Metabolism	Ac	hsa00500 Starch and sucrose metabolism	3	34	172	7090	3.64	0.0484723
Carbohydrate metabolism	1. Metabolism	Ac	hsa00020 Citrate cycle (TCA cycle)	2	30	172	7090	2.75	0.164089
Carbohydrate metabolism	1. Metabolism	Ac	hsa00640 Propanoate metabolism	2	32	172	7090	2.58	0.181503
Carbohydrate metabolism	1. Metabolism	Cr	hsa00010 Glycolysis / Gluconeogenesis	15	67	186	7090	8.53	1.14e-10
Carbohydrate metabolism	1. Metabolism	Cr	hsa00030 Pentose phosphate pathway	9	30	186	7090	11.44	4.31e-08
Carbohydrate metabolism	1. Metabolism	Cr	hsa00620 Pyruvate metabolism	9	39	186	7090	8.8	5.21e-07
Carbohydrate metabolism	1. Metabolism	Cr	hsa00051 Fructose and mannose metabolism	7	33	186	7090	8.09	1.83e-05
Carbohydrate metabolism	1. Metabolism	Cr	hsa00520 Amino sugar and nucleotide sugar metabolism	6	47	186	7090	4.87	0.00131976
Carbohydrate metabolism	1. Metabolism	Cr	hsa00020 Citrate cycle (TCA cycle)	3	30	186	7090	3.81	0.0429282
Carbohydrate metabolism	1. Metabolism	Cr	hsa00052 Galactose metabolism	3	31	186	7090	3.69	0.0466393
Carbohydrate metabolism	1. Metabolism	Cr	hsa00040 Pentose and glucuronate interconversions	3	33	186	7090	3.47	0.0545183
Carbohydrate metabolism	1. Metabolism	Cr	hsa00500 Starch and sucrose metabolism	3	34	186	7090	3.36	0.0586813
Carbohydrate metabolism	1. Metabolism	Cr	hsa00630 Glyoxylate and dicarboxylate metabolism	2	28	186	7090	2.72	0.166416
Carbohydrate metabolism	1. Metabolism	Cr	hsa00640 Propanoate metabolism	2	32	186	7090	2.38	0.204508
Carbohydrate metabolism	1. Metabolism	Hib	hsa00010 Glycolysis / Gluconeogenesis	15	67	237	7090	6.7	3.43e-09
Carbohydrate metabolism	1. Metabolism	Hib	hsa00030 Pentose phosphate pathway	10	30	237	7090	9.97	2.41e-08
Carbohydrate metabolism	1. Metabolism	Hib	hsa00620 Pyruvate metabolism	9	39	237	7090	6.9	3.95e-06
Carbohydrate metabolism	1. Metabolism	Hib	hsa00051 Fructose and mannose metabolism	6	33	237	7090	5.44	0.000679218
Carbohydrate metabolism	1. Metabolism	Hib	hsa00520 Amino sugar and nucleotide sugar metabolism	6	47	237	7090	3.82	0.00445999
Carbohydrate metabolism	1. Metabolism	Hib	hsa00630 Glyoxylate and dicarboxylate metabolism	4	28	237	7090	4.27	0.0132598
Carbohydrate metabolism	1. Metabolism	Hib	hsa00020 Citrate cycle (TCA cycle)	4	30	237	7090	3.99	0.0168506
Carbohydrate metabolism	1. Metabolism	Hib	hsa00500 Starch and sucrose metabolism	4	34	237	7090	3.52	0.0257157
Carbohydrate metabolism	1. Metabolism	Hib	hsa00052 Galactose metabolism	3	31	237	7090	2.9	0.0835107
Carbohydrate metabolism	1. Metabolism	Hib	hsa00640 Propanoate metabolism	3	32	237	7090	2.8	0.0899777
Carbohydrate metabolism	1. Metabolism	Hib	hsa00040 Pentose and glucuronate interconversions	2	33	237	7090	1.81	0.302782
Carbohydrate metabolism	1. Metabolism	Ng	hsa00010 Glycolysis / Gluconeogenesis	2	67	119	7090	1.78	0.310512
Carbohydrate metabolism	1. Metabolism	Ph	hsa00030 Pentose phosphate pathway	7	30	277	7090	5.97	0.000120926
Carbohydrate metabolism	1. Metabolism	Ph	hsa00010 Glycolysis / Gluconeogenesis	9	67	277	7090	3.44	0.00108788
Carbohydrate metabolism	1. Metabolism	Ph	hsa00020 Citrate cycle (TCA cycle)	5	30	277	7090	4.27	0.00560526
Carbohydrate metabolism	1. Metabolism	Ph	hsa00620 Pyruvate metabolism	5	39	277	7090	3.28	0.0170362
Carbohydrate metabolism	1. Metabolism	Ph	hsa00520 Amino sugar and nucleotide sugar metabolism	4	47	277	7090	2.18	0.11008
Carbohydrate metabolism	1. Metabolism	Ph	hsa00051 Fructose and mannose metabolism	3	33	277	7090	2.33	0.136709
Carbohydrate metabolism	1. Metabolism	Ph	hsa00500 Starch and sucrose metabolism	3	34	277	7090	2.26	0.145863
Carbohydrate metabolism	1. Metabolism	Ph	hsa00630 Glyoxylate and dicarboxylate metabolism	2	28	277	7090	1.83	0.299438
Carbohydrate metabolism	1. Metabolism	Ph	hsa00052 Galactose metabolism	2	31	277	7090	1.65	0.343027
Carbohydrate metabolism	1. Metabolism	Ph	hsa00640 Propanoate metabolism	2	32	277	7090	1.6	0.357378
Carbohydrate metabolism	1. Metabolism	Ub	hsa00010 Glycolysis / Gluconeogenesis	4	67	114	7090	3.71	0.0223672
Carbohydrate metabolism	1. Metabolism	Ub	hsa00630 Glyoxylate and dicarboxylate metabolism	2	28	114	7090	4.44	0.0738833
Carbohydrate metabolism	1. Metabolism	Ub	hsa00020 Citrate cycle (TCA cycle)	2	30	114	7090	4.15	0.0833021
Carbohydrate metabolism	1. Metabolism	Ub	hsa00051 Fructose and mannose metabolism	2	33	114	7090	3.77	0.0980651
Xenobiotics biodegradation and metabolism	1. Metabolism	Ac	hsa00983 Drug metabolism - other enzymes	3	77	172	7090	1.61	0.286954
Xenobiotics biodegradation and metabolism	1. Metabolism	Cr	hsa00983 Drug metabolism - other enzymes	4	77	186	7090	1.98	0.143102
Xenobiotics biodegradation and metabolism	1. Metabolism	Hib	hsa00983 Drug metabolism - other enzymes	6	77	237	7090	2.33	0.0432687
Xenobiotics biodegradation and metabolism	1. Metabolism	Hib	hsa00980 Metabolism of xenobiotics by cytochrome P450	4	73	237	7090	1.64	0.227012
Xenobiotics biodegradation and metabolism	1. Metabolism	Ub	hsa00983 Drug metabolism - other enzymes	4	77	114	7090	3.23	0.0349898
Energy metabolism	1. Metabolism	Ac	hsa00910 Nitrogen metabolism	4	17	172	7090	9.7	0.00062168
Energy metabolism	1. Metabolism	Ac	hsa00920 Sulfur metabolism	2	9	172	7090	9.16	0.0188313
Energy metabolism	1. Metabolism	Cr	hsa00910 Nitrogen metabolism	3	17	186	7090	6.73	0.00921109
Energy metabolism	1. Metabolism	Hib	hsa00910 Nitrogen metabolism	3	17	237	7090	5.28	0.0177275
Energy metabolism	1. Metabolism	Ng	hsa00910 Nitrogen metabolism	2	17	119	7090	7.01	0.0322338
Energy metabolism	1. Metabolism	Ph	hsa00910 Nitrogen metabolism	3	17	277	7090	4.52	0.0267208
Energy metabolism	1. Metabolism	Ub	hsa00910 Nitrogen metabolism	2	17	114	7090	7.32	0.0297786
Lipid metabolism	1. Metabolism	Ac	hsa00590 Arachidonic acid metabolism	5	62	172	7090	3.32	0.0168429
Lipid metabolism	1. Metabolism	Ac	hsa00565 Ether lipid metabolism	2	44	172	7090	1.87	0.289362
Nucleotide metabolism	1. Metabolism	Ac	hsa00230 Purine metabolism	10	171	172	7090	2.41	0.00851199
Nucleotide metabolism	1. Metabolism	Cr	hsa00230 Purine metabolism	10	171	186	7090	2.23	0.0142609
Nucleotide metabolism	1. Metabolism	Hib	hsa00230 Purine metabolism	17	171	237	7090	2.97	5.23e-05
Amino acid metabolism	1. Metabolism	Ac	hsa00270 Cysteine and methionine metabolism	8	44	172	7090	7.49	8.57e-06
Amino acid metabolism	1. Metabolism	Ac	hsa00250 Alanine, aspartate and glutamate metabolism	3	35	172	7090	3.53	0.0521032
Amino acid metabolism	1. Metabolism	Ac	hsa00220 Arginine biosynthesis	2	20	172	7090	4.12	0.0835919
Amino acid metabolism	1. Metabolism	Ac	hsa00260 Glycine, serine and threonine metabolism	2	40	172	7090	2.06	0.253135
Amino acid metabolism	1. Metabolism	Cr	hsa00270 Cysteine and methionine metabolism	9	44	186	7090	7.8	1.56e-06
Amino acid metabolism	1. Metabolism	Cr	hsa00220 Arginine biosynthesis	2	20	186	7090	3.81	0.0955521
Amino acid metabolism	1. Metabolism	Cr	hsa00330 Arginine and proline metabolism	3	48	186	7090	2.38	0.13077
Amino acid metabolism	1. Metabolism	Cr	hsa00250 Alanine, aspartate and glutamate metabolism	2	35	186	7090	2.18	0.233657
Amino acid metabolism	1. Metabolism	Cr	hsa00260 Glycine, serine and threonine metabolism	2	40	186	7090	1.91	0.28264
Amino acid metabolism	1. Metabolism	Cr	hsa00380 Tryptophan metabolism	2	40	186	7090	1.91	0.28264
Amino acid metabolism	1. Metabolism	Hib	hsa00270 Cysteine and methionine metabolism	9	44	237	7090	6.12	1.14e-05
Amino acid metabolism	1. Metabolism	Hib	hsa00220 Arginine biosynthesis	3	20	237	7090	4.49	0.0276181
Amino acid metabolism	1. Metabolism	Hib	hsa00250 Alanine, aspartate and glutamate metabolism	3	35	237	7090	2.56	0.110563
Amino acid metabolism	1. Metabolism	Hib	hsa00350 Tyrosine metabolism	2	35	237	7090	1.71	0.327641
Amino acid metabolism	1. Metabolism	Ph	hsa00270 Cysteine and methionine metabolism	3	44	277	7090	1.75	0.246004
Amino acid metabolism	1. Metabolism	Ub	hsa00270 Cysteine and methionine metabolism	4	44	114	7090	5.65	0.00524551
Amino acid metabolism	1. Metabolism	Ub	hsa00260 Glycine, serine and threonine metabolism	2	40	114	7090	3.11	0.134955
Metabolism of other amino acids	1. Metabolism	Ac	hsa00480 Glutathione metabolism	5	55	172	7090	3.75	0.010363
Metabolism of other amino acids	1. Metabolism	Cr	hsa00480 Glutathione metabolism	5	55	186	7090	3.47	0.0141887
Metabolism of other amino acids	1. Metabolism	Hib	hsa00480 Glutathione metabolism	8	55	237	7090	4.35	0.000433206
Metabolism of other amino acids	1. Metabolism	Ub	hsa00480 Glutathione metabolism	3	55	114	7090	3.39	0.0581321
Glycan biosynthesis and metabolism	1. Metabolism	Ng	hsa00531 Glycosaminoglycan degradation	2	19	119	7090	6.27	0.0396601
Glycan biosynthesis and metabolism	1. Metabolism	Ng	hsa00563 Glycosylphosphatidylinositol (GPI)-anchor biosynthesis	2	25	119	7090	4.77	0.0652216
Glycan biosynthesis and metabolism	1. Metabolism	Ng	hsa00510 N-Glycan biosynthesis	2	49	119	7090	2.43	0.198488
Metabolism of cofactors and vitamins	1. Metabolism	Ac	hsa00860 Porphyrin and chlorophyll metabolism	6	41	172	7090	6.03	0.000415049
Metabolism of cofactors and vitamins	1. Metabolism	Ac	hsa00740 Riboflavin metabolism	2	8	172	7090	10.31	0.0148818
Metabolism of cofactors and vitamins	1. Metabolism	Ac	hsa00730 Thiamine metabolism	2	15	172	7090	5.5	0.0499522
Metabolism of cofactors and vitamins	1. Metabolism	Ac	hsa00790 Folate biosynthesis	2	26	172	7090	3.17	0.130324
Metabolism of cofactors and vitamins	1. Metabolism	Cr	hsa00860 Porphyrin and chlorophyll metabolism	5	41	186	7090	4.65	0.00410084
Metabolism of cofactors and vitamins	1. Metabolism	Hib	hsa00860 Porphyrin and chlorophyll metabolism	5	41	237	7090	3.65	0.0112333
Metabolism of cofactors and vitamins	1. Metabolism	Hib	hsa00740 Riboflavin metabolism	2	8	237	7090	7.48	0.027274
Metabolism of cofactors and vitamins	1. Metabolism	Hib	hsa00730 Thiamine metabolism	2	15	237	7090	3.99	0.087811
Metabolism of cofactors and vitamins	1. Metabolism	Hib	hsa00760 Nicotinate and nicotinamide metabolism	2	28	237	7090	2.14	0.240188
Metabolism of cofactors and vitamins	1. Metabolism	Ng	hsa00860 Porphyrin and chlorophyll metabolism	2	41	119	7090	2.91	0.150436
Metabolism of cofactors and vitamins	1. Metabolism	Ph	hsa00860 Porphyrin and chlorophyll metabolism	4	41	277	7090	2.5	0.0746215
Metabolism of cofactors and vitamins	1. Metabolism	Ph	hsa00770 Pantothenate and CoA biosynthesis	2	18	277	7090	2.84	0.154638
Metabolism of cofactors and vitamins	1. Metabolism	Ph	hsa00670 One carbon pool by folate	2	19	277	7090	2.69	0.1686
Metabolism of cofactors and vitamins	1. Metabolism	Ph	hsa00790 Folate biosynthesis	2	26	277	7090	1.97	0.270105
Metabolism of cofactors and vitamins	1. Metabolism	Ub	hsa00740 Riboflavin metabolism	2	8	114	7090	15.55	0.00673597
Metabolism of cofactors and vitamins	1. Metabolism	Ub	hsa00730 Thiamine metabolism	2	15	114	7090	8.29	0.0234746
Metabolism of cofactors and vitamins	1. Metabolism	Ub	hsa00860 Porphyrin and chlorophyll metabolism	2	41	114	7090	3.03	0.140455
2.Transcription	2. Genetic Information Processing	Ph	hsa03040 Spliceosome	11	130	277	7090	2.17	0.0125226
Translation	2. Genetic Information Processing	Ph	hsa03013 RNA transport	18	165	277	7090	2.79	7.1e-05
Translation	2. Genetic Information Processing	Ph	hsa03015 mRNA surveillance pathway	8	88	277	7090	2.33	0.0211602
Translation	2. Genetic Information Processing	Ub	hsa03015 mRNA surveillance pathway	3	88	114	7090	2.12	0.16804
Translation	2. Genetic Information Processing	Ub	hsa03013 RNA transport	4	165	114	7090	1.51	0.273997
Folding, sorting and degradation	2. Genetic Information Processing	Ac	hsa03050 Proteasome	14	44	172	7090	13.12	7.57e-13
Folding, sorting and degradation	2. Genetic Information Processing	Ac	hsa04141 Protein processing in endoplasmic reticulum	11	165	172	7090	2.75	0.00216089
Folding, sorting and degradation	2. Genetic Information Processing	Ac	hsa03018 RNA degradation	4	76	172	7090	2.17	0.112418
Folding, sorting and degradation	2. Genetic Information Processing	Cr	hsa03050 Proteasome	22	44	186	7090	19.06	7.1085e-51
Folding, sorting and degradation	2. Genetic Information Processing	Cr	hsa04141 Protein processing in endoplasmic reticulum	15	165	186	7090	3.47	2.53e-05
Folding, sorting and degradation	2. Genetic Information Processing	Cr	hsa04120 Ubiquitin mediated proteolysis	6	137	186	7090	1.67	0.150548
Folding, sorting and degradation	2. Genetic Information Processing	Hib	hsa03050 Proteasome	24	44	237	7090	16.32	1.15e-24
Folding, sorting and degradation	2. Genetic Information Processing	Hib	hsa04141 Protein processing in endoplasmic reticulum	16	165	237	7090	2.9	0.000117168
Folding, sorting and degradation	2. Genetic Information Processing	Hib	hsa04120 Ubiquitin mediated proteolysis	9	137	237	7090	1.97	0.0396362
Folding, sorting and degradation	2. Genetic Information Processing	Ng	hsa04141 Protein processing in endoplasmic reticulum	5	165	119	7090	1.81	0.143705
Folding, sorting and degradation	2. Genetic Information Processing	Ph	hsa03050 Proteasome	10	44	277	7090	5.82	5.38e-06
Folding, sorting and degradation	2. Genetic Information Processing	Ph	hsa04141 Protein processing in endoplasmic reticulum	19	165	277	7090	2.95	2.08e-05
Folding, sorting and degradation	2. Genetic Information Processing	Ph	hsa04130 SNARE interactions in vesicular transport	4	34	277	7090	3.01	0.0421192
Folding, sorting and degradation	2. Genetic Information Processing	Ph	hsa03060 Protein export	2	23	277	7090	2.23	0.226115
Folding, sorting and degradation	2. Genetic Information Processing	Ub	hsa03050 Proteasome	19	44	114	7090	26.86	8.75e-14
Folding, sorting and degradation	2. Genetic Information Processing	Ub	hsa04141 Protein processing in endoplasmic reticulum	8	165	114	7090	3.02	0.00494105
Folding, sorting and degradation	2. Genetic Information Processing	Ub	hsa04120 Ubiquitin mediated proteolysis	7	137	114	7090	3.18	0.00638085
Folding, sorting and degradation	2. Genetic Information Processing	Ub	hsa04130 SNARE interactions in vesicular transport	2	34	114	7090	3.66	0.10314
Replication and repair	2. Genetic Information Processing	Cr	hsa03420 Nucleotide excision repair	2	45	186	7090	1.69	0.331364
Replication and repair	2. Genetic Information Processing	Hib	hsa03420 Nucleotide excision repair	4	45	237	7090	2.66	0.0623525
Replication and repair	2. Genetic Information Processing	Ub	hsa03420 Nucleotide excision repair	2	45	114	7090	2.76	0.162902
transduction	3. Environmental Information Processing	Ac	hsa04066 HIF-1 signaling pathway	11	108	172	7090	4.2	5.59e-05
transduction	3. Environmental Information Processing	Cr	hsa04066 HIF-1 signaling pathway	10	108	186	7090	3.53	0.000505689
transduction	3. Environmental Information Processing	Cr	hsa04390 Hippo signaling pathway	7	156	186	7090	1.71	0.115419
transduction	3. Environmental Information Processing	Hib	hsa04066 HIF-1 signaling pathway	11	108	237	7090	3.05	0.000911509
transduction	3. Environmental Information Processing	Hib	hsa04390 Hippo signaling pathway	8	156	237	7090	1.53	0.150971
transduction	3. Environmental Information Processing	Hib	hsa04152 AMPK signaling pathway	6	119	237	7090	1.51	0.207271
transduction	3. Environmental Information Processing	Hib	hsa04370 VEGF signaling pathway	3	58	237	7090	1.55	0.306341
transduction	3. Environmental Information Processing	Ng	hsa04066 HIF-1 signaling pathway	4	108	119	7090	2.21	0.10762
transduction	3. Environmental Information Processing	Ph	hsa04152 AMPK signaling pathway	8	119	277	7090	1.72	0.0934141
transduction	3. Environmental Information Processing	Ph	hsa04012 ErbB signaling pathway	6	85	277	7090	1.81	0.11429
transduction	3. Environmental Information Processing	Ph	hsa04066 HIF-1 signaling pathway	7	108	277	7090	1.66	0.129036
transduction	3. Environmental Information Processing	Ub	hsa04390 Hippo signaling pathway	8	156	114	7090	3.19	0.00351768
transduction	3. Environmental Information Processing	Ub	hsa04066 HIF-1 signaling pathway	3	108	114	7090	1.73	0.251292
Signaling molecules and interaction	3. Environmental Information Processing	Ng	hsa04512 ECM-receptor interaction	8	81	119	7090	5.88	5.76e-05
Signaling molecules and interaction	3. Environmental Information Processing	Ng	hsa04514 Cell adhesion molecules (CAMs)	6	157	119	7090	2.28	0.048159
and catabolism	4. Cellular Processes	Ac	hsa04146 Peroxisome	3	82	172	7090	1.51	0.320314
and catabolism	4. Cellular Processes	Hib	hsa04144 Endocytosis	18	255	237	7090	2.11	0.00212365
and catabolism	4. Cellular Processes	Ng	hsa04145 Phagosome	11	168	119	7090	3.9	0.000109832
and catabolism	4. Cellular Processes	Ng	hsa04142 Lysosome	8	128	119	7090	3.72	0.0013295
and catabolism	4. Cellular Processes	Ph	hsa04144 Endocytosis	21	255	277	7090	2.11	0.000943087
and catabolism	4. Cellular Processes	Ph	hsa04140 Autophagy - animal	12	130	277	7090	2.36	0.00470413
and catabolism	4. Cellular Processes	Ph	hsa04136 Autophagy - other	5	34	277	7090	3.76	0.00964081
and catabolism	4. Cellular Processes	Ph	hsa04137 Mitophagy - animal	5	60	277	7090	2.13	0.08413
and catabolism	4. Cellular Processes	Ub	hsa04136 Autophagy - other	2	34	114	7090	3.66	0.10314
and catabolism	4. Cellular Processes	Ub	hsa04144 Endocytosis	7	255	114	7090	1.71	0.115827
growth and death	4. Cellular Processes	Ac	hsa04216 Ferroptosis	2	41	172	7090	2.01	0.262193
growth and death	4. Cellular Processes	Cr	hsa04114 Oocyte meiosis	8	125	186	7090	2.44	0.0167111
growth and death	4. Cellular Processes	Cr	hsa04110 Cell cycle	5	124	186	7090	1.54	0.225828
growth and death	4. Cellular Processes	Cr	hsa04216 Ferroptosis	2	41	186	7090	1.86	0.29243
growth and death	4. Cellular Processes	Hib	hsa04114 Oocyte meiosis	10	125	237	7090	2.39	0.00884165
growth and death	4. Cellular Processes	Hib	hsa04110 Cell cycle	7	124	237	7090	1.69	0.120923
growth and death	4. Cellular Processes	Ng	hsa04216 Ferroptosis	3	41	119	7090	4.36	0.0309465
growth and death	4. Cellular Processes	Ph	hsa04216 Ferroptosis	3	41	277	7090	1.87	0.214668
growth and death	4. Cellular Processes	Ub	hsa04114 Oocyte meiosis	7	125	114	7090	3.48	0.00387104
growth and death	4. Cellular Processes	Ub	hsa04110 Cell cycle	5	124	114	7090	2.51	0.0490651
growth and death	4. Cellular Processes	Ub	hsa04216 Ferroptosis	2	41	114	7090	3.03	0.140455
growth and death	4. Cellular Processes	Ub	hsa04210 Apoptosis	4	137	114	7090	1.82	0.17834
community - eukaryotes	4. Cellular Processes	Ac	hsa04520 Adherens junction	3	72	172	7090	1.72	0.253917
community - eukaryotes	4. Cellular Processes	Cr	hsa04530 Tight junction	9	169	186	7090	2.03	0.0333722
community - eukaryotes	4. Cellular Processes	Cr	hsa04520 Adherens junction	3	72	186	7090	1.59	0.29266
community - eukaryotes	4. Cellular Processes	Hib	hsa04530 Tight junction	10	169	237	7090	1.77	0.0564154
community - eukaryotes	4. Cellular Processes	Hib	hsa04520 Adherens junction	5	72	237	7090	2.08	0.092249
community - eukaryotes	4. Cellular Processes	Ng	hsa04510 Focal adhesion	6	200	119	7090	1.79	0.119381
community - eukaryotes	4. Cellular Processes	Ng	hsa04520 Adherens junction	3	72	119	7090	2.48	0.119977
community - eukaryotes	4. Cellular Processes	Ph	hsa04530 Tight junction	18	169	277	7090	2.73	9.72e-05
community - eukaryotes	4. Cellular Processes	Ub	hsa04520 Adherens junction	2	72	114	7090	1.73	0.322752
Cell motility	4. Cellular Processes	Hib	hsa04810 Regulation of actin cytoskeleton	12	220	237	7090	1.63	0.0645405
Cell motility	4. Cellular Processes	Ph	hsa04810 Regulation of actin cytoskeleton	17	220	277	7090	1.98	0.00545286
system	5. Organismal Systems	Ac	hsa04612 Antigen processing and presentation	7	92	172	7090	3.14	0.0067923
system	5. Organismal Systems	Ac	hsa04610 Complement and coagulation cascades	4	79	172	7090	2.09	0.124742
system	5. Organismal Systems	Cr	hsa04612 Antigen processing and presentation	8	92	186	7090	3.31	0.00273974
system	5. Organismal Systems	Cr	hsa04610 Complement and coagulation cascades	7	79	186	7090	3.38	0.00450429
system	5. Organismal Systems	Cr	hsa04670 Leukocyte transendothelial migration	5	113	186	7090	1.69	0.175061
system	5. Organismal Systems	Hib	hsa04612 Antigen processing and presentation	9	92	237	7090	2.93	0.00347457
system	5. Organismal Systems	Hib	hsa04670 Leukocyte transendothelial migration	6	113	237	7090	1.59	0.176522
system	5. Organismal Systems	Ng	hsa04610 Complement and coagulation cascades	37	79	119	7090	27.9	1e-160
system	5. Organismal Systems	Ng	hsa04640 Hematopoietic cell lineage	11	103	119	7090	6.36	1.02e-06
system	5. Organismal Systems	Ng	hsa04611 Platelet activation	5	123	119	7090	2.42	0.0554656
system	5. Organismal Systems	Ng	hsa04612 Antigen processing and presentation	3	92	119	7090	1.94	0.200523
system	5. Organismal Systems	Ph	hsa04610 Complement and coagulation cascades	8	79	277	7090	2.59	0.0115821
system	5. Organismal Systems	Ph	hsa04670 Leukocyte transendothelial migration	9	113	277	7090	2.04	0.0322052
system	5. Organismal Systems	Ph	hsa04666 Fc gamma R-mediated phagocytosis	7	99	277	7090	1.81	0.0917512
system	5. Organismal Systems	Ph	hsa04611 Platelet activation	8	123	277	7090	1.66	0.107772
system	5. Organismal Systems	Ph	hsa04612 Antigen processing and presentation	6	92	277	7090	1.67	0.149909
system	5. Organismal Systems	Ub	hsa04612 Antigen processing and presentation	4	92	114	7090	2.7	0.0603291
adaptation	5. Organismal Systems	Cr	hsa04710 Circadian rhythm	2	30	186	7090	2.54	0.185319
adaptation	5. Organismal Systems	Hib	hsa04710 Circadian rhythm	2	30	237	7090	1.99	0.265236
system	5. Organismal Systems	Ac	hsa04922 Glucagon signaling pathway	6	105	172	7090	2.36	0.0418994
system	5. Organismal Systems	Ac	hsa04919 Thyroid hormone signaling pathway	5	120	172	7090	1.72	0.166275
system	5. Organismal Systems	Ac	hsa03320 PPAR signaling pathway	3	75	172	7090	1.65	0.273684
system	5. Organismal Systems	Ac	hsa04918 Thyroid hormone synthesis	3	75	172	7090	1.65	0.273684
system	5. Organismal Systems	Cr	hsa04922 Glucagon signaling pathway	7	105	186	7090	2.54	0.020082
system	5. Organismal Systems	Cr	hsa04918 Thyroid hormone synthesis	4	75	186	7090	2.03	0.133607
system	5. Organismal Systems	Cr	hsa04915 Estrogen signaling pathway	6	134	186	7090	1.71	0.139854
system	5. Organismal Systems	Cr	hsa04919 Thyroid hormone signaling pathway	5	120	186	7090	1.59	0.206856
system	5. Organismal Systems	Cr	hsa03320 PPAR signaling pathway	3	75	186	7090	1.52	0.314322
system	5. Organismal Systems	Ng	hsa04614 Renin-angiotensin system	2	23	119	7090	5.18	0.0561988
system	5. Organismal Systems	Ng	hsa04924 Renin secretion	3	65	119	7090	2.75	0.0953715
system	5. Organismal Systems	Ng	hsa04918 Thyroid hormone synthesis	3	75	119	7090	2.38	0.131175
system	5. Organismal Systems	Ph	hsa04910 Insulin signaling pathway	13	140	277	7090	2.38	0.00314704
system	5. Organismal Systems	Ub	hsa04922 Glucagon signaling pathway	3	105	114	7090	1.78	0.238359
system	5. Organismal Systems	Cr	hsa04261 Adrenergic signaling in cardiomyocytes	6	147	186	7090	1.56	0.188679
system	5. Organismal Systems	Ph	hsa04270 Vascular smooth muscle contraction	9	131	277	7090	1.76	0.0702073
system	5. Organismal Systems	Ub	hsa04261 Adrenergic signaling in cardiomyocytes	4	147	114	7090	1.69	0.211191
system	5. Organismal Systems	Ac	hsa04977 Vitamin digestion and absorption	2	25	172	7090	3.3	0.122162
system	5. Organismal Systems	Ac	hsa04971 Gastric acid secretion	3	76	172	7090	1.63	0.280312
system	5. Organismal Systems	Ac	hsa04975 Fat digestion and absorption	2	43	172	7090	1.92	0.280312
system	5. Organismal Systems	Cr	hsa04971 Gastric acid secretion	4	76	186	7090	2.01	0.138322
system	5. Organismal Systems	Cr	hsa04977 Vitamin digestion and absorption	2	25	186	7090	3.05	0.138791
system	5. Organismal Systems	Cr	hsa04972 Pancreatic secretion	4	99	186	7090	1.54	0.261529
system	5. Organismal Systems	Cr	hsa04975 Fat digestion and absorption	2	43	186	7090	1.77	0.311954
system	5. Organismal Systems	Ng	hsa04976 Bile secretion	4	88	119	7090	2.71	0.0600408
system	5. Organismal Systems	Ng	hsa04977 Vitamin digestion and absorption	2	25	119	7090	4.77	0.0652216
system	5. Organismal Systems	Ng	hsa04972 Pancreatic secretion	4	99	119	7090	2.41	0.0845068
system	5. Organismal Systems	Ng	hsa04978 Mineral absorption	2	48	119	7090	2.48	0.19237
system	5. Organismal Systems	Ng	hsa04971 Gastric acid secretion	2	76	119	7090	1.57	0.365836
system	5. Organismal Systems	Ph	hsa04978 Mineral absorption	5	48	277	7090	2.67	0.0382232
system	5. Organismal Systems	Ub	hsa04976 Bile secretion	3	88	114	7090	2.12	0.16804
system	5. Organismal Systems	Ub	hsa04978 Mineral absorption	2	48	114	7090	2.59	0.180133
system	5. Organismal Systems	Ub	hsa04971 Gastric acid secretion	2	76	114	7090	1.64	0.346355
Excretory system	5. Organismal Systems	Ac	hsa04964 Proximal tubule bicarbonate reclamation	4	23	172	7090	7.17	0.00206462
Excretory system	5. Organismal Systems	Ac	hsa04962 Vasopressin-regulated water reabsorption	4	44	172	7090	3.75	0.021358
Excretory system	5. Organismal Systems	Ac	hsa04966 Collecting duct acid secretion	3	27	172	7090	4.58	0.0267754
Excretory system	5. Organismal Systems	Ac	hsa04961 Endocrine and other factor-regulated calcium reabsorption	2	52	172	7090	1.59	0.360931
Excretory system	5. Organismal Systems	Cr	hsa04966 Collecting duct acid secretion	4	27	186	7090	5.65	0.00501704
Excretory system	5. Organismal Systems	Cr	hsa04962 Vasopressin-regulated water reabsorption	5	44	186	7090	4.33	0.00557882
Excretory system	5. Organismal Systems	Cr	hsa04964 Proximal tubule bicarbonate reclamation	2	23	186	7090	3.31	0.121006
Excretory system	5. Organismal Systems	Hib	hsa04966 Collecting duct acid secretion	5	27	237	7090	5.54	0.00176761
Excretory system	5. Organismal Systems	Hib	hsa04962 Vasopressin-regulated water reabsorption	6	44	237	7090	4.08	0.00318646
Excretory system	5. Organismal Systems	Hib	hsa04961 Endocrine and other factor-regulated calcium reabsorption	5	52	237	7090	2.88	0.0290235
Excretory system	5. Organismal Systems	Hib	hsa04964 Proximal tubule bicarbonate reclamation	2	23	237	7090	2.6	0.178437
Excretory system	5. Organismal Systems	Ng	hsa04964 Proximal tubule bicarbonate reclamation	3	23	119	7090	7.77	0.0063906
Excretory system	5. Organismal Systems	Ng	hsa04966 Collecting duct acid secretion	3	27	119	7090	6.62	0.010054
Excretory system	5. Organismal Systems	Ng	hsa04960 Aldosterone-regulated sodium reabsorption	2	37	119	7090	3.22	0.127434
Excretory system	5. Organismal Systems	Ph	hsa04966 Collecting duct acid secretion	3	27	277	7090	2.84	0.0865929
Excretory system	5. Organismal Systems	Ph	hsa04961 Endocrine and other factor-regulated calcium reabsorption	4	52	277	7090	1.97	0.144344
Excretory system	5. Organismal Systems	Ph	hsa04964 Proximal tubule bicarbonate reclamation	2	23	277	7090	2.23	0.226115
Excretory system	5. Organismal Systems	Ub	hsa04964 Proximal tubule bicarbonate reclamation	2	23	114	7090	5.41	0.0520595
Excretory system	5. Organismal Systems	Ub	hsa04966 Collecting duct acid secretion	2	27	114	7090	4.61	0.0693129
Excretory system	5. Organismal Systems	Ub	hsa04961 Endocrine and other factor-regulated calcium reabsorption	2	52	114	7090	2.39	0.203505
Nervous system	5. Organismal Systems	Ac	hsa04721 Synaptic vesicle cycle	3	63	172	7090	1.96	0.196242
Nervous system	5. Organismal Systems	Cr	hsa04722 Neurotrophin signaling pathway	7	120	186	7090	2.22	0.0379757
Nervous system	5. Organismal Systems	Cr	hsa04720 Long-term potentiation	3	68	186	7090	1.68	0.263968
Nervous system	5. Organismal Systems	Hib	hsa04721 Synaptic vesicle cycle	8	63	237	7090	3.8	0.0010951
Nervous system	5. Organismal Systems	Hib	hsa04730 Long-term depression	3	59	237	7090	1.52	0.315576
Nervous system	5. Organismal Systems	Ph	hsa04730 Long-term depression	4	59	277	7090	1.74	0.198173
Nervous system	5. Organismal Systems	Ph	hsa04721 Synaptic vesicle cycle	4	63	277	7090	1.63	0.231307
Nervous system	5. Organismal Systems	Ph	hsa04720 Long-term potentiation	4	68	277	7090	1.51	0.274424
Nervous system	5. Organismal Systems	Ub	hsa04730 Long-term depression	2	59	114	7090	2.11	0.245094
Nervous system	5. Organismal Systems	Ub	hsa04721 Synaptic vesicle cycle	2	63	114	7090	1.97	0.269038
Aging	5. Organismal Systems	Ac	hsa04213 Longevity regulating pathway - multiple species	4	62	172	7090	2.66	0.0630053
Aging	5. Organismal Systems	Cr	hsa04213 Longevity regulating pathway - multiple species	5	62	186	7090	3.07	0.02281
Aging	5. Organismal Systems	Hib	hsa04213 Longevity regulating pathway - multiple species	5	62	237	7090	2.41	0.0554484
Aging	5. Organismal Systems	Ng	hsa04213 Longevity regulating pathway - multiple species	3	62	119	7090	2.88	0.0855414
Aging	5. Organismal Systems	Ub	hsa04213 Longevity regulating pathway - multiple species	3	62	114	7090	3.01	0.0774143
Overview	6. Human Diseases	Ac	hsa05230 Central carbon metabolism in cancer	6	71	172	7090	3.48	0.00727045
Overview	6. Human Diseases	Ac	hsa05203 Viral carcinogenesis	8	194	172	7090	1.7	0.0990261
Overview	6. Human Diseases	Cr	hsa05203 Viral carcinogenesis	11	194	186	7090	2.16	0.0128839
Overview	6. Human Diseases	Cr	hsa05205 Proteoglycans in cancer	11	204	186	7090	2.06	0.0181477
Overview	6. Human Diseases	Cr	hsa05230 Central carbon metabolism in cancer	5	71	186	7090	2.68	0.0380858
Overview	6. Human Diseases	Hib	hsa05230 Central carbon metabolism in cancer	9	71	237	7090	3.79	0.000546502
Overview	6. Human Diseases	Hib	hsa05203 Viral carcinogenesis	11	194	237	7090	1.7	0.060064
Overview	6. Human Diseases	Hib	hsa05205 Proteoglycans in cancer	11	204	237	7090	1.61	0.0796288
Overview	6. Human Diseases	Ng	hsa05205 Proteoglycans in cancer	7	204	119	7090	2.04	0.0552849
Overview	6. Human Diseases	Ng	hsa05230 Central carbon metabolism in cancer	2	71	119	7090	1.68	0.335265
Overview	6. Human Diseases	Ph	hsa05230 Central carbon metabolism in cancer	7	71	277	7090	2.52	0.020281
Overview	6. Human Diseases	Ph	hsa05205 Proteoglycans in cancer	12	204	277	7090	1.51	0.102292
Overview	6. Human Diseases	Ub	hsa05203 Viral carcinogenesis	9	194	114	7090	2.89	0.00389283
Overview	6. Human Diseases	Ub	hsa05230 Central carbon metabolism in cancer	3	71	114	7090	2.63	0.105727
diseases: Parasitic	6. Human Diseases	Ac	hsa05143 African trypanosomiasis	4	42	172	7090	3.93	0.018277
diseases: Parasitic	6. Human Diseases	Ac	hsa05146 Amoebiasis	4	105	172	7090	1.57	0.250569
diseases: Parasitic	6. Human Diseases	Ac	hsa05144 Malaria	2	47	172	7090	1.75	0.316416
diseases: Parasitic	6. Human Diseases	Cr	hsa05143 African trypanosomiasis	5	42	186	7090	4.54	0.0045579
diseases: Parasitic	6. Human Diseases	Cr	hsa05144 Malaria	4	47	186	7090	3.24	0.0340461
diseases: Parasitic	6. Human Diseases	Hib	hsa05143 African trypanosomiasis	3	42	237	7090	2.14	0.164496
diseases: Parasitic	6. Human Diseases	Hib	hsa05144 Malaria	3	47	237	7090	1.91	0.20688
diseases: Parasitic	6. Human Diseases	Ng	hsa05144 Malaria	6	47	119	7090	7.61	0.000120605
diseases: Parasitic	6. Human Diseases	Ng	hsa05146 Amoebiasis	5	105	119	7090	2.84	0.0313185
diseases: Parasitic	6. Human Diseases	Ng	hsa05143 African trypanosomiasis	3	42	119	7090	4.26	0.0329298
diseases: Parasitic	6. Human Diseases	Ng	hsa05142 Chagas disease (American trypanosomiasis)	4	101	119	7090	2.36	0.0894108
diseases: Parasitic	6. Human Diseases	Ng	hsa05140 Leishmaniasis	3	80	119	7090	2.23	0.15061
diseases: Parasitic	6. Human Diseases	Ph	hsa05143 African trypanosomiasis	3	42	277	7090	1.83	0.225022
diseases: Parasitic	6. Human Diseases	Ph	hsa05144 Malaria	3	47	277	7090	1.63	0.277993
diseases: Parasitic	6. Human Diseases	Ub	hsa05143 African trypanosomiasis	3	42	114	7090	4.44	0.0295099
diseases: Parasitic	6. Human Diseases	Ub	hsa05144 Malaria	3	47	114	7090	3.97	0.0393602
diseases: Parasitic	6. Human Diseases	Ub	hsa05142 Chagas disease (American trypanosomiasis)	4	101	114	7090	2.46	0.0791794
diseases: Parasitic	6. Human Diseases	Ub	hsa05145 Toxoplasmosis	3	116	114	7090	1.61	0.286237
resistance: Antineoplastic	6. Human Diseases	Ph	hsa01521 EGFR tyrosine kinase inhibitor resistance	6	79	277	7090	1.94	0.0876505
resistance: Antineoplastic	6. Human Diseases	Ph	hsa01523 Antifolate resistance	2	31	277	7090	1.65	0.343027
resistance: Antineoplastic	6. Human Diseases	Ub	hsa01524 Platinum drug resistance	3	73	114	7090	2.56	0.112505
Specific types	6. Human Diseases	Ac	hsa05211 Renal cell carcinoma	3	70	172	7090	1.77	0.240859
Specific types	6. Human Diseases	Cr	hsa05211 Renal cell carcinoma	5	70	186	7090	2.72	0.0361428
Specific types	6. Human Diseases	Hib	hsa05211 Renal cell carcinoma	9	70	237	7090	3.85	0.000491268
Specific types	6. Human Diseases	Hib	hsa05216 Thyroid cancer	2	37	237	7090	1.62	0.352258
Specific types	6. Human Diseases	Ng	hsa05222 Small cell lung cancer	3	93	119	7090	1.92	0.204853
Specific types	6. Human Diseases	Ng	hsa05221 Acute myeloid leukemia	2	68	119	7090	1.75	0.31672
Specific types	6. Human Diseases	Ng	hsa05211 Renal cell carcinoma	2	70	119	7090	1.7	0.329098
Specific types	6. Human Diseases	Ph	hsa05211 Renal cell carcinoma	8	70	277	7090	2.93	0.00566057
Specific types	6. Human Diseases	Ph	hsa05221 Acute myeloid leukemia	5	68	277	7090	1.88	0.125801
Specific types	6. Human Diseases	Ph	hsa05215 Prostate cancer	7	116	277	7090	1.54	0.167617
Specific types	6. Human Diseases	Ph	hsa05216 Thyroid cancer	3	37	277	7090	2.08	0.17444
Specific types	6. Human Diseases	Ph	hsa05213 Endometrial cancer	4	58	277	7090	1.77	0.190129
Specific types	6. Human Diseases	Ph	hsa05220 Chronic myeloid leukemia	5	79	277	7090	1.62	0.195336
Specific types	6. Human Diseases	Ph	hsa05219 Bladder cancer	3	41	277	7090	1.87	0.214668
Specific types	6. Human Diseases	Ph	hsa05223 Non-small cell lung cancer	4	66	277	7090	1.55	0.256993
diseases	6. Human Diseases	Ac	hsa05322 Systemic lupus erythematosus	4	104	172	7090	1.59	0.245262
diseases	6. Human Diseases	Ng	hsa05322 Systemic lupus erythematosus	12	104	119	7090	6.87	1.35e-07
diseases	6. Human Diseases	Ng	hsa05330 Allograft rejection	3	54	119	7090	3.31	0.0616642
diseases	6. Human Diseases	Ng	hsa05332 Graft-versus-host disease	3	60	119	7090	2.98	0.0792448
diseases	6. Human Diseases	Ng	hsa05320 Autoimmune thyroid disease	3	68	119	7090	2.63	0.105642
diseases	6. Human Diseases	Ng	hsa05323 Rheumatoid arthritis	3	97	119	7090	1.84	0.222382
diseases	6. Human Diseases	Ub	hsa05322 Systemic lupus erythematosus	3	104	114	7090	1.79	0.234074
diseases	6. Human Diseases	Ac	hsa05020 Prion diseases	4	40	172	7090	4.12	0.0154891
diseases	6. Human Diseases	Ac	hsa05014 Amyotrophic lateral sclerosis (ALS)	3	57	172	7090	2.17	0.159888
diseases	6. Human Diseases	Cr	hsa05020 Prion diseases	6	40	186	7090	5.72	0.00054919
diseases	6. Human Diseases	Cr	hsa05014 Amyotrophic lateral sclerosis (ALS)	4	57	186	7090	2.67	0.0617931
diseases	6. Human Diseases	Hib	hsa05020 Prion diseases	6	40	237	7090	4.49	0.00193641
diseases	6. Human Diseases	Hib	hsa05014 Amyotrophic lateral sclerosis (ALS)	4	57	237	7090	2.1	0.122203
diseases	6. Human Diseases	Ng	hsa05020 Prion diseases	8	40	119	7090	11.92	2.44e-07
diseases	6. Human Diseases	Ph	hsa05020 Prion diseases	4	40	277	7090	2.56	0.0693729
diseases	6. Human Diseases	Ub	hsa05020 Prion diseases	3	40	114	7090	4.66	0.0259876
diseases	6. Human Diseases	Ub	hsa05014 Amyotrophic lateral sclerosis (ALS)	3	57	114	7090	3.27	0.0633796
diseases	6. Human Diseases	Ub	hsa05010 Alzheimer disease	5	172	114	7090	1.81	0.143086
dependence	6. Human Diseases	Ub	hsa05034 Alcoholism	5	149	114	7090	2.09	0.0915602
Cardiovascular diseases	6. Human Diseases	Ac	hsa05418 Fluid shear stress and atherosclerosis	6	142	172	7090	1.74	0.130638
Cardiovascular diseases	6. Human Diseases	Cr	hsa05418 Fluid shear stress and atherosclerosis	7	142	186	7090	1.88	0.0792846
Cardiovascular diseases	6. Human Diseases	Cr	hsa05414 Dilated cardiomyopathy (DCM)	4	97	186	7090	1.57	0.249966
Cardiovascular diseases	6. Human Diseases	Ng	hsa05416 Viral myocarditis	4	76	119	7090	3.14	0.0384042
Cardiovascular diseases	6. Human Diseases	Ng	hsa05410 Hypertrophic cardiomyopathy (HCM)	4	88	119	7090	2.71	0.0600408
Cardiovascular diseases	6. Human Diseases	Ng	hsa05412 Arrhythmogenic right ventricular cardiomyopathy (ARVC)	3	77	119	7090	2.32	0.138838
Cardiovascular diseases	6. Human Diseases	Ng	hsa05414 Dilated cardiomyopathy (DCM)	3	97	119	7090	1.84	0.222382
Endocrine and metabolic diseases	6. Human Diseases	Ng	hsa04940 Type I diabetes mellitus	3	56	119	7090	3.19	0.0672996
Infectious diseases: Bacterial	6. Human Diseases	Ac	hsa05134 Legionellosis	5	59	172	7090	3.49	0.0138057
Infectious diseases: Bacterial	6. Human Diseases	Ac	hsa05120 Epithelial cell signaling in Helicobacter pylori infection	3	70	172	7090	1.77	0.240859
Infectious diseases: Bacterial	6. Human Diseases	Ac	hsa05133 Pertussis	3	76	172	7090	1.63	0.280312
Infectious diseases: Bacterial	6. Human Diseases	Ac	hsa05110 Vibrio cholerae infection	2	50	172	7090	1.65	0.343234
Infectious diseases: Bacterial	6. Human Diseases	Cr	hsa05134 Legionellosis	7	59	186	7090	4.52	0.000822454
Infectious diseases: Bacterial	6. Human Diseases	Cr	hsa05110 Vibrio cholerae infection	5	50	186	7090	3.81	0.00959511
Infectious diseases: Bacterial	6. Human Diseases	Cr	hsa05131 Shigellosis	5	67	186	7090	2.84	0.0306873
Infectious diseases: Bacterial	6. Human Diseases	Cr	hsa05132 Salmonella infection	5	93	186	7090	2.05	0.0968976
Infectious diseases: Bacterial	6. Human Diseases	Cr	hsa05120 Epithelial cell signaling in Helicobacter pylori infection	4	70	186	7090	2.18	0.111088
Infectious diseases: Bacterial	6. Human Diseases	Cr	hsa05133 Pertussis	4	76	186	7090	2.01	0.138322
Infectious diseases: Bacterial	6. Human Diseases	Cr	hsa05150 Staphylococcus aureus infection	4	89	186	7090	1.71	0.205021
Infectious diseases: Bacterial	6. Human Diseases	Hib	hsa05134 Legionellosis	7	59	237	7090	3.55	0.00330864
Infectious diseases: Bacterial	6. Human Diseases	Hib	hsa05131 Shigellosis	6	67	237	7090	2.68	0.0239077
Infectious diseases: Bacterial	6. Human Diseases	Hib	hsa05120 Epithelial cell signaling in Helicobacter pylori infection	5	70	237	7090	2.14	0.0840724
Infectious diseases: Bacterial	6. Human Diseases	Hib	hsa05110 Vibrio cholerae infection	4	50	237	7090	2.39	0.0849235
Infectious diseases: Bacterial	6. Human Diseases	Hib	hsa05132 Salmonella infection	6	93	237	7090	1.93	0.0904282
Infectious diseases: Bacterial	6. Human Diseases	Hib	hsa05100 Bacterial invasion of epithelial cells	5	76	237	7090	1.97	0.109775
Infectious diseases: Bacterial	6. Human Diseases	Hib	hsa05130 Pathogenic Escherichia coli infection	6	104	237	7090	1.73	0.134362
Infectious diseases: Bacterial	6. Human Diseases	Ng	hsa05150 Staphylococcus aureus infection	11	89	119	7090	7.36	2.27e-07
Infectious diseases: Bacterial	6. Human Diseases	Ng	hsa05133 Pertussis	8	76	119	7090	6.27	3.62e-05
Infectious diseases: Bacterial	6. Human Diseases	Ng	hsa05152 Tuberculosis	8	184	119	7090	2.59	0.0119651
Infectious diseases: Bacterial	6. Human Diseases	Ng	hsa05134 Legionellosis	4	59	119	7090	4.04	0.0168956
Infectious diseases: Bacterial	6. Human Diseases	Ng	hsa05120 Epithelial cell signaling in Helicobacter pylori infection	3	70	119	7090	2.55	0.112721
Infectious diseases: Bacterial	6. Human Diseases	Ng	hsa05110 Vibrio cholerae infection	2	50	119	7090	2.38	0.204629
Infectious diseases: Bacterial	6. Human Diseases	Ng	hsa05100 Bacterial invasion of epithelial cells	2	76	119	7090	1.57	0.365836
Infectious diseases: Bacterial	6. Human Diseases	Ph	hsa05132 Salmonella infection	8	93	277	7090	2.2	0.0284151
Infectious diseases: Bacterial	6. Human Diseases	Ph	hsa05100 Bacterial invasion of epithelial cells	6	76	277	7090	2.02	0.0757623
Infectious diseases: Bacterial	6. Human Diseases	Ph	hsa05134 Legionellosis	5	59	277	7090	2.17	0.079523
Infectious diseases: Bacterial	6. Human Diseases	Ph	hsa05131 Shigellosis	5	67	277	7090	1.91	0.120143
Infectious diseases: Bacterial	6. Human Diseases	Ub	hsa05130 Pathogenic Escherichia coli infection	6	104	114	7090	3.59	0.00640603
Infectious diseases: Bacterial	6. Human Diseases	Ub	hsa05134 Legionellosis	3	59	114	7090	3.16	0.0688392
Infectious diseases: Bacterial	6. Human Diseases	Ub	hsa05131 Shigellosis	2	67	114	7090	1.86	0.292977
Infectious diseases: Viral	6. Human Diseases	Ac	hsa05169 Epstein-Barr virus infection	9	218	172	7090	1.7	0.0827777
Infectious diseases: Viral	6. Human Diseases	Cr	hsa05169 Epstein-Barr virus infection	15	218	186	7090	2.62	0.000574199
Infectious diseases: Viral	6. Human Diseases	Hib	hsa05169 Epstein-Barr virus infection	21	218	237	7090	2.88	1.1e-05
Infectious diseases: Viral	6. Human Diseases	Ng	hsa05169 Epstein-Barr virus infection	6	218	119	7090	1.64	0.159467
Infectious diseases: Viral	6. Human Diseases	Ph	hsa05169 Epstein-Barr virus infection	15	218	277	7090	1.76	0.0233222
Infectious diseases: Viral	6. Human Diseases	Ub	hsa05169 Epstein-Barr virus infection	12	218	114	7090	3.42	0.000183352
Infectious diseases: Viral	6. Human Diseases	Ub	hsa05164 Influenza A	6	176	114	7090	2.12	0.0637539
Infectious diseases: Viral	6. Human Diseases	Ub	hsa05161 Hepatitis B	4	144	114	7090	1.73	0.201153
system	5. Organismal Systems	Ac	hsa04979 Cholesterol metabolism	4	43	172	7090	3.83	0.0197804
system	5. Organismal Systems	Cr	hsa04979 Cholesterol metabolism	4	43	186	7090	3.55	0.0255226
system	5. Organismal Systems	Ng	hsa04979 Cholesterol metabolism	6	43	119	7090	8.31	7.23e-05
system	5. Organismal Systems	Ph	hsa04979 Cholesterol metabolism	4	43	277	7090	2.38	0.0857006
