# Supplementary material for: Protein Modification Characteristics of the Malaria Parasite Plasmodium falciparum and the Infected Erythrocytes
Source: Mol Cell Proteomics. 2020 Nov 24;20:100001. doi: 10.1074/mcp.RA120.002375 (PMC7857547; doi:10.1074/mcp.RA120.002375)
Supplement: Supplemental Dataset 26 [file mmc26.xlsx]

## Sheet: PTM sites of proteins in Pf.3D7
Motification type	Protein accession	Position	Amino acid	Protein description	Gene name	Plasmo ID	Cluster	Variation trend	Anova.fdr	Type	8h	16h	24h	32h	40h	48h	Subcellular localization	Biological Process	Cellular Component	Molecular Function	KEGG ID	KEGG description	KEGG pathway	IPR ID	Domain description
Ac	Q8IJP9	1682	K	ADA2-like protein	ADA2	PF3D7_1014600	Cluster1		7.5e-08	diff	0.698	0.538	0.178	-0.304	-0.286	-0.47	nucleus	GO:0032270 positive regulation of cellular protein metabolic process; GO:0044237 cellular metabolic process; GO:1905269 positive regulation of chromatin organization; GO:0051130 positive regulation of cellular component organization; GO:2001141 regulation of RNA biosynthetic process; GO:0008152 metabolic process; GO:0009893 positive regulation of metabolic process; GO:0043543 protein acylation; G…	GO:0043226 organelle; GO:0043231 intracellular membrane-bounded organelle; GO:0043229 intracellular organelle; GO:0016020 membrane; GO:0005634 nucleus; GO:0044425 membrane part; GO:0044464 cell part; GO:0005622 intracellular; GO:0031224 intrinsic component of membrane; GO:0044424 intracellular part; GO:0043227 membrane-bounded organelle; GO:0005623 cell; GO:0016021 integral component of membrane;	GO:0003677 DNA binding; GO:0043167 ion binding; GO:0005515 protein binding; GO:0003682 chromatin binding; GO:0008270 zinc ion binding; GO:0003712 transcription cofactor activity; GO:0003700 transcription factor activity, sequence-specific DNA binding; GO:1901363 heterocyclic compound binding; GO:0097159 organic cyclic compound binding; GO:0046914 transition metal ion binding; GO:0005488 binding; …				IPR001005; IPR009057; IPR017884; IPR000433;	SANT/Myb domain; Homeobox domain-like; SANT domain; Zinc finger, ZZ-type;
Ac	Q8IJP9	1684	K	ADA2-like protein	ADA2	PF3D7_1014600	Cluster1		7.5e-08	diff	0.698	0.538	0.178	-0.304	-0.286	-0.47	nucleus	GO:0032270 positive regulation of cellular protein metabolic process; GO:0044237 cellular metabolic process; GO:1905269 positive regulation of chromatin organization; GO:0051130 positive regulation of cellular component organization; GO:2001141 regulation of RNA biosynthetic process; GO:0008152 metabolic process; GO:0009893 positive regulation of metabolic process; GO:0043543 protein acylation; G…	GO:0043226 organelle; GO:0043231 intracellular membrane-bounded organelle; GO:0043229 intracellular organelle; GO:0016020 membrane; GO:0005634 nucleus; GO:0044425 membrane part; GO:0044464 cell part; GO:0005622 intracellular; GO:0031224 intrinsic component of membrane; GO:0044424 intracellular part; GO:0043227 membrane-bounded organelle; GO:0005623 cell; GO:0016021 integral component of membrane;	GO:0003677 DNA binding; GO:0043167 ion binding; GO:0005515 protein binding; GO:0003682 chromatin binding; GO:0008270 zinc ion binding; GO:0003712 transcription cofactor activity; GO:0003700 transcription factor activity, sequence-specific DNA binding; GO:1901363 heterocyclic compound binding; GO:0097159 organic cyclic compound binding; GO:0046914 transition metal ion binding; GO:0005488 binding; …				IPR001005; IPR009057; IPR017884; IPR000433;	SANT/Myb domain; Homeobox domain-like; SANT domain; Zinc finger, ZZ-type;
Ac	Q8IJP9	1685	K	ADA2-like protein	ADA2	PF3D7_1014600	Cluster1		7.5e-08	diff	0.698	0.538	0.178	-0.304	-0.286	-0.47	nucleus	GO:0032270 positive regulation of cellular protein metabolic process; GO:0044237 cellular metabolic process; GO:1905269 positive regulation of chromatin organization; GO:0051130 positive regulation of cellular component organization; GO:2001141 regulation of RNA biosynthetic process; GO:0008152 metabolic process; GO:0009893 positive regulation of metabolic process; GO:0043543 protein acylation; G…	GO:0043226 organelle; GO:0043231 intracellular membrane-bounded organelle; GO:0043229 intracellular organelle; GO:0016020 membrane; GO:0005634 nucleus; GO:0044425 membrane part; GO:0044464 cell part; GO:0005622 intracellular; GO:0031224 intrinsic component of membrane; GO:0044424 intracellular part; GO:0043227 membrane-bounded organelle; GO:0005623 cell; GO:0016021 integral component of membrane;	GO:0003677 DNA binding; GO:0043167 ion binding; GO:0005515 protein binding; GO:0003682 chromatin binding; GO:0008270 zinc ion binding; GO:0003712 transcription cofactor activity; GO:0003700 transcription factor activity, sequence-specific DNA binding; GO:1901363 heterocyclic compound binding; GO:0097159 organic cyclic compound binding; GO:0046914 transition metal ion binding; GO:0005488 binding; …				IPR001005; IPR009057; IPR017884; IPR000433;	SANT/Myb domain; Homeobox domain-like; SANT domain; Zinc finger, ZZ-type;
Ph	Q9TY94	240	S	ATP-dependent RNA helicase UAP56	UAP56	PF3D7_0209800	Cluster1		0.000291	diff	0.31	0.366	-0.331	-0.835	-0.494	1.084	cytoplasm,nucleus	GO:0050658 RNA transport; GO:0051168 nuclear export; GO:0051169 nuclear transport; GO:0044237 cellular metabolic process; GO:0015031 protein transport; GO:0051234 establishment of localization; GO:0071427 mRNA-containing ribonucleoprotein complex export from nucleus; GO:0008152 metabolic process; GO:0051649 establishment of localization in cell; GO:0050657 nucleic acid transport; GO:0015931 nucle…	GO:0043229 intracellular organelle; GO:0044446 intracellular organelle part; GO:0005737 cytoplasm; GO:0032991 macromolecular complex; GO:0044424 intracellular part; GO:0005681 spliceosomal complex; GO:0005623 cell; GO:0044422 organelle part; GO:0043231 intracellular membrane-bounded organelle; GO:0043226 organelle; GO:0005634 nucleus; GO:0005622 intracellular; GO:0044464 cell part; GO:1990904 rib…	GO:1901265 nucleoside phosphate binding; GO:0008026 ATP-dependent helicase activity; GO:0016817 hydrolase activity, acting on acid anhydrides; GO:0016787 hydrolase activity; GO:0016887 ATPase activity; GO:1901363 heterocyclic compound binding; GO:0097159 organic cyclic compound binding; GO:0016462 pyrophosphatase activity; GO:0003824 catalytic activity; GO:0032553 ribonucleotide binding; GO:00054…	pfa:PF3D7_0209800	ATP-dependent RNA helicase UAP56	pfa03040 Spliceosome - Plasmodium falciparum 3D7; pfa03015 mRNA surveillance pathway - Plasmodium falciparum 3D7; pfa03013 RNA transport - Plasmodium falciparum 3D7;	IPR011545; IPR014014; IPR014001; IPR027417; IPR001650;	DEAD/DEAH box helicase domain; RNA helicase, DEAD-box type, Q motif; Helicase superfamily 1/2, ATP-binding domain; P-loop containing nucleoside triphosphate hydrolase; Helicase, C-terminal;
Ac	O96195	480	K	GAF domain-related protein, putative		PF3D7_0211500	Cluster1		8.21e-09	diff	0.992	0.732	0.315	-0.345	-0.547	-0.732	plasma membrane		GO:0031224 intrinsic component of membrane; GO:0016020 membrane; GO:0016021 integral component of membrane; GO:0044425 membrane part;	GO:0005515 protein binding; GO:0005488 binding;				IPR029016; IPR003018;	GAF domain-like; GAF domain;
Cr	Q8IL84	1998	K	Metacaspase-like protein		PF3D7_1438400	Cluster1		3.12e-08	diff	0.523	0.352	0.16	-0.286	-0.531	-0.444	nucleus							IPR029030;	Caspase-like domain;
Hib	Q8IKF8	222	K	Rab GTPase activator, putative		PF3D7_1467900	Cluster1		6.14e-09	diff	0.484	0.533	0.362	-0.39	-0.795	-0.083	nucleus							IPR006571; IPR000195;	TLDc domain; Rab-GTPase-TBC domain;
Ph	Q8I2Y5	82	S	RNA-binding protein musashi, putative	HoMu	PF3D7_0916700	Cluster1		3.92e-07	diff	0.719	0.654	0.136	-0.737	-0.421	0.653	nucleus			GO:0097159 organic cyclic compound binding; GO:1901363 heterocyclic compound binding; GO:1901265 nucleoside phosphate binding; GO:0005488 binding; GO:0003676 nucleic acid binding; GO:0000166 nucleotide binding; GO:0036094 small molecule binding;				IPR000504; IPR012677;	RNA recognition motif domain; Nucleotide-binding alpha-beta plait domain;
Hib	Q8IJS1	103	K	Hypoxanthine phosphoribosyltransferase	HGPRT	PF3D7_1012400	Cluster1		6.9e-06	diff	0.395	0.348	0.336	-0.289	-0.528	-0.073	cytoplasm	GO:0042278 purine nucleoside metabolic process; GO:0009116 nucleoside metabolic process; GO:0006725 cellular aromatic compound metabolic process; GO:0044699 single-organism process; GO:0009058 biosynthetic process; GO:0009163 nucleoside biosynthetic process; GO:0046129 purine ribonucleoside biosynthetic process; GO:1901566 organonitrogen compound biosynthetic process; GO:0043174 nucleoside salvag…	GO:0044424 intracellular part; GO:0005623 cell; GO:0044464 cell part; GO:0005622 intracellular; GO:0005737 cytoplasm;	GO:0016763 transferase activity, transferring pentosyl groups; GO:0052657 guanine phosphoribosyltransferase activity; GO:0016757 transferase activity, transferring glycosyl groups; GO:0003824 catalytic activity; GO:0016740 transferase activity; GO:0004422 hypoxanthine phosphoribosyltransferase activity;	pfa:PF3D7_1012400	hypoxanthine-guanine phosphoribosyltransferase	pfa00230 Purine metabolism - Plasmodium falciparum 3D7; pfa01100 Metabolic pathways - Plasmodium falciparum 3D7; pfa01110 Biosynthesis of secondary metabolites - Plasmodium falciparum 3D7;	IPR000836; IPR029057;	Phosphoribosyltransferase domain; Phosphoribosyltransferase-like;
Hib	Q8ID50	29	K	Ubiquitin-60S ribosomal protein L40		PF3D7_1365900	Cluster1		5.91e-08	diff	0.415	0.637	0.535	-0.341	-0.902	-0.284	extracellular	GO:0051603 proteolysis involved in cellular protein catabolic process; GO:0006518 peptide metabolic process; GO:0044257 cellular protein catabolic process; GO:0044267 cellular protein metabolic process; GO:0009058 biosynthetic process; GO:1901566 organonitrogen compound biosynthetic process; GO:0044237 cellular metabolic process; GO:0071704 organic substance metabolic process; GO:0008152 metaboli…	GO:0005840 ribosome; GO:0043229 intracellular organelle; GO:0043232 intracellular non-membrane-bounded organelle; GO:0022625 cytosolic large ribosomal subunit; GO:0044446 intracellular organelle part; GO:0005737 cytoplasm; GO:0032991 macromolecular complex; GO:0044424 intracellular part; GO:0005829 cytosol; GO:0005623 cell; GO:0044422 organelle part; GO:0043228 non-membrane-bounded organelle; GO:…	GO:0031386 protein tag; GO:0005515 protein binding; GO:0003735 structural constituent of ribosome; GO:0005198 structural molecule activity; GO:0005488 binding;	pfa:PF3D7_1365900	ubiquitin-60S ribosomal protein L40	pfa03010 Ribosome - Plasmodium falciparum 3D7;	IPR011332; IPR029071; IPR000626;	Zinc-binding ribosomal protein; Ubiquitin-related domain; Ubiquitin domain;
Ph	Q8ID50	57	S	Ubiquitin-60S ribosomal protein L40		PF3D7_1365900	Cluster1		3.92e-07	diff	0.853	0.904	-0.02	-0.595	-0.372	-0.115	extracellular	GO:0051603 proteolysis involved in cellular protein catabolic process; GO:0006518 peptide metabolic process; GO:0044257 cellular protein catabolic process; GO:0044267 cellular protein metabolic process; GO:0009058 biosynthetic process; GO:1901566 organonitrogen compound biosynthetic process; GO:0044237 cellular metabolic process; GO:0071704 organic substance metabolic process; GO:0008152 metaboli…	GO:0005840 ribosome; GO:0043229 intracellular organelle; GO:0043232 intracellular non-membrane-bounded organelle; GO:0022625 cytosolic large ribosomal subunit; GO:0044446 intracellular organelle part; GO:0005737 cytoplasm; GO:0032991 macromolecular complex; GO:0044424 intracellular part; GO:0005829 cytosol; GO:0005623 cell; GO:0044422 organelle part; GO:0043228 non-membrane-bounded organelle; GO:…	GO:0031386 protein tag; GO:0005515 protein binding; GO:0003735 structural constituent of ribosome; GO:0005198 structural molecule activity; GO:0005488 binding;	pfa:PF3D7_1365900	ubiquitin-60S ribosomal protein L40	pfa03010 Ribosome - Plasmodium falciparum 3D7;	IPR011332; IPR029071; IPR000626;	Zinc-binding ribosomal protein; Ubiquitin-related domain; Ubiquitin domain;
Ph	Q8I2T2	616	S	Ubiquitin-like protein, putative		PF3D7_0922100	Cluster1		7.57e-08	diff	0.621	0.518	0.185	-0.151	-0.079	-0.155	nucleus		GO:0031224 intrinsic component of membrane; GO:0016020 membrane; GO:0016021 integral component of membrane; GO:0044425 membrane part;	GO:0005515 protein binding; GO:0005488 binding;				IPR029071; IPR000626;	Ubiquitin-related domain; Ubiquitin domain;
Ph	Q8IIQ7	1481	S	Asparagine-rich antigen		PF3D7_1110400	Cluster1		2.46e-08	diff	0.335	0.614	0.087	-0.394	-0.387	0.711	nucleus			GO:0097159 organic cyclic compound binding; GO:1901363 heterocyclic compound binding; GO:1901265 nucleoside phosphate binding; GO:0005488 binding; GO:0003676 nucleic acid binding; GO:0000166 nucleotide binding; GO:0036094 small molecule binding;				IPR000504; IPR012677;	RNA recognition motif domain; Nucleotide-binding alpha-beta plait domain;
Hib	Q8IKK7	274	K	Glyceraldehyde-3-phosphate dehydrogenase	GAPDH	PF3D7_1462800	Cluster1		0.00106	diff	0.263	0.261	0.194	-0.081	-0.327	-0.146	cytoplasm	GO:0006757 ATP generation from ADP; GO:0009116 nucleoside metabolic process; GO:0042278 purine nucleoside metabolic process; GO:0006165 nucleoside diphosphate phosphorylation; GO:0046031 ADP metabolic process; GO:0019362 pyridine nucleotide metabolic process; GO:0006096 glycolytic process; GO:0009167 purine ribonucleoside monophosphate metabolic process; GO:0019319 hexose biosynthetic process; GO…	GO:0016020 membrane; GO:0044464 cell part; GO:0005622 intracellular; GO:0005737 cytoplasm; GO:0044424 intracellular part; GO:0005829 cytosol; GO:0005623 cell; GO:0044444 cytoplasmic part;	GO:1901265 nucleoside phosphate binding; GO:0016903 oxidoreductase activity, acting on the aldehyde or oxo group of donors; GO:0000166 nucleotide binding; GO:0048037 cofactor binding; GO:0016491 oxidoreductase activity; GO:0016620 oxidoreductase activity, acting on the aldehyde or oxo group of donors, NAD or NADP as acceptor; GO:1901363 heterocyclic compound binding; GO:0097159 organic cyclic com…	pfa:PF3D7_1462800	glyceraldehyde-3-phosphate dehydrogenase	pfa01200 Carbon metabolism - Plasmodium falciparum 3D7; pfa00010 Glycolysis / Gluconeogenesis - Plasmodium falciparum 3D7; pfa01100 Metabolic pathways - Plasmodium falciparum 3D7; pfa01110 Biosynthesis of secondary metabolites - Plasmodium falciparum 3D7; pfa01130 Biosynthesis of antibiotics - Plasmodium falciparum 3D7; pfa01230 Biosynthesis of amino acids - Plasmodium falciparum 3D7;	IPR020829; IPR016040; IPR020828;	Glyceraldehyde 3-phosphate dehydrogenase, catalytic domain; NAD(P)-binding domain; Glyceraldehyde 3-phosphate dehydrogenase, NAD(P) binding domain;
Hib	Q8IKK7	222	K	Glyceraldehyde-3-phosphate dehydrogenase	GAPDH	PF3D7_1462800	Cluster1		3.29e-07	diff	0.497	0.494	0.454	-0.347	-0.655	-0.271	cytoplasm	GO:0006757 ATP generation from ADP; GO:0009116 nucleoside metabolic process; GO:0042278 purine nucleoside metabolic process; GO:0006165 nucleoside diphosphate phosphorylation; GO:0046031 ADP metabolic process; GO:0019362 pyridine nucleotide metabolic process; GO:0006096 glycolytic process; GO:0009167 purine ribonucleoside monophosphate metabolic process; GO:0019319 hexose biosynthetic process; GO…	GO:0016020 membrane; GO:0044464 cell part; GO:0005622 intracellular; GO:0005737 cytoplasm; GO:0044424 intracellular part; GO:0005829 cytosol; GO:0005623 cell; GO:0044444 cytoplasmic part;	GO:1901265 nucleoside phosphate binding; GO:0016903 oxidoreductase activity, acting on the aldehyde or oxo group of donors; GO:0000166 nucleotide binding; GO:0048037 cofactor binding; GO:0016491 oxidoreductase activity; GO:0016620 oxidoreductase activity, acting on the aldehyde or oxo group of donors, NAD or NADP as acceptor; GO:1901363 heterocyclic compound binding; GO:0097159 organic cyclic com…	pfa:PF3D7_1462800	glyceraldehyde-3-phosphate dehydrogenase	pfa01200 Carbon metabolism - Plasmodium falciparum 3D7; pfa00010 Glycolysis / Gluconeogenesis - Plasmodium falciparum 3D7; pfa01100 Metabolic pathways - Plasmodium falciparum 3D7; pfa01110 Biosynthesis of secondary metabolites - Plasmodium falciparum 3D7; pfa01130 Biosynthesis of antibiotics - Plasmodium falciparum 3D7; pfa01230 Biosynthesis of amino acids - Plasmodium falciparum 3D7;	IPR020829; IPR016040; IPR020828;	Glyceraldehyde 3-phosphate dehydrogenase, catalytic domain; NAD(P)-binding domain; Glyceraldehyde 3-phosphate dehydrogenase, NAD(P) binding domain;
Ac	O15770	48	K	Glutathione reductase		PF3D7_1419800	Cluster1		7.44e-09	diff	1.338	0.511	-0.091	-0.501	-0.662	-0.903	cytoplasm	GO:0050794 regulation of cellular process; GO:0065008 regulation of biological quality; GO:0006950 response to stress; GO:0055114 oxidation-reduction process; GO:0009636 response to toxic substance; GO:0000302 response to reactive oxygen species; GO:0045454 cell redox homeostasis; GO:1901700 response to oxygen-containing compound; GO:0044763 single-organism cellular process; GO:0019725 cellular h…	GO:0043226 organelle; GO:0043231 intracellular membrane-bounded organelle; GO:0043229 intracellular organelle; GO:0020011 apicoplast; GO:0044464 cell part; GO:0005622 intracellular; GO:0005737 cytoplasm; GO:0044424 intracellular part; GO:0043227 membrane-bounded organelle; GO:0005623 cell; GO:0009536 plastid; GO:0044444 cytoplasmic part;	GO:0016651 oxidoreductase activity, acting on NAD(P)H; GO:1901265 nucleoside phosphate binding; GO:0050660 flavin adenine dinucleotide binding; GO:0004791 thioredoxin-disulfide reductase activity; GO:0043167 ion binding; GO:0016209 antioxidant activity; GO:0000166 nucleotide binding; GO:0016668 oxidoreductase activity, acting on a sulfur group of donors, NAD(P) as acceptor; GO:0048037 cofactor bi…	pfa:PF3D7_1419800.1	glutathione reductase	pfa00480 Glutathione metabolism - Plasmodium falciparum 3D7;	IPR016156; IPR004099; IPR023753;	FAD/NAD-linked reductase, dimerisation domain; Pyridine nucleotide-disulphide oxidoreductase, dimerisation domain; FAD/NAD(P)-binding domain;
Ph	Q8IDM6	16	S	Nucleoside transporter 1	NT1	PF3D7_1347200	Cluster1		1.81e-08	diff	0.677	0.455	0.064	-0.221	-0.433	0.386	plasma membrane	GO:0006810 transport; GO:0055085 transmembrane transport; GO:0015851 nucleobase transport; GO:1902578 single-organism localization; GO:0015931 nucleobase-containing compound transport; GO:1901264 carbohydrate derivative transport; GO:0032238 adenosine transport; GO:0006863 purine nucleobase transport; GO:0044699 single-organism process; GO:0071702 organic substance transport; GO:1901642 nucleosid…	GO:0016020 membrane; GO:0031226 intrinsic component of plasma membrane; GO:0044459 plasma membrane part; GO:0044425 membrane part; GO:0044464 cell part; GO:0071944 cell periphery; GO:0031224 intrinsic component of membrane; GO:0005887 integral component of plasma membrane; GO:0005623 cell; GO:0016021 integral component of membrane; GO:0005886 plasma membrane;	GO:1901505 carbohydrate derivative transporter activity; GO:0022892 substrate-specific transporter activity; GO:0005337 nucleoside transmembrane transporter activity; GO:0005215 transporter activity; GO:0022857 transmembrane transporter activity; GO:0022891 substrate-specific transmembrane transporter activity; GO:0015932 nucleobase-containing compound transmembrane transporter activity;				IPR020846;	Major facilitator superfamily domain;
Cr	Q8IIT2	199	K	Nucleic acid binding protein, putative		PF3D7_1107100	Cluster1		1.6e-08	diff	0.676	0.292	0.112	-0.421	-0.437	-0.232	nucleus	GO:0008152 metabolic process; GO:0006725 cellular aromatic compound metabolic process; GO:0046483 heterocycle metabolic process; GO:0006139 nucleobase-containing compound metabolic process; GO:1901360 organic cyclic compound metabolic process; GO:0006807 nitrogen compound metabolic process; GO:0034641 cellular nitrogen compound metabolic process; GO:0044238 primary metabolic process; GO:0009987 c…		GO:0097159 organic cyclic compound binding; GO:1901363 heterocyclic compound binding; GO:1901265 nucleoside phosphate binding; GO:0005488 binding; GO:0003676 nucleic acid binding; GO:0000166 nucleotide binding; GO:0036094 small molecule binding;				IPR000504; IPR012677;	RNA recognition motif domain; Nucleotide-binding alpha-beta plait domain;
Hib	C0H4A6	83	K	Ribosomal protein L15		PF3D7_0415900	Cluster1		0.0032	diff	0.704	-0.064	0.516	-0.099	-0.482	-0.16	mitochondria	GO:0006518 peptide metabolic process; GO:0043043 peptide biosynthetic process; GO:0044267 cellular protein metabolic process; GO:0006807 nitrogen compound metabolic process; GO:0009058 biosynthetic process; GO:0043603 cellular amide metabolic process; GO:0044238 primary metabolic process; GO:1901566 organonitrogen compound biosynthetic process; GO:1901576 organic substance biosynthetic process; G…	GO:0005840 ribosome; GO:0043229 intracellular organelle; GO:0043232 intracellular non-membrane-bounded organelle; GO:0022625 cytosolic large ribosomal subunit; GO:0044446 intracellular organelle part; GO:0005737 cytoplasm; GO:0032991 macromolecular complex; GO:0044424 intracellular part; GO:0005829 cytosol; GO:0005623 cell; GO:0044422 organelle part; GO:0043228 non-membrane-bounded organelle; GO:…	GO:0003735 structural constituent of ribosome; GO:0005198 structural molecule activity;	pfa:PF3D7_0415900	60S ribosomal protein L15, putative	pfa03010 Ribosome - Plasmodium falciparum 3D7;	IPR012678; IPR024794;	Ribosomal protein L23/L15e core domain; Ribosomal protein L15e core domain;
Ac	Q8ID32	3	K	Ribosome biogenesis protein MRT4, putative		PF3D7_1367600	Cluster1		6.18e-11	diff	0.774	0.705	0.354	-0.405	-0.433	-0.669	cytoplasm	GO:0044085 cellular component biogenesis; GO:0016043 cellular component organization; GO:0022613 ribonucleoprotein complex biogenesis; GO:0006725 cellular aromatic compound metabolic process; GO:0022618 ribonucleoprotein complex assembly; GO:0060255 regulation of macromolecule metabolic process; GO:0048519 negative regulation of biological process; GO:0044237 cellular metabolic process; GO:004227…	GO:0043229 intracellular organelle; GO:0043232 intracellular non-membrane-bounded organelle; GO:0044446 intracellular organelle part; GO:0031981 nuclear lumen; GO:0044424 intracellular part; GO:0005730 nucleolus; GO:0005623 cell; GO:0044422 organelle part; GO:0043228 non-membrane-bounded organelle; GO:0043226 organelle; GO:0043231 intracellular membrane-bounded organelle; GO:0031974 membrane-encl…
Ac	Q8ID32	5	K	Ribosome biogenesis protein MRT4, putative		PF3D7_1367600	Cluster1		6.18e-11	diff	0.774	0.705	0.354	-0.405	-0.433	-0.669	cytoplasm	GO:0044085 cellular component biogenesis; GO:0016043 cellular component organization; GO:0022613 ribonucleoprotein complex biogenesis; GO:0006725 cellular aromatic compound metabolic process; GO:0022618 ribonucleoprotein complex assembly; GO:0060255 regulation of macromolecule metabolic process; GO:0048519 negative regulation of biological process; GO:0044237 cellular metabolic process; GO:004227…	GO:0043229 intracellular organelle; GO:0043232 intracellular non-membrane-bounded organelle; GO:0044446 intracellular organelle part; GO:0031981 nuclear lumen; GO:0044424 intracellular part; GO:0005730 nucleolus; GO:0005623 cell; GO:0044422 organelle part; GO:0043228 non-membrane-bounded organelle; GO:0043226 organelle; GO:0043231 intracellular membrane-bounded organelle; GO:0031974 membrane-encl…
Ph	Q8I655	50	S	Ribosome associated membrane protein RAMP4, putative		PF3D7_0219400	Cluster1		0.000346	diff	1.325	0.536	0.204	-0.181	-0.308	-0.181	plasma membrane	GO:0050794 regulation of cellular process; GO:0044700 single organism signaling; GO:0033554 cellular response to stress; GO:0043413 macromolecule glycosylation; GO:0034976 response to endoplasmic reticulum stress; GO:0035967 cellular response to topologically incorrect protein; GO:0071310 cellular response to organic substance; GO:0044267 cellular protein metabolic process; GO:0044699 single-orga…	GO:0043229 intracellular organelle; GO:0016020 membrane; GO:0005783 endoplasmic reticulum; GO:0005737 cytoplasm; GO:0031224 intrinsic component of membrane; GO:0012505 endomembrane system; GO:0044424 intracellular part; GO:0005623 cell; GO:0016021 integral component of membrane; GO:0043231 intracellular membrane-bounded organelle; GO:0043226 organelle; GO:0005622 intracellular; GO:0044464 cell pa…
Ph	Q8IKE9	244	S	Splicing factor U2AF large subunit, putative		PF3D7_1468800	Cluster1		0.00831	diff	0.368	0.269	-0.051	-0.28	0.153	0.172	nucleus	GO:0006396 RNA processing; GO:0006725 cellular aromatic compound metabolic process; GO:1901360 organic cyclic compound metabolic process; GO:0006807 nitrogen compound metabolic process; GO:0044238 primary metabolic process; GO:0044237 cellular metabolic process; GO:0071704 organic substance metabolic process; GO:0006397 mRNA processing; GO:0016070 RNA metabolic process; GO:0000398 mRNA splicing, …	GO:0043229 intracellular organelle; GO:0089701 U2AF; GO:0044446 intracellular organelle part; GO:0005684 U2-type spliceosomal complex; GO:0031981 nuclear lumen; GO:0032991 macromolecular complex; GO:0044424 intracellular part; GO:0005681 spliceosomal complex; GO:0016604 nuclear body; GO:0005623 cell; GO:0044422 organelle part; GO:0031974 membrane-enclosed lumen; GO:0043231 intracellular membrane-…	GO:0097159 organic cyclic compound binding; GO:1901363 heterocyclic compound binding; GO:0003723 RNA binding; GO:0008187 poly-pyrimidine tract binding; GO:1901265 nucleoside phosphate binding; GO:0030628 pre-mRNA 3'-splice site binding; GO:0005488 binding; GO:0003676 nucleic acid binding; GO:0036002 pre-mRNA binding; GO:0000166 nucleotide binding; GO:0036094 small molecule binding; GO:0003727 sin…	pfa:PF3D7_1468800	splicing factor U2AF large subunit, putative	pfa03040 Spliceosome - Plasmodium falciparum 3D7;	IPR000504; IPR012677;	RNA recognition motif domain; Nucleotide-binding alpha-beta plait domain;
Ac	Q8I5H4	113	K	Polyadenylate-binding protein	PABP1	PF3D7_1224300	Cluster1		7.35e-09	diff	0.78	0.617	0.172	-0.309	-0.486	-0.44	nucleus	GO:0006396 RNA processing; GO:0006725 cellular aromatic compound metabolic process; GO:1901360 organic cyclic compound metabolic process; GO:0006807 nitrogen compound metabolic process; GO:0044238 primary metabolic process; GO:0044237 cellular metabolic process; GO:0071704 organic substance metabolic process; GO:0016070 RNA metabolic process; GO:0008152 metabolic process; GO:0090304 nucleic acid …	GO:0044424 intracellular part; GO:0005623 cell; GO:0044464 cell part; GO:0005622 intracellular; GO:0005737 cytoplasm;	GO:0008143 poly(A) binding; GO:0097159 organic cyclic compound binding; GO:1901363 heterocyclic compound binding; GO:0003729 mRNA binding; GO:0003723 RNA binding; GO:1901265 nucleoside phosphate binding; GO:0005488 binding; GO:0003676 nucleic acid binding; GO:0000166 nucleotide binding; GO:0070717 poly-purine tract binding; GO:0036094 small molecule binding; GO:0003727 single-stranded RNA binding;	pfa:PF3D7_1224300	polyadenylate-binding protein, putative	pfa03018 RNA degradation - Plasmodium falciparum 3D7; pfa03015 mRNA surveillance pathway - Plasmodium falciparum 3D7; pfa03013 RNA transport - Plasmodium falciparum 3D7;	IPR002004; IPR000504; IPR012677;	Polyadenylate-binding protein/Hyperplastic disc protein; RNA recognition motif domain; Nucleotide-binding alpha-beta plait domain;
Cr	Q7KQM0	186	K	Triosephosphate isomerase		PF3D7_1439900	Cluster1		0.000136	diff	0.348	0.186	0.151	-0.209	-0.247	-0.159	cytoplasm	GO:0006757 ATP generation from ADP; GO:0006739 NADP metabolic process; GO:0009116 nucleoside metabolic process; GO:0042278 purine nucleoside metabolic process; GO:0006165 nucleoside diphosphate phosphorylation; GO:0046031 ADP metabolic process; GO:0019362 pyridine nucleotide metabolic process; GO:0016053 organic acid biosynthetic process; GO:0006096 glycolytic process; GO:0009167 purine ribonucle…	GO:0044464 cell part; GO:0005622 intracellular; GO:0005737 cytoplasm; GO:0044424 intracellular part; GO:0005829 cytosol; GO:0005623 cell; GO:0044444 cytoplasmic part;	GO:0016860 intramolecular oxidoreductase activity; GO:0016853 isomerase activity; GO:0004807 triose-phosphate isomerase activity; GO:0003824 catalytic activity; GO:0016861 intramolecular oxidoreductase activity, interconverting aldoses and ketoses;	pfa:PF3D7_1439900	triosephosphate isomerase	pfa01200 Carbon metabolism - Plasmodium falciparum 3D7; pfa00010 Glycolysis / Gluconeogenesis - Plasmodium falciparum 3D7; pfa01100 Metabolic pathways - Plasmodium falciparum 3D7; pfa01230 Biosynthesis of amino acids - Plasmodium falciparum 3D7; pfa00562 Inositol phosphate metabolism - Plasmodium falciparum 3D7; pfa01110 Biosynthesis of secondary metabolites - Plasmodium falciparum 3D7; pfa00051 …	IPR013785;	Aldolase-type TIM barrel;
Hib	Q8IB24	88	K	Heat shock protein 70	HSP70	PF3D7_0818900	Cluster1		8.64e-06	diff	0.183	0.288	0.211	-0.026	-0.347	-0.09	cytoplasm		GO:0043226 organelle; GO:0043231 intracellular membrane-bounded organelle; GO:0043229 intracellular organelle; GO:0005634 nucleus; GO:0044464 cell part; GO:0005622 intracellular; GO:0005737 cytoplasm; GO:0044424 intracellular part; GO:0043227 membrane-bounded organelle; GO:0005623 cell;	GO:0005524 ATP binding; GO:0031072 heat shock protein binding; GO:1901265 nucleoside phosphate binding; GO:0001882 nucleoside binding; GO:0043167 ion binding; GO:0005515 protein binding; GO:0000166 nucleotide binding; GO:0097159 organic cyclic compound binding; GO:1901363 heterocyclic compound binding; GO:0032549 ribonucleoside binding; GO:0097367 carbohydrate derivative binding; GO:0032553 ribon…	pfa:PF3D7_0818900	heat shock protein 70	pfa03040 Spliceosome - Plasmodium falciparum 3D7; pfa04144 Endocytosis - Plasmodium falciparum 3D7; pfa04141 Protein processing in endoplasmic reticulum - Plasmodium falciparum 3D7;	IPR029048; IPR029047;	Heat shock protein 70kD, C-terminal domain; Heat shock protein 70kD, peptide-binding domain;
Hib	Q8I2X4	211	K	Heat shock protein 70	BIP	PF3D7_0917900	Cluster1		1.08e-06	diff	0.332	0.568	0.447	-0.411	-0.665	-0.067	extracellular		GO:0043226 organelle; GO:0043231 intracellular membrane-bounded organelle; GO:0043229 intracellular organelle; GO:0005783 endoplasmic reticulum; GO:0044464 cell part; GO:0005622 intracellular; GO:0005737 cytoplasm; GO:0012505 endomembrane system; GO:0044424 intracellular part; GO:0043227 membrane-bounded organelle; GO:0005623 cell; GO:0044444 cytoplasmic part;	GO:0005524 ATP binding; GO:1901265 nucleoside phosphate binding; GO:0001882 nucleoside binding; GO:0043167 ion binding; GO:0000166 nucleotide binding; GO:0097159 organic cyclic compound binding; GO:1901363 heterocyclic compound binding; GO:0032549 ribonucleoside binding; GO:0097367 carbohydrate derivative binding; GO:0032553 ribonucleotide binding; GO:0005488 binding; GO:0032550 purine ribonucleo…	pfa:PF3D7_0917900	heat shock protein 70	pfa03060 Protein export - Plasmodium falciparum 3D7; pfa04141 Protein processing in endoplasmic reticulum - Plasmodium falciparum 3D7;	IPR029048; IPR029047;	Heat shock protein 70kD, C-terminal domain; Heat shock protein 70kD, peptide-binding domain;
Hib	Q8I2X4	95	K	Heat shock protein 70	BIP	PF3D7_0917900	Cluster1		5.82e-06	diff	0.372	0.39	0.305	-0.242	-0.389	-0.122	extracellular		GO:0043226 organelle; GO:0043231 intracellular membrane-bounded organelle; GO:0043229 intracellular organelle; GO:0005783 endoplasmic reticulum; GO:0044464 cell part; GO:0005622 intracellular; GO:0005737 cytoplasm; GO:0012505 endomembrane system; GO:0044424 intracellular part; GO:0043227 membrane-bounded organelle; GO:0005623 cell; GO:0044444 cytoplasmic part;	GO:0005524 ATP binding; GO:1901265 nucleoside phosphate binding; GO:0001882 nucleoside binding; GO:0043167 ion binding; GO:0000166 nucleotide binding; GO:0097159 organic cyclic compound binding; GO:1901363 heterocyclic compound binding; GO:0032549 ribonucleoside binding; GO:0097367 carbohydrate derivative binding; GO:0032553 ribonucleotide binding; GO:0005488 binding; GO:0032550 purine ribonucleo…	pfa:PF3D7_0917900	heat shock protein 70	pfa03060 Protein export - Plasmodium falciparum 3D7; pfa04141 Protein processing in endoplasmic reticulum - Plasmodium falciparum 3D7;	IPR029048; IPR029047;	Heat shock protein 70kD, C-terminal domain; Heat shock protein 70kD, peptide-binding domain;
Cr	Q8I2X4	211	K	Heat shock protein 70	BIP	PF3D7_0917900	Cluster1		6.41e-07	diff	0.479	0.388	0.062	-0.326	-0.318	-0.209	extracellular		GO:0043226 organelle; GO:0043231 intracellular membrane-bounded organelle; GO:0043229 intracellular organelle; GO:0005783 endoplasmic reticulum; GO:0044464 cell part; GO:0005622 intracellular; GO:0005737 cytoplasm; GO:0012505 endomembrane system; GO:0044424 intracellular part; GO:0043227 membrane-bounded organelle; GO:0005623 cell; GO:0044444 cytoplasmic part;	GO:0005524 ATP binding; GO:1901265 nucleoside phosphate binding; GO:0001882 nucleoside binding; GO:0043167 ion binding; GO:0000166 nucleotide binding; GO:0097159 organic cyclic compound binding; GO:1901363 heterocyclic compound binding; GO:0032549 ribonucleoside binding; GO:0097367 carbohydrate derivative binding; GO:0032553 ribonucleotide binding; GO:0005488 binding; GO:0032550 purine ribonucleo…	pfa:PF3D7_0917900	heat shock protein 70	pfa03060 Protein export - Plasmodium falciparum 3D7; pfa04141 Protein processing in endoplasmic reticulum - Plasmodium falciparum 3D7;	IPR029048; IPR029047;	Heat shock protein 70kD, C-terminal domain; Heat shock protein 70kD, peptide-binding domain;
Ph	K7NTP5	108	S	Heat shock protein 70	HSP70x	PF3D7_0831700	Cluster1		1.51e-05	diff	1.099	0.616	0.17	-0.294	-0.452	0.19	extracellular			GO:0005524 ATP binding; GO:1901265 nucleoside phosphate binding; GO:0001882 nucleoside binding; GO:0043167 ion binding; GO:0000166 nucleotide binding; GO:0097159 organic cyclic compound binding; GO:1901363 heterocyclic compound binding; GO:0032549 ribonucleoside binding; GO:0097367 carbohydrate derivative binding; GO:0032553 ribonucleotide binding; GO:0005488 binding; GO:0032550 purine ribonucleo…				IPR029048; IPR029047;	Heat shock protein 70kD, C-terminal domain; Heat shock protein 70kD, peptide-binding domain;
Hib	Q9TY95	701	K	Serine-repeat antigen protein	SERA5	PF3D7_0207600	Cluster1		5.5e-06	diff	0.367	0.315	0.196	-0.347	-0.293	-0.16	extracellular	GO:0051603 proteolysis involved in cellular protein catabolic process; GO:0044265 cellular macromolecule catabolic process; GO:0044257 cellular protein catabolic process; GO:0044267 cellular protein metabolic process; GO:0002376 immune system process; GO:0044238 primary metabolic process; GO:0044237 cellular metabolic process; GO:0050776 regulation of immune response; GO:0071704 organic substance…	GO:0043229 intracellular organelle; GO:0044217 other organism part; GO:0005615 extracellular space; GO:0044421 extracellular region part; GO:0030430 host cell cytoplasm; GO:0033643 host cell part; GO:0043656 intracellular region of host; GO:0044216 other organism cell; GO:0020003 symbiont-containing vacuole; GO:0033646 host intracellular part; GO:0005737 cytoplasm; GO:0044424 intracellular part; …	GO:0004175 endopeptidase activity; GO:0008233 peptidase activity; GO:0003824 catalytic activity; GO:0005488 binding; GO:0070011 peptidase activity, acting on L-amino acid peptides; GO:0016787 hydrolase activity; GO:0008234 cysteine-type peptidase activity; GO:0005515 protein binding; GO:0004197 cysteine-type endopeptidase activity;				IPR000668;	Peptidase C1A, papain C-terminal;
Ph	Q8I551	1396	S	Uncharacterized protein		PF3D7_1237200	Cluster1		0.000732	diff	0.374	0.607	0.16	0.058	-0.322	-0.122	plasma membrane	GO:0000003 reproduction; GO:0033554 cellular response to stress; GO:0016043 cellular component organization; GO:1903046 meiotic cell cycle process; GO:0006725 cellular aromatic compound metabolic process; GO:0022414 reproductive process; GO:0006259 DNA metabolic process; GO:0048285 organelle fission; GO:0044699 single-organism process; GO:0007131 reciprocal meiotic recombination; GO:0050896 respo…	GO:0016020 membrane; GO:0032300 mismatch repair complex; GO:0044425 membrane part; GO:0044464 cell part; GO:0005622 intracellular; GO:0031224 intrinsic component of membrane; GO:0032991 macromolecular complex; GO:1990391 DNA repair complex; GO:0044424 intracellular part; GO:0005623 cell; GO:0043234 protein complex; GO:0016021 integral component of membrane;	GO:0005488 binding;				IPR016024;	Armadillo-type fold;
Hib	Q8I4U7	159	K	Uncharacterized protein		PF3D7_1248700	Cluster1		2.65e-08	diff	0.459	0.43	0.433	-0.315	-0.658	-0.114	nucleus
Hib	Q8I4U7	154	K	Uncharacterized protein		PF3D7_1248700	Cluster1		2.65e-08	diff	0.459	0.43	0.433	-0.315	-0.658	-0.114	nucleus
Hib	Q8I4U7	166	K	Uncharacterized protein		PF3D7_1248700	Cluster1		2.65e-08	diff	0.459	0.43	0.433	-0.315	-0.658	-0.114	nucleus
Hib	Q8IK19	127	K	Uncharacterized protein		PF3D7_1001700	Cluster1		3.74e-09	diff	0.471	0.568	0.368	-0.322	-0.734	-0.302	extracellular							IPR019111; IPR006526;	Plasmodium RESA, N-terminal; Exported protein, PHISTa/b/c, conserved domain, Plasmodium;
Hib	C0H4U4	298	K	Uncharacterized protein		PF3D7_0813300	Cluster1		0.000254	diff	0.538	0.483	0.376	-0.097	-0.539	0.073	nucleus		GO:0043229 intracellular organelle; GO:0097708 intracellular vesicle; GO:0031410 cytoplasmic vesicle; GO:0005737 cytoplasm; GO:0031982 vesicle; GO:0045335 phagocytic vesicle; GO:0044424 intracellular part; GO:0005623 cell; GO:0043226 organelle; GO:0043231 intracellular membrane-bounded organelle; GO:0032010 phagolysosome; GO:0044464 cell part; GO:0005622 intracellular; GO:0005764 lysosome; GO:000…
Ph	Q8IDG9	273	S	Uncharacterized protein		PF3D7_1353100	Cluster1		0.000782	diff	0.611	0.394	0.124	-0.252	-0.028	0.017	plasma membrane		GO:0031224 intrinsic component of membrane; GO:0016020 membrane; GO:0016021 integral component of membrane; GO:0044425 membrane part;
Hib	Q8I2M4	150	K	Uncharacterized protein		PF3D7_0928500	Cluster1		1.32e-05	diff	0.647	0.453	0.39	-0.363	-0.802	-0.101	nucleus
Hib	Q8I2M4	148	K	Uncharacterized protein		PF3D7_0928500	Cluster1		1.32e-05	diff	0.647	0.453	0.39	-0.363	-0.802	-0.101	nucleus
Hib	Q8I2M4	153	K	Uncharacterized protein		PF3D7_0928500	Cluster1		1.32e-05	diff	0.647	0.453	0.39	-0.363	-0.802	-0.101	nucleus
Ac	Q8IDF6	133	K	Adenylosuccinate synthetase		PF3D7_1354500	Cluster1		0.00451	diff	0.387	0.321	0.125	-0.163	-0.098	-0.119	cytoplasm	GO:0009116 nucleoside metabolic process; GO:0042278 purine nucleoside metabolic process; GO:0009167 purine ribonucleoside monophosphate metabolic process; GO:0009117 nucleotide metabolic process; GO:0044699 single-organism process; GO:0046129 purine ribonucleoside biosynthetic process; GO:0009163 nucleoside biosynthetic process; GO:0009058 biosynthetic process; GO:0009156 ribonucleoside monophosp…	GO:0044424 intracellular part; GO:0005623 cell; GO:0044464 cell part; GO:0005622 intracellular; GO:0005737 cytoplasm;	GO:1901265 nucleoside phosphate binding; GO:0001882 nucleoside binding; GO:0043167 ion binding; GO:0016874 ligase activity; GO:0000166 nucleotide binding; GO:0016879 ligase activity, forming carbon-nitrogen bonds; GO:1901363 heterocyclic compound binding; GO:0097159 organic cyclic compound binding; GO:0032549 ribonucleoside binding; GO:0097367 carbohydrate derivative binding; GO:0003824 catalytic…	pfa:PF3D7_1354500	adenylosuccinate synthetase	pfa00230 Purine metabolism - Plasmodium falciparum 3D7; pfa01100 Metabolic pathways - Plasmodium falciparum 3D7; pfa00250 Alanine, aspartate and glutamate metabolism - Plasmodium falciparum 3D7;	IPR027417;	P-loop containing nucleoside triphosphate hydrolase;
Ph	O96128	100	S	Early transcribed membrane protein 2	ETRAMP2	PF3D7_0202500	Cluster1		5.65e-11	diff	2.255	1.161	-0.21	-0.973	-0.497	-0.707	extracellular		GO:0016020 membrane; GO:0044217 other organism part; GO:0044421 extracellular region part; GO:0030430 host cell cytoplasm; GO:0033643 host cell part; GO:0043656 intracellular region of host; GO:0044216 other organism cell; GO:0033646 host intracellular part; GO:0020003 symbiont-containing vacuole; GO:0031224 intrinsic component of membrane; GO:0016021 integral component of membrane; GO:0018995 ho…
Ph	Q8IJW4	542	S	Eukaryotic translation initiation factor 3 subunit D	EIF3D	PF3D7_1007900	Cluster1		2.44e-06	diff	0.935	0.414	-0.035	-0.324	-0.193	0.136	cytoplasm	GO:0050794 regulation of cellular process; GO:0044085 cellular component biogenesis; GO:0016043 cellular component organization; GO:0022613 ribonucleoprotein complex biogenesis; GO:0006518 peptide metabolic process; GO:0022618 ribonucleoprotein complex assembly; GO:0060255 regulation of macromolecule metabolic process; GO:0010608 posttranscriptional regulation of gene expression; GO:0044267 cellu…	GO:0044464 cell part; GO:0005622 intracellular; GO:0070993 translation preinitiation complex; GO:0005737 cytoplasm; GO:0016282 eukaryotic 43S preinitiation complex; GO:0032991 macromolecular complex; GO:0044424 intracellular part; GO:1990904 ribonucleoprotein complex; GO:0043234 protein complex; GO:0030529 intracellular ribonucleoprotein complex; GO:0005623 cell; GO:0033290 eukaryotic 48S preinit…	GO:0097159 organic cyclic compound binding; GO:1901363 heterocyclic compound binding; GO:0008135 translation factor activity, RNA binding; GO:0098808 mRNA cap binding; GO:0003723 RNA binding; GO:0003729 mRNA binding; GO:0000339 RNA cap binding; GO:0005488 binding; GO:0003676 nucleic acid binding; GO:0003743 translation initiation factor activity;	pfa:PF3D7_1007900	eukaryotic translation initiation factor 3 subunit D, putative	pfa03013 RNA transport - Plasmodium falciparum 3D7;
Ac	O97320	19	K	Histone H2A	H2A.Z	PF3D7_0320900	Cluster1		1.19e-05	diff	0.369	0.361	0.161	-0.087	-0.115	-0.172	nucleus	GO:0050794 regulation of cellular process; GO:0016043 cellular component organization; GO:0060255 regulation of macromolecule metabolic process; GO:0019219 regulation of nucleobase-containing compound metabolic process; GO:0044699 single-organism process; GO:0048523 negative regulation of cellular process; GO:0031324 negative regulation of cellular metabolic process; GO:0048519 negative regulatio…	GO:0043229 intracellular organelle; GO:0043232 intracellular non-membrane-bounded organelle; GO:0044446 intracellular organelle part; GO:0032991 macromolecular complex; GO:0031981 nuclear lumen; GO:0044424 intracellular part; GO:0005623 cell; GO:0044422 organelle part; GO:0000786 nucleosome; GO:0044427 chromosomal part; GO:0043228 non-membrane-bounded organelle; GO:0031974 membrane-enclosed lumen…	GO:0097159 organic cyclic compound binding; GO:1901363 heterocyclic compound binding; GO:0003677 DNA binding; GO:0046982 protein heterodimerization activity; GO:0005488 binding; GO:0046983 protein dimerization activity; GO:0003676 nucleic acid binding; GO:0005515 protein binding;				IPR009072; IPR032454; IPR007125;	Histone-fold; Histone H2A, C-terminal domain; Histone H2A/H2B/H3;
Ph	C6KT19	29	S	Histone H3v	H3v	PF3D7_0617900	Cluster1		1.5e-05	diff	0.826	0.773	0.172	-0.266	-0.406	0.286	nucleus	GO:0016043 cellular component organization; GO:0051276 chromosome organization; GO:0009987 cellular process; GO:0006996 organelle organization; GO:0071840 cellular component organization or biogenesis;	GO:0043229 intracellular organelle; GO:0043232 intracellular non-membrane-bounded organelle; GO:0044446 intracellular organelle part; GO:0032991 macromolecular complex; GO:0044424 intracellular part; GO:0005623 cell; GO:0044422 organelle part; GO:0044427 chromosomal part; GO:0000786 nucleosome; GO:0043228 non-membrane-bounded organelle; GO:0043231 intracellular membrane-bounded organelle; GO:0043…	GO:0097159 organic cyclic compound binding; GO:1901363 heterocyclic compound binding; GO:0003677 DNA binding; GO:0046982 protein heterodimerization activity; GO:0005488 binding; GO:0046983 protein dimerization activity; GO:0003676 nucleic acid binding; GO:0005515 protein binding;				IPR009072; IPR007125;	Histone-fold; Histone H2A/H2B/H3;
Ph	C6KSV0	29	S	Histone H3	H3	PF3D7_0610400	Cluster1		3.9e-09	diff	1.636	0.713	0.079	-0.5	-0.561	0.217	nucleus	GO:0006333 chromatin assembly or disassembly; GO:0016043 cellular component organization; GO:0006325 chromatin organization; GO:0051276 chromosome organization; GO:0009987 cellular process; GO:0006996 organelle organization; GO:0071840 cellular component organization or biogenesis;	GO:0043229 intracellular organelle; GO:0043232 intracellular non-membrane-bounded organelle; GO:0044446 intracellular organelle part; GO:0032991 macromolecular complex; GO:0044424 intracellular part; GO:0005623 cell; GO:0044422 organelle part; GO:0044427 chromosomal part; GO:0000786 nucleosome; GO:0043228 non-membrane-bounded organelle; GO:0043231 intracellular membrane-bounded organelle; GO:0043…	GO:0097159 organic cyclic compound binding; GO:1901363 heterocyclic compound binding; GO:0003677 DNA binding; GO:0046982 protein heterodimerization activity; GO:0005488 binding; GO:0046983 protein dimerization activity; GO:0003676 nucleic acid binding; GO:0005515 protein binding;				IPR009072; IPR007125;	Histone-fold; Histone H2A/H2B/H3;
Ph	Q8IJX8	3	S	DNA/RNA-binding protein Alba 3	ALBA3	PF3D7_1006200	Cluster2		0.000203	diff	-0.395	0.347	0.435	0.261	-0.002	-0.626	cytoplasm		GO:0043226 organelle; GO:0043231 intracellular membrane-bounded organelle; GO:0043229 intracellular organelle; GO:0005634 nucleus; GO:0044464 cell part; GO:0005622 intracellular; GO:0044424 intracellular part; GO:0043227 membrane-bounded organelle; GO:0005623 cell;	GO:0097159 organic cyclic compound binding; GO:1901363 heterocyclic compound binding; GO:0003677 DNA binding; GO:0003723 RNA binding; GO:0005515 protein binding; GO:0005488 binding; GO:0003676 nucleic acid binding;
Ph	Q8IBF2	1178	S	EMP1-trafficking protein	PTP4	PF3D7_0730900	Cluster2		4.31e-07	diff	0.669	0.463	0.478	0.182	-0.214	-0.862	plasma membrane		GO:0031224 intrinsic component of membrane; GO:0016020 membrane; GO:0016021 integral component of membrane; GO:0044425 membrane part;
Ph	Q8IBF2	1142	S	EMP1-trafficking protein	PTP4	PF3D7_0730900	Cluster2		1.05e-09	diff	0.215	1.02	0.85	-0.08	-0.363	-0.643	plasma membrane		GO:0031224 intrinsic component of membrane; GO:0016020 membrane; GO:0016021 integral component of membrane; GO:0044425 membrane part;
Ac	O96169	10	K	KRR1 small subunit processome component	KRR1	PF3D7_0208200	Cluster2		2.63e-11	diff	0.765	0.726	0.053	-0.37	-0.137	-0.807	cytoplasm,nucleus	GO:0016072 rRNA metabolic process; GO:0006396 RNA processing; GO:0034470 ncRNA processing; GO:0044085 cellular component biogenesis; GO:0022613 ribonucleoprotein complex biogenesis; GO:0006725 cellular aromatic compound metabolic process; GO:0042274 ribosomal small subunit biogenesis; GO:0006807 nitrogen compound metabolic process; GO:0042254 ribosome biogenesis; GO:1901360 organic cyclic compoun…	GO:0043229 intracellular organelle; GO:0043232 intracellular non-membrane-bounded organelle; GO:0044446 intracellular organelle part; GO:0032991 macromolecular complex; GO:0031981 nuclear lumen; GO:0044424 intracellular part; GO:0005730 nucleolus; GO:0005623 cell; GO:0044422 organelle part; GO:0030684 preribosome; GO:0043228 non-membrane-bounded organelle; GO:0043231 intracellular membrane-bounde…	GO:0097159 organic cyclic compound binding; GO:1901363 heterocyclic compound binding; GO:0003723 RNA binding; GO:0005488 binding; GO:0003676 nucleic acid binding;				IPR004088;	K Homology domain, type 1;
Ph	Q8IJZ3	745	S	RNA-binding protein, putative		PF3D7_1004400	Cluster2		1.18e-05	diff	0.1	0.668	0.328	0.176	-0.209	-0.612	nucleus			GO:0097159 organic cyclic compound binding; GO:1901363 heterocyclic compound binding; GO:1901265 nucleoside phosphate binding; GO:0005488 binding; GO:0003676 nucleic acid binding; GO:0000166 nucleotide binding; GO:0036094 small molecule binding;				IPR000504; IPR012677;	RNA recognition motif domain; Nucleotide-binding alpha-beta plait domain;
Ph	Q8I2Y5	24	S	RNA-binding protein musashi, putative	HoMu	PF3D7_0916700	Cluster2		7.89e-07	diff	0.078	0.623	0.227	-0.07	-0.038	-0.186	nucleus			GO:0097159 organic cyclic compound binding; GO:1901363 heterocyclic compound binding; GO:1901265 nucleoside phosphate binding; GO:0005488 binding; GO:0003676 nucleic acid binding; GO:0000166 nucleotide binding; GO:0036094 small molecule binding;				IPR000504; IPR012677;	RNA recognition motif domain; Nucleotide-binding alpha-beta plait domain;
Ph	Q8I492	355	S	Mature parasite-infected erythrocyte surface antigen	MESA	PF3D7_0500800	Cluster2		4.31e-07	diff	0.087	0.416	0.649	-0.065	0.027	-0.618	plasma membrane		GO:0043657 host cell; GO:0044218 other organism cell membrane; GO:0044217 other organism part; GO:0020002 host cell plasma membrane; GO:0033643 host cell part; GO:0044216 other organism cell; GO:0044215 other organism; GO:0044279 other organism membrane; GO:0018995 host; GO:0033644 host cell membrane;	GO:0005515 protein binding; GO:0005488 binding;				IPR001623;	DnaJ domain;
Ph	Q8IKC8	208	S	Exported protein 2	EXP2	PF3D7_1471100	Cluster2		2.04e-05	diff	0.371	0.698	0.622	0.245	-0.43	-1.164	extracellular		GO:0044217 other organism part; GO:0044421 extracellular region part; GO:0030430 host cell cytoplasm; GO:0033643 host cell part; GO:0043656 intracellular region of host; GO:0044216 other organism cell; GO:0033646 host intracellular part; GO:0020003 symbiont-containing vacuole; GO:0097619 PTEX complex; GO:0032991 macromolecular complex; GO:0018995 host; GO:0005576 extracellular region; GO:0044422 …	GO:0005515 protein binding; GO:0005488 binding;
Ph	Q8IIS9	151	S	Polyadenylate-binding protein-interacting protein 1, putative	PAIP1	PF3D7_1107300	Cluster2		0.000346	diff	0.223	0.545	0.272	0.152	0.045	-0.741	cytoplasm			GO:0097159 organic cyclic compound binding; GO:1901363 heterocyclic compound binding; GO:0003723 RNA binding; GO:0005515 protein binding; GO:0005488 binding; GO:0003676 nucleic acid binding;				IPR016024; IPR003890; IPR016021;	Armadillo-type fold; MIF4G-like, type 3; MIF4G-like domain;
Ph	Q8I3F0	310	S	Lysine-rich membrane-associated PHISTb protein	LyMP	PF3D7_0532400	Cluster2		4.18e-05	diff	-0.006	0.493	0.711	-0.036	-0.126	-0.427	nucleus		GO:0016020 membrane; GO:0044164 host cell cytosol; GO:0044538 host cell periphery; GO:0044217 other organism part; GO:0030430 host cell cytoplasm; GO:0033643 host cell part; GO:0043656 intracellular region of host; GO:0044216 other organism cell; GO:0020030 infected host cell surface knob; GO:0033646 host intracellular part; GO:0031224 intrinsic component of membrane; GO:0016021 integral componen…	GO:0005515 protein binding; GO:0005488 binding;				IPR019111;	Plasmodium RESA, N-terminal;
Ph	Q8IIQ7	1387	S	Asparagine-rich antigen		PF3D7_1110400	Cluster2		1.18e-05	diff	1.03	0.723	0.464	0.195	-0.563	-0.691	nucleus			GO:0097159 organic cyclic compound binding; GO:1901363 heterocyclic compound binding; GO:1901265 nucleoside phosphate binding; GO:0005488 binding; GO:0003676 nucleic acid binding; GO:0000166 nucleotide binding; GO:0036094 small molecule binding;				IPR000504; IPR012677;	RNA recognition motif domain; Nucleotide-binding alpha-beta plait domain;
Ph	C6KT67	262	S	Nuclear polyadenylated RNA-binding protein NAB2,putative	NAB2	PF3D7_0623100	Cluster2		4.82e-05	diff	0.324	0.505	0.19	0.038	-0.037	-0.22	nucleus	GO:0006396 RNA processing; GO:0006725 cellular aromatic compound metabolic process; GO:1901360 organic cyclic compound metabolic process; GO:0006807 nitrogen compound metabolic process; GO:0044238 primary metabolic process; GO:0044237 cellular metabolic process; GO:0071704 organic substance metabolic process; GO:0006397 mRNA processing; GO:0016070 RNA metabolic process; GO:0008152 metabolic proce…		GO:0046872 metal ion binding; GO:0043169 cation binding; GO:0005488 binding; GO:0043167 ion binding;				IPR000571; IPR002483;	Zinc finger, CCCH-type; PWI domain;
Ub	Q8I0P6	378	K	Elongation factor 1-alpha	EF-1α	PF3D7_1357000	Cluster2		8.37e-05	diff	0.566	0.412	0.45	-0.045	-0.297	-0.393	cytoplasm	GO:0006518 peptide metabolic process; GO:0006414 translational elongation; GO:0043043 peptide biosynthetic process; GO:0044267 cellular protein metabolic process; GO:0006807 nitrogen compound metabolic process; GO:0009058 biosynthetic process; GO:0043603 cellular amide metabolic process; GO:0044238 primary metabolic process; GO:1901566 organonitrogen compound biosynthetic process; GO:1901576 orga…	GO:0005622 intracellular; GO:0044464 cell part; GO:0005737 cytoplasm; GO:0032991 macromolecular complex; GO:0044424 intracellular part; GO:0005623 cell; GO:0043234 protein complex; GO:0044444 cytoplasmic part; GO:0005853 eukaryotic translation elongation factor 1 complex;	GO:1901265 nucleoside phosphate binding; GO:0003746 translation elongation factor activity; GO:0016817 hydrolase activity, acting on acid anhydrides; GO:0016787 hydrolase activity; GO:1901363 heterocyclic compound binding; GO:0097159 organic cyclic compound binding; GO:0016462 pyrophosphatase activity; GO:0032553 ribonucleotide binding; GO:0003824 catalytic activity; GO:0005488 binding; GO:003255…	pfa:PF3D7_1357100	elongation factor 1-alpha	pfa03013 RNA transport - Plasmodium falciparum 3D7;	IPR004160; IPR004161; IPR009001; IPR027417; IPR000795; IPR009000;	Translation elongation factor EFTu/EF1A, C-terminal; Translation elongation factor EFTu-like, domain 2; Translation elongation factor EF1A/initiation factor IF2gamma, C-terminal; P-loop containing nucleoside triphosphate hydrolase; Transcription factor, GTP-binding domain; Translation protein, beta-barrel domain;
Hib	Q8IKW5	302	K	Elongation factor 2	eEF2	PF3D7_1451100	Cluster2		0.000621	diff	0.086	0.388	0.113	-0.096	-0.176	-0.184	cytoplasm	GO:0006518 peptide metabolic process; GO:0006414 translational elongation; GO:0043043 peptide biosynthetic process; GO:0044267 cellular protein metabolic process; GO:0006807 nitrogen compound metabolic process; GO:0009058 biosynthetic process; GO:0043603 cellular amide metabolic process; GO:0044238 primary metabolic process; GO:1901566 organonitrogen compound biosynthetic process; GO:1901576 orga…		GO:0003723 RNA binding; GO:1901265 nucleoside phosphate binding; GO:0003746 translation elongation factor activity; GO:0001882 nucleoside binding; GO:0043167 ion binding; GO:0016817 hydrolase activity, acting on acid anhydrides; GO:0016787 hydrolase activity; GO:0000166 nucleotide binding; GO:0017111 nucleoside-triphosphatase activity; GO:1901363 heterocyclic compound binding; GO:0097159 organic …				IPR027417; IPR000795; IPR005517; IPR005225; IPR004161; IPR000640; IPR020568; IPR009022; IPR014721; IPR009000;	P-loop containing nucleoside triphosphate hydrolase; Transcription factor, GTP-binding domain; Translation elongation factor EFG/EF2, domain IV; Small GTP-binding protein domain; Translation elongation factor EFTu-like, domain 2; Translation elongation factor EFG, V domain; Ribosomal protein S5 domain 2-type fold; Elongation factor G, III-V domain; Ribosomal protein S5 domain 2-type fold, subgrou…
Ph	C6KSL9	96	S	Uncharacterized protein		PF3D7_0601900	Cluster2		3.92e-07	diff	-0.551	0.421	0.469	0.324	-0.013	-0.618	cytoplasm		GO:0033655 host cell cytoplasm part; GO:0043657 host cell; GO:0016020 membrane; GO:0044217 other organism part; GO:0030430 host cell cytoplasm; GO:0033643 host cell part; GO:0043656 intracellular region of host; GO:0044216 other organism cell; GO:0044425 membrane part; GO:0033646 host intracellular part; GO:0044215 other organism; GO:0031224 intrinsic component of membrane; GO:0018995 host; GO:00…	GO:0005515 protein binding; GO:0005488 binding;
Ph	Q8IDG9	250	S	Uncharacterized protein		PF3D7_1353100	Cluster2		0.0021	diff	0.907	0.451	0.683	0.424	-0.718	-1.425	plasma membrane		GO:0031224 intrinsic component of membrane; GO:0016020 membrane; GO:0016021 integral component of membrane; GO:0044425 membrane part;
Ph	Q8IC42	217	S	Uncharacterized protein		PF3D7_0702500	Cluster2		4.38e-05	diff	0.286	0.475	0.395	0.024	-0.026	-0.592	nucleus		GO:0033655 host cell cytoplasm part; GO:0043657 host cell; GO:0016020 membrane; GO:0044217 other organism part; GO:0030430 host cell cytoplasm; GO:0033643 host cell part; GO:0043656 intracellular region of host; GO:0044425 membrane part; GO:0044216 other organism cell; GO:0033646 host intracellular part; GO:0031224 intrinsic component of membrane; GO:0044215 other organism; GO:0016021 integral co…	GO:0005515 protein binding; GO:0005488 binding;
Ph	Q8I205	126	S	Uncharacterized protein		PF3D7_0402100	Cluster2		2.92e-08	diff	0.567	0.71	0.411	-0.104	-0.202	-0.387	endoplasmic reticulum		GO:0031224 intrinsic component of membrane; GO:0016020 membrane; GO:0016021 integral component of membrane; GO:0044425 membrane part;					IPR019111;	Plasmodium RESA, N-terminal;
Ph	Q8I551	1370	S	Uncharacterized protein		PF3D7_1237200	Cluster2		0.000618	diff	0.314	0.77	0.816	0.067	-0.527	-0.618	plasma membrane	GO:0000003 reproduction; GO:0033554 cellular response to stress; GO:0016043 cellular component organization; GO:1903046 meiotic cell cycle process; GO:0006725 cellular aromatic compound metabolic process; GO:0022414 reproductive process; GO:0006259 DNA metabolic process; GO:0048285 organelle fission; GO:0044699 single-organism process; GO:0007131 reciprocal meiotic recombination; GO:0050896 respo…	GO:0016020 membrane; GO:0032300 mismatch repair complex; GO:0044425 membrane part; GO:0044464 cell part; GO:0005622 intracellular; GO:0031224 intrinsic component of membrane; GO:0032991 macromolecular complex; GO:1990391 DNA repair complex; GO:0044424 intracellular part; GO:0005623 cell; GO:0043234 protein complex; GO:0016021 integral component of membrane;	GO:0005488 binding;				IPR016024;	Armadillo-type fold;
Ph	Q8IK27	112	S	Uncharacterized protein	PfJ13	PF3D7_1001000	Cluster2		0.000141	diff	0.003	1.284	1.058	-0.2	-0.737	-1.179	extracellular		GO:0043229 intracellular organelle; GO:0044217 other organism part; GO:0020011 apicoplast; GO:0030430 host cell cytoplasm; GO:0033643 host cell part; GO:0043656 intracellular region of host; GO:0044216 other organism cell; GO:0033646 host intracellular part; GO:0005737 cytoplasm; GO:0044424 intracellular part; GO:0005623 cell; GO:0018995 host; GO:0020036 Maurer's cleft; GO:0043231 intracellular m…
Ph	Q8IJ76	136	S	Early transcribed membrane protein 10.2	ETRAMP10.2	PF3D7_1033200	Cluster2		1.81e-08	diff	0.096	1.01	0.736	0.133	-0.557	-1.076	extracellular		GO:0016020 membrane; GO:0044217 other organism part; GO:0044421 extracellular region part; GO:0030430 host cell cytoplasm; GO:0033643 host cell part; GO:0043656 intracellular region of host; GO:0044216 other organism cell; GO:0033646 host intracellular part; GO:0020003 symbiont-containing vacuole; GO:0031224 intrinsic component of membrane; GO:0016021 integral component of membrane; GO:0018995 ho…
Ub	Q8IDR9	194	K	40S ribosomal protein S6		PF3D7_1342000	Cluster3		0.000239	diff	-0.277	-0.384	0.903	0.397	-0.157	-0.523	cytoplasm	GO:0044085 cellular component biogenesis; GO:0022613 ribonucleoprotein complex biogenesis; GO:0006518 peptide metabolic process; GO:0006725 cellular aromatic compound metabolic process; GO:0044267 cellular protein metabolic process; GO:0009058 biosynthetic process; GO:1901566 organonitrogen compound biosynthetic process; GO:0044237 cellular metabolic process; GO:0071704 organic substance metaboli…	GO:0005840 ribosome; GO:0043229 intracellular organelle; GO:0043232 intracellular non-membrane-bounded organelle; GO:0015935 small ribosomal subunit; GO:0044446 intracellular organelle part; GO:0005737 cytoplasm; GO:0032991 macromolecular complex; GO:0044424 intracellular part; GO:0005829 cytosol; GO:0005623 cell; GO:0044422 organelle part; GO:0043228 non-membrane-bounded organelle; GO:0043226 or…	GO:0003735 structural constituent of ribosome; GO:0005198 structural molecule activity;	pfa:PF3D7_1342000	40S ribosomal protein S6	pfa03010 Ribosome - Plasmodium falciparum 3D7;
Ph	O77310	1382	S	Cytoadherence linked asexual protein 3.1	CLAG3.1	PF3D7_0302500	Cluster3		3.94e-05	diff	-0.156	-0.487	0.31	0.637	0.051	-1.312	endoplasmic reticulum	GO:0020035 cytoadherence to microvasculature, mediated by symbiont protein; GO:0022610 biological adhesion; GO:0016337 single organismal cell-cell adhesion; GO:0098602 single organism cell adhesion; GO:0098609 cell-cell adhesion; GO:0007155 cell adhesion; GO:0044699 single-organism process; GO:0044406 adhesion of symbiont to host; GO:0044403 symbiosis, encompassing mutualism through parasitism; G…	GO:0044217 other organism part; GO:0033643 host cell part; GO:0044216 other organism cell; GO:0005623 cell; GO:0018995 host; GO:0044218 other organism cell membrane; GO:0043657 host cell; GO:0020007 apical complex; GO:0020002 host cell plasma membrane; GO:0044464 cell part; GO:0044215 other organism; GO:0044279 other organism membrane; GO:0045177 apical part of cell; GO:0033644 host cell membrane…	GO:0050839 cell adhesion molecule binding; GO:0005515 protein binding; GO:0005488 binding;
Ph	Q8I6U8	257	T	Glycophorin-binding protein	GBP130	PF3D7_1016300	Cluster3		2.41e-08	diff	-0.52	-0.606	0.688	0.75	-0.434	-1.382	plasma membrane		GO:0043657 host cell; GO:0044217 other organism part; GO:0030430 host cell cytoplasm; GO:0033643 host cell part; GO:0043656 intracellular region of host; GO:0044216 other organism cell; GO:0033646 host intracellular part; GO:0044215 other organism; GO:0018995 host;
Ph	Q8IHW1	30	S	Conserved Plasmodium protein		PF3D7_1140400	Cluster3		0.00337	diff	-0.258	-0.582	0.201	0.226	0.052	-0.065	cytoplasm
Ph	O96191	111	S	Conserved Plasmodium protein		PF3D7_0210900	Cluster3		0.00337	diff	-1.139	-0.422	0.21	0.606	0.17	-0.817	nucleus
Ph	Q8IHN4	1379	S	Antigen 332, DBL-like protein	Pf332	PF3D7_1149000	Cluster3		0.0022	diff	-0.559	-0.713	0.196	0.329	0.268	-0.464	cytoplasm	GO:0022610 biological adhesion; GO:0016337 single organismal cell-cell adhesion; GO:0098609 cell-cell adhesion; GO:0098602 single organism cell adhesion; GO:0044699 single-organism process; GO:0007155 cell adhesion; GO:0044764 multi-organism cellular process; GO:0044419 interspecies interaction between organisms; GO:0009987 cellular process; GO:0009405 pathogenesis; GO:0051704 multi-organism proc…	GO:0016020 membrane; GO:0044217 other organism part; GO:0030430 host cell cytoplasm; GO:0033643 host cell part; GO:0043656 intracellular region of host; GO:0044216 other organism cell; GO:0033646 host intracellular part; GO:0031224 intrinsic component of membrane; GO:0018995 host; GO:0016021 integral component of membrane; GO:0020036 Maurer's cleft; GO:0043657 host cell; GO:0033655 host cell cyto…	GO:0046789 host cell surface receptor binding; GO:0005515 protein binding; GO:0046812 host cell surface binding; GO:0060089 molecular transducer activity; GO:0004872 receptor activity; GO:0005102 receptor binding; GO:0005488 binding;
Ph	Q8I0U8	122	T	Merozoite surface protein 1	MSP1	PF3D7_0930300	Cluster3		7.79e-10	diff	-1.654	-1.643	0.475	0.774	0.214	-1.702	endoplasmic reticulum	GO:0044419 interspecies interaction between organisms; GO:0009405 pathogenesis; GO:0051704 multi-organism process;	GO:0016020 membrane; GO:0031226 intrinsic component of plasma membrane; GO:0044459 plasma membrane part; GO:0044464 cell part; GO:0071944 cell periphery; GO:0044425 membrane part; GO:0031225 anchored component of membrane; GO:0031224 intrinsic component of membrane; GO:0005623 cell; GO:0016021 integral component of membrane; GO:0046658 anchored component of plasma membrane; GO:0005886 plasma memb…	GO:0005515 protein binding; GO:0005488 binding;	pfa:PF3D7_0930300	merozoite surface protein 1	pfa05144 Malaria - Plasmodium falciparum 3D7;	IPR010901; IPR024730; IPR024731;	Merozoite surface 1, C-terminal; Merozoite surface protein, EGF domain 1; EGF domain;
Ph	Q8IDI3	102	S	Inner membrane complex protein 1f, putative		PF3D7_1351700	Cluster3		0.000881	diff	-0.409	-0.998	-0.139	0.437	0.25	-0.724	cytoplasm		GO:0005623 cell; GO:0070258 inner membrane complex; GO:0044464 cell part; GO:0020039 pellicle;
Ph	Q8I2V4	3094	S	Regulator of chromosome condensation, putative		PF3D7_0919900	Cluster3		0.00132	diff	0.026	-0.335	-0.266	0.257	0.365	-0.369	nucleus	GO:0050794 regulation of cellular process; GO:0010468 regulation of gene expression; GO:0006355 regulation of transcription, DNA-templated; GO:0031326 regulation of cellular biosynthetic process; GO:0080090 regulation of primary metabolic process; GO:0060255 regulation of macromolecule metabolic process; GO:0019219 regulation of nucleobase-containing compound metabolic process; GO:0010556 regulat…		GO:0097159 organic cyclic compound binding; GO:1901363 heterocyclic compound binding; GO:0003677 DNA binding; GO:0005488 binding; GO:0001071 nucleic acid binding transcription factor activity; GO:0003676 nucleic acid binding; GO:0043565 sequence-specific DNA binding; GO:0003700 transcription factor activity, sequence-specific DNA binding;				IPR009091; IPR003106;	Regulator of chromosome condensation 1/beta-lactamase-inhibitor protein II; Leucine zipper, homeobox-associated;
Cr	Q8IC05	166	K	Heat shock protein 90	HSP90	PF3D7_0708400	Cluster3		1.28e-06	diff	-0.394	-0.148	0.256	0.376	-0.063	-0.04	cytoplasm	GO:0006457 protein folding; GO:0006950 response to stress; GO:0050896 response to stimulus; GO:0009987 cellular process;		GO:0005524 ATP binding; GO:1901265 nucleoside phosphate binding; GO:0001882 nucleoside binding; GO:0043167 ion binding; GO:0016817 hydrolase activity, acting on acid anhydrides; GO:0016787 hydrolase activity; GO:0005515 protein binding; GO:0000166 nucleotide binding; GO:0017111 nucleoside-triphosphatase activity; GO:0016887 ATPase activity; GO:0097159 organic cyclic compound binding; GO:1901363 h…	pfa:PF3D7_0708400	heat shock protein 90	pfa04141 Protein processing in endoplasmic reticulum - Plasmodium falciparum 3D7;	IPR020575; IPR020568; IPR003594;	Heat shock protein Hsp90, N-terminal; Ribosomal protein S5 domain 2-type fold; Histidine kinase-like ATPase, C-terminal domain;
Ph	Q9TY95	183	S	Serine-repeat antigen protein	SERA5	PF3D7_0207600	Cluster3		0.000311	diff	-1.375	-1.484	0.532	0.817	-0.056	-1.5	extracellular	GO:0051603 proteolysis involved in cellular protein catabolic process; GO:0044265 cellular macromolecule catabolic process; GO:0044257 cellular protein catabolic process; GO:0044267 cellular protein metabolic process; GO:0002376 immune system process; GO:0044238 primary metabolic process; GO:0044237 cellular metabolic process; GO:0050776 regulation of immune response; GO:0071704 organic substance…	GO:0043229 intracellular organelle; GO:0044217 other organism part; GO:0005615 extracellular space; GO:0044421 extracellular region part; GO:0030430 host cell cytoplasm; GO:0033643 host cell part; GO:0043656 intracellular region of host; GO:0044216 other organism cell; GO:0020003 symbiont-containing vacuole; GO:0033646 host intracellular part; GO:0005737 cytoplasm; GO:0044424 intracellular part; …	GO:0004175 endopeptidase activity; GO:0008233 peptidase activity; GO:0003824 catalytic activity; GO:0005488 binding; GO:0070011 peptidase activity, acting on L-amino acid peptides; GO:0016787 hydrolase activity; GO:0008234 cysteine-type peptidase activity; GO:0005515 protein binding; GO:0004197 cysteine-type endopeptidase activity;				IPR000668;	Peptidase C1A, papain C-terminal;
Ph	Q8IL91	61	S	Uncharacterized protein		PF3D7_1437500	Cluster3		2.54e-05	diff	-0.679	-0.499	0.089	0.48	0.207	-0.507	plasma membrane		GO:0031224 intrinsic component of membrane; GO:0016020 membrane; GO:0016021 integral component of membrane; GO:0044425 membrane part;					IPR025424;	YrhK domain;
Ph	Q8IM73	149	T	Uncharacterized protein		PF3D7_1401600	Cluster3		0.000143	diff	-0.084	-0.571	-0.565	0.53	0.393	-0.913	plasma membrane		GO:0031224 intrinsic component of membrane; GO:0016020 membrane; GO:0016021 integral component of membrane; GO:0044425 membrane part;					IPR019111; IPR006526;	Plasmodium RESA, N-terminal; Exported protein, PHISTa/b/c, conserved domain, Plasmodium;
Ph	Q8IJQ4	966	T	merozoite surface protein MSA180, putative	MSA180	PF3D7_1014100	Cluster3		0.00831	diff	-0.283	-0.366	0.171	0.671	-0.194	-1.008	endoplasmic reticulum		GO:0043226 organelle; GO:0043231 intracellular membrane-bounded organelle; GO:0043229 intracellular organelle; GO:0020011 apicoplast; GO:0044464 cell part; GO:0005622 intracellular; GO:0005737 cytoplasm; GO:0044424 intracellular part; GO:0043227 membrane-bounded organelle; GO:0005623 cell; GO:0009536 plastid; GO:0044444 cytoplasmic part;
Ph	C6KSY4	12	S	Organic anion transporter		PF3D7_0614300	Cluster3		0.00205	diff	-0.083	-0.439	-0.056	0.199	0.359	-0.316	plasma membrane	GO:0006810 transport; GO:0055085 transmembrane transport; GO:0051179 localization; GO:0051234 establishment of localization;	GO:0031224 intrinsic component of membrane; GO:0016020 membrane; GO:0016021 integral component of membrane; GO:0044425 membrane part;					IPR020846;	Major facilitator superfamily domain;
Ph	C6KSV0	33	S	Histone H3	H3	PF3D7_0610400	Cluster3		0.0022	diff	-0.472	-0.524	-0.049	0.431	0.335	-0.636	nucleus	GO:0006333 chromatin assembly or disassembly; GO:0016043 cellular component organization; GO:0006325 chromatin organization; GO:0051276 chromosome organization; GO:0009987 cellular process; GO:0006996 organelle organization; GO:0071840 cellular component organization or biogenesis;	GO:0043229 intracellular organelle; GO:0043232 intracellular non-membrane-bounded organelle; GO:0044446 intracellular organelle part; GO:0032991 macromolecular complex; GO:0044424 intracellular part; GO:0005623 cell; GO:0044422 organelle part; GO:0044427 chromosomal part; GO:0000786 nucleosome; GO:0043228 non-membrane-bounded organelle; GO:0043231 intracellular membrane-bounded organelle; GO:0043…	GO:0097159 organic cyclic compound binding; GO:1901363 heterocyclic compound binding; GO:0003677 DNA binding; GO:0046982 protein heterodimerization activity; GO:0005488 binding; GO:0046983 protein dimerization activity; GO:0003676 nucleic acid binding; GO:0005515 protein binding;				IPR009072; IPR007125;	Histone-fold; Histone H2A/H2B/H3;
Ph	O77310	1398	S	Cytoadherence linked asexual protein 3.1	CLAG3.1	PF3D7_0302500	Cluster4		5.09e-05	diff	-0.398	-0.847	-0.241	0.202	0.453	-0.133	endoplasmic reticulum	GO:0020035 cytoadherence to microvasculature, mediated by symbiont protein; GO:0022610 biological adhesion; GO:0016337 single organismal cell-cell adhesion; GO:0098602 single organism cell adhesion; GO:0098609 cell-cell adhesion; GO:0007155 cell adhesion; GO:0044699 single-organism process; GO:0044406 adhesion of symbiont to host; GO:0044403 symbiosis, encompassing mutualism through parasitism; G…	GO:0044217 other organism part; GO:0033643 host cell part; GO:0044216 other organism cell; GO:0005623 cell; GO:0018995 host; GO:0044218 other organism cell membrane; GO:0043657 host cell; GO:0020007 apical complex; GO:0020002 host cell plasma membrane; GO:0044464 cell part; GO:0044215 other organism; GO:0044279 other organism membrane; GO:0045177 apical part of cell; GO:0033644 host cell membrane…	GO:0050839 cell adhesion molecule binding; GO:0005515 protein binding; GO:0005488 binding;
Ph	Q8IDN4	98	S	DNA/RNA-binding protein Alba 2	ALBA2	PF3D7_1346300	Cluster4		0.00101	diff	-0.728	-0.292	-0.026	0.099	0.334	0.228	cytoplasm		GO:0043226 organelle; GO:0043231 intracellular membrane-bounded organelle; GO:0043229 intracellular organelle; GO:0005634 nucleus; GO:0044464 cell part; GO:0005622 intracellular; GO:0005737 cytoplasm; GO:0044424 intracellular part; GO:0043227 membrane-bounded organelle; GO:0005623 cell;	GO:0097159 organic cyclic compound binding; GO:1901363 heterocyclic compound binding; GO:0003677 DNA binding; GO:0003723 RNA binding; GO:0005488 binding; GO:0003676 nucleic acid binding;
Ph	Q8I3T4	1125	S	FACT complex subunit SPT16, putative	FACT-L	PF3D7_0517400	Cluster4		2.41e-08	diff	-0.613	-0.522	-0.039	0.149	0.334	0.137	cytoplasm	GO:0097659 nucleic acid-templated transcription; GO:0009891 positive regulation of biosynthetic process; GO:0009058 biosynthetic process; GO:0006354 DNA-templated transcription, elongation; GO:0044237 cellular metabolic process; GO:2001141 regulation of RNA biosynthetic process; GO:0008152 metabolic process; GO:0034724 DNA replication-independent nucleosome organization; GO:0009893 positive regul…	GO:0043229 intracellular organelle; GO:0044446 intracellular organelle part; GO:0031981 nuclear lumen; GO:0032991 macromolecular complex; GO:0044424 intracellular part; GO:0005623 cell; GO:0044422 organelle part; GO:0031974 membrane-enclosed lumen; GO:0043231 intracellular membrane-bounded organelle; GO:0043226 organelle; GO:0005654 nucleoplasm; GO:0005634 nucleus; GO:0070013 intracellular organe…	GO:0031491 nucleosome binding; GO:0042393 histone binding; GO:0005515 protein binding; GO:0003682 chromatin binding; GO:0005488 binding; GO:0044877 macromolecular complex binding;				IPR033825; IPR029149; IPR000994; IPR013719; IPR011989; IPR029148; IPR013953;	FACT complex subunit SPT16; Creatinase/Aminopeptidase P/Spt16, N-terminal; Peptidase M24; Domain of unknown function DUF1747; Armadillo-like helical; FACT complex subunit Spt16, N-terminal lobe domain; FACT complex subunit Spt16p/Cdc68p;
Ac	Q8I6U8	546	K	Glycophorin-binding protein	GBP130	PF3D7_1016300	Cluster4		5.26e-07	diff	-1.405	-0.616	0.176	0.466	0.311	-0.004	plasma membrane		GO:0043657 host cell; GO:0044217 other organism part; GO:0030430 host cell cytoplasm; GO:0033643 host cell part; GO:0043656 intracellular region of host; GO:0044216 other organism cell; GO:0033646 host intracellular part; GO:0044215 other organism; GO:0018995 host;
Ph	Q8I3U4	267	S	Phosducin-like protein, putative	PhLP3	PF3D7_0516400	Cluster4		1.6e-08	diff	-1.01	-0.817	-0.203	0.329	0.428	-0.026	cytoplasm	GO:0009116 nucleoside metabolic process; GO:0006725 cellular aromatic compound metabolic process; GO:0044699 single-organism process; GO:0009058 biosynthetic process; GO:0009163 nucleoside biosynthetic process; GO:1901566 organonitrogen compound biosynthetic process; GO:0044237 cellular metabolic process; GO:0071704 organic substance metabolic process; GO:0008152 metabolic process; GO:1901137 car…	GO:0044424 intracellular part; GO:0005623 cell; GO:0044464 cell part; GO:0005622 intracellular; GO:0005737 cytoplasm;					IPR024253; IPR012336;	Phosducin, thioredoxin-like domain; Thioredoxin-like fold;
Ph	Q76NN6	270	S	Ran binding protein 1, putative	RANBP1	PF3D7_0419600	Cluster4		0.00135	diff	-0.534	-0.239	-0.007	0.139	0.338	-0.045	nucleus	GO:0050658 RNA transport; GO:0072594 establishment of protein localization to organelle; GO:0017038 protein import; GO:0051785 positive regulation of nuclear division; GO:0044699 single-organism process; GO:0051169 nuclear transport; GO:0051168 nuclear export; GO:0009058 biosynthetic process; GO:0044237 cellular metabolic process; GO:0010564 regulation of cell cycle process; GO:0015031 protein tr…	GO:0043229 intracellular organelle; GO:0043232 intracellular non-membrane-bounded organelle; GO:0044430 cytoskeletal part; GO:0005737 cytoplasm; GO:0044446 intracellular organelle part; GO:0044424 intracellular part; GO:0005623 cell; GO:0044422 organelle part; GO:0043228 non-membrane-bounded organelle; GO:0043231 intracellular membrane-bounded organelle; GO:0043226 organelle; GO:0005856 cytoskele…	GO:1901265 nucleoside phosphate binding; GO:0016817 hydrolase activity, acting on acid anhydrides; GO:0005515 protein binding; GO:0016787 hydrolase activity; GO:1901363 heterocyclic compound binding; GO:0097159 organic cyclic compound binding; GO:0016462 pyrophosphatase activity; GO:0032553 ribonucleotide binding; GO:0003824 catalytic activity; GO:0017016 Ras GTPase binding; GO:0005488 binding; G…				IPR000156; IPR011993;	Ran binding domain; PH domain-like;
Ph	C0H4M0	417	S	Rhoptry-associated membrane antigen	RAMA	PF3D7_0707300	Cluster4		1.66e-06	diff	-0.387	-0.969	0.065	0.21	0.398	-0.219	extracellular	GO:0098602 single organism cell adhesion; GO:0098609 cell-cell adhesion; GO:0022610 biological adhesion; GO:0007155 cell adhesion; GO:0044699 single-organism process; GO:0016337 single organismal cell-cell adhesion;	GO:0016020 membrane; GO:0044421 extracellular region part; GO:0005783 endoplasmic reticulum; GO:0044216 other organism cell; GO:0098857 membrane microdomain; GO:0005737 cytoplasm; GO:0031224 intrinsic component of membrane; GO:0044424 intracellular part; GO:0005623 cell; GO:0018995 host; GO:0043657 host cell; GO:0005622 intracellular; GO:0044464 cell part; GO:0044425 membrane part; GO:0098805 who…
Ph	Q8IK12	8	S	RNA-binding protein, putative	TRA2B	PF3D7_1002400	Cluster4		0.0011	diff	-0.398	-0.255	0.141	0.04	0.125	0.22	nucleus			GO:0097159 organic cyclic compound binding; GO:1901363 heterocyclic compound binding; GO:1901265 nucleoside phosphate binding; GO:0005488 binding; GO:0003676 nucleic acid binding; GO:0000166 nucleotide binding; GO:0036094 small molecule binding;				IPR000504; IPR012677;	RNA recognition motif domain; Nucleotide-binding alpha-beta plait domain;
Ph	Q8I492	383	S	Mature parasite-infected erythrocyte surface antigen	MESA	PF3D7_0500800	Cluster4		0.00068	diff	-0.46	-0.25	0.057	-0.033	0.353	0.029	plasma membrane		GO:0043657 host cell; GO:0044218 other organism cell membrane; GO:0044217 other organism part; GO:0020002 host cell plasma membrane; GO:0033643 host cell part; GO:0044216 other organism cell; GO:0044215 other organism; GO:0044279 other organism membrane; GO:0018995 host; GO:0033644 host cell membrane;	GO:0005515 protein binding; GO:0005488 binding;				IPR001623;	DnaJ domain;
Ph	Q8I492	448	T	Mature parasite-infected erythrocyte surface antigen	MESA	PF3D7_0500800	Cluster4		3.9e-09	diff	-1.839	-0.572	0.204	0.189	0.404	-0.033	plasma membrane		GO:0043657 host cell; GO:0044218 other organism cell membrane; GO:0044217 other organism part; GO:0020002 host cell plasma membrane; GO:0033643 host cell part; GO:0044216 other organism cell; GO:0044215 other organism; GO:0044279 other organism membrane; GO:0018995 host; GO:0033644 host cell membrane;	GO:0005515 protein binding; GO:0005488 binding;				IPR001623;	DnaJ domain;
Ph	Q8I492	386	S	Mature parasite-infected erythrocyte surface antigen	MESA	PF3D7_0500800	Cluster4		3.92e-07	diff	-0.853	-0.644	-0.101	-0.006	0.465	0.154	plasma membrane		GO:0043657 host cell; GO:0044218 other organism cell membrane; GO:0044217 other organism part; GO:0020002 host cell plasma membrane; GO:0033643 host cell part; GO:0044216 other organism cell; GO:0044215 other organism; GO:0044279 other organism membrane; GO:0018995 host; GO:0033644 host cell membrane;	GO:0005515 protein binding; GO:0005488 binding;				IPR001623;	DnaJ domain;
Cr	Q8I492	226	K	Mature parasite-infected erythrocyte surface antigen	MESA	PF3D7_0500800	Cluster4		8.11e-06	diff	-1.258	-0.871	-0.086	0.338	0.588	0.125	plasma membrane		GO:0043657 host cell; GO:0044218 other organism cell membrane; GO:0044217 other organism part; GO:0020002 host cell plasma membrane; GO:0033643 host cell part; GO:0044216 other organism cell; GO:0044215 other organism; GO:0044279 other organism membrane; GO:0018995 host; GO:0033644 host cell membrane;	GO:0005515 protein binding; GO:0005488 binding;				IPR001623;	DnaJ domain;
Ph	Q9U0N4	1121	S	Multidrug resistance-associated protein 1		PF3D7_0112200	Cluster4		0.000272	diff	-2.532	-0.892	-0.021	0.364	0.305	-0.231	plasma membrane	GO:0006810 transport; GO:0055085 transmembrane transport; GO:0042493 response to drug; GO:0042221 response to chemical; GO:1902578 single-organism localization; GO:0015893 drug transport; GO:0044699 single-organism process; GO:0051179 localization; GO:0050896 response to stimulus; GO:0042908 xenobiotic transport; GO:0006855 drug transmembrane transport; GO:0044765 single-organism transport; GO:00…	GO:0016020 membrane; GO:0031226 intrinsic component of plasma membrane; GO:0044459 plasma membrane part; GO:0044425 membrane part; GO:0044464 cell part; GO:0071944 cell periphery; GO:0031224 intrinsic component of membrane; GO:0005887 integral component of plasma membrane; GO:0005623 cell; GO:0016021 integral component of membrane; GO:0005886 plasma membrane;	GO:1901265 nucleoside phosphate binding; GO:0015399 primary active transmembrane transporter activity; GO:0042910 xenobiotic transporter activity; GO:0016817 hydrolase activity, acting on acid anhydrides; GO:0016787 hydrolase activity; GO:0043295 glutathione binding; GO:1900750 oligopeptide binding; GO:0016887 ATPase activity; GO:0097159 organic cyclic compound binding; GO:1901363 heterocyclic co…				IPR003593; IPR003439; IPR011527; IPR027417;	AAA+ ATPase domain; ABC transporter-like; ABC transporter type 1, transmembrane domain; P-loop containing nucleoside triphosphate hydrolase;
Ph	Q8IKC5	83	S	Diacylglycerol kinase		PF3D7_1471400	Cluster4		1.95e-06	diff	-0.696	-0.803	-0.102	0.328	0.345	-0.117	cytoplasm	GO:0050794 regulation of cellular process; GO:0044700 single organism signaling; GO:0007205 protein kinase C-activating G-protein coupled receptor signaling pathway; GO:0051716 cellular response to stimulus; GO:0016310 phosphorylation; GO:0035556 intracellular signal transduction; GO:0044699 single-organism process; GO:0019932 second-messenger-mediated signaling; GO:0023052 signaling; GO:0050896 …	GO:0005623 cell; GO:0005622 intracellular; GO:0044464 cell part;	GO:0005524 ATP binding; GO:1901265 nucleoside phosphate binding; GO:0016773 phosphotransferase activity, alcohol group as acceptor; GO:0001882 nucleoside binding; GO:0043167 ion binding; GO:0004143 diacylglycerol kinase activity; GO:0000166 nucleotide binding; GO:0097159 organic cyclic compound binding; GO:1901363 heterocyclic compound binding; GO:0032549 ribonucleoside binding; GO:0097367 carboh…	pfa:PF3D7_1471400	diacylglycerol kinase, putative	pfa04070 Phosphatidylinositol signaling system - Plasmodium falciparum 3D7; pfa01100 Metabolic pathways - Plasmodium falciparum 3D7; pfa00561 Glycerolipid metabolism - Plasmodium falciparum 3D7; pfa01110 Biosynthesis of secondary metabolites - Plasmodium falciparum 3D7; pfa00564 Glycerophospholipid metabolism - Plasmodium falciparum 3D7;	IPR001206; IPR016064; IPR000756;	Diacylglycerol kinase, catalytic domain; NAD kinase/diacylglycerol kinase-like domain; Diacylglycerol kinase, accessory domain;
Cr	Q8ILI6	14	K	Acidic leucine-rich nuclear phosphoprotein 32-related protein		PF3D7_1427900	Cluster4		0.00191	diff	-0.27	-0.275	-0.102	0.264	0.258	0.007	cytoplasm							IPR032675;	Leucine-rich repeat domain, L domain-like;
Ph	Q76NN8	482	S	Calcium-transporting ATPase	ATP6	PF3D7_0106300	Cluster4		0.00134	diff	-0.405	-0.351	0.069	0.257	-0.015	0.272	plasma membrane	GO:0070588 calcium ion transmembrane transport; GO:0072511 divalent inorganic cation transport; GO:0098655 cation transmembrane transport; GO:0034220 ion transmembrane transport; GO:0098660 inorganic ion transmembrane transport; GO:0090662 ATP hydrolysis coupled transmembrane transport; GO:0030001 metal ion transport; GO:0050896 response to stimulus; GO:0051234 establishment of localization; GO:0…	GO:0031224 intrinsic component of membrane; GO:0016020 membrane; GO:0016021 integral component of membrane; GO:0044425 membrane part;	GO:0042625 ATPase coupled ion transmembrane transporter activity; GO:1901265 nucleoside phosphate binding; GO:0015399 primary active transmembrane transporter activity; GO:0022892 substrate-specific transporter activity; GO:0016817 hydrolase activity, acting on acid anhydrides; GO:0016787 hydrolase activity; GO:0022891 substrate-specific transmembrane transporter activity; GO:0016887 ATPase activ…				IPR023298; IPR004014; IPR023299; IPR008250; IPR023214; IPR006068;	P-type ATPase, transmembrane domain; Cation-transporting P-type ATPase, N-terminal; P-type ATPase, cytoplasmic domain N; P-type ATPase, A domain; HAD-like domain; Cation-transporting P-type ATPase, C-terminal;
Ph	Q8I395	804	S	High molecular weight rhoptry protein 3	RhopH3	PF3D7_0905400	Cluster4		2.46e-07	diff	-0.842	-1.127	-0.324	0.203	0.552	0.031	extracellular	GO:0044409 entry into host; GO:0030260 entry into host cell; GO:0051828 entry into other organism involved in symbiotic interaction; GO:0051806 entry into cell of other organism involved in symbiotic interaction; GO:0044403 symbiosis, encompassing mutualism through parasitism; GO:0044419 interspecies interaction between organisms; GO:0051701 interaction with host; GO:0051704 multi-organism proces…	GO:0020007 apical complex; GO:0005623 cell; GO:0044464 cell part; GO:0045177 apical part of cell; GO:0020008 rhoptry;	GO:0005515 protein binding; GO:0005488 binding;
Ph	Q8I2W3	9	S	Nucleosome assembly protein	NAPS	PF3D7_0919000	Cluster4		0.00496	diff	-0.537	-0.07	0.062	0.246	0.265	-0.148	cytoplasm	GO:0044085 cellular component biogenesis; GO:0016043 cellular component organization; GO:0034728 nucleosome organization; GO:0034622 cellular macromolecular complex assembly; GO:0006333 chromatin assembly or disassembly; GO:0043933 macromolecular complex subunit organization; GO:0065004 protein-DNA complex assembly; GO:0006323 DNA packaging; GO:0006334 nucleosome assembly; GO:0051276 chromosome o…	GO:0043229 intracellular organelle; GO:0005737 cytoplasm; GO:0044446 intracellular organelle part; GO:0031981 nuclear lumen; GO:0044424 intracellular part; GO:0005623 cell; GO:0044422 organelle part; GO:0043231 intracellular membrane-bounded organelle; GO:0043226 organelle; GO:0031974 membrane-enclosed lumen; GO:0005634 nucleus; GO:0070013 intracellular organelle lumen; GO:0005622 intracellular; …	GO:0042393 histone binding; GO:0005515 protein binding; GO:0005488 binding;
Ph	Q8I574	210	S	Splicing factor 3B subunit 3, putative	SF3B3	PF3D7_1234800	Cluster4		0.00184	diff	-1.689	-0.72	-0.203	-0.157	0.137	0.407	cytoplasm	GO:0006396 RNA processing; GO:0006725 cellular aromatic compound metabolic process; GO:1901360 organic cyclic compound metabolic process; GO:0006807 nitrogen compound metabolic process; GO:0044238 primary metabolic process; GO:0044237 cellular metabolic process; GO:0071704 organic substance metabolic process; GO:0006397 mRNA processing; GO:0016070 RNA metabolic process; GO:0000398 mRNA splicing, …	GO:0043229 intracellular organelle; GO:0044446 intracellular organelle part; GO:0032991 macromolecular complex; GO:0044424 intracellular part; GO:0005681 spliceosomal complex; GO:0005623 cell; GO:0044422 organelle part; GO:0043231 intracellular membrane-bounded organelle; GO:0043226 organelle; GO:0005634 nucleus; GO:0005622 intracellular; GO:0044464 cell part; GO:1990904 ribonucleoprotein complex…	GO:0097159 organic cyclic compound binding; GO:1901363 heterocyclic compound binding; GO:0003723 RNA binding; GO:0005515 protein binding; GO:0005488 binding; GO:0003676 nucleic acid binding;	pfa:PF3D7_1234800	splicing factor 3B subunit 3, putative	pfa03040 Spliceosome - Plasmodium falciparum 3D7;	IPR017986; IPR015943; IPR004871;	WD40-repeat-containing domain; WD40/YVTN repeat-like-containing domain; Cleavage/polyadenylation specificity factor, A subunit, C-terminal;
Cr	Q8IIG6	106	K	Phosphoglycerate mutase	PGM1	PF3D7_1120100	Cluster4		5.2e-08	diff	-0.375	-0.394	0.044	0.286	0.266	0.089	cytoplasm	GO:0006757 ATP generation from ADP; GO:0009116 nucleoside metabolic process; GO:0042278 purine nucleoside metabolic process; GO:0006165 nucleoside diphosphate phosphorylation; GO:0046031 ADP metabolic process; GO:0019362 pyridine nucleotide metabolic process; GO:0006096 glycolytic process; GO:0009167 purine ribonucleoside monophosphate metabolic process; GO:0019319 hexose biosynthetic process; GO…	GO:0044464 cell part; GO:0005622 intracellular; GO:0005737 cytoplasm; GO:0044424 intracellular part; GO:0005829 cytosol; GO:0005623 cell; GO:0044444 cytoplasmic part;	GO:0004619 phosphoglycerate mutase activity; GO:0016853 isomerase activity; GO:0046538 2,3-bisphosphoglycerate-dependent phosphoglycerate mutase activity; GO:0016866 intramolecular transferase activity; GO:0003824 catalytic activity; GO:0016868 intramolecular transferase activity, phosphotransferases;	pfa:PF3D7_1120100	phosphoglycerate mutase, putative	pfa01200 Carbon metabolism - Plasmodium falciparum 3D7; pfa00010 Glycolysis / Gluconeogenesis - Plasmodium falciparum 3D7; pfa01100 Metabolic pathways - Plasmodium falciparum 3D7; pfa00260 Glycine, serine and threonine metabolism - Plasmodium falciparum 3D7; pfa01110 Biosynthesis of secondary metabolites - Plasmodium falciparum 3D7; pfa01130 Biosynthesis of antibiotics - Plasmodium falciparum 3D7…
Cr	P27362	143	K	Phosphoglycerate kinase	PGK	PF3D7_0922500	Cluster4		0.000123	diff	-0.23	-0.307	-0.04	0.213	0.201	0.086	cytoplasm	GO:0006757 ATP generation from ADP; GO:0009116 nucleoside metabolic process; GO:0042278 purine nucleoside metabolic process; GO:0006165 nucleoside diphosphate phosphorylation; GO:0046031 ADP metabolic process; GO:0019362 pyridine nucleotide metabolic process; GO:0006096 glycolytic process; GO:0009167 purine ribonucleoside monophosphate metabolic process; GO:0009117 nucleotide metabolic process; G…		GO:0005524 ATP binding; GO:1901265 nucleoside phosphate binding; GO:0001882 nucleoside binding; GO:0043167 ion binding; GO:0000166 nucleotide binding; GO:0016774 phosphotransferase activity, carboxyl group as acceptor; GO:0097159 organic cyclic compound binding; GO:1901363 heterocyclic compound binding; GO:0032549 ribonucleoside binding; GO:0097367 carbohydrate derivative binding; GO:0016301 kina…	pfa:PF3D7_0922500	phosphoglycerate kinase	pfa01200 Carbon metabolism - Plasmodium falciparum 3D7; pfa00010 Glycolysis / Gluconeogenesis - Plasmodium falciparum 3D7; pfa01100 Metabolic pathways - Plasmodium falciparum 3D7; pfa01110 Biosynthesis of secondary metabolites - Plasmodium falciparum 3D7; pfa01130 Biosynthesis of antibiotics - Plasmodium falciparum 3D7; pfa01230 Biosynthesis of amino acids - Plasmodium falciparum 3D7;	IPR015824; IPR015901;	Phosphoglycerate kinase, N-terminal; Phosphoglycerate kinase, C-terminal;
Ph	Q8IC01	589	S	Heat shock protein 110	HSP110c	PF3D7_0708800	Cluster4		1.45e-07	diff	-1.476	-1.107	0.104	0.539	0.375	-0.562	plasma membrane		GO:0044424 intracellular part; GO:0005623 cell; GO:0044464 cell part; GO:0005622 intracellular; GO:0005737 cytoplasm;	GO:0005524 ATP binding; GO:1901265 nucleoside phosphate binding; GO:0001882 nucleoside binding; GO:0043167 ion binding; GO:0000166 nucleotide binding; GO:0097159 organic cyclic compound binding; GO:1901363 heterocyclic compound binding; GO:0032549 ribonucleoside binding; GO:0097367 carbohydrate derivative binding; GO:0032553 ribonucleotide binding; GO:0005488 binding; GO:0032550 purine ribonucleo…				IPR029048;	Heat shock protein 70kD, C-terminal domain;
Cr	Q8IB24	436	K	Heat shock protein 70	HSP70	PF3D7_0818900	Cluster4		0.000136	diff	-0.34	-0.191	0.081	0.251	0.174	-0.044	cytoplasm		GO:0043226 organelle; GO:0043231 intracellular membrane-bounded organelle; GO:0043229 intracellular organelle; GO:0005634 nucleus; GO:0044464 cell part; GO:0005622 intracellular; GO:0005737 cytoplasm; GO:0044424 intracellular part; GO:0043227 membrane-bounded organelle; GO:0005623 cell;	GO:0005524 ATP binding; GO:0031072 heat shock protein binding; GO:1901265 nucleoside phosphate binding; GO:0001882 nucleoside binding; GO:0043167 ion binding; GO:0005515 protein binding; GO:0000166 nucleotide binding; GO:0097159 organic cyclic compound binding; GO:1901363 heterocyclic compound binding; GO:0032549 ribonucleoside binding; GO:0097367 carbohydrate derivative binding; GO:0032553 ribon…	pfa:PF3D7_0818900	heat shock protein 70	pfa03040 Spliceosome - Plasmodium falciparum 3D7; pfa04144 Endocytosis - Plasmodium falciparum 3D7; pfa04141 Protein processing in endoplasmic reticulum - Plasmodium falciparum 3D7;	IPR029048; IPR029047;	Heat shock protein 70kD, C-terminal domain; Heat shock protein 70kD, peptide-binding domain;
Cr	Q8I2X4	575	K	Heat shock protein 70	BIP	PF3D7_0917900	Cluster4		2.17e-10	diff	-0.654	-0.436	-0.137	0.432	0.241	0.219	extracellular		GO:0043226 organelle; GO:0043231 intracellular membrane-bounded organelle; GO:0043229 intracellular organelle; GO:0005783 endoplasmic reticulum; GO:0044464 cell part; GO:0005622 intracellular; GO:0005737 cytoplasm; GO:0012505 endomembrane system; GO:0044424 intracellular part; GO:0043227 membrane-bounded organelle; GO:0005623 cell; GO:0044444 cytoplasmic part;	GO:0005524 ATP binding; GO:1901265 nucleoside phosphate binding; GO:0001882 nucleoside binding; GO:0043167 ion binding; GO:0000166 nucleotide binding; GO:0097159 organic cyclic compound binding; GO:1901363 heterocyclic compound binding; GO:0032549 ribonucleoside binding; GO:0097367 carbohydrate derivative binding; GO:0032553 ribonucleotide binding; GO:0005488 binding; GO:0032550 purine ribonucleo…	pfa:PF3D7_0917900	heat shock protein 70	pfa03060 Protein export - Plasmodium falciparum 3D7; pfa04141 Protein processing in endoplasmic reticulum - Plasmodium falciparum 3D7;	IPR029048; IPR029047;	Heat shock protein 70kD, C-terminal domain; Heat shock protein 70kD, peptide-binding domain;
Cr	Q8IB24	82	K	Heat shock protein 70	HSP70	PF3D7_0818900	Cluster4		6.45e-06	diff	-0.479	-0.379	0.07	0.402	0.253	0.011	cytoplasm		GO:0043226 organelle; GO:0043231 intracellular membrane-bounded organelle; GO:0043229 intracellular organelle; GO:0005634 nucleus; GO:0044464 cell part; GO:0005622 intracellular; GO:0005737 cytoplasm; GO:0044424 intracellular part; GO:0043227 membrane-bounded organelle; GO:0005623 cell;	GO:0005524 ATP binding; GO:0031072 heat shock protein binding; GO:1901265 nucleoside phosphate binding; GO:0001882 nucleoside binding; GO:0043167 ion binding; GO:0005515 protein binding; GO:0000166 nucleotide binding; GO:0097159 organic cyclic compound binding; GO:1901363 heterocyclic compound binding; GO:0032549 ribonucleoside binding; GO:0097367 carbohydrate derivative binding; GO:0032553 ribon…	pfa:PF3D7_0818900	heat shock protein 70	pfa03040 Spliceosome - Plasmodium falciparum 3D7; pfa04144 Endocytosis - Plasmodium falciparum 3D7; pfa04141 Protein processing in endoplasmic reticulum - Plasmodium falciparum 3D7;	IPR029048; IPR029047;	Heat shock protein 70kD, C-terminal domain; Heat shock protein 70kD, peptide-binding domain;
Hib	Q8IB24	268	K	Heat shock protein 70	HSP70	PF3D7_0818900	Cluster4		0.00204	diff	-0.317	-0.631	-0.25	0.444	0.359	-0.15	cytoplasm		GO:0043226 organelle; GO:0043231 intracellular membrane-bounded organelle; GO:0043229 intracellular organelle; GO:0005634 nucleus; GO:0044464 cell part; GO:0005622 intracellular; GO:0005737 cytoplasm; GO:0044424 intracellular part; GO:0043227 membrane-bounded organelle; GO:0005623 cell;	GO:0005524 ATP binding; GO:0031072 heat shock protein binding; GO:1901265 nucleoside phosphate binding; GO:0001882 nucleoside binding; GO:0043167 ion binding; GO:0005515 protein binding; GO:0000166 nucleotide binding; GO:0097159 organic cyclic compound binding; GO:1901363 heterocyclic compound binding; GO:0032549 ribonucleoside binding; GO:0097367 carbohydrate derivative binding; GO:0032553 ribon…	pfa:PF3D7_0818900	heat shock protein 70	pfa03040 Spliceosome - Plasmodium falciparum 3D7; pfa04144 Endocytosis - Plasmodium falciparum 3D7; pfa04141 Protein processing in endoplasmic reticulum - Plasmodium falciparum 3D7;	IPR029048; IPR029047;	Heat shock protein 70kD, C-terminal domain; Heat shock protein 70kD, peptide-binding domain;
Cr	Q8IB24	539	K	Heat shock protein 70	HSP70	PF3D7_0818900	Cluster4		2.48e-09	diff	-0.857	-0.766	0.061	0.509	0.377	0.031	cytoplasm		GO:0043226 organelle; GO:0043231 intracellular membrane-bounded organelle; GO:0043229 intracellular organelle; GO:0005634 nucleus; GO:0044464 cell part; GO:0005622 intracellular; GO:0005737 cytoplasm; GO:0044424 intracellular part; GO:0043227 membrane-bounded organelle; GO:0005623 cell;	GO:0005524 ATP binding; GO:0031072 heat shock protein binding; GO:1901265 nucleoside phosphate binding; GO:0001882 nucleoside binding; GO:0043167 ion binding; GO:0005515 protein binding; GO:0000166 nucleotide binding; GO:0097159 organic cyclic compound binding; GO:1901363 heterocyclic compound binding; GO:0032549 ribonucleoside binding; GO:0097367 carbohydrate derivative binding; GO:0032553 ribon…	pfa:PF3D7_0818900	heat shock protein 70	pfa03040 Spliceosome - Plasmodium falciparum 3D7; pfa04144 Endocytosis - Plasmodium falciparum 3D7; pfa04141 Protein processing in endoplasmic reticulum - Plasmodium falciparum 3D7;	IPR029048; IPR029047;	Heat shock protein 70kD, C-terminal domain; Heat shock protein 70kD, peptide-binding domain;
Ph	Q8IDV0	240	S	Elongation factor 1-gamma, putative	EF-1gamma	PF3D7_1338300	Cluster4		0.00421	diff	-0.533	-0.432	-0.117	0.142	0.251	0.192	cytoplasm	GO:0006518 peptide metabolic process; GO:0006414 translational elongation; GO:0043043 peptide biosynthetic process; GO:0044267 cellular protein metabolic process; GO:0006807 nitrogen compound metabolic process; GO:0009058 biosynthetic process; GO:0043603 cellular amide metabolic process; GO:0044238 primary metabolic process; GO:1901566 organonitrogen compound biosynthetic process; GO:1901576 orga…	GO:0044464 cell part; GO:0005622 intracellular; GO:0005737 cytoplasm; GO:0032991 macromolecular complex; GO:0044424 intracellular part; GO:0043234 protein complex; GO:0005623 cell; GO:0044444 cytoplasmic part; GO:0005853 eukaryotic translation elongation factor 1 complex;	GO:0097159 organic cyclic compound binding; GO:1901363 heterocyclic compound binding; GO:0004364 glutathione transferase activity; GO:0003723 RNA binding; GO:0008135 translation factor activity, RNA binding; GO:0003746 translation elongation factor activity; GO:0003824 catalytic activity; GO:0005488 binding; GO:0003676 nucleic acid binding; GO:0016765 transferase activity, transferring alkyl or a…				IPR004046; IPR010987; IPR001662; IPR012336; IPR004045;	Glutathione S-transferase, C-terminal; Glutathione S-transferase, C-terminal-like; Translation elongation factor EF1B, gamma chain, conserved; Thioredoxin-like fold; Glutathione S-transferase, N-terminal;
Cr	Q8IKW5	260	K	Elongation factor 2	eEF2	PF3D7_1451100	Cluster4		8.11e-06	diff	-0.579	-0.452	-0.115	0.374	0.296	0.12	cytoplasm	GO:0006518 peptide metabolic process; GO:0006414 translational elongation; GO:0043043 peptide biosynthetic process; GO:0044267 cellular protein metabolic process; GO:0006807 nitrogen compound metabolic process; GO:0009058 biosynthetic process; GO:0043603 cellular amide metabolic process; GO:0044238 primary metabolic process; GO:1901566 organonitrogen compound biosynthetic process; GO:1901576 orga…		GO:0003723 RNA binding; GO:1901265 nucleoside phosphate binding; GO:0003746 translation elongation factor activity; GO:0001882 nucleoside binding; GO:0043167 ion binding; GO:0016817 hydrolase activity, acting on acid anhydrides; GO:0016787 hydrolase activity; GO:0000166 nucleotide binding; GO:0017111 nucleoside-triphosphatase activity; GO:1901363 heterocyclic compound binding; GO:0097159 organic …				IPR027417; IPR000795; IPR005517; IPR005225; IPR004161; IPR000640; IPR020568; IPR009022; IPR014721; IPR009000;	P-loop containing nucleoside triphosphate hydrolase; Transcription factor, GTP-binding domain; Translation elongation factor EFG/EF2, domain IV; Small GTP-binding protein domain; Translation elongation factor EFTu-like, domain 2; Translation elongation factor EFG, V domain; Ribosomal protein S5 domain 2-type fold; Elongation factor G, III-V domain; Ribosomal protein S5 domain 2-type fold, subgrou…
Ph	C6S3C9	833	S	Serine/threonine-protein phosphatase	PPP8	PF3D7_1018200	Cluster4		7.82e-08	diff	-0.551	-0.676	-0.153	0.206	0.337	-0.043	cytoplasm	GO:0044267 cellular protein metabolic process; GO:0044238 primary metabolic process; GO:0006470 protein dephosphorylation; GO:0016311 dephosphorylation; GO:0044237 cellular metabolic process; GO:0006796 phosphate-containing compound metabolic process; GO:0071704 organic substance metabolic process; GO:0008152 metabolic process; GO:0006793 phosphorus metabolic process; GO:0044260 cellular macromol…		GO:0042578 phosphoric ester hydrolase activity; GO:0003824 catalytic activity; GO:0005488 binding; GO:0016791 phosphatase activity; GO:0043167 ion binding; GO:0016788 hydrolase activity, acting on ester bonds; GO:0046872 metal ion binding; GO:0043169 cation binding; GO:0016787 hydrolase activity; GO:0005509 calcium ion binding; GO:0004721 phosphoprotein phosphatase activity;				IPR029052; IPR002048; IPR011992; IPR006186;	Metallo-dependent phosphatase-like; EF-hand domain; EF-hand domain pair; Serine/threonine-specific protein phosphatase/bis(5-nucleosyl)-tetraphosphatase;
Ph	Q8IKG9	69	T	Uncharacterized protein		PF3D7_1466800	Cluster4		0.000128	diff	-0.558	-0.592	-0.056	0.038	0.158	-0.071	cytoplasm							IPR011501;	Nucleolar complex-associated protein 3, N-terminal;
Ph	Q8IB31	196	S	Uncharacterized protein		PF3D7_0819600	Cluster4		4.31e-07	diff	-1.185	-0.467	-0.108	0.254	0.322	0.144	cytoplasm			GO:0005515 protein binding; GO:0005488 binding;				IPR029071; IPR000626;	Ubiquitin-related domain; Ubiquitin domain;
Ac	Q8ILC9	1989	K	Uncharacterized protein		PF3D7_1433400	Cluster4		0.00019	diff	-0.75	-0.487	-0.147	0.318	0.379	0.023	plasma membrane		GO:0031224 intrinsic component of membrane; GO:0016020 membrane; GO:0016021 integral component of membrane; GO:0044425 membrane part;	GO:0046914 transition metal ion binding; GO:0005488 binding; GO:0043167 ion binding; GO:0043169 cation binding; GO:0046872 metal ion binding; GO:0005515 protein binding; GO:0008270 zinc ion binding;				IPR001965; IPR013083;	Zinc finger, PHD-type; Zinc finger, RING/FYVE/PHD-type;
Ph	Q8IEC8	605	S	Translocation protein SEC63		PF3D7_1318800	Cluster4		0.00301	diff	-0.97	-0.28	-0.083	0.124	0.263	0.263	plasma membrane	GO:0046907 intracellular transport; GO:0043952 protein transport by the Sec complex; GO:0072594 establishment of protein localization to organelle; GO:0031204 posttranslational protein targeting to membrane, translocation; GO:0015031 protein transport; GO:0051234 establishment of localization; GO:0006605 protein targeting; GO:0006457 protein folding; GO:0006612 protein targeting to membrane; GO:0…	GO:0016020 membrane; GO:0005783 endoplasmic reticulum; GO:0042175 nuclear outer membrane-endoplasmic reticulum membrane network; GO:0030867 rough endoplasmic reticulum membrane; GO:0031090 organelle membrane; GO:0098796 membrane protein complex; GO:0005737 cytoplasm; GO:0031224 intrinsic component of membrane; GO:0032991 macromolecular complex; GO:0044424 intracellular part; GO:0005623 cell; GO:0…	GO:0022892 substrate-specific transporter activity; GO:0005515 protein binding; GO:0051082 unfolded protein binding; GO:0008565 protein transporter activity; GO:0005488 binding; GO:0005215 transporter activity;	pfa:PF3D7_1318800	translocation protein SEC63	pfa03060 Protein export - Plasmodium falciparum 3D7; pfa04141 Protein processing in endoplasmic reticulum - Plasmodium falciparum 3D7;	IPR004179; IPR014756; IPR001623; IPR000008;	Sec63 domain; Immunoglobulin E-set; DnaJ domain; C2 domain;
Ph	Q8IEC8	604	S	Translocation protein SEC63		PF3D7_1318800	Cluster4		0.00464	diff	-0.937	-0.273	-0.11	0.099	0.28	0.282	plasma membrane	GO:0046907 intracellular transport; GO:0043952 protein transport by the Sec complex; GO:0072594 establishment of protein localization to organelle; GO:0031204 posttranslational protein targeting to membrane, translocation; GO:0015031 protein transport; GO:0051234 establishment of localization; GO:0006605 protein targeting; GO:0006457 protein folding; GO:0006612 protein targeting to membrane; GO:0…	GO:0016020 membrane; GO:0005783 endoplasmic reticulum; GO:0042175 nuclear outer membrane-endoplasmic reticulum membrane network; GO:0030867 rough endoplasmic reticulum membrane; GO:0031090 organelle membrane; GO:0098796 membrane protein complex; GO:0005737 cytoplasm; GO:0031224 intrinsic component of membrane; GO:0032991 macromolecular complex; GO:0044424 intracellular part; GO:0005623 cell; GO:0…	GO:0022892 substrate-specific transporter activity; GO:0005515 protein binding; GO:0051082 unfolded protein binding; GO:0008565 protein transporter activity; GO:0005488 binding; GO:0005215 transporter activity;	pfa:PF3D7_1318800	translocation protein SEC63	pfa03060 Protein export - Plasmodium falciparum 3D7; pfa04141 Protein processing in endoplasmic reticulum - Plasmodium falciparum 3D7;	IPR004179; IPR014756; IPR001623; IPR000008;	Sec63 domain; Immunoglobulin E-set; DnaJ domain; C2 domain;
Ph	Q8IIS4	1347	S	Transcription factor with AP2 domain(S)	ApiAP2	PF3D7_1107800	Cluster4		0.000581	diff	-1.05	-0.7	0.049	0.467	0.194	-0.253	nucleus	GO:0050794 regulation of cellular process; GO:0010468 regulation of gene expression; GO:0006355 regulation of transcription, DNA-templated; GO:0031326 regulation of cellular biosynthetic process; GO:0080090 regulation of primary metabolic process; GO:0060255 regulation of macromolecule metabolic process; GO:0019219 regulation of nucleobase-containing compound metabolic process; GO:0010556 regulat…		GO:0003700 transcription factor activity, sequence-specific DNA binding; GO:0001071 nucleic acid binding transcription factor activity;				IPR001471;	AP2/ERF domain;
Ac	O97320	35	K	Histone H2A	H2A.Z	PF3D7_0320900	Cluster4		7.05e-06	diff	-1.278	-0.803	-0.419	0.252	0.548	0.235	nucleus	GO:0050794 regulation of cellular process; GO:0016043 cellular component organization; GO:0060255 regulation of macromolecule metabolic process; GO:0019219 regulation of nucleobase-containing compound metabolic process; GO:0044699 single-organism process; GO:0048523 negative regulation of cellular process; GO:0031324 negative regulation of cellular metabolic process; GO:0048519 negative regulatio…	GO:0043229 intracellular organelle; GO:0043232 intracellular non-membrane-bounded organelle; GO:0044446 intracellular organelle part; GO:0032991 macromolecular complex; GO:0031981 nuclear lumen; GO:0044424 intracellular part; GO:0005623 cell; GO:0044422 organelle part; GO:0000786 nucleosome; GO:0044427 chromosomal part; GO:0043228 non-membrane-bounded organelle; GO:0031974 membrane-enclosed lumen…	GO:0097159 organic cyclic compound binding; GO:1901363 heterocyclic compound binding; GO:0003677 DNA binding; GO:0046982 protein heterodimerization activity; GO:0005488 binding; GO:0046983 protein dimerization activity; GO:0003676 nucleic acid binding; GO:0005515 protein binding;				IPR009072; IPR032454; IPR007125;	Histone-fold; Histone H2A, C-terminal domain; Histone H2A/H2B/H3;
Ac	Q8IBV7	9	K	Histone H2B	H2B.Z	PF3D7_0714000	Cluster4		0.00022	diff	-0.316	-0.187	-0.148	0.216	0.362	-0.058	nucleus	GO:0044085 cellular component biogenesis; GO:0034728 nucleosome organization; GO:0034622 cellular macromolecular complex assembly; GO:0006333 chromatin assembly or disassembly; GO:0016043 cellular component organization; GO:0043933 macromolecular complex subunit organization; GO:0065004 protein-DNA complex assembly; GO:0006323 DNA packaging; GO:0051276 chromosome organization; GO:0006334 nucleoso…	GO:0043229 intracellular organelle; GO:0000791 euchromatin; GO:0043232 intracellular non-membrane-bounded organelle; GO:0044446 intracellular organelle part; GO:0032991 macromolecular complex; GO:0044424 intracellular part; GO:0005623 cell; GO:0044422 organelle part; GO:0000786 nucleosome; GO:0044427 chromosomal part; GO:0043228 non-membrane-bounded organelle; GO:0043231 intracellular membrane-bo…	GO:0097159 organic cyclic compound binding; GO:1901363 heterocyclic compound binding; GO:0003677 DNA binding; GO:0046982 protein heterodimerization activity; GO:0005488 binding; GO:0046983 protein dimerization activity; GO:0003676 nucleic acid binding; GO:0005515 protein binding;				IPR009072; IPR007125;	Histone-fold; Histone H2A/H2B/H3;
Hib	C0H4V6	19	K	14-3-3 protein	14-3-3I	PF3D7_0818200	Cluster5		8.95e-05	diff	-0.296	-0.692	-0.282	0.075	0.461	0.263	cytoplasm		GO:0043229 intracellular organelle; GO:0097708 intracellular vesicle; GO:0031410 cytoplasmic vesicle; GO:0005737 cytoplasm; GO:0031982 vesicle; GO:0045335 phagocytic vesicle; GO:0044424 intracellular part; GO:0005623 cell; GO:0043226 organelle; GO:0043231 intracellular membrane-bounded organelle; GO:0032010 phagolysosome; GO:0005634 nucleus; GO:0044464 cell part; GO:0005622 intracellular; GO:0005…	GO:0042393 histone binding; GO:0019904 protein domain specific binding; GO:0005515 protein binding; GO:0005488 binding;				IPR023410;	14-3-3 domain;
Ph	Q8I5I8	103	S	Glideosome-associated protein 45	GAP45	PF3D7_1222700	Cluster5		5.33e-07	diff	-0.961	-1.06	-0.479	0.155	0.547	0.146	nucleus		GO:0016020 membrane; GO:0044217 other organism part; GO:0033643 host cell part; GO:0019898 extrinsic component of membrane; GO:0044216 other organism cell; GO:0005623 cell; GO:0018995 host; GO:0070258 inner membrane complex; GO:0044218 other organism cell membrane; GO:0043657 host cell; GO:0044425 membrane part; GO:0044464 cell part; GO:0044215 other organism; GO:0044279 other organism membrane; …
Hib	C6KTA4	116	K	Pyruvate kinase	PyrK	PF3D7_0626800	Cluster5		1.79e-06	diff	-0.576	-0.423	-0.662	0.306	0.349	0.358	cytoplasm	GO:0006757 ATP generation from ADP; GO:0044085 cellular component biogenesis; GO:0009116 nucleoside metabolic process; GO:0042278 purine nucleoside metabolic process; GO:0006165 nucleoside diphosphate phosphorylation; GO:0046031 ADP metabolic process; GO:0019362 pyridine nucleotide metabolic process; GO:0006096 glycolytic process; GO:0009167 purine ribonucleoside monophosphate metabolic process; …	GO:0044424 intracellular part; GO:0005623 cell; GO:0044464 cell part; GO:0005622 intracellular; GO:0005737 cytoplasm;	GO:0000287 magnesium ion binding; GO:0004743 pyruvate kinase activity; GO:0016301 kinase activity; GO:0016773 phosphotransferase activity, alcohol group as acceptor; GO:0003824 catalytic activity; GO:0005488 binding; GO:0043167 ion binding; GO:0030955 potassium ion binding; GO:0046872 metal ion binding; GO:0043169 cation binding; GO:0031420 alkali metal ion binding; GO:0016740 transferase activit…	pfa:PF3D7_0626800	pyruvate kinase	pfa01200 Carbon metabolism - Plasmodium falciparum 3D7; pfa00010 Glycolysis / Gluconeogenesis - Plasmodium falciparum 3D7; pfa01100 Metabolic pathways - Plasmodium falciparum 3D7; pfa00620 Pyruvate metabolism - Plasmodium falciparum 3D7; pfa01230 Biosynthesis of amino acids - Plasmodium falciparum 3D7; pfa00230 Purine metabolism - Plasmodium falciparum 3D7; pfa01110 Biosynthesis of secondary meta…	IPR015794; IPR011037; IPR015813; IPR015806; IPR015795; IPR015793;	Pyruvate kinase, alpha/beta; Pyruvate kinase-like, insert domain; Pyruvate/Phosphoenolpyruvate kinase-like domain; Pyruvate kinase, beta-barrel insert domain; Pyruvate kinase, C-terminal; Pyruvate kinase, barrel;
Ph	C0H564	275	S	Monocarboxylate transporter, putative		PF3D7_0926400	Cluster5		1.12e-05	diff	-0.183	-0.613	-0.177	0.215	0.347	-0.031	plasma membrane	GO:0006820 anion transport; GO:0006810 transport; GO:0055085 transmembrane transport; GO:0015711 organic anion transport; GO:1902578 single-organism localization; GO:0015718 monocarboxylic acid transport; GO:0006811 ion transport; GO:0044699 single-organism process; GO:0071702 organic substance transport; GO:0046942 carboxylic acid transport; GO:0051179 localization; GO:0015849 organic acid trans…	GO:0031224 intrinsic component of membrane; GO:0016020 membrane; GO:0016021 integral component of membrane; GO:0044425 membrane part;	GO:0005342 organic acid transmembrane transporter activity; GO:0015075 ion transmembrane transporter activity; GO:0022892 substrate-specific transporter activity; GO:0008028 monocarboxylic acid transmembrane transporter activity; GO:0008514 organic anion transmembrane transporter activity; GO:0046943 carboxylic acid transmembrane transporter activity; GO:0022891 substrate-specific transmembrane t…				IPR020846;	Major facilitator superfamily domain;
Hib	Q8ILI6	14	K	Acidic leucine-rich nuclear phosphoprotein 32-related protein		PF3D7_1427900	Cluster5		1.99e-05	diff	-0.232	-0.3	-0.286	0.195	0.212	0.212	cytoplasm							IPR032675;	Leucine-rich repeat domain, L domain-like;
Hib	Q8IKK7	73	K	Glyceraldehyde-3-phosphate dehydrogenase	GAPDH	PF3D7_1462800	Cluster5		0.000627	diff	-0.372	-0.387	-0.382	0.254	0.248	0.212	cytoplasm	GO:0006757 ATP generation from ADP; GO:0009116 nucleoside metabolic process; GO:0042278 purine nucleoside metabolic process; GO:0006165 nucleoside diphosphate phosphorylation; GO:0046031 ADP metabolic process; GO:0019362 pyridine nucleotide metabolic process; GO:0006096 glycolytic process; GO:0009167 purine ribonucleoside monophosphate metabolic process; GO:0019319 hexose biosynthetic process; GO…	GO:0016020 membrane; GO:0044464 cell part; GO:0005622 intracellular; GO:0005737 cytoplasm; GO:0044424 intracellular part; GO:0005829 cytosol; GO:0005623 cell; GO:0044444 cytoplasmic part;	GO:1901265 nucleoside phosphate binding; GO:0016903 oxidoreductase activity, acting on the aldehyde or oxo group of donors; GO:0000166 nucleotide binding; GO:0048037 cofactor binding; GO:0016491 oxidoreductase activity; GO:0016620 oxidoreductase activity, acting on the aldehyde or oxo group of donors, NAD or NADP as acceptor; GO:1901363 heterocyclic compound binding; GO:0097159 organic cyclic com…	pfa:PF3D7_1462800	glyceraldehyde-3-phosphate dehydrogenase	pfa01200 Carbon metabolism - Plasmodium falciparum 3D7; pfa00010 Glycolysis / Gluconeogenesis - Plasmodium falciparum 3D7; pfa01100 Metabolic pathways - Plasmodium falciparum 3D7; pfa01110 Biosynthesis of secondary metabolites - Plasmodium falciparum 3D7; pfa01130 Biosynthesis of antibiotics - Plasmodium falciparum 3D7; pfa01230 Biosynthesis of amino acids - Plasmodium falciparum 3D7;	IPR020829; IPR016040; IPR020828;	Glyceraldehyde 3-phosphate dehydrogenase, catalytic domain; NAD(P)-binding domain; Glyceraldehyde 3-phosphate dehydrogenase, NAD(P) binding domain;
Hib	Q7KQL9	145	K	Fructose-bisphosphate aldolase	FBPA	PF3D7_1444800	Cluster5		0.000514	diff	-0.593	-0.525	-0.455	0.18	0.444	0.234	cytoplasm	GO:0006757 ATP generation from ADP; GO:0009116 nucleoside metabolic process; GO:0042278 purine nucleoside metabolic process; GO:0006165 nucleoside diphosphate phosphorylation; GO:0046031 ADP metabolic process; GO:0019362 pyridine nucleotide metabolic process; GO:0006096 glycolytic process; GO:0009167 purine ribonucleoside monophosphate metabolic process; GO:0009117 nucleotide metabolic process; G…	GO:0044424 intracellular part; GO:0005623 cell; GO:0044464 cell part; GO:0005622 intracellular; GO:0005737 cytoplasm;	GO:0004332 fructose-bisphosphate aldolase activity; GO:0008092 cytoskeletal protein binding; GO:0003824 catalytic activity; GO:0016830 carbon-carbon lyase activity; GO:0005488 binding; GO:0003779 actin binding; GO:0016829 lyase activity; GO:0005515 protein binding; GO:0016832 aldehyde-lyase activity;	pfa:PF3D7_1444800	fructose-bisphosphate aldolase	pfa01200 Carbon metabolism - Plasmodium falciparum 3D7; pfa00010 Glycolysis / Gluconeogenesis - Plasmodium falciparum 3D7; pfa01100 Metabolic pathways - Plasmodium falciparum 3D7; pfa00030 Pentose phosphate pathway - Plasmodium falciparum 3D7; pfa01230 Biosynthesis of amino acids - Plasmodium falciparum 3D7; pfa01110 Biosynthesis of secondary metabolites - Plasmodium falciparum 3D7; pfa00051 Fruc…	IPR013785;	Aldolase-type TIM barrel;
Ph	Q8IDR3	19	S	Myosin-A	MyoA	PF3D7_1342600	Cluster5		9.73e-05	diff	-0.454	-0.886	-0.392	0.128	0.36	0.261	cytoplasm		GO:0043229 intracellular organelle; GO:0016020 membrane; GO:0043232 intracellular non-membrane-bounded organelle; GO:0071944 cell periphery; GO:0044430 cytoskeletal part; GO:0044446 intracellular organelle part; GO:0032991 macromolecular complex; GO:0044424 intracellular part; GO:0005623 cell; GO:0070258 inner membrane complex; GO:0015629 actin cytoskeleton; GO:0044422 organelle part; GO:0005886 …	GO:0005524 ATP binding; GO:0003774 motor activity; GO:1901265 nucleoside phosphate binding; GO:0001882 nucleoside binding; GO:0043167 ion binding; GO:0016817 hydrolase activity, acting on acid anhydrides; GO:0005515 protein binding; GO:0016787 hydrolase activity; GO:0000166 nucleotide binding; GO:0017111 nucleoside-triphosphatase activity; GO:0097159 organic cyclic compound binding; GO:1901363 he…				IPR027417; IPR001609;	P-loop containing nucleoside triphosphate hydrolase; Myosin head, motor domain;
Cr	Q8I0U8	282	K	Merozoite surface protein 1	MSP1	PF3D7_0930300	Cluster5		0.00685	diff	-0.401	-0.331	-0.306	0.066	0.295	0.366	endoplasmic reticulum	GO:0044419 interspecies interaction between organisms; GO:0009405 pathogenesis; GO:0051704 multi-organism process;	GO:0016020 membrane; GO:0031226 intrinsic component of plasma membrane; GO:0044459 plasma membrane part; GO:0044464 cell part; GO:0071944 cell periphery; GO:0044425 membrane part; GO:0031225 anchored component of membrane; GO:0031224 intrinsic component of membrane; GO:0005623 cell; GO:0016021 integral component of membrane; GO:0046658 anchored component of plasma membrane; GO:0005886 plasma memb…	GO:0005515 protein binding; GO:0005488 binding;	pfa:PF3D7_0930300	merozoite surface protein 1	pfa05144 Malaria - Plasmodium falciparum 3D7;	IPR010901; IPR024730; IPR024731;	Merozoite surface 1, C-terminal; Merozoite surface protein, EGF domain 1; EGF domain;
Hib	Q8IIG6	106	K	Phosphoglycerate mutase	PGM1	PF3D7_1120100	Cluster5		2.87e-07	diff	-0.396	-0.329	-0.528	0.401	0.266	0.177	cytoplasm	GO:0006757 ATP generation from ADP; GO:0009116 nucleoside metabolic process; GO:0042278 purine nucleoside metabolic process; GO:0006165 nucleoside diphosphate phosphorylation; GO:0046031 ADP metabolic process; GO:0019362 pyridine nucleotide metabolic process; GO:0006096 glycolytic process; GO:0009167 purine ribonucleoside monophosphate metabolic process; GO:0019319 hexose biosynthetic process; GO…	GO:0044464 cell part; GO:0005622 intracellular; GO:0005737 cytoplasm; GO:0044424 intracellular part; GO:0005829 cytosol; GO:0005623 cell; GO:0044444 cytoplasmic part;	GO:0004619 phosphoglycerate mutase activity; GO:0016853 isomerase activity; GO:0046538 2,3-bisphosphoglycerate-dependent phosphoglycerate mutase activity; GO:0016866 intramolecular transferase activity; GO:0003824 catalytic activity; GO:0016868 intramolecular transferase activity, phosphotransferases;	pfa:PF3D7_1120100	phosphoglycerate mutase, putative	pfa01200 Carbon metabolism - Plasmodium falciparum 3D7; pfa00010 Glycolysis / Gluconeogenesis - Plasmodium falciparum 3D7; pfa01100 Metabolic pathways - Plasmodium falciparum 3D7; pfa00260 Glycine, serine and threonine metabolism - Plasmodium falciparum 3D7; pfa01110 Biosynthesis of secondary metabolites - Plasmodium falciparum 3D7; pfa01130 Biosynthesis of antibiotics - Plasmodium falciparum 3D7…
Hib	P27362	138	K	Phosphoglycerate kinase	PGK	PF3D7_0922500	Cluster5		1.32e-05	diff	-0.58	-0.608	-0.668	0.519	0.324	0.149	cytoplasm	GO:0006757 ATP generation from ADP; GO:0009116 nucleoside metabolic process; GO:0042278 purine nucleoside metabolic process; GO:0006165 nucleoside diphosphate phosphorylation; GO:0046031 ADP metabolic process; GO:0019362 pyridine nucleotide metabolic process; GO:0006096 glycolytic process; GO:0009167 purine ribonucleoside monophosphate metabolic process; GO:0009117 nucleotide metabolic process; G…		GO:0005524 ATP binding; GO:1901265 nucleoside phosphate binding; GO:0001882 nucleoside binding; GO:0043167 ion binding; GO:0000166 nucleotide binding; GO:0016774 phosphotransferase activity, carboxyl group as acceptor; GO:0097159 organic cyclic compound binding; GO:1901363 heterocyclic compound binding; GO:0032549 ribonucleoside binding; GO:0097367 carbohydrate derivative binding; GO:0016301 kina…	pfa:PF3D7_0922500	phosphoglycerate kinase	pfa01200 Carbon metabolism - Plasmodium falciparum 3D7; pfa00010 Glycolysis / Gluconeogenesis - Plasmodium falciparum 3D7; pfa01100 Metabolic pathways - Plasmodium falciparum 3D7; pfa01110 Biosynthesis of secondary metabolites - Plasmodium falciparum 3D7; pfa01130 Biosynthesis of antibiotics - Plasmodium falciparum 3D7; pfa01230 Biosynthesis of amino acids - Plasmodium falciparum 3D7;	IPR015824; IPR015901;	Phosphoglycerate kinase, N-terminal; Phosphoglycerate kinase, C-terminal;
Ph	Q8IK01	267	S	Inner membrane complex protein 1c, putative	IMC1c	PF3D7_1003600	Cluster5		2.59e-06	diff	-0.735	-0.963	-0.345	0.026	0.454	0.329	cytoplasm		GO:0005623 cell; GO:0070258 inner membrane complex; GO:0044464 cell part; GO:0020039 pellicle;
Ph	Q8IK01	208	S	Inner membrane complex protein 1c, putative	IMC1c	PF3D7_1003600	Cluster5		1.06e-10	diff	-2.052	-2.258	-1.176	-0.104	0.93	0.388	cytoplasm		GO:0005623 cell; GO:0070258 inner membrane complex; GO:0044464 cell part; GO:0020039 pellicle;
Ph	Q8I3K7	191	S	Inner membrane complex protein 1g, putative	IMC1g	PF3D7_0525800	Cluster5		0.000227	diff	-0.375	-0.514	-0.227	0.02	0.409	0.069	cytoplasm		GO:0005623 cell; GO:0070258 inner membrane complex; GO:0044464 cell part; GO:0020039 pellicle;
Hib	Q8IB24	436	K	Heat shock protein 70	HSP70	PF3D7_0818900	Cluster5		0.00864	diff	-0.213	-0.424	-0.257	0.376	0.173	0.034	cytoplasm		GO:0043226 organelle; GO:0043231 intracellular membrane-bounded organelle; GO:0043229 intracellular organelle; GO:0005634 nucleus; GO:0044464 cell part; GO:0005622 intracellular; GO:0005737 cytoplasm; GO:0044424 intracellular part; GO:0043227 membrane-bounded organelle; GO:0005623 cell;	GO:0005524 ATP binding; GO:0031072 heat shock protein binding; GO:1901265 nucleoside phosphate binding; GO:0001882 nucleoside binding; GO:0043167 ion binding; GO:0005515 protein binding; GO:0000166 nucleotide binding; GO:0097159 organic cyclic compound binding; GO:1901363 heterocyclic compound binding; GO:0032549 ribonucleoside binding; GO:0097367 carbohydrate derivative binding; GO:0032553 ribon…	pfa:PF3D7_0818900	heat shock protein 70	pfa03040 Spliceosome - Plasmodium falciparum 3D7; pfa04144 Endocytosis - Plasmodium falciparum 3D7; pfa04141 Protein processing in endoplasmic reticulum - Plasmodium falciparum 3D7;	IPR029048; IPR029047;	Heat shock protein 70kD, C-terminal domain; Heat shock protein 70kD, peptide-binding domain;
Hib	Q8IB24	608	K	Heat shock protein 70	HSP70	PF3D7_0818900	Cluster5		7.83e-07	diff	-0.467	-0.5	-0.499	0.421	0.324	0.106	cytoplasm		GO:0043226 organelle; GO:0043231 intracellular membrane-bounded organelle; GO:0043229 intracellular organelle; GO:0005634 nucleus; GO:0044464 cell part; GO:0005622 intracellular; GO:0005737 cytoplasm; GO:0044424 intracellular part; GO:0043227 membrane-bounded organelle; GO:0005623 cell;	GO:0005524 ATP binding; GO:0031072 heat shock protein binding; GO:1901265 nucleoside phosphate binding; GO:0001882 nucleoside binding; GO:0043167 ion binding; GO:0005515 protein binding; GO:0000166 nucleotide binding; GO:0097159 organic cyclic compound binding; GO:1901363 heterocyclic compound binding; GO:0032549 ribonucleoside binding; GO:0097367 carbohydrate derivative binding; GO:0032553 ribon…	pfa:PF3D7_0818900	heat shock protein 70	pfa03040 Spliceosome - Plasmodium falciparum 3D7; pfa04144 Endocytosis - Plasmodium falciparum 3D7; pfa04141 Protein processing in endoplasmic reticulum - Plasmodium falciparum 3D7;	IPR029048; IPR029047;	Heat shock protein 70kD, C-terminal domain; Heat shock protein 70kD, peptide-binding domain;
Hib	Q8IB24	539	K	Heat shock protein 70	HSP70	PF3D7_0818900	Cluster5		5.03e-08	diff	-0.988	-0.89	-0.763	0.631	0.545	0.014	cytoplasm		GO:0043226 organelle; GO:0043231 intracellular membrane-bounded organelle; GO:0043229 intracellular organelle; GO:0005634 nucleus; GO:0044464 cell part; GO:0005622 intracellular; GO:0005737 cytoplasm; GO:0044424 intracellular part; GO:0043227 membrane-bounded organelle; GO:0005623 cell;	GO:0005524 ATP binding; GO:0031072 heat shock protein binding; GO:1901265 nucleoside phosphate binding; GO:0001882 nucleoside binding; GO:0043167 ion binding; GO:0005515 protein binding; GO:0000166 nucleotide binding; GO:0097159 organic cyclic compound binding; GO:1901363 heterocyclic compound binding; GO:0032549 ribonucleoside binding; GO:0097367 carbohydrate derivative binding; GO:0032553 ribon…	pfa:PF3D7_0818900	heat shock protein 70	pfa03040 Spliceosome - Plasmodium falciparum 3D7; pfa04144 Endocytosis - Plasmodium falciparum 3D7; pfa04141 Protein processing in endoplasmic reticulum - Plasmodium falciparum 3D7;	IPR029048; IPR029047;	Heat shock protein 70kD, C-terminal domain; Heat shock protein 70kD, peptide-binding domain;
Hib	Q8I0P6	178	K	Elongation factor 1-alpha		PF3D7_1357000	Cluster5		8.64e-06	diff	-0.382	-0.435	-0.604	0.483	0.027	0.497	cytoplasm	GO:0006518 peptide metabolic process; GO:0006414 translational elongation; GO:0043043 peptide biosynthetic process; GO:0044267 cellular protein metabolic process; GO:0006807 nitrogen compound metabolic process; GO:0009058 biosynthetic process; GO:0043603 cellular amide metabolic process; GO:0044238 primary metabolic process; GO:1901566 organonitrogen compound biosynthetic process; GO:1901576 orga…	GO:0005622 intracellular; GO:0044464 cell part; GO:0005737 cytoplasm; GO:0032991 macromolecular complex; GO:0044424 intracellular part; GO:0005623 cell; GO:0043234 protein complex; GO:0044444 cytoplasmic part; GO:0005853 eukaryotic translation elongation factor 1 complex;	GO:1901265 nucleoside phosphate binding; GO:0003746 translation elongation factor activity; GO:0016817 hydrolase activity, acting on acid anhydrides; GO:0016787 hydrolase activity; GO:1901363 heterocyclic compound binding; GO:0097159 organic cyclic compound binding; GO:0016462 pyrophosphatase activity; GO:0032553 ribonucleotide binding; GO:0003824 catalytic activity; GO:0005488 binding; GO:003255…	pfa:PF3D7_1357100	elongation factor 1-alpha	pfa03013 RNA transport - Plasmodium falciparum 3D7;	IPR004160; IPR004161; IPR009001; IPR027417; IPR000795; IPR009000;	Translation elongation factor EFTu/EF1A, C-terminal; Translation elongation factor EFTu-like, domain 2; Translation elongation factor EF1A/initiation factor IF2gamma, C-terminal; P-loop containing nucleoside triphosphate hydrolase; Transcription factor, GTP-binding domain; Translation protein, beta-barrel domain;
Hib	Q76NN7	51	K	Peptidyl-prolyl cis-trans isomerase	CYP19A	PF3D7_0322000	Cluster5		6.45e-07	diff	-0.768	-0.601	-0.568	0.414	0.487	0.075	cytoplasm	GO:0044267 cellular protein metabolic process; GO:0044238 primary metabolic process; GO:0018208 peptidyl-proline modification; GO:0000413 protein peptidyl-prolyl isomerization; GO:0044237 cellular metabolic process; GO:0071704 organic substance metabolic process; GO:0006457 protein folding; GO:0018193 peptidyl-amino acid modification; GO:0008152 metabolic process; GO:0044260 cellular macromolecul…	GO:0044464 cell part; GO:0005622 intracellular; GO:0005737 cytoplasm; GO:0044424 intracellular part; GO:0005829 cytosol; GO:0005623 cell; GO:0044444 cytoplasmic part;	GO:0003755 peptidyl-prolyl cis-trans isomerase activity; GO:0016853 isomerase activity; GO:0042277 peptide binding; GO:0003824 catalytic activity; GO:0005488 binding; GO:0033218 amide binding; GO:0008144 drug binding; GO:0016018 cyclosporin A binding; GO:0016859 cis-trans isomerase activity;				IPR002130; IPR029000;	Cyclophilin-type peptidyl-prolyl cis-trans isomerase domain; Cyclophilin-like domain;
Ac	Q8IJW2	1819	K	Uncharacterized protein		PF3D7_1008100	Cluster5		0.00321	diff	-0.712	-0.503	-0.141	0.262	0.135	0.343	nucleus			GO:0046914 transition metal ion binding; GO:0005488 binding; GO:0043167 ion binding; GO:0043169 cation binding; GO:0046872 metal ion binding; GO:0005515 protein binding; GO:0008270 zinc ion binding;				IPR001965; IPR013083; IPR011011; IPR019787;	Zinc finger, PHD-type; Zinc finger, RING/FYVE/PHD-type; Zinc finger, FYVE/PHD-type; Zinc finger, PHD-finger;
Ac	Q8IJW2	1822	K	Uncharacterized protein		PF3D7_1008100	Cluster5		0.00321	diff	-0.712	-0.503	-0.141	0.262	0.135	0.343	nucleus			GO:0046914 transition metal ion binding; GO:0005488 binding; GO:0043167 ion binding; GO:0043169 cation binding; GO:0046872 metal ion binding; GO:0005515 protein binding; GO:0008270 zinc ion binding;				IPR001965; IPR013083; IPR011011; IPR019787;	Zinc finger, PHD-type; Zinc finger, RING/FYVE/PHD-type; Zinc finger, FYVE/PHD-type; Zinc finger, PHD-finger;
Ac	Q8IJW2	1831	K	Uncharacterized protein		PF3D7_1008100	Cluster5		2.17e-05	diff	-0.429	-0.29	-0.245	0.203	0.15	0.262	nucleus			GO:0046914 transition metal ion binding; GO:0005488 binding; GO:0043167 ion binding; GO:0043169 cation binding; GO:0046872 metal ion binding; GO:0005515 protein binding; GO:0008270 zinc ion binding;				IPR001965; IPR013083; IPR011011; IPR019787;	Zinc finger, PHD-type; Zinc finger, RING/FYVE/PHD-type; Zinc finger, FYVE/PHD-type; Zinc finger, PHD-finger;
Ac	Q8IJW2	1834	K	Uncharacterized protein		PF3D7_1008100	Cluster5		2.17e-05	diff	-0.429	-0.29	-0.245	0.203	0.15	0.262	nucleus			GO:0046914 transition metal ion binding; GO:0005488 binding; GO:0043167 ion binding; GO:0043169 cation binding; GO:0046872 metal ion binding; GO:0005515 protein binding; GO:0008270 zinc ion binding;				IPR001965; IPR013083; IPR011011; IPR019787;	Zinc finger, PHD-type; Zinc finger, RING/FYVE/PHD-type; Zinc finger, FYVE/PHD-type; Zinc finger, PHD-finger;
Ac	Q8IJW2	1839	K	Uncharacterized protein		PF3D7_1008100	Cluster5		7.49e-05	diff	-0.827	-0.839	-0.45	0.307	0.255	0.435	nucleus			GO:0046914 transition metal ion binding; GO:0005488 binding; GO:0043167 ion binding; GO:0043169 cation binding; GO:0046872 metal ion binding; GO:0005515 protein binding; GO:0008270 zinc ion binding;				IPR001965; IPR013083; IPR011011; IPR019787;	Zinc finger, PHD-type; Zinc finger, RING/FYVE/PHD-type; Zinc finger, FYVE/PHD-type; Zinc finger, PHD-finger;
Ac	Q8IJW2	1847	K	Uncharacterized protein		PF3D7_1008100	Cluster5		1.67e-06	diff	-0.707	-0.328	-0.256	0.242	0.313	0.166	nucleus			GO:0046914 transition metal ion binding; GO:0005488 binding; GO:0043167 ion binding; GO:0043169 cation binding; GO:0046872 metal ion binding; GO:0005515 protein binding; GO:0008270 zinc ion binding;				IPR001965; IPR013083; IPR011011; IPR019787;	Zinc finger, PHD-type; Zinc finger, RING/FYVE/PHD-type; Zinc finger, FYVE/PHD-type; Zinc finger, PHD-finger;
Ph	Q8IKS5	530	S	Uncharacterized protein		PF3D7_1455300	Cluster5		0.000518	diff	-0.757	-1.153	-0.414	0.135	0.516	0.111	nucleus
Hib	Q8IJN7	247	K	Enolase	ENO	PF3D7_1015900	Cluster5		1.22e-06	diff	-0.612	-0.575	-0.573	0.345	0.457	0.118	cytoplasm	GO:0044085 cellular component biogenesis; GO:0006757 ATP generation from ADP; GO:1905037 autophagosome organization; GO:0009116 nucleoside metabolic process; GO:0042278 purine nucleoside metabolic process; GO:0006165 nucleoside diphosphate phosphorylation; GO:0046031 ADP metabolic process; GO:0019362 pyridine nucleotide metabolic process; GO:0006096 glycolytic process; GO:0009167 purine ribonucle…	GO:0016020 membrane; GO:0031410 cytoplasmic vesicle; GO:0071944 cell periphery; GO:0031982 vesicle; GO:0005737 cytoplasm; GO:0032991 macromolecular complex; GO:0044424 intracellular part; GO:0005623 cell; GO:0043228 non-membrane-bounded organelle; GO:0032010 phagolysosome; GO:0005856 cytoskeleton; GO:1902494 catalytic complex; GO:0005622 intracellular; GO:0044464 cell part; GO:0005764 lysosome; G…	GO:0000287 magnesium ion binding; GO:0004634 phosphopyruvate hydratase activity; GO:0003824 catalytic activity; GO:0005488 binding; GO:0043167 ion binding; GO:0046872 metal ion binding; GO:0043169 cation binding; GO:0016829 lyase activity; GO:0005515 protein binding; GO:0016836 hydro-lyase activity; GO:0016835 carbon-oxygen lyase activity;	pfa:PF3D7_1015900	enolase	pfa03018 RNA degradation - Plasmodium falciparum 3D7; pfa01200 Carbon metabolism - Plasmodium falciparum 3D7; pfa00010 Glycolysis / Gluconeogenesis - Plasmodium falciparum 3D7; pfa01100 Metabolic pathways - Plasmodium falciparum 3D7; pfa01110 Biosynthesis of secondary metabolites - Plasmodium falciparum 3D7; pfa01130 Biosynthesis of antibiotics - Plasmodium falciparum 3D7; pfa01230 Biosynthesis o…	IPR029065; IPR029017; IPR020810; IPR020811;	Enolase C-terminal domain-like; Enolase N-terminal domain-like; Enolase, C-terminal TIM barrel domain; Enolase, N-terminal;
Ac	O97320	15	K	Histone H2A	H2A.Z	PF3D7_0320900	Cluster5		2.66e-05	diff	-0.427	-0.26	-0.328	0.257	0.037	0.358	nucleus	GO:0050794 regulation of cellular process; GO:0016043 cellular component organization; GO:0060255 regulation of macromolecule metabolic process; GO:0019219 regulation of nucleobase-containing compound metabolic process; GO:0044699 single-organism process; GO:0048523 negative regulation of cellular process; GO:0031324 negative regulation of cellular metabolic process; GO:0048519 negative regulatio…	GO:0043229 intracellular organelle; GO:0043232 intracellular non-membrane-bounded organelle; GO:0044446 intracellular organelle part; GO:0032991 macromolecular complex; GO:0031981 nuclear lumen; GO:0044424 intracellular part; GO:0005623 cell; GO:0044422 organelle part; GO:0000786 nucleosome; GO:0044427 chromosomal part; GO:0043228 non-membrane-bounded organelle; GO:0031974 membrane-enclosed lumen…	GO:0097159 organic cyclic compound binding; GO:1901363 heterocyclic compound binding; GO:0003677 DNA binding; GO:0046982 protein heterodimerization activity; GO:0005488 binding; GO:0046983 protein dimerization activity; GO:0003676 nucleic acid binding; GO:0005515 protein binding;				IPR009072; IPR032454; IPR007125;	Histone-fold; Histone H2A, C-terminal domain; Histone H2A/H2B/H3;
Ac	O97320	30	K	Histone H2A	H2A.Z	PF3D7_0320900	Cluster5		2.48e-08	diff	-0.653	-0.495	-0.306	0.164	0.348	0.289	nucleus	GO:0050794 regulation of cellular process; GO:0016043 cellular component organization; GO:0060255 regulation of macromolecule metabolic process; GO:0019219 regulation of nucleobase-containing compound metabolic process; GO:0044699 single-organism process; GO:0048523 negative regulation of cellular process; GO:0031324 negative regulation of cellular metabolic process; GO:0048519 negative regulatio…	GO:0043229 intracellular organelle; GO:0043232 intracellular non-membrane-bounded organelle; GO:0044446 intracellular organelle part; GO:0032991 macromolecular complex; GO:0031981 nuclear lumen; GO:0044424 intracellular part; GO:0005623 cell; GO:0044422 organelle part; GO:0000786 nucleosome; GO:0044427 chromosomal part; GO:0043228 non-membrane-bounded organelle; GO:0031974 membrane-enclosed lumen…	GO:0097159 organic cyclic compound binding; GO:1901363 heterocyclic compound binding; GO:0003677 DNA binding; GO:0046982 protein heterodimerization activity; GO:0005488 binding; GO:0046983 protein dimerization activity; GO:0003676 nucleic acid binding; GO:0005515 protein binding;				IPR009072; IPR032454; IPR007125;	Histone-fold; Histone H2A, C-terminal domain; Histone H2A/H2B/H3;
Ac	Q8IBV7	19	K	Histone H2B	H2B.Z	PF3D7_0714000	Cluster5		3.84e-12	diff	-0.461	-0.474	-0.228	0.229	0.259	0.257	nucleus	GO:0044085 cellular component biogenesis; GO:0034728 nucleosome organization; GO:0034622 cellular macromolecular complex assembly; GO:0006333 chromatin assembly or disassembly; GO:0016043 cellular component organization; GO:0043933 macromolecular complex subunit organization; GO:0065004 protein-DNA complex assembly; GO:0006323 DNA packaging; GO:0051276 chromosome organization; GO:0006334 nucleoso…	GO:0043229 intracellular organelle; GO:0000791 euchromatin; GO:0043232 intracellular non-membrane-bounded organelle; GO:0044446 intracellular organelle part; GO:0032991 macromolecular complex; GO:0044424 intracellular part; GO:0005623 cell; GO:0044422 organelle part; GO:0000786 nucleosome; GO:0044427 chromosomal part; GO:0043228 non-membrane-bounded organelle; GO:0043231 intracellular membrane-bo…	GO:0097159 organic cyclic compound binding; GO:1901363 heterocyclic compound binding; GO:0003677 DNA binding; GO:0046982 protein heterodimerization activity; GO:0005488 binding; GO:0046983 protein dimerization activity; GO:0003676 nucleic acid binding; GO:0005515 protein binding;				IPR009072; IPR007125;	Histone-fold; Histone H2A/H2B/H3;
Ac	Q8IBV7	4	K	Histone H2B	H2B.Z	PF3D7_0714000	Cluster5		0.000699	diff	-0.558	-0.389	-0.277	0.183	0.339	0.214	nucleus	GO:0044085 cellular component biogenesis; GO:0034728 nucleosome organization; GO:0034622 cellular macromolecular complex assembly; GO:0006333 chromatin assembly or disassembly; GO:0016043 cellular component organization; GO:0043933 macromolecular complex subunit organization; GO:0065004 protein-DNA complex assembly; GO:0006323 DNA packaging; GO:0051276 chromosome organization; GO:0006334 nucleoso…	GO:0043229 intracellular organelle; GO:0000791 euchromatin; GO:0043232 intracellular non-membrane-bounded organelle; GO:0044446 intracellular organelle part; GO:0032991 macromolecular complex; GO:0044424 intracellular part; GO:0005623 cell; GO:0044422 organelle part; GO:0000786 nucleosome; GO:0044427 chromosomal part; GO:0043228 non-membrane-bounded organelle; GO:0043231 intracellular membrane-bo…	GO:0097159 organic cyclic compound binding; GO:1901363 heterocyclic compound binding; GO:0003677 DNA binding; GO:0046982 protein heterodimerization activity; GO:0005488 binding; GO:0046983 protein dimerization activity; GO:0003676 nucleic acid binding; GO:0005515 protein binding;				IPR009072; IPR007125;	Histone-fold; Histone H2A/H2B/H3;
Ac	Q8IIV1	11	K	Histone H2B	H2B	PF3D7_1105100	Cluster5		6.3e-09	diff	-1.156	-0.69	-0.447	0.036	0.492	0.458	nucleus	GO:0016043 cellular component organization; GO:0051276 chromosome organization; GO:0009987 cellular process; GO:0006996 organelle organization; GO:0071840 cellular component organization or biogenesis;	GO:0043229 intracellular organelle; GO:0043232 intracellular non-membrane-bounded organelle; GO:0044446 intracellular organelle part; GO:0032991 macromolecular complex; GO:0044424 intracellular part; GO:0005623 cell; GO:0044422 organelle part; GO:0044427 chromosomal part; GO:0000786 nucleosome; GO:0043228 non-membrane-bounded organelle; GO:0043231 intracellular membrane-bounded organelle; GO:0043…	GO:0097159 organic cyclic compound binding; GO:1901363 heterocyclic compound binding; GO:0003677 DNA binding; GO:0046982 protein heterodimerization activity; GO:0005488 binding; GO:0046983 protein dimerization activity; GO:0003676 nucleic acid binding; GO:0005515 protein binding;				IPR009072; IPR007125;	Histone-fold; Histone H2A/H2B/H3;
Ac	C6KT19	10	K	Histone H3	H3v	PF3D7_0617900	Cluster5		8.71e-07	diff	-1.239	-0.832	-0.554	0.23	0.563	0.328	nucleus	GO:0016043 cellular component organization; GO:0051276 chromosome organization; GO:0009987 cellular process; GO:0006996 organelle organization; GO:0071840 cellular component organization or biogenesis;	GO:0043229 intracellular organelle; GO:0043232 intracellular non-membrane-bounded organelle; GO:0044446 intracellular organelle part; GO:0032991 macromolecular complex; GO:0044424 intracellular part; GO:0005623 cell; GO:0044422 organelle part; GO:0044427 chromosomal part; GO:0000786 nucleosome; GO:0043228 non-membrane-bounded organelle; GO:0043231 intracellular membrane-bounded organelle; GO:0043…	GO:0097159 organic cyclic compound binding; GO:1901363 heterocyclic compound binding; GO:0003677 DNA binding; GO:0046982 protein heterodimerization activity; GO:0005488 binding; GO:0046983 protein dimerization activity; GO:0003676 nucleic acid binding; GO:0005515 protein binding;				IPR009072; IPR007125;	Histone-fold; Histone H2A/H2B/H3;
Ac	C6KT19	15	K	Histone H3	H3v	PF3D7_0617900	Cluster5		8.71e-07	diff	-1.239	-0.832	-0.554	0.23	0.563	0.328	nucleus	GO:0016043 cellular component organization; GO:0051276 chromosome organization; GO:0009987 cellular process; GO:0006996 organelle organization; GO:0071840 cellular component organization or biogenesis;	GO:0043229 intracellular organelle; GO:0043232 intracellular non-membrane-bounded organelle; GO:0044446 intracellular organelle part; GO:0032991 macromolecular complex; GO:0044424 intracellular part; GO:0005623 cell; GO:0044422 organelle part; GO:0044427 chromosomal part; GO:0000786 nucleosome; GO:0043228 non-membrane-bounded organelle; GO:0043231 intracellular membrane-bounded organelle; GO:0043…	GO:0097159 organic cyclic compound binding; GO:1901363 heterocyclic compound binding; GO:0003677 DNA binding; GO:0046982 protein heterodimerization activity; GO:0005488 binding; GO:0046983 protein dimerization activity; GO:0003676 nucleic acid binding; GO:0005515 protein binding;				IPR009072; IPR007125;	Histone-fold; Histone H2A/H2B/H3;
Ac	C6KSV0	10	K	Histone H3	H3	PF3D7_0610400	Cluster5		3.48e-10	diff	-1.234	-1.126	-0.559	0.29	0.58	0.327	nucleus	GO:0006333 chromatin assembly or disassembly; GO:0016043 cellular component organization; GO:0006325 chromatin organization; GO:0051276 chromosome organization; GO:0009987 cellular process; GO:0006996 organelle organization; GO:0071840 cellular component organization or biogenesis;	GO:0043229 intracellular organelle; GO:0043232 intracellular non-membrane-bounded organelle; GO:0044446 intracellular organelle part; GO:0032991 macromolecular complex; GO:0044424 intracellular part; GO:0005623 cell; GO:0044422 organelle part; GO:0044427 chromosomal part; GO:0000786 nucleosome; GO:0043228 non-membrane-bounded organelle; GO:0043231 intracellular membrane-bounded organelle; GO:0043…	GO:0097159 organic cyclic compound binding; GO:1901363 heterocyclic compound binding; GO:0003677 DNA binding; GO:0046982 protein heterodimerization activity; GO:0005488 binding; GO:0046983 protein dimerization activity; GO:0003676 nucleic acid binding; GO:0005515 protein binding;				IPR009072; IPR007125;	Histone-fold; Histone H2A/H2B/H3;
Ac	C6KSV0	15	K	Histone H3	H3	PF3D7_0610400	Cluster5		1.78e-10	diff	-1.248	-1.128	-0.546	0.303	0.584	0.312	nucleus	GO:0006333 chromatin assembly or disassembly; GO:0016043 cellular component organization; GO:0006325 chromatin organization; GO:0051276 chromosome organization; GO:0009987 cellular process; GO:0006996 organelle organization; GO:0071840 cellular component organization or biogenesis;	GO:0043229 intracellular organelle; GO:0043232 intracellular non-membrane-bounded organelle; GO:0044446 intracellular organelle part; GO:0032991 macromolecular complex; GO:0044424 intracellular part; GO:0005623 cell; GO:0044422 organelle part; GO:0044427 chromosomal part; GO:0000786 nucleosome; GO:0043228 non-membrane-bounded organelle; GO:0043231 intracellular membrane-bounded organelle; GO:0043…	GO:0097159 organic cyclic compound binding; GO:1901363 heterocyclic compound binding; GO:0003677 DNA binding; GO:0046982 protein heterodimerization activity; GO:0005488 binding; GO:0046983 protein dimerization activity; GO:0003676 nucleic acid binding; GO:0005515 protein binding;				IPR009072; IPR007125;	Histone-fold; Histone H2A/H2B/H3;
Ac	Q8IIV2	6	K	Histone H4	H4	PF3D7_1105000	Cluster5		3.2e-06	diff	-0.333	-0.372	-0.253	0.149	0.173	0.316	nucleus	GO:0044085 cellular component biogenesis; GO:0034728 nucleosome organization; GO:0016043 cellular component organization; GO:0006725 cellular aromatic compound metabolic process; GO:0097659 nucleic acid-templated transcription; GO:0006352 DNA-templated transcription, initiation; GO:0009058 biosynthetic process; GO:0044237 cellular metabolic process; GO:0071704 organic substance metabolic process;…	GO:0043229 intracellular organelle; GO:0043232 intracellular non-membrane-bounded organelle; GO:0044446 intracellular organelle part; GO:0032991 macromolecular complex; GO:0031981 nuclear lumen; GO:0044424 intracellular part; GO:0005623 cell; GO:0044422 organelle part; GO:0044427 chromosomal part; GO:0000786 nucleosome; GO:0043228 non-membrane-bounded organelle; GO:0031974 membrane-enclosed lumen…	GO:0097159 organic cyclic compound binding; GO:1901363 heterocyclic compound binding; GO:0042393 histone binding; GO:0003677 DNA binding; GO:0046982 protein heterodimerization activity; GO:0005488 binding; GO:0046983 protein dimerization activity; GO:0003676 nucleic acid binding; GO:0005515 protein binding;				IPR009072; IPR004823;	Histone-fold; TATA box binding protein associated factor (TAF);
Ac	Q8IIV2	17	K	Histone H4	H4	PF3D7_1105000	Cluster5		1.17e-10	diff	-0.674	-0.646	-0.345	0.217	0.207	0.444	nucleus	GO:0044085 cellular component biogenesis; GO:0034728 nucleosome organization; GO:0016043 cellular component organization; GO:0006725 cellular aromatic compound metabolic process; GO:0097659 nucleic acid-templated transcription; GO:0006352 DNA-templated transcription, initiation; GO:0009058 biosynthetic process; GO:0044237 cellular metabolic process; GO:0071704 organic substance metabolic process;…	GO:0043229 intracellular organelle; GO:0043232 intracellular non-membrane-bounded organelle; GO:0044446 intracellular organelle part; GO:0032991 macromolecular complex; GO:0031981 nuclear lumen; GO:0044424 intracellular part; GO:0005623 cell; GO:0044422 organelle part; GO:0044427 chromosomal part; GO:0000786 nucleosome; GO:0043228 non-membrane-bounded organelle; GO:0031974 membrane-enclosed lumen…	GO:0097159 organic cyclic compound binding; GO:1901363 heterocyclic compound binding; GO:0042393 histone binding; GO:0003677 DNA binding; GO:0046982 protein heterodimerization activity; GO:0005488 binding; GO:0046983 protein dimerization activity; GO:0003676 nucleic acid binding; GO:0005515 protein binding;				IPR009072; IPR004823;	Histone-fold; TATA box binding protein associated factor (TAF);
Ac	Q8IIV2	9	K	Histone H4	H4	PF3D7_1105000	Cluster5		4.03e-08	diff	-0.469	-0.46	-0.289	0.209	0.234	0.302	nucleus	GO:0044085 cellular component biogenesis; GO:0034728 nucleosome organization; GO:0016043 cellular component organization; GO:0006725 cellular aromatic compound metabolic process; GO:0097659 nucleic acid-templated transcription; GO:0006352 DNA-templated transcription, initiation; GO:0009058 biosynthetic process; GO:0044237 cellular metabolic process; GO:0071704 organic substance metabolic process;…	GO:0043229 intracellular organelle; GO:0043232 intracellular non-membrane-bounded organelle; GO:0044446 intracellular organelle part; GO:0032991 macromolecular complex; GO:0031981 nuclear lumen; GO:0044424 intracellular part; GO:0005623 cell; GO:0044422 organelle part; GO:0044427 chromosomal part; GO:0000786 nucleosome; GO:0043228 non-membrane-bounded organelle; GO:0031974 membrane-enclosed lumen…	GO:0097159 organic cyclic compound binding; GO:1901363 heterocyclic compound binding; GO:0042393 histone binding; GO:0003677 DNA binding; GO:0046982 protein heterodimerization activity; GO:0005488 binding; GO:0046983 protein dimerization activity; GO:0003676 nucleic acid binding; GO:0005515 protein binding;				IPR009072; IPR004823;	Histone-fold; TATA box binding protein associated factor (TAF);
Ac	Q8IIV2	13	K	Histone H4	H4	PF3D7_1105000	Cluster5		3.71e-08	diff	-0.749	-0.677	-0.346	0.211	0.251	0.428	nucleus	GO:0044085 cellular component biogenesis; GO:0034728 nucleosome organization; GO:0016043 cellular component organization; GO:0006725 cellular aromatic compound metabolic process; GO:0097659 nucleic acid-templated transcription; GO:0006352 DNA-templated transcription, initiation; GO:0009058 biosynthetic process; GO:0044237 cellular metabolic process; GO:0071704 organic substance metabolic process;…	GO:0043229 intracellular organelle; GO:0043232 intracellular non-membrane-bounded organelle; GO:0044446 intracellular organelle part; GO:0032991 macromolecular complex; GO:0031981 nuclear lumen; GO:0044424 intracellular part; GO:0005623 cell; GO:0044422 organelle part; GO:0044427 chromosomal part; GO:0000786 nucleosome; GO:0043228 non-membrane-bounded organelle; GO:0031974 membrane-enclosed lumen…	GO:0097159 organic cyclic compound binding; GO:1901363 heterocyclic compound binding; GO:0042393 histone binding; GO:0003677 DNA binding; GO:0046982 protein heterodimerization activity; GO:0005488 binding; GO:0046983 protein dimerization activity; GO:0003676 nucleic acid binding; GO:0005515 protein binding;				IPR009072; IPR004823;	Histone-fold; TATA box binding protein associated factor (TAF);
Ph	Q8IDI5	163	S	60S ribosomal protein L17, putative		PF3D7_1351400	Cluster6		1.95e-06	diff	-0.02	-0.438	-0.407	0.055	0.376	0.207	cytoplasm	GO:0006518 peptide metabolic process; GO:0043043 peptide biosynthetic process; GO:0044267 cellular protein metabolic process; GO:0006807 nitrogen compound metabolic process; GO:0009058 biosynthetic process; GO:0043603 cellular amide metabolic process; GO:0044238 primary metabolic process; GO:1901566 organonitrogen compound biosynthetic process; GO:1901576 organic substance biosynthetic process; G…	GO:0005840 ribosome; GO:0043229 intracellular organelle; GO:0043232 intracellular non-membrane-bounded organelle; GO:0022625 cytosolic large ribosomal subunit; GO:0044446 intracellular organelle part; GO:0005737 cytoplasm; GO:0032991 macromolecular complex; GO:0044424 intracellular part; GO:0005829 cytosol; GO:0005623 cell; GO:0044422 organelle part; GO:0043228 non-membrane-bounded organelle; GO:…	GO:0003735 structural constituent of ribosome; GO:0005198 structural molecule activity;	pfa:PF3D7_1351400	60S ribosomal protein L17, putative	pfa03010 Ribosome - Plasmodium falciparum 3D7;
Ph	Q8IHU0	54	S	60S ribosomal protein L28	RPL28	PF3D7_1142500	Cluster6		0.00881	diff	-0.245	-0.53	-0.75	0.279	0.061	0.367	nucleus	GO:0006518 peptide metabolic process; GO:0043043 peptide biosynthetic process; GO:0044267 cellular protein metabolic process; GO:0006807 nitrogen compound metabolic process; GO:0009058 biosynthetic process; GO:0043603 cellular amide metabolic process; GO:0044238 primary metabolic process; GO:1901566 organonitrogen compound biosynthetic process; GO:1901576 organic substance biosynthetic process; G…	GO:0005840 ribosome; GO:0043229 intracellular organelle; GO:0043232 intracellular non-membrane-bounded organelle; GO:0022625 cytosolic large ribosomal subunit; GO:0044446 intracellular organelle part; GO:0005737 cytoplasm; GO:0032991 macromolecular complex; GO:0044424 intracellular part; GO:0005829 cytosol; GO:0005623 cell; GO:0044422 organelle part; GO:0043228 non-membrane-bounded organelle; GO:…	GO:0003735 structural constituent of ribosome; GO:0005198 structural molecule activity;	pfa:PF3D7_1142500	60S ribosomal protein L28	pfa03010 Ribosome - Plasmodium falciparum 3D7;	IPR029004;	Ribosomal L28e/Mak16;
Ph	Q7K6A0	15	S	cAMP-dependent protein kinase catalytic subunit	PKAc	PF3D7_0934800	Cluster6		0.00554	diff	0.442	-0.129	-0.528	-0.437	-0.086	0.918	cytoplasm	GO:0032502 developmental process; GO:0016310 phosphorylation; GO:0048869 cellular developmental process; GO:0044267 cellular protein metabolic process; GO:0044763 single-organism cellular process; GO:0044699 single-organism process; GO:0044238 primary metabolic process; GO:0044237 cellular metabolic process; GO:0006796 phosphate-containing compound metabolic process; GO:0071704 organic substance …		GO:0005524 ATP binding; GO:1901265 nucleoside phosphate binding; GO:0016773 phosphotransferase activity, alcohol group as acceptor; GO:0001882 nucleoside binding; GO:0043167 ion binding; GO:0005515 protein binding; GO:0004672 protein kinase activity; GO:0000166 nucleotide binding; GO:0097159 organic cyclic compound binding; GO:1901363 heterocyclic compound binding; GO:0032549 ribonucleoside bindi…				IPR000719; IPR011009; IPR000961;	Protein kinase domain; Protein kinase-like domain; AGC-kinase, C-terminal;
Ph	Q8I3V1	420	S	Glideosome-associated protein 40, putative		PF3D7_0515700	Cluster6		0.00783	diff	-0.538	-1.086	-0.424	-0.135	0.236	0.62	plasma membrane		GO:0031224 intrinsic component of membrane; GO:0016020 membrane; GO:0016021 integral component of membrane; GO:0044425 membrane part;
Ph	Q8IJX3	92	S	RNA binding protein, putative	GBP2	PF3D7_1006800	Cluster6		0.00135	diff	-0.096	-0.244	-0.625	-0.473	-0.192	1.114	nucleus		GO:0043229 intracellular organelle; GO:0097708 intracellular vesicle; GO:0031410 cytoplasmic vesicle; GO:0005737 cytoplasm; GO:0031982 vesicle; GO:0045335 phagocytic vesicle; GO:0044424 intracellular part; GO:0005623 cell; GO:0043226 organelle; GO:0043231 intracellular membrane-bounded organelle; GO:0032010 phagolysosome; GO:0044464 cell part; GO:0005622 intracellular; GO:0005764 lysosome; GO:000…	GO:0097159 organic cyclic compound binding; GO:1901363 heterocyclic compound binding; GO:0003677 DNA binding; GO:1901265 nucleoside phosphate binding; GO:0005488 binding; GO:0003676 nucleic acid binding; GO:0000166 nucleotide binding; GO:0036094 small molecule binding;				IPR000504; IPR012677;	RNA recognition motif domain; Nucleotide-binding alpha-beta plait domain;
Hib	Q7K6A4	69	K	S-adenosylmethionine synthase	SAMS	PF3D7_0922200	Cluster6		0.00106	diff	-0.356	-0.367	-0.451	-0.046	0.357	0.378	cytoplasm	GO:0051188 cofactor biosynthetic process; GO:0006790 sulfur compound metabolic process; GO:0046500 S-adenosylmethionine metabolic process; GO:0044281 small molecule metabolic process; GO:0044763 single-organism cellular process; GO:0044699 single-organism process; GO:0006732 coenzyme metabolic process; GO:0009058 biosynthetic process; GO:1901576 organic substance biosynthetic process; GO:0044237 …	GO:0044464 cell part; GO:0005622 intracellular; GO:0005737 cytoplasm; GO:0044424 intracellular part; GO:0005829 cytosol; GO:0005623 cell; GO:0044444 cytoplasmic part;	GO:0005524 ATP binding; GO:1901265 nucleoside phosphate binding; GO:0046983 protein dimerization activity; GO:0001882 nucleoside binding; GO:0043167 ion binding; GO:0005515 protein binding; GO:0000166 nucleotide binding; GO:0004478 methionine adenosyltransferase activity; GO:0097159 organic cyclic compound binding; GO:1901363 heterocyclic compound binding; GO:0032549 ribonucleoside binding; GO:00…	pfa:PF3D7_0922200	S-adenosylmethionine synthetase	pfa01100 Metabolic pathways - Plasmodium falciparum 3D7; pfa00270 Cysteine and methionine metabolism - Plasmodium falciparum 3D7; pfa01110 Biosynthesis of secondary metabolites - Plasmodium falciparum 3D7; pfa01230 Biosynthesis of amino acids - Plasmodium falciparum 3D7;	IPR022636; IPR022628; IPR022630; IPR022629;	S-adenosylmethionine synthetase superfamily; S-adenosylmethionine synthetase, N-terminal; S-adenosylmethionine synthetase, C-terminal; S-adenosylmethionine synthetase, central domain;
Hib	Q7K6A4	397	K	S-adenosylmethionine synthase	SAMS	PF3D7_0922200	Cluster6		0.00054	diff	-0.335	-0.4	-0.215	0.021	0.263	0.394	cytoplasm	GO:0051188 cofactor biosynthetic process; GO:0006790 sulfur compound metabolic process; GO:0046500 S-adenosylmethionine metabolic process; GO:0044281 small molecule metabolic process; GO:0044763 single-organism cellular process; GO:0044699 single-organism process; GO:0006732 coenzyme metabolic process; GO:0009058 biosynthetic process; GO:1901576 organic substance biosynthetic process; GO:0044237 …	GO:0044464 cell part; GO:0005622 intracellular; GO:0005737 cytoplasm; GO:0044424 intracellular part; GO:0005829 cytosol; GO:0005623 cell; GO:0044444 cytoplasmic part;	GO:0005524 ATP binding; GO:1901265 nucleoside phosphate binding; GO:0046983 protein dimerization activity; GO:0001882 nucleoside binding; GO:0043167 ion binding; GO:0005515 protein binding; GO:0000166 nucleotide binding; GO:0004478 methionine adenosyltransferase activity; GO:0097159 organic cyclic compound binding; GO:1901363 heterocyclic compound binding; GO:0032549 ribonucleoside binding; GO:00…	pfa:PF3D7_0922200	S-adenosylmethionine synthetase	pfa01100 Metabolic pathways - Plasmodium falciparum 3D7; pfa00270 Cysteine and methionine metabolism - Plasmodium falciparum 3D7; pfa01110 Biosynthesis of secondary metabolites - Plasmodium falciparum 3D7; pfa01230 Biosynthesis of amino acids - Plasmodium falciparum 3D7;	IPR022636; IPR022628; IPR022630; IPR022629;	S-adenosylmethionine synthetase superfamily; S-adenosylmethionine synthetase, N-terminal; S-adenosylmethionine synthetase, C-terminal; S-adenosylmethionine synthetase, central domain;
Ph	Q8IJX1	239	S	Conserved Plasmodium membrane protein		PF3D7_1007000	Cluster6		0.00124	diff	-0.311	-0.26	-0.285	-0.123	0.211	0.557	plasma membrane		GO:0031224 intrinsic component of membrane; GO:0016020 membrane; GO:0016021 integral component of membrane; GO:0044425 membrane part;
Ph	Q8I3A1	263	S	Replication protein A1, small	RPA1	PF3D7_0904800	Cluster6		0.000143	diff	-0.715	-0.58	-0.569	-0.097	-0.076	0.952	cytoplasm							IPR031657; IPR012340; IPR013955;	Replication protein A, OB domain; Nucleic acid-binding, OB-fold; Replication factor A, C-terminal;
Ub	Q8I4X0	207	K	Actin-1	ACT1	PF3D7_1246200	Cluster6		9.71e-07	diff	0.045	-0.618	-0.075	-0.077	0.99	0.435	cytoskeleton	GO:0044000 movement in host; GO:0016043 cellular component organization; GO:0051674 localization of cell; GO:0070359 actin polymerization-dependent cell motility involved in migration of symbiont in host; GO:0051815 migration in other organism involved in symbiotic interaction; GO:0052192 movement in environment of other organism involved in symbiotic interaction; GO:0044763 single-organism cellu…	GO:0043229 intracellular organelle; GO:0099513 polymeric cytoskeletal fiber; GO:0043232 intracellular non-membrane-bounded organelle; GO:0044430 cytoskeletal part; GO:0044446 intracellular organelle part; GO:0005737 cytoplasm; GO:0099512 supramolecular fiber; GO:0044424 intracellular part; GO:0099080 supramolecular complex; GO:0005623 cell; GO:0015629 actin cytoskeleton; GO:0044422 organelle part…	GO:0005524 ATP binding; GO:1901265 nucleoside phosphate binding; GO:0001882 nucleoside binding; GO:0043167 ion binding; GO:0000166 nucleotide binding; GO:0097159 organic cyclic compound binding; GO:1901363 heterocyclic compound binding; GO:0032549 ribonucleoside binding; GO:0097367 carbohydrate derivative binding; GO:0005200 structural constituent of cytoskeleton; GO:0032553 ribonucleotide bindin…
Ub	Q8I4X0	114	K	Actin-1	ACT1	PF3D7_1246200	Cluster6		0.00655	diff	0.136	0.008	-0.497	-0.217	0.698	0.556	cytoskeleton	GO:0044000 movement in host; GO:0016043 cellular component organization; GO:0051674 localization of cell; GO:0070359 actin polymerization-dependent cell motility involved in migration of symbiont in host; GO:0051815 migration in other organism involved in symbiotic interaction; GO:0052192 movement in environment of other organism involved in symbiotic interaction; GO:0044763 single-organism cellu…	GO:0043229 intracellular organelle; GO:0099513 polymeric cytoskeletal fiber; GO:0043232 intracellular non-membrane-bounded organelle; GO:0044430 cytoskeletal part; GO:0044446 intracellular organelle part; GO:0005737 cytoplasm; GO:0099512 supramolecular fiber; GO:0044424 intracellular part; GO:0099080 supramolecular complex; GO:0005623 cell; GO:0015629 actin cytoskeleton; GO:0044422 organelle part…	GO:0005524 ATP binding; GO:1901265 nucleoside phosphate binding; GO:0001882 nucleoside binding; GO:0043167 ion binding; GO:0000166 nucleotide binding; GO:0097159 organic cyclic compound binding; GO:1901363 heterocyclic compound binding; GO:0032549 ribonucleoside binding; GO:0097367 carbohydrate derivative binding; GO:0005200 structural constituent of cytoskeleton; GO:0032553 ribonucleotide bindin…
Hib	Q8IJD0	66	K	Merozoite capping protein 1	nPrx	PF3D7_1027300	Cluster6		0.00412	diff	-0.316	-0.306	-0.322	-0.066	0.374	0.307	nucleus	GO:0044409 entry into host; GO:0055114 oxidation-reduction process; GO:0009636 response to toxic substance; GO:0051806 entry into cell of other organism involved in symbiotic interaction; GO:0044699 single-organism process; GO:0044403 symbiosis, encompassing mutualism through parasitism; GO:0050896 response to stimulus; GO:0051701 interaction with host; GO:0051704 multi-organism process; GO:00302…	GO:0043226 organelle; GO:0043231 intracellular membrane-bounded organelle; GO:0043229 intracellular organelle; GO:0005634 nucleus; GO:0044464 cell part; GO:0005622 intracellular; GO:0044424 intracellular part; GO:0043227 membrane-bounded organelle; GO:0005623 cell;	GO:0016209 antioxidant activity; GO:0004601 peroxidase activity; GO:0003824 catalytic activity; GO:0051920 peroxiredoxin activity; GO:0016491 oxidoreductase activity; GO:0016684 oxidoreductase activity, acting on peroxide as acceptor;				IPR000866; IPR012336;	Alkyl hydroperoxide reductase subunit C/ Thiol specific antioxidant; Thioredoxin-like fold;
Ph	Q8IK01	266	S	Inner membrane complex protein 1c, putative	IMC1c	PF3D7_1003600	Cluster6		4.52e-07	diff	-0.918	-1.116	-0.57	-0.148	0.409	0.7	cytoplasm		GO:0005623 cell; GO:0070258 inner membrane complex; GO:0044464 cell part; GO:0020039 pellicle;
Ph	Q8IK01	146	S	Inner membrane complex protein 1c, putative	IMC1c	PF3D7_1003600	Cluster6		5.99e-08	diff	-0.732	-1.062	-0.506	-0.071	0.191	0.801	cytoplasm		GO:0005623 cell; GO:0070258 inner membrane complex; GO:0044464 cell part; GO:0020039 pellicle;
Ph	C0H4M6	190	S	Regulator of chromosome condensation, putative		PF3D7_0711500	Cluster6		0.00885	diff	0.028	-0.306	-0.456	-0.269	0.035	0.82	nucleus	GO:0030261 chromosome condensation; GO:0016043 cellular component organization; GO:0006323 DNA packaging; GO:0051276 chromosome organization; GO:0006996 organelle organization; GO:0009987 cellular process; GO:0071103 DNA conformation change; GO:0071840 cellular component organization or biogenesis;	GO:0043226 organelle; GO:0043231 intracellular membrane-bounded organelle; GO:0043229 intracellular organelle; GO:0005634 nucleus; GO:0044464 cell part; GO:0005622 intracellular; GO:0044424 intracellular part; GO:0043227 membrane-bounded organelle; GO:0005623 cell;	GO:0003682 chromatin binding; GO:0005488 binding;				IPR009091;	Regulator of chromosome condensation 1/beta-lactamase-inhibitor protein II;
Ph	Q8I5I0	140	S	Iron transporter, putative		PF3D7_1223700	Cluster6		9.39e-08	diff	-0.443	-0.565	-0.223	-0.063	0.135	0.601	plasma membrane	GO:0006879 cellular iron ion homeostasis; GO:0034755 iron ion transmembrane transport; GO:0071421 manganese ion transmembrane transport; GO:0065008 regulation of biological quality; GO:0055076 transition metal ion homeostasis; GO:0034220 ion transmembrane transport; GO:0030001 metal ion transport; GO:0030003 cellular cation homeostasis; GO:0055072 iron ion homeostasis; GO:0044699 single-organism …	GO:0031224 intrinsic component of membrane; GO:0016020 membrane; GO:0005623 cell; GO:0016021 integral component of membrane; GO:0044425 membrane part;	GO:0005384 manganese ion transmembrane transporter activity; GO:0046873 metal ion transmembrane transporter activity; GO:0015075 ion transmembrane transporter activity; GO:0005381 iron ion transmembrane transporter activity; GO:0022892 substrate-specific transporter activity; GO:0046915 transition metal ion transmembrane transporter activity; GO:0022890 inorganic cation transmembrane transporter …
Ngly	O96185	696	N	Uncharacterized protein PFB0460c		PF3D7_0210200	Cluster6		5.61e-10	diff	-1.898	-1.399	-1.261	0.218	-1.285	2.078	plasma membrane
Ac	Q8IJW2	2320	K	Uncharacterized protein		PF3D7_1008100	Cluster6		1.73e-08	diff	-0.998	-0.403	-0.451	0.108	-0.09	0.76	nucleus			GO:0046914 transition metal ion binding; GO:0005488 binding; GO:0043167 ion binding; GO:0043169 cation binding; GO:0046872 metal ion binding; GO:0005515 protein binding; GO:0008270 zinc ion binding;				IPR001965; IPR013083; IPR011011; IPR019787;	Zinc finger, PHD-type; Zinc finger, RING/FYVE/PHD-type; Zinc finger, FYVE/PHD-type; Zinc finger, PHD-finger;
Ph	Q8IKS5	292	S	Uncharacterized protein		PF3D7_1455300	Cluster6		1.91e-07	diff	-0.633	-0.611	-0.916	-0.463	-0.292	1.292	nucleus
Ph	Q8IIB7	11	S	Ethanolamine kinase	EK	PF3D7_1124600	Cluster6		1.28e-07	diff	-0.08	-0.521	-0.652	-0.116	0.211	0.7	cytoplasm	GO:0006646 phosphatidylethanolamine biosynthetic process; GO:0046470 phosphatidylcholine metabolic process; GO:0016310 phosphorylation; GO:0046486 glycerolipid metabolic process; GO:0008654 phospholipid biosynthetic process; GO:0097164 ammonium ion metabolic process; GO:0044699 single-organism process; GO:0009058 biosynthetic process; GO:0044255 cellular lipid metabolic process; GO:1901566 organo…	GO:0044424 intracellular part; GO:0005623 cell; GO:0044464 cell part; GO:0005622 intracellular; GO:0005737 cytoplasm;	GO:0004305 ethanolamine kinase activity; GO:0016301 kinase activity; GO:0016773 phosphotransferase activity, alcohol group as acceptor; GO:0003824 catalytic activity; GO:0016740 transferase activity; GO:0016772 transferase activity, transferring phosphorus-containing groups;	pfa:PF3D7_1124600	ethanolamine kinase	pfa01100 Metabolic pathways - Plasmodium falciparum 3D7; pfa00564 Glycerophospholipid metabolism - Plasmodium falciparum 3D7;	IPR011009;	Protein kinase-like domain;
Ph	C6KSY0	697	S	Transcription factor with AP2 domain(S)	ApiAP2	PF3D7_0613800	Cluster6		0.000105	diff	0.034	-0.508	-0.141	-0.017	0.129	0.325	cytoplasm	GO:0050794 regulation of cellular process; GO:0006725 cellular aromatic compound metabolic process; GO:0097659 nucleic acid-templated transcription; GO:0060255 regulation of macromolecule metabolic process; GO:0006352 DNA-templated transcription, initiation; GO:0019219 regulation of nucleobase-containing compound metabolic process; GO:0009058 biosynthetic process; GO:0044237 cellular metabolic pr…		GO:0097159 organic cyclic compound binding; GO:1901363 heterocyclic compound binding; GO:0003677 DNA binding; GO:0005488 binding; GO:0001071 nucleic acid binding transcription factor activity; GO:0003676 nucleic acid binding; GO:0003700 transcription factor activity, sequence-specific DNA binding;				IPR001471;	AP2/ERF domain;
Ph	C6KSY0	698	S	Transcription factor with AP2 domain(S)	ApiAP2	PF3D7_0613800	Cluster6		0.000105	diff	0.034	-0.508	-0.141	-0.017	0.129	0.325	cytoplasm	GO:0050794 regulation of cellular process; GO:0006725 cellular aromatic compound metabolic process; GO:0097659 nucleic acid-templated transcription; GO:0060255 regulation of macromolecule metabolic process; GO:0006352 DNA-templated transcription, initiation; GO:0019219 regulation of nucleobase-containing compound metabolic process; GO:0009058 biosynthetic process; GO:0044237 cellular metabolic pr…		GO:0097159 organic cyclic compound binding; GO:1901363 heterocyclic compound binding; GO:0003677 DNA binding; GO:0005488 binding; GO:0001071 nucleic acid binding transcription factor activity; GO:0003676 nucleic acid binding; GO:0003700 transcription factor activity, sequence-specific DNA binding;				IPR001471;	AP2/ERF domain;
Ac	C6KT18	4	K	Histone H2A	H2A	PF3D7_0617800	Cluster6		1.88e-05	diff	-0.641	-0.572	-0.467	-0.077	0.35	0.505	nucleus	GO:0050794 regulation of cellular process; GO:0016043 cellular component organization; GO:0060255 regulation of macromolecule metabolic process; GO:0019219 regulation of nucleobase-containing compound metabolic process; GO:0044699 single-organism process; GO:0048523 negative regulation of cellular process; GO:0031324 negative regulation of cellular metabolic process; GO:0048519 negative regulatio…	GO:0043229 intracellular organelle; GO:0043232 intracellular non-membrane-bounded organelle; GO:0044446 intracellular organelle part; GO:0032991 macromolecular complex; GO:0031981 nuclear lumen; GO:0044424 intracellular part; GO:0005623 cell; GO:0044422 organelle part; GO:0000786 nucleosome; GO:0044427 chromosomal part; GO:0043228 non-membrane-bounded organelle; GO:0031974 membrane-enclosed lumen…	GO:0097159 organic cyclic compound binding; GO:1901363 heterocyclic compound binding; GO:0003677 DNA binding; GO:0046982 protein heterodimerization activity; GO:0005488 binding; GO:0046983 protein dimerization activity; GO:0003676 nucleic acid binding; GO:0005515 protein binding;				IPR009072; IPR032454; IPR007125;	Histone-fold; Histone H2A, C-terminal domain; Histone H2A/H2B/H3;
Ac	C6KT18	6	K	Histone H2A	H2A	PF3D7_0617800	Cluster6		1.88e-05	diff	-0.641	-0.572	-0.467	-0.077	0.35	0.505	nucleus	GO:0050794 regulation of cellular process; GO:0016043 cellular component organization; GO:0060255 regulation of macromolecule metabolic process; GO:0019219 regulation of nucleobase-containing compound metabolic process; GO:0044699 single-organism process; GO:0048523 negative regulation of cellular process; GO:0031324 negative regulation of cellular metabolic process; GO:0048519 negative regulatio…	GO:0043229 intracellular organelle; GO:0043232 intracellular non-membrane-bounded organelle; GO:0044446 intracellular organelle part; GO:0032991 macromolecular complex; GO:0031981 nuclear lumen; GO:0044424 intracellular part; GO:0005623 cell; GO:0044422 organelle part; GO:0000786 nucleosome; GO:0044427 chromosomal part; GO:0043228 non-membrane-bounded organelle; GO:0031974 membrane-enclosed lumen…	GO:0097159 organic cyclic compound binding; GO:1901363 heterocyclic compound binding; GO:0003677 DNA binding; GO:0046982 protein heterodimerization activity; GO:0005488 binding; GO:0046983 protein dimerization activity; GO:0003676 nucleic acid binding; GO:0005515 protein binding;				IPR009072; IPR032454; IPR007125;	Histone-fold; Histone H2A, C-terminal domain; Histone H2A/H2B/H3;
Ac	C6KSV0	28	K	Histone H3	H3	PF3D7_0610400	Cluster6		5.71e-09	diff	-0.308	-0.499	-0.239	-0.062	0.123	0.507	nucleus	GO:0006333 chromatin assembly or disassembly; GO:0016043 cellular component organization; GO:0006325 chromatin organization; GO:0051276 chromosome organization; GO:0009987 cellular process; GO:0006996 organelle organization; GO:0071840 cellular component organization or biogenesis;	GO:0043229 intracellular organelle; GO:0043232 intracellular non-membrane-bounded organelle; GO:0044446 intracellular organelle part; GO:0032991 macromolecular complex; GO:0044424 intracellular part; GO:0005623 cell; GO:0044422 organelle part; GO:0044427 chromosomal part; GO:0000786 nucleosome; GO:0043228 non-membrane-bounded organelle; GO:0043231 intracellular membrane-bounded organelle; GO:0043…	GO:0097159 organic cyclic compound binding; GO:1901363 heterocyclic compound binding; GO:0003677 DNA binding; GO:0046982 protein heterodimerization activity; GO:0005488 binding; GO:0046983 protein dimerization activity; GO:0003676 nucleic acid binding; GO:0005515 protein binding;				IPR009072; IPR007125;	Histone-fold; Histone H2A/H2B/H3;
Ac	C6KT19	28	K	Histone H3	H3v	PF3D7_0617900	Cluster6		1.59e-10	diff	-0.597	-0.664	-0.461	-0.028	0.189	0.644	nucleus	GO:0016043 cellular component organization; GO:0051276 chromosome organization; GO:0009987 cellular process; GO:0006996 organelle organization; GO:0071840 cellular component organization or biogenesis;	GO:0043229 intracellular organelle; GO:0043232 intracellular non-membrane-bounded organelle; GO:0044446 intracellular organelle part; GO:0032991 macromolecular complex; GO:0044424 intracellular part; GO:0005623 cell; GO:0044422 organelle part; GO:0044427 chromosomal part; GO:0000786 nucleosome; GO:0043228 non-membrane-bounded organelle; GO:0043231 intracellular membrane-bounded organelle; GO:0043…	GO:0097159 organic cyclic compound binding; GO:1901363 heterocyclic compound binding; GO:0003677 DNA binding; GO:0046982 protein heterodimerization activity; GO:0005488 binding; GO:0046983 protein dimerization activity; GO:0003676 nucleic acid binding; GO:0005515 protein binding;				IPR009072; IPR007125;	Histone-fold; Histone H2A/H2B/H3;
Hib	Q8IIV2	13	K	Histone H4	H4	PF3D7_1105000	Cluster6		5.53e-06	diff	0.223	0.075	-0.238	-0.324	-0.191	0.653	nucleus	GO:0044085 cellular component biogenesis; GO:0034728 nucleosome organization; GO:0016043 cellular component organization; GO:0006725 cellular aromatic compound metabolic process; GO:0097659 nucleic acid-templated transcription; GO:0006352 DNA-templated transcription, initiation; GO:0009058 biosynthetic process; GO:0044237 cellular metabolic process; GO:0071704 organic substance metabolic process;…	GO:0043229 intracellular organelle; GO:0043232 intracellular non-membrane-bounded organelle; GO:0044446 intracellular organelle part; GO:0032991 macromolecular complex; GO:0031981 nuclear lumen; GO:0044424 intracellular part; GO:0005623 cell; GO:0044422 organelle part; GO:0044427 chromosomal part; GO:0000786 nucleosome; GO:0043228 non-membrane-bounded organelle; GO:0031974 membrane-enclosed lumen…	GO:0097159 organic cyclic compound binding; GO:1901363 heterocyclic compound binding; GO:0042393 histone binding; GO:0003677 DNA binding; GO:0046982 protein heterodimerization activity; GO:0005488 binding; GO:0046983 protein dimerization activity; GO:0003676 nucleic acid binding; GO:0005515 protein binding;				IPR009072; IPR004823;	Histone-fold; TATA box binding protein associated factor (TAF);

## Sheet: Plasmodium-function
Cluster 1
pfa03013 RNA transport	pfa03013 RNA transport
pfa00010 Glycolysis / Gluconeogenesis	pfa00010 Glycolysis / Gluconeogenesis
pfa03015 mRNA surveillance pathway	pfa03015 mRNA surveillance pathway
Cellular Component	chromosome
Molecular Function	nucleotide binding
Biological Process	purine nucleoside metabolic process
Cluster 2
Cellular Component	nucleosome
Molecular Function	nucleic acid binding
Molecular Function	GTPase activity
Cellular Component	Maurer's cleft
Cellular Component	host cell
Biological Process	translational elongation
Biological Process	nitrogen compound metabolic process
Biological Process	gene expression
Cluster 3
Molecular Function	protein binding
Cellular Component	host cell
Biological Process	cell adhesion
Biological Process	pathogenesis
Cluster 4
pfa04141 Protein processing in endoplasmic reticulum	Protein processing and export
pfa00010 Glycolysis / Gluconeogenesis	pfa00010 Glycolysis / Gluconeogenesis
pfa01110 Biosynthesis of secondary metabolites	pfa01110 Biosynthesis of secondary metabolites
Cellular Component	nucleosome
Cellular Component	rhoptry	rhoptry and apical complex
Cellular Component	apical complex
Molecular Function	histone binding
Biological Process	protein-DNA complex assembly
Biological Process	purine nucleoside diphosphate metabolic process
Cluster 5
pfa00010 Glycolysis / Gluconeogenesis	pfa00010 Glycolysis / Gluconeogenesis
pfa01110 Biosynthesis of secondary metabolites	pfa01110 Biosynthesis of secondary metabolites
Molecular Function	histone binding
Molecular Function	actin binding	actin binding and magnesium ion binding
Molecular Function	magnesium ion binding
Cellular Component	nucleosome
Cellular Component	inner membrane complex	pellicle and inner membrane complex
Cellular Component	pellicle
Biological Process	purine nucleoside diphosphate metabolic process
Biological Process	pyruvate metabolic process
Cluster 6
pfa03010 Ribosome	pfa03011 Ribosome
Molecular Function	protein dimerization activity
Cellular Component	nucleosome
Cellular Component	intracellular non-membrane-bounded organelle
Biological Process	chromatin assembly or disassembly
Biological Process	DNA-templated transcription, initiation
Biological Process	DNA conformation change
Biological Process	cellular component organization or biogenesis

## Sheet: Number of PTM sites
Plasmodium	Cluster	Ac	Cr	Hib	Ngly	Ph	Ub		Cluster	Ac	Cr	Hib	Ngly	Ph	Ub
	Cluster1	10	4	18	0	15	0	47	Cluster1	0.25641	0.266667	0.486486	0	0.16129	0
	Cluster2	1	0	1	0	18	1	21	Cluster2	0.025641	0	0.027027	0	0.193548	0.25
	Cluster3	0	1	0	0	14	1	16	Cluster3	0	0.0666667	0	0	0.150538	0.25
	Cluster4	4	9	1	0	24	0	38	Cluster4	0.102564	0.6	0.027027	0	0.258065	0
	Cluster5	19	1	13	0	7	0	40	Cluster5	0.487179	0.0666667	0.351351	0	0.0752688	0
	Cluster6	5	0	4	1	15	2	27	Cluster6	0.128205	0	0.108108	1	0.16129	0.5
		39	15	37	1	93	4	189
