# Supplementary material for: Protein Modification Characteristics of the Malaria Parasite Plasmodium falciparum and the Infected Erythrocytes
Source: Mol Cell Proteomics. 2020 Nov 24;20:100001. doi: 10.1074/mcp.RA120.002375 (PMC7857547; doi:10.1074/mcp.RA120.002375)
Supplement: Supplemental Dataset 27 [file mmc27.xlsx]

## Sheet: PTM sites of proteins  in RBCs
Modification type	Protein accession	Position	Amino acid	Protein description	Gene name	Cluster	Variation trend	Anova.fdr	Type	Control	8h	16h	24h	32h	40h	48h	Subcellular localization	Biological Process	Cellular Component	Molecular Function	KEGG ID	KEGG description	KEGG pathway	IPR ID	Domain description
Ub	P31946	11	K	14-3-3 protein beta/alpha	YWHAB	Cluster1		8.39e-06	diff	0.48	0.42	0.155	-0.327	-0.222	0.104	-0.377	cytoplasm	GO:0044085 cellular component biogenesis; GO:0044700 single organism signaling; GO:0065008 regulation of biological quality; GO:0010941 regulation of cell death; GO:0010608 posttranscriptional regulation of gene expression; GO:0044237 cellular metabolic process; GO:0010821 regulation of mitochondrion organization; GO:0015031 protein transport; GO:0008152 metabolic process; GO:1901028 regulation o…	GO:0016020 membrane; GO:0044421 extracellular region part; GO:0031090 organelle membrane; GO:0031410 cytoplasmic vesicle; GO:0030054 cell junction; GO:0031982 vesicle; GO:0005737 cytoplasm; GO:0044433 cytoplasmic vesicle part; GO:0032991 macromolecular complex; GO:0017053 transcriptional repressor complex; GO:0044424 intracellular part; GO:0005623 cell; GO:0044422 organelle part; GO:0048770 pigme…	GO:0003714 transcription corepressor activity; GO:0016597 amino acid binding; GO:0050815 phosphoserine binding; GO:0044877 macromolecular complex binding; GO:0043167 ion binding; GO:0043177 organic acid binding; GO:0005515 protein binding; GO:0045309 protein phosphorylated amino acid binding; GO:0003712 transcription cofactor activity; GO:0051219 phosphoprotein binding; GO:0050839 cell adhesion m…	K16197	YWHAB_Q_Z; 14-3-3 protein beta/theta/zeta	hsa04390 Hippo signaling pathway - Homo sapiens (human); hsa04151 PI3K-Akt signaling pathway - Homo sapiens (human); hsa04110 Cell cycle - Homo sapiens (human); hsa05161 Hepatitis B - Homo sapiens (human); hsa05169 Epstein-Barr virus infection - Homo sapiens (human); hsa05130 Pathogenic Escherichia coli infection - Homo sapiens (human); hsa04114 Oocyte meiosis - Homo sapiens (human); hsa05203 Vir…	IPR023410;	14-3-3 domain;
Ph	P23588	406	S	Eukaryotic translation initiation factor 4B	EIF4B	Cluster1		4.45e-07	diff	0.476	0.591	0.379	-0.115	-0.427	-0.617	-0.603	nucleus	GO:0044085 cellular component biogenesis; GO:0022613 ribonucleoprotein complex biogenesis; GO:0006518 peptide metabolic process; GO:0022618 ribonucleoprotein complex assembly; GO:0010608 posttranscriptional regulation of gene expression; GO:0009058 biosynthetic process; GO:0044237 cellular metabolic process; GO:0008152 metabolic process; GO:0071826 ribonucleoprotein complex subunit organization; …	GO:0044464 cell part; GO:0005622 intracellular; GO:0005737 cytoplasm; GO:0032991 macromolecular complex; GO:0044424 intracellular part; GO:1990904 ribonucleoprotein complex; GO:0043234 protein complex; GO:0030529 intracellular ribonucleoprotein complex; GO:0005829 cytosol; GO:0005623 cell; GO:0044444 cytoplasmic part; GO:0016281 eukaryotic translation initiation factor 4F complex; GO:0005844 poly…	GO:0003723 RNA binding; GO:1901265 nucleoside phosphate binding; GO:0097617 annealing activity; GO:0004386 helicase activity; GO:0003725 double-stranded RNA binding; GO:0044877 macromolecular complex binding; GO:0003743 translation initiation factor activity; GO:0034057 RNA strand-exchange activity; GO:0016817 hydrolase activity, acting on acid anhydrides; GO:0005515 protein binding; GO:0016787 h…	K03258	EIF4B; translation initiation factor 4B	hsa04151 PI3K-Akt signaling pathway - Homo sapiens (human); hsa05205 Proteoglycans in cancer - Homo sapiens (human); hsa03013 RNA transport - Homo sapiens (human); hsa04150 mTOR signaling pathway - Homo sapiens (human);	IPR000504; IPR012677;	RNA recognition motif domain; Nucleotide-binding alpha-beta plait domain;
Ngly	P28907	219	N	ADP-ribosyl cyclase/cyclic ADP-ribose hydrolase 1	CD38	Cluster1		2.9e-09	diff	1.04	1.033	0.779	0.776	-0.149	0.652	-1.444	cytoplasm	GO:0044700 single organism signaling; GO:0002694 regulation of leukocyte activation; GO:0010941 regulation of cell death; GO:0065008 regulation of biological quality; GO:0019362 pyridine nucleotide metabolic process; GO:0032944 regulation of mononuclear cell proliferation; GO:0007166 cell surface receptor signaling pathway; GO:0022414 reproductive process; GO:0050796 regulation of insulin secreti…	GO:0043229 intracellular organelle; GO:0016020 membrane; GO:0044421 extracellular region part; GO:0071944 cell periphery; GO:0031982 vesicle; GO:0031224 intrinsic component of membrane; GO:0044424 intracellular part; GO:0005623 cell; GO:0016021 integral component of membrane; GO:0005576 extracellular region; GO:0005886 plasma membrane; GO:0043231 intracellular membrane-bounded organelle; GO:00432…	GO:0003953 NAD+ nucleosidase activity; GO:0016799 hydrolase activity, hydrolyzing N-glycosyl compounds; GO:0003824 catalytic activity; GO:0050135 NAD(P)+ nucleosidase activity; GO:0016798 hydrolase activity, acting on glycosyl bonds; GO:0016849 phosphorus-oxygen lyase activity; GO:0016829 lyase activity; GO:0016787 hydrolase activity; GO:0061809 NAD+ nucleotidase, cyclic ADP-ribose generating; GO…	K01242	CD38; ADP-ribosyl cyclase 1 [EC:3.2.2.6 2.4.99.20]	hsa00760 Nicotinate and nicotinamide metabolism - Homo sapiens (human); hsa04921 Oxytocin signaling pathway - Homo sapiens (human); hsa04972 Pancreatic secretion - Homo sapiens (human); hsa05169 Epstein-Barr virus infection - Homo sapiens (human); hsa01100 Metabolic pathways - Homo sapiens (human); hsa04640 Hematopoietic cell lineage - Homo sapiens (human); hsa04020 Calcium signaling pathway - Ho…	IPR016040;	NAD(P)-binding domain;
Ngly	P28907	100	N	ADP-ribosyl cyclase/cyclic ADP-ribose hydrolase 1	CD38	Cluster1		4.54e-08	diff	1.026	1.146	0.835	0.784	-0.163	0.708	-1.635	cytoplasm	GO:0044700 single organism signaling; GO:0002694 regulation of leukocyte activation; GO:0010941 regulation of cell death; GO:0065008 regulation of biological quality; GO:0019362 pyridine nucleotide metabolic process; GO:0032944 regulation of mononuclear cell proliferation; GO:0007166 cell surface receptor signaling pathway; GO:0022414 reproductive process; GO:0050796 regulation of insulin secreti…	GO:0043229 intracellular organelle; GO:0016020 membrane; GO:0044421 extracellular region part; GO:0071944 cell periphery; GO:0031982 vesicle; GO:0031224 intrinsic component of membrane; GO:0044424 intracellular part; GO:0005623 cell; GO:0016021 integral component of membrane; GO:0005576 extracellular region; GO:0005886 plasma membrane; GO:0043231 intracellular membrane-bounded organelle; GO:00432…	GO:0003953 NAD+ nucleosidase activity; GO:0016799 hydrolase activity, hydrolyzing N-glycosyl compounds; GO:0003824 catalytic activity; GO:0050135 NAD(P)+ nucleosidase activity; GO:0016798 hydrolase activity, acting on glycosyl bonds; GO:0016849 phosphorus-oxygen lyase activity; GO:0016829 lyase activity; GO:0016787 hydrolase activity; GO:0061809 NAD+ nucleotidase, cyclic ADP-ribose generating; GO…	K01242	CD38; ADP-ribosyl cyclase 1 [EC:3.2.2.6 2.4.99.20]	hsa00760 Nicotinate and nicotinamide metabolism - Homo sapiens (human); hsa04921 Oxytocin signaling pathway - Homo sapiens (human); hsa04972 Pancreatic secretion - Homo sapiens (human); hsa05169 Epstein-Barr virus infection - Homo sapiens (human); hsa01100 Metabolic pathways - Homo sapiens (human); hsa04640 Hematopoietic cell lineage - Homo sapiens (human); hsa04020 Calcium signaling pathway - Ho…	IPR016040;	NAD(P)-binding domain;
Ngly	P35613	268	N	Basigin	BSG	Cluster1		2.68e-11	diff	1.035	0.891	0.853	0.76	-0.059	0.73	-1.527	endoplasmic reticulum	GO:0044700 single organism signaling; GO:0010256 endomembrane system organization; GO:0051674 localization of cell; GO:0022414 reproductive process; GO:0007166 cell surface receptor signaling pathway; GO:0007566 embryo implantation; GO:0046683 response to organophosphorus; GO:0044699 single-organism process; GO:0090002 establishment of protein localization to plasma membrane; GO:0044237 cellular …	GO:0016020 membrane; GO:0044421 extracellular region part; GO:0031090 organelle membrane; GO:0031410 cytoplasmic vesicle; GO:0098857 membrane microdomain; GO:0030054 cell junction; GO:0071944 cell periphery; GO:0005737 cytoplasm; GO:0031982 vesicle; GO:0044433 cytoplasmic vesicle part; GO:0031224 intrinsic component of membrane; GO:0044424 intracellular part; GO:0005887 integral component of plas…	GO:0005342 organic acid transmembrane transporter activity; GO:0015075 ion transmembrane transporter activity; GO:0022892 substrate-specific transporter activity; GO:0005515 protein binding; GO:0048029 monosaccharide binding; GO:0008028 monocarboxylic acid transmembrane transporter activity; GO:0022891 substrate-specific transmembrane transporter activity; GO:0050839 cell adhesion molecule bindin…	K06535			IPR003598; IPR007110; IPR013783; IPR003599;	Immunoglobulin subtype 2; Immunoglobulin-like domain; Immunoglobulin-like fold; Immunoglobulin subtype;
Ngly	P35613	160	N	Basigin	BSG	Cluster1		1.12e-10	diff	1.039	0.937	0.792	0.803	-0.211	0.898	-1.561	endoplasmic reticulum	GO:0044700 single organism signaling; GO:0010256 endomembrane system organization; GO:0051674 localization of cell; GO:0022414 reproductive process; GO:0007166 cell surface receptor signaling pathway; GO:0007566 embryo implantation; GO:0046683 response to organophosphorus; GO:0044699 single-organism process; GO:0090002 establishment of protein localization to plasma membrane; GO:0044237 cellular …	GO:0016020 membrane; GO:0044421 extracellular region part; GO:0031090 organelle membrane; GO:0031410 cytoplasmic vesicle; GO:0098857 membrane microdomain; GO:0030054 cell junction; GO:0071944 cell periphery; GO:0005737 cytoplasm; GO:0031982 vesicle; GO:0044433 cytoplasmic vesicle part; GO:0031224 intrinsic component of membrane; GO:0044424 intracellular part; GO:0005887 integral component of plas…	GO:0005342 organic acid transmembrane transporter activity; GO:0015075 ion transmembrane transporter activity; GO:0022892 substrate-specific transporter activity; GO:0005515 protein binding; GO:0048029 monosaccharide binding; GO:0008028 monocarboxylic acid transmembrane transporter activity; GO:0022891 substrate-specific transmembrane transporter activity; GO:0050839 cell adhesion molecule bindin…	K06535			IPR003598; IPR007110; IPR013783; IPR003599;	Immunoglobulin subtype 2; Immunoglobulin-like domain; Immunoglobulin-like fold; Immunoglobulin subtype;
Ngly	Q5ZPR3	215	N	CD276 antigen	CD276	Cluster1		2.14e-08	diff	1.331	1.341	-0.072	-0.043	0.292	1.054	-1.79	extracellular	GO:0050863 regulation of T cell activation; GO:0002694 regulation of leukocyte activation; GO:0032944 regulation of mononuclear cell proliferation; GO:0045321 leukocyte activation; GO:0042108 positive regulation of cytokine biosynthetic process; GO:0009891 positive regulation of biosynthetic process; GO:0044699 single-organism process; GO:0051249 regulation of lymphocyte activation; GO:0042110 T …	GO:0016020 membrane; GO:0044421 extracellular region part; GO:0009897 external side of plasma membrane; GO:0071944 cell periphery; GO:0031982 vesicle; GO:0031224 intrinsic component of membrane; GO:0005623 cell; GO:0016021 integral component of membrane; GO:0005576 extracellular region; GO:0005886 plasma membrane; GO:0043226 organelle; GO:0070062 extracellular exosome; GO:0044459 plasma membrane …	GO:0005515 protein binding; GO:0005102 receptor binding; GO:0005488 binding;	K06746	B7H3; immune costimulatory protein B7-H3	hsa04514 Cell adhesion molecules (CAMs) - Homo sapiens (human);	IPR003598; IPR007110; IPR013783; IPR013106; IPR003599; IPR003597;	Immunoglobulin subtype 2; Immunoglobulin-like domain; Immunoglobulin-like fold; Immunoglobulin V-set domain; Immunoglobulin subtype; Immunoglobulin C1-set;
Ngly	P16070	57	N	CD44 antigen	CD44	Cluster1		1.86e-11	diff	0.991	1.074	0.917	0.823	-0.139	0.708	-1.686	extr_plas	GO:0044700 single organism signaling; GO:0010941 regulation of cell death; GO:0045321 leukocyte activation; GO:0032270 positive regulation of cellular protein metabolic process; GO:0007166 cell surface receptor signaling pathway; GO:0070486 leukocyte aggregation; GO:0071345 cellular response to cytokine stimulus; GO:0030203 glycosaminoglycan metabolic process; GO:0022610 biological adhesion; GO:0…	GO:0016020 membrane; GO:0044421 extracellular region part; GO:0031090 organelle membrane; GO:0031410 cytoplasmic vesicle; GO:0030054 cell junction; GO:0071944 cell periphery; GO:0005737 cytoplasm; GO:0031982 vesicle; GO:0044433 cytoplasmic vesicle part; GO:0032991 macromolecular complex; GO:0031224 intrinsic component of membrane; GO:0044424 intracellular part; GO:0005887 integral component of pl…	GO:0097367 carbohydrate derivative binding; GO:0005488 binding; GO:0005540 hyaluronic acid binding; GO:0044877 macromolecular complex binding; GO:0005515 protein binding; GO:0005518 collagen binding; GO:0005539 glycosaminoglycan binding; GO:0032403 protein complex binding;	K06256	CD44; CD44 antigen	hsa05205 Proteoglycans in cancer - Homo sapiens (human); hsa05206 MicroRNAs in cancer - Homo sapiens (human); hsa05169 Epstein-Barr virus infection - Homo sapiens (human); hsa04512 ECM-receptor interaction - Homo sapiens (human); hsa04640 Hematopoietic cell lineage - Homo sapiens (human); hsa05131 Shigellosis - Homo sapiens (human);	IPR016187; IPR000538; IPR016186;	C-type lectin fold; Link domain; C-type lectin-like/link domain;
Ngly	P13987	73	N	CD59 glycoprotein	CD59	Cluster1		6.23e-09	diff	0.81	1.074	0.825	0.733	-0.119	0.73	-1.408	extracellular	GO:0044700 single organism signaling; GO:0044085 cellular component biogenesis; GO:0002694 regulation of leukocyte activation; GO:0010941 regulation of cell death; GO:0007596 blood coagulation; GO:0065008 regulation of biological quality; GO:0045321 leukocyte activation; GO:0032944 regulation of mononuclear cell proliferation; GO:0048208 COPII vesicle coating; GO:0007166 cell surface receptor sig…	GO:0016020 membrane; GO:0044421 extracellular region part; GO:0009897 external side of plasma membrane; GO:0031090 organelle membrane; GO:0005737 cytoplasm; GO:0044433 cytoplasmic vesicle part; GO:0005623 cell; GO:0044422 organelle part; GO:0070062 extracellular exosome; GO:0005925 focal adhesion; GO:0005622 intracellular; GO:0043209 myelin sheath; GO:0099503 secretory vesicle; GO:0030055 cell-su…	GO:0001848 complement binding; GO:0005515 protein binding; GO:0005488 binding;	K04008	CD59; CD59 antigen	hsa04610 Complement and coagulation cascades - Homo sapiens (human); hsa04640 Hematopoietic cell lineage - Homo sapiens (human);	IPR016054;	Ly-6 antigen/uPA receptor-like;
Ngly	P13987	43	N	CD59 glycoprotein	CD59	Cluster1		8.56e-11	diff	0.965	1.187	0.775	0.711	-0.132	0.737	-1.559	extracellular	GO:0044700 single organism signaling; GO:0044085 cellular component biogenesis; GO:0002694 regulation of leukocyte activation; GO:0010941 regulation of cell death; GO:0007596 blood coagulation; GO:0065008 regulation of biological quality; GO:0045321 leukocyte activation; GO:0032944 regulation of mononuclear cell proliferation; GO:0048208 COPII vesicle coating; GO:0007166 cell surface receptor sig…	GO:0016020 membrane; GO:0044421 extracellular region part; GO:0009897 external side of plasma membrane; GO:0031090 organelle membrane; GO:0005737 cytoplasm; GO:0044433 cytoplasmic vesicle part; GO:0005623 cell; GO:0044422 organelle part; GO:0070062 extracellular exosome; GO:0005925 focal adhesion; GO:0005622 intracellular; GO:0043209 myelin sheath; GO:0099503 secretory vesicle; GO:0030055 cell-su…	GO:0001848 complement binding; GO:0005515 protein binding; GO:0005488 binding;	K04008	CD59; CD59 antigen	hsa04610 Complement and coagulation cascades - Homo sapiens (human); hsa04640 Hematopoietic cell lineage - Homo sapiens (human);	IPR016054;	Ly-6 antigen/uPA receptor-like;
Ngly	Q93070	257	N	Ecto-ADP-ribosyltransferase 4	ART4	Cluster1		9.79e-05	diff	0.977	0.897	0.77	0.695	-0.11	0.574	-1.186	plasma membrane	GO:0043687 post-translational protein modification; GO:0043413 macromolecule glycosylation; GO:0044267 cellular protein metabolic process; GO:0044699 single-organism process; GO:0009058 biosynthetic process; GO:0044237 cellular metabolic process; GO:0042157 lipoprotein metabolic process; GO:0071704 organic substance metabolic process; GO:0008152 metabolic process; GO:0006520 cellular amino acid m…	GO:0016020 membrane; GO:0044464 cell part; GO:0071944 cell periphery; GO:0044425 membrane part; GO:0031225 anchored component of membrane; GO:0031224 intrinsic component of membrane; GO:0005623 cell; GO:0005576 extracellular region; GO:0005886 plasma membrane;	GO:0016763 transferase activity, transferring pentosyl groups; GO:0016757 transferase activity, transferring glycosyl groups; GO:0003824 catalytic activity; GO:0016740 transferase activity; GO:0003956 NAD(P)+-protein-arginine ADP-ribosyltransferase activity;	K06717
Ngly	Q93070	274	N	Ecto-ADP-ribosyltransferase 4	ART4	Cluster1		3.46e-12	diff	1.156	1.123	0.884	0.792	-0.178	0.59	-1.688	plasma membrane	GO:0043687 post-translational protein modification; GO:0043413 macromolecule glycosylation; GO:0044267 cellular protein metabolic process; GO:0044699 single-organism process; GO:0009058 biosynthetic process; GO:0044237 cellular metabolic process; GO:0042157 lipoprotein metabolic process; GO:0071704 organic substance metabolic process; GO:0008152 metabolic process; GO:0006520 cellular amino acid m…	GO:0016020 membrane; GO:0044464 cell part; GO:0071944 cell periphery; GO:0044425 membrane part; GO:0031225 anchored component of membrane; GO:0031224 intrinsic component of membrane; GO:0005623 cell; GO:0005576 extracellular region; GO:0005886 plasma membrane;	GO:0016763 transferase activity, transferring pentosyl groups; GO:0016757 transferase activity, transferring glycosyl groups; GO:0003824 catalytic activity; GO:0016740 transferase activity; GO:0003956 NAD(P)+-protein-arginine ADP-ribosyltransferase activity;	K06717
Ngly	P10316	110	N	HLA class I histocompatibility antigen, A-69 alpha chain	HLA-A	Cluster1		1.02e-06	diff	0.671	0.689	0.624	0.424	0.071	0.5	-0.792	extracellular	GO:0050794 regulation of cellular process; GO:0044700 single organism signaling; GO:0060337 type I interferon signaling pathway; GO:0007166 cell surface receptor signaling pathway; GO:0071310 cellular response to organic substance; GO:0071346 cellular response to interferon-gamma; GO:0044699 single-organism process; GO:0044764 multi-organism cellular process; GO:0002480 antigen processing and pre…	GO:0016020 membrane; GO:0044421 extracellular region part; GO:0031090 organelle membrane; GO:0005737 cytoplasm; GO:0044433 cytoplasmic vesicle part; GO:0032991 macromolecular complex; GO:0005623 cell; GO:0044422 organelle part; GO:0005769 early endosome; GO:0070062 extracellular exosome; GO:0005622 intracellular; GO:0071556 integral component of lumenal side of endoplasmic reticulum membrane; GO:…	GO:0097159 organic cyclic compound binding; GO:1901363 heterocyclic compound binding; GO:0003723 RNA binding; GO:0030881 beta-2-microglobulin binding; GO:0042277 peptide binding; GO:0005488 binding; GO:0003676 nucleic acid binding; GO:0005515 protein binding; GO:0042605 peptide antigen binding; GO:0033218 amide binding; GO:0003823 antigen binding;				IPR007110; IPR013783; IPR010579; IPR011161; IPR011162; IPR001039; IPR003597;	Immunoglobulin-like domain; Immunoglobulin-like fold; MHC class I, alpha chain, C-terminal; MHC class I-like antigen recognition-like; MHC classes I/II-like antigen recognition protein; MHC class I alpha chain, alpha1 alpha2 domains; Immunoglobulin C1-set;
Ngly	Q29865	110	N	HLA class I histocompatibility antigen, Cw-18 alpha chain	HLA-C	Cluster1		1.34e-08	diff	1.017	1.103	0.703	0.696	-0.178	0.73	-1.41	extracellular	GO:0050794 regulation of cellular process; GO:0044700 single organism signaling; GO:0060337 type I interferon signaling pathway; GO:0007166 cell surface receptor signaling pathway; GO:0071310 cellular response to organic substance; GO:0071346 cellular response to interferon-gamma; GO:0044699 single-organism process; GO:0044764 multi-organism cellular process; GO:0002480 antigen processing and pre…	GO:0016020 membrane; GO:0031090 organelle membrane; GO:0005737 cytoplasm; GO:0044433 cytoplasmic vesicle part; GO:0032991 macromolecular complex; GO:0005623 cell; GO:0044422 organelle part; GO:0005769 early endosome; GO:0005622 intracellular; GO:0071556 integral component of lumenal side of endoplasmic reticulum membrane; GO:0043227 membrane-bounded organelle; GO:0005789 endoplasmic reticulum mem…	GO:0005515 protein binding; GO:0042605 peptide antigen binding; GO:0033218 amide binding; GO:0042277 peptide binding; GO:0003823 antigen binding; GO:0005488 binding;				IPR007110; IPR013783; IPR010579; IPR011161; IPR001039; IPR011162; IPR003597;	Immunoglobulin-like domain; Immunoglobulin-like fold; MHC class I, alpha chain, C-terminal; MHC class I-like antigen recognition-like; MHC class I alpha chain, alpha1 alpha2 domains; MHC classes I/II-like antigen recognition protein; Immunoglobulin C1-set;
Ngly	Q9Y639	197	N	Neuroplastin	NPTN	Cluster1		2.71e-11	diff	0.981	1.026	0.916	0.873	-0.098	0.689	-1.708	extracellular	GO:0044700 single organism signaling; GO:0044085 cellular component biogenesis; GO:1900271 regulation of long-term synaptic potentiation; GO:0065008 regulation of biological quality; GO:0032270 positive regulation of cellular protein metabolic process; GO:0007166 cell surface receptor signaling pathway; GO:0018212 peptidyl-tyrosine modification; GO:0044237 cellular metabolic process; GO:0050877 n…	GO:0016020 membrane; GO:0030425 dendrite; GO:0042995 cell projection; GO:0071944 cell periphery; GO:0031224 intrinsic component of membrane; GO:0005623 cell; GO:0016021 integral component of membrane; GO:0042734 presynaptic membrane; GO:0032279 asymmetric synapse; GO:0045202 synapse; GO:0005886 plasma membrane; GO:0043226 organelle; GO:0036477 somatodendritic compartment; GO:0098794 postsynapse; …	GO:0038023 signaling receptor activity; GO:0016773 phosphotransferase activity, alcohol group as acceptor; GO:0005102 receptor binding; GO:0004713 protein tyrosine kinase activity; GO:0070851 growth factor receptor binding; GO:0005515 protein binding; GO:0004672 protein kinase activity; GO:0004888 transmembrane signaling receptor activity; GO:0005105 type 1 fibroblast growth factor receptor bindi…				IPR003598; IPR007110; IPR013783; IPR003599;	Immunoglobulin subtype 2; Immunoglobulin-like domain; Immunoglobulin-like fold; Immunoglobulin subtype;
Ngly	Q9Y639	229	N	Neuroplastin	NPTN	Cluster1		2.88e-11	diff	1.058	0.874	0.899	0.816	-0.066	0.702	-1.6	extracellular	GO:0044700 single organism signaling; GO:0044085 cellular component biogenesis; GO:1900271 regulation of long-term synaptic potentiation; GO:0065008 regulation of biological quality; GO:0032270 positive regulation of cellular protein metabolic process; GO:0007166 cell surface receptor signaling pathway; GO:0018212 peptidyl-tyrosine modification; GO:0044237 cellular metabolic process; GO:0050877 n…	GO:0016020 membrane; GO:0030425 dendrite; GO:0042995 cell projection; GO:0071944 cell periphery; GO:0031224 intrinsic component of membrane; GO:0005623 cell; GO:0016021 integral component of membrane; GO:0042734 presynaptic membrane; GO:0032279 asymmetric synapse; GO:0045202 synapse; GO:0005886 plasma membrane; GO:0043226 organelle; GO:0036477 somatodendritic compartment; GO:0098794 postsynapse; …	GO:0038023 signaling receptor activity; GO:0016773 phosphotransferase activity, alcohol group as acceptor; GO:0005102 receptor binding; GO:0004713 protein tyrosine kinase activity; GO:0070851 growth factor receptor binding; GO:0005515 protein binding; GO:0004672 protein kinase activity; GO:0004888 transmembrane signaling receptor activity; GO:0005105 type 1 fibroblast growth factor receptor bindi…				IPR003598; IPR007110; IPR013783; IPR003599;	Immunoglobulin subtype 2; Immunoglobulin-like domain; Immunoglobulin-like fold; Immunoglobulin subtype;
Ngly	Q15904	261	N	V-type proton ATPase subunit S1	ATP6AP1	Cluster1		9.97e-08	diff	0.963	0.997	0.677	0.641	-0.094	0.682	-1.246	plasma membrane	GO:0060627 regulation of vesicle-mediated transport; GO:0044700 single organism signaling; GO:0065008 regulation of biological quality; GO:0032270 positive regulation of cellular protein metabolic process; GO:0007166 cell surface receptor signaling pathway; GO:0015988 energy coupled proton transmembrane transport, against electrochemical gradient; GO:0015031 protein transport; GO:0000041 transiti…	GO:0016020 membrane; GO:0042175 nuclear outer membrane-endoplasmic reticulum membrane network; GO:0044421 extracellular region part; GO:0005783 endoplasmic reticulum; GO:0031410 cytoplasmic vesicle; GO:0031090 organelle membrane; GO:0098796 membrane protein complex; GO:0005737 cytoplasm; GO:0031982 vesicle; GO:0044433 cytoplasmic vesicle part; GO:0032991 macromolecular complex; GO:0031224 intrins…	GO:0042625 ATPase coupled ion transmembrane transporter activity; GO:1901265 nucleoside phosphate binding; GO:0015399 primary active transmembrane transporter activity; GO:0022892 substrate-specific transporter activity; GO:0016817 hydrolase activity, acting on acid anhydrides; GO:0044769 ATPase activity, coupled to transmembrane movement of ions, rotational mechanism; GO:0015077 monovalent inorg…	K03662	ATPeVS1; V-type H+-transporting ATPase S1 subunit	hsa05120 Epithelial cell signaling in Helicobacter pylori infection - Homo sapiens (human); hsa04142 Lysosome - Homo sapiens (human); hsa05152 Tuberculosis - Homo sapiens (human); hsa05323 Rheumatoid arthritis - Homo sapiens (human); hsa01100 Metabolic pathways - Homo sapiens (human); hsa00190 Oxidative phosphorylation - Homo sapiens (human); hsa05110 Vibrio cholerae infection - Homo sapiens (hum…
Ngly	P19652	93	N	Alpha-1-acid glycoprotein 2	ORM2	Cluster1		4.8e-09	diff	0.989	0.798	0.9	0.725	-0.12	0.585	-1.277	extracellular	GO:0045321 leukocyte activation; GO:0002283 neutrophil activation involved in immune response; GO:0002252 immune effector process; GO:0002576 platelet degranulation; GO:0044699 single-organism process; GO:0050896 response to stimulus; GO:0051234 establishment of localization; GO:0002275 myeloid cell activation involved in immune response; GO:1902578 single-organism localization; GO:0036230 granul…	GO:0034774 secretory granule lumen; GO:0005615 extracellular space; GO:0044421 extracellular region part; GO:0031410 cytoplasmic vesicle; GO:0005737 cytoplasm; GO:0031982 vesicle; GO:0044433 cytoplasmic vesicle part; GO:0044424 intracellular part; GO:0035578 azurophil granule lumen; GO:0005623 cell; GO:0044422 organelle part; GO:0005775 vacuolar lumen; GO:0031974 membrane-enclosed lumen; GO:00700…		K17308			IPR000566; IPR012674; IPR011038;	Lipocalin/cytosolic fatty-acid binding domain; Calycin; Calycin-like;
Ngly	Q08722	73	N	Leukocyte surface antigen CD47	CD47	Cluster1		3.28e-11	diff	1.091	1.123	0.914	0.809	-0.116	0.6	-1.744	plasma membrane	GO:0050863 regulation of T cell activation; GO:0044700 single organism signaling; GO:0060627 regulation of vesicle-mediated transport; GO:0002694 regulation of leukocyte activation; GO:0045321 leukocyte activation; GO:0051674 localization of cell; GO:0007166 cell surface receptor signaling pathway; GO:0044699 single-organism process; GO:0051249 regulation of lymphocyte activation; GO:0031347 regu…	GO:0016020 membrane; GO:0044421 extracellular region part; GO:0031090 organelle membrane; GO:0031410 cytoplasmic vesicle; GO:0071944 cell periphery; GO:0031982 vesicle; GO:0005737 cytoplasm; GO:0044433 cytoplasmic vesicle part; GO:0031224 intrinsic component of membrane; GO:0044424 intracellular part; GO:0005887 integral component of plasma membrane; GO:0005623 cell; GO:0044422 organelle part; GO…	GO:0038023 signaling receptor activity; GO:0060089 molecular transducer activity; GO:0004872 receptor activity; GO:0070053 thrombospondin receptor activity; GO:0005488 binding; GO:0005515 protein binding; GO:0004871 signal transducer activity;	K06266	CD47; CD47 antigen (Rh-related antigen, integrin-associated signal transducer)	hsa04512 ECM-receptor interaction - Homo sapiens (human);	IPR013147; IPR007110; IPR013783; IPR013270;	CD47 transmembrane; Immunoglobulin-like domain; Immunoglobulin-like fold; CD47 immunoglobulin-like;
Ngly	Q08722	111	N	Leukocyte surface antigen CD47	CD47	Cluster1		2.84e-11	diff	1.071	1.132	0.86	0.763	-0.1	0.667	-1.703	plasma membrane	GO:0050863 regulation of T cell activation; GO:0044700 single organism signaling; GO:0060627 regulation of vesicle-mediated transport; GO:0002694 regulation of leukocyte activation; GO:0045321 leukocyte activation; GO:0051674 localization of cell; GO:0007166 cell surface receptor signaling pathway; GO:0044699 single-organism process; GO:0051249 regulation of lymphocyte activation; GO:0031347 regu…	GO:0016020 membrane; GO:0044421 extracellular region part; GO:0031090 organelle membrane; GO:0031410 cytoplasmic vesicle; GO:0071944 cell periphery; GO:0031982 vesicle; GO:0005737 cytoplasm; GO:0044433 cytoplasmic vesicle part; GO:0031224 intrinsic component of membrane; GO:0044424 intracellular part; GO:0005887 integral component of plasma membrane; GO:0005623 cell; GO:0044422 organelle part; GO…	GO:0038023 signaling receptor activity; GO:0060089 molecular transducer activity; GO:0004872 receptor activity; GO:0070053 thrombospondin receptor activity; GO:0005488 binding; GO:0005515 protein binding; GO:0004871 signal transducer activity;	K06266	CD47; CD47 antigen (Rh-related antigen, integrin-associated signal transducer)	hsa04512 ECM-receptor interaction - Homo sapiens (human);	IPR013147; IPR007110; IPR013783; IPR013270;	CD47 transmembrane; Immunoglobulin-like domain; Immunoglobulin-like fold; CD47 immunoglobulin-like;
Ngly	P08174	95	N	Complement decay-accelerating factor	CD55	Cluster1		4.39e-11	diff	1.045	1.235	0.818	0.782	-0.214	0.718	-1.703	extracellular	GO:0044409 entry into host; GO:0002694 regulation of leukocyte activation; GO:0065008 regulation of biological quality; GO:0016064 immunoglobulin mediated immune response; GO:0032944 regulation of mononuclear cell proliferation; GO:0045321 leukocyte activation; GO:0002698 negative regulation of immune effector process; GO:1903318 negative regulation of protein maturation; GO:0045916 negative regu…	GO:0016020 membrane; GO:0044421 extracellular region part; GO:0031410 cytoplasmic vesicle; GO:0031090 organelle membrane; GO:0098857 membrane microdomain; GO:0071944 cell periphery; GO:0031982 vesicle; GO:0005737 cytoplasm; GO:0044433 cytoplasmic vesicle part; GO:0031224 intrinsic component of membrane; GO:0044424 intracellular part; GO:0005887 integral component of plasma membrane; GO:0005623 ce…	GO:0008289 lipid binding; GO:0060089 molecular transducer activity; GO:0005515 protein binding; GO:0004872 receptor activity; GO:0001618 virus receptor activity; GO:0005488 binding;	K04006	DAF; decay accelerating factor	hsa04610 Complement and coagulation cascades - Homo sapiens (human); hsa04640 Hematopoietic cell lineage - Homo sapiens (human); hsa05416 Viral myocarditis - Homo sapiens (human);	IPR000436;	Sushi/SCR/CCP domain;
Ngly	P06681	467	N	Complement C2	C2	Cluster1		1.47e-07	diff	0.532	0.503	0.521	0.538	-0.018	0.388	-0.575	extracellular	GO:0060627 regulation of vesicle-mediated transport; GO:2000425 regulation of apoptotic cell clearance; GO:0016064 immunoglobulin mediated immune response; GO:0031347 regulation of defense response; GO:0051130 positive regulation of cellular component organization; GO:0006956 complement activation; GO:0009605 response to external stimulus; GO:0008152 metabolic process; GO:0032879 regulation of lo…	GO:0070062 extracellular exosome; GO:0043226 organelle; GO:0005615 extracellular space; GO:0044421 extracellular region part; GO:0031982 vesicle; GO:1903561 extracellular vesicle; GO:0043227 membrane-bounded organelle; GO:0005576 extracellular region; GO:0043230 extracellular organelle;	GO:0004252 serine-type endopeptidase activity; GO:0004175 endopeptidase activity; GO:0008233 peptidase activity; GO:0017171 serine hydrolase activity; GO:0003824 catalytic activity; GO:0005488 binding; GO:0043167 ion binding; GO:0008236 serine-type peptidase activity; GO:0046872 metal ion binding; GO:0043169 cation binding; GO:0070011 peptidase activity, acting on L-amino acid peptides; GO:001678…	K01332	C2; complement component 2 [EC:3.4.21.43]	hsa05322 Systemic lupus erythematosus - Homo sapiens (human); hsa05133 Pertussis - Homo sapiens (human); hsa04610 Complement and coagulation cascades - Homo sapiens (human); hsa05150 Staphylococcus aureus infection - Homo sapiens (human);	IPR009003; IPR000436; IPR001254; IPR002035;	Peptidase S1, PA clan; Sushi/SCR/CCP domain; Serine proteases, trypsin domain; von Willebrand factor, type A;
Ngly	P06681	471	N	Complement C2	C2	Cluster1		1.47e-07	diff	0.532	0.503	0.521	0.538	-0.018	0.388	-0.575	extracellular	GO:0060627 regulation of vesicle-mediated transport; GO:2000425 regulation of apoptotic cell clearance; GO:0016064 immunoglobulin mediated immune response; GO:0031347 regulation of defense response; GO:0051130 positive regulation of cellular component organization; GO:0006956 complement activation; GO:0009605 response to external stimulus; GO:0008152 metabolic process; GO:0032879 regulation of lo…	GO:0070062 extracellular exosome; GO:0043226 organelle; GO:0005615 extracellular space; GO:0044421 extracellular region part; GO:0031982 vesicle; GO:1903561 extracellular vesicle; GO:0043227 membrane-bounded organelle; GO:0005576 extracellular region; GO:0043230 extracellular organelle;	GO:0004252 serine-type endopeptidase activity; GO:0004175 endopeptidase activity; GO:0008233 peptidase activity; GO:0017171 serine hydrolase activity; GO:0003824 catalytic activity; GO:0005488 binding; GO:0043167 ion binding; GO:0008236 serine-type peptidase activity; GO:0046872 metal ion binding; GO:0043169 cation binding; GO:0070011 peptidase activity, acting on L-amino acid peptides; GO:001678…	K01332	C2; complement component 2 [EC:3.4.21.43]	hsa05322 Systemic lupus erythematosus - Homo sapiens (human); hsa05133 Pertussis - Homo sapiens (human); hsa04610 Complement and coagulation cascades - Homo sapiens (human); hsa05150 Staphylococcus aureus infection - Homo sapiens (human);	IPR009003; IPR000436; IPR001254; IPR002035;	Peptidase S1, PA clan; Sushi/SCR/CCP domain; Serine proteases, trypsin domain; von Willebrand factor, type A;
Ngly	P17927	1908	N	Complement receptor type 1	CR1	Cluster1		5.47e-10	diff	1.105	1.102	0.848	0.856	-0.104	0.499	-1.648	extracellular	GO:0044409 entry into host; GO:0044700 single organism signaling; GO:0016064 immunoglobulin mediated immune response; GO:0045321 leukocyte activation; GO:0032270 positive regulation of cellular protein metabolic process; GO:0007166 cell surface receptor signaling pathway; GO:0002698 negative regulation of immune effector process; GO:1903318 negative regulation of protein maturation; GO:0045916 ne…	GO:0016020 membrane; GO:0044421 extracellular region part; GO:0031090 organelle membrane; GO:0031410 cytoplasmic vesicle; GO:0071944 cell periphery; GO:0005737 cytoplasm; GO:0031982 vesicle; GO:0044433 cytoplasmic vesicle part; GO:0031224 intrinsic component of membrane; GO:0044424 intracellular part; GO:0005887 integral component of plasma membrane; GO:0005623 cell; GO:0044422 organelle part; GO…	GO:0038023 signaling receptor activity; GO:0001851 complement component C3b binding; GO:0001846 opsonin binding; GO:0005515 protein binding; GO:0004888 transmembrane signaling receptor activity; GO:0004871 signal transducer activity; GO:0001618 virus receptor activity; GO:0060089 molecular transducer activity; GO:0004872 receptor activity; GO:0001847 opsonin receptor activity; GO:0005488 binding;…	K04011	CR1; complement component (3b/4b) receptor 1	hsa05144 Malaria - Homo sapiens (human); hsa05134 Legionellosis - Homo sapiens (human); hsa04610 Complement and coagulation cascades - Homo sapiens (human); hsa05152 Tuberculosis - Homo sapiens (human); hsa05140 Leishmaniasis - Homo sapiens (human); hsa04640 Hematopoietic cell lineage - Homo sapiens (human);	IPR000436;	Sushi/SCR/CCP domain;
Ngly	P17927	509	N	Complement receptor type 1	CR1	Cluster1		1.08e-11	diff	1.124	1.051	0.857	0.794	-0.133	0.597	-1.608	extracellular	GO:0044409 entry into host; GO:0044700 single organism signaling; GO:0016064 immunoglobulin mediated immune response; GO:0045321 leukocyte activation; GO:0032270 positive regulation of cellular protein metabolic process; GO:0007166 cell surface receptor signaling pathway; GO:0002698 negative regulation of immune effector process; GO:1903318 negative regulation of protein maturation; GO:0045916 ne…	GO:0016020 membrane; GO:0044421 extracellular region part; GO:0031090 organelle membrane; GO:0031410 cytoplasmic vesicle; GO:0071944 cell periphery; GO:0005737 cytoplasm; GO:0031982 vesicle; GO:0044433 cytoplasmic vesicle part; GO:0031224 intrinsic component of membrane; GO:0044424 intracellular part; GO:0005887 integral component of plasma membrane; GO:0005623 cell; GO:0044422 organelle part; GO…	GO:0038023 signaling receptor activity; GO:0001851 complement component C3b binding; GO:0001846 opsonin binding; GO:0005515 protein binding; GO:0004888 transmembrane signaling receptor activity; GO:0004871 signal transducer activity; GO:0001618 virus receptor activity; GO:0060089 molecular transducer activity; GO:0004872 receptor activity; GO:0001847 opsonin receptor activity; GO:0005488 binding;…	K04011	CR1; complement component (3b/4b) receptor 1	hsa05144 Malaria - Homo sapiens (human); hsa05134 Legionellosis - Homo sapiens (human); hsa04610 Complement and coagulation cascades - Homo sapiens (human); hsa05152 Tuberculosis - Homo sapiens (human); hsa05140 Leishmaniasis - Homo sapiens (human); hsa04640 Hematopoietic cell lineage - Homo sapiens (human);	IPR000436;	Sushi/SCR/CCP domain;
Ngly	P17927	897	N	Complement receptor type 1	CR1	Cluster1		9.97e-08	diff	0.991	1.084	0.791	0.806	-0.124	0.699	-1.569	extracellular	GO:0044409 entry into host; GO:0044700 single organism signaling; GO:0016064 immunoglobulin mediated immune response; GO:0045321 leukocyte activation; GO:0032270 positive regulation of cellular protein metabolic process; GO:0007166 cell surface receptor signaling pathway; GO:0002698 negative regulation of immune effector process; GO:1903318 negative regulation of protein maturation; GO:0045916 ne…	GO:0016020 membrane; GO:0044421 extracellular region part; GO:0031090 organelle membrane; GO:0031410 cytoplasmic vesicle; GO:0071944 cell periphery; GO:0005737 cytoplasm; GO:0031982 vesicle; GO:0044433 cytoplasmic vesicle part; GO:0031224 intrinsic component of membrane; GO:0044424 intracellular part; GO:0005887 integral component of plasma membrane; GO:0005623 cell; GO:0044422 organelle part; GO…	GO:0038023 signaling receptor activity; GO:0001851 complement component C3b binding; GO:0001846 opsonin binding; GO:0005515 protein binding; GO:0004888 transmembrane signaling receptor activity; GO:0004871 signal transducer activity; GO:0001618 virus receptor activity; GO:0060089 molecular transducer activity; GO:0004872 receptor activity; GO:0001847 opsonin receptor activity; GO:0005488 binding;…	K04011	CR1; complement component (3b/4b) receptor 1	hsa05144 Malaria - Homo sapiens (human); hsa05134 Legionellosis - Homo sapiens (human); hsa04610 Complement and coagulation cascades - Homo sapiens (human); hsa05152 Tuberculosis - Homo sapiens (human); hsa05140 Leishmaniasis - Homo sapiens (human); hsa04640 Hematopoietic cell lineage - Homo sapiens (human);	IPR000436;	Sushi/SCR/CCP domain;
Ngly	P17927	578	N	Complement receptor type 1	CR1	Cluster1		1.84e-09	diff	0.934	0.897	0.899	0.816	-0.122	0.699	-1.463	extracellular	GO:0044409 entry into host; GO:0044700 single organism signaling; GO:0016064 immunoglobulin mediated immune response; GO:0045321 leukocyte activation; GO:0032270 positive regulation of cellular protein metabolic process; GO:0007166 cell surface receptor signaling pathway; GO:0002698 negative regulation of immune effector process; GO:1903318 negative regulation of protein maturation; GO:0045916 ne…	GO:0016020 membrane; GO:0044421 extracellular region part; GO:0031090 organelle membrane; GO:0031410 cytoplasmic vesicle; GO:0071944 cell periphery; GO:0005737 cytoplasm; GO:0031982 vesicle; GO:0044433 cytoplasmic vesicle part; GO:0031224 intrinsic component of membrane; GO:0044424 intracellular part; GO:0005887 integral component of plasma membrane; GO:0005623 cell; GO:0044422 organelle part; GO…	GO:0038023 signaling receptor activity; GO:0001851 complement component C3b binding; GO:0001846 opsonin binding; GO:0005515 protein binding; GO:0004888 transmembrane signaling receptor activity; GO:0004871 signal transducer activity; GO:0001618 virus receptor activity; GO:0060089 molecular transducer activity; GO:0004872 receptor activity; GO:0001847 opsonin receptor activity; GO:0005488 binding;…	K04011	CR1; complement component (3b/4b) receptor 1	hsa05144 Malaria - Homo sapiens (human); hsa05134 Legionellosis - Homo sapiens (human); hsa04610 Complement and coagulation cascades - Homo sapiens (human); hsa05152 Tuberculosis - Homo sapiens (human); hsa05140 Leishmaniasis - Homo sapiens (human); hsa04640 Hematopoietic cell lineage - Homo sapiens (human);	IPR000436;	Sushi/SCR/CCP domain;
Ngly	Q92542	435	N	Nicastrin	NCSTN	Cluster1		3.28e-11	diff	1.102	1.042	0.771	0.817	-0.055	0.697	-1.694	extracellular	GO:0044700 single organism signaling; GO:0010941 regulation of cell death; GO:0065008 regulation of biological quality; GO:0045321 leukocyte activation; GO:0006518 peptide metabolic process; GO:0007166 cell surface receptor signaling pathway; GO:0002262 myeloid cell homeostasis; GO:0044699 single-organism process; GO:0016485 protein processing; GO:0033619 membrane protein proteolysis; GO:0031293 …	GO:0016020 membrane; GO:0044421 extracellular region part; GO:0031090 organelle membrane; GO:0005737 cytoplasm; GO:0044433 cytoplasmic vesicle part; GO:0032991 macromolecular complex; GO:0005887 integral component of plasma membrane; GO:0005623 cell; GO:0044422 organelle part; GO:0005765 lysosomal membrane; GO:0070062 extracellular exosome; GO:0005925 focal adhesion; GO:0005622 intracellular; GO:…	GO:0004175 endopeptidase activity; GO:0070011 peptidase activity, acting on L-amino acid peptides; GO:0005515 protein binding; GO:0008233 peptidase activity; GO:0016787 hydrolase activity; GO:0003824 catalytic activity; GO:0005488 binding;	K06171	NCSTN; nicastrin	hsa05010 Alzheimer's disease - Homo sapiens (human); hsa04330 Notch signaling pathway - Homo sapiens (human);
Ngly	Q92542	417	N	Nicastrin	NCSTN	Cluster1		1.65e-07	diff	0.98	0.856	0.784	0.678	-0.113	0.751	-1.286	extracellular	GO:0044700 single organism signaling; GO:0010941 regulation of cell death; GO:0065008 regulation of biological quality; GO:0045321 leukocyte activation; GO:0006518 peptide metabolic process; GO:0007166 cell surface receptor signaling pathway; GO:0002262 myeloid cell homeostasis; GO:0044699 single-organism process; GO:0016485 protein processing; GO:0033619 membrane protein proteolysis; GO:0031293 …	GO:0016020 membrane; GO:0044421 extracellular region part; GO:0031090 organelle membrane; GO:0005737 cytoplasm; GO:0044433 cytoplasmic vesicle part; GO:0032991 macromolecular complex; GO:0005887 integral component of plasma membrane; GO:0005623 cell; GO:0044422 organelle part; GO:0005765 lysosomal membrane; GO:0070062 extracellular exosome; GO:0005925 focal adhesion; GO:0005622 intracellular; GO:…	GO:0004175 endopeptidase activity; GO:0070011 peptidase activity, acting on L-amino acid peptides; GO:0005515 protein binding; GO:0008233 peptidase activity; GO:0016787 hydrolase activity; GO:0003824 catalytic activity; GO:0005488 binding;	K06171	NCSTN; nicastrin	hsa05010 Alzheimer's disease - Homo sapiens (human); hsa04330 Notch signaling pathway - Homo sapiens (human);
Ngly	P02730	642	N	Band 3 anion transport protein	SLC4A1	Cluster1		3.28e-11	diff	1.109	1.197	1.018	0.884	-0.123	0.524	-2.009	plasma membrane	GO:0098661 inorganic anion transmembrane transport; GO:0065008 regulation of biological quality; GO:0034220 ion transmembrane transport; GO:0006885 regulation of pH; GO:0030003 cellular cation homeostasis; GO:0030641 regulation of cellular pH; GO:0030004 cellular monovalent inorganic cation homeostasis; GO:0044699 single-organism process; GO:0006821 chloride transport; GO:0055082 cellular chemica…	GO:0016323 basolateral plasma membrane; GO:0016020 membrane; GO:0005615 extracellular space; GO:0044421 extracellular region part; GO:0005938 cell cortex; GO:0071944 cell periphery; GO:0030016 myofibril; GO:0031982 vesicle; GO:0005737 cytoplasm; GO:0099568 cytoplasmic region; GO:0030863 cortical cytoskeleton; GO:0031224 intrinsic component of membrane; GO:0099512 supramolecular fiber; GO:0044424 …	GO:0022804 active transmembrane transporter activity; GO:0015291 secondary active transmembrane transporter activity; GO:0005452 inorganic anion exchanger activity; GO:0015075 ion transmembrane transporter activity; GO:0046983 protein dimerization activity; GO:0015106 bicarbonate transmembrane transporter activity; GO:0015301 anion:anion antiporter activity; GO:0022892 substrate-specific transpor…	K06573	SLC4A1; solute carrier family 4 (anion exchanger), member 1	hsa04966 Collecting duct acid secretion - Homo sapiens (human);	IPR011531; IPR013769; IPR016152;	Bicarbonate transporter, C-terminal; Band 3 cytoplasmic domain; Phosphotransferase/anion transporter;
Ngly	Q8IWA5	200	N	Choline transporter-like protein 2	SLC44A2	Cluster1		1.39e-07	diff	0.878	0.97	0.833	0.815	-0.106	0.64	-1.376	plasma membrane	GO:0044700 single organism signaling; GO:0046470 phosphatidylcholine metabolic process; GO:0046486 glycerolipid metabolic process; GO:0045321 leukocyte activation; GO:0023051 regulation of signaling; GO:0008654 phospholipid biosynthetic process; GO:1902533 positive regulation of intracellular signal transduction; GO:0044699 single-organism process; GO:0044255 cellular lipid metabolic process; GO:…	GO:0016020 membrane; GO:0044421 extracellular region part; GO:0031410 cytoplasmic vesicle; GO:0031090 organelle membrane; GO:0071944 cell periphery; GO:0005737 cytoplasm; GO:0031982 vesicle; GO:0044433 cytoplasmic vesicle part; GO:0031224 intrinsic component of membrane; GO:0044424 intracellular part; GO:0005623 cell; GO:0044422 organelle part; GO:0005765 lysosomal membrane; GO:0070062 extracellu…	GO:0015220 choline transmembrane transporter activity; GO:0008519 ammonium transmembrane transporter activity; GO:0015075 ion transmembrane transporter activity; GO:0022892 substrate-specific transporter activity; GO:0004871 signal transducer activity; GO:0008324 cation transmembrane transporter activity; GO:0022891 substrate-specific transmembrane transporter activity; GO:0005215 transporter act…	K15377	SLC44A2_4_5; solute carrier family 44 (choline transporter-like protein), member 2/4/5	hsa05231 Choline metabolism in cancer - Homo sapiens (human);
Ngly	Q8IWA5	417	N	Choline transporter-like protein 2	SLC44A2	Cluster1		1.93e-10	diff	0.776	0.918	0.712	0.762	0.064	0.839	-1.454	plasma membrane	GO:0044700 single organism signaling; GO:0046470 phosphatidylcholine metabolic process; GO:0046486 glycerolipid metabolic process; GO:0045321 leukocyte activation; GO:0023051 regulation of signaling; GO:0008654 phospholipid biosynthetic process; GO:1902533 positive regulation of intracellular signal transduction; GO:0044699 single-organism process; GO:0044255 cellular lipid metabolic process; GO:…	GO:0016020 membrane; GO:0044421 extracellular region part; GO:0031410 cytoplasmic vesicle; GO:0031090 organelle membrane; GO:0071944 cell periphery; GO:0005737 cytoplasm; GO:0031982 vesicle; GO:0044433 cytoplasmic vesicle part; GO:0031224 intrinsic component of membrane; GO:0044424 intracellular part; GO:0005623 cell; GO:0044422 organelle part; GO:0005765 lysosomal membrane; GO:0070062 extracellu…	GO:0015220 choline transmembrane transporter activity; GO:0008519 ammonium transmembrane transporter activity; GO:0015075 ion transmembrane transporter activity; GO:0022892 substrate-specific transporter activity; GO:0004871 signal transducer activity; GO:0008324 cation transmembrane transporter activity; GO:0022891 substrate-specific transmembrane transporter activity; GO:0005215 transporter act…	K15377	SLC44A2_4_5; solute carrier family 44 (choline transporter-like protein), member 2/4/5	hsa05231 Choline metabolism in cancer - Homo sapiens (human);
Ngly	Q8IWA5	187	N	Choline transporter-like protein 2	SLC44A2	Cluster1		0.00201	diff	0.809	0.745	0.707	0.419	0.001	1.012	-1.168	plasma membrane	GO:0044700 single organism signaling; GO:0046470 phosphatidylcholine metabolic process; GO:0046486 glycerolipid metabolic process; GO:0045321 leukocyte activation; GO:0023051 regulation of signaling; GO:0008654 phospholipid biosynthetic process; GO:1902533 positive regulation of intracellular signal transduction; GO:0044699 single-organism process; GO:0044255 cellular lipid metabolic process; GO:…	GO:0016020 membrane; GO:0044421 extracellular region part; GO:0031410 cytoplasmic vesicle; GO:0031090 organelle membrane; GO:0071944 cell periphery; GO:0005737 cytoplasm; GO:0031982 vesicle; GO:0044433 cytoplasmic vesicle part; GO:0031224 intrinsic component of membrane; GO:0044424 intracellular part; GO:0005623 cell; GO:0044422 organelle part; GO:0005765 lysosomal membrane; GO:0070062 extracellu…	GO:0015220 choline transmembrane transporter activity; GO:0008519 ammonium transmembrane transporter activity; GO:0015075 ion transmembrane transporter activity; GO:0022892 substrate-specific transporter activity; GO:0004871 signal transducer activity; GO:0008324 cation transmembrane transporter activity; GO:0022891 substrate-specific transmembrane transporter activity; GO:0005215 transporter act…	K15377	SLC44A2_4_5; solute carrier family 44 (choline transporter-like protein), member 2/4/5	hsa05231 Choline metabolism in cancer - Homo sapiens (human);
Ngly	O75629	160	N	Protein CREG1	CREG1	Cluster1		1.88e-10	diff	1.113	1.002	0.855	0.735	-0.142	0.764	-1.624	extracellular	GO:0045321 leukocyte activation; GO:0044699 single-organism process; GO:0051253 negative regulation of RNA metabolic process; GO:0051234 establishment of localization; GO:2001141 regulation of RNA biosynthetic process; GO:0008152 metabolic process; GO:0010558 negative regulation of macromolecule biosynthetic process; GO:1903507 negative regulation of nucleic acid-templated transcription; GO:00022…	GO:0034774 secretory granule lumen; GO:0005615 extracellular space; GO:0044421 extracellular region part; GO:0031410 cytoplasmic vesicle; GO:0005737 cytoplasm; GO:0031982 vesicle; GO:0044433 cytoplasmic vesicle part; GO:0032991 macromolecular complex; GO:0044424 intracellular part; GO:0035578 azurophil granule lumen; GO:0005623 cell; GO:0044422 organelle part; GO:0005775 vacuolar lumen; GO:007006…	GO:0003714 transcription corepressor activity; GO:1901265 nucleoside phosphate binding; GO:0043167 ion binding; GO:0005515 protein binding; GO:0000166 nucleotide binding; GO:0003712 transcription cofactor activity; GO:0048037 cofactor binding; GO:0016491 oxidoreductase activity; GO:1901363 heterocyclic compound binding; GO:0097159 organic cyclic compound binding; GO:0097367 carbohydrate derivativ…				IPR012349;	FMN-binding split barrel;
Ngly	Q9H0X4	389	N	Protein FAM234A	FAM234A	Cluster1		6.64e-11	diff	1.111	1.116	0.983	0.852	-0.186	0.631	-1.844	plasma membrane		GO:0016020 membrane; GO:0044421 extracellular region part; GO:0031982 vesicle; GO:0031224 intrinsic component of membrane; GO:0005623 cell; GO:0016021 integral component of membrane; GO:0005576 extracellular region; GO:0043226 organelle; GO:0070062 extracellular exosome; GO:0044464 cell part; GO:0044425 membrane part; GO:1903561 extracellular vesicle; GO:0009986 cell surface; GO:0043227 membrane-…		K17258			IPR011047;	Quinoprotein alcohol dehydrogenase-like superfamily;
Ngly	Q15223	202	N	Nectin-1	NECTIN1	Cluster1		4.1e-10	diff	0.907	1.118	0.824	0.827	-0.128	0.746	-1.616	extracellular	GO:0044409 entry into host; GO:0044700 single organism signaling; GO:0065008 regulation of biological quality; GO:0002089 lens morphogenesis in camera-type eye; GO:0070166 enamel mineralization; GO:0048869 cellular developmental process; GO:0048666 neuron development; GO:0045216 cell-cell junction organization; GO:0032989 cellular component morphogenesis; GO:0022008 neurogenesis; GO:0044699 singl…	GO:0016020 membrane; GO:0019898 extrinsic component of membrane; GO:0098796 membrane protein complex; GO:0071944 cell periphery; GO:0044291 cell-cell contact zone; GO:0030054 cell junction; GO:0032991 macromolecular complex; GO:0031224 intrinsic component of membrane; GO:0030426 growth cone; GO:0044424 intracellular part; GO:0005887 integral component of plasma membrane; GO:0005913 cell-cell adhe…	GO:0038023 signaling receptor activity; GO:0046982 protein heterodimerization activity; GO:0005102 receptor binding; GO:0015026 coreceptor activity; GO:0046983 protein dimerization activity; GO:0005515 protein binding; GO:0004871 signal transducer activity; GO:0001618 virus receptor activity; GO:0050839 cell adhesion molecule binding; GO:0060089 molecular transducer activity; GO:0004872 receptor …	K06081	PVRL1; poliovirus receptor-related protein 1	hsa04520 Adherens junction - Homo sapiens (human); hsa05168 Herpes simplex infection - Homo sapiens (human); hsa04514 Cell adhesion molecules (CAMs) - Homo sapiens (human);	IPR003598; IPR007110; IPR013783; IPR013162; IPR003599; IPR013106;	Immunoglobulin subtype 2; Immunoglobulin-like domain; Immunoglobulin-like fold; CD80-like, immunoglobulin C2-set; Immunoglobulin subtype; Immunoglobulin V-set domain;
Ngly	Q9UNW1	242	N	Multiple inositol polyphosphate phosphatase 1	MINPP1	Cluster1		1.7e-10	diff	1.046	0.937	0.815	0.688	-0.111	0.762	-1.455	mitochondria	GO:0044707 single-multicellular organism process; GO:1901615 organic hydroxy compound metabolic process; GO:0006066 alcohol metabolic process; GO:0044699 single-organism process; GO:0044237 cellular metabolic process; GO:0006796 phosphate-containing compound metabolic process; GO:0071704 organic substance metabolic process; GO:0008152 metabolic process; GO:0031214 biomineral tissue development; G…	GO:0005788 endoplasmic reticulum lumen; GO:0043229 intracellular organelle; GO:0044421 extracellular region part; GO:0005783 endoplasmic reticulum; GO:0031982 vesicle; GO:0005737 cytoplasm; GO:0044446 intracellular organelle part; GO:0012505 endomembrane system; GO:0044424 intracellular part; GO:0005623 cell; GO:0005576 extracellular region; GO:0044422 organelle part; GO:0070062 extracellular exo…	GO:0003993 acid phosphatase activity; GO:0030351 inositol-1,3,4,5,6-pentakisphosphate 3-phosphatase activity; GO:0016791 phosphatase activity; GO:0034416 bisphosphoglycerate phosphatase activity; GO:0016787 hydrolase activity; GO:0052743 inositol tetrakisphosphate phosphatase activity; GO:0052745 inositol phosphate phosphatase activity; GO:0051717 inositol-1,3,4,5-tetrakisphosphate 3-phosphatase …	K03103	MINPP1; multiple inositol-polyphosphate phosphatase / 2,3-bisphosphoglycerate 3-phosphatase [EC:3.1.3.62 3.1.3.80]	hsa00562 Inositol phosphate metabolism - Homo sapiens (human); hsa01100 Metabolic pathways - Homo sapiens (human); hsa00010 Glycolysis / Gluconeogenesis - Homo sapiens (human);
Ngly	Q9UNW1	481	N	Multiple inositol polyphosphate phosphatase 1	MINPP1	Cluster1		1.86e-09	diff	0.998	0.86	0.729	0.631	-0.095	0.788	-1.275	mitochondria	GO:0044707 single-multicellular organism process; GO:1901615 organic hydroxy compound metabolic process; GO:0006066 alcohol metabolic process; GO:0044699 single-organism process; GO:0044237 cellular metabolic process; GO:0006796 phosphate-containing compound metabolic process; GO:0071704 organic substance metabolic process; GO:0008152 metabolic process; GO:0031214 biomineral tissue development; G…	GO:0005788 endoplasmic reticulum lumen; GO:0043229 intracellular organelle; GO:0044421 extracellular region part; GO:0005783 endoplasmic reticulum; GO:0031982 vesicle; GO:0005737 cytoplasm; GO:0044446 intracellular organelle part; GO:0012505 endomembrane system; GO:0044424 intracellular part; GO:0005623 cell; GO:0005576 extracellular region; GO:0044422 organelle part; GO:0070062 extracellular exo…	GO:0003993 acid phosphatase activity; GO:0030351 inositol-1,3,4,5,6-pentakisphosphate 3-phosphatase activity; GO:0016791 phosphatase activity; GO:0034416 bisphosphoglycerate phosphatase activity; GO:0016787 hydrolase activity; GO:0052743 inositol tetrakisphosphate phosphatase activity; GO:0052745 inositol phosphate phosphatase activity; GO:0051717 inositol-1,3,4,5-tetrakisphosphate 3-phosphatase …	K03103	MINPP1; multiple inositol-polyphosphate phosphatase / 2,3-bisphosphoglycerate 3-phosphatase [EC:3.1.3.62 3.1.3.80]	hsa00562 Inositol phosphate metabolism - Homo sapiens (human); hsa01100 Metabolic pathways - Homo sapiens (human); hsa00010 Glycolysis / Gluconeogenesis - Homo sapiens (human);
Ngly	O94905	106	N	Erlin-2	ERLIN2	Cluster1		1.58e-10	diff	1.018	1.043	0.848	0.695	-0.041	0.737	-1.609	extracellular	GO:0044700 single organism signaling; GO:0006066 alcohol metabolic process; GO:0009891 positive regulation of biosynthetic process; GO:0018212 peptidyl-tyrosine modification; GO:0036503 ERAD pathway; GO:0019216 regulation of lipid metabolic process; GO:0044237 cellular metabolic process; GO:0008152 metabolic process; GO:1902931 negative regulation of alcohol biosynthetic process; GO:0090181 regul…	GO:0016020 membrane; GO:0042175 nuclear outer membrane-endoplasmic reticulum membrane network; GO:0044421 extracellular region part; GO:0005783 endoplasmic reticulum; GO:0098857 membrane microdomain; GO:0071944 cell periphery; GO:0031982 vesicle; GO:0005737 cytoplasm; GO:0032991 macromolecular complex; GO:0031224 intrinsic component of membrane; GO:0044424 intracellular part; GO:0005623 cell; GO:…	GO:0015485 cholesterol binding; GO:0032934 sterol binding; GO:0016773 phosphotransferase activity, alcohol group as acceptor; GO:0031625 ubiquitin protein ligase binding; GO:0004713 protein tyrosine kinase activity; GO:0005515 protein binding; GO:0004672 protein kinase activity; GO:0005496 steroid binding; GO:0097159 organic cyclic compound binding; GO:0016301 kinase activity; GO:0003824 catalyti…				IPR001107;	Band 7 domain;
Ngly	P04040	436	N	Catalase	CAT	Cluster1		7.93e-09	diff	1.084	1.074	0.831	0.901	-0.202	0.701	-1.696	cytoplasm	GO:0044085 cellular component biogenesis; GO:0001649 osteoblast differentiation; GO:0010941 regulation of cell death; GO:0045321 leukocyte activation; GO:0006066 alcohol metabolic process; GO:0044255 cellular lipid metabolic process; GO:0044237 cellular metabolic process; GO:0032088 negative regulation of NF-kappaB transcription factor activity; GO:0033189 response to vitamin A; GO:0009605 respon…	GO:0016020 membrane; GO:0044421 extracellular region part; GO:0031090 organelle membrane; GO:0005737 cytoplasm; GO:0044433 cytoplasmic vesicle part; GO:0044438 microbody part; GO:0005623 cell; GO:1904813 ficolin-1-rich granule lumen; GO:0044422 organelle part; GO:0005778 peroxisomal membrane; GO:0070062 extracellular exosome; GO:0101002 ficolin-1-rich granule; GO:0005925 focal adhesion; GO:000562…	GO:1901265 nucleoside phosphate binding; GO:0005102 receptor binding; GO:0043167 ion binding; GO:0046983 protein dimerization activity; GO:0016209 antioxidant activity; GO:0004096 catalase activity; GO:0016787 hydrolase activity; GO:0005515 protein binding; GO:0000166 nucleotide binding; GO:0004046 aminoacylase activity; GO:0048037 cofactor binding; GO:0016491 oxidoreductase activity; GO:0097159 …	K03781	katE; catalase [EC:1.11.1.6]	hsa05014 Amyotrophic lateral sclerosis (ALS) - Homo sapiens (human); hsa04211 Longevity regulating pathway - Homo sapiens (human); hsa01200 Carbon metabolism - Homo sapiens (human); hsa00630 Glyoxylate and dicarboxylate metabolism - Homo sapiens (human); hsa04146 Peroxisome - Homo sapiens (human); hsa04068 FoxO signaling pathway - Homo sapiens (human); hsa00380 Tryptophan metabolism - Homo sapien…	IPR020835; IPR011614; IPR010582;	Catalase-like domain; Catalase core domain; Catalase immune-responsive domain;
Ngly	Q9BX74	197	N	TM2 domain-containing protein 1	TM2D1	Cluster1		1.52e-08	diff	0.98	0.948	0.673	0.674	-0.111	0.625	-1.186	extracellular	GO:0007186 G-protein coupled receptor signaling pathway; GO:0050794 regulation of cellular process; GO:0044700 single organism signaling; GO:0051716 cellular response to stimulus; GO:0007165 signal transduction; GO:0097190 apoptotic signaling pathway; GO:0050789 regulation of biological process; GO:0007154 cell communication; GO:0008219 cell death; GO:0006915 apoptotic process; GO:0044763 single-…	GO:0016020 membrane; GO:0031226 intrinsic component of plasma membrane; GO:0044459 plasma membrane part; GO:0044425 membrane part; GO:0044464 cell part; GO:0071944 cell periphery; GO:0031224 intrinsic component of membrane; GO:0005887 integral component of plasma membrane; GO:0005623 cell; GO:0016021 integral component of membrane; GO:0005886 plasma membrane;	GO:0038023 signaling receptor activity; GO:0001540 beta-amyloid binding; GO:0060089 molecular transducer activity; GO:0004872 receptor activity; GO:0042277 peptide binding; GO:0005488 binding; GO:0004930 G-protein coupled receptor activity; GO:0033218 amide binding; GO:0004888 transmembrane signaling receptor activity; GO:0004871 signal transducer activity; GO:0099600 transmembrane receptor activ…				IPR007829;	TM2 domain;
Ngly	P30043	79	N	Flavin reductase (NADPH)	BLVRB	Cluster1		3.51e-10	diff	1.058	1.046	0.924	0.823	-0.199	0.691	-1.647	cytoplasm	GO:0006725 cellular aromatic compound metabolic process; GO:0042167 heme catabolic process; GO:0044699 single-organism process; GO:0042168 heme metabolic process; GO:0044237 cellular metabolic process; GO:0071704 organic substance metabolic process; GO:0044270 cellular nitrogen compound catabolic process; GO:0008152 metabolic process; GO:0006778 porphyrin-containing compound metabolic process; GO…	GO:0016020 membrane; GO:0044421 extracellular region part; GO:0071944 cell periphery; GO:0005737 cytoplasm; GO:0031982 vesicle; GO:0044424 intracellular part; GO:0005623 cell; GO:0043679 axon terminus; GO:0044422 organelle part; GO:0031974 membrane-enclosed lumen; GO:0070062 extracellular exosome; GO:0005654 nucleoplasm; GO:0070013 intracellular organelle lumen; GO:0098793 presynapse; GO:0005622 …	GO:0016627 oxidoreductase activity, acting on the CH-CH group of donors; GO:0042602 riboflavin reductase (NADPH) activity; GO:0016645 oxidoreductase activity, acting on the CH-NH group of donors; GO:0016646 oxidoreductase activity, acting on the CH-NH group of donors, NAD or NADP as acceptor; GO:0016628 oxidoreductase activity, acting on the CH-CH group of donors, NAD or NADP as acceptor; GO:0003…	K05901	BLVRB; biliverdin reductase / flavin reductase [EC:1.3.1.24 1.5.1.30]	hsa01100 Metabolic pathways - Homo sapiens (human); hsa00740 Riboflavin metabolism - Homo sapiens (human); hsa00860 Porphyrin and chlorophyll metabolism - Homo sapiens (human);	IPR016040;	NAD(P)-binding domain;
Ngly	P50895	439	N	Basal cell adhesion molecule	BCAM	Cluster1		1.55e-08	diff	1.014	1.102	0.915	0.949	-0.126	0.648	-1.832	extracellular	GO:0050794 regulation of cellular process; GO:0044700 single organism signaling; GO:0022610 biological adhesion; GO:0051716 cellular response to stimulus; GO:0007165 signal transduction; GO:0050789 regulation of biological process; GO:0007154 cell communication; GO:0031589 cell-substrate adhesion; GO:0007160 cell-matrix adhesion; GO:0007155 cell adhesion; GO:0044699 single-organism process; GO:00…	GO:0016020 membrane; GO:0031226 intrinsic component of plasma membrane; GO:0044421 extracellular region part; GO:0009897 external side of plasma membrane; GO:0071944 cell periphery; GO:0031982 vesicle; GO:0031224 intrinsic component of membrane; GO:0005887 integral component of plasma membrane; GO:0005623 cell; GO:0016021 integral component of membrane; GO:0005576 extracellular region; GO:0005886…	GO:0038023 signaling receptor activity; GO:0060089 molecular transducer activity; GO:0004872 receptor activity; GO:0043236 laminin binding; GO:0005488 binding; GO:0005055 laminin receptor activity; GO:0005515 protein binding; GO:0008022 protein C-terminus binding; GO:0004888 transmembrane signaling receptor activity; GO:0004871 signal transducer activity; GO:0050840 extracellular matrix binding; …	K06578			IPR003598; IPR007110; IPR013783; IPR013162; IPR003599; IPR013106;	Immunoglobulin subtype 2; Immunoglobulin-like domain; Immunoglobulin-like fold; CD80-like, immunoglobulin C2-set; Immunoglobulin subtype; Immunoglobulin V-set domain;
Ngly	Q13443	381	N	Disintegrin and metalloproteinase domain-containing protein 9	ADAM9	Cluster1		8.01e-09	diff	0.988	0.995	0.733	0.808	-0.087	0.712	-1.469	plasma membrane	GO:0044700 single organism signaling; GO:0030335 positive regulation of cell migration; GO:0045321 leukocyte activation; GO:0032270 positive regulation of cellular protein metabolic process; GO:0007166 cell surface receptor signaling pathway; GO:0060142 regulation of syncytium formation by plasma membrane fusion; GO:0009607 response to biotic stimulus; GO:0009913 epidermal cell differentiation; G…	GO:0016323 basolateral plasma membrane; GO:0016020 membrane; GO:0005615 extracellular space; GO:0044421 extracellular region part; GO:0009897 external side of plasma membrane; GO:0030054 cell junction; GO:0071944 cell periphery; GO:0031982 vesicle; GO:0031224 intrinsic component of membrane; GO:0005623 cell; GO:0070062 extracellular exosome; GO:0005925 focal adhesion; GO:0098590 plasma membrane r…	GO:0004222 metalloendopeptidase activity; GO:0008233 peptidase activity; GO:0005102 receptor binding; GO:0019901 protein kinase binding; GO:0043167 ion binding; GO:0044877 macromolecular complex binding; GO:0008237 metallopeptidase activity; GO:0016787 hydrolase activity; GO:0005515 protein binding; GO:0005178 integrin binding; GO:0019900 kinase binding; GO:0017124 SH3 domain binding; GO:0050840 …	K06834			IPR034027; IPR024079; IPR001762; IPR006586; IPR002870; IPR000742; IPR001590;	Reprolysin domain, adamalysin-type; Metallopeptidase, catalytic domain; Disintegrin domain; ADAM, cysteine-rich; Peptidase M12B, propeptide; EGF-like domain; Peptidase M12B, ADAM/reprolysin;
Ngly	P23276	94	N	Kell blood group glycoprotein	KEL	Cluster1		6.74e-07	diff	1.118	1.215	0.636	0.783	-0.126	0.449	-1.442	plasma membrane	GO:0014902 myotube differentiation; GO:0065008 regulation of biological quality; GO:0072503 cellular divalent inorganic cation homeostasis; GO:0048747 muscle fiber development; GO:0010960 magnesium ion homeostasis; GO:0007272 ensheathment of neurons; GO:0048869 cellular developmental process; GO:0022008 neurogenesis; GO:0044699 single-organism process; GO:0097746 regulation of blood vessel diamet…	GO:0016020 membrane; GO:0044464 cell part; GO:0071944 cell periphery; GO:0044425 membrane part; GO:0031224 intrinsic component of membrane; GO:0005623 cell; GO:0016021 integral component of membrane; GO:0005886 plasma membrane;	GO:0004175 endopeptidase activity; GO:0004222 metalloendopeptidase activity; GO:0008233 peptidase activity; GO:0003824 catalytic activity; GO:0005488 binding; GO:0043167 ion binding; GO:0046872 metal ion binding; GO:0043169 cation binding; GO:0070011 peptidase activity, acting on L-amino acid peptides; GO:0005515 protein binding; GO:0016787 hydrolase activity; GO:0008237 metallopeptidase activity;	K06577			IPR008753; IPR018497;	Peptidase M13, N-terminal domain; Peptidase M13, C-terminal domain;
Ngly	P23276	191	N	Kell blood group glycoprotein	KEL	Cluster1		9.6e-12	diff	1.228	1.273	0.865	0.834	-0.18	0.542	-1.944	plasma membrane	GO:0014902 myotube differentiation; GO:0065008 regulation of biological quality; GO:0072503 cellular divalent inorganic cation homeostasis; GO:0048747 muscle fiber development; GO:0010960 magnesium ion homeostasis; GO:0007272 ensheathment of neurons; GO:0048869 cellular developmental process; GO:0022008 neurogenesis; GO:0044699 single-organism process; GO:0097746 regulation of blood vessel diamet…	GO:0016020 membrane; GO:0044464 cell part; GO:0071944 cell periphery; GO:0044425 membrane part; GO:0031224 intrinsic component of membrane; GO:0005623 cell; GO:0016021 integral component of membrane; GO:0005886 plasma membrane;	GO:0004175 endopeptidase activity; GO:0004222 metalloendopeptidase activity; GO:0008233 peptidase activity; GO:0003824 catalytic activity; GO:0005488 binding; GO:0043167 ion binding; GO:0046872 metal ion binding; GO:0043169 cation binding; GO:0070011 peptidase activity, acting on L-amino acid peptides; GO:0005515 protein binding; GO:0016787 hydrolase activity; GO:0008237 metallopeptidase activity;	K06577			IPR008753; IPR018497;	Peptidase M13, N-terminal domain; Peptidase M13, C-terminal domain;
Ngly	P23276	345	N	Kell blood group glycoprotein	KEL	Cluster1		1.08e-11	diff	1.14	1.12	0.867	0.782	-0.133	0.59	-1.686	plasma membrane	GO:0014902 myotube differentiation; GO:0065008 regulation of biological quality; GO:0072503 cellular divalent inorganic cation homeostasis; GO:0048747 muscle fiber development; GO:0010960 magnesium ion homeostasis; GO:0007272 ensheathment of neurons; GO:0048869 cellular developmental process; GO:0022008 neurogenesis; GO:0044699 single-organism process; GO:0097746 regulation of blood vessel diamet…	GO:0016020 membrane; GO:0044464 cell part; GO:0071944 cell periphery; GO:0044425 membrane part; GO:0031224 intrinsic component of membrane; GO:0005623 cell; GO:0016021 integral component of membrane; GO:0005886 plasma membrane;	GO:0004175 endopeptidase activity; GO:0004222 metalloendopeptidase activity; GO:0008233 peptidase activity; GO:0003824 catalytic activity; GO:0005488 binding; GO:0043167 ion binding; GO:0046872 metal ion binding; GO:0043169 cation binding; GO:0070011 peptidase activity, acting on L-amino acid peptides; GO:0005515 protein binding; GO:0016787 hydrolase activity; GO:0008237 metallopeptidase activity;	K06577			IPR008753; IPR018497;	Peptidase M13, N-terminal domain; Peptidase M13, C-terminal domain;
Ngly	P23276	115	N	Kell blood group glycoprotein	KEL	Cluster1		2.68e-11	diff	1.077	1.132	0.935	0.814	-0.111	0.599	-1.774	plasma membrane	GO:0014902 myotube differentiation; GO:0065008 regulation of biological quality; GO:0072503 cellular divalent inorganic cation homeostasis; GO:0048747 muscle fiber development; GO:0010960 magnesium ion homeostasis; GO:0007272 ensheathment of neurons; GO:0048869 cellular developmental process; GO:0022008 neurogenesis; GO:0044699 single-organism process; GO:0097746 regulation of blood vessel diamet…	GO:0016020 membrane; GO:0044464 cell part; GO:0071944 cell periphery; GO:0044425 membrane part; GO:0031224 intrinsic component of membrane; GO:0005623 cell; GO:0016021 integral component of membrane; GO:0005886 plasma membrane;	GO:0004175 endopeptidase activity; GO:0004222 metalloendopeptidase activity; GO:0008233 peptidase activity; GO:0003824 catalytic activity; GO:0005488 binding; GO:0043167 ion binding; GO:0046872 metal ion binding; GO:0043169 cation binding; GO:0070011 peptidase activity, acting on L-amino acid peptides; GO:0005515 protein binding; GO:0016787 hydrolase activity; GO:0008237 metallopeptidase activity;	K06577			IPR008753; IPR018497;	Peptidase M13, N-terminal domain; Peptidase M13, C-terminal domain;
Ngly	P78310	201	N	Coxsackievirus and adenovirus receptor	CXADR	Cluster1		7.8e-09	diff	1.163	1.133	0.626	0.635	-0.049	0.88	-1.723	plasma membrane	GO:0044409 entry into host; GO:0044700 single organism signaling; GO:0065008 regulation of biological quality; GO:0045321 leukocyte activation; GO:0022414 reproductive process; GO:0098904 regulation of AV node cell action potential; GO:0008354 germ cell migration; GO:0098542 defense response to other organism; GO:0009607 response to biotic stimulus; GO:0042110 T cell activation; GO:0009605 respon…	GO:0016020 membrane; GO:0044421 extracellular region part; GO:0098857 membrane microdomain; GO:0005737 cytoplasm; GO:0032991 macromolecular complex; GO:0005887 integral component of plasma membrane; GO:0005913 cell-cell adherens junction; GO:0098858 actin-based cell projection; GO:0005623 cell; GO:0044422 organelle part; GO:0014704 intercalated disc; GO:0070160 occluding junction; GO:0005654 nucl…	GO:0005102 receptor binding; GO:0086082 cell adhesive protein binding involved in AV node cell-bundle of His cell communication; GO:0044877 macromolecular complex binding; GO:0005178 integrin binding; GO:0005515 protein binding; GO:0098632 protein binding involved in cell-cell adhesion; GO:0030165 PDZ domain binding; GO:0001618 virus receptor activity; GO:0086080 protein binding involved in heter…	K06788	CXADR; coxsackievirus and adenovirus receptor	hsa05416 Viral myocarditis - Homo sapiens (human);	IPR003598; IPR007110; IPR013783; IPR003599; IPR013106; IPR013151;	Immunoglobulin subtype 2; Immunoglobulin-like domain; Immunoglobulin-like fold; Immunoglobulin subtype; Immunoglobulin V-set domain; Immunoglobulin;
Ngly	P19256	169	N	Lymphocyte function-associated antigen 3	CD58	Cluster1		3.28e-11	diff	1.126	1.141	0.852	0.79	-0.138	0.559	-1.65	plasma membrane	GO:0045321 leukocyte activation; GO:0051674 localization of cell; GO:0071346 cellular response to interferon-gamma; GO:0051046 regulation of secretion; GO:0044699 single-organism process; GO:0034113 heterotypic cell-cell adhesion; GO:0071345 cellular response to cytokine stimulus; GO:0051234 establishment of localization; GO:0022610 biological adhesion; GO:0016337 single organismal cell-cell adhe…	GO:0016020 membrane; GO:0044421 extracellular region part; GO:0031090 organelle membrane; GO:0031410 cytoplasmic vesicle; GO:0071944 cell periphery; GO:0005737 cytoplasm; GO:0031982 vesicle; GO:0044433 cytoplasmic vesicle part; GO:0031224 intrinsic component of membrane; GO:0044424 intracellular part; GO:0005887 integral component of plasma membrane; GO:0005623 cell; GO:0044422 organelle part; GO…	GO:0005515 protein binding; GO:0005102 receptor binding; GO:0005488 binding;	K06492	CD58; CD58 antigen	hsa05169 Epstein-Barr virus infection - Homo sapiens (human); hsa04514 Cell adhesion molecules (CAMs) - Homo sapiens (human);	IPR007110; IPR013783;	Immunoglobulin-like domain; Immunoglobulin-like fold;
Ngly	P14415	118	N	Sodium/potassium-transporting ATPase subunit beta-2	ATP1B2	Cluster1		4.95e-11	diff	1.063	1.088	0.868	0.796	-0.073	0.685	-1.739	plasma membrane	GO:0044700 single organism signaling; GO:0086009 membrane repolarization; GO:0065008 regulation of biological quality; GO:0055075 potassium ion homeostasis; GO:0051674 localization of cell; GO:0090662 ATP hydrolysis coupled transmembrane transport; GO:0023051 regulation of signaling; GO:0044699 single-organism process; GO:0030004 cellular monovalent inorganic cation homeostasis; GO:1901018 positi…	GO:0016020 membrane; GO:0031226 intrinsic component of plasma membrane; GO:0016324 apical plasma membrane; GO:0071944 cell periphery; GO:0005737 cytoplasm; GO:0032991 macromolecular complex; GO:0031224 intrinsic component of membrane; GO:0044424 intracellular part; GO:0005887 integral component of plasma membrane; GO:1902495 transmembrane transporter complex; GO:0005623 cell; GO:0090533 cation-tr…	GO:0042625 ATPase coupled ion transmembrane transporter activity; GO:0008556 potassium-transporting ATPase activity; GO:0060589 nucleoside-triphosphatase regulator activity; GO:0015399 primary active transmembrane transporter activity; GO:0005391 sodium:potassium-exchanging ATPase activity; GO:0022892 substrate-specific transporter activity; GO:0016817 hydrolase activity, acting on acid anhydride…	K01540	ATP1B; sodium/potassium-transporting ATPase subunit beta	hsa04260 Cardiac muscle contraction - Homo sapiens (human); hsa04978 Mineral absorption - Homo sapiens (human); hsa04964 Proximal tubule bicarbonate reclamation - Homo sapiens (human); hsa04973 Carbohydrate digestion and absorption - Homo sapiens (human); hsa04022 cGMP-PKG signaling pathway - Homo sapiens (human); hsa04024 cAMP signaling pathway - Homo sapiens (human); hsa04919 Thyroid hormone si…
Ngly	P14415	238	N	Sodium/potassium-transporting ATPase subunit beta-2	ATP1B2	Cluster1		5.45e-12	diff	1.152	1.128	0.835	0.851	-0.195	0.716	-1.808	plasma membrane	GO:0044700 single organism signaling; GO:0086009 membrane repolarization; GO:0065008 regulation of biological quality; GO:0055075 potassium ion homeostasis; GO:0051674 localization of cell; GO:0090662 ATP hydrolysis coupled transmembrane transport; GO:0023051 regulation of signaling; GO:0044699 single-organism process; GO:0030004 cellular monovalent inorganic cation homeostasis; GO:1901018 positi…	GO:0016020 membrane; GO:0031226 intrinsic component of plasma membrane; GO:0016324 apical plasma membrane; GO:0071944 cell periphery; GO:0005737 cytoplasm; GO:0032991 macromolecular complex; GO:0031224 intrinsic component of membrane; GO:0044424 intracellular part; GO:0005887 integral component of plasma membrane; GO:1902495 transmembrane transporter complex; GO:0005623 cell; GO:0090533 cation-tr…	GO:0042625 ATPase coupled ion transmembrane transporter activity; GO:0008556 potassium-transporting ATPase activity; GO:0060589 nucleoside-triphosphatase regulator activity; GO:0015399 primary active transmembrane transporter activity; GO:0005391 sodium:potassium-exchanging ATPase activity; GO:0022892 substrate-specific transporter activity; GO:0016817 hydrolase activity, acting on acid anhydride…	K01540	ATP1B; sodium/potassium-transporting ATPase subunit beta	hsa04260 Cardiac muscle contraction - Homo sapiens (human); hsa04978 Mineral absorption - Homo sapiens (human); hsa04964 Proximal tubule bicarbonate reclamation - Homo sapiens (human); hsa04973 Carbohydrate digestion and absorption - Homo sapiens (human); hsa04022 cGMP-PKG signaling pathway - Homo sapiens (human); hsa04024 cAMP signaling pathway - Homo sapiens (human); hsa04919 Thyroid hormone si…
Ngly	O75326	258	N	Semaphorin-7A	SEMA7A	Cluster1		4.09e-11	diff	1.108	1.012	0.905	0.799	-0.079	0.654	-1.713	nucleus	GO:0044700 single organism signaling; GO:0001649 osteoblast differentiation; GO:0065008 regulation of biological quality; GO:0032270 positive regulation of cellular protein metabolic process; GO:0007166 cell surface receptor signaling pathway; GO:0007420 brain development; GO:0032989 cellular component morphogenesis; GO:0031347 regulation of defense response; GO:0045927 positive regulation of gro…	GO:0016020 membrane; GO:0009897 external side of plasma membrane; GO:0044459 plasma membrane part; GO:0044425 membrane part; GO:0044464 cell part; GO:0071944 cell periphery; GO:0031225 anchored component of membrane; GO:0031224 intrinsic component of membrane; GO:0009986 cell surface; GO:0005623 cell; GO:0005886 plasma membrane; GO:0098552 side of membrane;	GO:0050839 cell adhesion molecule binding; GO:0005102 receptor binding; GO:0005488 binding; GO:0044877 macromolecular complex binding; GO:0005515 protein binding; GO:0005178 integrin binding; GO:0032403 protein complex binding;	K06529	SEMA7; semaphorin 7	hsa04360 Axon guidance - Homo sapiens (human);	IPR007110; IPR013783; IPR015943; IPR016201; IPR001627;	Immunoglobulin-like domain; Immunoglobulin-like fold; WD40/YVTN repeat-like-containing domain; PSI domain; Sema domain;
Ngly	Q99808	48	N	Equilibrative nucleoside transporter 1	SLC29A1	Cluster1		5.12e-11	diff	1.065	1.07	0.829	0.905	-0.119	0.755	-1.825	plasma membrane	GO:0044700 single organism signaling; GO:0071331 cellular response to hexose stimulus; GO:0065008 regulation of biological quality; GO:0009746 response to hexose; GO:0048732 gland development; GO:0015862 uridine transport; GO:0007166 cell surface receptor signaling pathway; GO:0042593 glucose homeostasis; GO:0044699 single-organism process; GO:0009749 response to glucose; GO:0044237 cellular meta…	GO:0016323 basolateral plasma membrane; GO:0016020 membrane; GO:0031226 intrinsic component of plasma membrane; GO:0016324 apical plasma membrane; GO:0071944 cell periphery; GO:0031224 intrinsic component of membrane; GO:0005887 integral component of plasma membrane; GO:0005623 cell; GO:0016021 integral component of membrane; GO:0045202 synapse; GO:0005886 plasma membrane; GO:0044459 plasma membr…	GO:1901505 carbohydrate derivative transporter activity; GO:0022892 substrate-specific transporter activity; GO:0005337 nucleoside transmembrane transporter activity; GO:0005215 transporter activity; GO:0022857 transmembrane transporter activity; GO:0022891 substrate-specific transmembrane transporter activity; GO:0015932 nucleobase-containing compound transmembrane transporter activity;	K15014	SLC29A1_2_3; solute carrier family 29 (equilibrative nucleoside transporter), member 1/2/3	hsa05034 Alcoholism - Homo sapiens (human);	IPR020846;	Major facilitator superfamily domain;
Ngly	Q9Y4L1	931	N	Hypoxia up-regulated protein 1	HYOU1	Cluster1		3.73e-07	diff	0.906	1.021	0.856	0.683	-0.063	0.734	-1.455	endoplasmic reticulum	GO:0044700 single organism signaling; GO:0010941 regulation of cell death; GO:0009968 negative regulation of signal transduction; GO:0023051 regulation of signaling; GO:0043523 regulation of neuron apoptotic process; GO:0044699 single-organism process; GO:1905897 regulation of response to endoplasmic reticulum stress; GO:0030968 endoplasmic reticulum unfolded protein response; GO:0051234 establis…	GO:0005790 smooth endoplasmic reticulum; GO:0016020 membrane; GO:0044421 extracellular region part; GO:0005783 endoplasmic reticulum; GO:0031410 cytoplasmic vesicle; GO:0030054 cell junction; GO:0031982 vesicle; GO:0005737 cytoplasm; GO:0044433 cytoplasmic vesicle part; GO:0032991 macromolecular complex; GO:0044424 intracellular part; GO:0005623 cell; GO:0044422 organelle part; GO:0070062 extrace…	GO:0005524 ATP binding; GO:1901265 nucleoside phosphate binding; GO:0051087 chaperone binding; GO:0001882 nucleoside binding; GO:0043167 ion binding; GO:0005515 protein binding; GO:0000166 nucleotide binding; GO:0097159 organic cyclic compound binding; GO:1901363 heterocyclic compound binding; GO:0032549 ribonucleoside binding; GO:0097367 carbohydrate derivative binding; GO:0032553 ribonucleotide…	K09486	HYOU1; hypoxia up-regulated 1	hsa04141 Protein processing in endoplasmic reticulum - Homo sapiens (human);	IPR029048; IPR029047;	Heat shock protein 70kD, C-terminal domain; Heat shock protein 70kD, peptide-binding domain;
Ngly	P11279	103	N	Lysosome-associated membrane glycoprotein 1	LAMP1	Cluster1		3.11e-09	diff	0.783	0.704	0.56	0.558	0.219	1.131	-1.479	extracellular	GO:0044409 entry into host; GO:0060627 regulation of vesicle-mediated transport; GO:0044700 single organism signaling; GO:0002694 regulation of leukocyte activation; GO:0065008 regulation of biological quality; GO:0045321 leukocyte activation; GO:0031347 regulation of defense response; GO:0031343 positive regulation of cell killing; GO:0032879 regulation of localization; GO:0043321 regulation of …	GO:0016020 membrane; GO:0030425 dendrite; GO:0044421 extracellular region part; GO:0009897 external side of plasma membrane; GO:0031090 organelle membrane; GO:0005737 cytoplasm; GO:0044433 cytoplasmic vesicle part; GO:0043025 neuronal cell body; GO:0044754 autolysosome; GO:0005887 integral component of plasma membrane; GO:0005623 cell; GO:0044422 organelle part; GO:0070382 exocytic vesicle; GO:00…	GO:0060089 molecular transducer activity; GO:0004872 receptor activity; GO:0005488 binding; GO:0005515 protein binding; GO:0019904 protein domain specific binding; GO:0001618 virus receptor activity; GO:0019899 enzyme binding;	K06528	LAMP1_2; lysosomal-associated membrane protein 1/2	hsa04142 Lysosome - Homo sapiens (human); hsa05152 Tuberculosis - Homo sapiens (human); hsa04145 Phagosome - Homo sapiens (human); hsa04140 Autophagy - animal - Homo sapiens (human);
Ngly	P11166	45	N	Solute carrier family 2, facilitated glucose transporter member 1	SLC2A1	Cluster1		3.49e-08	diff	0.997	1.182	0.487	0.723	-0.094	0.348	-1.147	plasma membrane	GO:0044085 cellular component biogenesis; GO:0065008 regulation of biological quality; GO:0050796 regulation of insulin secretion; GO:0023051 regulation of signaling; GO:0044699 single-organism process; GO:0051046 regulation of secretion; GO:0009058 biosynthetic process; GO:0005984 disaccharide metabolic process; GO:0044237 cellular metabolic process; GO:0051234 establishment of localization; GO:…	GO:0016020 membrane; GO:0044421 extracellular region part; GO:0031090 organelle membrane; GO:0098857 membrane microdomain; GO:0099568 cytoplasmic region; GO:0005737 cytoplasm; GO:0005887 integral component of plasma membrane; GO:0005623 cell; GO:0044422 organelle part; GO:0043228 non-membrane-bounded organelle; GO:0070062 extracellular exosome; GO:0098590 plasma membrane region; GO:0005622 intrac…	GO:0055056 D-glucose transmembrane transporter activity; GO:0005355 glucose transmembrane transporter activity; GO:0043621 protein self-association; GO:0051119 sugar transmembrane transporter activity; GO:0042910 xenobiotic transporter activity; GO:1901476 carbohydrate transporter activity; GO:0022892 substrate-specific transporter activity; GO:0051183 vitamin transporter activity; GO:0005515 pro…	K07299	SLC2A1; MFS transporter, SP family, solute carrier family 2 (facilitated glucose transporter), member 1	hsa04920 Adipocytokine signaling pathway - Homo sapiens (human); hsa05200 Pathways in cancer - Homo sapiens (human); hsa04066 HIF-1 signaling pathway - Homo sapiens (human); hsa04922 Glucagon signaling pathway - Homo sapiens (human); hsa05230 Central carbon metabolism in cancer - Homo sapiens (human); hsa05211 Renal cell carcinoma - Homo sapiens (human); hsa05166 HTLV-I infection - Homo sapiens (…	IPR020846;	Major facilitator superfamily domain;
Ngly	Q8NBI5	56	N	Solute carrier family 43 member 3	SLC43A3	Cluster1		2.83e-06	diff	0.958	1.197	0.729	0.8	-0.112	0.665	-1.555	plasma membrane	GO:0006810 transport; GO:0055085 transmembrane transport; GO:0051179 localization; GO:0051234 establishment of localization;	GO:0031224 intrinsic component of membrane; GO:0016020 membrane; GO:0016021 integral component of membrane; GO:0044425 membrane part;		K08230			IPR020846;	Major facilitator superfamily domain;
Ngly	P29972	42	N	Aquaporin-1	AQP1	Cluster1		4.38e-12	diff	0.945	0.972	0.75	0.833	-0.123	0.74	-1.456	plasma membrane	GO:0010941 regulation of cell death; GO:0071384 cellular response to corticosteroid stimulus; GO:0046683 response to organophosphorus; GO:0030185 nitric oxide transport; GO:0044237 cellular metabolic process; GO:0048145 regulation of fibroblast proliferation; GO:0010466 negative regulation of peptidase activity; GO:0008152 metabolic process; GO:1901137 carbohydrate derivative biosynthetic process…	GO:0016323 basolateral plasma membrane; GO:0016020 membrane; GO:0098862 cluster of actin-based cell projections; GO:0044421 extracellular region part; GO:0016324 apical plasma membrane; GO:0005903 brush border; GO:0031090 organelle membrane; GO:0044216 other organism cell; GO:0071944 cell periphery; GO:0031982 vesicle; GO:0005737 cytoplasm; GO:0031224 intrinsic component of membrane; GO:0044424 i…	GO:0008519 ammonium transmembrane transporter activity; GO:0015168 glycerol transmembrane transporter activity; GO:1901476 carbohydrate transporter activity; GO:0022803 passive transmembrane transporter activity; GO:0022892 substrate-specific transporter activity; GO:0015077 monovalent inorganic cation transmembrane transporter activity; GO:0005515 protein binding; GO:0015267 channel activity; GO…	K09864	AQP1; aquaporin-1	hsa04924 Renin secretion - Homo sapiens (human); hsa04976 Bile secretion - Homo sapiens (human); hsa04964 Proximal tubule bicarbonate reclamation - Homo sapiens (human);	IPR023271;	Aquaporin-like;
Ngly	P00915	245	N	Carbonic anhydrase 1	CA1	Cluster1		9.67e-10	diff	1.018	1.03	0.866	0.867	-0.057	0.674	-1.723	cytoplasm	GO:0006810 transport; GO:0006820 anion transport; GO:0015711 organic anion transport; GO:0008152 metabolic process; GO:0006730 one-carbon metabolic process; GO:0006811 ion transport; GO:0044710 single-organism metabolic process; GO:0044281 small molecule metabolic process; GO:0015701 bicarbonate transport; GO:0044763 single-organism cellular process; GO:0044699 single-organism process; GO:0071702…	GO:0070062 extracellular exosome; GO:0043226 organelle; GO:0044421 extracellular region part; GO:0044464 cell part; GO:0005622 intracellular; GO:0005737 cytoplasm; GO:0031982 vesicle; GO:1903561 extracellular vesicle; GO:0044424 intracellular part; GO:0005829 cytosol; GO:0005623 cell; GO:0043227 membrane-bounded organelle; GO:0005576 extracellular region; GO:0043230 extracellular organelle; GO:00…	GO:0052689 carboxylic ester hydrolase activity; GO:0043167 ion binding; GO:0016829 lyase activity; GO:0016836 hydro-lyase activity; GO:0005515 protein binding; GO:0016787 hydrolase activity; GO:0008270 zinc ion binding; GO:0004089 carbonate dehydratase activity; GO:0016835 carbon-oxygen lyase activity; GO:0004064 arylesterase activity; GO:0046914 transition metal ion binding; GO:0003824 catalytic…	K01672	CA; carbonic anhydrase [EC:4.2.1.1]	hsa00910 Nitrogen metabolism - Homo sapiens (human);	IPR001148;	Alpha carbonic anhydrase;
Ngly	P00918	11	N	Carbonic anhydrase 2	CA2	Cluster1		4.26e-10	diff	1.258	1.224	0.867	0.83	-0.166	0.587	-1.986	cytoplasm	GO:0044700 single organism signaling; GO:0065008 regulation of biological quality; GO:1904385 cellular response to angiotensin; GO:0030641 regulation of cellular pH; GO:0030004 cellular monovalent inorganic cation homeostasis; GO:0032847 regulation of cellular pH reduction; GO:0044237 cellular metabolic process; GO:0032228 regulation of synaptic transmission, GABAergic; GO:0008152 metabolic proce…	GO:0016323 basolateral plasma membrane; GO:0016020 membrane; GO:0005615 extracellular space; GO:0044421 extracellular region part; GO:0071944 cell periphery; GO:0031982 vesicle; GO:0005737 cytoplasm; GO:0044424 intracellular part; GO:0098858 actin-based cell projection; GO:0005623 cell; GO:0070062 extracellular exosome; GO:0098590 plasma membrane region; GO:0043209 myelin sheath; GO:0044464 cell …	GO:0052689 carboxylic ester hydrolase activity; GO:0043167 ion binding; GO:0016829 lyase activity; GO:0005515 protein binding; GO:0016787 hydrolase activity; GO:0016836 hydro-lyase activity; GO:0008270 zinc ion binding; GO:0004089 carbonate dehydratase activity; GO:0016835 carbon-oxygen lyase activity; GO:0004064 arylesterase activity; GO:0046914 transition metal ion binding; GO:0003824 catalytic…	K18245	CA2; carbonic anhydrase 2 [EC:4.2.1.1]	hsa04966 Collecting duct acid secretion - Homo sapiens (human); hsa04976 Bile secretion - Homo sapiens (human); hsa04972 Pancreatic secretion - Homo sapiens (human); hsa00910 Nitrogen metabolism - Homo sapiens (human); hsa04964 Proximal tubule bicarbonate reclamation - Homo sapiens (human); hsa04971 Gastric acid secretion - Homo sapiens (human);	IPR001148;	Alpha carbonic anhydrase;
Ngly	Q16563	71	N	Synaptophysin-like protein 1	SYPL1	Cluster1		4.31e-09	diff	0.991	1.128	0.847	0.789	-0.154	0.671	-1.58	plasma membrane	GO:0044700 single organism signaling; GO:0006810 transport; GO:0007154 cell communication; GO:0007267 cell-cell signaling; GO:0099536 synaptic signaling; GO:0044763 single-organism cellular process; GO:0099537 trans-synaptic signaling; GO:0044699 single-organism process; GO:0098916 anterograde trans-synaptic signaling; GO:0023052 signaling; GO:0007268 chemical synaptic transmission; GO:0051179 lo…	GO:0030658 transport vesicle membrane; GO:0016020 membrane; GO:0044421 extracellular region part; GO:0031090 organelle membrane; GO:0031410 cytoplasmic vesicle; GO:0071944 cell periphery; GO:0005737 cytoplasm; GO:0031982 vesicle; GO:0044433 cytoplasmic vesicle part; GO:0031224 intrinsic component of membrane; GO:0044424 intracellular part; GO:0099501 exocytic vesicle membrane; GO:0005887 integral…	GO:0005215 transporter activity;				IPR008253;	Marvel domain;
Ngly	P49908	83	N	Selenoprotein P	SELENOP	Cluster1		2.11e-07	diff	0.744	0.732	0.798	0.602	0	0.475	-0.959	extracellular	GO:0000003 reproduction; GO:0044707 single-multicellular organism process; GO:0022414 reproductive process; GO:0007420 brain development; GO:0002576 platelet degranulation; GO:0044699 single-organism process; GO:0009791 post-embryonic development; GO:0050896 response to stimulus; GO:0044237 cellular metabolic process; GO:0051234 establishment of localization; GO:0007610 behavior; GO:0008152 metab…	GO:0034774 secretory granule lumen; GO:0042827 platelet dense granule; GO:0005615 extracellular space; GO:0044421 extracellular region part; GO:0031410 cytoplasmic vesicle; GO:0005737 cytoplasm; GO:0031982 vesicle; GO:0044433 cytoplasmic vesicle part; GO:0044424 intracellular part; GO:0005623 cell; GO:0044422 organelle part; GO:0031974 membrane-enclosed lumen; GO:0070062 extracellular exosome; GO…	GO:0008430 selenium binding; GO:0005488 binding;				IPR007672; IPR007671;	Selenoprotein P, C-terminal; Selenoprotein P, N-terminal;
Ngly	Q14773	68	N	Intercellular adhesion molecule 4	ICAM4	Cluster1		9.08e-07	diff	0.91	1.025	0.638	0.669	-0.084	0.625	-1.188	extracellular	GO:0016043 cellular component organization; GO:0044763 single-organism cellular process; GO:0098609 cell-cell adhesion; GO:0044699 single-organism process; GO:0050776 regulation of immune response; GO:0022610 biological adhesion; GO:0016337 single organismal cell-cell adhesion; GO:0050789 regulation of biological process; GO:0043062 extracellular structure organization; GO:0048583 regulation of r…	GO:0016020 membrane; GO:0031226 intrinsic component of plasma membrane; GO:0005615 extracellular space; GO:0044421 extracellular region part; GO:0071944 cell periphery; GO:0005737 cytoplasm; GO:0031224 intrinsic component of membrane; GO:0044424 intracellular part; GO:0005887 integral component of plasma membrane; GO:0005623 cell; GO:0016021 integral component of membrane; GO:0005576 extracellula…	GO:0050839 cell adhesion molecule binding; GO:0005102 receptor binding; GO:0005488 binding; GO:0044877 macromolecular complex binding; GO:0005515 protein binding; GO:0005178 integrin binding; GO:0032403 protein complex binding;	K06581			IPR013768; IPR007110; IPR013783; IPR003987;	Intercellular adhesion molecule, N-terminal; Immunoglobulin-like domain; Immunoglobulin-like fold; Intercellular adhesion molecule/vascular cell adhesion molecule, N-terminal;
Ngly	Q14773	78	N	Intercellular adhesion molecule 4	ICAM4	Cluster1		1.37e-06	diff	0.913	1.028	0.632	0.687	-0.091	0.629	-1.197	extracellular	GO:0016043 cellular component organization; GO:0044763 single-organism cellular process; GO:0098609 cell-cell adhesion; GO:0044699 single-organism process; GO:0050776 regulation of immune response; GO:0022610 biological adhesion; GO:0016337 single organismal cell-cell adhesion; GO:0050789 regulation of biological process; GO:0043062 extracellular structure organization; GO:0048583 regulation of r…	GO:0016020 membrane; GO:0031226 intrinsic component of plasma membrane; GO:0005615 extracellular space; GO:0044421 extracellular region part; GO:0071944 cell periphery; GO:0005737 cytoplasm; GO:0031224 intrinsic component of membrane; GO:0044424 intracellular part; GO:0005887 integral component of plasma membrane; GO:0005623 cell; GO:0016021 integral component of membrane; GO:0005576 extracellula…	GO:0050839 cell adhesion molecule binding; GO:0005102 receptor binding; GO:0005488 binding; GO:0044877 macromolecular complex binding; GO:0005515 protein binding; GO:0005178 integrin binding; GO:0032403 protein complex binding;	K06581			IPR013768; IPR007110; IPR013783; IPR003987;	Intercellular adhesion molecule, N-terminal; Immunoglobulin-like domain; Immunoglobulin-like fold; Intercellular adhesion molecule/vascular cell adhesion molecule, N-terminal;
Ngly	P02675	394	N	Fibrinogen beta chain	FGB	Cluster1		5.97e-08	diff	1.118	0.651	0.697	0.616	-0.201	0.713	-1.082	extracellular	GO:0044085 cellular component biogenesis; GO:0044700 single organism signaling; GO:0010941 regulation of cell death; GO:0098542 defense response to other organism; GO:0002793 positive regulation of peptide secretion; GO:0070555 response to interleukin-1; GO:0031347 regulation of defense response; GO:0043152 induction of bacterial agglutination; GO:0009607 response to biotic stimulus; GO:0042730 f…	GO:0034774 secretory granule lumen; GO:0016020 membrane; GO:0005615 extracellular space; GO:0044421 extracellular region part; GO:0005938 cell cortex; GO:0009897 external side of plasma membrane; GO:0031410 cytoplasmic vesicle; GO:0071944 cell periphery; GO:0031982 vesicle; GO:0005737 cytoplasm; GO:0099568 cytoplasmic region; GO:0044433 cytoplasmic vesicle part; GO:0032991 macromolecular complex;…	GO:0030674 protein binding, bridging; GO:0051087 chaperone binding; GO:0005102 receptor binding; GO:0005488 binding; GO:0005515 protein binding; GO:0060090 binding, bridging; GO:0005198 structural molecule activity;	K03904	FGB; fibrinogen beta chain	hsa04611 Platelet activation - Homo sapiens (human); hsa04610 Complement and coagulation cascades - Homo sapiens (human);	IPR002181; IPR012290; IPR014716; IPR014715;	Fibrinogen, alpha/beta/gamma chain, C-terminal globular domain; Fibrinogen, alpha/beta/gamma chain, coiled coil domain; Fibrinogen, alpha/beta/gamma chain, C-terminal globular, subdomain 1; Fibrinogen, alpha/beta/gamma chain, C-terminal globular, subdomain 2;
Ngly	P68871	20	N	Hemoglobin subunit beta	HBB	Cluster1		5.12e-11	diff	0.989	1.001	0.971	0.814	-0.213	0.683	-1.559	cytoplasm	GO:0044085 cellular component biogenesis; GO:0015671 oxygen transport; GO:0010941 regulation of cell death; GO:0007596 blood coagulation; GO:0065008 regulation of biological quality; GO:0045321 leukocyte activation; GO:0045428 regulation of nitric oxide biosynthetic process; GO:0070293 renal absorption; GO:0009891 positive regulation of biosynthetic process; GO:0044699 single-organism process; GO…	GO:1904724 tertiary granule lumen; GO:0005615 extracellular space; GO:0044421 extracellular region part; GO:0031410 cytoplasmic vesicle; GO:0005737 cytoplasm; GO:0031982 vesicle; GO:0044433 cytoplasmic vesicle part; GO:0032991 macromolecular complex; GO:0044424 intracellular part; GO:0005623 cell; GO:1904813 ficolin-1-rich granule lumen; GO:0044422 organelle part; GO:0070062 extracellular exosome…	GO:0005506 iron ion binding; GO:0019825 oxygen binding; GO:0043167 ion binding; GO:0022892 substrate-specific transporter activity; GO:0030492 hemoglobin binding; GO:0005515 protein binding; GO:1901363 heterocyclic compound binding; GO:0097159 organic cyclic compound binding; GO:0020037 heme binding; GO:0046914 transition metal ion binding; GO:0005488 binding; GO:0046872 metal ion binding; GO:004…	K13823	HBB; hemoglobin subunit beta	hsa05144 Malaria - Homo sapiens (human); hsa05143 African trypanosomiasis - Homo sapiens (human);	IPR009050; IPR000971; IPR012292;	Globin-like; Globin; Globin/Protoglobin;
Ngly	P68871	103	N	Hemoglobin subunit beta	HBB	Cluster1		6.35e-09	diff	0.981	1.138	0.78	0.817	-0.177	0.803	-1.642	cytoplasm	GO:0044085 cellular component biogenesis; GO:0015671 oxygen transport; GO:0010941 regulation of cell death; GO:0007596 blood coagulation; GO:0065008 regulation of biological quality; GO:0045321 leukocyte activation; GO:0045428 regulation of nitric oxide biosynthetic process; GO:0070293 renal absorption; GO:0009891 positive regulation of biosynthetic process; GO:0044699 single-organism process; GO…	GO:1904724 tertiary granule lumen; GO:0005615 extracellular space; GO:0044421 extracellular region part; GO:0031410 cytoplasmic vesicle; GO:0005737 cytoplasm; GO:0031982 vesicle; GO:0044433 cytoplasmic vesicle part; GO:0032991 macromolecular complex; GO:0044424 intracellular part; GO:0005623 cell; GO:1904813 ficolin-1-rich granule lumen; GO:0044422 organelle part; GO:0070062 extracellular exosome…	GO:0005506 iron ion binding; GO:0019825 oxygen binding; GO:0043167 ion binding; GO:0022892 substrate-specific transporter activity; GO:0030492 hemoglobin binding; GO:0005515 protein binding; GO:1901363 heterocyclic compound binding; GO:0097159 organic cyclic compound binding; GO:0020037 heme binding; GO:0046914 transition metal ion binding; GO:0005488 binding; GO:0046872 metal ion binding; GO:004…	K13823	HBB; hemoglobin subunit beta	hsa05144 Malaria - Homo sapiens (human); hsa05143 African trypanosomiasis - Homo sapiens (human);	IPR009050; IPR000971; IPR012292;	Globin-like; Globin; Globin/Protoglobin;
Ngly	P02042	20	N	Hemoglobin subunit delta	HBD	Cluster1		5.02e-08	diff	0.887	0.982	0.834	0.894	-0.124	0.727	-1.534	cytoplasm	GO:0015671 oxygen transport; GO:0044707 single-multicellular organism process; GO:0007596 blood coagulation; GO:0065008 regulation of biological quality; GO:0015669 gas transport; GO:0050878 regulation of body fluid levels; GO:0006950 response to stress; GO:0044699 single-organism process; GO:0050896 response to stimulus; GO:0032501 multicellular organismal process; GO:0007599 hemostasis; GO:0051…	GO:0072562 blood microparticle; GO:0044421 extracellular region part; GO:0005615 extracellular space; GO:0044464 cell part; GO:0005622 intracellular; GO:0005833 hemoglobin complex; GO:0005737 cytoplasm; GO:0032991 macromolecular complex; GO:0044445 cytosolic part; GO:0044424 intracellular part; GO:0043234 protein complex; GO:0005623 cell; GO:0005829 cytosol; GO:0005576 extracellular region; GO:00…	GO:0097159 organic cyclic compound binding; GO:1901363 heterocyclic compound binding; GO:0020037 heme binding; GO:0005506 iron ion binding; GO:0046914 transition metal ion binding; GO:0019825 oxygen binding; GO:0005488 binding; GO:0043167 ion binding; GO:0022892 substrate-specific transporter activity; GO:0046872 metal ion binding; GO:0043169 cation binding; GO:0005515 protein binding; GO:0005344…	K16151			IPR009050; IPR000971; IPR012292;	Globin-like; Globin; Globin/Protoglobin;
Ngly	P02724	45	N	Glycophorin-A	GYPA	Cluster1		4.95e-11	diff	1.076	0.918	0.972	0.677	-0.174	0.706	-1.495	plasma membrane	GO:0044409 entry into host; GO:0016477 cell migration; GO:0051674 localization of cell; GO:0051806 entry into cell of other organism involved in symbiotic interaction; GO:0019058 viral life cycle; GO:0044763 single-organism cellular process; GO:0044699 single-organism process; GO:0044403 symbiosis, encompassing mutualism through parasitism; GO:0002376 immune system process; GO:0044764 multi-organ…	GO:0016020 membrane; GO:0044421 extracellular region part; GO:0071944 cell periphery; GO:0031982 vesicle; GO:0031224 intrinsic component of membrane; GO:0005623 cell; GO:0016021 integral component of membrane; GO:0005576 extracellular region; GO:0005886 plasma membrane; GO:0043226 organelle; GO:0070062 extracellular exosome; GO:0044425 membrane part; GO:0044464 cell part; GO:1903561 extracellular…	GO:0060089 molecular transducer activity; GO:0005515 protein binding; GO:0004872 receptor activity; GO:0042802 identical protein binding; GO:0001618 virus receptor activity; GO:0005488 binding;	K06575	GYPA; glycophorin A	hsa05144 Malaria - Homo sapiens (human); hsa04640 Hematopoietic cell lineage - Homo sapiens (human);
Ngly	Q92508	2294	N	Piezo-type mechanosensitive ion channel component 1	PIEZO1	Cluster1		1.55e-09	diff	1.041	1.035	0.818	0.733	-0.128	0.595	-1.419	plasma membrane	GO:0050794 regulation of cellular process; GO:0065008 regulation of biological quality; GO:0033632 regulation of cell-cell adhesion mediated by integrin; GO:0071260 cellular response to mechanical stimulus; GO:0034220 ion transmembrane transport; GO:0009581 detection of external stimulus; GO:0009628 response to abiotic stimulus; GO:0033634 positive regulation of cell-cell adhesion mediated by int…	GO:0016020 membrane; GO:0042175 nuclear outer membrane-endoplasmic reticulum membrane network; GO:0005783 endoplasmic reticulum; GO:0031090 organelle membrane; GO:0071944 cell periphery; GO:0005737 cytoplasm; GO:0031224 intrinsic component of membrane; GO:0044424 intracellular part; GO:0005623 cell; GO:0044422 organelle part; GO:0098590 plasma membrane region; GO:0031256 leading edge membrane; GO…	GO:0008381 mechanically-gated ion channel activity; GO:0015075 ion transmembrane transporter activity; GO:0022838 substrate-specific channel activity; GO:0005261 cation channel activity; GO:0022803 passive transmembrane transporter activity; GO:0022892 substrate-specific transporter activity; GO:0022836 gated channel activity; GO:0005216 ion channel activity; GO:0008324 cation transmembrane trans…				IPR031805; IPR031334;	Piezo domain; Piezo non-specific cation channel, R-Ras-binding domain;
Ngly	Q92508	2331	N	Piezo-type mechanosensitive ion channel component 1	PIEZO1	Cluster1		2.23e-09	diff	0.948	1.048	0.766	0.757	-0.089	0.638	-1.403	plasma membrane	GO:0050794 regulation of cellular process; GO:0065008 regulation of biological quality; GO:0033632 regulation of cell-cell adhesion mediated by integrin; GO:0071260 cellular response to mechanical stimulus; GO:0034220 ion transmembrane transport; GO:0009581 detection of external stimulus; GO:0009628 response to abiotic stimulus; GO:0033634 positive regulation of cell-cell adhesion mediated by int…	GO:0016020 membrane; GO:0042175 nuclear outer membrane-endoplasmic reticulum membrane network; GO:0005783 endoplasmic reticulum; GO:0031090 organelle membrane; GO:0071944 cell periphery; GO:0005737 cytoplasm; GO:0031224 intrinsic component of membrane; GO:0044424 intracellular part; GO:0005623 cell; GO:0044422 organelle part; GO:0098590 plasma membrane region; GO:0031256 leading edge membrane; GO…	GO:0008381 mechanically-gated ion channel activity; GO:0015075 ion transmembrane transporter activity; GO:0022838 substrate-specific channel activity; GO:0005261 cation channel activity; GO:0022803 passive transmembrane transporter activity; GO:0022892 substrate-specific transporter activity; GO:0022836 gated channel activity; GO:0005216 ion channel activity; GO:0008324 cation transmembrane trans…				IPR031805; IPR031334;	Piezo domain; Piezo non-specific cation channel, R-Ras-binding domain;
Ngly	P22303	296	N	Acetylcholinesterase	ACHE	Cluster1		6.11e-09	diff	0.995	1.003	0.866	0.815	-0.094	0.642	-1.552	extracellular	GO:0044700 single organism signaling; GO:0044085 cellular component biogenesis; GO:0001649 osteoblast differentiation; GO:0065008 regulation of biological quality; GO:0045212 neurotransmitter receptor biosynthetic process; GO:0044255 cellular lipid metabolic process; GO:0044237 cellular metabolic process; GO:0032800 receptor biosynthetic process; GO:0008610 lipid biosynthetic process; GO:0022610 …	GO:0016020 membrane; GO:0005615 extracellular space; GO:0044421 extracellular region part; GO:0071944 cell periphery; GO:0030054 cell junction; GO:0005737 cytoplasm; GO:0031224 intrinsic component of membrane; GO:0044424 intracellular part; GO:0005623 cell; GO:0044420 extracellular matrix component; GO:0005604 basement membrane; GO:0005605 basal lamina; GO:0044425 membrane part; GO:0005622 intrac…	GO:0070405 ammonium ion binding; GO:0052689 carboxylic ester hydrolase activity; GO:0043621 protein self-association; GO:0004104 cholinesterase activity; GO:0043167 ion binding; GO:0046983 protein dimerization activity; GO:0044877 macromolecular complex binding; GO:0016787 hydrolase activity; GO:0005515 protein binding; GO:0033218 amide binding; GO:0050840 extracellular matrix binding; GO:0001540…	K01049	ACHE; acetylcholinesterase [EC:3.1.1.7]	hsa00564 Glycerophospholipid metabolism - Homo sapiens (human); hsa04725 Cholinergic synapse - Homo sapiens (human);	IPR014788; IPR029058; IPR002018;	Acetylcholinesterase, tetramerisation domain; Alpha/Beta hydrolase fold; Carboxylesterase, type B;
Ngly	P22303	381	N	Acetylcholinesterase	ACHE	Cluster1		7.39e-09	diff	1.053	1.016	0.801	0.742	-0.026	0.672	-1.565	extracellular	GO:0044700 single organism signaling; GO:0044085 cellular component biogenesis; GO:0001649 osteoblast differentiation; GO:0065008 regulation of biological quality; GO:0045212 neurotransmitter receptor biosynthetic process; GO:0044255 cellular lipid metabolic process; GO:0044237 cellular metabolic process; GO:0032800 receptor biosynthetic process; GO:0008610 lipid biosynthetic process; GO:0022610 …	GO:0016020 membrane; GO:0005615 extracellular space; GO:0044421 extracellular region part; GO:0071944 cell periphery; GO:0030054 cell junction; GO:0005737 cytoplasm; GO:0031224 intrinsic component of membrane; GO:0044424 intracellular part; GO:0005623 cell; GO:0044420 extracellular matrix component; GO:0005604 basement membrane; GO:0005605 basal lamina; GO:0044425 membrane part; GO:0005622 intrac…	GO:0070405 ammonium ion binding; GO:0052689 carboxylic ester hydrolase activity; GO:0043621 protein self-association; GO:0004104 cholinesterase activity; GO:0043167 ion binding; GO:0046983 protein dimerization activity; GO:0044877 macromolecular complex binding; GO:0016787 hydrolase activity; GO:0005515 protein binding; GO:0033218 amide binding; GO:0050840 extracellular matrix binding; GO:0001540…	K01049	ACHE; acetylcholinesterase [EC:3.1.1.7]	hsa00564 Glycerophospholipid metabolism - Homo sapiens (human); hsa04725 Cholinergic synapse - Homo sapiens (human);	IPR014788; IPR029058; IPR002018;	Acetylcholinesterase, tetramerisation domain; Alpha/Beta hydrolase fold; Carboxylesterase, type B;
Ngly	P04156	197	N	Major prion protein	PRNP	Cluster1		5.61e-10	diff	1.044	1.097	0.893	0.818	-0.114	0.675	-1.722	extracellular	GO:0044700 single organism signaling; GO:0044085 cellular component biogenesis; GO:1900271 regulation of long-term synaptic potentiation; GO:0002694 regulation of leukocyte activation; GO:0050672 negative regulation of lymphocyte proliferation; GO:0065008 regulation of biological quality; GO:0010941 regulation of cell death; GO:0032944 regulation of mononuclear cell proliferation; GO:0032270 posi…	GO:0016020 membrane; GO:0030425 dendrite; GO:0044421 extracellular region part; GO:0005783 endoplasmic reticulum; GO:0031090 organelle membrane; GO:0019898 extrinsic component of membrane; GO:0071944 cell periphery; GO:0098857 membrane microdomain; GO:0031982 vesicle; GO:0005737 cytoplasm; GO:0031224 intrinsic component of membrane; GO:0044424 intracellular part; GO:0005623 cell; GO:0032279 asymm…	GO:0043008 ATP-dependent protein binding; GO:0051087 chaperone binding; GO:0005521 lamin binding; GO:0043167 ion binding; GO:0015631 tubulin binding; GO:0005515 protein binding; GO:0033218 amide binding; GO:0005507 copper ion binding; GO:0004871 signal transducer activity; GO:0001540 beta-amyloid binding; GO:0060089 molecular transducer activity; GO:0004872 receptor activity; GO:0042802 identical…	K05634	PRNP; prion protein	hsa04216 Ferroptosis - Homo sapiens (human); hsa05020 Prion diseases - Homo sapiens (human);	IPR022416; IPR025860;	Prion/Doppel protein, beta-ribbon domain; Major prion protein N-terminal domain;
Ub	P62258	125	K	14-3-3 protein epsilon	YWHAE	Cluster2		0.000845	diff	0.552	-0.176	0.432	-0.64	-0.077	0.39	-0.236	cytoplasm	GO:0044700 single organism signaling; GO:0044085 cellular component biogenesis; GO:0010941 regulation of cell death; GO:0065008 regulation of biological quality; GO:0021766 hippocampus development; GO:0007420 brain development; GO:0060271 cilium assembly; GO:0021987 cerebral cortex development; GO:0044237 cellular metabolic process; GO:0010821 regulation of mitochondrion organization; GO:0015031 …	GO:0016020 membrane; GO:0044421 extracellular region part; GO:0031090 organelle membrane; GO:0031410 cytoplasmic vesicle; GO:0030054 cell junction; GO:0031982 vesicle; GO:0005737 cytoplasm; GO:0044433 cytoplasmic vesicle part; GO:0032991 macromolecular complex; GO:0044424 intracellular part; GO:0005623 cell; GO:0044422 organelle part; GO:0048770 pigment granule; GO:0043228 non-membrane-bounded or…	GO:0016597 amino acid binding; GO:0031625 ubiquitin protein ligase binding; GO:0050815 phosphoserine binding; GO:0005085 guanyl-nucleotide exchange factor activity; GO:0046983 protein dimerization activity; GO:0099106 ion channel regulator activity; GO:0005515 protein binding; GO:0098772 molecular function regulator; GO:0003823 antigen binding; GO:0097159 organic cyclic compound binding; GO:19013…	K06630	YWHAE; 14-3-3 protein epsilon	hsa04390 Hippo signaling pathway - Homo sapiens (human); hsa04151 PI3K-Akt signaling pathway - Homo sapiens (human); hsa04110 Cell cycle - Homo sapiens (human); hsa04722 Neurotrophin signaling pathway - Homo sapiens (human); hsa05169 Epstein-Barr virus infection - Homo sapiens (human); hsa04114 Oocyte meiosis - Homo sapiens (human); hsa05203 Viral carcinogenesis - Homo sapiens (human);	IPR023410;	14-3-3 domain;
Ub	Q15843	11	K	NEDD8	NEDD8	Cluster2		2.64e-08	diff	0.606	-0.116	0.387	-0.136	-0.286	0.071	-0.168	cytoplasm	GO:0044700 single organism signaling; GO:0070646 protein modification by small protein removal; GO:0007166 cell surface receptor signaling pathway; GO:0071560 cellular response to transforming growth factor beta stimulus; GO:0044699 single-organism process; GO:0071363 cellular response to growth factor stimulus; GO:0044237 cellular metabolic process; GO:2001141 regulation of RNA biosynthetic proc…	GO:0043229 intracellular organelle; GO:0044421 extracellular region part; GO:0005737 cytoplasm; GO:0031982 vesicle; GO:0044424 intracellular part; GO:0005829 cytosol; GO:0005623 cell; GO:0005576 extracellular region; GO:0043226 organelle; GO:0070062 extracellular exosome; GO:0043231 intracellular membrane-bounded organelle; GO:0005634 nucleus; GO:0005622 intracellular; GO:0044464 cell part; GO:19…	GO:0005515 protein binding; GO:0031625 ubiquitin protein ligase binding; GO:0044389 ubiquitin-like protein ligase binding; GO:0005488 binding; GO:0019899 enzyme binding;	K12158			IPR029071; IPR000626;	Ubiquitin-related domain; Ubiquitin domain;
Ub	Q15843	33	K	NEDD8	NEDD8	Cluster2		3.66e-07	diff	0.754	-0.297	0.185	-0.327	-0.23	0.34	-0.096	cytoplasm	GO:0044700 single organism signaling; GO:0070646 protein modification by small protein removal; GO:0007166 cell surface receptor signaling pathway; GO:0071560 cellular response to transforming growth factor beta stimulus; GO:0044699 single-organism process; GO:0071363 cellular response to growth factor stimulus; GO:0044237 cellular metabolic process; GO:2001141 regulation of RNA biosynthetic proc…	GO:0043229 intracellular organelle; GO:0044421 extracellular region part; GO:0005737 cytoplasm; GO:0031982 vesicle; GO:0044424 intracellular part; GO:0005829 cytosol; GO:0005623 cell; GO:0005576 extracellular region; GO:0043226 organelle; GO:0070062 extracellular exosome; GO:0043231 intracellular membrane-bounded organelle; GO:0005634 nucleus; GO:0005622 intracellular; GO:0044464 cell part; GO:19…	GO:0005515 protein binding; GO:0031625 ubiquitin protein ligase binding; GO:0044389 ubiquitin-like protein ligase binding; GO:0005488 binding; GO:0019899 enzyme binding;	K12158			IPR029071; IPR000626;	Ubiquitin-related domain; Ubiquitin domain;
Ub	Q15843	48	K	NEDD8	NEDD8	Cluster2		3.39e-11	diff	0.772	-0.183	0.242	-0.323	-0.228	0.188	-0.101	cytoplasm	GO:0044700 single organism signaling; GO:0070646 protein modification by small protein removal; GO:0007166 cell surface receptor signaling pathway; GO:0071560 cellular response to transforming growth factor beta stimulus; GO:0044699 single-organism process; GO:0071363 cellular response to growth factor stimulus; GO:0044237 cellular metabolic process; GO:2001141 regulation of RNA biosynthetic proc…	GO:0043229 intracellular organelle; GO:0044421 extracellular region part; GO:0005737 cytoplasm; GO:0031982 vesicle; GO:0044424 intracellular part; GO:0005829 cytosol; GO:0005623 cell; GO:0005576 extracellular region; GO:0043226 organelle; GO:0070062 extracellular exosome; GO:0043231 intracellular membrane-bounded organelle; GO:0005634 nucleus; GO:0005622 intracellular; GO:0044464 cell part; GO:19…	GO:0005515 protein binding; GO:0031625 ubiquitin protein ligase binding; GO:0044389 ubiquitin-like protein ligase binding; GO:0005488 binding; GO:0019899 enzyme binding;	K12158			IPR029071; IPR000626;	Ubiquitin-related domain; Ubiquitin domain;
Ub	Q15843	54	K	NEDD8	NEDD8	Cluster2		7.83e-08	diff	0.822	-0.123	0.146	-0.317	-0.214	0.09	-0.056	cytoplasm	GO:0044700 single organism signaling; GO:0070646 protein modification by small protein removal; GO:0007166 cell surface receptor signaling pathway; GO:0071560 cellular response to transforming growth factor beta stimulus; GO:0044699 single-organism process; GO:0071363 cellular response to growth factor stimulus; GO:0044237 cellular metabolic process; GO:2001141 regulation of RNA biosynthetic proc…	GO:0043229 intracellular organelle; GO:0044421 extracellular region part; GO:0005737 cytoplasm; GO:0031982 vesicle; GO:0044424 intracellular part; GO:0005829 cytosol; GO:0005623 cell; GO:0005576 extracellular region; GO:0043226 organelle; GO:0070062 extracellular exosome; GO:0043231 intracellular membrane-bounded organelle; GO:0005634 nucleus; GO:0005622 intracellular; GO:0044464 cell part; GO:19…	GO:0005515 protein binding; GO:0031625 ubiquitin protein ligase binding; GO:0044389 ubiquitin-like protein ligase binding; GO:0005488 binding; GO:0019899 enzyme binding;	K12158			IPR029071; IPR000626;	Ubiquitin-related domain; Ubiquitin domain;
Ub	P68036	73	K	Ubiquitin-conjugating enzyme E2 L3	UBE2L3	Cluster2		3e-06	diff	0.747	-0.6	-0.451	-0.432	0.222	-0.097	0.672	cyto_nucl	GO:0032270 positive regulation of cellular protein metabolic process; GO:1903955 positive regulation of protein targeting to mitochondrion; GO:0097659 nucleic acid-templated transcription; GO:1903533 regulation of protein targeting; GO:0051443 positive regulation of ubiquitin-protein transferase activity; GO:0071384 cellular response to corticosteroid stimulus; GO:0044237 cellular metabolic proce…	GO:0043229 intracellular organelle; GO:0044421 extracellular region part; GO:0044446 intracellular organelle part; GO:0031982 vesicle; GO:0005737 cytoplasm; GO:0032991 macromolecular complex; GO:0031981 nuclear lumen; GO:0044424 intracellular part; GO:1990234 transferase complex; GO:0005829 cytosol; GO:0005623 cell; GO:0005576 extracellular region; GO:0044422 organelle part; GO:0031974 membrane-e…	GO:0097027 ubiquitin-protein transferase activator activity; GO:1901265 nucleoside phosphate binding; GO:0031625 ubiquitin protein ligase binding; GO:0005515 protein binding; GO:0098772 molecular function regulator; GO:0055106 ubiquitin-protein transferase regulator activity; GO:1901363 heterocyclic compound binding; GO:0097159 organic cyclic compound binding; GO:0032553 ribonucleotide binding; G…	K04552	UBE2L3; ubiquitin-conjugating enzyme E2 L3 [EC:2.3.2.23]	hsa04120 Ubiquitin mediated proteolysis - Homo sapiens (human); hsa05012 Parkinson's disease - Homo sapiens (human);	IPR016135; IPR000608;	Ubiquitin-conjugating enzyme/RWD-like; Ubiquitin-conjugating enzyme E2;
Ub	P61088	82	K	Ubiquitin-conjugating enzyme E2 N	UBE2N	Cluster2		2.81e-06	diff	0.687	-0.312	-0.13	-0.009	0.249	-0.129	-0.079	mitochondria	GO:0044700 single organism signaling; GO:0032270 positive regulation of cellular protein metabolic process; GO:0002220 innate immune response activating cell surface receptor signaling pathway; GO:0007166 cell surface receptor signaling pathway; GO:0006289 nucleotide-excision repair; GO:0051443 positive regulation of ubiquitin-protein transferase activity; GO:0035872 nucleotide-binding domain, le…	GO:0044421 extracellular region part; GO:0031982 vesicle; GO:0005737 cytoplasm; GO:0032991 macromolecular complex; GO:0044424 intracellular part; GO:0005623 cell; GO:0044422 organelle part; GO:0043228 non-membrane-bounded organelle; GO:0031974 membrane-enclosed lumen; GO:0070062 extracellular exosome; GO:0035370 UBC13-UEV1A complex; GO:0005654 nucleoplasm; GO:1902494 catalytic complex; GO:0070013…	GO:1901265 nucleoside phosphate binding; GO:0031625 ubiquitin protein ligase binding; GO:0005515 protein binding; GO:0032182 ubiquitin-like protein binding; GO:1901363 heterocyclic compound binding; GO:0097159 organic cyclic compound binding; GO:0061630 ubiquitin protein ligase activity; GO:0032553 ribonucleotide binding; GO:0003824 catalytic activity; GO:0005488 binding; GO:0032550 purine ribonu…	K10580	UBE2N; ubiquitin-conjugating enzyme E2 N [EC:2.3.2.23]	hsa04120 Ubiquitin mediated proteolysis - Homo sapiens (human);	IPR016135; IPR000608;	Ubiquitin-conjugating enzyme/RWD-like; Ubiquitin-conjugating enzyme E2;
Ub	P61088	74	K	Ubiquitin-conjugating enzyme E2 N	UBE2N	Cluster2		1.12e-09	diff	1.083	-0.585	-0.388	0.159	0.156	-0.149	-0.38	mitochondria	GO:0044700 single organism signaling; GO:0032270 positive regulation of cellular protein metabolic process; GO:0002220 innate immune response activating cell surface receptor signaling pathway; GO:0007166 cell surface receptor signaling pathway; GO:0006289 nucleotide-excision repair; GO:0051443 positive regulation of ubiquitin-protein transferase activity; GO:0035872 nucleotide-binding domain, le…	GO:0044421 extracellular region part; GO:0031982 vesicle; GO:0005737 cytoplasm; GO:0032991 macromolecular complex; GO:0044424 intracellular part; GO:0005623 cell; GO:0044422 organelle part; GO:0043228 non-membrane-bounded organelle; GO:0031974 membrane-enclosed lumen; GO:0070062 extracellular exosome; GO:0035370 UBC13-UEV1A complex; GO:0005654 nucleoplasm; GO:1902494 catalytic complex; GO:0070013…	GO:1901265 nucleoside phosphate binding; GO:0031625 ubiquitin protein ligase binding; GO:0005515 protein binding; GO:0032182 ubiquitin-like protein binding; GO:1901363 heterocyclic compound binding; GO:0097159 organic cyclic compound binding; GO:0061630 ubiquitin protein ligase activity; GO:0032553 ribonucleotide binding; GO:0003824 catalytic activity; GO:0005488 binding; GO:0032550 purine ribonu…	K10580	UBE2N; ubiquitin-conjugating enzyme E2 N [EC:2.3.2.23]	hsa04120 Ubiquitin mediated proteolysis - Homo sapiens (human);	IPR016135; IPR000608;	Ubiquitin-conjugating enzyme/RWD-like; Ubiquitin-conjugating enzyme E2;
Ub	P02730	757	K	Band 3 anion transport protein	SLC4A1	Cluster2		3.64e-07	diff	0.904	-0.524	-0.066	0.064	-0.221	-0.11	0.13	plasma membrane	GO:0098661 inorganic anion transmembrane transport; GO:0065008 regulation of biological quality; GO:0034220 ion transmembrane transport; GO:0006885 regulation of pH; GO:0030003 cellular cation homeostasis; GO:0030641 regulation of cellular pH; GO:0030004 cellular monovalent inorganic cation homeostasis; GO:0044699 single-organism process; GO:0006821 chloride transport; GO:0055082 cellular chemica…	GO:0016323 basolateral plasma membrane; GO:0016020 membrane; GO:0005615 extracellular space; GO:0044421 extracellular region part; GO:0005938 cell cortex; GO:0071944 cell periphery; GO:0030016 myofibril; GO:0031982 vesicle; GO:0005737 cytoplasm; GO:0099568 cytoplasmic region; GO:0030863 cortical cytoskeleton; GO:0031224 intrinsic component of membrane; GO:0099512 supramolecular fiber; GO:0044424 …	GO:0022804 active transmembrane transporter activity; GO:0015291 secondary active transmembrane transporter activity; GO:0005452 inorganic anion exchanger activity; GO:0015075 ion transmembrane transporter activity; GO:0046983 protein dimerization activity; GO:0015106 bicarbonate transmembrane transporter activity; GO:0015301 anion:anion antiporter activity; GO:0022892 substrate-specific transpor…	K06573	SLC4A1; solute carrier family 4 (anion exchanger), member 1	hsa04966 Collecting duct acid secretion - Homo sapiens (human);	IPR011531; IPR013769; IPR016152;	Bicarbonate transporter, C-terminal; Band 3 cytoplasmic domain; Phosphotransferase/anion transporter;
Ub	P63261	61	K	Actin, cytoplasmic 2	ACTG1	Cluster2		1.94e-12	diff	1.777	-0.101	-0.309	-0.418	-0.499	-0.947	-0.631	cytoskeleton	GO:0044700 single organism signaling; GO:0044085 cellular component biogenesis; GO:0007596 blood coagulation; GO:0065008 regulation of biological quality; GO:0007166 cell surface receptor signaling pathway; GO:0038094 Fc-gamma receptor signaling pathway; GO:0048869 cellular developmental process; GO:0032989 cellular component morphogenesis; GO:0044699 single-organism process; GO:0048871 multicell…	GO:0016020 membrane; GO:0005615 extracellular space; GO:0044421 extracellular region part; GO:0071944 cell periphery; GO:0030054 cell junction; GO:0030016 myofibril; GO:0031982 vesicle; GO:0005737 cytoplasm; GO:0032991 macromolecular complex; GO:0044424 intracellular part; GO:0099512 supramolecular fiber; GO:0005623 cell; GO:0099080 supramolecular complex; GO:0044422 organelle part; GO:0043228 no…	GO:0005524 ATP binding; GO:1901265 nucleoside phosphate binding; GO:0031625 ubiquitin protein ligase binding; GO:0001882 nucleoside binding; GO:0043167 ion binding; GO:0005515 protein binding; GO:0000166 nucleotide binding; GO:0097159 organic cyclic compound binding; GO:1901363 heterocyclic compound binding; GO:0032549 ribonucleoside binding; GO:0097367 carbohydrate derivative binding; GO:0042802…	K05692	ACTB_G1; actin beta/gamma 1	hsa04921 Oxytocin signaling pathway - Homo sapiens (human); hsa05100 Bacterial invasion of epithelial cells - Homo sapiens (human); hsa05132 Salmonella infection - Homo sapiens (human); hsa04015 Rap1 signaling pathway - Homo sapiens (human); hsa04210 Apoptosis - Homo sapiens (human); hsa04530 Tight junction - Homo sapiens (human); hsa05130 Pathogenic Escherichia coli infection - Homo sapiens (hum…
Ub	P16157	545	K	Ankyrin-1	ANK1	Cluster2		9.79e-08	diff	0.665	-0.291	0.32	-0.242	-0.175	0.173	-0.067	nucleus	GO:0044700 single organism signaling; GO:0010256 endomembrane system organization; GO:0035088 establishment or maintenance of apical/basal cell polarity; GO:0044699 single-organism process; GO:0090002 establishment of protein localization to plasma membrane; GO:0015031 protein transport; GO:0051234 establishment of localization; GO:0051130 positive regulation of cellular component organization; G…	GO:0016323 basolateral plasma membrane; GO:0016020 membrane; GO:0005783 endoplasmic reticulum; GO:0071944 cell periphery; GO:0030016 myofibril; GO:0005737 cytoplasm; GO:0099512 supramolecular fiber; GO:0044424 intracellular part; GO:0030018 Z disc; GO:0099080 supramolecular complex; GO:0016528 sarcoplasm; GO:0005623 cell; GO:0031674 I band; GO:0044422 organelle part; GO:0032589 neuron projection …	GO:0030674 protein binding, bridging; GO:0008092 cytoskeletal protein binding; GO:0005200 structural constituent of cytoskeleton; GO:0051117 ATPase binding; GO:0008093 cytoskeletal adaptor activity; GO:0005488 binding; GO:0060090 binding, bridging; GO:0005515 protein binding; GO:0005198 structural molecule activity; GO:0019899 enzyme binding; GO:0030507 spectrin binding;	K10380	ANK; ankyrin	hsa05205 Proteoglycans in cancer - Homo sapiens (human);	IPR000906; IPR000488; IPR020683; IPR011029;	ZU5 domain; Death domain; Ankyrin repeat-containing domain; Death-like domain;
Ub	P00918	153	K	Carbonic anhydrase 2	CA2	Cluster2		2.18e-05	diff	0.473	0.317	0.262	-0.385	-0.229	-0.478	0.284	cytoplasm	GO:0044700 single organism signaling; GO:0065008 regulation of biological quality; GO:1904385 cellular response to angiotensin; GO:0030641 regulation of cellular pH; GO:0030004 cellular monovalent inorganic cation homeostasis; GO:0032847 regulation of cellular pH reduction; GO:0044237 cellular metabolic process; GO:0032228 regulation of synaptic transmission, GABAergic; GO:0008152 metabolic proce…	GO:0016323 basolateral plasma membrane; GO:0016020 membrane; GO:0005615 extracellular space; GO:0044421 extracellular region part; GO:0071944 cell periphery; GO:0031982 vesicle; GO:0005737 cytoplasm; GO:0044424 intracellular part; GO:0098858 actin-based cell projection; GO:0005623 cell; GO:0070062 extracellular exosome; GO:0098590 plasma membrane region; GO:0043209 myelin sheath; GO:0044464 cell …	GO:0052689 carboxylic ester hydrolase activity; GO:0043167 ion binding; GO:0016829 lyase activity; GO:0005515 protein binding; GO:0016787 hydrolase activity; GO:0016836 hydro-lyase activity; GO:0008270 zinc ion binding; GO:0004089 carbonate dehydratase activity; GO:0016835 carbon-oxygen lyase activity; GO:0004064 arylesterase activity; GO:0046914 transition metal ion binding; GO:0003824 catalytic…	K18245	CA2; carbonic anhydrase 2 [EC:4.2.1.1]	hsa04966 Collecting duct acid secretion - Homo sapiens (human); hsa04976 Bile secretion - Homo sapiens (human); hsa04972 Pancreatic secretion - Homo sapiens (human); hsa00910 Nitrogen metabolism - Homo sapiens (human); hsa04964 Proximal tubule bicarbonate reclamation - Homo sapiens (human); hsa04971 Gastric acid secretion - Homo sapiens (human);	IPR001148;	Alpha carbonic anhydrase;
Ub	P00918	80	K	Carbonic anhydrase 2	CA2	Cluster2		2.6e-08	diff	0.872	0.158	-0.101	-0.177	-0.157	-0.438	0.043	cytoplasm	GO:0044700 single organism signaling; GO:0065008 regulation of biological quality; GO:1904385 cellular response to angiotensin; GO:0030641 regulation of cellular pH; GO:0030004 cellular monovalent inorganic cation homeostasis; GO:0032847 regulation of cellular pH reduction; GO:0044237 cellular metabolic process; GO:0032228 regulation of synaptic transmission, GABAergic; GO:0008152 metabolic proce…	GO:0016323 basolateral plasma membrane; GO:0016020 membrane; GO:0005615 extracellular space; GO:0044421 extracellular region part; GO:0071944 cell periphery; GO:0031982 vesicle; GO:0005737 cytoplasm; GO:0044424 intracellular part; GO:0098858 actin-based cell projection; GO:0005623 cell; GO:0070062 extracellular exosome; GO:0098590 plasma membrane region; GO:0043209 myelin sheath; GO:0044464 cell …	GO:0052689 carboxylic ester hydrolase activity; GO:0043167 ion binding; GO:0016829 lyase activity; GO:0005515 protein binding; GO:0016787 hydrolase activity; GO:0016836 hydro-lyase activity; GO:0008270 zinc ion binding; GO:0004089 carbonate dehydratase activity; GO:0016835 carbon-oxygen lyase activity; GO:0004064 arylesterase activity; GO:0046914 transition metal ion binding; GO:0003824 catalytic…	K18245	CA2; carbonic anhydrase 2 [EC:4.2.1.1]	hsa04966 Collecting duct acid secretion - Homo sapiens (human); hsa04976 Bile secretion - Homo sapiens (human); hsa04972 Pancreatic secretion - Homo sapiens (human); hsa00910 Nitrogen metabolism - Homo sapiens (human); hsa04964 Proximal tubule bicarbonate reclamation - Homo sapiens (human); hsa04971 Gastric acid secretion - Homo sapiens (human);	IPR001148;	Alpha carbonic anhydrase;
Ub	P00918	171	K	Carbonic anhydrase 2	CA2	Cluster2		3.33e-08	diff	1.203	-0.035	-0.033	-0.231	-0.245	-0.763	-0.009	cytoplasm	GO:0044700 single organism signaling; GO:0065008 regulation of biological quality; GO:1904385 cellular response to angiotensin; GO:0030641 regulation of cellular pH; GO:0030004 cellular monovalent inorganic cation homeostasis; GO:0032847 regulation of cellular pH reduction; GO:0044237 cellular metabolic process; GO:0032228 regulation of synaptic transmission, GABAergic; GO:0008152 metabolic proce…	GO:0016323 basolateral plasma membrane; GO:0016020 membrane; GO:0005615 extracellular space; GO:0044421 extracellular region part; GO:0071944 cell periphery; GO:0031982 vesicle; GO:0005737 cytoplasm; GO:0044424 intracellular part; GO:0098858 actin-based cell projection; GO:0005623 cell; GO:0070062 extracellular exosome; GO:0098590 plasma membrane region; GO:0043209 myelin sheath; GO:0044464 cell …	GO:0052689 carboxylic ester hydrolase activity; GO:0043167 ion binding; GO:0016829 lyase activity; GO:0005515 protein binding; GO:0016787 hydrolase activity; GO:0016836 hydro-lyase activity; GO:0008270 zinc ion binding; GO:0004089 carbonate dehydratase activity; GO:0016835 carbon-oxygen lyase activity; GO:0004064 arylesterase activity; GO:0046914 transition metal ion binding; GO:0003824 catalytic…	K18245	CA2; carbonic anhydrase 2 [EC:4.2.1.1]	hsa04966 Collecting duct acid secretion - Homo sapiens (human); hsa04976 Bile secretion - Homo sapiens (human); hsa04972 Pancreatic secretion - Homo sapiens (human); hsa00910 Nitrogen metabolism - Homo sapiens (human); hsa04964 Proximal tubule bicarbonate reclamation - Homo sapiens (human); hsa04971 Gastric acid secretion - Homo sapiens (human);	IPR001148;	Alpha carbonic anhydrase;
Ph	Q13442	63	S	28 kDa heat- and acid-stable phosphoprotein	PDAP1	Cluster2		1.08e-12	diff	0.863	-0.192	-0.072	-0.225	-0.256	-0.106	-0.234	nucleus	GO:0050794 regulation of cellular process; GO:0044700 single organism signaling; GO:0045321 leukocyte activation; GO:0002283 neutrophil activation involved in immune response; GO:0002252 immune effector process; GO:0044699 single-organism process; GO:0050896 response to stimulus; GO:0051234 establishment of localization; GO:0007165 signal transduction; GO:0002275 myeloid cell activation involved …	GO:0043229 intracellular organelle; GO:0097708 intracellular vesicle; GO:0031410 cytoplasmic vesicle; GO:0005737 cytoplasm; GO:0044446 intracellular organelle part; GO:0031982 vesicle; GO:0044433 cytoplasmic vesicle part; GO:0012505 endomembrane system; GO:0044424 intracellular part; GO:0005623 cell; GO:0005576 extracellular region; GO:1904813 ficolin-1-rich granule lumen; GO:0044422 organelle pa…	GO:0097159 organic cyclic compound binding; GO:1901363 heterocyclic compound binding; GO:0003723 RNA binding; GO:0005488 binding; GO:0003676 nucleic acid binding;				IPR019380;	Casein kinase substrate, phosphoprotein PP28;
Ph	Q13442	60	S	28 kDa heat- and acid-stable phosphoprotein	PDAP1	Cluster2		3.19e-13	diff	0.876	-0.184	-0.066	-0.23	-0.267	-0.119	-0.238	nucleus	GO:0050794 regulation of cellular process; GO:0044700 single organism signaling; GO:0045321 leukocyte activation; GO:0002283 neutrophil activation involved in immune response; GO:0002252 immune effector process; GO:0044699 single-organism process; GO:0050896 response to stimulus; GO:0051234 establishment of localization; GO:0007165 signal transduction; GO:0002275 myeloid cell activation involved …	GO:0043229 intracellular organelle; GO:0097708 intracellular vesicle; GO:0031410 cytoplasmic vesicle; GO:0005737 cytoplasm; GO:0044446 intracellular organelle part; GO:0031982 vesicle; GO:0044433 cytoplasmic vesicle part; GO:0012505 endomembrane system; GO:0044424 intracellular part; GO:0005623 cell; GO:0005576 extracellular region; GO:1904813 ficolin-1-rich granule lumen; GO:0044422 organelle pa…	GO:0097159 organic cyclic compound binding; GO:1901363 heterocyclic compound binding; GO:0003723 RNA binding; GO:0005488 binding; GO:0003676 nucleic acid binding;				IPR019380;	Casein kinase substrate, phosphoprotein PP28;
Ph	P05386	101	S	60S acidic ribosomal protein P1	RPLP1	Cluster2		0.00637	diff	0.517	0.332	-1.424	0.036	-0.248	0.06	0.122	mitochondria	GO:0044085 cellular component biogenesis; GO:0022613 ribonucleoprotein complex biogenesis; GO:0032270 positive regulation of cellular protein metabolic process; GO:0006518 peptide metabolic process; GO:0044237 cellular metabolic process; GO:0015031 protein transport; GO:0008152 metabolic process; GO:0044033 multi-organism metabolic process; GO:0002181 cytoplasmic translation; GO:0070972 protein l…	GO:0044421 extracellular region part; GO:0030054 cell junction; GO:0031982 vesicle; GO:0005737 cytoplasm; GO:0032991 macromolecular complex; GO:0044424 intracellular part; GO:0005623 cell; GO:0044422 organelle part; GO:0043228 non-membrane-bounded organelle; GO:0070062 extracellular exosome; GO:0005925 focal adhesion; GO:0044391 ribosomal subunit; GO:0005622 intracellular; GO:0044464 cell part; G…	GO:0019209 kinase activator activity; GO:0030295 protein kinase activator activity; GO:0030234 enzyme regulator activity; GO:0005488 binding; GO:0005515 protein binding; GO:0019207 kinase regulator activity; GO:0019887 protein kinase regulator activity; GO:0098772 molecular function regulator; GO:0003735 structural constituent of ribosome; GO:0005198 structural molecule activity; GO:0008047 enzym…	K02942	RP-LP1; large subunit ribosomal protein LP1	hsa03010 Ribosome - Homo sapiens (human);
Ph	P05386	104	S	60S acidic ribosomal protein P1	RPLP1	Cluster2		0.00637	diff	0.517	0.332	-1.424	0.036	-0.248	0.06	0.122	mitochondria	GO:0044085 cellular component biogenesis; GO:0022613 ribonucleoprotein complex biogenesis; GO:0032270 positive regulation of cellular protein metabolic process; GO:0006518 peptide metabolic process; GO:0044237 cellular metabolic process; GO:0015031 protein transport; GO:0008152 metabolic process; GO:0044033 multi-organism metabolic process; GO:0002181 cytoplasmic translation; GO:0070972 protein l…	GO:0044421 extracellular region part; GO:0030054 cell junction; GO:0031982 vesicle; GO:0005737 cytoplasm; GO:0032991 macromolecular complex; GO:0044424 intracellular part; GO:0005623 cell; GO:0044422 organelle part; GO:0043228 non-membrane-bounded organelle; GO:0070062 extracellular exosome; GO:0005925 focal adhesion; GO:0044391 ribosomal subunit; GO:0005622 intracellular; GO:0044464 cell part; G…	GO:0019209 kinase activator activity; GO:0030295 protein kinase activator activity; GO:0030234 enzyme regulator activity; GO:0005488 binding; GO:0005515 protein binding; GO:0019207 kinase regulator activity; GO:0019887 protein kinase regulator activity; GO:0098772 molecular function regulator; GO:0003735 structural constituent of ribosome; GO:0005198 structural molecule activity; GO:0008047 enzym…	K02942	RP-LP1; large subunit ribosomal protein LP1	hsa03010 Ribosome - Homo sapiens (human);
Ph	Q01433	190	S	AMP deaminase 2	AMPD2	Cluster2		7.08e-09	diff	0.82	-0.084	-0.11	-0.236	-0.285	-0.196	-0.09	mitochondria	GO:0065008 regulation of biological quality; GO:0009116 nucleoside metabolic process; GO:0042278 purine nucleoside metabolic process; GO:0009167 purine ribonucleoside monophosphate metabolic process; GO:0048869 cellular developmental process; GO:0009117 nucleotide metabolic process; GO:0044699 single-organism process; GO:0009058 biosynthetic process; GO:0009156 ribonucleoside monophosphate biosyn…	GO:0044464 cell part; GO:0005622 intracellular; GO:0005737 cytoplasm; GO:0044424 intracellular part; GO:0005829 cytosol; GO:0005623 cell; GO:0044444 cytoplasmic part;	GO:0047623 adenosine-phosphate deaminase activity; GO:0016814 hydrolase activity, acting on carbon-nitrogen (but not peptide) bonds, in cyclic amidines; GO:0003824 catalytic activity; GO:0005488 binding; GO:0043167 ion binding; GO:0019239 deaminase activity; GO:0043169 cation binding; GO:0046872 metal ion binding; GO:0005515 protein binding; GO:0016787 hydrolase activity; GO:0003876 AMP deaminase…	K01490	AMPD; AMP deaminase [EC:3.5.4.6]	hsa00230 Purine metabolism - Homo sapiens (human); hsa01100 Metabolic pathways - Homo sapiens (human);	IPR001365; IPR032466;	Adenosine/AMP deaminase domain; Metal-dependent hydrolase;
Ph	P52594	181	S	Arf-GAP domain and FG repeat-containing protein 1	AGFG1	Cluster2		0.00016	diff	0.377	-0.43	0.441	0.065	-0.077	-0.123	-0.47	nucleus	GO:0044085 cellular component biogenesis; GO:0050658 RNA transport; GO:0010256 endomembrane system organization; GO:0045109 intermediate filament organization; GO:0022414 reproductive process; GO:0048869 cellular developmental process; GO:0001675 acrosome assembly; GO:0032989 cellular component morphogenesis; GO:0044699 single-organism process; GO:0051168 nuclear export; GO:0051169 nuclear transp…	GO:0097708 intracellular vesicle; GO:0043229 intracellular organelle; GO:0005643 nuclear pore; GO:0042995 cell projection; GO:0031410 cytoplasmic vesicle; GO:0005635 nuclear envelope; GO:0005737 cytoplasm; GO:0031982 vesicle; GO:0044446 intracellular organelle part; GO:0031967 organelle envelope; GO:0043025 neuronal cell body; GO:0032991 macromolecular complex; GO:0012505 endomembrane system; GO:…	GO:0003677 DNA binding; GO:0003723 RNA binding; GO:0060589 nucleoside-triphosphatase regulator activity; GO:0030695 GTPase regulator activity; GO:0043167 ion binding; GO:0005515 protein binding; GO:0098772 molecular function regulator; GO:1901363 heterocyclic compound binding; GO:0097159 organic cyclic compound binding; GO:0030234 enzyme regulator activity; GO:0005488 binding; GO:0003676 nucleic …	K15044	AGFG1; Arf-GAP domain and FG repeats-containing protein 1	hsa05164 Influenza A - Homo sapiens (human);
Ph	Q8TEB1	147	S	DDB1- and CUL4-associated factor 11	DCAF11	Cluster2		3.59e-10	diff	1.342	-0.132	-0.347	-0.25	-0.567	-0.544	-0.357	nucleus	GO:0008152 metabolic process; GO:0032446 protein modification by small protein conjugation; GO:0016567 protein ubiquitination; GO:0044260 cellular macromolecule metabolic process; GO:0044267 cellular protein metabolic process; GO:0006464 cellular protein modification process; GO:0043170 macromolecule metabolic process; GO:0019538 protein metabolic process; GO:0070647 protein modification by small…	GO:0043229 intracellular organelle; GO:0080008 Cul4-RING E3 ubiquitin ligase complex; GO:0044446 intracellular organelle part; GO:0031461 cullin-RING ubiquitin ligase complex; GO:0031981 nuclear lumen; GO:0032991 macromolecular complex; GO:0044424 intracellular part; GO:1990234 transferase complex; GO:0005623 cell; GO:0044422 organelle part; GO:0031974 membrane-enclosed lumen; GO:0043231 intracel…	GO:0005515 protein binding; GO:0005488 binding;	K11801			IPR017986; IPR015943;	WD40-repeat-containing domain; WD40/YVTN repeat-like-containing domain;
Ph	Q08495	333	S	Dematin	DMTN	Cluster2		6.46e-10	diff	0.617	0.133	0.12	-0.116	-0.252	-0.251	-0.32	nucleus	GO:0044700 single organism signaling; GO:0044085 cellular component biogenesis; GO:0090317 negative regulation of intracellular protein transport; GO:0046683 response to organophosphorus; GO:1901731 positive regulation of platelet aggregation; GO:0065003 macromolecular complex assembly; GO:0008360 regulation of cell shape; GO:0032535 regulation of cellular component size; GO:0009306 protein secre…	GO:0016020 membrane; GO:0005938 cell cortex; GO:0031090 organelle membrane; GO:0031410 cytoplasmic vesicle; GO:0071944 cell periphery; GO:0099568 cytoplasmic region; GO:0005737 cytoplasm; GO:0031982 vesicle; GO:0030863 cortical cytoskeleton; GO:0099512 supramolecular fiber; GO:0044424 intracellular part; GO:0099080 supramolecular complex; GO:0005623 cell; GO:0044422 organelle part; GO:0032279 asy…	GO:0008092 cytoskeletal protein binding; GO:0005102 receptor binding; GO:0043621 protein self-association; GO:0005488 binding; GO:0003779 actin binding; GO:0005515 protein binding; GO:0030507 spectrin binding;				IPR003128; IPR032402;	Villin headpiece; Putative adherens-junction anchoring domain;
Ph	Q08495	278	T	Dematin	DMTN	Cluster2		3.77e-06	diff	0.665	-0.039	-0.225	-0.353	-0.122	-0.134	0.061	nucleus	GO:0044700 single organism signaling; GO:0044085 cellular component biogenesis; GO:0090317 negative regulation of intracellular protein transport; GO:0046683 response to organophosphorus; GO:1901731 positive regulation of platelet aggregation; GO:0065003 macromolecular complex assembly; GO:0008360 regulation of cell shape; GO:0032535 regulation of cellular component size; GO:0009306 protein secre…	GO:0016020 membrane; GO:0005938 cell cortex; GO:0031090 organelle membrane; GO:0031410 cytoplasmic vesicle; GO:0071944 cell periphery; GO:0099568 cytoplasmic region; GO:0005737 cytoplasm; GO:0031982 vesicle; GO:0030863 cortical cytoskeleton; GO:0099512 supramolecular fiber; GO:0044424 intracellular part; GO:0099080 supramolecular complex; GO:0005623 cell; GO:0044422 organelle part; GO:0032279 asy…	GO:0008092 cytoskeletal protein binding; GO:0005102 receptor binding; GO:0043621 protein self-association; GO:0005488 binding; GO:0003779 actin binding; GO:0005515 protein binding; GO:0030507 spectrin binding;				IPR003128; IPR032402;	Villin headpiece; Putative adherens-junction anchoring domain;
Ph	Q9UJU6	269	S	Drebrin-like protein	DBNL	Cluster2		5.99e-08	diff	0.924	0.12	-0.12	0.027	-0.353	-0.612	-0.329	nucleus	GO:0044700 single organism signaling; GO:0044085 cellular component biogenesis; GO:0032872 regulation of stress-activated MAPK cascade; GO:0045321 leukocyte activation; GO:0032270 positive regulation of cellular protein metabolic process; GO:0032989 cellular component morphogenesis; GO:0043506 regulation of JUN kinase activity; GO:0044237 cellular metabolic process; GO:0071900 regulation of prote…	GO:0016020 membrane; GO:0030425 dendrite; GO:0044421 extracellular region part; GO:0031090 organelle membrane; GO:0099568 cytoplasmic region; GO:0005737 cytoplasm; GO:0044433 cytoplasmic vesicle part; GO:0032991 macromolecular complex; GO:0005623 cell; GO:1904813 ficolin-1-rich granule lumen; GO:0044422 organelle part; GO:0005769 early endosome; GO:0043228 non-membrane-bounded organelle; GO:00700…	GO:0051015 actin filament binding; GO:0050839 cell adhesion molecule binding; GO:0008092 cytoskeletal protein binding; GO:0030234 enzyme regulator activity; GO:0005488 binding; GO:0045296 cadherin binding; GO:0044877 macromolecular complex binding; GO:0003779 actin binding; GO:0019904 protein domain specific binding; GO:0008022 protein C-terminus binding; GO:0005515 protein binding; GO:0098772 mo…	K20520			IPR001452; IPR029006; IPR002108;	SH3 domain; ADF-H/Gelsolin-like domain; Actin-depolymerising factor homology domain;
Ph	Q14847	146	S	LIM and SH3 domain protein 1	LASP1	Cluster2		1.49e-08	diff	0.687	-0.243	0.15	0.199	-0.101	-0.331	-0.63	nucleus	GO:0050794 regulation of cellular process; GO:0034220 ion transmembrane transport; GO:0023051 regulation of signaling; GO:0048522 positive regulation of cellular process; GO:0048518 positive regulation of biological process; GO:0051234 establishment of localization; GO:0006810 transport; GO:0055085 transmembrane transport; GO:0010646 regulation of cell communication; GO:0050789 regulation of biol…	GO:0044421 extracellular region part; GO:0005938 cell cortex; GO:0030054 cell junction; GO:0071944 cell periphery; GO:0031982 vesicle; GO:0005737 cytoplasm; GO:0099568 cytoplasmic region; GO:0030863 cortical cytoskeleton; GO:0030864 cortical actin cytoskeleton; GO:0044424 intracellular part; GO:0005623 cell; GO:0044422 organelle part; GO:0043228 non-membrane-bounded organelle; GO:0070062 extracel…	GO:0051015 actin filament binding; GO:0030674 protein binding, bridging; GO:0015075 ion transmembrane transporter activity; GO:0043167 ion binding; GO:0044877 macromolecular complex binding; GO:0022892 substrate-specific transporter activity; GO:0005515 protein binding; GO:0008270 zinc ion binding; GO:0022891 substrate-specific transmembrane transporter activity; GO:0050839 cell adhesion molecule…				IPR001781; IPR001452;	Zinc finger, LIM-type; SH3 domain;
Ph	P11277	2105	S	Spectrin beta chain, erythrocytic	SPTB	Cluster2		3.44e-12	diff	0.786	-0.593	-0.425	-0.52	0.031	0.097	0.172	nucleus	GO:0044700 single organism signaling; GO:0030833 regulation of actin filament polymerization; GO:0065008 regulation of biological quality; GO:0030835 negative regulation of actin filament depolymerization; GO:0051129 negative regulation of cellular component organization; GO:0048869 cellular developmental process; GO:0048666 neuron development; GO:0044699 single-organism process; GO:0032989 cellu…	GO:0016020 membrane; GO:0005938 cell cortex; GO:0071944 cell periphery; GO:0005737 cytoplasm; GO:0099568 cytoplasmic region; GO:0030863 cortical cytoskeleton; GO:0031224 intrinsic component of membrane; GO:0032991 macromolecular complex; GO:0030864 cortical actin cytoskeleton; GO:0044424 intracellular part; GO:0005623 cell; GO:0009898 cytoplasmic side of plasma membrane; GO:0098562 cytoplasmic si…	GO:0051015 actin filament binding; GO:0008092 cytoskeletal protein binding; GO:0005085 guanyl-nucleotide exchange factor activity; GO:0005200 structural constituent of cytoskeleton; GO:0005488 binding; GO:0044877 macromolecular complex binding; GO:0003779 actin binding; GO:0005088 Ras guanyl-nucleotide exchange factor activity; GO:0005515 protein binding; GO:0098772 molecular function regulator; …	K06115			IPR001715;	Calponin homology domain;
Ph	P37802	163	S	Transgelin-2	TAGLN2	Cluster2		1.47e-06	diff	1.376	-0.491	-0.494	-0.528	-0.783	-0.657	0.291	cyto_nucl	GO:0032502 developmental process; GO:0060429 epithelium development; GO:0009888 tissue development; GO:0048869 cellular developmental process; GO:0016192 vesicle-mediated transport; GO:0044763 single-organism cellular process; GO:0044699 single-organism process; GO:0002576 platelet degranulation; GO:0051234 establishment of localization; GO:0006810 transport; GO:0030154 cell differentiation; GO:0…	GO:0070062 extracellular exosome; GO:0043226 organelle; GO:0044421 extracellular region part; GO:0044464 cell part; GO:0005622 intracellular; GO:0005737 cytoplasm; GO:0031982 vesicle; GO:1903561 extracellular vesicle; GO:0044424 intracellular part; GO:0005623 cell; GO:0005829 cytosol; GO:0043227 membrane-bounded organelle; GO:0005576 extracellular region; GO:0043230 extracellular organelle; GO:00…	GO:0050839 cell adhesion molecule binding; GO:0005515 protein binding; GO:0005488 binding; GO:0045296 cadherin binding;	K20526			IPR001715;	Calponin homology domain;
Ph	P57081	391	S	tRNA (guanine-N(7)-)-methyltransferase non-catalytic subunit WDR4	WDR4	Cluster2		1.14e-08	diff	0.717	-0.41	-0.1	-0.079	-0.108	-0.059	-0.146	extracellular	GO:0034470 ncRNA processing; GO:0006396 RNA processing; GO:0036260 RNA capping; GO:0006725 cellular aromatic compound metabolic process; GO:0036265 RNA (guanine-N7)-methylation; GO:1901360 organic cyclic compound metabolic process; GO:0006807 nitrogen compound metabolic process; GO:0009452 7-methylguanosine RNA capping; GO:0044238 primary metabolic process; GO:0009451 RNA modification; GO:0044237…	GO:0043229 intracellular organelle; GO:0005737 cytoplasm; GO:0044446 intracellular organelle part; GO:0032991 macromolecular complex; GO:0031981 nuclear lumen; GO:0044424 intracellular part; GO:0043527 tRNA methyltransferase complex; GO:1990234 transferase complex; GO:0005829 cytosol; GO:0005623 cell; GO:0044422 organelle part; GO:0034708 methyltransferase complex; GO:0043226 organelle; GO:004323…	GO:0005515 protein binding; GO:0005488 binding;	K15443			IPR017986; IPR015943;	WD40-repeat-containing domain; WD40/YVTN repeat-like-containing domain;
Ph	Q9UBC2	593	S	Epidermal growth factor receptor substrate 15-like 1	EPS15L1	Cluster2		4.92e-09	diff	1.273	-0.061	-0.103	-0.347	-0.416	-0.632	-0.482	nucleus	GO:0050794 regulation of cellular process; GO:0016043 cellular component organization; GO:0009968 negative regulation of signal transduction; GO:1901185 negative regulation of ERBB signaling pathway; GO:0016192 vesicle-mediated transport; GO:0023051 regulation of signaling; GO:0048585 negative regulation of response to stimulus; GO:0048523 negative regulation of cellular process; GO:0048519 negat…	GO:0043229 intracellular organelle; GO:0016020 membrane; GO:0098796 membrane protein complex; GO:0071944 cell periphery; GO:0048475 coated membrane; GO:0005737 cytoplasm; GO:0098797 plasma membrane protein complex; GO:0032991 macromolecular complex; GO:0012505 endomembrane system; GO:0044424 intracellular part; GO:0005829 cytosol; GO:0005623 cell; GO:0005886 plasma membrane; GO:0043231 intracellu…	GO:0050839 cell adhesion molecule binding; GO:0005488 binding; GO:0043167 ion binding; GO:0045296 cadherin binding; GO:0043169 cation binding; GO:0046872 metal ion binding; GO:0005515 protein binding; GO:0005509 calcium ion binding;	K12472	EPS15; epidermal growth factor receptor substrate 15	hsa04144 Endocytosis - Homo sapiens (human);	IPR000261; IPR002048; IPR011992;	EH domain; EF-hand domain; EF-hand domain pair;
Ph	Q9Y4E8	237	T	Ubiquitin carboxyl-terminal hydrolase 15	USP15	Cluster2		1.52e-05	diff	0.781	0.546	0.236	-0.165	-0.536	-0.625	-0.749	cytoplasm	GO:0044700 single organism signaling; GO:0070646 protein modification by small protein removal; GO:0007166 cell surface receptor signaling pathway; GO:0071560 cellular response to transforming growth factor beta stimulus; GO:0044699 single-organism process; GO:0071363 cellular response to growth factor stimulus; GO:0044237 cellular metabolic process; GO:0006796 phosphate-containing compound metab…	GO:0043226 organelle; GO:0043231 intracellular membrane-bounded organelle; GO:0043229 intracellular organelle; GO:0005634 nucleus; GO:0044464 cell part; GO:0005622 intracellular; GO:0005737 cytoplasm; GO:0044424 intracellular part; GO:0043227 membrane-bounded organelle; GO:0005623 cell; GO:0005829 cytosol; GO:0044444 cytoplasmic part;	GO:0042393 histone binding; GO:0004843 thiol-dependent ubiquitin-specific protease activity; GO:0008233 peptidase activity; GO:0005102 receptor binding; GO:0005160 transforming growth factor beta receptor binding; GO:0005126 cytokine receptor binding; GO:0019783 ubiquitin-like protein-specific protease activity; GO:0005515 protein binding; GO:0008234 cysteine-type peptidase activity; GO:0016787 h…	K11835			IPR028135; IPR029071; IPR006615; IPR028889; IPR001394; IPR029346; IPR013792;	Ubiquitin-like domain, USP-type; Ubiquitin-related domain; Peptidase C19, ubiquitin-specific peptidase, DUSP domain; Ubiquitin specific protease domain; Peptidase C19, ubiquitin carboxyl-terminal hydrolase; Ubiquitin carboxyl-terminal hydrolase, C-terminal; RNA 3'-terminal phosphate cyclase/enolpyruvate transferase, alpha/beta;
Ph	P45974	787	S	Ubiquitin carboxyl-terminal hydrolase 5	USP5	Cluster2		5.94e-06	diff	0.903	-0.101	-0.18	-0.068	-0.263	-0.271	-0.335	nucleus	GO:0050794 regulation of cellular process; GO:0070646 protein modification by small protein removal; GO:0051603 proteolysis involved in cellular protein catabolic process; GO:0044257 cellular protein catabolic process; GO:0032270 positive regulation of cellular protein metabolic process; GO:0032436 positive regulation of proteasomal ubiquitin-dependent protein catabolic process; GO:0060255 regula…	GO:0043226 organelle; GO:0043231 intracellular membrane-bounded organelle; GO:0043229 intracellular organelle; GO:0044464 cell part; GO:0005622 intracellular; GO:0005764 lysosome; GO:0005737 cytoplasm; GO:0005773 vacuole; GO:0044424 intracellular part; GO:0043227 membrane-bounded organelle; GO:0005829 cytosol; GO:0005623 cell; GO:0044444 cytoplasmic part; GO:0000323 lytic vacuole;	GO:0004843 thiol-dependent ubiquitin-specific protease activity; GO:0008233 peptidase activity; GO:0043167 ion binding; GO:0019783 ubiquitin-like protein-specific protease activity; GO:0005515 protein binding; GO:0008234 cysteine-type peptidase activity; GO:0016787 hydrolase activity; GO:0008270 zinc ion binding; GO:0032182 ubiquitin-like protein binding; GO:0004175 endopeptidase activity; GO:003…	K11836			IPR001607; IPR015940; IPR013083; IPR001394; IPR028889; IPR009060;	Zinc finger, UBP-type; Ubiquitin-associated domain; Zinc finger, RING/FYVE/PHD-type; Peptidase C19, ubiquitin carboxyl-terminal hydrolase; Ubiquitin specific protease domain; UBA-like;
Ph	Q9Y2V2	52	S	Calcium-regulated heat-stable protein 1	CARHSP1	Cluster2		1.19e-06	diff	0.546	0.24	0.148	-0.254	-0.117	-0.273	-0.377	cyto_nucl	GO:0044700 single organism signaling; GO:0050794 regulation of cellular process; GO:0051716 cellular response to stimulus; GO:0010468 regulation of gene expression; GO:0065008 regulation of biological quality; GO:0006355 regulation of transcription, DNA-templated; GO:0031326 regulation of cellular biosynthetic process; GO:0035556 intracellular signal transduction; GO:0080090 regulation of primary…	GO:0044421 extracellular region part; GO:0031982 vesicle; GO:0000932 P-body; GO:0005737 cytoplasm; GO:0032991 macromolecular complex; GO:0045495 pole plasm; GO:0044424 intracellular part; GO:0000177 cytoplasmic exosome (RNase complex); GO:0005623 cell; GO:0043186 P granule; GO:0036464 cytoplasmic ribonucleoprotein granule; GO:0043228 non-membrane-bounded organelle; GO:0070062 extracellular exosom…	GO:0097159 organic cyclic compound binding; GO:1901363 heterocyclic compound binding; GO:0003729 mRNA binding; GO:0003677 DNA binding; GO:0003723 RNA binding; GO:0003730 mRNA 3'-UTR binding; GO:0005488 binding; GO:0003676 nucleic acid binding; GO:0005515 protein binding; GO:0019902 phosphatase binding; GO:0019899 enzyme binding;				IPR012340; IPR011129; IPR002059;	Nucleic acid-binding, OB-fold; Cold shock domain; Cold-shock protein, DNA-binding;
Ph	P16157	4	S	Ankyrin-1	ANK1	Cluster2		1.91e-12	diff	0.736	-0.013	-0.12	-0.319	-0.453	-0.074	0.092	nucleus	GO:0044700 single organism signaling; GO:0010256 endomembrane system organization; GO:0035088 establishment or maintenance of apical/basal cell polarity; GO:0044699 single-organism process; GO:0090002 establishment of protein localization to plasma membrane; GO:0015031 protein transport; GO:0051234 establishment of localization; GO:0051130 positive regulation of cellular component organization; G…	GO:0016323 basolateral plasma membrane; GO:0016020 membrane; GO:0005783 endoplasmic reticulum; GO:0071944 cell periphery; GO:0030016 myofibril; GO:0005737 cytoplasm; GO:0099512 supramolecular fiber; GO:0044424 intracellular part; GO:0030018 Z disc; GO:0099080 supramolecular complex; GO:0016528 sarcoplasm; GO:0005623 cell; GO:0031674 I band; GO:0044422 organelle part; GO:0032589 neuron projection …	GO:0030674 protein binding, bridging; GO:0008092 cytoskeletal protein binding; GO:0005200 structural constituent of cytoskeleton; GO:0051117 ATPase binding; GO:0008093 cytoskeletal adaptor activity; GO:0005488 binding; GO:0060090 binding, bridging; GO:0005515 protein binding; GO:0005198 structural molecule activity; GO:0019899 enzyme binding; GO:0030507 spectrin binding;	K10380	ANK; ankyrin	hsa05205 Proteoglycans in cancer - Homo sapiens (human);	IPR000906; IPR000488; IPR020683; IPR011029;	ZU5 domain; Death domain; Ankyrin repeat-containing domain; Death-like domain;
Ph	Q7Z2W4	378	S	Zinc finger CCCH-type antiviral protein 1	ZC3HAV1	Cluster2		5.27e-09	diff	1.003	0.096	0.086	-0.348	-0.448	-0.366	-0.425	cytoplasm	GO:0032481 positive regulation of type I interferon production; GO:0065008 regulation of biological quality; GO:0044359 modulation of molecular function in other organism; GO:0032647 regulation of interferon-alpha production; GO:0098542 defense response to other organism; GO:0031347 regulation of defense response; GO:0009607 response to biotic stimulus; GO:0009605 response to external stimulus; G…	GO:0097708 intracellular vesicle; GO:0043229 intracellular organelle; GO:0005770 late endosome; GO:0031410 cytoplasmic vesicle; GO:0005737 cytoplasm; GO:0031982 vesicle; GO:0012505 endomembrane system; GO:0044424 intracellular part; GO:0005829 cytosol; GO:0005623 cell; GO:0043231 intracellular membrane-bounded organelle; GO:0043226 organelle; GO:0005634 nucleus; GO:0044464 cell part; GO:0005622 i…	GO:0016763 transferase activity, transferring pentosyl groups; GO:0003723 RNA binding; GO:0003950 NAD+ ADP-ribosyltransferase activity; GO:0043167 ion binding; GO:0005515 protein binding; GO:1901363 heterocyclic compound binding; GO:0097159 organic cyclic compound binding; GO:0050839 cell adhesion molecule binding; GO:0003824 catalytic activity; GO:0005488 binding; GO:0003676 nucleic acid binding…	K15259			IPR000571; IPR004170; IPR012317;	Zinc finger, CCCH-type; WWE domain; Poly(ADP-ribose) polymerase, catalytic domain;
Ph	O14618	267	S	Copper chaperone for superoxide dismutase	CCS	Cluster2		7.63e-09	diff	0.665	0.353	0.01	0.035	-0.428	-0.405	-0.385	extracellular	GO:0006801 superoxide metabolic process; GO:0046907 intracellular transport; GO:0033554 cellular response to stress; GO:0000303 response to superoxide; GO:0030001 metal ion transport; GO:1901700 response to oxygen-containing compound; GO:0044699 single-organism process; GO:0050896 response to stimulus; GO:0044237 cellular metabolic process; GO:0051234 establishment of localization; GO:0019430 rem…	GO:0043226 organelle; GO:0043231 intracellular membrane-bounded organelle; GO:0043229 intracellular organelle; GO:0005634 nucleus; GO:0044464 cell part; GO:0005622 intracellular; GO:0005737 cytoplasm; GO:0044424 intracellular part; GO:0043227 membrane-bounded organelle; GO:0005623 cell; GO:0005829 cytosol; GO:0044444 cytoplasmic part;	GO:0004784 superoxide dismutase activity; GO:0015035 protein disulfide oxidoreductase activity; GO:0016721 oxidoreductase activity, acting on superoxide radicals as acceptor; GO:0043167 ion binding; GO:0016209 antioxidant activity; GO:0005515 protein binding; GO:0005507 copper ion binding; GO:0008270 zinc ion binding; GO:0016491 oxidoreductase activity; GO:0015036 disulfide oxidoreductase activit…	K04569	CCS; copper chaperone for superoxide dismutase	hsa05014 Amyotrophic lateral sclerosis (ALS) - Homo sapiens (human);	IPR006121; IPR001424;	Heavy metal-associated domain, HMA; Superoxide dismutase, copper/zinc binding domain;
Ph	Q9HBL0	1393	S	Tensin-1	TNS1	Cluster2		8.35e-08	diff	0.689	0.166	0.118	-0.024	-0.433	-0.401	-0.257	nucleus	GO:0044085 cellular component biogenesis; GO:0016477 cell migration; GO:0007044 cell-substrate junction assembly; GO:0016043 cellular component organization; GO:0034329 cell junction assembly; GO:0051674 localization of cell; GO:0044763 single-organism cellular process; GO:0044699 single-organism process; GO:0048870 cell motility; GO:0034330 cell junction organization; GO:0022607 cellular compone…	GO:0043229 intracellular organelle; GO:0043232 intracellular non-membrane-bounded organelle; GO:0030054 cell junction; GO:0005737 cytoplasm; GO:0070161 anchoring junction; GO:0044424 intracellular part; GO:0005623 cell; GO:0043228 non-membrane-bounded organelle; GO:0043226 organelle; GO:0005856 cytoskeleton; GO:0005925 focal adhesion; GO:0005622 intracellular; GO:0044464 cell part; GO:0005912 adh…	GO:0003779 actin binding; GO:0097159 organic cyclic compound binding; GO:1901363 heterocyclic compound binding; GO:0003723 RNA binding; GO:0005515 protein binding; GO:0008092 cytoskeletal protein binding; GO:0005488 binding; GO:0003676 nucleic acid binding;	K18080			IPR013625; IPR029023; IPR033929; IPR003595; IPR006020; IPR029021; IPR000980; IPR011993; IPR014020; IPR000008;	Tensin/EPS8 phosphotyrosine-binding domain; Tensin phosphatase, lipid phosphatase domain; Tensin, phosphotyrosine-binding domain; Protein-tyrosine phosphatase, catalytic; PTB/PI domain; Protein-tyrosine phosphatase-like; SH2 domain; PH domain-like; Tensin phosphatase, C2 domain; C2 domain;
Ph	Q2TAZ0	403	S	Autophagy-related protein 2 homolog A	ATG2A	Cluster2		4.79e-05	diff	0.642	-0.359	0.308	0.276	-0.471	-0.509	-0.202	nucleus	GO:0044085 cellular component biogenesis; GO:1905037 autophagosome organization; GO:0016043 cellular component organization; GO:0044712 single-organism catabolic process; GO:0000422 mitophagy; GO:0044763 single-organism cellular process; GO:1903008 organelle disassembly; GO:0044699 single-organism process; GO:0044804 nucleophagy; GO:0006914 autophagy; GO:0044237 cellular metabolic process; GO:190…	GO:0016020 membrane; GO:0043229 intracellular organelle; GO:0043232 intracellular non-membrane-bounded organelle; GO:0019898 extrinsic component of membrane; GO:0005737 cytoplasm; GO:0044424 intracellular part; GO:0005829 cytosol; GO:0005623 cell; GO:0034045 pre-autophagosomal structure membrane; GO:0043228 non-membrane-bounded organelle; GO:0043226 organelle; GO:0043231 intracellular membrane-bo…	GO:0005515 protein binding; GO:0005488 binding;	K17906	ATG2; autophagy-related protein 2	hsa04136 Autophagy - other - Homo sapiens (human); hsa04140 Autophagy - animal - Homo sapiens (human);	IPR026885; IPR015412; IPR026854;	Autophagy-related protein 2 CAD motif; Autophagy-related, C-terminal; Vacuolar protein sorting-associated protein 13, N-terminal domain;
Ngly	P02787	432	N	Serotransferrin	TF	Cluster2		0.000139	diff	0.646	-0.385	-0.214	-0.205	0.124	0.182	-0.05	extracellular	GO:0060627 regulation of vesicle-mediated transport; GO:0065008 regulation of biological quality; GO:0044699 single-organism process; GO:0048871 multicellular organismal homeostasis; GO:0015031 protein transport; GO:0097459 iron ion import into cell; GO:0051234 establishment of localization; GO:0051130 positive regulation of cellular component organization; GO:0000041 transition metal ion transpo…	GO:0016020 membrane; GO:0044421 extracellular region part; GO:0009897 external side of plasma membrane; GO:0019898 extrinsic component of membrane; GO:0031090 organelle membrane; GO:0005737 cytoplasm; GO:0044433 cytoplasmic vesicle part; GO:0032991 macromolecular complex; GO:0005623 cell; GO:0044422 organelle part; GO:0005769 early endosome; GO:0070062 extracellular exosome; GO:0098590 plasma mem…	GO:0005506 iron ion binding; GO:0015075 ion transmembrane transporter activity; GO:0005102 receptor binding; GO:0043167 ion binding; GO:0046915 transition metal ion transmembrane transporter activity; GO:0022892 substrate-specific transporter activity; GO:0005515 protein binding; GO:0022891 substrate-specific transmembrane transporter activity; GO:0072510 trivalent inorganic cation transmembrane …	K14736	TF; transferrin	hsa04978 Mineral absorption - Homo sapiens (human); hsa04066 HIF-1 signaling pathway - Homo sapiens (human); hsa04216 Ferroptosis - Homo sapiens (human);	IPR001156;	Transferrin-like domain;
Hib	Q9UNZ2	127	K	NSFL1 cofactor p47	NSFL1C	Cluster2		0.00707	diff	0.508	0.57	0.284	0.197	-0.691	-1.472	-0.267	nucleus	GO:0006997 nucleus organization; GO:0016043 cellular component organization; GO:0051603 proteolysis involved in cellular protein catabolic process; GO:0010256 endomembrane system organization; GO:0044257 cellular protein catabolic process; GO:0044267 cellular protein metabolic process; GO:0044699 single-organism process; GO:0044237 cellular metabolic process; GO:0010498 proteasomal protein catabo…	GO:0016020 membrane; GO:0071944 cell periphery; GO:0005737 cytoplasm; GO:0032991 macromolecular complex; GO:0044424 intracellular part; GO:0005623 cell; GO:0044422 organelle part; GO:0043228 non-membrane-bounded organelle; GO:0005856 cytoskeleton; GO:0031974 membrane-enclosed lumen; GO:0005654 nucleoplasm; GO:0070013 intracellular organelle lumen; GO:0044464 cell part; GO:0005622 intracellular; G…	GO:0051117 ATPase binding; GO:0005488 binding; GO:0005543 phospholipid binding; GO:0043167 ion binding; GO:0008289 lipid binding; GO:0043130 ubiquitin binding; GO:0005515 protein binding; GO:0043168 anion binding; GO:0032182 ubiquitin-like protein binding; GO:0019899 enzyme binding;	K14012	SHP1; UBX domain-containing protein 1	hsa04141 Protein processing in endoplasmic reticulum - Homo sapiens (human);	IPR029071; IPR001012; IPR012989; IPR009060;	Ubiquitin-related domain; UBX domain; SEP domain; UBA-like;
Hib	P37840	43	K	Alpha-synuclein	SNCA	Cluster2		6.82e-06	diff	0.336	0.254	0.151	0.093	-0.464	-0.537	0.01	extracellular	GO:0044700 single organism signaling; GO:0002694 regulation of leukocyte activation; GO:0044255 cellular lipid metabolic process; GO:1903282 regulation of glutathione peroxidase activity; GO:0070555 response to interleukin-1; GO:0044237 cellular metabolic process; GO:0009607 response to biotic stimulus; GO:0045978 negative regulation of nucleoside metabolic process; GO:0071900 regulation of prote…	GO:0016020 membrane; GO:0044421 extracellular region part; GO:0019867 outer membrane; GO:0031090 organelle membrane; GO:0099568 cytoplasmic region; GO:0005737 cytoplasm; GO:0044433 cytoplasmic vesicle part; GO:0043025 neuronal cell body; GO:0032991 macromolecular complex; GO:0099080 supramolecular complex; GO:0005623 cell; GO:0044422 organelle part; GO:0005640 nuclear outer membrane; GO:0043228 n…	GO:0070840 dynein complex binding; GO:0047485 protein N-terminus binding; GO:0043274 phospholipase binding; GO:0061134 peptidase regulator activity; GO:0043028 cysteine-type endopeptidase regulator activity involved in apoptotic process; GO:0005515 protein binding; GO:0048487 beta-tubulin binding; GO:0005507 copper ion binding; GO:0043014 alpha-tubulin binding; GO:0004857 enzyme inhibitor activit…	K04528	SNCA; alpha-synuclein	hsa05010 Alzheimer's disease - Homo sapiens (human); hsa05012 Parkinson's disease - Homo sapiens (human);
Ac	P48506	492	K	Glutamate--cysteine ligase catalytic subunit	GCLC	Cluster2		1.36e-07	diff	0.671	-0.373	-0.252	-0.157	-0.021	-0.062	0.095	cytoplasm	GO:0010941 regulation of cell death; GO:0065008 regulation of biological quality; GO:0006518 peptide metabolic process; GO:0032270 positive regulation of cellular protein metabolic process; GO:0032436 positive regulation of proteasomal ubiquitin-dependent protein catabolic process; GO:0042593 glucose homeostasis; GO:0043523 regulation of neuron apoptotic process; GO:0042398 cellular modified amin…	GO:1902494 catalytic complex; GO:0044464 cell part; GO:0005622 intracellular; GO:0017109 glutamate-cysteine ligase complex; GO:0005737 cytoplasm; GO:0032991 macromolecular complex; GO:0044424 intracellular part; GO:0005829 cytosol; GO:0005623 cell; GO:0044444 cytoplasmic part;	GO:0016597 amino acid binding; GO:1901265 nucleoside phosphate binding; GO:0046983 protein dimerization activity; GO:0016874 ligase activity; GO:0005515 protein binding; GO:0097159 organic cyclic compound binding; GO:1901363 heterocyclic compound binding; GO:0031406 carboxylic acid binding; GO:0003824 catalytic activity; GO:0032553 ribonucleotide binding; GO:0005488 binding; GO:0032550 purine rib…	K11204	GCLC; glutamate--cysteine ligase catalytic subunit [EC:6.3.2.2]	hsa00480 Glutathione metabolism - Homo sapiens (human); hsa01100 Metabolic pathways - Homo sapiens (human); hsa00270 Cysteine and methionine metabolism - Homo sapiens (human); hsa04216 Ferroptosis - Homo sapiens (human);
Ub	Q96GG9	143	K	DCN1-like protein 1	DCUN1D1	Cluster3		2.44e-08	diff	-0.675	0.029	-0.113	0.425	0.18	-0.17	0.197	cytoplasm	GO:0050794 regulation of cellular process; GO:0032270 positive regulation of cellular protein metabolic process; GO:1903320 regulation of protein modification by small protein conjugation or removal; GO:0060255 regulation of macromolecule metabolic process; GO:0051443 positive regulation of ubiquitin-protein transferase activity; GO:0031399 regulation of protein modification process; GO:0044267 c…	GO:0043229 intracellular organelle; GO:0005737 cytoplasm; GO:0032991 macromolecular complex; GO:0044424 intracellular part; GO:1990234 transferase complex; GO:0005829 cytosol; GO:0005623 cell; GO:0043231 intracellular membrane-bounded organelle; GO:0043226 organelle; GO:0005634 nucleus; GO:1902494 catalytic complex; GO:0005622 intracellular; GO:0044464 cell part; GO:0043227 membrane-bounded organ…	GO:0044390 ubiquitin-like protein conjugating enzyme binding; GO:0005488 binding; GO:0031624 ubiquitin conjugating enzyme binding; GO:0005515 protein binding; GO:0019899 enzyme binding; GO:0097602 cullin family protein binding; GO:0032182 ubiquitin-like protein binding;	K17822			IPR005176; IPR009060;	Potentiating neddylation domain; UBA-like;
Ub	Q08495	6	K	Dematin	DMTN	Cluster3		0.000844	diff	-0.447	0.638	-0.247	-0.265	0.35	0.074	-0.243	nucleus	GO:0044700 single organism signaling; GO:0044085 cellular component biogenesis; GO:0090317 negative regulation of intracellular protein transport; GO:0046683 response to organophosphorus; GO:1901731 positive regulation of platelet aggregation; GO:0065003 macromolecular complex assembly; GO:0008360 regulation of cell shape; GO:0032535 regulation of cellular component size; GO:0009306 protein secre…	GO:0016020 membrane; GO:0005938 cell cortex; GO:0031090 organelle membrane; GO:0031410 cytoplasmic vesicle; GO:0071944 cell periphery; GO:0099568 cytoplasmic region; GO:0005737 cytoplasm; GO:0031982 vesicle; GO:0030863 cortical cytoskeleton; GO:0099512 supramolecular fiber; GO:0044424 intracellular part; GO:0099080 supramolecular complex; GO:0005623 cell; GO:0044422 organelle part; GO:0032279 asy…	GO:0008092 cytoskeletal protein binding; GO:0005102 receptor binding; GO:0043621 protein self-association; GO:0005488 binding; GO:0003779 actin binding; GO:0005515 protein binding; GO:0030507 spectrin binding;				IPR003128; IPR032402;	Villin headpiece; Putative adherens-junction anchoring domain;
Ub	Q5XPI4	617	K	E3 ubiquitin-protein ligase RNF123	RNF123	Cluster3		2.17e-09	diff	-0.753	0.354	0.174	-0.101	0.215	-0.117	0.21	plasma membrane	GO:0070646 protein modification by small protein removal; GO:0016567 protein ubiquitination; GO:0044267 cellular protein metabolic process; GO:0070647 protein modification by small protein conjugation or removal; GO:0016579 protein deubiquitination; GO:0044238 primary metabolic process; GO:0044237 cellular metabolic process; GO:0071704 organic substance metabolic process; GO:0008152 metabolic pro…	GO:0044464 cell part; GO:0005622 intracellular; GO:0005737 cytoplasm; GO:0044424 intracellular part; GO:0005829 cytosol; GO:0005623 cell; GO:0044444 cytoplasmic part;	GO:0046914 transition metal ion binding; GO:0003824 catalytic activity; GO:0005488 binding; GO:0043167 ion binding; GO:0043169 cation binding; GO:0046872 metal ion binding; GO:0005515 protein binding; GO:0008270 zinc ion binding; GO:0016740 transferase activity;	K12169			IPR001841; IPR013083; IPR001870; IPR013320; IPR003877;	Zinc finger, RING-type; Zinc finger, RING/FYVE/PHD-type; B30.2/SPRY domain; Concanavalin A-like lectin/glucanase domain; SPRY domain;
Ub	P02549	1441	K	Spectrin alpha chain, erythrocytic 1	SPTA1	Cluster3		6.53e-06	diff	-0.805	0.78	0.241	-0.149	0.122	-0.482	-0.15	cytoplasm	GO:0044700 single organism signaling; GO:0002694 regulation of leukocyte activation; GO:0065008 regulation of biological quality; GO:0032944 regulation of mononuclear cell proliferation; GO:0032989 cellular component morphogenesis; GO:0030832 regulation of actin filament length; GO:0044237 cellular metabolic process; GO:0009605 response to external stimulus; GO:0008152 metabolic process; GO:00300…	GO:0016020 membrane; GO:0005938 cell cortex; GO:0071944 cell periphery; GO:0005737 cytoplasm; GO:0099568 cytoplasmic region; GO:0030863 cortical cytoskeleton; GO:0031224 intrinsic component of membrane; GO:0030864 cortical actin cytoskeleton; GO:0044424 intracellular part; GO:0005623 cell; GO:0009898 cytoplasmic side of plasma membrane; GO:0098562 cytoplasmic side of membrane; GO:0044422 organell…	GO:0051015 actin filament binding; GO:0046982 protein heterodimerization activity; GO:0005085 guanyl-nucleotide exchange factor activity; GO:0043167 ion binding; GO:0046983 protein dimerization activity; GO:0044877 macromolecular complex binding; GO:0005515 protein binding; GO:0098772 molecular function regulator; GO:0008092 cytoskeletal protein binding; GO:0005200 structural constituent of cytos…	K06114	SPTA; spectrin alpha	hsa04210 Apoptosis - Homo sapiens (human);	IPR013315; IPR014837; IPR001452; IPR002048; IPR011992;	Spectrin alpha chain, SH3 domain; EF-hand, Ca insensitive; SH3 domain; EF-hand domain; EF-hand domain pair;
Ub	Q06323	13	K	Proteasome activator complex subunit 1	PSME1	Cluster3		3.35e-07	diff	-0.803	0.278	-0.25	0.597	0.16	-0.28	-0.178	nucleus	GO:0044700 single organism signaling; GO:0065008 regulation of biological quality; GO:0032270 positive regulation of cellular protein metabolic process; GO:0002220 innate immune response activating cell surface receptor signaling pathway; GO:0007166 cell surface receptor signaling pathway; GO:0010608 posttranscriptional regulation of gene expression; GO:0051443 positive regulation of ubiquitin-pr…	GO:0044421 extracellular region part; GO:0031982 vesicle; GO:0005737 cytoplasm; GO:0032991 macromolecular complex; GO:0044424 intracellular part; GO:0005623 cell; GO:0044422 organelle part; GO:1905369 endopeptidase complex; GO:0031974 membrane-enclosed lumen; GO:0070062 extracellular exosome; GO:1902494 catalytic complex; GO:0005654 nucleoplasm; GO:0070013 intracellular organelle lumen; GO:002262…	GO:0030234 enzyme regulator activity; GO:0005488 binding; GO:0061134 peptidase regulator activity; GO:0016504 peptidase activator activity; GO:0005515 protein binding; GO:0061133 endopeptidase activator activity; GO:0061135 endopeptidase regulator activity; GO:0098772 molecular function regulator; GO:0008047 enzyme activator activity;	K06696	PSME1; proteasome activator subunit 1 (PA28 alpha)	hsa03050 Proteasome - Homo sapiens (human); hsa04612 Antigen processing and presentation - Homo sapiens (human);	IPR003186; IPR003185;	Proteasome activator pa28, C-terminal domain; Proteasome activator pa28, N-terminal domain;
Ub	P25786	243	K	Proteasome subunit alpha type-1	PSMA1	Cluster3		1.95e-05	diff	-0.659	0.065	-0.279	0.809	-0.08	-0.289	-0.144	cytoplasm	GO:0044700 single organism signaling; GO:0065008 regulation of biological quality; GO:0032270 positive regulation of cellular protein metabolic process; GO:0002220 innate immune response activating cell surface receptor signaling pathway; GO:0007166 cell surface receptor signaling pathway; GO:0010608 posttranscriptional regulation of gene expression; GO:0051443 positive regulation of ubiquitin-pr…	GO:0044421 extracellular region part; GO:0031982 vesicle; GO:0005737 cytoplasm; GO:0032991 macromolecular complex; GO:0044424 intracellular part; GO:0005623 cell; GO:0044422 organelle part; GO:0043228 non-membrane-bounded organelle; GO:1905369 endopeptidase complex; GO:0005856 cytoskeleton; GO:0031974 membrane-enclosed lumen; GO:0070062 extracellular exosome; GO:0005815 microtubule organizing cen…	GO:0004175 endopeptidase activity; GO:0097159 organic cyclic compound binding; GO:1901363 heterocyclic compound binding; GO:0003723 RNA binding; GO:0004298 threonine-type endopeptidase activity; GO:0008233 peptidase activity; GO:0070003 threonine-type peptidase activity; GO:0003824 catalytic activity; GO:0005488 binding; GO:0003676 nucleic acid binding; GO:0070011 peptidase activity, acting on L-…	K02725	PSMA1; 20S proteasome subunit alpha 6 [EC:3.4.25.1]	hsa03050 Proteasome - Homo sapiens (human);	IPR000426; IPR029055;	Proteasome alpha-subunit, N-terminal domain; Nucleophile aminohydrolases, N-terminal;
Ub	P25788	238	K	Proteasome subunit alpha type-3	PSMA3	Cluster3		1.22e-07	diff	-0.86	-0.165	-0.246	0.96	-0.316	-0.06	-0.149	cytoplasm	GO:0044700 single organism signaling; GO:0065008 regulation of biological quality; GO:0032270 positive regulation of cellular protein metabolic process; GO:0002220 innate immune response activating cell surface receptor signaling pathway; GO:0007166 cell surface receptor signaling pathway; GO:0010608 posttranscriptional regulation of gene expression; GO:0051443 positive regulation of ubiquitin-pr…	GO:0044421 extracellular region part; GO:0031982 vesicle; GO:0005737 cytoplasm; GO:0032991 macromolecular complex; GO:0044424 intracellular part; GO:0005623 cell; GO:0044422 organelle part; GO:1905369 endopeptidase complex; GO:0031974 membrane-enclosed lumen; GO:0070062 extracellular exosome; GO:1902494 catalytic complex; GO:0005654 nucleoplasm; GO:0070013 intracellular organelle lumen; GO:000562…	GO:0004175 endopeptidase activity; GO:0004298 threonine-type endopeptidase activity; GO:0008233 peptidase activity; GO:0070003 threonine-type peptidase activity; GO:0003824 catalytic activity; GO:0005488 binding; GO:0070011 peptidase activity, acting on L-amino acid peptides; GO:0016787 hydrolase activity; GO:0005515 protein binding;	K02727	PSMA3; 20S proteasome subunit alpha 7 [EC:3.4.25.1]	hsa03050 Proteasome - Homo sapiens (human);	IPR000426; IPR029055;	Proteasome alpha-subunit, N-terminal domain; Nucleophile aminohydrolases, N-terminal;
Ub	P25789	180	K	Proteasome subunit alpha type-4	PSMA4	Cluster3		3.2e-06	diff	-0.363	-0.164	-0.288	0.853	-0.182	-0.091	-0.203	mitochondria	GO:0044700 single organism signaling; GO:0065008 regulation of biological quality; GO:0032270 positive regulation of cellular protein metabolic process; GO:0002220 innate immune response activating cell surface receptor signaling pathway; GO:0007166 cell surface receptor signaling pathway; GO:0010608 posttranscriptional regulation of gene expression; GO:0051443 positive regulation of ubiquitin-pr…	GO:0044421 extracellular region part; GO:0031982 vesicle; GO:0000932 P-body; GO:0005737 cytoplasm; GO:0032991 macromolecular complex; GO:0044424 intracellular part; GO:0005623 cell; GO:0044422 organelle part; GO:0036464 cytoplasmic ribonucleoprotein granule; GO:1905369 endopeptidase complex; GO:0043228 non-membrane-bounded organelle; GO:0031974 membrane-enclosed lumen; GO:0070062 extracellular ex…	GO:0004175 endopeptidase activity; GO:0004298 threonine-type endopeptidase activity; GO:0008233 peptidase activity; GO:0070003 threonine-type peptidase activity; GO:0003824 catalytic activity; GO:0005488 binding; GO:0070011 peptidase activity, acting on L-amino acid peptides; GO:0016787 hydrolase activity; GO:0005515 protein binding;	K02728	PSMA4; 20S proteasome subunit alpha 3 [EC:3.4.25.1]	hsa03050 Proteasome - Homo sapiens (human);	IPR029055; IPR000426;	Nucleophile aminohydrolases, N-terminal; Proteasome alpha-subunit, N-terminal domain;
Ub	P21980	380	K	Protein-glutamine gamma-glutamyltransferase 2	TGM2	Cluster3		5.65e-08	diff	-0.623	0.149	0.321	-0.246	-0.093	-0.079	0.616	cytoplasm	GO:0044085 cellular component biogenesis; GO:0044700 single organism signaling; GO:0010941 regulation of cell death; GO:0065008 regulation of biological quality; GO:0048732 gland development; GO:0035148 tube formation; GO:0031347 regulation of defense response; GO:0044237 cellular metabolic process; GO:0008152 metabolic process; GO:0065003 macromolecular complex assembly; GO:0043122 regulation of…	GO:0016020 membrane; GO:0044421 extracellular region part; GO:0005783 endoplasmic reticulum; GO:0071944 cell periphery; GO:0030054 cell junction; GO:0031982 vesicle; GO:0005737 cytoplasm; GO:0031224 intrinsic component of membrane; GO:0044424 intracellular part; GO:0005623 cell; GO:0070062 extracellular exosome; GO:0005925 focal adhesion; GO:0044425 membrane part; GO:0005622 intracellular; GO:004…	GO:1901265 nucleoside phosphate binding; GO:0001882 nucleoside binding; GO:0043167 ion binding; GO:0005515 protein binding; GO:0000166 nucleotide binding; GO:0016755 transferase activity, transferring amino-acyl groups; GO:0097159 organic cyclic compound binding; GO:1901363 heterocyclic compound binding; GO:0032549 ribonucleoside binding; GO:0016746 transferase activity, transferring acyl groups;…	K05625	TGM2; transglutaminase 2 [EC:2.3.2.13]	hsa05016 Huntington's disease - Homo sapiens (human);	IPR008958; IPR013783; IPR002931; IPR014756; IPR001102;	Transglutaminase, C-terminal; Immunoglobulin-like fold; Transglutaminase-like; Immunoglobulin E-set; Transglutaminase, N-terminal;
Ub	P21980	590	K	Protein-glutamine gamma-glutamyltransferase 2	TGM2	Cluster3		1.4e-06	diff	-0.777	0.494	0.272	-0.292	0.144	-1.103	0.682	cytoplasm	GO:0044085 cellular component biogenesis; GO:0044700 single organism signaling; GO:0010941 regulation of cell death; GO:0065008 regulation of biological quality; GO:0048732 gland development; GO:0035148 tube formation; GO:0031347 regulation of defense response; GO:0044237 cellular metabolic process; GO:0008152 metabolic process; GO:0065003 macromolecular complex assembly; GO:0043122 regulation of…	GO:0016020 membrane; GO:0044421 extracellular region part; GO:0005783 endoplasmic reticulum; GO:0071944 cell periphery; GO:0030054 cell junction; GO:0031982 vesicle; GO:0005737 cytoplasm; GO:0031224 intrinsic component of membrane; GO:0044424 intracellular part; GO:0005623 cell; GO:0070062 extracellular exosome; GO:0005925 focal adhesion; GO:0044425 membrane part; GO:0005622 intracellular; GO:004…	GO:1901265 nucleoside phosphate binding; GO:0001882 nucleoside binding; GO:0043167 ion binding; GO:0005515 protein binding; GO:0000166 nucleotide binding; GO:0016755 transferase activity, transferring amino-acyl groups; GO:0097159 organic cyclic compound binding; GO:1901363 heterocyclic compound binding; GO:0032549 ribonucleoside binding; GO:0016746 transferase activity, transferring acyl groups;…	K05625	TGM2; transglutaminase 2 [EC:2.3.2.13]	hsa05016 Huntington's disease - Homo sapiens (human);	IPR008958; IPR013783; IPR002931; IPR014756; IPR001102;	Transglutaminase, C-terminal; Immunoglobulin-like fold; Transglutaminase-like; Immunoglobulin E-set; Transglutaminase, N-terminal;
Ub	P62987	33	K	Ubiquitin-60S ribosomal protein L40	UBA52	Cluster3		5.99e-06	diff	-0.21	-0.066	-0.33	0.953	-0.131	-0.417	-0.454	extracellular	GO:0044700 single organism signaling; GO:0036508 protein alpha-1,2-demannosylation; GO:0010608 posttranscriptional regulation of gene expression; GO:1901185 negative regulation of ERBB signaling pathway; GO:0051443 positive regulation of ubiquitin-protein transferase activity; GO:0010564 regulation of cell cycle process; GO:0044237 cellular metabolic process; GO:0044264 cellular polysaccharide me…	GO:0016020 membrane; GO:0019867 outer membrane; GO:0044421 extracellular region part; GO:0031090 organelle membrane; GO:0005737 cytoplasm; GO:0044433 cytoplasmic vesicle part; GO:0032991 macromolecular complex; GO:0005623 cell; GO:0044422 organelle part; GO:0043228 non-membrane-bounded organelle; GO:0005765 lysosomal membrane; GO:0070062 extracellular exosome; GO:0005654 nucleoplasm; GO:0005622 i…	GO:0005515 protein binding; GO:0003735 structural constituent of ribosome; GO:0005198 structural molecule activity; GO:0005488 binding;	K02927	RP-L40e; large subunit ribosomal protein L40e	hsa03010 Ribosome - Homo sapiens (human);	IPR029071; IPR000626;	Ubiquitin-related domain; Ubiquitin domain;
Ub	Q8IZ07	27	K	Ankyrin repeat domain-containing protein 13A	ANKRD13A	Cluster3		7.36e-06	diff	-0.752	-0.21	-0.44	0.927	0.135	-0.2	-0.291	cytoplasm		GO:0097708 intracellular vesicle; GO:0043229 intracellular organelle; GO:0016020 membrane; GO:0005770 late endosome; GO:0031410 cytoplasmic vesicle; GO:0071944 cell periphery; GO:0005737 cytoplasm; GO:0031982 vesicle; GO:0012505 endomembrane system; GO:0044424 intracellular part; GO:0005623 cell; GO:0005886 plasma membrane; GO:0043226 organelle; GO:0005622 intracellular; GO:0044464 cell part; GO:…	GO:0005515 protein binding; GO:0005488 binding;				IPR020683;	Ankyrin repeat-containing domain;
Ub	P11142	257	K	Heat shock cognate 71 kDa protein	HSPA8	Cluster3		1.12e-09	diff	-0.833	0.03	0.312	0.402	-0.008	-0.298	0.193	cytoplasm	GO:0044700 single organism signaling; GO:0010608 posttranscriptional regulation of gene expression; GO:0006623 protein targeting to vacuole; GO:0006914 autophagy; GO:0044237 cellular metabolic process; GO:0008152 metabolic process; GO:0019693 ribose phosphate metabolic process; GO:0006396 RNA processing; GO:0044794 positive regulation by host of viral process; GO:0051716 cellular response to stim…	GO:0016020 membrane; GO:0044421 extracellular region part; GO:0031090 organelle membrane; GO:0000974 Prp19 complex; GO:0005737 cytoplasm; GO:0044433 cytoplasmic vesicle part; GO:0032991 macromolecular complex; GO:0005623 cell; GO:1904813 ficolin-1-rich granule lumen; GO:0044422 organelle part; GO:0005775 vacuolar lumen; GO:0043228 non-membrane-bounded organelle; GO:0005765 lysosomal membrane; GO:…	GO:0055131 C3HC4-type RING finger domain binding; GO:1901265 nucleoside phosphate binding; GO:0031625 ubiquitin protein ligase binding; GO:0005102 receptor binding; GO:0016817 hydrolase activity, acting on acid anhydrides; GO:0016787 hydrolase activity; GO:0005515 protein binding; GO:0003823 antigen binding; GO:0001786 phosphatidylserine binding; GO:0016887 ATPase activity; GO:0097159 organic cyc…	K03283	HSPA1s; heat shock 70kDa protein 1/2/6/8	hsa03040 Spliceosome - Homo sapiens (human); hsa05169 Epstein-Barr virus infection - Homo sapiens (human); hsa05020 Prion diseases - Homo sapiens (human); hsa05162 Measles - Homo sapiens (human); hsa05134 Legionellosis - Homo sapiens (human); hsa04010 MAPK signaling pathway - Homo sapiens (human); hsa04144 Endocytosis - Homo sapiens (human); hsa04612 Antigen processing and presentation - Homo sap…	IPR029048; IPR029047;	Heat shock protein 70kD, C-terminal domain; Heat shock protein 70kD, peptide-binding domain;
Ub	P69905	17	K	Hemoglobin subunit alpha	HBA1	Cluster3		0.0016	diff	-0.212	0.186	-0.387	0.478	0.379	-0.26	-0.395	cytoplasm	GO:0044085 cellular component biogenesis; GO:0050794 regulation of cellular process; GO:0015671 oxygen transport; GO:0016043 cellular component organization; GO:0010941 regulation of cell death; GO:0015669 gas transport; GO:1901700 response to oxygen-containing compound; GO:0044699 single-organism process; GO:0050896 response to stimulus; GO:0044237 cellular metabolic process; GO:0051259 protein …	GO:0016020 membrane; GO:0005615 extracellular space; GO:0044421 extracellular region part; GO:0031410 cytoplasmic vesicle; GO:0015935 small ribosomal subunit; GO:0031982 vesicle; GO:0005737 cytoplasm; GO:0044433 cytoplasmic vesicle part; GO:0032991 macromolecular complex; GO:0044424 intracellular part; GO:0005623 cell; GO:0044422 organelle part; GO:0043228 non-membrane-bounded organelle; GO:00319…	GO:0097159 organic cyclic compound binding; GO:1901363 heterocyclic compound binding; GO:0020037 heme binding; GO:0005506 iron ion binding; GO:0046914 transition metal ion binding; GO:0019825 oxygen binding; GO:0005488 binding; GO:0043167 ion binding; GO:0022892 substrate-specific transporter activity; GO:0046872 metal ion binding; GO:0043169 cation binding; GO:0005515 protein binding; GO:0005344…	K13822	HBA; hemoglobin subunit alpha	hsa05144 Malaria - Homo sapiens (human); hsa05143 African trypanosomiasis - Homo sapiens (human);	IPR009050; IPR000971; IPR012292;	Globin-like; Globin; Globin/Protoglobin;
Ub	P02042	121	K	Hemoglobin subunit delta	HBD	Cluster3		2.54e-07	diff	-0.471	0.407	-0.283	0.316	0.287	-0.142	-0.286	cytoplasm	GO:0015671 oxygen transport; GO:0044707 single-multicellular organism process; GO:0007596 blood coagulation; GO:0065008 regulation of biological quality; GO:0015669 gas transport; GO:0050878 regulation of body fluid levels; GO:0006950 response to stress; GO:0044699 single-organism process; GO:0050896 response to stimulus; GO:0032501 multicellular organismal process; GO:0007599 hemostasis; GO:0051…	GO:0072562 blood microparticle; GO:0044421 extracellular region part; GO:0005615 extracellular space; GO:0044464 cell part; GO:0005622 intracellular; GO:0005833 hemoglobin complex; GO:0005737 cytoplasm; GO:0032991 macromolecular complex; GO:0044445 cytosolic part; GO:0044424 intracellular part; GO:0043234 protein complex; GO:0005623 cell; GO:0005829 cytosol; GO:0005576 extracellular region; GO:00…	GO:0097159 organic cyclic compound binding; GO:1901363 heterocyclic compound binding; GO:0020037 heme binding; GO:0005506 iron ion binding; GO:0046914 transition metal ion binding; GO:0019825 oxygen binding; GO:0005488 binding; GO:0043167 ion binding; GO:0022892 substrate-specific transporter activity; GO:0046872 metal ion binding; GO:0043169 cation binding; GO:0005515 protein binding; GO:0005344…	K16151			IPR009050; IPR000971; IPR012292;	Globin-like; Globin; Globin/Protoglobin;
Ub	Q6IS14	121	K	Eukaryotic translation initiation factor 5A-1-like	EIF5AL1	Cluster3		5.35e-06	diff	-0.617	0.286	-0.073	-0.083	0.386	0.15	-0.039	cytoplasm	GO:0050658 RNA transport; GO:0065008 regulation of biological quality; GO:0010941 regulation of cell death; GO:0006518 peptide metabolic process; GO:0032270 positive regulation of cellular protein metabolic process; GO:0010608 posttranscriptional regulation of gene expression; GO:0043243 positive regulation of protein complex disassembly; GO:0009891 positive regulation of biosynthetic process; GO…	GO:0016020 membrane; GO:0030425 dendrite; GO:0042175 nuclear outer membrane-endoplasmic reticulum membrane network; GO:0005783 endoplasmic reticulum; GO:0005737 cytoplasm; GO:0043025 neuronal cell body; GO:0032991 macromolecular complex; GO:0044424 intracellular part; GO:0005623 cell; GO:0044422 organelle part; GO:0044425 membrane part; GO:0044464 cell part; GO:0005622 intracellular; GO:0043005 n…	GO:0043022 ribosome binding; GO:0097159 organic cyclic compound binding; GO:1901363 heterocyclic compound binding; GO:0008135 translation factor activity, RNA binding; GO:0003723 RNA binding; GO:0003746 translation elongation factor activity; GO:0005488 binding; GO:0044877 macromolecular complex binding; GO:0003676 nucleic acid binding; GO:0043021 ribonucleoprotein complex binding;	K03263			IPR008991; IPR012340; IPR014722; IPR020189;	Translation protein SH3-like domain; Nucleic acid-binding, OB-fold; Ribosomal protein L2 domain 2; Translation elongation factor, IF5A C-terminal;
Ub	P54725	122	K	UV excision repair protein RAD23 homolog A	RAD23A	Cluster3		5.11e-05	diff	-1.412	0.105	0.368	0.736	0.074	-0.164	-1.041	mitochondria	GO:0070646 protein modification by small protein removal; GO:0006289 nucleotide-excision repair; GO:0044764 multi-organism cellular process; GO:0044237 cellular metabolic process; GO:0008152 metabolic process; GO:0019538 protein metabolic process; GO:0043170 macromolecule metabolic process; GO:0044419 interspecies interaction between organisms; GO:1903362 regulation of cellular protein catabolic …	GO:0005737 cytoplasm; GO:0032991 macromolecular complex; GO:0044424 intracellular part; GO:0005623 cell; GO:0044422 organelle part; GO:0043228 non-membrane-bounded organelle; GO:1905369 endopeptidase complex; GO:0005856 cytoskeleton; GO:0031974 membrane-enclosed lumen; GO:0005815 microtubule organizing center; GO:0005654 nucleoplasm; GO:1902494 catalytic complex; GO:0070013 intracellular organell…	GO:0002020 protease binding; GO:0097159 organic cyclic compound binding; GO:1901363 heterocyclic compound binding; GO:0003677 DNA binding; GO:0031593 polyubiquitin binding; GO:1990381 ubiquitin-specific protease binding; GO:0005488 binding; GO:0003676 nucleic acid binding; GO:0003697 single-stranded DNA binding; GO:0043130 ubiquitin binding; GO:0003684 damaged DNA binding; GO:0005515 protein bind…	K10839	RAD23; UV excision repair protein RAD23	hsa04141 Protein processing in endoplasmic reticulum - Homo sapiens (human); hsa03420 Nucleotide excision repair - Homo sapiens (human);	IPR006636; IPR015940; IPR029071; IPR000626; IPR015360; IPR009060;	Heat shock chaperonin-binding; Ubiquitin-associated domain; Ubiquitin-related domain; Ubiquitin domain; XPC-binding domain; UBA-like;
Ub	P54727	36	K	UV excision repair protein RAD23 homolog B	RAD23B	Cluster3		2.38e-06	diff	-0.667	0.163	0.53	0.396	-0.236	-0.287	-0.132	cytoplasm	GO:0044085 cellular component biogenesis; GO:0070646 protein modification by small protein removal; GO:0022414 reproductive process; GO:0006289 nucleotide-excision repair; GO:0032392 DNA geometric change; GO:0044699 single-organism process; GO:0044237 cellular metabolic process; GO:0006457 protein folding; GO:0008152 metabolic process; GO:0022607 cellular component assembly; GO:0065003 macromolec…	GO:0043229 intracellular organelle; GO:0000502 proteasome complex; GO:0044446 intracellular organelle part; GO:0005737 cytoplasm; GO:0031981 nuclear lumen; GO:0032991 macromolecular complex; GO:1990391 DNA repair complex; GO:0044424 intracellular part; GO:0005829 cytosol; GO:0005623 cell; GO:0044422 organelle part; GO:1905369 endopeptidase complex; GO:0031974 membrane-enclosed lumen; GO:0043226 o…	GO:0097159 organic cyclic compound binding; GO:1901363 heterocyclic compound binding; GO:0003677 DNA binding; GO:0031593 polyubiquitin binding; GO:0005488 binding; GO:0003676 nucleic acid binding; GO:0003697 single-stranded DNA binding; GO:0043130 ubiquitin binding; GO:0003684 damaged DNA binding; GO:0005515 protein binding; GO:0032182 ubiquitin-like protein binding;	K10839	RAD23; UV excision repair protein RAD23	hsa04141 Protein processing in endoplasmic reticulum - Homo sapiens (human); hsa03420 Nucleotide excision repair - Homo sapiens (human);	IPR006636; IPR015940; IPR029071; IPR000626; IPR015360; IPR009060;	Heat shock chaperonin-binding; Ubiquitin-associated domain; Ubiquitin-related domain; Ubiquitin domain; XPC-binding domain; UBA-like;
Ph	O00231	14	S	26S proteasome non-ATPase regulatory subunit 11	PSMD11	Cluster3		5.27e-11	diff	-0.882	0.063	-0.191	0.338	0.46	-0.021	-0.25	cytoplasm	GO:0044700 single organism signaling; GO:0044085 cellular component biogenesis; GO:0010608 posttranscriptional regulation of gene expression; GO:0051443 positive regulation of ubiquitin-protein transferase activity; GO:0031347 regulation of defense response; GO:0010564 regulation of cell cycle process; GO:0044237 cellular metabolic process; GO:1903364 positive regulation of cellular protein catab…	GO:0016020 membrane; GO:0034774 secretory granule lumen; GO:0044421 extracellular region part; GO:0031410 cytoplasmic vesicle; GO:0005838 proteasome regulatory particle; GO:0031982 vesicle; GO:0005737 cytoplasm; GO:0044433 cytoplasmic vesicle part; GO:0032991 macromolecular complex; GO:0044424 intracellular part; GO:0005623 cell; GO:1904813 ficolin-1-rich granule lumen; GO:0044422 organelle part;…	GO:0005515 protein binding; GO:0005198 structural molecule activity; GO:0005488 binding;	K03036	PSMD11; 26S proteasome regulatory subunit N6	hsa03050 Proteasome - Homo sapiens (human); hsa05169 Epstein-Barr virus infection - Homo sapiens (human);	IPR000717; IPR011991; IPR011990;	Proteasome component (PCI) domain; Winged helix-turn-helix DNA-binding domain; Tetratricopeptide-like helical domain;
Ph	Q13200	16	S	26S proteasome non-ATPase regulatory subunit 2	PSMD2	Cluster3		1.19e-05	diff	-0.837	0.033	-0.069	0.091	0.101	0.199	0.139	plasma membrane	GO:0044700 single organism signaling; GO:0010608 posttranscriptional regulation of gene expression; GO:0051443 positive regulation of ubiquitin-protein transferase activity; GO:0031347 regulation of defense response; GO:0010564 regulation of cell cycle process; GO:0044237 cellular metabolic process; GO:1903364 positive regulation of cellular protein catabolic process; GO:0008152 metabolic process…	GO:0016020 membrane; GO:0034774 secretory granule lumen; GO:0044421 extracellular region part; GO:0031410 cytoplasmic vesicle; GO:0005838 proteasome regulatory particle; GO:0031982 vesicle; GO:0005737 cytoplasm; GO:0044433 cytoplasmic vesicle part; GO:0032991 macromolecular complex; GO:0044424 intracellular part; GO:0005623 cell; GO:1904813 ficolin-1-rich granule lumen; GO:0044422 organelle part;…	GO:0005515 protein binding; GO:0030234 enzyme regulator activity; GO:0098772 molecular function regulator; GO:0005488 binding;	K03028	PSMD2; 26S proteasome regulatory subunit N1	hsa03050 Proteasome - Homo sapiens (human); hsa05169 Epstein-Barr virus infection - Homo sapiens (human);	IPR011989; IPR016024;	Armadillo-like helical; Armadillo-type fold;
Ph	P53396	481	S	ATP-citrate synthase	ACLY	Cluster3		5.48e-10	diff	-0.888	0.294	0.096	-0.052	0.043	0.081	0.136	cytoplasm	GO:0051188 cofactor biosynthetic process; GO:0045321 leukocyte activation; GO:0016053 organic acid biosynthetic process; GO:0006066 alcohol metabolic process; GO:0035337 fatty-acyl-CoA metabolic process; GO:0044699 single-organism process; GO:0044255 cellular lipid metabolic process; GO:0009058 biosynthetic process; GO:0044237 cellular metabolic process; GO:0035384 thioester biosynthetic process;…	GO:0034774 secretory granule lumen; GO:0016020 membrane; GO:0044421 extracellular region part; GO:0031410 cytoplasmic vesicle; GO:0071944 cell periphery; GO:0031982 vesicle; GO:0005737 cytoplasm; GO:0044433 cytoplasmic vesicle part; GO:0032991 macromolecular complex; GO:0044424 intracellular part; GO:0035578 azurophil granule lumen; GO:0005623 cell; GO:1904813 ficolin-1-rich granule lumen; GO:004…	GO:0005524 ATP binding; GO:1901265 nucleoside phosphate binding; GO:0046912 transferase activity, transferring acyl groups, acyl groups converted into alkyl on transfer; GO:0001882 nucleoside binding; GO:0043167 ion binding; GO:0005515 protein binding; GO:0000166 nucleotide binding; GO:0048037 cofactor binding; GO:0003878 ATP citrate synthase activity; GO:0097159 organic cyclic compound binding; …	K01648	ACLY; ATP citrate (pro-S)-lyase [EC:2.3.3.8]	hsa01100 Metabolic pathways - Homo sapiens (human); hsa00020 Citrate cycle (TCA cycle) - Homo sapiens (human);	IPR016142; IPR032263; IPR005811; IPR013816; IPR016040; IPR003781; IPR016143; IPR016102;	Citrate synthase-like, large alpha subdomain; ATP-citrate synthase, citrate-binding domain; ATP-citrate lyase/succinyl-CoA ligase; ATP-grasp fold, subdomain 2; NAD(P)-binding domain; CoA-binding; Citrate synthase-like, small alpha subdomain; Succinyl-CoA synthetase-like;
Ph	Q08495	26	S	Dematin	DMTN	Cluster3		1.57e-07	diff	-0.705	0.515	0.199	-0.006	-0.151	-0.03	-0.04	nucleus	GO:0044700 single organism signaling; GO:0044085 cellular component biogenesis; GO:0090317 negative regulation of intracellular protein transport; GO:0046683 response to organophosphorus; GO:1901731 positive regulation of platelet aggregation; GO:0065003 macromolecular complex assembly; GO:0008360 regulation of cell shape; GO:0032535 regulation of cellular component size; GO:0009306 protein secre…	GO:0016020 membrane; GO:0005938 cell cortex; GO:0031090 organelle membrane; GO:0031410 cytoplasmic vesicle; GO:0071944 cell periphery; GO:0099568 cytoplasmic region; GO:0005737 cytoplasm; GO:0031982 vesicle; GO:0030863 cortical cytoskeleton; GO:0099512 supramolecular fiber; GO:0044424 intracellular part; GO:0099080 supramolecular complex; GO:0005623 cell; GO:0044422 organelle part; GO:0032279 asy…	GO:0008092 cytoskeletal protein binding; GO:0005102 receptor binding; GO:0043621 protein self-association; GO:0005488 binding; GO:0003779 actin binding; GO:0005515 protein binding; GO:0030507 spectrin binding;				IPR003128; IPR032402;	Villin headpiece; Putative adherens-junction anchoring domain;
Ph	Q8TEA8	197	S	D-aminoacyl-tRNA deacylase 1	DTD1	Cluster3		4.47e-06	diff	-0.897	0.012	-0.041	0.224	0.202	0.194	-0.104	mitochondria	GO:1901606 alpha-amino acid catabolic process; GO:0065008 regulation of biological quality; GO:0046416 D-amino acid metabolic process; GO:0010608 posttranscriptional regulation of gene expression; GO:0044699 single-organism process; GO:0009058 biosynthetic process; GO:0044237 cellular metabolic process; GO:0008152 metabolic process; GO:0006520 cellular amino acid metabolic process; GO:0043170 mac…	GO:0043229 intracellular organelle; GO:0043232 intracellular non-membrane-bounded organelle; GO:0044446 intracellular organelle part; GO:0005737 cytoplasm; GO:0031981 nuclear lumen; GO:0044424 intracellular part; GO:0005730 nucleolus; GO:0005829 cytosol; GO:0005623 cell; GO:0044422 organelle part; GO:0043228 non-membrane-bounded organelle; GO:0043231 intracellular membrane-bounded organelle; GO:0…	GO:0003677 DNA binding; GO:0002161 aminoacyl-tRNA editing activity; GO:0052689 carboxylic ester hydrolase activity; GO:0043167 ion binding; GO:0016787 hydrolase activity; GO:0051500 D-tyrosyl-tRNA(Tyr) deacylase activity; GO:1901363 heterocyclic compound binding; GO:0097159 organic cyclic compound binding; GO:0003824 catalytic activity; GO:0005488 binding; GO:0003676 nucleic acid binding; GO:0016…	K07560			IPR023509;	D-Tyr tRNAtyr deacylase-like domain;
Ph	P62826	135	S	GTP-binding nuclear protein Ran	RAN	Cluster3		4.29e-08	diff	-0.76	0.501	0.049	-0.103	-0.11	-0.071	0.234	cytoplasm	GO:0044700 single organism signaling; GO:0050658 RNA transport; GO:0044085 cellular component biogenesis; GO:0022613 ribonucleoprotein complex biogenesis; GO:0021766 hippocampus development; GO:0022414 reproductive process; GO:0010608 posttranscriptional regulation of gene expression; GO:0007420 brain development; GO:0071384 cellular response to corticosteroid stimulus; GO:0009891 positive regula…	GO:0016020 membrane; GO:0044421 extracellular region part; GO:0044450 microtubule organizing center part; GO:0031410 cytoplasmic vesicle; GO:0031982 vesicle; GO:0005737 cytoplasm; GO:0036126 sperm flagellum; GO:0097729 9+2 motile cilium; GO:0032991 macromolecular complex; GO:0044424 intracellular part; GO:0005623 cell; GO:0002177 manchette; GO:0044422 organelle part; GO:0031074 nucleocytoplasmic …	GO:1901265 nucleoside phosphate binding; GO:0005102 receptor binding; GO:0016817 hydrolase activity, acting on acid anhydrides; GO:0050681 androgen receptor binding; GO:0005515 protein binding; GO:0016787 hydrolase activity; GO:0003682 chromatin binding; GO:0051427 hormone receptor binding; GO:0061676 importin-alpha family protein binding; GO:0097159 organic cyclic compound binding; GO:1901363 he…	K07936	RAN; GTP-binding nuclear protein Ran	hsa05166 HTLV-I infection - Homo sapiens (human); hsa03008 Ribosome biogenesis in eukaryotes - Homo sapiens (human); hsa05169 Epstein-Barr virus infection - Homo sapiens (human); hsa03013 RNA transport - Homo sapiens (human);	IPR005225; IPR027417;	Small GTP-binding protein domain; P-loop containing nucleoside triphosphate hydrolase;
Ph	Q14C86	892	S	GTPase-activating protein and VPS9 domain-containing protein 1	GAPVD1	Cluster3		9.81e-14	diff	-0.81	0.621	0.193	0.143	-0.164	-0.186	-0.1	plasma membrane	GO:0050794 regulation of cellular process; GO:0044700 single organism signaling; GO:0016043 cellular component organization; GO:0044699 single-organism process; GO:0050896 response to stimulus; GO:0070201 regulation of establishment of protein localization; GO:0051234 establishment of localization; GO:0007165 signal transduction; GO:0007154 cell communication; GO:0051345 positive regulation of hy…	GO:0097708 intracellular vesicle; GO:0043229 intracellular organelle; GO:0016020 membrane; GO:0031410 cytoplasmic vesicle; GO:0005737 cytoplasm; GO:0031982 vesicle; GO:0012505 endomembrane system; GO:0044424 intracellular part; GO:0005829 cytosol; GO:0005623 cell; GO:0043226 organelle; GO:0005622 intracellular; GO:0044464 cell part; GO:0005768 endosome; GO:0043227 membrane-bounded organelle; GO:0…	GO:0050839 cell adhesion molecule binding; GO:0030234 enzyme regulator activity; GO:0017112 Rab guanyl-nucleotide exchange factor activity; GO:0005085 guanyl-nucleotide exchange factor activity; GO:0060589 nucleoside-triphosphatase regulator activity; GO:0005488 binding; GO:0030695 GTPase regulator activity; GO:0045296 cadherin binding; GO:0005088 Ras guanyl-nucleotide exchange factor activity; G…				IPR001936; IPR003123; IPR008936;	Ras GTPase-activating protein; VPS9 domain; Rho GTPase activation protein;
Ph	Q9BXL5	123	S	Hemogen	HEMGN	Cluster3		0.000107	diff	-1.054	0.233	0.149	0.021	0.005	0.198	-0.023	nucleus	GO:0050794 regulation of cellular process; GO:0032502 developmental process; GO:0044707 single-multicellular organism process; GO:0048869 cellular developmental process; GO:0044763 single-organism cellular process; GO:0044699 single-organism process; GO:0032501 multicellular organismal process; GO:0051239 regulation of multicellular organismal process; GO:0030154 cell differentiation; GO:0050789 …	GO:0043229 intracellular organelle; GO:0044446 intracellular organelle part; GO:0031981 nuclear lumen; GO:0044424 intracellular part; GO:0005623 cell; GO:0044422 organelle part; GO:0043226 organelle; GO:0043231 intracellular membrane-bounded organelle; GO:0031974 membrane-enclosed lumen; GO:0005654 nucleoplasm; GO:0005634 nucleus; GO:0070013 intracellular organelle lumen; GO:0044464 cell part; GO…	GO:0005515 protein binding; GO:0005488 binding;
Ph	Q9H8W4	226	S	Pleckstrin homology domain-containing family F member 2	PLEKHF2	Cluster3		3.44e-12	diff	-0.988	-0.03	-0.284	0.366	0.69	0.141	-0.795	extracellular	GO:0045184 establishment of protein localization; GO:0006810 transport; GO:0071702 organic substance transport; GO:0051179 localization; GO:0033036 macromolecule localization; GO:0008104 protein localization; GO:0015031 protein transport; GO:0051234 establishment of localization;	GO:0010008 endosome membrane; GO:0097708 intracellular vesicle; GO:0043229 intracellular organelle; GO:0016020 membrane; GO:0005783 endoplasmic reticulum; GO:0098588 bounding membrane of organelle; GO:0031090 organelle membrane; GO:0031410 cytoplasmic vesicle; GO:0044446 intracellular organelle part; GO:0031982 vesicle; GO:0005737 cytoplasm; GO:0044433 cytoplasmic vesicle part; GO:0044440 endosom…	GO:0046872 metal ion binding; GO:0043169 cation binding; GO:0005515 protein binding; GO:0005488 binding; GO:0043167 ion binding;				IPR000306; IPR017455; IPR013083; IPR011993; IPR011011; IPR001849;	FYVE zinc finger; Zinc finger, FYVE-related; Zinc finger, RING/FYVE/PHD-type; PH domain-like; Zinc finger, FYVE/PHD-type; Pleckstrin homology domain;
Ph	P62820	188	S	Ras-related protein Rab-1A	RAB1A	Cluster3		1.61e-06	diff	-1.304	-0.022	0.146	0.173	0.419	0.266	-0.515	cytoplasm	GO:0044700 single organism signaling; GO:0044085 cellular component biogenesis; GO:1905037 autophagosome organization; GO:0065008 regulation of biological quality; GO:0009914 hormone transport; GO:0032270 positive regulation of cellular protein metabolic process; GO:0035459 cargo loading into vesicle; GO:0048208 COPII vesicle coating; GO:0051443 positive regulation of ubiquitin-protein transferas…	GO:0030658 transport vesicle membrane; GO:0016020 membrane; GO:0042175 nuclear outer membrane-endoplasmic reticulum membrane network; GO:0044421 extracellular region part; GO:0005783 endoplasmic reticulum; GO:0031090 organelle membrane; GO:0031410 cytoplasmic vesicle; GO:0031982 vesicle; GO:0005737 cytoplasm; GO:0044433 cytoplasmic vesicle part; GO:0044424 intracellular part; GO:0005623 cell; GO:…	GO:1901265 nucleoside phosphate binding; GO:0001882 nucleoside binding; GO:0043167 ion binding; GO:0016817 hydrolase activity, acting on acid anhydrides; GO:0016787 hydrolase activity; GO:0005515 protein binding; GO:0000166 nucleotide binding; GO:0017111 nucleoside-triphosphatase activity; GO:0097159 organic cyclic compound binding; GO:1901363 heterocyclic compound binding; GO:0032549 ribonucleos…	K07874	RAB1A; Ras-related protein Rab-1A	hsa05134 Legionellosis - Homo sapiens (human);	IPR005225; IPR027417;	Small GTP-binding protein domain; P-loop containing nucleoside triphosphate hydrolase;
Ph	P11277	1301	S	Spectrin beta chain, erythrocytic	SPTB	Cluster3		2.88e-11	diff	-1.837	-0.014	-0.607	-0.219	0.281	0.714	0.294	nucleus	GO:0044700 single organism signaling; GO:0030833 regulation of actin filament polymerization; GO:0065008 regulation of biological quality; GO:0030835 negative regulation of actin filament depolymerization; GO:0051129 negative regulation of cellular component organization; GO:0048869 cellular developmental process; GO:0048666 neuron development; GO:0044699 single-organism process; GO:0032989 cellu…	GO:0016020 membrane; GO:0005938 cell cortex; GO:0071944 cell periphery; GO:0005737 cytoplasm; GO:0099568 cytoplasmic region; GO:0030863 cortical cytoskeleton; GO:0031224 intrinsic component of membrane; GO:0032991 macromolecular complex; GO:0030864 cortical actin cytoskeleton; GO:0044424 intracellular part; GO:0005623 cell; GO:0009898 cytoplasmic side of plasma membrane; GO:0098562 cytoplasmic si…	GO:0051015 actin filament binding; GO:0008092 cytoskeletal protein binding; GO:0005085 guanyl-nucleotide exchange factor activity; GO:0005200 structural constituent of cytoskeleton; GO:0005488 binding; GO:0044877 macromolecular complex binding; GO:0003779 actin binding; GO:0005088 Ras guanyl-nucleotide exchange factor activity; GO:0005515 protein binding; GO:0098772 molecular function regulator; …	K06115			IPR001715;	Calponin homology domain;
Ph	P02549	2288	T	Spectrin alpha chain, erythrocytic 1	SPTA1	Cluster3		9.72e-07	diff	-0.863	0.206	0.099	0.002	0.073	0.059	0.135	cytoplasm	GO:0044700 single organism signaling; GO:0002694 regulation of leukocyte activation; GO:0065008 regulation of biological quality; GO:0032944 regulation of mononuclear cell proliferation; GO:0032989 cellular component morphogenesis; GO:0030832 regulation of actin filament length; GO:0044237 cellular metabolic process; GO:0009605 response to external stimulus; GO:0008152 metabolic process; GO:00300…	GO:0016020 membrane; GO:0005938 cell cortex; GO:0071944 cell periphery; GO:0005737 cytoplasm; GO:0099568 cytoplasmic region; GO:0030863 cortical cytoskeleton; GO:0031224 intrinsic component of membrane; GO:0030864 cortical actin cytoskeleton; GO:0044424 intracellular part; GO:0005623 cell; GO:0009898 cytoplasmic side of plasma membrane; GO:0098562 cytoplasmic side of membrane; GO:0044422 organell…	GO:0051015 actin filament binding; GO:0046982 protein heterodimerization activity; GO:0005085 guanyl-nucleotide exchange factor activity; GO:0043167 ion binding; GO:0046983 protein dimerization activity; GO:0044877 macromolecular complex binding; GO:0005515 protein binding; GO:0098772 molecular function regulator; GO:0008092 cytoskeletal protein binding; GO:0005200 structural constituent of cytos…	K06114	SPTA; spectrin alpha	hsa04210 Apoptosis - Homo sapiens (human);	IPR013315; IPR014837; IPR001452; IPR002048; IPR011992;	Spectrin alpha chain, SH3 domain; EF-hand, Ca insensitive; SH3 domain; EF-hand domain; EF-hand domain pair;
Ph	P11171	849	S	Protein 4.1	EPB41	Cluster3		7.81e-15	diff	-1.801	-0.413	-0.048	0.32	0.669	0.48	-0.766	nucleus	GO:0044085 cellular component biogenesis; GO:0031032 actomyosin structure organization; GO:0016043 cellular component organization; GO:0071822 protein complex subunit organization; GO:0030866 cortical actin cytoskeleton organization; GO:0032092 positive regulation of protein binding; GO:0051098 regulation of binding; GO:0044763 single-organism cellular process; GO:0044699 single-organism process;…	GO:0016020 membrane; GO:0005938 cell cortex; GO:0019898 extrinsic component of membrane; GO:0030054 cell junction; GO:0071944 cell periphery; GO:0005737 cytoplasm; GO:0099568 cytoplasmic region; GO:0030863 cortical cytoskeleton; GO:0032991 macromolecular complex; GO:0044424 intracellular part; GO:0005623 cell; GO:0009898 cytoplasmic side of plasma membrane; GO:0098562 cytoplasmic side of membrane…	GO:0008092 cytoskeletal protein binding; GO:0005545 1-phosphatidylinositol binding; GO:0005200 structural constituent of cytoskeleton; GO:0005488 binding; GO:0005543 phospholipid binding; GO:0035091 phosphatidylinositol binding; GO:0043167 ion binding; GO:0003779 actin binding; GO:0008289 lipid binding; GO:0005515 protein binding; GO:0043168 anion binding; GO:0005198 structural molecule activity;…	K06107			IPR019748; IPR018980; IPR018979; IPR019749; IPR008379; IPR029071; IPR011993; IPR007477; IPR014847; IPR014352; IPR000299;	FERM central domain; FERM, C-terminal PH-like domain; FERM, N-terminal; Band 4.1 domain; Band 4.1, C-terminal; Ubiquitin-related domain; PH domain-like; SAB domain; FERM adjacent (FA); FERM/acyl-CoA-binding protein, 3-helical bundle; FERM domain;
Ph	P11171	734	T	Protein 4.1	EPB41	Cluster3		3.44e-12	diff	-2.311	0.358	-0.122	0.873	0.603	-0.396	-1.325	nucleus	GO:0044085 cellular component biogenesis; GO:0031032 actomyosin structure organization; GO:0016043 cellular component organization; GO:0071822 protein complex subunit organization; GO:0030866 cortical actin cytoskeleton organization; GO:0032092 positive regulation of protein binding; GO:0051098 regulation of binding; GO:0044763 single-organism cellular process; GO:0044699 single-organism process;…	GO:0016020 membrane; GO:0005938 cell cortex; GO:0019898 extrinsic component of membrane; GO:0030054 cell junction; GO:0071944 cell periphery; GO:0005737 cytoplasm; GO:0099568 cytoplasmic region; GO:0030863 cortical cytoskeleton; GO:0032991 macromolecular complex; GO:0044424 intracellular part; GO:0005623 cell; GO:0009898 cytoplasmic side of plasma membrane; GO:0098562 cytoplasmic side of membrane…	GO:0008092 cytoskeletal protein binding; GO:0005545 1-phosphatidylinositol binding; GO:0005200 structural constituent of cytoskeleton; GO:0005488 binding; GO:0005543 phospholipid binding; GO:0035091 phosphatidylinositol binding; GO:0043167 ion binding; GO:0003779 actin binding; GO:0008289 lipid binding; GO:0005515 protein binding; GO:0043168 anion binding; GO:0005198 structural molecule activity;…	K06107			IPR019748; IPR018980; IPR018979; IPR019749; IPR008379; IPR029071; IPR011993; IPR007477; IPR014847; IPR014352; IPR000299;	FERM central domain; FERM, C-terminal PH-like domain; FERM, N-terminal; Band 4.1 domain; Band 4.1, C-terminal; Ubiquitin-related domain; PH domain-like; SAB domain; FERM adjacent (FA); FERM/acyl-CoA-binding protein, 3-helical bundle; FERM domain;
Ph	P11171	494	T	Protein 4.1	EPB41	Cluster3		2.58e-17	diff	-1.619	0.387	-0.048	-0.161	0.115	0.25	0.259	nucleus	GO:0044085 cellular component biogenesis; GO:0031032 actomyosin structure organization; GO:0016043 cellular component organization; GO:0071822 protein complex subunit organization; GO:0030866 cortical actin cytoskeleton organization; GO:0032092 positive regulation of protein binding; GO:0051098 regulation of binding; GO:0044763 single-organism cellular process; GO:0044699 single-organism process;…	GO:0016020 membrane; GO:0005938 cell cortex; GO:0019898 extrinsic component of membrane; GO:0030054 cell junction; GO:0071944 cell periphery; GO:0005737 cytoplasm; GO:0099568 cytoplasmic region; GO:0030863 cortical cytoskeleton; GO:0032991 macromolecular complex; GO:0044424 intracellular part; GO:0005623 cell; GO:0009898 cytoplasmic side of plasma membrane; GO:0098562 cytoplasmic side of membrane…	GO:0008092 cytoskeletal protein binding; GO:0005545 1-phosphatidylinositol binding; GO:0005200 structural constituent of cytoskeleton; GO:0005488 binding; GO:0005543 phospholipid binding; GO:0035091 phosphatidylinositol binding; GO:0043167 ion binding; GO:0003779 actin binding; GO:0008289 lipid binding; GO:0005515 protein binding; GO:0043168 anion binding; GO:0005198 structural molecule activity;…	K06107			IPR019748; IPR018980; IPR018979; IPR019749; IPR008379; IPR029071; IPR011993; IPR007477; IPR014847; IPR014352; IPR000299;	FERM central domain; FERM, C-terminal PH-like domain; FERM, N-terminal; Band 4.1 domain; Band 4.1, C-terminal; Ubiquitin-related domain; PH domain-like; SAB domain; FERM adjacent (FA); FERM/acyl-CoA-binding protein, 3-helical bundle; FERM domain;
Ph	P11171	736	T	Protein 4.1	EPB41	Cluster3		6.15e-13	diff	-3.789	0.42	-0.102	0.988	0.648	-0.538	-1.63	nucleus	GO:0044085 cellular component biogenesis; GO:0031032 actomyosin structure organization; GO:0016043 cellular component organization; GO:0071822 protein complex subunit organization; GO:0030866 cortical actin cytoskeleton organization; GO:0032092 positive regulation of protein binding; GO:0051098 regulation of binding; GO:0044763 single-organism cellular process; GO:0044699 single-organism process;…	GO:0016020 membrane; GO:0005938 cell cortex; GO:0019898 extrinsic component of membrane; GO:0030054 cell junction; GO:0071944 cell periphery; GO:0005737 cytoplasm; GO:0099568 cytoplasmic region; GO:0030863 cortical cytoskeleton; GO:0032991 macromolecular complex; GO:0044424 intracellular part; GO:0005623 cell; GO:0009898 cytoplasmic side of plasma membrane; GO:0098562 cytoplasmic side of membrane…	GO:0008092 cytoskeletal protein binding; GO:0005545 1-phosphatidylinositol binding; GO:0005200 structural constituent of cytoskeleton; GO:0005488 binding; GO:0005543 phospholipid binding; GO:0035091 phosphatidylinositol binding; GO:0043167 ion binding; GO:0003779 actin binding; GO:0008289 lipid binding; GO:0005515 protein binding; GO:0043168 anion binding; GO:0005198 structural molecule activity;…	K06107			IPR019748; IPR018980; IPR018979; IPR019749; IPR008379; IPR029071; IPR011993; IPR007477; IPR014847; IPR014352; IPR000299;	FERM central domain; FERM, C-terminal PH-like domain; FERM, N-terminal; Band 4.1 domain; Band 4.1, C-terminal; Ubiquitin-related domain; PH domain-like; SAB domain; FERM adjacent (FA); FERM/acyl-CoA-binding protein, 3-helical bundle; FERM domain;
Ph	P11171	709	S	Protein 4.1	EPB41	Cluster3		5.94e-10	diff	-0.602	0.505	0.13	-0.03	-0.12	-0.024	-0.016	nucleus	GO:0044085 cellular component biogenesis; GO:0031032 actomyosin structure organization; GO:0016043 cellular component organization; GO:0071822 protein complex subunit organization; GO:0030866 cortical actin cytoskeleton organization; GO:0032092 positive regulation of protein binding; GO:0051098 regulation of binding; GO:0044763 single-organism cellular process; GO:0044699 single-organism process;…	GO:0016020 membrane; GO:0005938 cell cortex; GO:0019898 extrinsic component of membrane; GO:0030054 cell junction; GO:0071944 cell periphery; GO:0005737 cytoplasm; GO:0099568 cytoplasmic region; GO:0030863 cortical cytoskeleton; GO:0032991 macromolecular complex; GO:0044424 intracellular part; GO:0005623 cell; GO:0009898 cytoplasmic side of plasma membrane; GO:0098562 cytoplasmic side of membrane…	GO:0008092 cytoskeletal protein binding; GO:0005545 1-phosphatidylinositol binding; GO:0005200 structural constituent of cytoskeleton; GO:0005488 binding; GO:0005543 phospholipid binding; GO:0035091 phosphatidylinositol binding; GO:0043167 ion binding; GO:0003779 actin binding; GO:0008289 lipid binding; GO:0005515 protein binding; GO:0043168 anion binding; GO:0005198 structural molecule activity;…	K06107			IPR019748; IPR018980; IPR018979; IPR019749; IPR008379; IPR029071; IPR011993; IPR007477; IPR014847; IPR014352; IPR000299;	FERM central domain; FERM, C-terminal PH-like domain; FERM, N-terminal; Band 4.1 domain; Band 4.1, C-terminal; Ubiquitin-related domain; PH domain-like; SAB domain; FERM adjacent (FA); FERM/acyl-CoA-binding protein, 3-helical bundle; FERM domain;
Ph	P11171	521	S	Protein 4.1	EPB41	Cluster3		1.48e-06	diff	-0.467	0.567	0.159	0.118	-0.042	-0.279	-0.225	nucleus	GO:0044085 cellular component biogenesis; GO:0031032 actomyosin structure organization; GO:0016043 cellular component organization; GO:0071822 protein complex subunit organization; GO:0030866 cortical actin cytoskeleton organization; GO:0032092 positive regulation of protein binding; GO:0051098 regulation of binding; GO:0044763 single-organism cellular process; GO:0044699 single-organism process;…	GO:0016020 membrane; GO:0005938 cell cortex; GO:0019898 extrinsic component of membrane; GO:0030054 cell junction; GO:0071944 cell periphery; GO:0005737 cytoplasm; GO:0099568 cytoplasmic region; GO:0030863 cortical cytoskeleton; GO:0032991 macromolecular complex; GO:0044424 intracellular part; GO:0005623 cell; GO:0009898 cytoplasmic side of plasma membrane; GO:0098562 cytoplasmic side of membrane…	GO:0008092 cytoskeletal protein binding; GO:0005545 1-phosphatidylinositol binding; GO:0005200 structural constituent of cytoskeleton; GO:0005488 binding; GO:0005543 phospholipid binding; GO:0035091 phosphatidylinositol binding; GO:0043167 ion binding; GO:0003779 actin binding; GO:0008289 lipid binding; GO:0005515 protein binding; GO:0043168 anion binding; GO:0005198 structural molecule activity;…	K06107			IPR019748; IPR018980; IPR018979; IPR019749; IPR008379; IPR029071; IPR011993; IPR007477; IPR014847; IPR014352; IPR000299;	FERM central domain; FERM, C-terminal PH-like domain; FERM, N-terminal; Band 4.1 domain; Band 4.1, C-terminal; Ubiquitin-related domain; PH domain-like; SAB domain; FERM adjacent (FA); FERM/acyl-CoA-binding protein, 3-helical bundle; FERM domain;
Ph	Q9Y2V2	41	S	Calcium-regulated heat-stable protein 1	CARHSP1	Cluster3		5.52e-10	diff	-0.685	0.078	0.308	0.154	0.13	0.044	-0.277	cyto_nucl	GO:0044700 single organism signaling; GO:0050794 regulation of cellular process; GO:0051716 cellular response to stimulus; GO:0010468 regulation of gene expression; GO:0065008 regulation of biological quality; GO:0006355 regulation of transcription, DNA-templated; GO:0031326 regulation of cellular biosynthetic process; GO:0035556 intracellular signal transduction; GO:0080090 regulation of primary…	GO:0044421 extracellular region part; GO:0031982 vesicle; GO:0000932 P-body; GO:0005737 cytoplasm; GO:0032991 macromolecular complex; GO:0045495 pole plasm; GO:0044424 intracellular part; GO:0000177 cytoplasmic exosome (RNase complex); GO:0005623 cell; GO:0043186 P granule; GO:0036464 cytoplasmic ribonucleoprotein granule; GO:0043228 non-membrane-bounded organelle; GO:0070062 extracellular exosom…	GO:0097159 organic cyclic compound binding; GO:1901363 heterocyclic compound binding; GO:0003729 mRNA binding; GO:0003677 DNA binding; GO:0003723 RNA binding; GO:0003730 mRNA 3'-UTR binding; GO:0005488 binding; GO:0003676 nucleic acid binding; GO:0005515 protein binding; GO:0019902 phosphatase binding; GO:0019899 enzyme binding;				IPR012340; IPR011129; IPR002059;	Nucleic acid-binding, OB-fold; Cold shock domain; Cold-shock protein, DNA-binding;
Ph	P04075	46	S	Fructose-bisphosphate aldolase A	ALDOA	Cluster3		1.54e-13	diff	-0.902	0.17	-0.061	0.061	0.263	0.116	0.016	cytoplasm	GO:0044085 cellular component biogenesis; GO:0065008 regulation of biological quality; GO:0009116 nucleoside metabolic process; GO:0045321 leukocyte activation; GO:0006165 nucleoside diphosphate phosphorylation; GO:0019362 pyridine nucleotide metabolic process; GO:0006096 glycolytic process; GO:0009163 nucleoside biosynthetic process; GO:0046129 purine ribonucleoside biosynthetic process; GO:0009…	GO:0016020 membrane; GO:0034774 secretory granule lumen; GO:1904724 tertiary granule lumen; GO:0005615 extracellular space; GO:0044421 extracellular region part; GO:0031410 cytoplasmic vesicle; GO:0030016 myofibril; GO:0005737 cytoplasm; GO:0031982 vesicle; GO:0044433 cytoplasmic vesicle part; GO:0099512 supramolecular fiber; GO:0044424 intracellular part; GO:0099080 supramolecular complex; GO:00…	GO:0003723 RNA binding; GO:0015631 tubulin binding; GO:0016829 lyase activity; GO:0005515 protein binding; GO:0048029 monosaccharide binding; GO:1901363 heterocyclic compound binding; GO:0097159 organic cyclic compound binding; GO:0050839 cell adhesion molecule binding; GO:0042802 identical protein binding; GO:0008092 cytoskeletal protein binding; GO:0004332 fructose-bisphosphate aldolase activit…	K01623	ALDO; fructose-bisphosphate aldolase, class I [EC:4.1.2.13]	hsa00051 Fructose and mannose metabolism - Homo sapiens (human); hsa04066 HIF-1 signaling pathway - Homo sapiens (human); hsa01100 Metabolic pathways - Homo sapiens (human); hsa00030 Pentose phosphate pathway - Homo sapiens (human); hsa00010 Glycolysis / Gluconeogenesis - Homo sapiens (human); hsa01230 Biosynthesis of amino acids - Homo sapiens (human); hsa01200 Carbon metabolism - Homo sapiens (…	IPR013785;	Aldolase-type TIM barrel;
Ph	P30041	177	T	Peroxiredoxin-6	PRDX6	Cluster3		1.47e-11	diff	-1.295	0.735	0.216	0.175	-0.179	-0.149	-0.148	mitochondria	GO:0050794 regulation of cellular process; GO:0065008 regulation of biological quality; GO:0045321 leukocyte activation; GO:0002283 neutrophil activation involved in immune response; GO:0002252 immune effector process; GO:0045454 cell redox homeostasis; GO:1901700 response to oxygen-containing compound; GO:0044699 single-organism process; GO:0050896 response to stimulus; GO:0044237 cellular metab…	GO:0034774 secretory granule lumen; GO:0016020 membrane; GO:0005615 extracellular space; GO:0044421 extracellular region part; GO:0031410 cytoplasmic vesicle; GO:0005737 cytoplasm; GO:0031982 vesicle; GO:0044433 cytoplasmic vesicle part; GO:0044424 intracellular part; GO:0035578 azurophil granule lumen; GO:0005623 cell; GO:0044422 organelle part; GO:0005775 vacuolar lumen; GO:0070062 extracellula…	GO:0004602 glutathione peroxidase activity; GO:0031625 ubiquitin protein ligase binding; GO:0016209 antioxidant activity; GO:0016787 hydrolase activity; GO:0005515 protein binding; GO:0016491 oxidoreductase activity; GO:0050839 cell adhesion molecule binding; GO:0003824 catalytic activity; GO:0005488 binding; GO:0051920 peroxiredoxin activity; GO:0045296 cadherin binding; GO:0004601 peroxidase ac…	K11188	PRDX6; peroxiredoxin 6, 1-Cys peroxiredoxin [EC:1.11.1.7 1.11.1.15 3.1.1.-]	hsa01100 Metabolic pathways - Homo sapiens (human);	IPR019479; IPR000866; IPR012336; IPR013766;	Peroxiredoxin, C-terminal; Alkyl hydroperoxide reductase subunit C/ Thiol specific antioxidant; Thioredoxin-like fold; Thioredoxin domain;
Ph	Q9Y624	284	S	Junctional adhesion molecule A	F11R	Cluster3		5.61e-10	diff	-0.995	0.369	0.067	0.166	0.347	0.103	-0.608	extracellular	GO:0044700 single organism signaling; GO:0044409 entry into host; GO:0044085 cellular component biogenesis; GO:0045777 positive regulation of blood pressure; GO:0065008 regulation of biological quality; GO:0007586 digestion; GO:0007166 cell surface receptor signaling pathway; GO:0090002 establishment of protein localization to plasma membrane; GO:0022610 biological adhesion; GO:0030036 actin cyto…	GO:0097708 intracellular vesicle; GO:0043229 intracellular organelle; GO:0016020 membrane; GO:0044421 extracellular region part; GO:0031410 cytoplasmic vesicle; GO:0071944 cell periphery; GO:0030054 cell junction; GO:0036057 slit diaphragm; GO:0005737 cytoplasm; GO:0031982 vesicle; GO:0031224 intrinsic component of membrane; GO:0044424 intracellular part; GO:0005911 cell-cell junction; GO:0005623…	GO:0050839 cell adhesion molecule binding; GO:0060089 molecular transducer activity; GO:0004872 receptor activity; GO:0005488 binding; GO:0045296 cadherin binding; GO:0005515 protein binding; GO:0019904 protein domain specific binding; GO:0030165 PDZ domain binding; GO:0001618 virus receptor activity;	K06089	F11R; junctional adhesion molecule 1	hsa05120 Epithelial cell signaling in Helicobacter pylori infection - Homo sapiens (human); hsa04670 Leukocyte transendothelial migration - Homo sapiens (human); hsa04530 Tight junction - Homo sapiens (human); hsa04514 Cell adhesion molecules (CAMs) - Homo sapiens (human);	IPR003598; IPR007110; IPR013783; IPR013106; IPR003599; IPR013151;	Immunoglobulin subtype 2; Immunoglobulin-like domain; Immunoglobulin-like fold; Immunoglobulin V-set domain; Immunoglobulin subtype; Immunoglobulin;
Ph	Q9H3N1	270	S	Thioredoxin-related transmembrane protein 1	TMX1	Cluster3		0.000356	diff	-0.453	0.264	0.104	0.259	0.279	-0.127	-0.634	extracellular	GO:0050794 regulation of cellular process; GO:0033554 cellular response to stress; GO:0051716 cellular response to stimulus; GO:0065008 regulation of biological quality; GO:0034976 response to endoplasmic reticulum stress; GO:0006950 response to stress; GO:0055114 oxidation-reduction process; GO:0045454 cell redox homeostasis; GO:0044763 single-organism cellular process; GO:0019725 cellular homeo…	GO:0043229 intracellular organelle; GO:0016020 membrane; GO:0042175 nuclear outer membrane-endoplasmic reticulum membrane network; GO:0005783 endoplasmic reticulum; GO:0044446 intracellular organelle part; GO:0005737 cytoplasm; GO:0031224 intrinsic component of membrane; GO:0012505 endomembrane system; GO:0044424 intracellular part; GO:0005623 cell; GO:0016021 integral component of membrane; GO:0…	GO:0015036 disulfide oxidoreductase activity; GO:0016864 intramolecular oxidoreductase activity, transposing S-S bonds; GO:0016853 isomerase activity; GO:0003824 catalytic activity; GO:0016667 oxidoreductase activity, acting on a sulfur group of donors; GO:0016860 intramolecular oxidoreductase activity; GO:0003756 protein disulfide isomerase activity; GO:0016491 oxidoreductase activity;				IPR013766; IPR012336;	Thioredoxin domain; Thioredoxin-like fold;
Ph	P16157	856	S	Ankyrin-1	ANK1	Cluster3		4.76e-05	diff	-0.813	0.307	0.15	0.03	0.186	-0.023	-0.178	nucleus	GO:0044700 single organism signaling; GO:0010256 endomembrane system organization; GO:0035088 establishment or maintenance of apical/basal cell polarity; GO:0044699 single-organism process; GO:0090002 establishment of protein localization to plasma membrane; GO:0015031 protein transport; GO:0051234 establishment of localization; GO:0051130 positive regulation of cellular component organization; G…	GO:0016323 basolateral plasma membrane; GO:0016020 membrane; GO:0005783 endoplasmic reticulum; GO:0071944 cell periphery; GO:0030016 myofibril; GO:0005737 cytoplasm; GO:0099512 supramolecular fiber; GO:0044424 intracellular part; GO:0030018 Z disc; GO:0099080 supramolecular complex; GO:0016528 sarcoplasm; GO:0005623 cell; GO:0031674 I band; GO:0044422 organelle part; GO:0032589 neuron projection …	GO:0030674 protein binding, bridging; GO:0008092 cytoskeletal protein binding; GO:0005200 structural constituent of cytoskeleton; GO:0051117 ATPase binding; GO:0008093 cytoskeletal adaptor activity; GO:0005488 binding; GO:0060090 binding, bridging; GO:0005515 protein binding; GO:0005198 structural molecule activity; GO:0019899 enzyme binding; GO:0030507 spectrin binding;	K10380	ANK; ankyrin	hsa05205 Proteoglycans in cancer - Homo sapiens (human);	IPR000906; IPR000488; IPR020683; IPR011029;	ZU5 domain; Death domain; Ankyrin repeat-containing domain; Death-like domain;
Ph	P16157	1490	S	Ankyrin-1	ANK1	Cluster3		1.43e-06	diff	-0.496	0.729	0.026	-0.376	-0.259	0.071	0.051	nucleus	GO:0044700 single organism signaling; GO:0010256 endomembrane system organization; GO:0035088 establishment or maintenance of apical/basal cell polarity; GO:0044699 single-organism process; GO:0090002 establishment of protein localization to plasma membrane; GO:0015031 protein transport; GO:0051234 establishment of localization; GO:0051130 positive regulation of cellular component organization; G…	GO:0016323 basolateral plasma membrane; GO:0016020 membrane; GO:0005783 endoplasmic reticulum; GO:0071944 cell periphery; GO:0030016 myofibril; GO:0005737 cytoplasm; GO:0099512 supramolecular fiber; GO:0044424 intracellular part; GO:0030018 Z disc; GO:0099080 supramolecular complex; GO:0016528 sarcoplasm; GO:0005623 cell; GO:0031674 I band; GO:0044422 organelle part; GO:0032589 neuron projection …	GO:0030674 protein binding, bridging; GO:0008092 cytoskeletal protein binding; GO:0005200 structural constituent of cytoskeleton; GO:0051117 ATPase binding; GO:0008093 cytoskeletal adaptor activity; GO:0005488 binding; GO:0060090 binding, bridging; GO:0005515 protein binding; GO:0005198 structural molecule activity; GO:0019899 enzyme binding; GO:0030507 spectrin binding;	K10380	ANK; ankyrin	hsa05205 Proteoglycans in cancer - Homo sapiens (human);	IPR000906; IPR000488; IPR020683; IPR011029;	ZU5 domain; Death domain; Ankyrin repeat-containing domain; Death-like domain;
Ph	Q9H4A3	599	S	Serine/threonine-protein kinase WNK1	WNK1	Cluster3		2.79e-08	diff	-0.848	0.367	0.526	0.283	-0.236	-0.415	-0.098	nucleus	GO:0044700 single organism signaling; GO:0065008 regulation of biological quality; GO:0045777 positive regulation of blood pressure; GO:0032270 positive regulation of cellular protein metabolic process; GO:0010766 negative regulation of sodium ion transport; GO:0044237 cellular metabolic process; GO:0071900 regulation of protein serine/threonine kinase activity; GO:0008152 metabolic process; GO:0…	GO:0016020 membrane; GO:0044464 cell part; GO:0005622 intracellular; GO:0005737 cytoplasm; GO:0044424 intracellular part; GO:0005623 cell; GO:0005829 cytosol; GO:0044444 cytoplasmic part;	GO:0030291 protein serine/threonine kinase inhibitor activity; GO:1901265 nucleoside phosphate binding; GO:0008200 ion channel inhibitor activity; GO:0016773 phosphotransferase activity, alcohol group as acceptor; GO:0019901 protein kinase binding; GO:0099106 ion channel regulator activity; GO:0019870 potassium channel inhibitor activity; GO:0005515 protein binding; GO:0004860 protein kinase inhi…	K08867			IPR000719; IPR011009; IPR024678;	Protein kinase domain; Protein kinase-like domain; Serine/threonine-protein kinase OSR1/WNK, CCT domain;
Ph	Q9H4A3	167	S	Serine/threonine-protein kinase WNK1	WNK1	Cluster3		7.1e-07	diff	-0.541	0.662	0.392	0.24	-0.367	-0.42	-0.306	nucleus	GO:0044700 single organism signaling; GO:0065008 regulation of biological quality; GO:0045777 positive regulation of blood pressure; GO:0032270 positive regulation of cellular protein metabolic process; GO:0010766 negative regulation of sodium ion transport; GO:0044237 cellular metabolic process; GO:0071900 regulation of protein serine/threonine kinase activity; GO:0008152 metabolic process; GO:0…	GO:0016020 membrane; GO:0044464 cell part; GO:0005622 intracellular; GO:0005737 cytoplasm; GO:0044424 intracellular part; GO:0005623 cell; GO:0005829 cytosol; GO:0044444 cytoplasmic part;	GO:0030291 protein serine/threonine kinase inhibitor activity; GO:1901265 nucleoside phosphate binding; GO:0008200 ion channel inhibitor activity; GO:0016773 phosphotransferase activity, alcohol group as acceptor; GO:0019901 protein kinase binding; GO:0099106 ion channel regulator activity; GO:0019870 potassium channel inhibitor activity; GO:0005515 protein binding; GO:0004860 protein kinase inhi…	K08867			IPR000719; IPR011009; IPR024678;	Protein kinase domain; Protein kinase-like domain; Serine/threonine-protein kinase OSR1/WNK, CCT domain;
Ph	Q9H4A3	2372	S	Serine/threonine-protein kinase WNK1	WNK1	Cluster3		2.27e-10	diff	-0.933	0.67	0.437	0.219	-0.165	-0.295	-0.461	nucleus	GO:0044700 single organism signaling; GO:0065008 regulation of biological quality; GO:0045777 positive regulation of blood pressure; GO:0032270 positive regulation of cellular protein metabolic process; GO:0010766 negative regulation of sodium ion transport; GO:0044237 cellular metabolic process; GO:0071900 regulation of protein serine/threonine kinase activity; GO:0008152 metabolic process; GO:0…	GO:0016020 membrane; GO:0044464 cell part; GO:0005622 intracellular; GO:0005737 cytoplasm; GO:0044424 intracellular part; GO:0005623 cell; GO:0005829 cytosol; GO:0044444 cytoplasmic part;	GO:0030291 protein serine/threonine kinase inhibitor activity; GO:1901265 nucleoside phosphate binding; GO:0008200 ion channel inhibitor activity; GO:0016773 phosphotransferase activity, alcohol group as acceptor; GO:0019901 protein kinase binding; GO:0099106 ion channel regulator activity; GO:0019870 potassium channel inhibitor activity; GO:0005515 protein binding; GO:0004860 protein kinase inhi…	K08867			IPR000719; IPR011009; IPR024678;	Protein kinase domain; Protein kinase-like domain; Serine/threonine-protein kinase OSR1/WNK, CCT domain;
Ph	P00918	172	S	Carbonic anhydrase 2	CA2	Cluster3		1.75e-10	diff	-0.862	0.58	-0.013	0.567	0.125	-0.417	-0.574	cytoplasm	GO:0044700 single organism signaling; GO:0065008 regulation of biological quality; GO:1904385 cellular response to angiotensin; GO:0030641 regulation of cellular pH; GO:0030004 cellular monovalent inorganic cation homeostasis; GO:0032847 regulation of cellular pH reduction; GO:0044237 cellular metabolic process; GO:0032228 regulation of synaptic transmission, GABAergic; GO:0008152 metabolic proce…	GO:0016323 basolateral plasma membrane; GO:0016020 membrane; GO:0005615 extracellular space; GO:0044421 extracellular region part; GO:0071944 cell periphery; GO:0031982 vesicle; GO:0005737 cytoplasm; GO:0044424 intracellular part; GO:0098858 actin-based cell projection; GO:0005623 cell; GO:0070062 extracellular exosome; GO:0098590 plasma membrane region; GO:0043209 myelin sheath; GO:0044464 cell …	GO:0052689 carboxylic ester hydrolase activity; GO:0043167 ion binding; GO:0016829 lyase activity; GO:0005515 protein binding; GO:0016787 hydrolase activity; GO:0016836 hydro-lyase activity; GO:0008270 zinc ion binding; GO:0004089 carbonate dehydratase activity; GO:0016835 carbon-oxygen lyase activity; GO:0004064 arylesterase activity; GO:0046914 transition metal ion binding; GO:0003824 catalytic…	K18245	CA2; carbonic anhydrase 2 [EC:4.2.1.1]	hsa04966 Collecting duct acid secretion - Homo sapiens (human); hsa04976 Bile secretion - Homo sapiens (human); hsa04972 Pancreatic secretion - Homo sapiens (human); hsa00910 Nitrogen metabolism - Homo sapiens (human); hsa04964 Proximal tubule bicarbonate reclamation - Homo sapiens (human); hsa04971 Gastric acid secretion - Homo sapiens (human);	IPR001148;	Alpha carbonic anhydrase;
Ph	P07451	29	S	Carbonic anhydrase 3	CA3	Cluster3		1.09e-08	diff	-0.99	0.531	0.03	-0.072	0.109	-0.059	0.055	cytoplasm	GO:0006950 response to stress; GO:0045471 response to ethanol; GO:0044281 small molecule metabolic process; GO:1901700 response to oxygen-containing compound; GO:0044763 single-organism cellular process; GO:0044699 single-organism process; GO:0071702 organic substance transport; GO:0097305 response to alcohol; GO:0010033 response to organic substance; GO:0050896 response to stimulus; GO:0016311 d…	GO:0044464 cell part; GO:0005622 intracellular; GO:0005737 cytoplasm; GO:0044424 intracellular part; GO:0005623 cell; GO:0005829 cytosol; GO:0044444 cytoplasmic part;	GO:0016791 phosphatase activity; GO:0043167 ion binding; GO:0016829 lyase activity; GO:0016836 hydro-lyase activity; GO:0016787 hydrolase activity; GO:0008270 zinc ion binding; GO:0004089 carbonate dehydratase activity; GO:0016151 nickel cation binding; GO:0016835 carbon-oxygen lyase activity; GO:0046914 transition metal ion binding; GO:0042578 phosphoric ester hydrolase activity; GO:0003824 cata…	K01672	CA; carbonic anhydrase [EC:4.2.1.1]	hsa00910 Nitrogen metabolism - Homo sapiens (human);	IPR001148;	Alpha carbonic anhydrase;
Ph	Q12846	117	S	Syntaxin-4	STX4	Cluster3		5.88e-10	diff	-1.076	0.146	0.081	0.021	0.124	0.15	0.137	plasma membrane	GO:0044085 cellular component biogenesis; GO:0044700 single organism signaling; GO:0060627 regulation of vesicle-mediated transport; GO:1990668 vesicle fusion with endoplasmic reticulum-Golgi intermediate compartment (ERGIC) membrane; GO:0002694 regulation of leukocyte activation; GO:0010941 regulation of cell death; GO:0065008 regulation of biological quality; GO:0030335 positive regulation of c…	GO:0030425 dendrite; GO:0016020 membrane; GO:0044421 extracellular region part; GO:0031090 organelle membrane; GO:0005737 cytoplasm; GO:0044433 cytoplasmic vesicle part; GO:0032991 macromolecular complex; GO:0000322 storage vacuole; GO:0005623 cell; GO:0044422 organelle part; GO:0043197 dendritic spine; GO:0070382 exocytic vesicle; GO:0070062 extracellular exosome; GO:0035749 myelin sheath adaxon…	GO:0005484 SNAP receptor activity; GO:0000149 SNARE binding; GO:0030234 enzyme regulator activity; GO:0005488 binding; GO:0060229 lipase activator activity; GO:0005515 protein binding; GO:0098772 molecular function regulator; GO:0016004 phospholipase activator activity; GO:0016230 sphingomyelin phosphodiesterase activator activity; GO:0008047 enzyme activator activity;	K13502	STX4; syntaxin 4	hsa04130 SNARE interactions in vesicular transport - Homo sapiens (human); hsa04962 Vasopressin-regulated water reabsorption - Homo sapiens (human);	IPR000727; IPR010989; IPR006011;	Target SNARE coiled-coil homology domain; SNARE; Syntaxin, N-terminal domain;
Ph	Q8NHG7	46	S	Small VCP/p97-interacting protein	SVIP	Cluster3		7.63e-09	diff	-1.256	0.494	0.137	-0.281	0.164	0.174	-0.039	mitochondria	GO:0045321 leukocyte activation; GO:0032270 positive regulation of cellular protein metabolic process; GO:0051129 negative regulation of cellular component organization; GO:0031331 positive regulation of cellular catabolic process; GO:1903061 positive regulation of protein lipidation; GO:0090317 negative regulation of intracellular protein transport; GO:0009891 positive regulation of biosynthetic…	GO:0005790 smooth endoplasmic reticulum; GO:0016020 membrane; GO:0042175 nuclear outer membrane-endoplasmic reticulum membrane network; GO:0044421 extracellular region part; GO:0005783 endoplasmic reticulum; GO:0031410 cytoplasmic vesicle; GO:0031090 organelle membrane; GO:0071944 cell periphery; GO:0031982 vesicle; GO:0005737 cytoplasm; GO:0044433 cytoplasmic vesicle part; GO:0031224 intrinsic c…	GO:0005515 protein binding; GO:0043621 protein self-association; GO:0051117 ATPase binding; GO:0005488 binding; GO:0019899 enzyme binding;	K14014	SVIP; small VCP/p97-interacting protein	hsa04141 Protein processing in endoplasmic reticulum - Homo sapiens (human);
Ph	Q6EEV6	28	S	Small ubiquitin-related modifier 4	SUMO4	Cluster3		2.82e-05	diff	-0.789	0.313	0.094	-0.097	0.085	0.083	0.019	cytoplasm	GO:0016925 protein sumoylation; GO:0044267 cellular protein metabolic process; GO:0070647 protein modification by small protein conjugation or removal; GO:0044238 primary metabolic process; GO:0044237 cellular metabolic process; GO:0071704 organic substance metabolic process; GO:0018193 peptidyl-amino acid modification; GO:0018205 peptidyl-lysine modification; GO:0008152 metabolic process; GO:003…	GO:0043226 organelle; GO:0043231 intracellular membrane-bounded organelle; GO:0043229 intracellular organelle; GO:0005634 nucleus; GO:0044464 cell part; GO:0005622 intracellular; GO:0044424 intracellular part; GO:0043227 membrane-bounded organelle; GO:0005623 cell;	GO:0031386 protein tag; GO:0005515 protein binding; GO:0005488 binding;	K12160	SUMO; small ubiquitin-related modifier	hsa05418 Fluid shear stress and atherosclerosis - Homo sapiens (human); hsa03013 RNA transport - Homo sapiens (human);	IPR029071; IPR000626; IPR033950; IPR022617;	Ubiquitin-related domain; Ubiquitin domain; Sumo domain; Rad60/SUMO-like domain;
Ph	Q04637	1209	S	Eukaryotic translation initiation factor 4 gamma 1	EIF4G1	Cluster3		7.63e-09	diff	-1.134	0.083	-0.111	0.352	0.611	0.123	-0.841	nucleus	GO:0065008 regulation of biological quality; GO:0010941 regulation of cell death; GO:0006518 peptide metabolic process; GO:0032270 positive regulation of cellular protein metabolic process; GO:0010608 posttranscriptional regulation of gene expression; GO:1905616 regulation of miRNA mediated inhibition of translation; GO:0010564 regulation of cell cycle process; GO:0044237 cellular metabolic proce…	GO:0043229 intracellular organelle; GO:0016020 membrane; GO:0005737 cytoplasm; GO:0032991 macromolecular complex; GO:0044424 intracellular part; GO:0005829 cytosol; GO:0005623 cell; GO:0043231 intracellular membrane-bounded organelle; GO:0043226 organelle; GO:0005634 nucleus; GO:0005622 intracellular; GO:0044464 cell part; GO:1990904 ribonucleoprotein complex; GO:0030529 intracellular ribonucleop…	GO:1901265 nucleoside phosphate binding; GO:0003743 translation initiation factor activity; GO:0005515 protein binding; GO:1901363 heterocyclic compound binding; GO:0097159 organic cyclic compound binding; GO:0032947 protein complex scaffold; GO:0003729 mRNA binding; GO:0032553 ribonucleotide binding; GO:0005488 binding; GO:0031369 translation initiation factor binding; GO:0032550 purine ribonucl…	K03260	EIF4G; translation initiation factor 4G	hsa03013 RNA transport - Homo sapiens (human); hsa05416 Viral myocarditis - Homo sapiens (human);	IPR003307; IPR003891; IPR003890; IPR016024; IPR016021;	W2 domain; Initiation factor eIF-4 gamma, MA3; MIF4G-like, type 3; Armadillo-type fold; MIF4G-like domain;
Ph	P54725	132	T	UV excision repair protein RAD23 homolog A	RAD23A	Cluster3		1.86e-06	diff	-0.792	-0.082	-0.074	-0.044	0.116	0.252	0.27	mitochondria	GO:0070646 protein modification by small protein removal; GO:0006289 nucleotide-excision repair; GO:0044764 multi-organism cellular process; GO:0044237 cellular metabolic process; GO:0008152 metabolic process; GO:0019538 protein metabolic process; GO:0043170 macromolecule metabolic process; GO:0044419 interspecies interaction between organisms; GO:1903362 regulation of cellular protein catabolic …	GO:0005737 cytoplasm; GO:0032991 macromolecular complex; GO:0044424 intracellular part; GO:0005623 cell; GO:0044422 organelle part; GO:0043228 non-membrane-bounded organelle; GO:1905369 endopeptidase complex; GO:0005856 cytoskeleton; GO:0031974 membrane-enclosed lumen; GO:0005815 microtubule organizing center; GO:0005654 nucleoplasm; GO:1902494 catalytic complex; GO:0070013 intracellular organell…	GO:0002020 protease binding; GO:0097159 organic cyclic compound binding; GO:1901363 heterocyclic compound binding; GO:0003677 DNA binding; GO:0031593 polyubiquitin binding; GO:1990381 ubiquitin-specific protease binding; GO:0005488 binding; GO:0003676 nucleic acid binding; GO:0003697 single-stranded DNA binding; GO:0043130 ubiquitin binding; GO:0003684 damaged DNA binding; GO:0005515 protein bind…	K10839	RAD23; UV excision repair protein RAD23	hsa04141 Protein processing in endoplasmic reticulum - Homo sapiens (human); hsa03420 Nucleotide excision repair - Homo sapiens (human);	IPR006636; IPR015940; IPR029071; IPR000626; IPR015360; IPR009060;	Heat shock chaperonin-binding; Ubiquitin-associated domain; Ubiquitin-related domain; Ubiquitin domain; XPC-binding domain; UBA-like;
Ub	P68371	58	K	Tubulin beta-4B chain	TUBB4B	Cluster4		2.02e-05	diff	0.393	-0.636	-0.382	0.107	-0.786	1.019	-0.039	cyto_nucl	GO:0044085 cellular component biogenesis; GO:0045321 leukocyte activation; GO:0060271 cilium assembly; GO:0044699 single-organism process; GO:0044782 cilium organization; GO:0051234 establishment of localization; GO:0022607 cellular component assembly; GO:0044770 cell cycle phase transition; GO:0001906 cell killing; GO:0002274 myeloid leukocyte activation; GO:0044765 single-organism transport; GO…	GO:0034774 secretory granule lumen; GO:0044421 extracellular region part; GO:0005874 microtubule; GO:0031410 cytoplasmic vesicle; GO:0031982 vesicle; GO:0005737 cytoplasm; GO:0044433 cytoplasmic vesicle part; GO:0099512 supramolecular fiber; GO:0044424 intracellular part; GO:0035578 azurophil granule lumen; GO:0005623 cell; GO:0099080 supramolecular complex; GO:0044422 organelle part; GO:0005775 …	GO:1901265 nucleoside phosphate binding; GO:0005102 receptor binding; GO:0016817 hydrolase activity, acting on acid anhydrides; GO:0016787 hydrolase activity; GO:0005515 protein binding; GO:0042288 MHC class I protein binding; GO:1901363 heterocyclic compound binding; GO:0097159 organic cyclic compound binding; GO:0016462 pyrophosphatase activity; GO:0032553 ribonucleotide binding; GO:0003824 cat…	K07375	TUBB; tubulin beta	hsa04540 Gap junction - Homo sapiens (human); hsa05130 Pathogenic Escherichia coli infection - Homo sapiens (human); hsa04145 Phagosome - Homo sapiens (human);	IPR003008; IPR023123; IPR008280; IPR018316;	Tubulin/FtsZ, GTPase domain; Tubulin, C-terminal; Tubulin/FtsZ, C-terminal; Tubulin/FtsZ, 2-layer sandwich domain;
Ub	P61088	92	K	Ubiquitin-conjugating enzyme E2 N	UBE2N	Cluster4		2.01e-05	diff	-0.172	-0.291	-0.256	0.803	0.035	-0.25	-0.19	mitochondria	GO:0044700 single organism signaling; GO:0032270 positive regulation of cellular protein metabolic process; GO:0002220 innate immune response activating cell surface receptor signaling pathway; GO:0007166 cell surface receptor signaling pathway; GO:0006289 nucleotide-excision repair; GO:0051443 positive regulation of ubiquitin-protein transferase activity; GO:0035872 nucleotide-binding domain, le…	GO:0044421 extracellular region part; GO:0031982 vesicle; GO:0005737 cytoplasm; GO:0032991 macromolecular complex; GO:0044424 intracellular part; GO:0005623 cell; GO:0044422 organelle part; GO:0043228 non-membrane-bounded organelle; GO:0031974 membrane-enclosed lumen; GO:0070062 extracellular exosome; GO:0035370 UBC13-UEV1A complex; GO:0005654 nucleoplasm; GO:1902494 catalytic complex; GO:0070013…	GO:1901265 nucleoside phosphate binding; GO:0031625 ubiquitin protein ligase binding; GO:0005515 protein binding; GO:0032182 ubiquitin-like protein binding; GO:1901363 heterocyclic compound binding; GO:0097159 organic cyclic compound binding; GO:0061630 ubiquitin protein ligase activity; GO:0032553 ribonucleotide binding; GO:0003824 catalytic activity; GO:0005488 binding; GO:0032550 purine ribonu…	K10580	UBE2N; ubiquitin-conjugating enzyme E2 N [EC:2.3.2.23]	hsa04120 Ubiquitin mediated proteolysis - Homo sapiens (human);	IPR016135; IPR000608;	Ubiquitin-conjugating enzyme/RWD-like; Ubiquitin-conjugating enzyme E2;
Ub	P28066	192	K	Proteasome subunit alpha type-5	PSMA5	Cluster4		0.00679	diff	-0.19	-0.207	-0.221	0.798	-0.21	-0.083	-0.195	cytoplasm	GO:0044700 single organism signaling; GO:0010608 posttranscriptional regulation of gene expression; GO:0051443 positive regulation of ubiquitin-protein transferase activity; GO:0031347 regulation of defense response; GO:0010564 regulation of cell cycle process; GO:0044237 cellular metabolic process; GO:1903364 positive regulation of cellular protein catabolic process; GO:0008152 metabolic process…	GO:0034774 secretory granule lumen; GO:0044421 extracellular region part; GO:0031410 cytoplasmic vesicle; GO:0031982 vesicle; GO:0005737 cytoplasm; GO:0044433 cytoplasmic vesicle part; GO:0032991 macromolecular complex; GO:0044424 intracellular part; GO:0005623 cell; GO:1904813 ficolin-1-rich granule lumen; GO:0044422 organelle part; GO:1905369 endopeptidase complex; GO:0070062 extracellular exos…	GO:0004175 endopeptidase activity; GO:0004298 threonine-type endopeptidase activity; GO:0008233 peptidase activity; GO:0070003 threonine-type peptidase activity; GO:0003824 catalytic activity; GO:0005488 binding; GO:0070011 peptidase activity, acting on L-amino acid peptides; GO:0016787 hydrolase activity; GO:0005515 protein binding;	K02729	PSMA5; 20S proteasome subunit alpha 5 [EC:3.4.25.1]	hsa03050 Proteasome - Homo sapiens (human);	IPR029055; IPR000426;	Nucleophile aminohydrolases, N-terminal; Proteasome alpha-subunit, N-terminal domain;
Ub	P60900	181	K	Proteasome subunit alpha type-6	PSMA6	Cluster4		0.00893	diff	-0.351	-0.358	-0.263	0.727	-0.061	-0.019	0.018	cytoplasm	GO:0044700 single organism signaling; GO:0065008 regulation of biological quality; GO:0032270 positive regulation of cellular protein metabolic process; GO:0002220 innate immune response activating cell surface receptor signaling pathway; GO:0007166 cell surface receptor signaling pathway; GO:0010608 posttranscriptional regulation of gene expression; GO:0051443 positive regulation of ubiquitin-pr…	GO:0044421 extracellular region part; GO:0030016 myofibril; GO:0031982 vesicle; GO:0000932 P-body; GO:0005737 cytoplasm; GO:0032991 macromolecular complex; GO:0099512 supramolecular fiber; GO:0044424 intracellular part; GO:0099080 supramolecular complex; GO:0005623 cell; GO:0044422 organelle part; GO:0036464 cytoplasmic ribonucleoprotein granule; GO:1905369 endopeptidase complex; GO:0043228 non-m…	GO:0003723 RNA binding; GO:0008233 peptidase activity; GO:1901265 nucleoside phosphate binding; GO:0043167 ion binding; GO:0016787 hydrolase activity; GO:0005515 protein binding; GO:1901363 heterocyclic compound binding; GO:0097159 organic cyclic compound binding; GO:0004175 endopeptidase activity; GO:0004298 threonine-type endopeptidase activity; GO:0070003 threonine-type peptidase activity; GO:…	K02730	PSMA6; 20S proteasome subunit alpha 1 [EC:3.4.25.1]	hsa03050 Proteasome - Homo sapiens (human);	IPR000426; IPR029055;	Proteasome alpha-subunit, N-terminal domain; Nucleophile aminohydrolases, N-terminal;
Ub	Q99808	255	K	Equilibrative nucleoside transporter 1	SLC29A1	Cluster4		1.37e-05	diff	0.423	-0.416	-0.286	0.651	-0.132	0.02	-0.386	plasma membrane	GO:0044700 single organism signaling; GO:0071331 cellular response to hexose stimulus; GO:0065008 regulation of biological quality; GO:0009746 response to hexose; GO:0048732 gland development; GO:0015862 uridine transport; GO:0007166 cell surface receptor signaling pathway; GO:0042593 glucose homeostasis; GO:0044699 single-organism process; GO:0009749 response to glucose; GO:0044237 cellular meta…	GO:0016323 basolateral plasma membrane; GO:0016020 membrane; GO:0031226 intrinsic component of plasma membrane; GO:0016324 apical plasma membrane; GO:0071944 cell periphery; GO:0031224 intrinsic component of membrane; GO:0005887 integral component of plasma membrane; GO:0005623 cell; GO:0016021 integral component of membrane; GO:0045202 synapse; GO:0005886 plasma membrane; GO:0044459 plasma membr…	GO:1901505 carbohydrate derivative transporter activity; GO:0022892 substrate-specific transporter activity; GO:0005337 nucleoside transmembrane transporter activity; GO:0005215 transporter activity; GO:0022857 transmembrane transporter activity; GO:0022891 substrate-specific transmembrane transporter activity; GO:0015932 nucleobase-containing compound transmembrane transporter activity;	K15014	SLC29A1_2_3; solute carrier family 29 (equilibrative nucleoside transporter), member 1/2/3	hsa05034 Alcoholism - Homo sapiens (human);	IPR020846;	Major facilitator superfamily domain;
Ub	P11166	245	K	Solute carrier family 2, facilitated glucose transporter member 1	SLC2A1	Cluster4		5.72e-07	diff	0.52	-0.583	-0.108	0.278	-0.067	0.222	-0.053	plasma membrane	GO:0044085 cellular component biogenesis; GO:0065008 regulation of biological quality; GO:0050796 regulation of insulin secretion; GO:0023051 regulation of signaling; GO:0044699 single-organism process; GO:0051046 regulation of secretion; GO:0009058 biosynthetic process; GO:0005984 disaccharide metabolic process; GO:0044237 cellular metabolic process; GO:0051234 establishment of localization; GO:…	GO:0016020 membrane; GO:0044421 extracellular region part; GO:0031090 organelle membrane; GO:0098857 membrane microdomain; GO:0099568 cytoplasmic region; GO:0005737 cytoplasm; GO:0005887 integral component of plasma membrane; GO:0005623 cell; GO:0044422 organelle part; GO:0043228 non-membrane-bounded organelle; GO:0070062 extracellular exosome; GO:0098590 plasma membrane region; GO:0005622 intrac…	GO:0055056 D-glucose transmembrane transporter activity; GO:0005355 glucose transmembrane transporter activity; GO:0043621 protein self-association; GO:0051119 sugar transmembrane transporter activity; GO:0042910 xenobiotic transporter activity; GO:1901476 carbohydrate transporter activity; GO:0022892 substrate-specific transporter activity; GO:0051183 vitamin transporter activity; GO:0005515 pro…	K07299	SLC2A1; MFS transporter, SP family, solute carrier family 2 (facilitated glucose transporter), member 1	hsa04920 Adipocytokine signaling pathway - Homo sapiens (human); hsa05200 Pathways in cancer - Homo sapiens (human); hsa04066 HIF-1 signaling pathway - Homo sapiens (human); hsa04922 Glucagon signaling pathway - Homo sapiens (human); hsa05230 Central carbon metabolism in cancer - Homo sapiens (human); hsa05211 Renal cell carcinoma - Homo sapiens (human); hsa05166 HTLV-I infection - Homo sapiens (…	IPR020846;	Major facilitator superfamily domain;
Ub	Q8NBI5	249	K	Solute carrier family 43 member 3	SLC43A3	Cluster4		3.73e-06	diff	0.531	-0.547	-0.283	0.491	-0.105	0.1	-0.153	plasma membrane	GO:0006810 transport; GO:0055085 transmembrane transport; GO:0051179 localization; GO:0051234 establishment of localization;	GO:0031224 intrinsic component of membrane; GO:0016020 membrane; GO:0016021 integral component of membrane; GO:0044425 membrane part;		K08230			IPR020846;	Major facilitator superfamily domain;
Ph	Q9C0C9	896	S	(E3-independent) E2 ubiquitin-conjugating enzyme	UBE2O	Cluster4		0.002	diff	-0.252	-1.432	0.275	0.342	0.241	0.153	-0.116	nucleus	GO:0050794 regulation of cellular process; GO:0070534 protein K63-linked ubiquitination; GO:0046907 intracellular transport; GO:0030513 positive regulation of BMP signaling pathway; GO:0060255 regulation of macromolecule metabolic process; GO:0019219 regulation of nucleobase-containing compound metabolic process; GO:0023051 regulation of signaling; GO:0044267 cellular protein metabolic process; G…	GO:0043229 intracellular organelle; GO:0044446 intracellular organelle part; GO:0005737 cytoplasm; GO:0031981 nuclear lumen; GO:0044424 intracellular part; GO:0005829 cytosol; GO:0016604 nuclear body; GO:0005623 cell; GO:0044422 organelle part; GO:0031974 membrane-enclosed lumen; GO:0043226 organelle; GO:0043231 intracellular membrane-bounded organelle; GO:0005634 nucleus; GO:0005654 nucleoplasm;…	GO:1901265 nucleoside phosphate binding; GO:0031625 ubiquitin protein ligase binding; GO:0005515 protein binding; GO:1901363 heterocyclic compound binding; GO:0097159 organic cyclic compound binding; GO:0061630 ubiquitin protein ligase activity; GO:0003824 catalytic activity; GO:0032553 ribonucleotide binding; GO:0005488 binding; GO:0032550 purine ribonucleoside binding; GO:0043168 anion binding;…	K10581	UBE2O; ubiquitin-conjugating enzyme E2 O [EC:2.3.2.24]	hsa04120 Ubiquitin mediated proteolysis - Homo sapiens (human);	IPR016135; IPR000608;	Ubiquitin-conjugating enzyme/RWD-like; Ubiquitin-conjugating enzyme E2;
Ph	Q08495	85	S	Dematin	DMTN	Cluster4		4.09e-07	diff	0.215	-0.844	0.108	-0.012	0.168	0.221	-0.166	nucleus	GO:0044700 single organism signaling; GO:0044085 cellular component biogenesis; GO:0090317 negative regulation of intracellular protein transport; GO:0046683 response to organophosphorus; GO:1901731 positive regulation of platelet aggregation; GO:0065003 macromolecular complex assembly; GO:0008360 regulation of cell shape; GO:0032535 regulation of cellular component size; GO:0009306 protein secre…	GO:0016020 membrane; GO:0005938 cell cortex; GO:0031090 organelle membrane; GO:0031410 cytoplasmic vesicle; GO:0071944 cell periphery; GO:0099568 cytoplasmic region; GO:0005737 cytoplasm; GO:0031982 vesicle; GO:0030863 cortical cytoskeleton; GO:0099512 supramolecular fiber; GO:0044424 intracellular part; GO:0099080 supramolecular complex; GO:0005623 cell; GO:0044422 organelle part; GO:0032279 asy…	GO:0008092 cytoskeletal protein binding; GO:0005102 receptor binding; GO:0043621 protein self-association; GO:0005488 binding; GO:0003779 actin binding; GO:0005515 protein binding; GO:0030507 spectrin binding;				IPR003128; IPR032402;	Villin headpiece; Putative adherens-junction anchoring domain;
Ph	Q08495	156	S	Dematin	DMTN	Cluster4		8.35e-06	diff	-0.838	-0.554	0.288	0.367	0.153	0.215	-0.201	nucleus	GO:0044700 single organism signaling; GO:0044085 cellular component biogenesis; GO:0090317 negative regulation of intracellular protein transport; GO:0046683 response to organophosphorus; GO:1901731 positive regulation of platelet aggregation; GO:0065003 macromolecular complex assembly; GO:0008360 regulation of cell shape; GO:0032535 regulation of cellular component size; GO:0009306 protein secre…	GO:0016020 membrane; GO:0005938 cell cortex; GO:0031090 organelle membrane; GO:0031410 cytoplasmic vesicle; GO:0071944 cell periphery; GO:0099568 cytoplasmic region; GO:0005737 cytoplasm; GO:0031982 vesicle; GO:0030863 cortical cytoskeleton; GO:0099512 supramolecular fiber; GO:0044424 intracellular part; GO:0099080 supramolecular complex; GO:0005623 cell; GO:0044422 organelle part; GO:0032279 asy…	GO:0008092 cytoskeletal protein binding; GO:0005102 receptor binding; GO:0043621 protein self-association; GO:0005488 binding; GO:0003779 actin binding; GO:0005515 protein binding; GO:0030507 spectrin binding;				IPR003128; IPR032402;	Villin headpiece; Putative adherens-junction anchoring domain;
Ph	Q08495	152	S	Dematin	DMTN	Cluster4		3.19e-13	diff	-0.526	-0.888	0.463	0.353	0.114	0.156	-0.247	nucleus	GO:0044700 single organism signaling; GO:0044085 cellular component biogenesis; GO:0090317 negative regulation of intracellular protein transport; GO:0046683 response to organophosphorus; GO:1901731 positive regulation of platelet aggregation; GO:0065003 macromolecular complex assembly; GO:0008360 regulation of cell shape; GO:0032535 regulation of cellular component size; GO:0009306 protein secre…	GO:0016020 membrane; GO:0005938 cell cortex; GO:0031090 organelle membrane; GO:0031410 cytoplasmic vesicle; GO:0071944 cell periphery; GO:0099568 cytoplasmic region; GO:0005737 cytoplasm; GO:0031982 vesicle; GO:0030863 cortical cytoskeleton; GO:0099512 supramolecular fiber; GO:0044424 intracellular part; GO:0099080 supramolecular complex; GO:0005623 cell; GO:0044422 organelle part; GO:0032279 asy…	GO:0008092 cytoskeletal protein binding; GO:0005102 receptor binding; GO:0043621 protein self-association; GO:0005488 binding; GO:0003779 actin binding; GO:0005515 protein binding; GO:0030507 spectrin binding;				IPR003128; IPR032402;	Villin headpiece; Putative adherens-junction anchoring domain;
Ph	Q96NA2	354	S	Rab-interacting lysosomal protein	RILP	Cluster4		0.000106	diff	-0.286	-1.137	0.119	0.19	0.25	0.21	0.078	mitochondria	GO:0044085 cellular component biogenesis; GO:0065008 regulation of biological quality; GO:0010256 endomembrane system organization; GO:0060271 cilium assembly; GO:0044699 single-organism process; GO:0015031 protein transport; GO:0044782 cilium organization; GO:0051234 establishment of localization; GO:0098927 vesicle-mediated transport between endosomal compartments; GO:0051649 establishment of l…	GO:0016020 membrane; GO:0031090 organelle membrane; GO:0031410 cytoplasmic vesicle; GO:0005737 cytoplasm; GO:0031982 vesicle; GO:0044433 cytoplasmic vesicle part; GO:0032991 macromolecular complex; GO:0044424 intracellular part; GO:0005623 cell; GO:0044422 organelle part; GO:0043228 non-membrane-bounded organelle; GO:0005765 lysosomal membrane; GO:0005856 cytoskeleton; GO:0005815 microtubule orga…	GO:0051959 dynein light intermediate chain binding; GO:0031267 small GTPase binding; GO:0017016 Ras GTPase binding; GO:0005488 binding; GO:0005515 protein binding; GO:0051020 GTPase binding; GO:0019899 enzyme binding; GO:0017137 Rab GTPase binding;	K13883	RILP; Rab-interacting lysosomal protein	hsa05132 Salmonella infection - Homo sapiens (human); hsa04145 Phagosome - Homo sapiens (human);	IPR019143;	JNK/Rab-associated protein-1, N-terminal;
Ph	Q96NA2	355	S	Rab-interacting lysosomal protein	RILP	Cluster4		9.76e-05	diff	-0.214	-1.209	0.124	0.237	0.242	0.201	0.022	mitochondria	GO:0044085 cellular component biogenesis; GO:0065008 regulation of biological quality; GO:0010256 endomembrane system organization; GO:0060271 cilium assembly; GO:0044699 single-organism process; GO:0015031 protein transport; GO:0044782 cilium organization; GO:0051234 establishment of localization; GO:0098927 vesicle-mediated transport between endosomal compartments; GO:0051649 establishment of l…	GO:0016020 membrane; GO:0031090 organelle membrane; GO:0031410 cytoplasmic vesicle; GO:0005737 cytoplasm; GO:0031982 vesicle; GO:0044433 cytoplasmic vesicle part; GO:0032991 macromolecular complex; GO:0044424 intracellular part; GO:0005623 cell; GO:0044422 organelle part; GO:0043228 non-membrane-bounded organelle; GO:0005765 lysosomal membrane; GO:0005856 cytoskeleton; GO:0005815 microtubule orga…	GO:0051959 dynein light intermediate chain binding; GO:0031267 small GTPase binding; GO:0017016 Ras GTPase binding; GO:0005488 binding; GO:0005515 protein binding; GO:0051020 GTPase binding; GO:0019899 enzyme binding; GO:0017137 Rab GTPase binding;	K13883	RILP; Rab-interacting lysosomal protein	hsa05132 Salmonella infection - Homo sapiens (human); hsa04145 Phagosome - Homo sapiens (human);	IPR019143;	JNK/Rab-associated protein-1, N-terminal;
Ph	Q9Y4G8	1022	S	Rap guanine nucleotide exchange factor 2	RAPGEF2	Cluster4		0.00487	diff	0.272	-0.959	0.185	0.095	0.056	0.121	-0.132	cytoplasm	GO:0044085 cellular component biogenesis; GO:0044700 single organism signaling; GO:0010941 regulation of cell death; GO:2000171 negative regulation of dendrite development; GO:0046683 response to organophosphorus; GO:0071875 adrenergic receptor signaling pathway; GO:0044237 cellular metabolic process; GO:0071900 regulation of protein serine/threonine kinase activity; GO:0008152 metabolic process;…	GO:0016020 membrane; GO:0016324 apical plasma membrane; GO:0031410 cytoplasmic vesicle; GO:0030054 cell junction; GO:0071944 cell periphery; GO:0031982 vesicle; GO:0005737 cytoplasm; GO:0043025 neuronal cell body; GO:0032991 macromolecular complex; GO:0031224 intrinsic component of membrane; GO:0044424 intracellular part; GO:0005887 integral component of plasma membrane; GO:0005911 cell-cell junc…	GO:1901265 nucleoside phosphate binding; GO:0005102 receptor binding; GO:0005085 guanyl-nucleotide exchange factor activity; GO:0060589 nucleoside-triphosphatase regulator activity; GO:0030695 GTPase regulator activity; GO:0005515 protein binding; GO:0098772 molecular function regulator; GO:0004871 signal transducer activity; GO:1901363 heterocyclic compound binding; GO:0097159 organic cyclic com…	K08018	RAPGEF2; Rap guanine nucleotide exchange factor 2	hsa04015 Rap1 signaling pathway - Homo sapiens (human); hsa04010 MAPK signaling pathway - Homo sapiens (human); hsa04530 Tight junction - Homo sapiens (human);	IPR000595; IPR001478; IPR023578; IPR018490; IPR029071; IPR000651; IPR001895; IPR014710; IPR000159;	Cyclic nucleotide-binding domain; PDZ domain; Ras guanine nucleotide exchange factor domain; Cyclic nucleotide-binding-like; Ubiquitin-related domain; Ras-like guanine nucleotide exchange factor, N-terminal; Ras guanine-nucleotide exchange factors catalytic domain; RmlC-like jelly roll fold; Ras-associating (RA) domain;
Ph	P02549	1284	S	Spectrin alpha chain, erythrocytic 1	SPTA1	Cluster4		1.42e-08	diff	-0.225	-0.703	0.352	0.413	0.102	0.012	-0.321	cytoplasm	GO:0044700 single organism signaling; GO:0002694 regulation of leukocyte activation; GO:0065008 regulation of biological quality; GO:0032944 regulation of mononuclear cell proliferation; GO:0032989 cellular component morphogenesis; GO:0030832 regulation of actin filament length; GO:0044237 cellular metabolic process; GO:0009605 response to external stimulus; GO:0008152 metabolic process; GO:00300…	GO:0016020 membrane; GO:0005938 cell cortex; GO:0071944 cell periphery; GO:0005737 cytoplasm; GO:0099568 cytoplasmic region; GO:0030863 cortical cytoskeleton; GO:0031224 intrinsic component of membrane; GO:0030864 cortical actin cytoskeleton; GO:0044424 intracellular part; GO:0005623 cell; GO:0009898 cytoplasmic side of plasma membrane; GO:0098562 cytoplasmic side of membrane; GO:0044422 organell…	GO:0051015 actin filament binding; GO:0046982 protein heterodimerization activity; GO:0005085 guanyl-nucleotide exchange factor activity; GO:0043167 ion binding; GO:0046983 protein dimerization activity; GO:0044877 macromolecular complex binding; GO:0005515 protein binding; GO:0098772 molecular function regulator; GO:0008092 cytoskeletal protein binding; GO:0005200 structural constituent of cytos…	K06114	SPTA; spectrin alpha	hsa04210 Apoptosis - Homo sapiens (human);	IPR013315; IPR014837; IPR001452; IPR002048; IPR011992;	Spectrin alpha chain, SH3 domain; EF-hand, Ca insensitive; SH3 domain; EF-hand domain; EF-hand domain pair;
Ph	P35612	600	S	Beta-adducin	ADD2	Cluster4		1.07e-05	diff	-0.774	-0.579	0.243	0.216	0.164	0.179	0.055	nucleus	GO:0030833 regulation of actin filament polymerization; GO:0044085 cellular component biogenesis; GO:0065008 regulation of biological quality; GO:0030835 negative regulation of actin filament depolymerization; GO:0051129 negative regulation of cellular component organization; GO:0032092 positive regulation of protein binding; GO:0044699 single-organism process; GO:0030832 regulation of actin fila…	GO:0016020 membrane; GO:0031410 cytoplasmic vesicle; GO:0071944 cell periphery; GO:0005737 cytoplasm; GO:0031982 vesicle; GO:0032991 macromolecular complex; GO:0044424 intracellular part; GO:0005623 cell; GO:0032279 asymmetric synapse; GO:0044422 organelle part; GO:0043228 non-membrane-bounded organelle; GO:0005856 cytoskeleton; GO:0005622 intracellular; GO:0044464 cell part; GO:0014069 postsynap…	GO:0051015 actin filament binding; GO:0042802 identical protein binding; GO:0008092 cytoskeletal protein binding; GO:0046982 protein heterodimerization activity; GO:0042803 protein homodimerization activity; GO:0005488 binding; GO:0046983 protein dimerization activity; GO:0044877 macromolecular complex binding; GO:0003779 actin binding; GO:0005515 protein binding; GO:0005198 structural molecule a…	K18622			IPR001303;	Class II aldolase/adducin N-terminal;
Ph	P35612	592	S	Beta-adducin	ADD2	Cluster4		3.36e-09	diff	-0.559	-0.458	0.37	0.261	0.136	0.081	-0.164	nucleus	GO:0030833 regulation of actin filament polymerization; GO:0044085 cellular component biogenesis; GO:0065008 regulation of biological quality; GO:0030835 negative regulation of actin filament depolymerization; GO:0051129 negative regulation of cellular component organization; GO:0032092 positive regulation of protein binding; GO:0044699 single-organism process; GO:0030832 regulation of actin fila…	GO:0016020 membrane; GO:0031410 cytoplasmic vesicle; GO:0071944 cell periphery; GO:0005737 cytoplasm; GO:0031982 vesicle; GO:0032991 macromolecular complex; GO:0044424 intracellular part; GO:0005623 cell; GO:0032279 asymmetric synapse; GO:0044422 organelle part; GO:0043228 non-membrane-bounded organelle; GO:0005856 cytoskeleton; GO:0005622 intracellular; GO:0044464 cell part; GO:0014069 postsynap…	GO:0051015 actin filament binding; GO:0042802 identical protein binding; GO:0008092 cytoskeletal protein binding; GO:0046982 protein heterodimerization activity; GO:0042803 protein homodimerization activity; GO:0005488 binding; GO:0046983 protein dimerization activity; GO:0044877 macromolecular complex binding; GO:0003779 actin binding; GO:0005515 protein binding; GO:0005198 structural molecule a…	K18622			IPR001303;	Class II aldolase/adducin N-terminal;
Ph	P35612	455	S	Beta-adducin	ADD2	Cluster4		1.06e-09	diff	-0.396	-0.587	0.48	0.225	0.051	0.05	-0.151	nucleus	GO:0030833 regulation of actin filament polymerization; GO:0044085 cellular component biogenesis; GO:0065008 regulation of biological quality; GO:0030835 negative regulation of actin filament depolymerization; GO:0051129 negative regulation of cellular component organization; GO:0032092 positive regulation of protein binding; GO:0044699 single-organism process; GO:0030832 regulation of actin fila…	GO:0016020 membrane; GO:0031410 cytoplasmic vesicle; GO:0071944 cell periphery; GO:0005737 cytoplasm; GO:0031982 vesicle; GO:0032991 macromolecular complex; GO:0044424 intracellular part; GO:0005623 cell; GO:0032279 asymmetric synapse; GO:0044422 organelle part; GO:0043228 non-membrane-bounded organelle; GO:0005856 cytoskeleton; GO:0005622 intracellular; GO:0044464 cell part; GO:0014069 postsynap…	GO:0051015 actin filament binding; GO:0042802 identical protein binding; GO:0008092 cytoskeletal protein binding; GO:0046982 protein heterodimerization activity; GO:0042803 protein homodimerization activity; GO:0005488 binding; GO:0046983 protein dimerization activity; GO:0044877 macromolecular complex binding; GO:0003779 actin binding; GO:0005515 protein binding; GO:0005198 structural molecule a…	K18622			IPR001303;	Class II aldolase/adducin N-terminal;
Ph	Q15435	24	S	Protein phosphatase 1 regulatory subunit 7	PPP1R7	Cluster4		2.18e-11	diff	0.273	-0.818	0.186	0.153	0.061	0.055	-0.178	cytoplasm	GO:0050794 regulation of cellular process; GO:0032270 positive regulation of cellular protein metabolic process; GO:0060255 regulation of macromolecule metabolic process; GO:0031399 regulation of protein modification process; GO:0044699 single-organism process; GO:0009893 positive regulation of metabolic process; GO:0035303 regulation of dephosphorylation; GO:0010562 positive regulation of phosph…	GO:0043229 intracellular organelle; GO:0044421 extracellular region part; GO:0043232 intracellular non-membrane-bounded organelle; GO:0005737 cytoplasm; GO:0031982 vesicle; GO:0044424 intracellular part; GO:0005623 cell; GO:0005576 extracellular region; GO:0043228 non-membrane-bounded organelle; GO:0043226 organelle; GO:0070062 extracellular exosome; GO:0043231 intracellular membrane-bounded orga…	GO:0005515 protein binding; GO:0030234 enzyme regulator activity; GO:0098772 molecular function regulator; GO:0005488 binding; GO:0019888 protein phosphatase regulator activity; GO:0019208 phosphatase regulator activity;	K17550			IPR003603; IPR032675;	U2A'/phosphoprotein 32 family A, C-terminal; Leucine-rich repeat domain, L domain-like;
Ph	Q15435	27	S	Protein phosphatase 1 regulatory subunit 7	PPP1R7	Cluster4		8.04e-07	diff	0.182	-0.853	0.202	0.178	0.107	0.091	-0.209	cytoplasm	GO:0050794 regulation of cellular process; GO:0032270 positive regulation of cellular protein metabolic process; GO:0060255 regulation of macromolecule metabolic process; GO:0031399 regulation of protein modification process; GO:0044699 single-organism process; GO:0009893 positive regulation of metabolic process; GO:0035303 regulation of dephosphorylation; GO:0010562 positive regulation of phosph…	GO:0043229 intracellular organelle; GO:0044421 extracellular region part; GO:0043232 intracellular non-membrane-bounded organelle; GO:0005737 cytoplasm; GO:0031982 vesicle; GO:0044424 intracellular part; GO:0005623 cell; GO:0005576 extracellular region; GO:0043228 non-membrane-bounded organelle; GO:0043226 organelle; GO:0070062 extracellular exosome; GO:0043231 intracellular membrane-bounded orga…	GO:0005515 protein binding; GO:0030234 enzyme regulator activity; GO:0098772 molecular function regulator; GO:0005488 binding; GO:0019888 protein phosphatase regulator activity; GO:0019208 phosphatase regulator activity;	K17550			IPR003603; IPR032675;	U2A'/phosphoprotein 32 family A, C-terminal; Leucine-rich repeat domain, L domain-like;
Ph	Q8TE77	649	S	Protein phosphatase Slingshot homolog 3	SSH3	Cluster4		0.00442	diff	-0.613	-1.01	0.035	0.229	0.279	0.387	-0.067	nucleus	GO:0065008 regulation of biological quality; GO:0060491 regulation of cell projection assembly; GO:0048869 cellular developmental process; GO:0022008 neurogenesis; GO:0044699 single-organism process; GO:0030832 regulation of actin filament length; GO:0044237 cellular metabolic process; GO:0006796 phosphate-containing compound metabolic process; GO:0008152 metabolic process; GO:0032535 regulation …	GO:0043231 intracellular membrane-bounded organelle; GO:0005856 cytoskeleton; GO:0043226 organelle; GO:0043229 intracellular organelle; GO:0005634 nucleus; GO:0043232 intracellular non-membrane-bounded organelle; GO:0044464 cell part; GO:0005622 intracellular; GO:0005737 cytoplasm; GO:0044424 intracellular part; GO:0043227 membrane-bounded organelle; GO:0005623 cell; GO:0043228 non-membrane-bound…	GO:0003677 DNA binding; GO:0016791 phosphatase activity; GO:0005515 protein binding; GO:0016787 hydrolase activity; GO:0004721 phosphoprotein phosphatase activity; GO:1901363 heterocyclic compound binding; GO:0097159 organic cyclic compound binding; GO:0008092 cytoskeletal protein binding; GO:0042578 phosphoric ester hydrolase activity; GO:0003824 catalytic activity; GO:0004725 protein tyrosine p…	K05766	SSH; protein phosphatase slingshot [EC:3.1.3.16 3.1.3.48]	hsa04360 Axon guidance - Homo sapiens (human); hsa04810 Regulation of actin cytoskeleton - Homo sapiens (human);	IPR029021; IPR000387; IPR009057; IPR000340; IPR020422; IPR014876;	Protein-tyrosine phosphatase-like; Tyrosine specific protein phosphatases domain; Homeobox domain-like; Dual specificity phosphatase, catalytic domain; Dual specificity protein phosphatase domain; DEK, C-terminal;
Ph	Q96ER3	6	S	Protein SAAL1	SAAL1	Cluster4		0.00498	diff	0.186	-1.032	0.149	0.209	0.101	0.063	-0.062	cytoplasm		GO:0005615 extracellular space; GO:0044421 extracellular region part; GO:0005576 extracellular region;	GO:0005488 binding;				IPR011989; IPR016024;	Armadillo-like helical; Armadillo-type fold;
Ph	P05455	389	T	Lupus La protein	SSB	Cluster4		7.86e-06	diff	-0.565	-0.938	0.051	0.345	0.268	0.275	-0.051	nucleus	GO:0075522 IRES-dependent viral translational initiation; GO:1903608 protein localization to cytoplasmic stress granule; GO:0006518 peptide metabolic process; GO:0009058 biosynthetic process; GO:0044764 multi-organism cellular process; GO:0009451 RNA modification; GO:0044237 cellular metabolic process; GO:0008152 metabolic process; GO:0044033 multi-organism metabolic process; GO:0002181 cytoplasm…	GO:0043229 intracellular organelle; GO:0000784 nuclear chromosome, telomeric region; GO:0000781 chromosome, telomeric region; GO:0043232 intracellular non-membrane-bounded organelle; GO:0044446 intracellular organelle part; GO:0032991 macromolecular complex; GO:0031981 nuclear lumen; GO:0044424 intracellular part; GO:0005623 cell; GO:0044422 organelle part; GO:0044427 chromosomal part; GO:0043228…	GO:0097159 organic cyclic compound binding; GO:1901363 heterocyclic compound binding; GO:0003729 mRNA binding; GO:0003723 RNA binding; GO:1901265 nucleoside phosphate binding; GO:0000049 tRNA binding; GO:0005488 binding; GO:0003676 nucleic acid binding; GO:0005515 protein binding; GO:0000166 nucleotide binding; GO:0036094 small molecule binding;	K11090	LA; lupus La protein	hsa05322 Systemic lupus erythematosus - Homo sapiens (human);	IPR011991; IPR006630; IPR000504; IPR012677; IPR014886;	Winged helix-turn-helix DNA-binding domain; RNA-binding protein Lupus La; RNA recognition motif domain; Nucleotide-binding alpha-beta plait domain; La protein, RNA-binding domain;
Ph	P16157	1872	S	Ankyrin-1	ANK1	Cluster4		0.0018	diff	-0.989	-1.188	0.172	0.703	0.563	-0.012	-0.856	nucleus	GO:0044700 single organism signaling; GO:0010256 endomembrane system organization; GO:0035088 establishment or maintenance of apical/basal cell polarity; GO:0044699 single-organism process; GO:0090002 establishment of protein localization to plasma membrane; GO:0015031 protein transport; GO:0051234 establishment of localization; GO:0051130 positive regulation of cellular component organization; G…	GO:0016323 basolateral plasma membrane; GO:0016020 membrane; GO:0005783 endoplasmic reticulum; GO:0071944 cell periphery; GO:0030016 myofibril; GO:0005737 cytoplasm; GO:0099512 supramolecular fiber; GO:0044424 intracellular part; GO:0030018 Z disc; GO:0099080 supramolecular complex; GO:0016528 sarcoplasm; GO:0005623 cell; GO:0031674 I band; GO:0044422 organelle part; GO:0032589 neuron projection …	GO:0030674 protein binding, bridging; GO:0008092 cytoskeletal protein binding; GO:0005200 structural constituent of cytoskeleton; GO:0051117 ATPase binding; GO:0008093 cytoskeletal adaptor activity; GO:0005488 binding; GO:0060090 binding, bridging; GO:0005515 protein binding; GO:0005198 structural molecule activity; GO:0019899 enzyme binding; GO:0030507 spectrin binding;	K10380	ANK; ankyrin	hsa05205 Proteoglycans in cancer - Homo sapiens (human);	IPR000906; IPR000488; IPR020683; IPR011029;	ZU5 domain; Death domain; Ankyrin repeat-containing domain; Death-like domain;
Ph	P16157	834	S	Ankyrin-1	ANK1	Cluster4		1.42e-07	diff	0.149	-0.969	0.307	0.348	0.195	-0.103	-0.383	nucleus	GO:0044700 single organism signaling; GO:0010256 endomembrane system organization; GO:0035088 establishment or maintenance of apical/basal cell polarity; GO:0044699 single-organism process; GO:0090002 establishment of protein localization to plasma membrane; GO:0015031 protein transport; GO:0051234 establishment of localization; GO:0051130 positive regulation of cellular component organization; G…	GO:0016323 basolateral plasma membrane; GO:0016020 membrane; GO:0005783 endoplasmic reticulum; GO:0071944 cell periphery; GO:0030016 myofibril; GO:0005737 cytoplasm; GO:0099512 supramolecular fiber; GO:0044424 intracellular part; GO:0030018 Z disc; GO:0099080 supramolecular complex; GO:0016528 sarcoplasm; GO:0005623 cell; GO:0031674 I band; GO:0044422 organelle part; GO:0032589 neuron projection …	GO:0030674 protein binding, bridging; GO:0008092 cytoskeletal protein binding; GO:0005200 structural constituent of cytoskeleton; GO:0051117 ATPase binding; GO:0008093 cytoskeletal adaptor activity; GO:0005488 binding; GO:0060090 binding, bridging; GO:0005515 protein binding; GO:0005198 structural molecule activity; GO:0019899 enzyme binding; GO:0030507 spectrin binding;	K10380	ANK; ankyrin	hsa05205 Proteoglycans in cancer - Homo sapiens (human);	IPR000906; IPR000488; IPR020683; IPR011029;	ZU5 domain; Death domain; Ankyrin repeat-containing domain; Death-like domain;
Ph	P07900	231	S	Heat shock protein HSP 90-alpha	HSP90AA1	Cluster4		0.00229	diff	0.112	-0.863	0.216	0.157	0.161	-0.003	-0.08	cytoplasm	GO:0044700 single organism signaling; GO:0044085 cellular component biogenesis; GO:0065008 regulation of biological quality; GO:0022613 ribonucleoprotein complex biogenesis; GO:0045321 leukocyte activation; GO:0045428 regulation of nitric oxide biosynthetic process; GO:0022618 ribonucleoprotein complex assembly; GO:0007166 cell surface receptor signaling pathway; GO:0051973 positive regulation of…	GO:0016020 membrane; GO:0034774 secretory granule lumen; GO:0044421 extracellular region part; GO:0031410 cytoplasmic vesicle; GO:0071944 cell periphery; GO:0032587 ruffle membrane; GO:0031982 vesicle; GO:0005737 cytoplasm; GO:0044433 cytoplasmic vesicle part; GO:0044424 intracellular part; GO:0005623 cell; GO:1904813 ficolin-1-rich granule lumen; GO:0044422 organelle part; GO:0048770 pigment gra…	GO:0030235 nitric-oxide synthase regulator activity; GO:1901265 nucleoside phosphate binding; GO:0016773 phosphotransferase activity, alcohol group as acceptor; GO:1990782 protein tyrosine kinase binding; GO:0070182 DNA polymerase binding; GO:0046983 protein dimerization activity; GO:0019901 protein kinase binding; GO:0016817 hydrolase activity, acting on acid anhydrides; GO:0004713 protein tyros…	K04079	HSP90A; molecular chaperone HtpG	hsa05200 Pathways in cancer - Homo sapiens (human); hsa04657 IL-17 signaling pathway - Homo sapiens (human); hsa04659 Th17 cell differentiation - Homo sapiens (human); hsa04217 Necroptosis - Homo sapiens (human); hsa04621 NOD-like receptor signaling pathway - Homo sapiens (human); hsa04151 PI3K-Akt signaling pathway - Homo sapiens (human); hsa05418 Fluid shear stress and atherosclerosis - Homo sa…	IPR020575; IPR020568; IPR003594;	Heat shock protein Hsp90, N-terminal; Ribosomal protein S5 domain 2-type fold; Histidine kinase-like ATPase, C-terminal domain;
Ph	Q13057	178	S	Bifunctional coenzyme A synthase	COASY	Cluster4		0.00945	diff	0.226	-0.936	0.179	0.05	-0.024	0.076	0.114	mitochondria	GO:0051188 cofactor biosynthetic process; GO:0009116 nucleoside metabolic process; GO:0042278 purine nucleoside metabolic process; GO:0009117 nucleotide metabolic process; GO:0044699 single-organism process; GO:0009163 nucleoside biosynthetic process; GO:0046129 purine ribonucleoside biosynthetic process; GO:0009058 biosynthetic process; GO:0044237 cellular metabolic process; GO:0006796 phosphate…	GO:0016020 membrane; GO:0044421 extracellular region part; GO:0019867 outer membrane; GO:0031090 organelle membrane; GO:0031982 vesicle; GO:0005737 cytoplasm; GO:0044424 intracellular part; GO:0005623 cell; GO:0044422 organelle part; GO:0070062 extracellular exosome; GO:0005740 mitochondrial envelope; GO:0031974 membrane-enclosed lumen; GO:0070013 intracellular organelle lumen; GO:0044464 cell pa…	GO:0005524 ATP binding; GO:1901265 nucleoside phosphate binding; GO:0016773 phosphotransferase activity, alcohol group as acceptor; GO:0001882 nucleoside binding; GO:0043167 ion binding; GO:0005515 protein binding; GO:0000166 nucleotide binding; GO:0070566 adenylyltransferase activity; GO:0097159 organic cyclic compound binding; GO:1901363 heterocyclic compound binding; GO:0032549 ribonucleoside …	K02318	COASY; phosphopantetheine adenylyltransferase / dephospho-CoA kinase [EC:2.7.7.3 2.7.1.24]	hsa01100 Metabolic pathways - Homo sapiens (human); hsa00770 Pantothenate and CoA biosynthesis - Homo sapiens (human);	IPR014729; IPR004821; IPR027417;	Rossmann-like alpha/beta/alpha sandwich fold; Cytidyltransferase-like domain; P-loop containing nucleoside triphosphate hydrolase;
Ph	O95747	425	S	Serine/threonine-protein kinase OSR1	OXSR1	Cluster4		0.00125	diff	-0.734	-0.894	0.425	0.414	0.136	0.042	-0.127	cytoplasm	GO:0044700 single organism signaling; GO:2000681 negative regulation of rubidium ion transport; GO:1901017 negative regulation of potassium ion transmembrane transporter activity; GO:0044699 single-organism process; GO:0006971 hypotonic response; GO:0044237 cellular metabolic process; GO:0006796 phosphate-containing compound metabolic process; GO:0007165 signal transduction; GO:0008152 metabolic …	GO:0044421 extracellular region part; GO:0031982 vesicle; GO:0005737 cytoplasm; GO:0044424 intracellular part; GO:0005623 cell; GO:0005829 cytosol; GO:0005576 extracellular region; GO:0043226 organelle; GO:0070062 extracellular exosome; GO:0005622 intracellular; GO:0044464 cell part; GO:1903561 extracellular vesicle; GO:0043227 membrane-bounded organelle; GO:0043230 extracellular organelle; GO:00…	GO:1901265 nucleoside phosphate binding; GO:0016773 phosphotransferase activity, alcohol group as acceptor; GO:0005515 protein binding; GO:0004672 protein kinase activity; GO:0004702 signal transducer, downstream of receptor, with serine/threonine kinase activity; GO:0004871 signal transducer activity; GO:0097159 organic cyclic compound binding; GO:1901363 heterocyclic compound binding; GO:001630…	K08835			IPR000719; IPR024678; IPR011009;	Protein kinase domain; Serine/threonine-protein kinase OSR1/WNK, CCT domain; Protein kinase-like domain;
Ph	P00918	151	S	Carbonic anhydrase 2	CA2	Cluster4		0.00637	diff	0.19	-0.858	0.212	0.176	0.047	0.016	-0.069	cytoplasm	GO:0044700 single organism signaling; GO:0065008 regulation of biological quality; GO:1904385 cellular response to angiotensin; GO:0030641 regulation of cellular pH; GO:0030004 cellular monovalent inorganic cation homeostasis; GO:0032847 regulation of cellular pH reduction; GO:0044237 cellular metabolic process; GO:0032228 regulation of synaptic transmission, GABAergic; GO:0008152 metabolic proce…	GO:0016323 basolateral plasma membrane; GO:0016020 membrane; GO:0005615 extracellular space; GO:0044421 extracellular region part; GO:0071944 cell periphery; GO:0031982 vesicle; GO:0005737 cytoplasm; GO:0044424 intracellular part; GO:0098858 actin-based cell projection; GO:0005623 cell; GO:0070062 extracellular exosome; GO:0098590 plasma membrane region; GO:0043209 myelin sheath; GO:0044464 cell …	GO:0052689 carboxylic ester hydrolase activity; GO:0043167 ion binding; GO:0016829 lyase activity; GO:0005515 protein binding; GO:0016787 hydrolase activity; GO:0016836 hydro-lyase activity; GO:0008270 zinc ion binding; GO:0004089 carbonate dehydratase activity; GO:0016835 carbon-oxygen lyase activity; GO:0004064 arylesterase activity; GO:0046914 transition metal ion binding; GO:0003824 catalytic…	K18245	CA2; carbonic anhydrase 2 [EC:4.2.1.1]	hsa04966 Collecting duct acid secretion - Homo sapiens (human); hsa04976 Bile secretion - Homo sapiens (human); hsa04972 Pancreatic secretion - Homo sapiens (human); hsa00910 Nitrogen metabolism - Homo sapiens (human); hsa04964 Proximal tubule bicarbonate reclamation - Homo sapiens (human); hsa04971 Gastric acid secretion - Homo sapiens (human);	IPR001148;	Alpha carbonic anhydrase;
Ph	Q8IXQ3	76	S	Uncharacterized protein C9orf40	C9orf40	Cluster4		1.05e-09	diff	0.382	-1.643	0.389	0.406	0.036	-0.008	-0.506	mitochondria							IPR033461;	Putative WW-binding domain and destruction box;
Ac	P68871	62	K	Hemoglobin subunit beta	HBB	Cluster4		2.06e-07	diff	-0.357	-0.734	-0.078	0.092	0.336	0.354	0.026	cytoplasm	GO:0044085 cellular component biogenesis; GO:0015671 oxygen transport; GO:0010941 regulation of cell death; GO:0007596 blood coagulation; GO:0065008 regulation of biological quality; GO:0045321 leukocyte activation; GO:0045428 regulation of nitric oxide biosynthetic process; GO:0070293 renal absorption; GO:0009891 positive regulation of biosynthetic process; GO:0044699 single-organism process; GO…	GO:1904724 tertiary granule lumen; GO:0005615 extracellular space; GO:0044421 extracellular region part; GO:0031410 cytoplasmic vesicle; GO:0005737 cytoplasm; GO:0031982 vesicle; GO:0044433 cytoplasmic vesicle part; GO:0032991 macromolecular complex; GO:0044424 intracellular part; GO:0005623 cell; GO:1904813 ficolin-1-rich granule lumen; GO:0044422 organelle part; GO:0070062 extracellular exosome…	GO:0005506 iron ion binding; GO:0019825 oxygen binding; GO:0043167 ion binding; GO:0022892 substrate-specific transporter activity; GO:0030492 hemoglobin binding; GO:0005515 protein binding; GO:1901363 heterocyclic compound binding; GO:0097159 organic cyclic compound binding; GO:0020037 heme binding; GO:0046914 transition metal ion binding; GO:0005488 binding; GO:0046872 metal ion binding; GO:004…	K13823	HBB; hemoglobin subunit beta	hsa05144 Malaria - Homo sapiens (human); hsa05143 African trypanosomiasis - Homo sapiens (human);	IPR009050; IPR000971; IPR012292;	Globin-like; Globin; Globin/Protoglobin;
Ac	P69891	62	K	Hemoglobin subunit gamma-1	HBG1	Cluster4		2.06e-07	diff	-0.357	-0.734	-0.078	0.092	0.336	0.354	0.026	cytoplasm	GO:0015671 oxygen transport; GO:0044707 single-multicellular organism process; GO:0007596 blood coagulation; GO:0065008 regulation of biological quality; GO:0015669 gas transport; GO:0050878 regulation of body fluid levels; GO:0006950 response to stress; GO:0044699 single-organism process; GO:0050896 response to stimulus; GO:0032501 multicellular organismal process; GO:0007599 hemostasis; GO:0051…	GO:0044464 cell part; GO:0005622 intracellular; GO:0005833 hemoglobin complex; GO:0005737 cytoplasm; GO:0032991 macromolecular complex; GO:0044424 intracellular part; GO:0044445 cytosolic part; GO:0043234 protein complex; GO:0005623 cell; GO:0005829 cytosol; GO:0044444 cytoplasmic part;	GO:0097159 organic cyclic compound binding; GO:1901363 heterocyclic compound binding; GO:0020037 heme binding; GO:0005506 iron ion binding; GO:0046914 transition metal ion binding; GO:0019825 oxygen binding; GO:0005488 binding; GO:0043167 ion binding; GO:0022892 substrate-specific transporter activity; GO:0046872 metal ion binding; GO:0043169 cation binding; GO:0005344 oxygen transporter activity…	K13824			IPR009050; IPR000971; IPR012292;	Globin-like; Globin; Globin/Protoglobin;
Ac	P02042	62	K	Hemoglobin subunit delta	HBD	Cluster4		2.06e-07	diff	-0.357	-0.734	-0.078	0.092	0.336	0.354	0.026	cytoplasm	GO:0015671 oxygen transport; GO:0044707 single-multicellular organism process; GO:0007596 blood coagulation; GO:0065008 regulation of biological quality; GO:0015669 gas transport; GO:0050878 regulation of body fluid levels; GO:0006950 response to stress; GO:0044699 single-organism process; GO:0050896 response to stimulus; GO:0032501 multicellular organismal process; GO:0007599 hemostasis; GO:0051…	GO:0072562 blood microparticle; GO:0044421 extracellular region part; GO:0005615 extracellular space; GO:0044464 cell part; GO:0005622 intracellular; GO:0005833 hemoglobin complex; GO:0005737 cytoplasm; GO:0032991 macromolecular complex; GO:0044445 cytosolic part; GO:0044424 intracellular part; GO:0043234 protein complex; GO:0005623 cell; GO:0005829 cytosol; GO:0005576 extracellular region; GO:00…	GO:0097159 organic cyclic compound binding; GO:1901363 heterocyclic compound binding; GO:0020037 heme binding; GO:0005506 iron ion binding; GO:0046914 transition metal ion binding; GO:0019825 oxygen binding; GO:0005488 binding; GO:0043167 ion binding; GO:0022892 substrate-specific transporter activity; GO:0046872 metal ion binding; GO:0043169 cation binding; GO:0005515 protein binding; GO:0005344…	K16151			IPR009050; IPR000971; IPR012292;	Globin-like; Globin; Globin/Protoglobin;
Ub	P54578	300	K	Ubiquitin carboxyl-terminal hydrolase 14	USP14	Cluster5		0.000159	diff	-0.62	0.206	-0.034	-0.071	0.041	-0.443	0.754	nucleus	GO:0044700 single organism signaling; GO:0070646 protein modification by small protein removal; GO:0044699 single-organism process; GO:1905897 regulation of response to endoplasmic reticulum stress; GO:0044237 cellular metabolic process; GO:1904293 negative regulation of ERAD pathway; GO:0010466 negative regulation of peptidase activity; GO:0008152 metabolic process; GO:0007154 cell communication…	GO:0097708 intracellular vesicle; GO:0043229 intracellular organelle; GO:0016020 membrane; GO:0044421 extracellular region part; GO:0000502 proteasome complex; GO:0031410 cytoplasmic vesicle; GO:0071944 cell periphery; GO:0005737 cytoplasm; GO:0031982 vesicle; GO:0032991 macromolecular complex; GO:0044424 intracellular part; GO:0005829 cytosol; GO:0005623 cell; GO:0005576 extracellular region; GO…	GO:0004843 thiol-dependent ubiquitin-specific protease activity; GO:0008233 peptidase activity; GO:0061134 peptidase regulator activity; GO:0044877 macromolecular complex binding; GO:0019783 ubiquitin-like protein-specific protease activity; GO:0005515 protein binding; GO:0008234 cysteine-type peptidase activity; GO:0016787 hydrolase activity; GO:0008192 RNA guanylyltransferase activity; GO:00987…	K11843			IPR029071; IPR028889; IPR001394; IPR000626;	Ubiquitin-related domain; Ubiquitin specific protease domain; Peptidase C19, ubiquitin carboxyl-terminal hydrolase; Ubiquitin domain;
Ph	P0C0L4	1177	S	Complement C4-A	C4A	Cluster5		1.8e-09	diff	-2.429	-2.369	-1.429	-0.855	1.76	-0.226	-0.004	extracellular	GO:0060627 regulation of vesicle-mediated transport; GO:2000425 regulation of apoptotic cell clearance; GO:0016064 immunoglobulin mediated immune response; GO:0031347 regulation of defense response; GO:0051130 positive regulation of cellular component organization; GO:0006956 complement activation; GO:0010466 negative regulation of peptidase activity; GO:0008152 metabolic process; GO:0032879 regu…	GO:0016020 membrane; GO:0030425 dendrite; GO:0005615 extracellular space; GO:0044421 extracellular region part; GO:0042995 cell projection; GO:0071944 cell periphery; GO:0030054 cell junction; GO:0031982 vesicle; GO:0043025 neuronal cell body; GO:0005623 cell; GO:0005576 extracellular region; GO:0005886 plasma membrane; GO:0045202 synapse; GO:0030424 axon; GO:0070062 extracellular exosome; GO:004…	GO:0008233 peptidase activity; GO:0001849 complement component C1q binding; GO:0001846 opsonin binding; GO:0008236 serine-type peptidase activity; GO:0061134 peptidase regulator activity; GO:0016787 hydrolase activity; GO:0005515 protein binding; GO:0098772 molecular function regulator; GO:0004857 enzyme inhibitor activity; GO:0004866 endopeptidase inhibitor activity; GO:0004175 endopeptidase act…	K03989	C4; complement component 4	hsa05322 Systemic lupus erythematosus - Homo sapiens (human); hsa05133 Pertussis - Homo sapiens (human); hsa04610 Complement and coagulation cascades - Homo sapiens (human); hsa05150 Staphylococcus aureus infection - Homo sapiens (human);	IPR008993; IPR001599; IPR011626; IPR000020; IPR002890; IPR011625; IPR009048; IPR001134; IPR001840; IPR008930; IPR018933; IPR019565; IPR018081;	Tissue inhibitor of metalloproteinases-like, OB-fold; Alpha-2-macroglobulin; Alpha-macroglobulin complement component; Anaphylatoxin/fibulin; Alpha-2-macroglobulin, N-terminal; Alpha-2-macroglobulin, N-terminal 2; Alpha-macroglobulin, receptor-binding; Netrin domain; Anaphylatoxin, complement system domain; Terpenoid cyclases/protein prenyltransferase alpha-alpha toroid; Netrin module, non-TIMP t…
Ngly	P43652	402	N	Afamin	AFM	Cluster5		1.02e-06	diff	-0.749	-0.759	-0.532	-0.478	0.109	-0.494	0.36	extracellular	GO:0006810 transport; GO:1902578 single-organism localization; GO:0044699 single-organism process; GO:0051180 vitamin transport; GO:0051179 localization; GO:0051234 establishment of localization; GO:0044765 single-organism transport;	GO:0070062 extracellular exosome; GO:0043226 organelle; GO:0072562 blood microparticle; GO:0005615 extracellular space; GO:0044421 extracellular region part; GO:0031982 vesicle; GO:1903561 extracellular vesicle; GO:0043227 membrane-bounded organelle; GO:0005576 extracellular region; GO:0043230 extracellular organelle;	GO:0097159 organic cyclic compound binding; GO:1901363 heterocyclic compound binding; GO:0008431 vitamin E binding; GO:0019842 vitamin binding; GO:0005488 binding; GO:0036094 small molecule binding;				IPR014760; IPR020858;	Serum albumin, N-terminal; Serum albumin-like;
Ngly	P43652	383	N	Afamin	AFM	Cluster5		3.56e-08	diff	-2.838	-2.13	-1.534	-1.358	0.227	-1.482	0.647	extracellular	GO:0006810 transport; GO:1902578 single-organism localization; GO:0044699 single-organism process; GO:0051180 vitamin transport; GO:0051179 localization; GO:0051234 establishment of localization; GO:0044765 single-organism transport;	GO:0070062 extracellular exosome; GO:0043226 organelle; GO:0072562 blood microparticle; GO:0005615 extracellular space; GO:0044421 extracellular region part; GO:0031982 vesicle; GO:1903561 extracellular vesicle; GO:0043227 membrane-bounded organelle; GO:0005576 extracellular region; GO:0043230 extracellular organelle;	GO:0097159 organic cyclic compound binding; GO:1901363 heterocyclic compound binding; GO:0008431 vitamin E binding; GO:0019842 vitamin binding; GO:0005488 binding; GO:0036094 small molecule binding;				IPR014760; IPR020858;	Serum albumin, N-terminal; Serum albumin-like;
Ngly	P20851	71	N	C4b-binding protein beta chain	C4BPB	Cluster5		3.78e-07	diff	-1.805	-1.732	-1.252	-1.247	0.043	-1.125	0.629	extracellular	GO:0060627 regulation of vesicle-mediated transport; GO:0030450 regulation of complement activation, classical pathway; GO:0016064 immunoglobulin mediated immune response; GO:0007596 blood coagulation; GO:0065008 regulation of biological quality; GO:0002698 negative regulation of immune effector process; GO:1903318 negative regulation of protein maturation; GO:0045916 negative regulation of compl…	GO:0016020 membrane; GO:0044217 other organism part; GO:0005615 extracellular space; GO:0044421 extracellular region part; GO:0044464 cell part; GO:0071944 cell periphery; GO:0044216 other organism cell; GO:0044215 other organism; GO:0005623 cell; GO:0005576 extracellular region; GO:0005886 plasma membrane;	GO:0005515 protein binding; GO:0005488 binding;	K04003	C4BPB; complement component 4 binding protein, beta	hsa05133 Pertussis - Homo sapiens (human); hsa04610 Complement and coagulation cascades - Homo sapiens (human);	IPR000436;	Sushi/SCR/CCP domain;
Ngly	P20851	64	N	C4b-binding protein beta chain	C4BPB	Cluster5		9.39e-07	diff	-0.58	-0.584	-0.488	-0.414	0.057	-0.416	0.329	extracellular	GO:0060627 regulation of vesicle-mediated transport; GO:0030450 regulation of complement activation, classical pathway; GO:0016064 immunoglobulin mediated immune response; GO:0007596 blood coagulation; GO:0065008 regulation of biological quality; GO:0002698 negative regulation of immune effector process; GO:1903318 negative regulation of protein maturation; GO:0045916 negative regulation of compl…	GO:0016020 membrane; GO:0044217 other organism part; GO:0005615 extracellular space; GO:0044421 extracellular region part; GO:0044464 cell part; GO:0071944 cell periphery; GO:0044216 other organism cell; GO:0044215 other organism; GO:0005623 cell; GO:0005576 extracellular region; GO:0005886 plasma membrane;	GO:0005515 protein binding; GO:0005488 binding;	K04003	C4BPB; complement component 4 binding protein, beta	hsa05133 Pertussis - Homo sapiens (human); hsa04610 Complement and coagulation cascades - Homo sapiens (human);	IPR000436;	Sushi/SCR/CCP domain;
Ngly	P29622	157	N	Kallistatin	SERPINA4	Cluster5		2.71e-11	diff	-1.222	-1.211	-0.983	-0.817	0.095	-1.28	0.539	plasma membrane	GO:0050794 regulation of cellular process; GO:0010951 negative regulation of endopeptidase activity; GO:0060255 regulation of macromolecule metabolic process; GO:0002576 platelet degranulation; GO:0044699 single-organism process; GO:0048523 negative regulation of cellular process; GO:0048519 negative regulation of biological process; GO:0031324 negative regulation of cellular metabolic process; G…	GO:0034774 secretory granule lumen; GO:0042827 platelet dense granule; GO:0005615 extracellular space; GO:0044421 extracellular region part; GO:0031410 cytoplasmic vesicle; GO:0005737 cytoplasm; GO:0031982 vesicle; GO:0044433 cytoplasmic vesicle part; GO:0044424 intracellular part; GO:0005623 cell; GO:0044422 organelle part; GO:0031974 membrane-enclosed lumen; GO:0070062 extracellular exosome; GO…	GO:0004867 serine-type endopeptidase inhibitor activity; GO:0030234 enzyme regulator activity; GO:0030414 peptidase inhibitor activity; GO:0061134 peptidase regulator activity; GO:0061135 endopeptidase regulator activity; GO:0098772 molecular function regulator; GO:0004857 enzyme inhibitor activity; GO:0004866 endopeptidase inhibitor activity;	K04525			IPR023796;	Serpin domain;
Ngly	P29622	238	N	Kallistatin	SERPINA4	Cluster5		0.000429	diff	-0.809	-0.773	-0.591	-0.507	0.098	-0.542	0.386	plasma membrane	GO:0050794 regulation of cellular process; GO:0010951 negative regulation of endopeptidase activity; GO:0060255 regulation of macromolecule metabolic process; GO:0002576 platelet degranulation; GO:0044699 single-organism process; GO:0048523 negative regulation of cellular process; GO:0048519 negative regulation of biological process; GO:0031324 negative regulation of cellular metabolic process; G…	GO:0034774 secretory granule lumen; GO:0042827 platelet dense granule; GO:0005615 extracellular space; GO:0044421 extracellular region part; GO:0031410 cytoplasmic vesicle; GO:0005737 cytoplasm; GO:0031982 vesicle; GO:0044433 cytoplasmic vesicle part; GO:0044424 intracellular part; GO:0005623 cell; GO:0044422 organelle part; GO:0031974 membrane-enclosed lumen; GO:0070062 extracellular exosome; GO…	GO:0004867 serine-type endopeptidase inhibitor activity; GO:0030234 enzyme regulator activity; GO:0030414 peptidase inhibitor activity; GO:0061134 peptidase regulator activity; GO:0061135 endopeptidase regulator activity; GO:0098772 molecular function regulator; GO:0004857 enzyme inhibitor activity; GO:0004866 endopeptidase inhibitor activity;	K04525			IPR023796;	Serpin domain;
Ngly	P01011	127	N	Alpha-1-antichymotrypsin	SERPINA3	Cluster5		3.96e-06	diff	-0.679	-0.433	-0.51	-0.497	0.165	-0.524	0.314	extracellular	GO:0065008 regulation of biological quality; GO:0007586 digestion; GO:0045321 leukocyte activation; GO:0044699 single-organism process; GO:0019216 regulation of lipid metabolic process; GO:0048871 multicellular organismal homeostasis; GO:0030277 maintenance of gastrointestinal epithelium; GO:0051234 establishment of localization; GO:0010466 negative regulation of peptidase activity; GO:0002274 my…	GO:0034774 secretory granule lumen; GO:0005615 extracellular space; GO:0044421 extracellular region part; GO:0031410 cytoplasmic vesicle; GO:0031982 vesicle; GO:0005737 cytoplasm; GO:0044433 cytoplasmic vesicle part; GO:0044424 intracellular part; GO:0035578 azurophil granule lumen; GO:0005623 cell; GO:0044422 organelle part; GO:0005775 vacuolar lumen; GO:0070062 extracellular exosome; GO:0031974…	GO:0097159 organic cyclic compound binding; GO:1901363 heterocyclic compound binding; GO:0003677 DNA binding; GO:0004867 serine-type endopeptidase inhibitor activity; GO:0030234 enzyme regulator activity; GO:0005488 binding; GO:0030414 peptidase inhibitor activity; GO:0061134 peptidase regulator activity; GO:0003676 nucleic acid binding; GO:0061135 endopeptidase regulator activity; GO:0005515 pro…	K04525			IPR023796;	Serpin domain;
Ngly	P02765	156	N	Alpha-2-HS-glycoprotein	AHSG	Cluster5		0.000226	diff	-0.694	-0.734	-0.452	-0.452	0.038	-0.744	0.388	extracellular	GO:0060627 regulation of vesicle-mediated transport; GO:0051093 negative regulation of developmental process; GO:0045321 leukocyte activation; GO:0009968 negative regulation of signal transduction; GO:0023051 regulation of signaling; GO:0044699 single-organism process; GO:0051241 negative regulation of multicellular organismal process; GO:0030500 regulation of bone mineralization; GO:0031347 regu…	GO:0034774 secretory granule lumen; GO:0005615 extracellular space; GO:0044421 extracellular region part; GO:0031410 cytoplasmic vesicle; GO:0031982 vesicle; GO:0005737 cytoplasm; GO:0044433 cytoplasmic vesicle part; GO:0044424 intracellular part; GO:0005623 cell; GO:0044422 organelle part; GO:0070062 extracellular exosome; GO:0031974 membrane-enclosed lumen; GO:0031983 vesicle lumen; GO:0070013 …	GO:0030234 enzyme regulator activity; GO:0019210 kinase inhibitor activity; GO:0030414 peptidase inhibitor activity; GO:0061134 peptidase regulator activity; GO:0061135 endopeptidase regulator activity; GO:0019207 kinase regulator activity; GO:0004857 enzyme inhibitor activity; GO:0098772 molecular function regulator; GO:0004866 endopeptidase inhibitor activity; GO:0004869 cysteine-type endopepti…				IPR000010; IPR025760;	Cystatin domain; Fetuin-A-type cystatin domain;
Ngly	P54802	503	N	Alpha-N-acetylglucosaminidase	NAGLU	Cluster5		1.58e-07	diff	-1.609	-1.448	-0.974	-0.706	0.24	-0.874	0.487	extracellular	GO:0060113 inner ear receptor cell differentiation; GO:0007420 brain development; GO:0006026 aminoglycan catabolic process; GO:0048666 neuron development; GO:0048869 cellular developmental process; GO:0044699 single-organism process; GO:0022008 neurogenesis; GO:0042474 middle ear morphogenesis; GO:0030203 glycosaminoglycan metabolic process; GO:0007622 rhythmic behavior; GO:0007610 behavior; GO:0…	GO:0043229 intracellular organelle; GO:0044421 extracellular region part; GO:0044446 intracellular organelle part; GO:0005737 cytoplasm; GO:0031982 vesicle; GO:0044424 intracellular part; GO:0005623 cell; GO:0043202 lysosomal lumen; GO:0005576 extracellular region; GO:0044422 organelle part; GO:0005775 vacuolar lumen; GO:0031974 membrane-enclosed lumen; GO:0043226 organelle; GO:0070062 extracellu…	GO:0004553 hydrolase activity, hydrolyzing O-glycosyl compounds; GO:0004561 alpha-N-acetylglucosaminidase activity; GO:0016787 hydrolase activity; GO:0003824 catalytic activity; GO:0016798 hydrolase activity, acting on glycosyl bonds; GO:0015929 hexosaminidase activity;	K01205	NAGLU; alpha-N-acetylglucosaminidase [EC:3.2.1.50]	hsa04142 Lysosome - Homo sapiens (human); hsa01100 Metabolic pathways - Homo sapiens (human); hsa00531 Glycosaminoglycan degradation - Homo sapiens (human);	IPR024733; IPR024240; IPR024732; IPR017853;	Alpha-N-acetylglucosaminidase, tim-barrel domain; Alpha-N-acetylglucosaminidase, N-terminal; Alpha-N-acetylglucosaminidase, C-terminal; Glycoside hydrolase superfamily;
Ngly	P02749	162	N	Beta-2-glycoprotein 1	APOH	Cluster5		0.00016	diff	-1.06	-1.355	-0.814	-0.81	0.15	-0.481	0.454	extracellular	GO:0065008 regulation of biological quality; GO:0007596 blood coagulation; GO:0010941 regulation of cell death; GO:0044255 cellular lipid metabolic process; GO:0044237 cellular metabolic process; GO:0010594 regulation of endothelial cell migration; GO:0008285 negative regulation of cell proliferation; GO:0034391 regulation of smooth muscle cell apoptotic process; GO:0008152 metabolic process; GO:…	GO:0034774 secretory granule lumen; GO:0042827 platelet dense granule; GO:0005615 extracellular space; GO:0044421 extracellular region part; GO:0031410 cytoplasmic vesicle; GO:0005737 cytoplasm; GO:0031982 vesicle; GO:0034358 plasma lipoprotein particle; GO:0044433 cytoplasmic vesicle part; GO:0034385 triglyceride-rich plasma lipoprotein particle; GO:0032991 macromolecular complex; GO:0044424 int…	GO:0043167 ion binding; GO:0005515 protein binding; GO:0098772 molecular function regulator; GO:0008201 heparin binding; GO:1901681 sulfur compound binding; GO:0097367 carbohydrate derivative binding; GO:0042802 identical protein binding; GO:0030234 enzyme regulator activity; GO:0005488 binding; GO:0005543 phospholipid binding; GO:0008289 lipid binding; GO:0060229 lipase activator activity; GO:00…	K17305	APOH; beta-2-glycoprotein 1	hsa04979 Cholesterol metabolism - Homo sapiens (human);	IPR000436; IPR015104;	Sushi/SCR/CCP domain; Beta-2-glycoprotein-1 fifth domain;
Ngly	P0C0L5	1328	N	Complement C4-B	C4B	Cluster5		0.000132	diff	-0.533	-0.6	-0.424	-0.35	-0.055	-0.39	0.346	extracellular	GO:0060627 regulation of vesicle-mediated transport; GO:0009593 detection of chemical stimulus; GO:2000425 regulation of apoptotic cell clearance; GO:0016064 immunoglobulin mediated immune response; GO:0044699 single-organism process; GO:0098581 detection of external biotic stimulus; GO:0031347 regulation of defense response; GO:0009607 response to biotic stimulus; GO:0051234 establishment of loc…	GO:0016020 membrane; GO:0030425 dendrite; GO:0044217 other organism part; GO:0005615 extracellular space; GO:0044421 extracellular region part; GO:0042995 cell projection; GO:0071944 cell periphery; GO:0030054 cell junction; GO:0044216 other organism cell; GO:0031982 vesicle; GO:0005623 cell; GO:0005576 extracellular region; GO:0005886 plasma membrane; GO:0045202 synapse; GO:0030424 axon; GO:0070…	GO:0008233 peptidase activity; GO:0008236 serine-type peptidase activity; GO:0061134 peptidase regulator activity; GO:0016787 hydrolase activity; GO:0005515 protein binding; GO:0004857 enzyme inhibitor activity; GO:0098772 molecular function regulator; GO:0004866 endopeptidase inhibitor activity; GO:0004175 endopeptidase activity; GO:0004252 serine-type endopeptidase activity; GO:0030234 enzyme r…	K03989	C4; complement component 4	hsa05322 Systemic lupus erythematosus - Homo sapiens (human); hsa05133 Pertussis - Homo sapiens (human); hsa04610 Complement and coagulation cascades - Homo sapiens (human); hsa05150 Staphylococcus aureus infection - Homo sapiens (human);	IPR008993; IPR001599; IPR011626; IPR000020; IPR002890; IPR011625; IPR009048; IPR001134; IPR001840; IPR018933; IPR008930; IPR019565; IPR018081;	Tissue inhibitor of metalloproteinases-like, OB-fold; Alpha-2-macroglobulin; Alpha-macroglobulin complement component; Anaphylatoxin/fibulin; Alpha-2-macroglobulin, N-terminal; Alpha-2-macroglobulin, N-terminal 2; Alpha-macroglobulin, receptor-binding; Netrin domain; Anaphylatoxin, complement system domain; Netrin module, non-TIMP type; Terpenoid cyclases/protein prenyltransferase alpha-alpha tor…
Ngly	P08603	1029	N	Complement factor H	CFH	Cluster5		3.13e-05	diff	-0.659	-0.605	-0.44	-0.429	0.097	-0.354	0.317	extracellular	GO:0030449 regulation of complement activation; GO:2000257 regulation of protein activation cascade; GO:0002252 immune effector process; GO:0060255 regulation of macromolecule metabolic process; GO:0002920 regulation of humoral immune response; GO:0002673 regulation of acute inflammatory response; GO:0006959 humoral immune response; GO:0080134 regulation of response to stress; GO:0050896 response…	GO:0070062 extracellular exosome; GO:0043226 organelle; GO:0072562 blood microparticle; GO:0005615 extracellular space; GO:0044421 extracellular region part; GO:0031982 vesicle; GO:1903561 extracellular vesicle; GO:0043227 membrane-bounded organelle; GO:0005576 extracellular region; GO:0043230 extracellular organelle;	GO:0097367 carbohydrate derivative binding; GO:0005488 binding; GO:0043167 ion binding; GO:0043394 proteoglycan binding; GO:0043395 heparan sulfate proteoglycan binding; GO:0043168 anion binding; GO:0005515 protein binding; GO:0008201 heparin binding; GO:0005539 glycosaminoglycan binding; GO:0001948 glycoprotein binding; GO:1901681 sulfur compound binding;	K04004	CFH; complement factor H	hsa04610 Complement and coagulation cascades - Homo sapiens (human); hsa05150 Staphylococcus aureus infection - Homo sapiens (human);	IPR000436;	Sushi/SCR/CCP domain;
Ngly	P08603	911	N	Complement factor H	CFH	Cluster5		1.9e-07	diff	-1.427	-1.609	-1.109	-0.964	0.19	-0.944	0.534	extracellular	GO:0030449 regulation of complement activation; GO:2000257 regulation of protein activation cascade; GO:0002252 immune effector process; GO:0060255 regulation of macromolecule metabolic process; GO:0002920 regulation of humoral immune response; GO:0002673 regulation of acute inflammatory response; GO:0006959 humoral immune response; GO:0080134 regulation of response to stress; GO:0050896 response…	GO:0070062 extracellular exosome; GO:0043226 organelle; GO:0072562 blood microparticle; GO:0005615 extracellular space; GO:0044421 extracellular region part; GO:0031982 vesicle; GO:1903561 extracellular vesicle; GO:0043227 membrane-bounded organelle; GO:0005576 extracellular region; GO:0043230 extracellular organelle;	GO:0097367 carbohydrate derivative binding; GO:0005488 binding; GO:0043167 ion binding; GO:0043394 proteoglycan binding; GO:0043395 heparan sulfate proteoglycan binding; GO:0043168 anion binding; GO:0005515 protein binding; GO:0008201 heparin binding; GO:0005539 glycosaminoglycan binding; GO:0001948 glycoprotein binding; GO:1901681 sulfur compound binding;	K04004	CFH; complement factor H	hsa04610 Complement and coagulation cascades - Homo sapiens (human); hsa05150 Staphylococcus aureus infection - Homo sapiens (human);	IPR000436;	Sushi/SCR/CCP domain;
Ngly	P07357	437	N	Complement component C8 alpha chain	C8A	Cluster5		4.43e-07	diff	-1.289	-1.146	-0.801	-0.816	0.151	-1.29	0.514	extracellular	GO:0030449 regulation of complement activation; GO:0016064 immunoglobulin mediated immune response; GO:0019835 cytolysis; GO:2000257 regulation of protein activation cascade; GO:0002252 immune effector process; GO:0060255 regulation of macromolecule metabolic process; GO:0002920 regulation of humoral immune response; GO:0002673 regulation of acute inflammatory response; GO:0006959 humoral immune …	GO:0016020 membrane; GO:0031226 intrinsic component of plasma membrane; GO:0005615 extracellular space; GO:0044421 extracellular region part; GO:0098796 membrane protein complex; GO:0071944 cell periphery; GO:0046930 pore complex; GO:0098797 plasma membrane protein complex; GO:0031982 vesicle; GO:0032991 macromolecular complex; GO:0031224 intrinsic component of membrane; GO:0005887 integral compo…	GO:0001848 complement binding; GO:0005515 protein binding; GO:0005488 binding; GO:0032403 protein complex binding; GO:0044877 macromolecular complex binding;	K03997	C8A; complement component 8 subunit alpha	hsa05322 Systemic lupus erythematosus - Homo sapiens (human); hsa04610 Complement and coagulation cascades - Homo sapiens (human); hsa05146 Amoebiasis - Homo sapiens (human); hsa05020 Prion diseases - Homo sapiens (human);	IPR020864; IPR009030;	Membrane attack complex component/perforin (MACPF) domain; Growth factor receptor cysteine-rich domain;
Ngly	P10909	374	N	Clusterin	CLU	Cluster5		4.18e-05	diff	-1.292	-1.157	-0.851	-0.524	0.174	-1.456	0.489	extracellular	GO:0044085 cellular component biogenesis; GO:0044700 single organism signaling; GO:1902430 negative regulation of beta-amyloid formation; GO:0010941 regulation of cell death; GO:1905892 negative regulation of cellular response to thapsigargin; GO:0007272 ensheathment of neurons; GO:0032680 regulation of tumor necrosis factor production; GO:0032436 positive regulation of proteasomal ubiquitin-depe…	GO:0030425 dendrite; GO:0016020 membrane; GO:0044421 extracellular region part; GO:0031090 organelle membrane; GO:0005737 cytoplasm; GO:0044433 cytoplasmic vesicle part; GO:0032991 macromolecular complex; GO:0005623 cell; GO:0044422 organelle part; GO:0070062 extracellular exosome; GO:0005622 intracellular; GO:1990777 lipoprotein particle; GO:0099503 secretory vesicle; GO:0043005 neuron projectio…	GO:0051787 misfolded protein binding; GO:0005515 protein binding; GO:0031625 ubiquitin protein ligase binding; GO:0044389 ubiquitin-like protein ligase binding; GO:0051087 chaperone binding; GO:0005488 binding; GO:0019899 enzyme binding;	K17252	CLU; clusterin	hsa04610 Complement and coagulation cascades - Homo sapiens (human);	IPR016015; IPR016014;	Clusterin, C-terminal; Clusterin, N-terminal;
Ngly	P10909	86	N	Clusterin	CLU	Cluster5		1.63e-07	diff	-1.304	-1.307	-0.806	-0.621	0.245	-1.14	0.469	extracellular	GO:0044085 cellular component biogenesis; GO:0044700 single organism signaling; GO:1902430 negative regulation of beta-amyloid formation; GO:0010941 regulation of cell death; GO:1905892 negative regulation of cellular response to thapsigargin; GO:0007272 ensheathment of neurons; GO:0032680 regulation of tumor necrosis factor production; GO:0032436 positive regulation of proteasomal ubiquitin-depe…	GO:0030425 dendrite; GO:0016020 membrane; GO:0044421 extracellular region part; GO:0031090 organelle membrane; GO:0005737 cytoplasm; GO:0044433 cytoplasmic vesicle part; GO:0032991 macromolecular complex; GO:0005623 cell; GO:0044422 organelle part; GO:0070062 extracellular exosome; GO:0005622 intracellular; GO:1990777 lipoprotein particle; GO:0099503 secretory vesicle; GO:0043005 neuron projectio…	GO:0051787 misfolded protein binding; GO:0005515 protein binding; GO:0031625 ubiquitin protein ligase binding; GO:0044389 ubiquitin-like protein ligase binding; GO:0051087 chaperone binding; GO:0005488 binding; GO:0019899 enzyme binding;	K17252	CLU; clusterin	hsa04610 Complement and coagulation cascades - Homo sapiens (human);	IPR016015; IPR016014;	Clusterin, C-terminal; Clusterin, N-terminal;
Ngly	P08571	151	N	Monocyte differentiation antigen CD14	CD14	Cluster5		0.00978	diff	-0.888	-0.928	-0.65	-0.601	0.153	-0.674	0.396	extracellular	GO:0060627 regulation of vesicle-mediated transport; GO:0044700 single organism signaling; GO:0032481 positive regulation of type I interferon production; GO:0045321 leukocyte activation; GO:0032680 regulation of tumor necrosis factor production; GO:0007166 cell surface receptor signaling pathway; GO:0032760 positive regulation of tumor necrosis factor production; GO:0031347 regulation of defense…	GO:0016020 membrane; GO:0005615 extracellular space; GO:0044421 extracellular region part; GO:0009897 external side of plasma membrane; GO:0031410 cytoplasmic vesicle; GO:0031090 organelle membrane; GO:0098857 membrane microdomain; GO:0071944 cell periphery; GO:0005737 cytoplasm; GO:0031982 vesicle; GO:0046696 lipopolysaccharide receptor complex; GO:0044433 cytoplasmic vesicle part; GO:0031224 in…	GO:0038023 signaling receptor activity; GO:0016019 peptidoglycan receptor activity; GO:0005515 protein binding; GO:0004888 transmembrane signaling receptor activity; GO:0004871 signal transducer activity; GO:0070891 lipoteichoic acid binding; GO:0060089 molecular transducer activity; GO:0097367 carbohydrate derivative binding; GO:0004872 receptor activity; GO:0001847 opsonin receptor activity; GO…	K04391	CD14; monocyte differentiation antigen CD14	hsa05132 Salmonella infection - Homo sapiens (human); hsa05152 Tuberculosis - Homo sapiens (human); hsa04620 Toll-like receptor signaling pathway - Homo sapiens (human); hsa05221 Acute myeloid leukemia - Homo sapiens (human); hsa05130 Pathogenic Escherichia coli infection - Homo sapiens (human); hsa04640 Hematopoietic cell lineage - Homo sapiens (human); hsa05146 Amoebiasis - Homo sapiens (human)…	IPR032675;	Leucine-rich repeat domain, L domain-like;
Ngly	P06276	284	N	Cholinesterase	BCHE	Cluster5		1.16e-05	diff	-1.04	-1.184	-0.815	-0.81	0.211	-0.847	0.455	extracellular	GO:0001101 response to acid chemical; GO:0048869 cellular developmental process; GO:0023051 regulation of signaling; GO:0044699 single-organism process; GO:0022008 neurogenesis; GO:0051593 response to folic acid; GO:0044237 cellular metabolic process; GO:0050877 neurological system process; GO:0008285 negative regulation of cell proliferation; GO:0007610 behavior; GO:0019695 choline metabolic pro…	GO:0016020 membrane; GO:0005615 extracellular space; GO:0044421 extracellular region part; GO:0005783 endoplasmic reticulum; GO:0005737 cytoplasm; GO:0044424 intracellular part; GO:0005623 cell; GO:0044422 organelle part; GO:0005641 nuclear envelope lumen; GO:0031974 membrane-enclosed lumen; GO:0031970 organelle envelope lumen; GO:0070013 intracellular organelle lumen; GO:0044464 cell part; GO:00…	GO:0070405 ammonium ion binding; GO:0052689 carboxylic ester hydrolase activity; GO:0004104 cholinesterase activity; GO:0033265 choline binding; GO:0043167 ion binding; GO:0005515 protein binding; GO:0016787 hydrolase activity; GO:0033218 amide binding; GO:0001540 beta-amyloid binding; GO:0042802 identical protein binding; GO:0003824 catalytic activity; GO:0042277 peptide binding; GO:0005488 bind…	K01050			IPR014788; IPR029058; IPR002018;	Acetylcholinesterase, tetramerisation domain; Alpha/Beta hydrolase fold; Carboxylesterase, type B;
Ngly	Q9UK55	180	N	Protein Z-dependent protease inhibitor	SERPINA10	Cluster5		0.000378	diff	-1.509	-1.327	-0.922	-0.768	0.191	-1.418	0.534	extracellular	GO:0050794 regulation of cellular process; GO:0044707 single-multicellular organism process; GO:0007596 blood coagulation; GO:0065008 regulation of biological quality; GO:0010951 negative regulation of endopeptidase activity; GO:0060255 regulation of macromolecule metabolic process; GO:0044699 single-organism process; GO:0048523 negative regulation of cellular process; GO:0048519 negative regulat…	GO:0070062 extracellular exosome; GO:0043226 organelle; GO:0005615 extracellular space; GO:0044421 extracellular region part; GO:0031982 vesicle; GO:1903561 extracellular vesicle; GO:0043227 membrane-bounded organelle; GO:0005576 extracellular region; GO:0043230 extracellular organelle;	GO:0043167 ion binding; GO:0061134 peptidase regulator activity; GO:0008201 heparin binding; GO:0098772 molecular function regulator; GO:0004857 enzyme inhibitor activity; GO:1901681 sulfur compound binding; GO:0004866 endopeptidase inhibitor activity; GO:0004867 serine-type endopeptidase inhibitor activity; GO:0097367 carbohydrate derivative binding; GO:0030234 enzyme regulator activity; GO:0005…	K04525			IPR023796; IPR033835;	Serpin domain; Protein Z-dependent peptidase inhibitor;
Ngly	P02750	325	N	Leucine-rich alpha-2-glycoprotein	LRG1	Cluster5		2.22e-08	diff	-1.381	-1.253	-0.89	-0.784	0.198	-1.196	0.506	extracellular	GO:0045321 leukocyte activation; GO:0023051 regulation of signaling; GO:0048869 cellular developmental process; GO:0044699 single-organism process; GO:0051234 establishment of localization; GO:0090100 positive regulation of transmembrane receptor protein serine/threonine kinase signaling pathway; GO:0010646 regulation of cell communication; GO:0051240 positive regulation of multicellular organism…	GO:0034774 secretory granule lumen; GO:0016020 membrane; GO:1904724 tertiary granule lumen; GO:0005615 extracellular space; GO:0044421 extracellular region part; GO:0031410 cytoplasmic vesicle; GO:0005737 cytoplasm; GO:0031982 vesicle; GO:0044433 cytoplasmic vesicle part; GO:0044424 intracellular part; GO:0005623 cell; GO:1904813 ficolin-1-rich granule lumen; GO:0044422 organelle part; GO:0070062…	GO:0005515 protein binding; GO:0005102 receptor binding; GO:0005160 transforming growth factor beta receptor binding; GO:0005488 binding; GO:0005126 cytokine receptor binding;				IPR000483; IPR032675;	Cysteine-rich flanking region, C-terminal; Leucine-rich repeat domain, L domain-like;
Ngly	P05546	49	N	Heparin cofactor 2	SERPIND1	Cluster5		4.49e-07	diff	-1.327	-1.407	-0.977	-0.915	0.01	-0.894	0.563	extracellular	GO:0050794 regulation of cellular process; GO:0044707 single-multicellular organism process; GO:0007596 blood coagulation; GO:0065008 regulation of biological quality; GO:0010951 negative regulation of endopeptidase activity; GO:0060255 regulation of macromolecule metabolic process; GO:0044699 single-organism process; GO:0048523 negative regulation of cellular process; GO:0048519 negative regulat…	GO:0070062 extracellular exosome; GO:0043226 organelle; GO:0005615 extracellular space; GO:0044421 extracellular region part; GO:0031982 vesicle; GO:1903561 extracellular vesicle; GO:0043227 membrane-bounded organelle; GO:0005576 extracellular region; GO:0043230 extracellular organelle;	GO:0043167 ion binding; GO:0061134 peptidase regulator activity; GO:0008201 heparin binding; GO:0098772 molecular function regulator; GO:0004857 enzyme inhibitor activity; GO:1901681 sulfur compound binding; GO:0004866 endopeptidase inhibitor activity; GO:0004867 serine-type endopeptidase inhibitor activity; GO:0097367 carbohydrate derivative binding; GO:0030234 enzyme regulator activity; GO:0005…	K03912	SERPIND1; heparin cofactor II	hsa04610 Complement and coagulation cascades - Homo sapiens (human);	IPR023796; IPR033831;	Serpin domain; Heparin cofactor II;
Ngly	P05546	188	N	Heparin cofactor 2	SERPIND1	Cluster5		1.88e-10	diff	-1.42	-1.426	-1.047	-1.061	0.021	-1.096	0.584	extracellular	GO:0050794 regulation of cellular process; GO:0044707 single-multicellular organism process; GO:0007596 blood coagulation; GO:0065008 regulation of biological quality; GO:0010951 negative regulation of endopeptidase activity; GO:0060255 regulation of macromolecule metabolic process; GO:0044699 single-organism process; GO:0048523 negative regulation of cellular process; GO:0048519 negative regulat…	GO:0070062 extracellular exosome; GO:0043226 organelle; GO:0005615 extracellular space; GO:0044421 extracellular region part; GO:0031982 vesicle; GO:1903561 extracellular vesicle; GO:0043227 membrane-bounded organelle; GO:0005576 extracellular region; GO:0043230 extracellular organelle;	GO:0043167 ion binding; GO:0061134 peptidase regulator activity; GO:0008201 heparin binding; GO:0098772 molecular function regulator; GO:0004857 enzyme inhibitor activity; GO:1901681 sulfur compound binding; GO:0004866 endopeptidase inhibitor activity; GO:0004867 serine-type endopeptidase inhibitor activity; GO:0097367 carbohydrate derivative binding; GO:0030234 enzyme regulator activity; GO:0005…	K03912	SERPIND1; heparin cofactor II	hsa04610 Complement and coagulation cascades - Homo sapiens (human);	IPR023796; IPR033831;	Serpin domain; Heparin cofactor II;
Ngly	P47897	26	N	Glutamine--tRNA ligase	QARS	Cluster5		0.000423	diff	-1.339	-1.373	-0.873	-0.847	0.069	-1.064	0.535	cytoplasm	GO:0044707 single-multicellular organism process; GO:0006518 peptide metabolic process; GO:0006725 cellular aromatic compound metabolic process; GO:0007420 brain development; GO:0044267 cellular protein metabolic process; GO:0044699 single-organism process; GO:0009058 biosynthetic process; GO:0043039 tRNA aminoacylation; GO:1901566 organonitrogen compound biosynthetic process; GO:0044237 cellular…	GO:0005759 mitochondrial matrix; GO:0043229 intracellular organelle; GO:0044429 mitochondrial part; GO:0005737 cytoplasm; GO:0044446 intracellular organelle part; GO:0044424 intracellular part; GO:0005829 cytosol; GO:0005623 cell; GO:0005739 mitochondrion; GO:0044422 organelle part; GO:0031974 membrane-enclosed lumen; GO:0043226 organelle; GO:0043231 intracellular membrane-bounded organelle; GO:0…	GO:0016876 ligase activity, forming aminoacyl-tRNA and related compounds; GO:0005524 ATP binding; GO:0004819 glutamine-tRNA ligase activity; GO:1901265 nucleoside phosphate binding; GO:0016875 ligase activity, forming carbon-oxygen bonds; GO:0001882 nucleoside binding; GO:0043167 ion binding; GO:0016874 ligase activity; GO:0005515 protein binding; GO:0000166 nucleotide binding; GO:0097159 organic…	K01886	QARS; glutaminyl-tRNA synthetase [EC:6.1.1.18]	hsa01100 Metabolic pathways - Homo sapiens (human); hsa00970 Aminoacyl-tRNA biosynthesis - Homo sapiens (human);	IPR014729; IPR007639; IPR020061; IPR020056; IPR011035; IPR007638; IPR020058; IPR020059;	Rossmann-like alpha/beta/alpha sandwich fold; Glutaminyl-tRNA synthetase, class Ib, non-specific RNA-binding domain, N-terminal; Glutamyl/glutaminyl-tRNA synthetase, class Ib, alpha-bundle domain; Ribosomal protein L25/Gln-tRNA synthetase, beta-barrel domain; Ribosomal protein L25/Gln-tRNA synthetase, anti-codon-binding domain; Glutaminyl-tRNA synthetase, class Ib, non-specific RNA-binding domain…
Ngly	P01042	294	N	Kininogen-1	KNG1	Cluster5		1.56e-05	diff	-1.174	-1.283	-0.925	-0.818	0.142	-0.854	0.501	extracellular	GO:0010941 regulation of cell death; GO:0007596 blood coagulation; GO:0065008 regulation of biological quality; GO:0072503 cellular divalent inorganic cation homeostasis; GO:0051241 negative regulation of multicellular organismal process; GO:0044699 single-organism process; GO:0051234 establishment of localization; GO:0097746 regulation of blood vessel diameter; GO:0009611 response to wounding; G…	GO:0034774 secretory granule lumen; GO:0016020 membrane; GO:0005615 extracellular space; GO:0044421 extracellular region part; GO:0031410 cytoplasmic vesicle; GO:0071944 cell periphery; GO:0005737 cytoplasm; GO:0031982 vesicle; GO:0044433 cytoplasmic vesicle part; GO:0044424 intracellular part; GO:0005623 cell; GO:0044422 organelle part; GO:0031974 membrane-enclosed lumen; GO:0070062 extracellula…	GO:0005102 receptor binding; GO:0061134 peptidase regulator activity; GO:0043167 ion binding; GO:0005515 protein binding; GO:0004857 enzyme inhibitor activity; GO:0098772 molecular function regulator; GO:0008201 heparin binding; GO:0008270 zinc ion binding; GO:0004866 endopeptidase inhibitor activity; GO:1901681 sulfur compound binding; GO:0004869 cysteine-type endopeptidase inhibitor activity; G…	K03898	KNG; kininogen	hsa04610 Complement and coagulation cascades - Homo sapiens (human);	IPR000010; IPR027358;	Cystatin domain; Kininogen-type cystatin domain;
Ngly	P05543	36	N	Thyroxine-binding globulin	SERPINA7	Cluster5		6.17e-06	diff	-1.173	-1.208	-0.851	-0.836	0.089	-0.686	0.495	extracellular	GO:0050794 regulation of cellular process; GO:0010951 negative regulation of endopeptidase activity; GO:0065008 regulation of biological quality; GO:0009914 hormone transport; GO:0072337 modified amino acid transport; GO:0060255 regulation of macromolecule metabolic process; GO:0044699 single-organism process; GO:0031324 negative regulation of cellular metabolic process; GO:0048519 negative regul…	GO:0070062 extracellular exosome; GO:0043226 organelle; GO:0005615 extracellular space; GO:0044421 extracellular region part; GO:0031982 vesicle; GO:1903561 extracellular vesicle; GO:0043227 membrane-bounded organelle; GO:0005576 extracellular region; GO:0043230 extracellular organelle;	GO:0004867 serine-type endopeptidase inhibitor activity; GO:0030234 enzyme regulator activity; GO:0030414 peptidase inhibitor activity; GO:0061134 peptidase regulator activity; GO:0061135 endopeptidase regulator activity; GO:0098772 molecular function regulator; GO:0004857 enzyme inhibitor activity; GO:0004866 endopeptidase inhibitor activity;	K20734	SERPINA7; thyroxine-binding globulin	hsa04918 Thyroid hormone synthesis - Homo sapiens (human);	IPR023796;	Serpin domain;
Ngly	P19823	118	N	Inter-alpha-trypsin inhibitor heavy chain H2	ITIH2	Cluster5		0.000344	diff	-1.151	-1.034	-0.76	-0.564	0.234	-1.436	0.449	extracellular	GO:0050794 regulation of cellular process; GO:0010951 negative regulation of endopeptidase activity; GO:0060255 regulation of macromolecule metabolic process; GO:0048523 negative regulation of cellular process; GO:0048519 negative regulation of biological process; GO:0031324 negative regulation of cellular metabolic process; GO:0051346 negative regulation of hydrolase activity; GO:0030203 glycosa…	GO:0070062 extracellular exosome; GO:0043226 organelle; GO:0072562 blood microparticle; GO:0005615 extracellular space; GO:0044421 extracellular region part; GO:0031982 vesicle; GO:1903561 extracellular vesicle; GO:0043227 membrane-bounded organelle; GO:0005576 extracellular region; GO:0043230 extracellular organelle;	GO:0004867 serine-type endopeptidase inhibitor activity; GO:0030234 enzyme regulator activity; GO:0030414 peptidase inhibitor activity; GO:0061134 peptidase regulator activity; GO:0061135 endopeptidase regulator activity; GO:0098772 molecular function regulator; GO:0004857 enzyme inhibitor activity; GO:0004866 endopeptidase inhibitor activity;	K19015			IPR010600; IPR013694; IPR002035;	Inter-alpha-trypsin inhibitor heavy chain, C-terminal; VIT domain; von Willebrand factor, type A;
Ngly	Q06033	580	N	Inter-alpha-trypsin inhibitor heavy chain H3	ITIH3	Cluster5		6.94e-09	diff	-1.959	-1.784	-1.219	-1.015	0.14	-1.425	0.61	endoplasmic reticulum	GO:0050794 regulation of cellular process; GO:0010951 negative regulation of endopeptidase activity; GO:0060255 regulation of macromolecule metabolic process; GO:0002576 platelet degranulation; GO:0044699 single-organism process; GO:0048523 negative regulation of cellular process; GO:0048519 negative regulation of biological process; GO:0031324 negative regulation of cellular metabolic process; G…	GO:0034774 secretory granule lumen; GO:0042827 platelet dense granule; GO:0044421 extracellular region part; GO:0031410 cytoplasmic vesicle; GO:0005737 cytoplasm; GO:0031982 vesicle; GO:0044433 cytoplasmic vesicle part; GO:0044424 intracellular part; GO:0005623 cell; GO:0044422 organelle part; GO:0031974 membrane-enclosed lumen; GO:0070062 extracellular exosome; GO:0031983 vesicle lumen; GO:00700…	GO:0004867 serine-type endopeptidase inhibitor activity; GO:0030234 enzyme regulator activity; GO:0030414 peptidase inhibitor activity; GO:0061134 peptidase regulator activity; GO:0061135 endopeptidase regulator activity; GO:0098772 molecular function regulator; GO:0004857 enzyme inhibitor activity; GO:0004866 endopeptidase inhibitor activity;				IPR010600; IPR013694; IPR002035;	Inter-alpha-trypsin inhibitor heavy chain, C-terminal; VIT domain; von Willebrand factor, type A;
Ngly	O75636	187	N	Ficolin-3	FCN3	Cluster5		0.00421	diff	-0.609	-0.541	-0.386	-0.282	0.097	-0.318	0.286	extracellular	GO:0098542 defense response to other organism; GO:0044699 single-organism process; GO:0044764 multi-organism cellular process; GO:0051253 negative regulation of RNA metabolic process; GO:0051234 establishment of localization; GO:0006909 phagocytosis; GO:0009607 response to biotic stimulus; GO:2001141 regulation of RNA biosynthetic process; GO:0009605 response to external stimulus; GO:0006956 comp…	GO:0072562 blood microparticle; GO:0044421 extracellular region part; GO:0005615 extracellular space; GO:0032991 macromolecular complex; GO:0043234 protein complex; GO:0005576 extracellular region; GO:0005581 collagen trimer;	GO:0008233 peptidase activity; GO:0043167 ion binding; GO:0008236 serine-type peptidase activity; GO:0016787 hydrolase activity; GO:0005515 protein binding; GO:0003823 antigen binding; GO:0004175 endopeptidase activity; GO:0004252 serine-type endopeptidase activity; GO:0017171 serine hydrolase activity; GO:0003824 catalytic activity; GO:0005488 binding; GO:0070011 peptidase activity, acting on L-…	K10104			IPR002181; IPR014716; IPR014715;	Fibrinogen, alpha/beta/gamma chain, C-terminal globular domain; Fibrinogen, alpha/beta/gamma chain, C-terminal globular, subdomain 1; Fibrinogen, alpha/beta/gamma chain, C-terminal globular, subdomain 2;
Ngly	O75636	189	N	Ficolin-3	FCN3	Cluster5		0.000279	diff	-0.72	-0.714	-0.412	-0.375	0.167	-0.475	0.312	extracellular	GO:0098542 defense response to other organism; GO:0044699 single-organism process; GO:0044764 multi-organism cellular process; GO:0051253 negative regulation of RNA metabolic process; GO:0051234 establishment of localization; GO:0006909 phagocytosis; GO:0009607 response to biotic stimulus; GO:2001141 regulation of RNA biosynthetic process; GO:0009605 response to external stimulus; GO:0006956 comp…	GO:0072562 blood microparticle; GO:0044421 extracellular region part; GO:0005615 extracellular space; GO:0032991 macromolecular complex; GO:0043234 protein complex; GO:0005576 extracellular region; GO:0005581 collagen trimer;	GO:0008233 peptidase activity; GO:0043167 ion binding; GO:0008236 serine-type peptidase activity; GO:0016787 hydrolase activity; GO:0005515 protein binding; GO:0003823 antigen binding; GO:0004175 endopeptidase activity; GO:0004252 serine-type endopeptidase activity; GO:0017171 serine hydrolase activity; GO:0003824 catalytic activity; GO:0005488 binding; GO:0070011 peptidase activity, acting on L-…	K10104			IPR002181; IPR014716; IPR014715;	Fibrinogen, alpha/beta/gamma chain, C-terminal globular domain; Fibrinogen, alpha/beta/gamma chain, C-terminal globular, subdomain 1; Fibrinogen, alpha/beta/gamma chain, C-terminal globular, subdomain 2;
Ngly	P00738	207	N	Haptoglobin	HP	Cluster5		0.000423	diff	-0.587	-0.834	-0.527	-0.456	0.143	-0.517	0.344	extracellular	GO:0010941 regulation of cell death; GO:0045321 leukocyte activation; GO:0098542 defense response to other organism; GO:0044699 single-organism process; GO:0051234 establishment of localization; GO:0009607 response to biotic stimulus; GO:0009605 response to external stimulus; GO:0008152 metabolic process; GO:0006979 response to oxidative stress; GO:0098869 cellular oxidant detoxification; GO:0043…	GO:0034774 secretory granule lumen; GO:1904724 tertiary granule lumen; GO:0005615 extracellular space; GO:0044421 extracellular region part; GO:0031410 cytoplasmic vesicle; GO:0005737 cytoplasm; GO:0031982 vesicle; GO:0044433 cytoplasmic vesicle part; GO:0032991 macromolecular complex; GO:0044424 intracellular part; GO:0005623 cell; GO:0044422 organelle part; GO:0070062 extracellular exosome; GO:…	GO:0004252 serine-type endopeptidase activity; GO:0004175 endopeptidase activity; GO:0008233 peptidase activity; GO:0003824 catalytic activity; GO:0017171 serine hydrolase activity; GO:0005488 binding; GO:0008236 serine-type peptidase activity; GO:0016209 antioxidant activity; GO:0070011 peptidase activity, acting on L-amino acid peptides; GO:0030492 hemoglobin binding; GO:0016787 hydrolase activ…	K16142			IPR009003; IPR000436; IPR001254;	Peptidase S1, PA clan; Sushi/SCR/CCP domain; Serine proteases, trypsin domain;
Ngly	P00738	211	N	Haptoglobin	HP	Cluster5		0.00084	diff	-0.581	-0.832	-0.519	-0.454	0.149	-0.518	0.341	extracellular	GO:0010941 regulation of cell death; GO:0045321 leukocyte activation; GO:0098542 defense response to other organism; GO:0044699 single-organism process; GO:0051234 establishment of localization; GO:0009607 response to biotic stimulus; GO:0009605 response to external stimulus; GO:0008152 metabolic process; GO:0006979 response to oxidative stress; GO:0098869 cellular oxidant detoxification; GO:0043…	GO:0034774 secretory granule lumen; GO:1904724 tertiary granule lumen; GO:0005615 extracellular space; GO:0044421 extracellular region part; GO:0031410 cytoplasmic vesicle; GO:0005737 cytoplasm; GO:0031982 vesicle; GO:0044433 cytoplasmic vesicle part; GO:0032991 macromolecular complex; GO:0044424 intracellular part; GO:0005623 cell; GO:0044422 organelle part; GO:0070062 extracellular exosome; GO:…	GO:0004252 serine-type endopeptidase activity; GO:0004175 endopeptidase activity; GO:0008233 peptidase activity; GO:0003824 catalytic activity; GO:0017171 serine hydrolase activity; GO:0005488 binding; GO:0008236 serine-type peptidase activity; GO:0016209 antioxidant activity; GO:0070011 peptidase activity, acting on L-amino acid peptides; GO:0030492 hemoglobin binding; GO:0016787 hydrolase activ…	K16142			IPR009003; IPR000436; IPR001254;	Peptidase S1, PA clan; Sushi/SCR/CCP domain; Serine proteases, trypsin domain;
Ngly	P80108	307	N	Phosphatidylinositol-glycan-specific phospholipase D	GPLD1	Cluster5		8.82e-05	diff	-1.053	-0.765	-0.591	-0.494	0.268	-0.542	0.331	extracellular	GO:0044700 single organism signaling; GO:0090130 tissue migration; GO:0010941 regulation of cell death; GO:0050796 regulation of insulin secretion; GO:0009891 positive regulation of biosynthetic process; GO:0044255 cellular lipid metabolic process; GO:0002793 positive regulation of peptide secretion; GO:0044237 cellular metabolic process; GO:0010594 regulation of endothelial cell migration; GO:00…	GO:0016020 membrane; GO:0005615 extracellular space; GO:0044421 extracellular region part; GO:0031090 organelle membrane; GO:0031982 vesicle; GO:0005737 cytoplasm; GO:0044424 intracellular part; GO:0005623 cell; GO:0044422 organelle part; GO:0005765 lysosomal membrane; GO:0070062 extracellular exosome; GO:0005622 intracellular; GO:0044464 cell part; GO:0098805 whole membrane; GO:0005764 lysosome;…	GO:0042578 phosphoric ester hydrolase activity; GO:0016247 channel regulator activity; GO:0003824 catalytic activity; GO:0016788 hydrolase activity, acting on ester bonds; GO:0004630 phospholipase D activity; GO:0004620 phospholipase activity; GO:0008081 phosphoric diester hydrolase activity; GO:0016787 hydrolase activity; GO:0004621 glycosylphosphatidylinositol phospholipase D activity; GO:00170…	K01127	E3.1.4.50; glycosylphosphatidylinositol phospholipase D [EC:3.1.4.50]	hsa00563 Glycosylphosphatidylinositol (GPI)-anchor biosynthesis - Homo sapiens (human);	IPR029002;	Phospholipase C/D;
Ngly	P55058	143	N	Phospholipid transfer protein	PLTP	Cluster5		5.64e-09	diff	-1.761	-1.525	-1.098	-0.978	0.231	-1.05	0.537	extracellular	GO:0034367 macromolecular complex remodeling; GO:0009110 vitamin biosynthetic process; GO:0051674 localization of cell; GO:0032371 regulation of sterol transport; GO:0044699 single-organism process; GO:0009058 biosynthetic process; GO:0044237 cellular metabolic process; GO:0051234 establishment of localization; GO:0006775 fat-soluble vitamin metabolic process; GO:0008152 metabolic process; GO:003…	GO:0005615 extracellular space; GO:0044421 extracellular region part; GO:0005576 extracellular region;	GO:0008289 lipid binding; GO:0005488 binding;	K08761	PLTP; phospholipid transfer protein	hsa03320 PPAR signaling pathway - Homo sapiens (human); hsa04979 Cholesterol metabolism - Homo sapiens (human);	IPR017943; IPR001124; IPR017942;	Bactericidal permeability-increasing protein, alpha/beta domain; Lipid-binding serum glycoprotein, C-terminal; Lipid-binding serum glycoprotein, N-terminal;
Ngly	P01877	205	N	Immunoglobulin heavy constant alpha 2	IGHA2	Cluster5		1.61e-10	diff	-1.048	-1.509	-0.947	-0.892	0.122	-0.635	0.497	nucleus	GO:0044700 single organism signaling; GO:0002694 regulation of leukocyte activation; GO:0016064 immunoglobulin mediated immune response; GO:0065008 regulation of biological quality; GO:0051674 localization of cell; GO:0007166 cell surface receptor signaling pathway; GO:0098542 defense response to other organism; GO:0060263 regulation of respiratory burst; GO:0044699 single-organism process; GO:00…	GO:0016020 membrane; GO:0005615 extracellular space; GO:0044421 extracellular region part; GO:0009897 external side of plasma membrane; GO:0071944 cell periphery; GO:0042571 immunoglobulin complex, circulating; GO:0031982 vesicle; GO:0032991 macromolecular complex; GO:0005623 cell; GO:0071746 IgA immunoglobulin complex, circulating; GO:0070062 extracellular exosome; GO:0071750 dimeric IgA immunog…	GO:0005515 protein binding; GO:0003823 antigen binding; GO:0005488 binding;				IPR007110; IPR013783; IPR013151; IPR003597;	Immunoglobulin-like domain; Immunoglobulin-like fold; Immunoglobulin; Immunoglobulin C1-set;
Ngly	P01857	180	N	Immunoglobulin heavy constant gamma 1	IGHG1	Cluster5		1.26e-10	diff	-1.434	-1.797	-1.191	-0.981	0.212	-1.045	0.548	extracellular	GO:0044700 single organism signaling; GO:0002694 regulation of leukocyte activation; GO:0016064 immunoglobulin mediated immune response; GO:0007166 cell surface receptor signaling pathway; GO:0038094 Fc-gamma receptor signaling pathway; GO:0098542 defense response to other organism; GO:0044699 single-organism process; GO:0051249 regulation of lymphocyte activation; GO:0009607 response to biotic s…	GO:0016020 membrane; GO:0005615 extracellular space; GO:0044421 extracellular region part; GO:0009897 external side of plasma membrane; GO:0071944 cell periphery; GO:0042571 immunoglobulin complex, circulating; GO:0031982 vesicle; GO:0019814 immunoglobulin complex; GO:0032991 macromolecular complex; GO:0005623 cell; GO:0005576 extracellular region; GO:0005886 plasma membrane; GO:0070062 extracell…	GO:0004252 serine-type endopeptidase activity; GO:0004175 endopeptidase activity; GO:0008233 peptidase activity; GO:0005102 receptor binding; GO:0003824 catalytic activity; GO:0017171 serine hydrolase activity; GO:0005488 binding; GO:0008236 serine-type peptidase activity; GO:0070011 peptidase activity, acting on L-amino acid peptides; GO:0034987 immunoglobulin receptor binding; GO:0016787 hydrol…				IPR007110; IPR013783; IPR003597;	Immunoglobulin-like domain; Immunoglobulin-like fold; Immunoglobulin C1-set;
Ngly	P01859	176	N	Immunoglobulin heavy constant gamma 2	IGHG2	Cluster5		2.76e-08	diff	-0.672	-0.796	-0.486	-0.443	0.231	-0.433	0.301	mitochondria	GO:0044700 single organism signaling; GO:0002694 regulation of leukocyte activation; GO:0016064 immunoglobulin mediated immune response; GO:0007166 cell surface receptor signaling pathway; GO:0038094 Fc-gamma receptor signaling pathway; GO:0098542 defense response to other organism; GO:0044699 single-organism process; GO:0051249 regulation of lymphocyte activation; GO:0009607 response to biotic s…	GO:0016020 membrane; GO:0005615 extracellular space; GO:0044421 extracellular region part; GO:0009897 external side of plasma membrane; GO:0071944 cell periphery; GO:0042571 immunoglobulin complex, circulating; GO:0031982 vesicle; GO:0019814 immunoglobulin complex; GO:0032991 macromolecular complex; GO:0005623 cell; GO:0005576 extracellular region; GO:0005886 plasma membrane; GO:0070062 extracell…	GO:0004252 serine-type endopeptidase activity; GO:0004175 endopeptidase activity; GO:0008233 peptidase activity; GO:0005102 receptor binding; GO:0003824 catalytic activity; GO:0017171 serine hydrolase activity; GO:0005488 binding; GO:0008236 serine-type peptidase activity; GO:0070011 peptidase activity, acting on L-amino acid peptides; GO:0034987 immunoglobulin receptor binding; GO:0016787 hydrol…				IPR007110; IPR013783; IPR003597;	Immunoglobulin-like domain; Immunoglobulin-like fold; Immunoglobulin C1-set;
Ngly	P01860	227	N	Immunoglobulin heavy constant gamma 3	IGHG3	Cluster5		9.25e-06	diff	-1.069	-0.919	-0.666	-0.575	0.174	-0.741	0.416	extracellular	GO:0044700 single organism signaling; GO:0002694 regulation of leukocyte activation; GO:0016064 immunoglobulin mediated immune response; GO:0065008 regulation of biological quality; GO:0007166 cell surface receptor signaling pathway; GO:0038094 Fc-gamma receptor signaling pathway; GO:0098542 defense response to other organism; GO:0044699 single-organism process; GO:0051249 regulation of lymphocyt…	GO:0016020 membrane; GO:0005615 extracellular space; GO:0044421 extracellular region part; GO:0009897 external side of plasma membrane; GO:0071944 cell periphery; GO:0042571 immunoglobulin complex, circulating; GO:0031982 vesicle; GO:0019814 immunoglobulin complex; GO:0032991 macromolecular complex; GO:0005623 cell; GO:0005576 extracellular region; GO:0005886 plasma membrane; GO:0070062 extracell…	GO:0004252 serine-type endopeptidase activity; GO:0004175 endopeptidase activity; GO:0008233 peptidase activity; GO:0005102 receptor binding; GO:0003824 catalytic activity; GO:0017171 serine hydrolase activity; GO:0005488 binding; GO:0008236 serine-type peptidase activity; GO:0070011 peptidase activity, acting on L-amino acid peptides; GO:0034987 immunoglobulin receptor binding; GO:0016787 hydrol…				IPR007110; IPR013783; IPR003597;	Immunoglobulin-like domain; Immunoglobulin-like fold; Immunoglobulin C1-set;
Ngly	P01871	46	N	Immunoglobulin heavy constant mu	IGHM	Cluster5		2.32e-08	diff	-2.161	-2.77	-1.491	-1.601	0.261	-0.864	0.613	nucleus	GO:0044700 single organism signaling; GO:0002694 regulation of leukocyte activation; GO:0016064 immunoglobulin mediated immune response; GO:0051674 localization of cell; GO:0007166 cell surface receptor signaling pathway; GO:0098542 defense response to other organism; GO:0044699 single-organism process; GO:0051249 regulation of lymphocyte activation; GO:0009607 response to biotic stimulus; GO:005…	GO:0016020 membrane; GO:0071756 pentameric IgM immunoglobulin complex; GO:0044421 extracellular region part; GO:0005615 extracellular space; GO:0009897 external side of plasma membrane; GO:0071944 cell periphery; GO:0042571 immunoglobulin complex, circulating; GO:0031982 vesicle; GO:0019814 immunoglobulin complex; GO:0031224 intrinsic component of membrane; GO:0032991 macromolecular complex; GO:0…	GO:0005515 protein binding; GO:0003823 antigen binding; GO:0005488 binding;				IPR007110; IPR013783; IPR003597;	Immunoglobulin-like domain; Immunoglobulin-like fold; Immunoglobulin C1-set;
Ngly	P00734	143	N	Prothrombin	F2	Cluster5		4.54e-08	diff	-0.834	-0.444	-0.508	-0.309	0.214	-0.369	0.265	extracellular	GO:0044700 single organism signaling; GO:0014013 regulation of gliogenesis; GO:0009891 positive regulation of biosynthetic process; GO:0044237 cellular metabolic process; GO:0045927 positive regulation of growth; GO:0048710 regulation of astrocyte differentiation; GO:0001558 regulation of cell growth; GO:0042730 fibrinolysis; GO:0008152 metabolic process; GO:0008360 regulation of cell shape; GO:0…	GO:0016020 membrane; GO:0005788 endoplasmic reticulum lumen; GO:0043229 intracellular organelle; GO:0005783 endoplasmic reticulum; GO:0005615 extracellular space; GO:0044421 extracellular region part; GO:0071944 cell periphery; GO:0005737 cytoplasm; GO:0044446 intracellular organelle part; GO:0031982 vesicle; GO:0005796 Golgi lumen; GO:0012505 endomembrane system; GO:0044424 intracellular part; G…	GO:0038023 signaling receptor activity; GO:0008083 growth factor activity; GO:0008233 peptidase activity; GO:0005102 receptor binding; GO:0043167 ion binding; GO:0008236 serine-type peptidase activity; GO:0005515 protein binding; GO:0016787 hydrolase activity; GO:0004871 signal transducer activity; GO:0004252 serine-type endopeptidase activity; GO:0004175 endopeptidase activity; GO:0060089 molecu…	K01313	F2; coagulation factor II (thrombin) [EC:3.4.21.5]	hsa04610 Complement and coagulation cascades - Homo sapiens (human); hsa04810 Regulation of actin cytoskeleton - Homo sapiens (human); hsa04080 Neuroactive ligand-receptor interaction - Homo sapiens (human);	IPR009003; IPR017857; IPR000294; IPR000001; IPR001254; IPR018992; IPR013806;	Peptidase S1, PA clan; Coagulation factor, subgroup, Gla domain; Gamma-carboxyglutamic acid-rich (GLA) domain; Kringle; Serine proteases, trypsin domain; Thrombin light chain; Kringle-like fold;
Ngly	P03951	450	N	Coagulation factor XI	F11	Cluster5		0.000913	diff	-0.468	-0.535	-0.481	-0.453	0.158	-0.396	0.287	extracellular	GO:0044707 single-multicellular organism process; GO:0007596 blood coagulation; GO:0065008 regulation of biological quality; GO:0030193 regulation of blood coagulation; GO:0051241 negative regulation of multicellular organismal process; GO:0044699 single-organism process; GO:0048519 negative regulation of biological process; GO:0016485 protein processing; GO:0080134 regulation of response to stre…	GO:0070062 extracellular exosome; GO:0043226 organelle; GO:0016020 membrane; GO:0005615 extracellular space; GO:0044421 extracellular region part; GO:0044464 cell part; GO:0071944 cell periphery; GO:0031982 vesicle; GO:1903561 extracellular vesicle; GO:0043227 membrane-bounded organelle; GO:0005623 cell; GO:0005576 extracellular region; GO:0043230 extracellular organelle; GO:0005886 plasma membra…	GO:0008238 exopeptidase activity; GO:0008233 peptidase activity; GO:0043167 ion binding; GO:0008236 serine-type peptidase activity; GO:0004177 aminopeptidase activity; GO:0016787 hydrolase activity; GO:0005515 protein binding; GO:0070008 serine-type exopeptidase activity; GO:0008201 heparin binding; GO:1901681 sulfur compound binding; GO:0070009 serine-type aminopeptidase activity; GO:0004252 ser…	K01323	F11; coagulation factor XI [EC:3.4.21.27]	hsa04610 Complement and coagulation cascades - Homo sapiens (human);	IPR009003; IPR003609; IPR000177; IPR001254;	Peptidase S1, PA clan; PAN/Apple domain; Apple domain; Serine proteases, trypsin domain;
Ngly	P03951	126	N	Coagulation factor XI	F11	Cluster5		3.82e-07	diff	-1.24	-1.076	-0.953	-0.744	0.171	-0.494	0.45	extracellular	GO:0044707 single-multicellular organism process; GO:0007596 blood coagulation; GO:0065008 regulation of biological quality; GO:0030193 regulation of blood coagulation; GO:0051241 negative regulation of multicellular organismal process; GO:0044699 single-organism process; GO:0048519 negative regulation of biological process; GO:0016485 protein processing; GO:0080134 regulation of response to stre…	GO:0070062 extracellular exosome; GO:0043226 organelle; GO:0016020 membrane; GO:0005615 extracellular space; GO:0044421 extracellular region part; GO:0044464 cell part; GO:0071944 cell periphery; GO:0031982 vesicle; GO:1903561 extracellular vesicle; GO:0043227 membrane-bounded organelle; GO:0005623 cell; GO:0005576 extracellular region; GO:0043230 extracellular organelle; GO:0005886 plasma membra…	GO:0008238 exopeptidase activity; GO:0008233 peptidase activity; GO:0043167 ion binding; GO:0008236 serine-type peptidase activity; GO:0004177 aminopeptidase activity; GO:0016787 hydrolase activity; GO:0005515 protein binding; GO:0070008 serine-type exopeptidase activity; GO:0008201 heparin binding; GO:1901681 sulfur compound binding; GO:0070009 serine-type aminopeptidase activity; GO:0004252 ser…	K01323	F11; coagulation factor XI [EC:3.4.21.27]	hsa04610 Complement and coagulation cascades - Homo sapiens (human);	IPR009003; IPR003609; IPR000177; IPR001254;	Peptidase S1, PA clan; PAN/Apple domain; Apple domain; Serine proteases, trypsin domain;
Ngly	P43251	150	N	Biotinidase	BTD	Cluster5		7.92e-07	diff	-0.841	-0.809	-0.414	-0.365	0.158	-0.539	0.33	extracellular	GO:0044707 single-multicellular organism process; GO:0006768 biotin metabolic process; GO:0044699 single-organism process; GO:0044237 cellular metabolic process; GO:0071704 organic substance metabolic process; GO:0006766 vitamin metabolic process; GO:0008152 metabolic process; GO:0046483 heterocycle metabolic process; GO:0032787 monocarboxylic acid metabolic process; GO:0034641 cellular nitrogen …	GO:0005759 mitochondrial matrix; GO:0043229 intracellular organelle; GO:0005615 extracellular space; GO:0044421 extracellular region part; GO:0044429 mitochondrial part; GO:0005737 cytoplasm; GO:0044446 intracellular organelle part; GO:0031982 vesicle; GO:0044424 intracellular part; GO:0005623 cell; GO:0005576 extracellular region; GO:0044422 organelle part; GO:0005739 mitochondrion; GO:0043231 i…	GO:0047708 biotinidase activity; GO:0016787 hydrolase activity; GO:0016811 hydrolase activity, acting on carbon-nitrogen (but not peptide) bonds, in linear amides; GO:0003824 catalytic activity; GO:0016810 hydrolase activity, acting on carbon-nitrogen (but not peptide) bonds;	K01435	BTD; biotinidase [EC:3.5.1.12]	hsa00780 Biotin metabolism - Homo sapiens (human); hsa01100 Metabolic pathways - Homo sapiens (human); hsa04977 Vitamin digestion and absorption - Homo sapiens (human);	IPR003010;	Carbon-nitrogen hydrolase;
Ngly	Q9UGM5	136	N	Fetuin-B	FETUB	Cluster5		4.1e-05	diff	-0.863	-0.806	-0.732	-0.695	0.066	-0.855	0.456	extracellular	GO:0000003 reproduction; GO:0050794 regulation of cellular process; GO:0010951 negative regulation of endopeptidase activity; GO:0035036 sperm-egg recognition; GO:0022414 reproductive process; GO:0060255 regulation of macromolecule metabolic process; GO:0044699 single-organism process; GO:0009988 cell-cell recognition; GO:0048523 negative regulation of cellular process; GO:0048519 negative regula…	GO:0070062 extracellular exosome; GO:0043226 organelle; GO:0005615 extracellular space; GO:0044421 extracellular region part; GO:0031982 vesicle; GO:1903561 extracellular vesicle; GO:0043227 membrane-bounded organelle; GO:0005576 extracellular region; GO:0043230 extracellular organelle;	GO:0030234 enzyme regulator activity; GO:0030414 peptidase inhibitor activity; GO:0061134 peptidase regulator activity; GO:0061135 endopeptidase regulator activity; GO:0008191 metalloendopeptidase inhibitor activity; GO:0004857 enzyme inhibitor activity; GO:0098772 molecular function regulator; GO:0004866 endopeptidase inhibitor activity; GO:0004869 cysteine-type endopeptidase inhibitor activity;				IPR000010; IPR025764;	Cystatin domain; Fetuin-B-type cystatin domain;
Ngly	P00450	397	N	Ceruloplasmin	CP	Cluster5		6.32e-06	diff	-0.755	-0.814	-0.407	-0.204	0.334	-0.518	0.241	endoplasmic reticulum	GO:0006879 cellular iron ion homeostasis; GO:0065008 regulation of biological quality; GO:0055076 transition metal ion homeostasis; GO:0030001 metal ion transport; GO:0030003 cellular cation homeostasis; GO:0055072 iron ion homeostasis; GO:0044699 single-organism process; GO:0055082 cellular chemical homeostasis; GO:0051234 establishment of localization; GO:0000041 transition metal ion transport;…	GO:0043229 intracellular organelle; GO:0016020 membrane; GO:0005615 extracellular space; GO:0044421 extracellular region part; GO:0098588 bounding membrane of organelle; GO:0031090 organelle membrane; GO:0005737 cytoplasm; GO:0044446 intracellular organelle part; GO:0031982 vesicle; GO:0044424 intracellular part; GO:0005623 cell; GO:0005576 extracellular region; GO:0044422 organelle part; GO:0098…	GO:0016722 oxidoreductase activity, oxidizing metal ions; GO:0046914 transition metal ion binding; GO:0016724 oxidoreductase activity, oxidizing metal ions, oxygen as acceptor; GO:0003824 catalytic activity; GO:0051087 chaperone binding; GO:0005488 binding; GO:0043167 ion binding; GO:0043169 cation binding; GO:0046872 metal ion binding; GO:0005515 protein binding; GO:0005507 copper ion binding; G…	K13624	CP; ceruloplasmin [EC:1.16.3.1]	hsa04216 Ferroptosis - Homo sapiens (human); hsa00860 Porphyrin and chlorophyll metabolism - Homo sapiens (human);	IPR011707; IPR011706; IPR008972; IPR001117;	Multicopper oxidase, type 3; Multicopper oxidase, type 2; Cupredoxin; Multicopper oxidase, type 1;
Ngly	O75882	300	N	Attractin	ATRN	Cluster5		0.000195	diff	-0.539	-0.384	-0.38	-0.506	0.133	-0.411	0.276	plasma membrane	GO:0044707 single-multicellular organism process; GO:0040008 regulation of growth; GO:0007272 ensheathment of neurons; GO:0007420 brain development; GO:0008366 axon ensheathment; GO:0044699 single-organism process; GO:0050896 response to stimulus; GO:0048638 regulation of developmental growth; GO:0051239 regulation of multicellular organismal process; GO:0006979 response to oxidative stress; GO:0…	GO:0016020 membrane; GO:0031226 intrinsic component of plasma membrane; GO:0005615 extracellular space; GO:0044421 extracellular region part; GO:0071944 cell periphery; GO:0031982 vesicle; GO:0005737 cytoplasm; GO:0031224 intrinsic component of membrane; GO:0044424 intracellular part; GO:0005887 integral component of plasma membrane; GO:0005623 cell; GO:0016021 integral component of membrane; GO:…	GO:0030246 carbohydrate binding; GO:0060089 molecular transducer activity; GO:0005515 protein binding; GO:0004872 receptor activity; GO:0005488 binding;				IPR034011; IPR000859; IPR011043; IPR016187; IPR000742; IPR016201; IPR016186; IPR001304; IPR002049; IPR015915;	Attractin-like, C-type lectin-like domain; CUB domain; Galactose oxidase/kelch, beta-propeller; C-type lectin fold; EGF-like domain; PSI domain; C-type lectin-like/link domain; C-type lectin-like; Laminin EGF domain; Kelch-type beta propeller;
Ngly	P05155	238	N	Plasma protease C1 inhibitor	SERPING1	Cluster5		3.34e-06	diff	-0.795	-0.743	-0.518	-0.47	0.175	-0.649	0.355	extracellular	GO:0016064 immunoglobulin mediated immune response; GO:0007596 blood coagulation; GO:0065008 regulation of biological quality; GO:0002698 negative regulation of immune effector process; GO:1903318 negative regulation of protein maturation; GO:0045916 negative regulation of complement activation; GO:0031347 regulation of defense response; GO:0042730 fibrinolysis; GO:0006956 complement activation; …	GO:0034774 secretory granule lumen; GO:0005615 extracellular space; GO:0044421 extracellular region part; GO:0031410 cytoplasmic vesicle; GO:0005737 cytoplasm; GO:0031982 vesicle; GO:0044433 cytoplasmic vesicle part; GO:0044424 intracellular part; GO:0005623 cell; GO:0044422 organelle part; GO:0031974 membrane-enclosed lumen; GO:0070062 extracellular exosome; GO:0031983 vesicle lumen; GO:0070013 …	GO:0004867 serine-type endopeptidase inhibitor activity; GO:0030234 enzyme regulator activity; GO:0005488 binding; GO:0030414 peptidase inhibitor activity; GO:0061134 peptidase regulator activity; GO:0005515 protein binding; GO:0061135 endopeptidase regulator activity; GO:0004857 enzyme inhibitor activity; GO:0098772 molecular function regulator; GO:0004866 endopeptidase inhibitor activity;	K04001	SERPING1; C1 inhibitor	hsa05133 Pertussis - Homo sapiens (human); hsa04610 Complement and coagulation cascades - Homo sapiens (human);	IPR023796;	Serpin domain;
Ngly	P03952	125	N	Plasma kallikrein	KLKB1	Cluster5		7.39e-05	diff	-0.422	-0.695	-0.218	-0.408	0.11	-0.363	0.269	extracellular	GO:0002675 positive regulation of acute inflammatory response; GO:0007596 blood coagulation; GO:0065008 regulation of biological quality; GO:0032270 positive regulation of cellular protein metabolic process; GO:0051241 negative regulation of multicellular organismal process; GO:0044699 single-organism process; GO:0016485 protein processing; GO:0031347 regulation of defense response; GO:0042730 fi…	GO:0070062 extracellular exosome; GO:0043226 organelle; GO:0016020 membrane; GO:0005615 extracellular space; GO:0044421 extracellular region part; GO:0044464 cell part; GO:0071944 cell periphery; GO:0031982 vesicle; GO:1903561 extracellular vesicle; GO:0043227 membrane-bounded organelle; GO:0005623 cell; GO:0005576 extracellular region; GO:0043230 extracellular organelle; GO:0005886 plasma membra…	GO:0004252 serine-type endopeptidase activity; GO:0004175 endopeptidase activity; GO:0008233 peptidase activity; GO:0017171 serine hydrolase activity; GO:0003824 catalytic activity; GO:0005488 binding; GO:0008236 serine-type peptidase activity; GO:0070011 peptidase activity, acting on L-amino acid peptides; GO:0016787 hydrolase activity; GO:0005515 protein binding;	K01324	KLKB1; plasma kallikrein [EC:3.4.21.34]	hsa04610 Complement and coagulation cascades - Homo sapiens (human);	IPR009003; IPR000177; IPR003609; IPR001254;	Peptidase S1, PA clan; Apple domain; PAN/Apple domain; Serine proteases, trypsin domain;
Ngly	P27169	324	N	Serum paraoxonase/arylesterase 1	PON1	Cluster5		1.46e-05	diff	-1.333	-0.953	-0.905	-0.601	0.253	-1.134	0.455	extracellular	GO:0046470 phosphatidylcholine metabolic process; GO:0001101 response to acid chemical; GO:0046486 glycerolipid metabolic process; GO:0032371 regulation of sterol transport; GO:0006066 alcohol metabolic process; GO:1901568 fatty acid derivative metabolic process; GO:0044699 single-organism process; GO:0044255 cellular lipid metabolic process; GO:0044237 cellular metabolic process; GO:0006796 phos…	GO:0043229 intracellular organelle; GO:0005615 extracellular space; GO:0044421 extracellular region part; GO:0031982 vesicle; GO:0034358 plasma lipoprotein particle; GO:0032991 macromolecular complex; GO:0044424 intracellular part; GO:0034364 high-density lipoprotein particle; GO:0005623 cell; GO:0005576 extracellular region; GO:0043231 intracellular membrane-bounded organelle; GO:0043226 organel…	GO:0004063 aryldialkylphosphatase activity; GO:0052689 carboxylic ester hydrolase activity; GO:0102007 acyl-L-homoserine-lactone lactonohydrolase activity; GO:0016791 phosphatase activity; GO:0043167 ion binding; GO:0046983 protein dimerization activity; GO:0005515 protein binding; GO:0016787 hydrolase activity; GO:0042802 identical protein binding; GO:0004064 arylesterase activity; GO:0042578 ph…	K01045			IPR011042;	Six-bladed beta-propeller, TolB-like;
Ngly	P27169	253	N	Serum paraoxonase/arylesterase 1	PON1	Cluster5		8.68e-09	diff	-1.499	-1.614	-0.869	-0.615	0.401	-1.092	0.434	extracellular	GO:0046470 phosphatidylcholine metabolic process; GO:0001101 response to acid chemical; GO:0046486 glycerolipid metabolic process; GO:0032371 regulation of sterol transport; GO:0006066 alcohol metabolic process; GO:1901568 fatty acid derivative metabolic process; GO:0044699 single-organism process; GO:0044255 cellular lipid metabolic process; GO:0044237 cellular metabolic process; GO:0006796 phos…	GO:0043229 intracellular organelle; GO:0005615 extracellular space; GO:0044421 extracellular region part; GO:0031982 vesicle; GO:0034358 plasma lipoprotein particle; GO:0032991 macromolecular complex; GO:0044424 intracellular part; GO:0034364 high-density lipoprotein particle; GO:0005623 cell; GO:0005576 extracellular region; GO:0043231 intracellular membrane-bounded organelle; GO:0043226 organel…	GO:0004063 aryldialkylphosphatase activity; GO:0052689 carboxylic ester hydrolase activity; GO:0102007 acyl-L-homoserine-lactone lactonohydrolase activity; GO:0016791 phosphatase activity; GO:0043167 ion binding; GO:0046983 protein dimerization activity; GO:0005515 protein binding; GO:0016787 hydrolase activity; GO:0042802 identical protein binding; GO:0004064 arylesterase activity; GO:0042578 ph…	K01045			IPR011042;	Six-bladed beta-propeller, TolB-like;
Ngly	P40197	181	N	Platelet glycoprotein V	GP5	Cluster5		4.38e-06	diff	-1.056	-0.884	-0.639	-0.689	0.115	-0.603	0.429	extracellular	GO:0016043 cellular component organization; GO:0044707 single-multicellular organism process; GO:0007596 blood coagulation; GO:0065008 regulation of biological quality; GO:0048869 cellular developmental process; GO:0048666 neuron development; GO:0032989 cellular component morphogenesis; GO:0022008 neurogenesis; GO:0044699 single-organism process; GO:0050896 response to stimulus; GO:0048468 cell d…	GO:0016020 membrane; GO:0031226 intrinsic component of plasma membrane; GO:0005615 extracellular space; GO:0044421 extracellular region part; GO:0071944 cell periphery; GO:0031982 vesicle; GO:0031224 intrinsic component of membrane; GO:0005887 integral component of plasma membrane; GO:0005623 cell; GO:0016021 integral component of membrane; GO:0005576 extracellular region; GO:0005886 plasma membr…	GO:0005515 protein binding; GO:0005488 binding;	K06260	GP5; platelet glycoprotein V	hsa04611 Platelet activation - Homo sapiens (human); hsa04512 ECM-receptor interaction - Homo sapiens (human); hsa04640 Hematopoietic cell lineage - Homo sapiens (human);	IPR000483; IPR032675;	Cysteine-rich flanking region, C-terminal; Leucine-rich repeat domain, L domain-like;
Ngly	P02790	453	N	Hemopexin	HPX	Cluster5		2.2e-07	diff	-0.825	-0.952	-0.869	-0.758	0.134	-0.677	0.439	extracellular	GO:0065008 regulation of biological quality; GO:0032270 positive regulation of cellular protein metabolic process; GO:0002824 positive regulation of adaptive immune response based on somatic recombination of immune receptors built from immunoglobulin superfamily domains; GO:0060330 regulation of response to interferon-gamma; GO:0031347 regulation of defense response; GO:0060332 positive regulatio…	GO:0043229 intracellular organelle; GO:0097708 intracellular vesicle; GO:0005615 extracellular space; GO:0044421 extracellular region part; GO:0031410 cytoplasmic vesicle; GO:0005737 cytoplasm; GO:0044446 intracellular organelle part; GO:0031982 vesicle; GO:0044433 cytoplasmic vesicle part; GO:0044424 intracellular part; GO:0005623 cell; GO:0005576 extracellular region; GO:0044422 organelle part;…	GO:0015232 heme transporter activity; GO:0005488 binding; GO:0043167 ion binding; GO:0043169 cation binding; GO:0046872 metal ion binding; GO:0005515 protein binding; GO:0051184 cofactor transporter activity; GO:0005215 transporter activity;	K18977			IPR000585;	Hemopexin-like domain;
Ngly	P02790	246	N	Hemopexin	HPX	Cluster5		4.02e-07	diff	-1.204	-1.662	-1.251	-0.971	0.226	-0.621	0.503	extracellular	GO:0065008 regulation of biological quality; GO:0032270 positive regulation of cellular protein metabolic process; GO:0002824 positive regulation of adaptive immune response based on somatic recombination of immune receptors built from immunoglobulin superfamily domains; GO:0060330 regulation of response to interferon-gamma; GO:0031347 regulation of defense response; GO:0060332 positive regulatio…	GO:0043229 intracellular organelle; GO:0097708 intracellular vesicle; GO:0005615 extracellular space; GO:0044421 extracellular region part; GO:0031410 cytoplasmic vesicle; GO:0005737 cytoplasm; GO:0044446 intracellular organelle part; GO:0031982 vesicle; GO:0044433 cytoplasmic vesicle part; GO:0044424 intracellular part; GO:0005623 cell; GO:0005576 extracellular region; GO:0044422 organelle part;…	GO:0015232 heme transporter activity; GO:0005488 binding; GO:0043167 ion binding; GO:0043169 cation binding; GO:0046872 metal ion binding; GO:0005515 protein binding; GO:0051184 cofactor transporter activity; GO:0005215 transporter activity;	K18977			IPR000585;	Hemopexin-like domain;
Ngly	P04114	1523	N	Apolipoprotein B-100	APOB	Cluster5		0.00358	diff	-1.097	-0.867	-0.906	-0.754	-0.102	-1.097	0.54	endoplasmic reticulum	GO:0044700 single organism signaling; GO:0044085 cellular component biogenesis; GO:0010744 positive regulation of macrophage derived foam cell differentiation; GO:0065008 regulation of biological quality; GO:0022414 reproductive process; GO:0006066 alcohol metabolic process; GO:0043009 chordate embryonic development; GO:0034379 very-low-density lipoprotein particle assembly; GO:0044255 cellular l…	GO:0016020 membrane; GO:0044421 extracellular region part; GO:0045334 clathrin-coated endocytic vesicle; GO:0031090 organelle membrane; GO:0034362 low-density lipoprotein particle; GO:0005737 cytoplasm; GO:0044433 cytoplasmic vesicle part; GO:0034385 triglyceride-rich plasma lipoprotein particle; GO:0043025 neuronal cell body; GO:0032991 macromolecular complex; GO:0005623 cell; GO:0034361 very-lo…	GO:0035473 lipase binding; GO:0005102 receptor binding; GO:0043167 ion binding; GO:0005319 lipid transporter activity; GO:0022892 substrate-specific transporter activity; GO:0005515 protein binding; GO:0008201 heparin binding; GO:1901681 sulfur compound binding; GO:0070325 lipoprotein particle receptor binding; GO:0097367 carbohydrate derivative binding; GO:0017127 cholesterol transporter activit…	K14462	APOB; apolipoprotein B	hsa04975 Fat digestion and absorption - Homo sapiens (human); hsa04977 Vitamin digestion and absorption - Homo sapiens (human); hsa04979 Cholesterol metabolism - Homo sapiens (human);	IPR011030; IPR015818; IPR015817; IPR001747; IPR022176; IPR015816; IPR015819; IPR016024; IPR015255; IPR009454;	Vitellinogen, superhelical; Vitellinogen, open beta-sheet, subdomain 2; Vitellinogen, open beta-sheet, subdomain 1; Lipid transport protein, N-terminal; Apolipoprotein B100 C-terminal; Vitellinogen, beta-sheet N-terminal; Lipid transport protein, beta-sheet shell; Armadillo-type fold; Vitellinogen, open beta-sheet; Lipid transport, open beta-sheet;
Ngly	P04114	3465	N	Apolipoprotein B-100	APOB	Cluster5		4.09e-11	diff	-1.944	-1.785	-1.476	-1.523	-0.077	-1.929	0.716	endoplasmic reticulum	GO:0044700 single organism signaling; GO:0044085 cellular component biogenesis; GO:0010744 positive regulation of macrophage derived foam cell differentiation; GO:0065008 regulation of biological quality; GO:0022414 reproductive process; GO:0006066 alcohol metabolic process; GO:0043009 chordate embryonic development; GO:0034379 very-low-density lipoprotein particle assembly; GO:0044255 cellular l…	GO:0016020 membrane; GO:0044421 extracellular region part; GO:0045334 clathrin-coated endocytic vesicle; GO:0031090 organelle membrane; GO:0034362 low-density lipoprotein particle; GO:0005737 cytoplasm; GO:0044433 cytoplasmic vesicle part; GO:0034385 triglyceride-rich plasma lipoprotein particle; GO:0043025 neuronal cell body; GO:0032991 macromolecular complex; GO:0005623 cell; GO:0034361 very-lo…	GO:0035473 lipase binding; GO:0005102 receptor binding; GO:0043167 ion binding; GO:0005319 lipid transporter activity; GO:0022892 substrate-specific transporter activity; GO:0005515 protein binding; GO:0008201 heparin binding; GO:1901681 sulfur compound binding; GO:0070325 lipoprotein particle receptor binding; GO:0097367 carbohydrate derivative binding; GO:0017127 cholesterol transporter activit…	K14462	APOB; apolipoprotein B	hsa04975 Fat digestion and absorption - Homo sapiens (human); hsa04977 Vitamin digestion and absorption - Homo sapiens (human); hsa04979 Cholesterol metabolism - Homo sapiens (human);	IPR011030; IPR015818; IPR015817; IPR001747; IPR022176; IPR015816; IPR015819; IPR016024; IPR015255; IPR009454;	Vitellinogen, superhelical; Vitellinogen, open beta-sheet, subdomain 2; Vitellinogen, open beta-sheet, subdomain 1; Lipid transport protein, N-terminal; Apolipoprotein B100 C-terminal; Vitellinogen, beta-sheet N-terminal; Lipid transport protein, beta-sheet shell; Armadillo-type fold; Vitellinogen, open beta-sheet; Lipid transport, open beta-sheet;
Cr	P01009	187	K	Alpha-1-antitrypsin	SERPINA1	Cluster5		0.00239	diff	-0.574	-0.515	-0.306	-0.371	0.119	-0.303	1.143	extracellular	GO:0044085 cellular component biogenesis; GO:0006901 vesicle coating; GO:0048207 vesicle targeting, rough ER to cis-Golgi; GO:0007596 blood coagulation; GO:0065008 regulation of biological quality; GO:0045321 leukocyte activation; GO:0048208 COPII vesicle coating; GO:0044699 single-organism process; GO:0051234 establishment of localization; GO:0009611 response to wounding; GO:0010466 negative reg…	GO:0034774 secretory granule lumen; GO:0016020 membrane; GO:0005615 extracellular space; GO:0044421 extracellular region part; GO:0005783 endoplasmic reticulum; GO:0031410 cytoplasmic vesicle; GO:0031090 organelle membrane; GO:0031982 vesicle; GO:0005737 cytoplasm; GO:0044433 cytoplasmic vesicle part; GO:0044424 intracellular part; GO:0005623 cell; GO:1904813 ficolin-1-rich granule lumen; GO:0044…	GO:0061134 peptidase regulator activity; GO:0005515 protein binding; GO:0004857 enzyme inhibitor activity; GO:0098772 molecular function regulator; GO:0004866 endopeptidase inhibitor activity; GO:0002020 protease binding; GO:0004867 serine-type endopeptidase inhibitor activity; GO:0097367 carbohydrate derivative binding; GO:0042802 identical protein binding; GO:0030234 enzyme regulator activity; …	K03984	SERPINA1; alpha-1-antitrypsin	hsa04610 Complement and coagulation cascades - Homo sapiens (human);	IPR023796;	Serpin domain;
Cr	P01009	159	K	Alpha-1-antitrypsin	SERPINA1	Cluster5		1.29e-06	diff	-1.783	-1.87	-1.19	-1.28	0.133	-1.331	2.108	extracellular	GO:0044085 cellular component biogenesis; GO:0006901 vesicle coating; GO:0048207 vesicle targeting, rough ER to cis-Golgi; GO:0007596 blood coagulation; GO:0065008 regulation of biological quality; GO:0045321 leukocyte activation; GO:0048208 COPII vesicle coating; GO:0044699 single-organism process; GO:0051234 establishment of localization; GO:0009611 response to wounding; GO:0010466 negative reg…	GO:0034774 secretory granule lumen; GO:0016020 membrane; GO:0005615 extracellular space; GO:0044421 extracellular region part; GO:0005783 endoplasmic reticulum; GO:0031410 cytoplasmic vesicle; GO:0031090 organelle membrane; GO:0031982 vesicle; GO:0005737 cytoplasm; GO:0044433 cytoplasmic vesicle part; GO:0044424 intracellular part; GO:0005623 cell; GO:1904813 ficolin-1-rich granule lumen; GO:0044…	GO:0061134 peptidase regulator activity; GO:0005515 protein binding; GO:0004857 enzyme inhibitor activity; GO:0098772 molecular function regulator; GO:0004866 endopeptidase inhibitor activity; GO:0002020 protease binding; GO:0004867 serine-type endopeptidase inhibitor activity; GO:0097367 carbohydrate derivative binding; GO:0042802 identical protein binding; GO:0030234 enzyme regulator activity; …	K03984	SERPINA1; alpha-1-antitrypsin	hsa04610 Complement and coagulation cascades - Homo sapiens (human);	IPR023796;	Serpin domain;
Cr	P01011	158	K	Alpha-1-antichymotrypsin	SERPINA3	Cluster5		2.04e-05	diff	-2.34	-2.706	-1.944	-1.78	0.172	-1.589	2.286	extracellular	GO:0065008 regulation of biological quality; GO:0007586 digestion; GO:0045321 leukocyte activation; GO:0044699 single-organism process; GO:0019216 regulation of lipid metabolic process; GO:0048871 multicellular organismal homeostasis; GO:0030277 maintenance of gastrointestinal epithelium; GO:0051234 establishment of localization; GO:0010466 negative regulation of peptidase activity; GO:0002274 my…	GO:0034774 secretory granule lumen; GO:0005615 extracellular space; GO:0044421 extracellular region part; GO:0031410 cytoplasmic vesicle; GO:0031982 vesicle; GO:0005737 cytoplasm; GO:0044433 cytoplasmic vesicle part; GO:0044424 intracellular part; GO:0035578 azurophil granule lumen; GO:0005623 cell; GO:0044422 organelle part; GO:0005775 vacuolar lumen; GO:0070062 extracellular exosome; GO:0031974…	GO:0097159 organic cyclic compound binding; GO:1901363 heterocyclic compound binding; GO:0003677 DNA binding; GO:0004867 serine-type endopeptidase inhibitor activity; GO:0030234 enzyme regulator activity; GO:0005488 binding; GO:0030414 peptidase inhibitor activity; GO:0061134 peptidase regulator activity; GO:0003676 nucleic acid binding; GO:0061135 endopeptidase regulator activity; GO:0005515 pro…	K04525			IPR023796;	Serpin domain;
Cr	P01024	1526	K	Complement C3	C3	Cluster5		3.26e-07	diff	-0.733	-0.686	-0.497	-0.469	0.109	-0.441	1.416	endoplasmic reticulum	GO:0044700 single organism signaling; GO:0060627 regulation of vesicle-mediated transport; GO:0065008 regulation of biological quality; GO:0016064 immunoglobulin mediated immune response; GO:0045321 leukocyte activation; GO:0032270 positive regulation of cellular protein metabolic process; GO:0002824 positive regulation of adaptive immune response based on somatic recombination of immune receptor…	GO:0016020 membrane; GO:0034774 secretory granule lumen; GO:0005615 extracellular space; GO:0044421 extracellular region part; GO:0031410 cytoplasmic vesicle; GO:0071944 cell periphery; GO:0031982 vesicle; GO:0005737 cytoplasm; GO:0044433 cytoplasmic vesicle part; GO:0044424 intracellular part; GO:0035578 azurophil granule lumen; GO:0005623 cell; GO:0044422 organelle part; GO:0005775 vacuolar lum…	GO:0008233 peptidase activity; GO:0005102 receptor binding; GO:0008236 serine-type peptidase activity; GO:0061134 peptidase regulator activity; GO:0016787 hydrolase activity; GO:0005515 protein binding; GO:0004857 enzyme inhibitor activity; GO:0098772 molecular function regulator; GO:0004866 endopeptidase inhibitor activity; GO:0031715 C5L2 anaphylatoxin chemotactic receptor binding; GO:0031714 C…	K03990	C3; complement component 3	hsa05142 Chagas disease (American trypanosomiasis) - Homo sapiens (human); hsa05322 Systemic lupus erythematosus - Homo sapiens (human); hsa05152 Tuberculosis - Homo sapiens (human); hsa05150 Staphylococcus aureus infection - Homo sapiens (human); hsa05168 Herpes simplex infection - Homo sapiens (human); hsa05140 Leishmaniasis - Homo sapiens (human); hsa05167 Kaposi's sarcoma-associated herpesvir…	IPR008993; IPR001599; IPR011626; IPR000020; IPR002890; IPR011625; IPR009048; IPR001134; IPR001840; IPR018933; IPR008930; IPR019565; IPR018081;	Tissue inhibitor of metalloproteinases-like, OB-fold; Alpha-2-macroglobulin; Alpha-macroglobulin complement component; Anaphylatoxin/fibulin; Alpha-2-macroglobulin, N-terminal; Alpha-2-macroglobulin, N-terminal 2; Alpha-macroglobulin, receptor-binding; Netrin domain; Anaphylatoxin, complement system domain; Netrin module, non-TIMP type; Terpenoid cyclases/protein prenyltransferase alpha-alpha tor…
Cr	P19827	312	K	Inter-alpha-trypsin inhibitor heavy chain H1	ITIH1	Cluster5		2.1e-05	diff	-0.614	-0.601	-0.371	-0.4	0.087	-0.412	1.296	endoplasmic reticulum	GO:0050794 regulation of cellular process; GO:0010951 negative regulation of endopeptidase activity; GO:0060255 regulation of macromolecule metabolic process; GO:0048523 negative regulation of cellular process; GO:0048519 negative regulation of biological process; GO:0031324 negative regulation of cellular metabolic process; GO:0051346 negative regulation of hydrolase activity; GO:0030203 glycosa…	GO:0070062 extracellular exosome; GO:0043226 organelle; GO:0072562 blood microparticle; GO:0005615 extracellular space; GO:0044421 extracellular region part; GO:0031982 vesicle; GO:1903561 extracellular vesicle; GO:0043227 membrane-bounded organelle; GO:0005576 extracellular region; GO:0043230 extracellular organelle;	GO:0004867 serine-type endopeptidase inhibitor activity; GO:0030234 enzyme regulator activity; GO:0005488 binding; GO:0043167 ion binding; GO:0030414 peptidase inhibitor activity; GO:0061134 peptidase regulator activity; GO:0043169 cation binding; GO:0046872 metal ion binding; GO:0061135 endopeptidase regulator activity; GO:0005509 calcium ion binding; GO:0098772 molecular function regulator; GO:…	K19014			IPR010600; IPR013694; IPR002035;	Inter-alpha-trypsin inhibitor heavy chain, C-terminal; VIT domain; von Willebrand factor, type A;
Cr	P19823	487	K	Inter-alpha-trypsin inhibitor heavy chain H2	ITIH2	Cluster5		0.00276	diff	-0.355	-0.323	-0.128	-0.145	0.066	-0.269	0.842	extracellular	GO:0050794 regulation of cellular process; GO:0010951 negative regulation of endopeptidase activity; GO:0060255 regulation of macromolecule metabolic process; GO:0048523 negative regulation of cellular process; GO:0048519 negative regulation of biological process; GO:0031324 negative regulation of cellular metabolic process; GO:0051346 negative regulation of hydrolase activity; GO:0030203 glycosa…	GO:0070062 extracellular exosome; GO:0043226 organelle; GO:0072562 blood microparticle; GO:0005615 extracellular space; GO:0044421 extracellular region part; GO:0031982 vesicle; GO:1903561 extracellular vesicle; GO:0043227 membrane-bounded organelle; GO:0005576 extracellular region; GO:0043230 extracellular organelle;	GO:0004867 serine-type endopeptidase inhibitor activity; GO:0030234 enzyme regulator activity; GO:0030414 peptidase inhibitor activity; GO:0061134 peptidase regulator activity; GO:0061135 endopeptidase regulator activity; GO:0098772 molecular function regulator; GO:0004857 enzyme inhibitor activity; GO:0004866 endopeptidase inhibitor activity;	K19015			IPR010600; IPR013694; IPR002035;	Inter-alpha-trypsin inhibitor heavy chain, C-terminal; VIT domain; von Willebrand factor, type A;
Cr	P19823	573	K	Inter-alpha-trypsin inhibitor heavy chain H2	ITIH2	Cluster5		0.00556	diff	-0.619	-0.618	-0.511	-0.34	0.253	-0.531	1.254	extracellular	GO:0050794 regulation of cellular process; GO:0010951 negative regulation of endopeptidase activity; GO:0060255 regulation of macromolecule metabolic process; GO:0048523 negative regulation of cellular process; GO:0048519 negative regulation of biological process; GO:0031324 negative regulation of cellular metabolic process; GO:0051346 negative regulation of hydrolase activity; GO:0030203 glycosa…	GO:0070062 extracellular exosome; GO:0043226 organelle; GO:0072562 blood microparticle; GO:0005615 extracellular space; GO:0044421 extracellular region part; GO:0031982 vesicle; GO:1903561 extracellular vesicle; GO:0043227 membrane-bounded organelle; GO:0005576 extracellular region; GO:0043230 extracellular organelle;	GO:0004867 serine-type endopeptidase inhibitor activity; GO:0030234 enzyme regulator activity; GO:0030414 peptidase inhibitor activity; GO:0061134 peptidase regulator activity; GO:0061135 endopeptidase regulator activity; GO:0098772 molecular function regulator; GO:0004857 enzyme inhibitor activity; GO:0004866 endopeptidase inhibitor activity;	K19015			IPR010600; IPR013694; IPR002035;	Inter-alpha-trypsin inhibitor heavy chain, C-terminal; VIT domain; von Willebrand factor, type A;
Cr	P19823	374	K	Inter-alpha-trypsin inhibitor heavy chain H2	ITIH2	Cluster5		0.000822	diff	-1.808	-1.743	-1.355	-1.057	0.321	-1.208	1.982	extracellular	GO:0050794 regulation of cellular process; GO:0010951 negative regulation of endopeptidase activity; GO:0060255 regulation of macromolecule metabolic process; GO:0048523 negative regulation of cellular process; GO:0048519 negative regulation of biological process; GO:0031324 negative regulation of cellular metabolic process; GO:0051346 negative regulation of hydrolase activity; GO:0030203 glycosa…	GO:0070062 extracellular exosome; GO:0043226 organelle; GO:0072562 blood microparticle; GO:0005615 extracellular space; GO:0044421 extracellular region part; GO:0031982 vesicle; GO:1903561 extracellular vesicle; GO:0043227 membrane-bounded organelle; GO:0005576 extracellular region; GO:0043230 extracellular organelle;	GO:0004867 serine-type endopeptidase inhibitor activity; GO:0030234 enzyme regulator activity; GO:0030414 peptidase inhibitor activity; GO:0061134 peptidase regulator activity; GO:0061135 endopeptidase regulator activity; GO:0098772 molecular function regulator; GO:0004857 enzyme inhibitor activity; GO:0004866 endopeptidase inhibitor activity;	K19015			IPR010600; IPR013694; IPR002035;	Inter-alpha-trypsin inhibitor heavy chain, C-terminal; VIT domain; von Willebrand factor, type A;
Cr	P01834	80	K	Immunoglobulin kappa constant	IGKC	Cluster5		5.2e-08	diff	-0.922	-0.915	-0.926	-0.89	0.178	-0.678	1.73	extracellular	GO:0044700 single organism signaling; GO:0002694 regulation of leukocyte activation; GO:0016064 immunoglobulin mediated immune response; GO:0065008 regulation of biological quality; GO:0051674 localization of cell; GO:0007166 cell surface receptor signaling pathway; GO:0038094 Fc-gamma receptor signaling pathway; GO:0098542 defense response to other organism; GO:0044699 single-organism process; G…	GO:0016020 membrane; GO:0005615 extracellular space; GO:0044421 extracellular region part; GO:0009897 external side of plasma membrane; GO:0071944 cell periphery; GO:0042571 immunoglobulin complex, circulating; GO:0031982 vesicle; GO:0019814 immunoglobulin complex; GO:0032991 macromolecular complex; GO:0005623 cell; GO:0005576 extracellular region; GO:0005886 plasma membrane; GO:0070062 extracell…	GO:0004252 serine-type endopeptidase activity; GO:0004175 endopeptidase activity; GO:0008233 peptidase activity; GO:0005102 receptor binding; GO:0003824 catalytic activity; GO:0017171 serine hydrolase activity; GO:0005488 binding; GO:0008236 serine-type peptidase activity; GO:0070011 peptidase activity, acting on L-amino acid peptides; GO:0034987 immunoglobulin receptor binding; GO:0016787 hydrol…				IPR007110; IPR013783; IPR003597;	Immunoglobulin-like domain; Immunoglobulin-like fold; Immunoglobulin C1-set;
Cr	P02647	157	K	Apolipoprotein A-I	APOA1	Cluster5		0.000118	diff	-0.438	-0.575	-0.501	-0.438	0.12	-0.401	1.282	extracellular	GO:0044085 cellular component biogenesis; GO:0044700 single organism signaling; GO:0090130 tissue migration; GO:0048732 gland development; GO:0032371 regulation of sterol transport; GO:0006066 alcohol metabolic process; GO:0009891 positive regulation of biosynthetic process; GO:0002698 negative regulation of immune effector process; GO:0044255 cellular lipid metabolic process; GO:0070328 triglyce…	GO:0034774 secretory granule lumen; GO:0016020 membrane; GO:0005783 endoplasmic reticulum; GO:0044421 extracellular region part; GO:0005615 extracellular space; GO:0031410 cytoplasmic vesicle; GO:0071944 cell periphery; GO:0005737 cytoplasm; GO:0031982 vesicle; GO:0034358 plasma lipoprotein particle; GO:0044433 cytoplasmic vesicle part; GO:0034385 triglyceride-rich plasma lipoprotein particle; GO…	GO:0032934 sterol binding; GO:0070405 ammonium ion binding; GO:0005102 receptor binding; GO:0034191 apolipoprotein A-I receptor binding; GO:0005319 lipid transporter activity; GO:0022892 substrate-specific transporter activity; GO:0005515 protein binding; GO:0004857 enzyme inhibitor activity; GO:0098772 molecular function regulator; GO:0005496 steroid binding; GO:0097159 organic cyclic compound b…	K08757	APOA1; apolipoprotein A-I	hsa04975 Fat digestion and absorption - Homo sapiens (human); hsa03320 PPAR signaling pathway - Homo sapiens (human); hsa04977 Vitamin digestion and absorption - Homo sapiens (human); hsa04979 Cholesterol metabolism - Homo sapiens (human); hsa05143 African trypanosomiasis - Homo sapiens (human);
Cr	P04114	4485	K	Apolipoprotein B-100	APOB	Cluster5		2.79e-07	diff	-1.125	-1.055	-0.972	-0.853	0.056	-0.913	1.862	endoplasmic reticulum	GO:0044700 single organism signaling; GO:0044085 cellular component biogenesis; GO:0010744 positive regulation of macrophage derived foam cell differentiation; GO:0065008 regulation of biological quality; GO:0022414 reproductive process; GO:0006066 alcohol metabolic process; GO:0043009 chordate embryonic development; GO:0034379 very-low-density lipoprotein particle assembly; GO:0044255 cellular l…	GO:0016020 membrane; GO:0044421 extracellular region part; GO:0045334 clathrin-coated endocytic vesicle; GO:0031090 organelle membrane; GO:0034362 low-density lipoprotein particle; GO:0005737 cytoplasm; GO:0044433 cytoplasmic vesicle part; GO:0034385 triglyceride-rich plasma lipoprotein particle; GO:0043025 neuronal cell body; GO:0032991 macromolecular complex; GO:0005623 cell; GO:0034361 very-lo…	GO:0035473 lipase binding; GO:0005102 receptor binding; GO:0043167 ion binding; GO:0005319 lipid transporter activity; GO:0022892 substrate-specific transporter activity; GO:0005515 protein binding; GO:0008201 heparin binding; GO:1901681 sulfur compound binding; GO:0070325 lipoprotein particle receptor binding; GO:0097367 carbohydrate derivative binding; GO:0017127 cholesterol transporter activit…	K14462	APOB; apolipoprotein B	hsa04975 Fat digestion and absorption - Homo sapiens (human); hsa04977 Vitamin digestion and absorption - Homo sapiens (human); hsa04979 Cholesterol metabolism - Homo sapiens (human);	IPR011030; IPR015818; IPR015817; IPR001747; IPR022176; IPR015816; IPR015819; IPR016024; IPR015255; IPR009454;	Vitellinogen, superhelical; Vitellinogen, open beta-sheet, subdomain 2; Vitellinogen, open beta-sheet, subdomain 1; Lipid transport protein, N-terminal; Apolipoprotein B100 C-terminal; Vitellinogen, beta-sheet N-terminal; Lipid transport protein, beta-sheet shell; Armadillo-type fold; Vitellinogen, open beta-sheet; Lipid transport, open beta-sheet;
Cr	P04114	2139	K	Apolipoprotein B-100	APOB	Cluster5		8.04e-07	diff	-1.026	-0.763	-1.323	-1.281	0.171	-0.96	1.89	endoplasmic reticulum	GO:0044700 single organism signaling; GO:0044085 cellular component biogenesis; GO:0010744 positive regulation of macrophage derived foam cell differentiation; GO:0065008 regulation of biological quality; GO:0022414 reproductive process; GO:0006066 alcohol metabolic process; GO:0043009 chordate embryonic development; GO:0034379 very-low-density lipoprotein particle assembly; GO:0044255 cellular l…	GO:0016020 membrane; GO:0044421 extracellular region part; GO:0045334 clathrin-coated endocytic vesicle; GO:0031090 organelle membrane; GO:0034362 low-density lipoprotein particle; GO:0005737 cytoplasm; GO:0044433 cytoplasmic vesicle part; GO:0034385 triglyceride-rich plasma lipoprotein particle; GO:0043025 neuronal cell body; GO:0032991 macromolecular complex; GO:0005623 cell; GO:0034361 very-lo…	GO:0035473 lipase binding; GO:0005102 receptor binding; GO:0043167 ion binding; GO:0005319 lipid transporter activity; GO:0022892 substrate-specific transporter activity; GO:0005515 protein binding; GO:0008201 heparin binding; GO:1901681 sulfur compound binding; GO:0070325 lipoprotein particle receptor binding; GO:0097367 carbohydrate derivative binding; GO:0017127 cholesterol transporter activit…	K14462	APOB; apolipoprotein B	hsa04975 Fat digestion and absorption - Homo sapiens (human); hsa04977 Vitamin digestion and absorption - Homo sapiens (human); hsa04979 Cholesterol metabolism - Homo sapiens (human);	IPR011030; IPR015818; IPR015817; IPR001747; IPR022176; IPR015816; IPR015819; IPR016024; IPR015255; IPR009454;	Vitellinogen, superhelical; Vitellinogen, open beta-sheet, subdomain 2; Vitellinogen, open beta-sheet, subdomain 1; Lipid transport protein, N-terminal; Apolipoprotein B100 C-terminal; Vitellinogen, beta-sheet N-terminal; Lipid transport protein, beta-sheet shell; Armadillo-type fold; Vitellinogen, open beta-sheet; Lipid transport, open beta-sheet;
[truncated: 78 more rows]

## Sheet: Function of each cluster
Cluster1
KEGG	hsa04640 Hematopoietic cell lineage
KEGG	hsa04610 Complement and coagulation cascades
KEGG	hsa04976 Bile secretion
KEGG	hsa05144 Malaria
KEGG	hsa04966 Collecting duct acid secretion
KEGG	hsa04972 Pancreatic secretion
KEGG	hsa04514 Cell adhesion molecules (CAMs)
Molecular Function	virus receptor activity
Biological Process	regulated exocytosis
Biological Process	neutrophil activation and degranulation	neutrophil degranulation
Biological Process		neutrophil activation
Biological Process	myeloid leukocyte mediated immunity
Cluster2
KEGG	hsa04966 Collecting duct acid secretion
KEGG	hsa04120 Ubiquitin mediated proteolysis
Molecular Function	cell adhesion molecule binding
Molecular Function	cytoskeletal protein binding
Molecular Function	ferrous iron binding
Molecular Function	actin binding
Biological Process	negative regulation of protein polymerization
Biological Process	modification-dependent macromolecule catabolic process
Biological Process	membrane organization
Biological Process	transport and localization	transport
Biological Process		localization
Cluster3
KEGG	hsa03050 Proteasome
KEGG	hsa03420 Nucleotide excision repair
KEGG	hsa03013 RNA transport
KEGG	hsa04612 Antigen processing and presentation
Molecular Function	cell adhesion molecule binding
[truncated: 42 more rows]

## Sheet: Number of sites
Human	Cluster	Ac	Cr	Hib	Ngly	Ph	Ub		Cluster	Ac	Cr	Hib	Ngly	Ph	Ub
[truncated: 7 more rows]
