# Supplementary material for: Protein Modification Characteristics of the Malaria Parasite Plasmodium falciparum and the Infected Erythrocytes
Source: Mol Cell Proteomics. 2020 Nov 24;20:100001. doi: 10.1074/mcp.RA120.002375 (PMC7857547; doi:10.1074/mcp.RA120.002375)
Supplement: Supplemental Dataset 28 [file mmc28.xlsx]

## Sheet: Histones and variations
	Protein information											Control			8h			16h			24h			32h			40h			48h
Name	Modification	Protein accession	Position	Amino acid	Protein description	Plasmo ID	Species	Subcell	Variation trend	Anova.fdr	Type	Exp.1	Exp.2	Exp.3	Exp.1	Exp.2	Exp.3	Exp.1	Exp.2	Exp.3	Exp.1	Exp.2	Exp.3	Exp.1	Exp.2	Exp.3	Exp.1	Exp.2	Exp.3	Exp.1	Exp.2	Exp.3	8h	16h	24h	32h	40h	48h
2Hib-C6KT18-20	2Hib	C6KT18	21	K	Histone H2A	PF3D7_0617800	Plasmodium falciparum	nucleus
AC-C6KT18-3	AC	C6KT18	4	K	Histone H2A	PF3D7_0617800	Plasmodium falciparum	nucleus		1.88486e-05	diff	0.448017	0.709382	0.620767	0.55141	0.712381	0.671727	0.629482	0.635783	0.760064	0.651826	0.709977	0.817625	0.996356	0.997828	0.857872	1.32556	1.28272	1.21827	1.50911	1.35774	1.39504	-0.640711	-0.572321	-0.467361	-0.0765236	0.350214	0.505072
AC-C6KT18-5	AC	C6KT18	6	K	Histone H2A	PF3D7_0617800	Plasmodium falciparum	nucleus		1.88486e-05	diff	0.448017	0.709382	0.620767	0.55141	0.712381	0.671727	0.629482	0.635783	0.760064	0.651826	0.709977	0.817625	0.996356	0.997828	0.857872	1.32556	1.28272	1.21827	1.50911	1.35774	1.39504	-0.640711	-0.572321	-0.467361	-0.0765236	0.350214	0.505072
Cr-C6KT18-5	Cr	C6KT18	6	K	Histone H2A	PF3D7_0617800	Plasmodium falciparum	nucleus						1.65679			1.42763			1.18559			0.977755			0.776316			0.828092			0.934455	0.513624	0.245608	-0.0324546	-0.365284	-0.272137	-0.0978025
Cr-C6KT18-3	Cr	C6KT18	4	K	Histone H2A	PF3D7_0617800	Plasmodium falciparum	nucleus						1.65679			1.42763			1.18559			0.977755			0.776316			0.828092			0.934455	0.513624	0.245608	-0.0324546	-0.365284	-0.272137	-0.0978025
PH-C6KT18-126	PH	C6KT18	127	T	Histone H2A	PF3D7_0617800	Plasmodium falciparum	nucleus					0.767	0.674		0.846	0.8		0.39	0.816		1.053	1.011		1.425	1.452		1.307	1.259		1.213	0.988	-0.281599	-0.825906	0.0451442	0.524502	0.359269	0.130581
AC-O97320-27	AC	O97320	28	K	Histone H2A.Z	PF3D7_0320900	Plasmodium falciparum	nucleus		1.38248e-09	diff	0.718114	0.707094	0.715576	0.917197	0.958095	0.975332	0.911554	0.926518	0.89694	0.901826	0.894432	0.971848	1.02551	1.02679	1.07653	1.08333	1.04619	1.01813	1.23153	1.24757	1.13854	-0.0741631	-0.133542	-0.117077	0.0602918	0.0688467	0.268919
AC-O97320-24	AC	O97320	25	K	Histone H2A.Z	PF3D7_0320900	Plasmodium falciparum	nucleus		3.57481e-09	diff	0.733119	0.679634	0.711061	0.99909	0.952381	0.99241	0.905179	0.859425	0.89372	0.875571	0.863109	0.955936	1.01895	1.02462	1.03936	0.936441	0.948915	0.933054	1.35807	1.39339	1.24803	-0.0275649	-0.174796	-0.156368	0.0392887	-0.0901187	0.41327
AC-O97320-29	AC	O97320	30	K	Histone H2A.Z	PF3D7_0320900	Plasmodium falciparum	nucleus		2.47963e-08	diff	0.542337	0.524027	0.632054	0.598726	0.617143	0.696395	0.683665	0.677316	0.771337	0.759132	0.769142	0.905753	1.13265	1.12527	1.10277	1.33404	1.30441	1.1841	1.24545	1.25924	1.16273	-0.652793	-0.495101	-0.306355	0.163704	0.347663	0.28891
AC-O97320-34	AC	O97320	35	K	Histone H2A.Z	PF3D7_0320900	Plasmodium falciparum	nucleus		7.04669e-06	diff	0.349411	0.389016	0.629797	0.347589	0.377143	0.535104	0.521116	0.514377	0.702093	0.687215	0.697216	0.872705	1.21939	1.21217	1.14213	1.51483	1.52624	1.35286	1.25803	1.20156	1.07864	-1.27782	-0.803231	-0.419308	0.251823	0.548384	0.235097
AC-O97320-18	AC	O97320	19	K	Histone H2A.Z	PF3D7_0320900	Plasmodium falciparum	nucleus		1.19434e-05	diff	1.32047	1.29291	1.08126	1.26843	1.31238	1.29412	1.30837	1.25879	1.28502	1.09817	1.09281	1.16401	0.927114	0.942795	0.954082	0.91596	0.924423	0.929568	0.884399	0.902787	0.875983	0.369065	0.360532	0.160751	-0.087327	-0.115129	-0.171933
AC-O97320-14	AC	O97320	15	K	Histone H2A.Z	PF3D7_0320900	Plasmodium falciparum	nucleus		2.65507e-05	diff	0.713826	0.441648	0.681716	0.744313	0.687619	0.804554	0.932271	0.734824	0.850242	0.796804	0.74942	0.847001	1.20262	1.22085	1.16181	1.05791	1	1.02092	1.20967	1.442	1.2075	-0.426692	-0.259921	-0.327807	0.256816	0.037029	0.358236
AC-O97320-10	AC	O97320	11	K	Histone H2A.Z	PF3D7_0320900	Plasmodium falciparum	nucleus		0.00038624	diff	0.936763	0.80778	0.778781	1.04095	1.05143	0.922201	0.933865	0.861022	0.850242	0.875571	0.825986	0.884945	1.00364	1.042	1.07799	0.94774	0.937719	0.961646	1.27128	1.3383	1.24682	0.00446662	-0.182883	-0.214618	0.0576476	-0.075544	0.361648
AC-O97320-152	AC	O97320	153	K	Histone H2A.Z	PF3D7_0320900	Plasmodium falciparum	nucleus				1.51125			1.5323			1.41673			1.15068			0.884111			0.855226			0.749917			0.615701	0.502568	0.202493	-0.177701	-0.225622	-0.415197
2Hib-Q8IIV1-108	2Hib	Q8IIV1	109	K	Histone H2B	PF3D7_1105100	Plasmodium falciparum	nucleus									0.492038			0.375			0.292507			1.08984			1.5068			0.974214	-1.02316	-1.41504	-1.77346	0.124118	0.591487	-0.0376889
2Hib-Q8IIV1-38	2Hib	Q8IIV1	39	K	Histone H2B	PF3D7_1105100	Plasmodium falciparum	nucleus				1.56937	1.48904		1.2977	1.17758		1.34111	1.32568		1.33426	1.17973		0.765296	0.81681		0.799233	0.778289		0.842845	0.928747		0.305892	0.415077	0.327248	-0.338919	-0.342467	-0.176651
AC-Q8IIV1-10	AC	Q8IIV1	11	K	Histone H2B	PF3D7_1105100	Plasmodium falciparum	nucleus		6.29642e-09	diff	0.321543	0.487414	0.363431	0.378526	0.491429	0.485769	0.631076	0.658147	0.573269	0.712329	0.715777	0.774786	0.987609	1.01955	1.0707	1.48658	1.37509	1.36053	1.4316	1.37719	1.31518	-1.15605	-0.690116	-0.446644	0.0361668	0.491897	0.458206
AC-Q8IIV1-112	AC	Q8IIV1	113	K	Histone H2B	PF3D7_1105100	Plasmodium falciparum	nucleus		0.254655		1.08253	0.983982	0.711061	1.15924	0.984762	0.924099	0.996016	1.0623	0.871176	0.957763	1.04176	1	0.996356	1.04417	1.0809	1.02754	1.04829	1.07392	1.04074	1.00389	1.09921	0.0257132	-0.0391774	-0.00107749	0.0564429	0.0700383	0.0665611
AC-Q8IIV1-100	AC	Q8IIV1	101	K	Histone H2B	PF3D7_1105100	Plasmodium falciparum	nucleus				1.4105			1.25751			1.30518			1.08904			0.926385			0.877119			0.904935			0.330566	0.384248	0.123058	-0.110316	-0.189156	-0.144113
AC-Q8IIV1-3	AC	Q8IIV1	4	K	Histone H2B	PF3D7_1105100	Plasmodium falciparum	nucleus
AC-Q8IIV1-7	AC	Q8IIV1	8	K	Histone H2B	PF3D7_1105100	Plasmodium falciparum	nucleus
Cr-Q8IIV1-18	Cr	Q8IIV1	19	K	Histone H2B	PF3D7_1105100	Plasmodium falciparum	nucleus				0.684255		0.576655	0.513289		0.580592	0.534271		0.575092	0.663016		0.73003	1.22267		1.36146	1.17102		1.2376	1.61497		1.4101	-0.87328	-0.851247	-0.523428	0.367592	0.267651	0.59365
Ub-Q8IIV1-112	Ub	Q8IIV1	113	K	Histone H2B	PF3D7_1105100	Plasmodium falciparum	nucleus							0.216032	0.264859	0.177312	0.336742	0.308257	0.324051	0.26836	0.318925	0.247164	0.896121	0.857834	0.97493	3.54852	3.52661	3.90135	0.883886	0.932758	0.747934	-2.20768	-1.63126	-1.85431	-0.138698	1.86982	-0.232504
2Hib-Q8IBV7-112	2Hib	Q8IBV7	113	K	histone H2B variant	PF3D7_0714000	Plasmodium falciparum	nucleus
2Hib-Q8IBV7-42	2Hib	Q8IBV7	43	K	histone H2B variant	PF3D7_0714000	Plasmodium falciparum	nucleus
AC-Q8IBV7-18	AC	Q8IBV7	19	K	histone H2B variant	PF3D7_0714000	Plasmodium falciparum	nucleus		3.84442e-12	diff	0.540193	0.544622	0.55079	0.738854	0.700952	0.740038	0.733068	0.683706	0.743961	0.840183	0.834107	0.887393	1.15525	1.17089	1.19023	1.2041	1.20294	1.18201	1.23021	1.2385	1.11978	-0.461193	-0.474411	-0.228425	0.229018	0.258585	0.256904
AC-Q8IBV7-14	AC	Q8IBV7	15	K	histone H2B variant	PF3D7_0714000	Plasmodium falciparum	nucleus		4.27865e-07	diff	0.773848	0.734554	0.749436	0.919017	0.826667	0.962049	0.886056	0.808307	0.898551	0.896119	0.865429	0.9388	1.09184	1.13106	1.0984	1.15113	1.17425	1.14644	1.10368	1.13545	1.01996	-0.150759	-0.211961	-0.15262	0.146612	0.210651	0.118033
AC-Q8IBV7-8	AC	Q8IBV7	9	K	histone H2B variant	PF3D7_0714000	Plasmodium falciparum	nucleus		0.000220117	diff	0.771704	0.526316	0.744921	0.851683	0.670476	0.907021	0.956175	0.750799	0.943639	0.914384	0.860789	0.933905	1.13557	1.2223	1.12828	1.25282	1.36529	1.23989	0.951971	1.01555	0.917725	-0.316382	-0.187282	-0.148017	0.215714	0.361534	-0.0575364
AC-Q8IBV7-13	AC	Q8IBV7	14	K	histone H2B variant	PF3D7_0714000	Plasmodium falciparum	nucleus		0.00048361	diff	0.848875	0.681922	0.817156	0.959054	0.8	0.982922	0.996016	0.832268	0.962963	0.929224	0.853828	0.954712	1.07872	1.12382	1.07653	1.16172	1.24843	1.17573	1.00232	1.09527	0.955838	-0.135698	-0.108362	-0.133582	0.12804	0.256645	0.0231547
AC-Q8IBV7-3	AC	Q8IBV7	4	K	histone H2B variant	PF3D7_0714000	Plasmodium falciparum	nucleus		0.000699411	diff	0.821008	0.306636	0.586907	0.767971	0.567619	0.719165	0.930677	0.65655	0.729469	0.821918	0.770302	0.887393	1.10569	1.14772	1.15233	1.16525	1.36039	1.27545	1.1421	1.2722	1.0732	-0.557829	-0.388585	-0.277265	0.182756	0.338559	0.213643
AC-Q8IBV7-52	AC	Q8IBV7	53	K	histone H2B variant	PF3D7_0714000	Plasmodium falciparum	nucleus						0.44921						0.592593			0.843329			0.984694			1.04463			1.1464		-0.754888	-0.245832	-0.0222528	0.0629926	0.197111
Cr-Q8IBV7-52	Cr	Q8IBV7	53	K	histone H2B variant	PF3D7_0714000	Plasmodium falciparum	nucleus
Ub-Q8IBV7-116	Ub	Q8IBV7	117	K	histone H2B variant	PF3D7_0714000	Plasmodium falciparum	nucleus					0.673123	0.540333		0.47341	0.339371		0.505199	0.505063		0.312386	0.367909		1.09768	1.07149		3.24341	3.80045		1.42258	1.07025	-1.31895	-0.98527	-1.56059	0.117041	1.81184	0.303227
2Hib-C6KSV0-27	2Hib	C6KSV0	28	K	Histone H3	PF3D7_0610400	Plasmodium falciparum	nucleus				1.35856		1.37421	1.35412		1.3328	1.31778		1.26989	1.13829		1.28386	0.651227		0.632343	0.769182		0.73424	1.2134		1.21998	0.425909	0.371407	0.273679	-0.639994	-0.41214	0.282958
2Hib-C6KSV0-122	2Hib	C6KSV0	123	K	Histone H3	PF3D7_0610400	Plasmodium falciparum	nucleus					1.15346			1.00291			1.07027			0.995946			0.861351			1.02303			1.10074		0.00419388	0.0979752	-0.00586065	-0.215328	0.0328433	0.13847
2Hib-C6KSV0-56	2Hib	C6KSV0	57	K	Histone H3	PF3D7_0610400	Plasmodium falciparum	nucleus
2Hib-C6KSV0-79	2Hib	C6KSV0	80	K	Histone H3	PF3D7_0610400	Plasmodium falciparum	nucleus						0.483318			0.743631			0.582386			0.81268			0.971666			1.35661			1.3618	-0.427342	-0.779952	-0.299241	-0.0414683	0.440009	0.44552
AC-C6KSV0-14	AC	C6KSV0	15	K	Histone H3	PF3D7_0610400	Plasmodium falciparum	nucleus		1.77996e-10	diff	0.22508	0.263158	0.349887	0.369427	0.462857	0.436433	0.430279	0.452077	0.492754	0.625571	0.715777	0.717258	1.25	1.22592	1.22449	1.52754	1.49755	1.47141	1.32163	1.23785	1.16939	-1.24806	-1.12769	-0.546203	0.302659	0.583672	0.311969
AC-C6KSV0-9	AC	C6KSV0	10	K	Histone H3	PF3D7_0610400	Plasmodium falciparum	nucleus		3.48044e-10	diff	0.22508	0.265446	0.361174	0.369427	0.468571	0.444023	0.430279	0.452077	0.494364	0.625571	0.713457	0.700122	1.25	1.21651	1.20262	1.52754	1.49335	1.46513	1.32163	1.24757	1.19601	-1.23386	-1.12612	-0.559392	0.290287	0.580266	0.326555
AC-C6KSV0-27	AC	C6KSV0	28	K	Histone H3	PF3D7_0610400	Plasmodium falciparum	nucleus		5.71072e-09	diff	0.677385	0.624714	0.740406	0.822566	0.786667	0.814042	0.715538	0.690096	0.718196	0.828767	0.825986	0.888617	0.948251	0.958726	0.967201	1.10734	1.10357	1.05788	1.44882	1.46986	1.34725	-0.308266	-0.498527	-0.239046	-0.0618606	0.123486	0.50686
AC-C6KSV0-23	AC	C6KSV0	24	K	Histone H3	PF3D7_0610400	Plasmodium falciparum	nucleus					0.409611			0.788571			0.587859			0.815545			1.01448			1.19104			1.44718		-0.342687	-0.766457	-0.294163	0.0207436	0.252225	0.533245
AC-C6KSV0-18	AC	C6KSV0	19	K	Histone H3	PF3D7_0610400	Plasmodium falciparum	nucleus				0.428725	0.464531		0.828025	0.851429		0.685259	0.629393		0.799087	0.842227		1.02624	0.976828		1.13065	1.14696		1.46274	1.45301		-0.252148	-0.606623	-0.285647	0.00177194	0.187481	0.543859
AC-C6KSV0-36	AC	C6KSV0	37	K	Histone H3	PF3D7_0610400	Plasmodium falciparum	nucleus				0.853162	1.01373		0.784349	1.35238		0.94502	0.822684		0.865297	0.911833		1.00802	0.916003		1.03955	1.14066		1.30109	1.06999		0.042535	-0.181587	-0.170946	-0.0575276	0.122911	0.238663
PH-C6KSV0-28	PH	C6KSV0	29	S	Histone H3	PF3D7_0610400	Plasmodium falciparum	nucleus		3.89573e-14	diff	0.214	0.289	0.217	1.155	1.106	1.196	0.848	0.808	0.758	0.944	1.028	0.983	1.292	1.312	1.281	1.044	1.037	1.101	1.503	1.421	1.464	0.203821	-0.315056	-0.0226792	0.372881	0.0844507	0.548222
PH-C6KSV0-32	PH	C6KSV0	33	S	Histone H3	PF3D7_0610400	Plasmodium falciparum	nucleus		6.59044e-10	diff	0.241	0.254	0.159	0.32	0.317	0.188	0.36	0.405	0.272	0.954	0.921	0.832	2.366	2.436	2.613	1.908	1.873	2.15	0.851	0.793	0.786	-1.90417	-1.55209	-0.15067	1.30422	0.980583	-0.304925
PH-C6KSV0-57	PH	C6KSV0	58	S	Histone H3	PF3D7_0610400	Plasmodium falciparum	nucleus					0.108		0.219	0.353		0.269	0.248		0.33	0.36		0.992	1.028		0.923	0.996		3.268	3.905		-1.84663	-1.95295	-1.5367	0.0141261	-0.0606899	1.83687
AC-C6KT19-27	AC	C6KT19	28	K	histone H3 variant	PF3D7_0617900	Plasmodium falciparum	nucleus		1.5919e-10	diff	0.407288	0.457666	0.523702	0.629663	0.68	0.675522	0.616733	0.613419	0.665056	0.68379	0.7529	0.74541	0.982507	0.970311	0.989796	1.13347	1.15465	1.1318	1.67274	1.56773	1.45614	-0.596556	-0.663597	-0.460579	-0.0279124	0.188943	0.644345
AC-C6KT19-9	AC	C6KT19	10	K	histone H3 variant	PF3D7_0617900	Plasmodium falciparum	nucleus		8.70947e-07	diff	0.216506	0.240275	0.503386	0.33849	0.415238	0.540797	0.497211	0.517572	0.689211	0.623288	0.661253	0.766218	1.23251	1.19334	1.09694	1.52189	1.51784	1.39679	1.33024	1.27414	1.16757	-1.23922	-0.83174	-0.55431	0.230027	0.563336	0.328243
AC-C6KT19-14	AC	C6KT19	15	K	histone H3 variant	PF3D7_0617900	Plasmodium falciparum	nucleus		8.70947e-07	diff	0.216506	0.240275	0.503386	0.33849	0.415238	0.540797	0.497211	0.517572	0.689211	0.623288	0.661253	0.766218	1.23251	1.19334	1.09694	1.52189	1.51784	1.39679	1.33024	1.27414	1.16757	-1.23922	-0.83174	-0.55431	0.230027	0.563336	0.328243
AC-C6KT19-36	AC	C6KT19	37	K	histone H3 variant	PF3D7_0617900	Plasmodium falciparum	nucleus		0.698051		1.14255	0.659039	1.09932	1.10282	0.695238	1.00759	1.11554	0.666134	0.925926	0.980594	0.807425	0.937576	1.02624	1.04852	1.04519	0.939266	1.17635	1.03208	1.0361	1.36423	1.04477	-0.124105	-0.179802	-0.143288	0.0564932	0.063157	0.187478
AC-C6KT19-23	AC	C6KT19	24	K	histone H3 variant	PF3D7_0617900	Plasmodium falciparum	nucleus				0.340836		0.241535	0.715196		0.648956	0.610359		0.476651	0.756849		0.779682	1.07507		1.07653	1.22034		1.26081	1.45744		1.41198	-0.553698	-0.890634	-0.380482	0.105412	0.310816	0.520575
AC-C6KT19-18	AC	C6KT19	19	K	histone H3 variant	PF3D7_0617900	Plasmodium falciparum	nucleus				0.428725		0.306998	0.828025		0.772296	0.685259		0.518519	0.799087		0.851897	1.02624		1	1.13065		1.14575	1.46274		1.46703	-0.322514	-0.746406	-0.277412	0.0186834	0.18672	0.550784
PH-C6KT19-28	PH	C6KT19	29	S	histone H3 variant	PF3D7_0617900	Plasmodium falciparum	nucleus		5.49704e-09	diff	0.241	0.234	0.089	0.684	0.705	0.588	0.747	0.969	0.813	0.929	1.223	1.018	1.52	1.509	1.54	1.172	1.072	1.31	1.708	1.288	1.642	-0.606116	-0.254975	0.0699708	0.606865	0.239615	0.617632
PH-C6KT19-57	PH	C6KT19	58	S	histone H3 variant	PF3D7_0617900	Plasmodium falciparum	nucleus						0.094			0.199			0.196			0.39			0.875			0.9			4.346	-2.32916	-2.35107	-1.35845	-0.192645	-0.152003	2.11969
PH-C6KT19-32	PH	C6KT19	33	S	histone H3 variant	PF3D7_0617900	Plasmodium falciparum	nucleus
AC-Q8IDZ1-26	AC	Q8IDZ1	27	K	Histone H3-like centromeric protein CSE4	PF3D7_1333700	Plasmodium falciparum	mitochondria		0.0150149		1.10397	0.338673	0.286682	1.03913	0.44	0.582543	1.0741	0.445687	0.571659	1.01941	0.678654	0.626683	0.964286	1.14989	1.25	1.00847	1.29601	1.26848	1.0573	1.50227	1.30974	-0.636206	-0.62318	-0.401905	0.156986	0.243118	0.352271
AC-Q8IDZ1-60	AC	Q8IDZ1	61	K	Histone H3-like centromeric protein CSE4	PF3D7_1333700	Plasmodium falciparum	mitochondria					1.17391			1.25143			1.22364			0.937355			0.998552			0.955913			0.979261		0.323576	0.291182	-0.0933326	-0.00209086	-0.0650484	-0.0302344
AC-Q8IDZ1-23	AC	Q8IDZ1	24	K	Histone H3-like centromeric protein CSE4	PF3D7_1333700	Plasmodium falciparum	mitochondria				1.64845			1.47771			1.45657			1.21347			0.802478			0.856638			0.746605			0.56336	0.542579	0.279139	-0.317466	-0.223242	-0.421583
2Hib-Q8IIV2-12	2Hib	Q8IIV2	13	K	Histone H4	PF3D7_1105000	Plasmodium falciparum	nucleus		5.52827e-06	diff	0.803604	0.733558	0.733995	1.21604	1.08151	1.21019	1.01312	1.06486	1.08239	0.790827	0.859459	0.896254	0.800553	0.84842	0.751209	0.901535	0.890789	0.837454	1.57403	1.52662	1.61724	0.223491	0.0745634	-0.238362	-0.323598	-0.190769	0.652779
2Hib-Q8IIV2-79	2Hib	Q8IIV2	80	K	Histone H4	PF3D7_1105000	Plasmodium falciparum	nucleus						0.744815			0.770701			0.792614			0.757925			1.04699			1.18356			1.27961	-0.375758	-0.33531	-0.399873	0.0662529	0.243133	0.355708
2Hib-Q8IIV2-77	2Hib	Q8IIV2	78	K	Histone H4	PF3D7_1105000	Plasmodium falciparum	nucleus				1.58378	1.22428		0.956199	1.26055		1.07434	1.08378		1.16192	1.17703		1.03629	0.798851		0.836957	0.980263		0.906534	0.928747		0.13472	0.109767	0.225828	-0.136284	-0.142767	-0.124105
AC-Q8IIV2-16	AC	Q8IIV2	17	K	Histone H4	PF3D7_1105000	Plasmodium falciparum	nucleus		1.16825e-10	diff	0.469453	0.478261	0.498871	0.585987	0.601905	0.698292	0.639044	0.608626	0.671498	0.754566	0.759861	0.850673	1.15233	1.15351	1.18076	1.16949	1.18824	1.10669	1.43027	1.39209	1.26558	-0.67385	-0.645644	-0.345266	0.216768	0.20699	0.444448
AC-Q8IIV2-12	AC	Q8IIV2	13	K	Histone H4	PF3D7_1105000	Plasmodium falciparum	nucleus		3.7135e-08	diff	0.595927	0.414188	0.455982	0.66606	0.540952	0.58444	0.702789	0.56869	0.611916	0.780822	0.757541	0.822521	1.11735	1.17596	1.1793	1.14548	1.22603	1.19944	1.37463	1.39274	1.27163	-0.749192	-0.677239	-0.346471	0.210616	0.250771	0.427881
AC-Q8IIV2-8	AC	Q8IIV2	9	K	Histone H4	PF3D7_1105000	Plasmodium falciparum	nucleus		4.02671e-08	diff	0.688103	0.524027	0.521445	0.764331	0.699048	0.705882	0.792032	0.702875	0.690821	0.803653	0.792343	0.860465	1.11953	1.1593	1.19096	1.14124	1.21973	1.16876	1.26267	1.25535	1.1827	-0.468923	-0.459548	-0.289323	0.209428	0.23405	0.302215
AC-Q8IIV2-5	AC	Q8IIV2	6	K	Histone H4	PF3D7_1105000	Plasmodium falciparum	nucleus		3.19649e-06	diff	0.79314	0.560641	0.577878	0.846224	0.748571	0.789374	0.850996	0.736422	0.73591	0.824201	0.800464	0.894737	1.06268	1.11586	1.15015	1.08757	1.19034	1.10739	1.26532	1.27673	1.1948	-0.333299	-0.37219	-0.253496	0.149227	0.173217	0.316242
AC-Q8IIV2-77	AC	Q8IIV2	78	K	Histone H4	PF3D7_1105000	Plasmodium falciparum	nucleus					1.30206			1.24			1.29393			1.11137			1.0239			0.79846			0.944264		0.31034	0.371759	0.152338	0.0340688	-0.324707	-0.0827372
Cr-Q8IIV2-77	Cr	Q8IIV2	78	K	Histone H4	PF3D7_1105000	Plasmodium falciparum	nucleus				1.28851	1.16447		1.28073	1.28348		1.15056	1.12083		0.89995	0.974308		0.810969	0.764962		0.819368	0.873431		1.1578	1.21242		0.358516	0.183449	-0.0948163	-0.34441	-0.241325	0.244636
