# Supplementary material for: Protein Modification Characteristics of the Malaria Parasite Plasmodium falciparum and the Infected Erythrocytes
Source: Mol Cell Proteomics. 2020 Nov 24;20:100001. doi: 10.1074/mcp.RA120.002375 (PMC7857547; doi:10.1074/mcp.RA120.002375)
Supplement: Supplemental Dataset 29 [file mmc29.xlsx]

## Sheet: Nucle acid related proteins
SUID	8h	16h	24h	32h	40h	48h	Variation trend	Amino acid	Anova.fdr	AverageShortestPathLength	BetweennessCentrality	Classification	ClosenessCentrality	ClusteringCoefficient	Degree	Eccentricity	Plasmo ID	IsSingleNode	Modification	NeighborhoodConnectivity	NumberOfDirectedEdges	NumberOfUndirectedEdges	PartnerOfMultiEdgedNodePairs	Position	Protein accession	Protein description	Radiality	SelfLoops	shared name	Species	Stress	String ID	Subcell	TopologicalCoefficient	Type	gene name	ID	Name
8459	-0.64	-0.62	-0.4	0.16	0.24	0.35		K	0.015	3.80311	0.00184483	Histone	0.262943	0.637681	24	9	PF3D7_1333700	FALSE	Ac	28.3333	24	0	0	27	Q8IDZ1	Histone H3-like centromeric protein CSE4	0.745172	0	PF3D7_1333700-Ac-27	Plasmodium falciparum	16538	PF13_0185	mitochondria	0.524691		CenH3	CenH3-Ac-27	PF3D7_1333700-Ac-27
8465	0.56	0.54	0.28	-0.32	-0.22	-0.42		K		3.80829	0.00181396	Histone	0.262585	0.644269	23	9	PF3D7_1333700	FALSE	Ac	28.9565	23	0	0	24	Q8IDZ1	Histone H3-like centromeric protein CSE4	0.744701	0	PF3D7_1333700-Ac-24	Plasmodium falciparum	16576	PF13_0185	mitochondria	0.536232		CenH3	CenH3-Ac-24	PF3D7_1333700-Ac-24
8240	-0.64	-0.57	-0.47	-0.08	0.35	0.51		K	1.88e-05	4.49741	0.0009585	Histone	0.22235	0.505291	28	10	PF3D7_0617800	FALSE	Ac	25.0714	28	0	0	6	C6KT18	Histone H2A	0.682054	0	PF3D7_0617800-Ac-6	Plasmodium falciparum	774	PFF0860c	nucleus	0.511662	diff	H2A	H2A-Ac-6	PF3D7_0617800-Ac-6
8244	-0.64	-0.57	-0.47	-0.08	0.35	0.51		K	1.88e-05	4.49741	0.0009585	Histone	0.22235	0.505291	28	10	PF3D7_0617800	FALSE	Ac	25.0714	28	0	0	4	C6KT18	Histone H2A	0.682054	0	PF3D7_0617800-Ac-4	Plasmodium falciparum	774	PFF0860c	nucleus	0.511662	diff	H2A	H2A-Ac-4	PF3D7_0617800-Ac-4
8345	0.51	0.25	-0.03	-0.37	-0.27	-0.1		K		4.62176	0.00054159	Histone	0.216368	0.321429	8	10	PF3D7_0617800	FALSE	Cr	21.875	8	0	0	6	C6KT18	Histone H2A	0.670749	0	PF3D7_0617800-Cr-6	Plasmodium falciparum	274	PFF0860c	nucleus	0.527439		H2A	H2A-Cr-6	PF3D7_0617800-Cr-6
8363	0.51	0.25	-0.03	-0.37	-0.27	-0.1		K		4.62176	0.00054159	Histone	0.216368	0.321429	8	10	PF3D7_0617800	FALSE	Cr	21.875	8	0	0	4	C6KT18	Histone H2A	0.670749	0	PF3D7_0617800-Cr-4	Plasmodium falciparum	274	PFF0860c	nucleus	0.527439		H2A	H2A-Cr-4	PF3D7_0617800-Cr-4
8835	-0.28	-0.83	0.05	0.52	0.36	0.13		T		4.83938	0	Histone	0.206638	0	1	10	PF3D7_0617800	FALSE	Ph	16	1	0	0	127	C6KT18	Histone H2A	0.650966	0	PF3D7_0617800-Ph-127	Plasmodium falciparum	0	PFF0860c	nucleus	0		H2A	H2A-Ph-127	PF3D7_0617800-Ph-127
8311	0.62	0.5	0.2	-0.18	-0.23	-0.42		K		3.04663	0.101163	Histone	0.328231	0.499109	34	8	PF3D7_0320900	FALSE	Ac	25.6176	34	0	0	153	O97320	Histone H2A.Z	0.813943	0	PF3D7_0320900-Ac-153	Plasmodium falciparum	196996	PFC0920w	nucleus	0.29378		H2A.Z	H2A.Z-Ac-153	PF3D7_0320900-Ac-153
8317	-1.28	-0.8	-0.42	0.25	0.55	0.24		K	7.05e-06	3.06218	0.115636	Histone	0.326565	0.418391	30	8	PF3D7_0320900	FALSE	Ac	23.4667	30	0	0	35	O97320	Histone H2A.Z	0.812529	0	PF3D7_0320900-Ac-35	Plasmodium falciparum	155112	PFC0920w	nucleus	0.268582	diff	H2A.Z	H2A.Z-Ac-35	PF3D7_0320900-Ac-35
8323	-0.65	-0.5	-0.31	0.16	0.35	0.29		K	2.48e-08	3.05699	0.0901362	Histone	0.327119	0.546237	31	8	PF3D7_0320900	FALSE	Ac	26.2258	31	0	0	30	O97320	Histone H2A.Z	0.813	0	PF3D7_0320900-Ac-30	Plasmodium falciparum	166124	PFC0920w	nucleus	0.297287	diff	H2A.Z	H2A.Z-Ac-30	PF3D7_0320900-Ac-30
8330	-0.07	-0.13	-0.12	0.06	0.07	0.27		K	1.38e-09	4.64249	6.375e-05	Histone	0.215402	0.672727	11	10	PF3D7_0320900	FALSE	Ac	22.5455	11	0	0	28	O97320	Histone H2A.Z	0.668865	0	PF3D7_0320900-Ac-28	Plasmodium falciparum	40	PFC0920w	nucleus	0.536797	diff	H2A.Z	H2A.Z-Ac-28	PF3D7_0320900-Ac-28
8333	0.37	0.36	0.16	-0.09	-0.12	-0.17		K	1.19e-05	3.04663	0.109922	Histone	0.328231	0.508021	34	8	PF3D7_0320900	FALSE	Ac	25.7647	34	0	0	19	O97320	Histone H2A.Z	0.813943	0	PF3D7_0320900-Ac-19	Plasmodium falciparum	201084	PFC0920w	nucleus	0.29547	diff	H2A.Z	H2A.Z-Ac-19	PF3D7_0320900-Ac-19
8339	-0.43	-0.26	-0.33	0.26	0.04	0.36		K	2.66e-05	4.58549	0.00013751	Histone	0.218079	0.641026	13	10	PF3D7_0320900	FALSE	Ac	26.7692	13	0	0	15	O97320	Histone H2A.Z	0.674046	0	PF3D7_0320900-Ac-15	Plasmodium falciparum	88	PFC0920w	nucleus	0.569558	diff	H2A.Z	H2A.Z-Ac-15	PF3D7_0320900-Ac-15
8041	0.33	0.38	0.12	-0.11	-0.19	-0.14		K		3.7772	0.00185658	Histone	0.264746	0.646667	25	9	PF3D7_1105100	FALSE	Ac	28.4	25	0	0	101	Q8IIV1	Histone H2B	0.747527	0	PF3D7_1105100-Ac-101	Plasmodium falciparum	11678	PF11_0062	nucleus	0.498246		H2B	H2B-Ac-101	PF3D7_1105100-Ac-101
8047	-1.02	-1.42	-1.77	0.12	0.59	-0.04		K		4.7513	6.608e-05	Histone	0.210469	0	2	10	PF3D7_1105100	FALSE	Hib	18.5	2	0	0	109	Q8IIV1	Histone H2B	0.658973	0	PF3D7_1105100-Hib-109	Plasmodium falciparum	36	PF11_0062	nucleus	0.530303		H2B	H2B-Hib-109	PF3D7_1105100-Hib-109
8051	-1.16	-0.69	-0.45	0.04	0.49	0.46		K	6.3e-09	3.78756	0.00116066	Histone	0.264022	0.696667	25	9	PF3D7_1105100	FALSE	Ac	28.84	25	0	0	11	Q8IIV1	Histone H2B	0.746585	0	PF3D7_1105100-Ac-11	Plasmodium falciparum	11188	PF11_0062	nucleus	0.515	diff	H2B	H2B-Ac-11	PF3D7_1105100-Ac-11
8058	-2.21	-1.63	-1.85	-0.14	1.87	-0.23		K		4.72539	1.8e-06	Histone	0.211623	0.666667	3	10	PF3D7_1105100	FALSE	Ub	25.6667	3	0	0	113	Q8IIV1	Histone H2B	0.661328	0	PF3D7_1105100-Ub-113	Plasmodium falciparum	2	PF11_0062	nucleus	0.777778		H2B	H2B-Ub-113	PF3D7_1105100-Ub-113
8060	0.31	0.42	0.33	-0.34	-0.34	-0.18		K		3.82902	0.00396473	Histone	0.261164	0.633987	18	9	PF3D7_1105100	FALSE	Hib	28.9444	18	0	0	39	Q8IIV1	Histone H2B	0.742817	0	PF3D7_1105100-Hib-39	Plasmodium falciparum	3482	PF11_0062	nucleus	0.534979		H2B	H2B-Hib-39	PF3D7_1105100-Hib-39
8067	-0.87	-0.85	-0.52	0.37	0.27	0.59		K		3.74611	0.00372821	Histone	0.266943	0.593548	31	9	PF3D7_1105100	FALSE	Cr	26.9677	31	0	0	19	Q8IIV1	Histone H2B	0.750353	0	PF3D7_1105100-Cr-19	Plasmodium falciparum	17648	PF11_0062	nucleus	0.473118		H2B	H2B-Cr-19	PF3D7_1105100-Cr-19
8189	0.03	-0.04	0	0.06	0.07	0.07		K	0.255	4.74093	1.362e-05	Histone	0.210929	0.6	5	10	PF3D7_1105100	FALSE	Ac	21	5	0	0	113	Q8IIV1	Histone H2B	0.659915	0	PF3D7_1105100-Ac-113	Plasmodium falciparum	8	PF11_0062	nucleus	0.636364		H2B	H2B-Ac-113	PF3D7_1105100-Ac-113
8428	-0.15	-0.21	-0.15	0.15	0.21	0.12		K	4.28e-07	3.7772	0.00754094	Histone	0.264746	0.636364	23	9	PF3D7_0714000	FALSE	Ac	28.3913	23	0	0	15	Q8IBV7	histone H2B variant	0.747527	0	PF3D7_0714000-Ac-15	Plasmodium falciparum	6680	PF07_0054	nucleus	0.488756	diff	H2B.Z	H2B.Z-Ac-15	PF3D7_0714000-Ac-15
8430	-0.46	-0.47	-0.23	0.23	0.26	0.26		K	3.84e-12	3.74611	0.00374983	Histone	0.266943	0.586207	30	9	PF3D7_0714000	FALSE	Ac	27.1	30	0	0	19	Q8IBV7	histone H2B variant	0.750353	0	PF3D7_0714000-Ac-19	Plasmodium falciparum	17606	PF07_0054	nucleus	0.467241	diff	H2B.Z	H2B.Z-Ac-19	PF3D7_0714000-Ac-19
8432	-0.56	-0.39	-0.28	0.18	0.34	0.21		K	0.000699	3.76684	0.00472288	Histone	0.265475	0.593846	26	9	PF3D7_0714000	FALSE	Ac	27.5	26	0	0	4	Q8IBV7	histone H2B variant	0.748469	0	PF3D7_0714000-Ac-4	Plasmodium falciparum	22958	PF07_0054	nucleus	0.474138	diff	H2B.Z	H2B.Z-Ac-4	PF3D7_0714000-Ac-4
8688	-1.32	-0.99	-1.56	0.12	1.81	0.3		K		4.82902	0	Histone	0.207082	0	1	10	PF3D7_0714000	FALSE	Ub	17	1	0	0	117	Q8IBV7	histone H2B variant	0.651908	0	PF3D7_0714000-Ub-117	Plasmodium falciparum	0	PF07_0054	nucleus	0		H2B.Z	H2B.Z-Ub-117	PF3D7_0714000-Ub-117
8871	-0.32	-0.19	-0.15	0.22	0.36	-0.06		K	0.00022	4.80311	0.0104198	Histone	0.208198	0	3	10	PF3D7_0714000	FALSE	Ac	7.66667	3	0	0	9	Q8IBV7	histone H2B variant	0.654263	0	PF3D7_0714000-Ac-9	Plasmodium falciparum	8028	PF07_0054	nucleus	0.392157	diff	H2B.Z	H2B.Z-Ac-9	PF3D7_0714000-Ac-9
7974	-0.34	-0.77	-0.29	0.02	0.25	0.53		K		3.84974	0.00339533	Histone	0.259758	0.65368	22	9	PF3D7_0610400	FALSE	Ac	27.6818	22	0	0	24	C6KSV0	Histone H3	0.740933	0	PF3D7_0610400-Ac-24	Plasmodium falciparum	11290	PFF0510w	nucleus	0.576705		H3	H3-Ac-24	PF3D7_0610400-Ac-24
7985	-0.25	-0.61	-0.29	0	0.19	0.54		K		4.60622	0.00036503	Histone	0.217098	0.6	15	10	PF3D7_0610400	FALSE	Ac	25.8667	15	0	0	19	C6KSV0	Histone H3	0.672162	0	PF3D7_0610400-Ac-19	Plasmodium falciparum	282	PFF0510w	nucleus	0.587879		H3	H3-Ac-19	PF3D7_0610400-Ac-19
7989	-0.31	-0.5	-0.24	-0.06	0.12	0.51		K	5.71e-09	4.6114	0.00010101	Histone	0.216854	0.67033	14	10	PF3D7_0610400	FALSE	Ac	27.3571	14	0	0	28	C6KSV0	Histone H3	0.671691	0	PF3D7_0610400-Ac-28	Plasmodium falciparum	80	PFF0510w	nucleus	0.621753	diff	H3	H3-Ac-28	PF3D7_0610400-Ac-28
7993	-1.23	-1.13	-0.56	0.29	0.58	0.33		K	3.48e-10	3.76684	0.00417086	Histone	0.265475	0.626984	28	9	PF3D7_0610400	FALSE	Ac	27.6429	28	0	0	10	C6KSV0	Histone H3	0.748469	0	PF3D7_0610400-Ac-10	Plasmodium falciparum	22732	PFF0510w	nucleus	0.484962	diff	H3	H3-Ac-10	PF3D7_0610400-Ac-10
8001	-1.9	-1.55	-0.15	1.3	0.98	-0.3		S	6.59e-10	3.97927	0.0146886	Histone	0.251302	0.0666667	6	9	PF3D7_0610400	FALSE	Ph	11	6	0	0	33	C6KSV0	Histone H3	0.729157	0	PF3D7_0610400-Ph-33	Plasmodium falciparum	8396	PFF0510w	nucleus	0.295238	diff	H3	H3-Ph-33	PF3D7_0610400-Ph-33
8004	-1.85	-1.95	-1.54	0.01	-0.06	1.84		S		3.8601	0.00158156	Histone	0.25906	0.684211	20	9	PF3D7_0610400	FALSE	Ph	28.1	20	0	0	58	C6KSV0	Histone H3	0.739991	0	PF3D7_0610400-Ph-58	Plasmodium falciparum	10800	PFF0510w	nucleus	0.585417		H3	H3-Ph-58	PF3D7_0610400-Ph-58
8010	-0.43	-0.78	-0.3	-0.04	0.44	0.45		K		3.82902	0.00405487	Histone	0.261164	0.644269	23	9	PF3D7_0610400	FALSE	Hib	28.2609	23	0	0	80	C6KSV0	Histone H3	0.742817	0	PF3D7_0610400-Hib-80	Plasmodium falciparum	12714	PFF0510w	nucleus	0.554135		H3	H3-Hib-80	PF3D7_0610400-Hib-80
8017	-1.25	-1.13	-0.55	0.3	0.58	0.31		K	1.78e-10	3.76684	0.00417086	Histone	0.265475	0.626984	28	9	PF3D7_0610400	FALSE	Ac	27.6429	28	0	0	15	C6KSV0	Histone H3	0.748469	0	PF3D7_0610400-Ac-15	Plasmodium falciparum	22732	PFF0510w	nucleus	0.484962	diff	H3	H3-Ac-15	PF3D7_0610400-Ac-15
8870	0.43	0.37	0.27	-0.64	-0.41	0.28		K		5.79793	0	Histone	0.172475	0	1	11	PF3D7_0610400	FALSE	Hib	3	1	0	0	28	C6KSV0	Histone H3	0.563825	0	PF3D7_0610400-Hib-28	Plasmodium falciparum	0	PFF0510w	nucleus	0		H3	H3-Hib-28	PF3D7_0610400-Hib-28
8097	-0.6	-0.66	-0.46	-0.03	0.19	0.64		K	1.59e-10	3.83938	0.00332124	Histone	0.260459	0.623188	24	9	PF3D7_0617900	FALSE	Ac	27.0833	24	0	0	28	C6KT19	histone H3 variant	0.741875	0	PF3D7_0617900-Ac-28	Plasmodium falciparum	20316	PFF0865w	nucleus	0.564236	diff	H3.3	H3.3-Ac-28	PF3D7_0617900-Ac-28
8103	-0.12	-0.18	-0.14	0.06	0.06	0.19		K	0.698	3.85492	0.00254063	Histone	0.259409	0.647619	21	9	PF3D7_0617900	FALSE	Ac	27.4762	21	0	0	37	C6KT19	histone H3 variant	0.740462	0	PF3D7_0617900-Ac-37	Plasmodium falciparum	16236	PFF0865w	nucleus	0.572421		H3.3	H3.3-Ac-37	PF3D7_0617900-Ac-37
8109	-1.24	-0.83	-0.55	0.23	0.56	0.33		K	8.71e-07	3.76166	0.00838614	Histone	0.26584	0.554023	30	9	PF3D7_0617900	FALSE	Ac	25.8333	30	0	0	15	C6KT19	histone H3 variant	0.74894	0	PF3D7_0617900-Ac-15	Plasmodium falciparum	28674	PFF0865w	nucleus	0.46131	diff	H3.3	H3.3-Ac-15	PF3D7_0617900-Ac-15
8116	-0.61	-0.25	0.07	0.61	0.24	0.62		S	5.5e-09	3.90155	0.00176507	Histone	0.256308	0.472727	11	9	PF3D7_0617900	FALSE	Ph	25	11	0	0	29	C6KT19	histone H3 variant	0.736222	0	PF3D7_0617900-Ph-29	Plasmodium falciparum	8226	PFF0865w	nucleus	0.539526	diff	H3.3	H3.3-Ph-29	PF3D7_0617900-Ph-29
8120	-0.32	-0.75	-0.28	0.02	0.19	0.55		K		3.88083	0.00222019	Histone	0.257677	0.602941	17	9	PF3D7_0617900	FALSE	Ac	25.8235	17	0	0	19	C6KT19	histone H3 variant	0.738106	0	PF3D7_0617900-Ac-19	Plasmodium falciparum	8404	PFF0865w	nucleus	0.549437		H3.3	H3.3-Ac-19	PF3D7_0617900-Ac-19
8124	-2.33	-2.35	-1.36	-0.19	-0.15	2.12		S		3.86528	0.00246983	Histone	0.258713	0.631579	19	9	PF3D7_0617900	FALSE	Ph	27.5789	19	0	0	58	C6KT19	histone H3 variant	0.73952	0	PF3D7_0617900-Ph-58	Plasmodium falciparum	16172	PFF0865w	nucleus	0.574561		H3.3	H3.3-Ph-58	PF3D7_0617900-Ph-58
8130	-0.55	-0.89	-0.38	0.11	0.31	0.52		K		3.80311	0.00694899	Histone	0.262943	0.613757	28	9	PF3D7_0617900	FALSE	Ac	26.9643	28	0	0	24	C6KT19	histone H3 variant	0.745172	0	PF3D7_0617900-Ac-24	Plasmodium falciparum	25210	PFF0865w	nucleus	0.528711		H3.3	H3.3-Ac-24	PF3D7_0617900-Ac-24
8136	-1.24	-0.83	-0.55	0.23	0.56	0.33		K	8.71e-07	3.76166	0.00838614	Histone	0.26584	0.554023	30	9	PF3D7_0617900	FALSE	Ac	25.8333	30	0	0	10	C6KT19	histone H3 variant	0.74894	0	PF3D7_0617900-Ac-10	Plasmodium falciparum	28674	PFF0865w	nucleus	0.46131	diff	H3.3	H3.3-Ac-10	PF3D7_0617900-Ac-10
7975	-0.38	-0.34	-0.4	0.07	0.24	0.36		K		3.76684	0.0152502	Histone	0.265475	0.497326	34	9	PF3D7_1105000	FALSE	Hib	24.0588	34	0	0	80	Q8IIV2	Histone H4	0.748469	0	PF3D7_1105000-Hib-80	Plasmodium falciparum	29898	PF11_0061	nucleus	0.471165		H4	H4-Hib-80	PF3D7_1105000-Hib-80
7977	-0.47	-0.46	-0.29	0.21	0.23	0.3		K	4.03e-08	3.75648	0.00282911	Histone	0.266207	0.5625	32	9	PF3D7_1105000	FALSE	Ac	25.875	32	0	0	9	Q8IIV2	Histone H4	0.749411	0	PF3D7_1105000-Ac-9	Plasmodium falciparum	17220	PF11_0061	nucleus	0.470455	diff	H4	H4-Ac-9	PF3D7_1105000-Ac-9
7979	-0.75	-0.68	-0.35	0.21	0.25	0.43		K	3.71e-08	3.74093	0.00338315	Histone	0.267313	0.529412	35	9	PF3D7_1105000	FALSE	Ac	25	35	0	0	13	Q8IIV2	Histone H4	0.750824	0	PF3D7_1105000-Ac-13	Plasmodium falciparum	17456	PF11_0061	nucleus	0.454545	diff	H4	H4-Ac-13	PF3D7_1105000-Ac-13
7981	-0.67	-0.65	-0.35	0.22	0.21	0.44		K	1.17e-10	3.74611	0.00513494	Histone	0.266943	0.527629	34	9	PF3D7_1105000	FALSE	Ac	25.2353	34	0	0	17	Q8IIV2	Histone H4	0.750353	0	PF3D7_1105000-Ac-17	Plasmodium falciparum	28422	PF11_0061	nucleus	0.458824	diff	H4	H4-Ac-17	PF3D7_1105000-Ac-17
7983	-0.33	-0.37	-0.25	0.15	0.17	0.32		K	3.2e-06	3.74611	0.00689546	Histone	0.266943	0.534759	34	9	PF3D7_1105000	FALSE	Ac	25.2353	34	0	0	6	Q8IIV2	Histone H4	0.750353	0	PF3D7_1105000-Ac-6	Plasmodium falciparum	33956	PF11_0061	nucleus	0.458824	diff	H4	H4-Ac-6	PF3D7_1105000-Ac-6
7996	0.31	0.37	0.15	0.03	-0.32	-0.08		K		3.8342	0.01246	Histone	0.260811	0.617647	17	9	PF3D7_1105000	FALSE	Ac	25.7647	17	0	0	78	Q8IIV2	Histone H4	0.742346	0	PF3D7_1105000-Ac-78	Plasmodium falciparum	6586	PF11_0061	nucleus	0.476035		H4	H4-Ac-78	PF3D7_1105000-Ac-78
8002	0.36	0.18	-0.09	-0.34	-0.24	0.24		K		4.97409	0	Histone	0.201042	0	1	10	PF3D7_1105000	FALSE	Cr	6	1	0	0	78	Q8IIV2	Histone H4	0.638719	0	PF3D7_1105000-Cr-78	Plasmodium falciparum	0	PF11_0061	nucleus	0		H4	H4-Cr-78	PF3D7_1105000-Cr-78
8049	0.13	0.11	0.23	-0.14	-0.14	-0.12		K		4.7513	0.00014274	Histone	0.210469	0	3	10	PF3D7_1105000	FALSE	Hib	14.3333	3	0	0	78	Q8IIV2	Histone H4	0.658973	0	PF3D7_1105000-Hib-78	Plasmodium falciparum	62	PF11_0061	nucleus	0.606061		H4	H4-Hib-78	PF3D7_1105000-Hib-78
8780	0.44	0.49	0.28	-0.08	-0.28	-0.31		K		3.73057	0.00386278	histone related enzyme	0.268056	0.537815	35	9	PF3D7_1008000	FALSE	Ac	25.4	35	0	0	1049	Q8IJW3	Histone deacetylase	0.751766	0	PF3D7_1008000-Ac-1049	Plasmodium falciparum	12264	PF10_0078	nucleus	0.445614		HDA2	HDA2-Ac-1049	PF3D7_1008000-Ac-1049
8782	0.44	0.49	0.28	-0.08	-0.28	-0.31		K		3.73057	0.00386278	histone related enzyme	0.268056	0.537815	35	9	PF3D7_1008000	FALSE	Ac	25.4	35	0	0	1051	Q8IJW3	Histone deacetylase	0.751766	0	PF3D7_1008000-Ac-1051	Plasmodium falciparum	12264	PF10_0078	nucleus	0.445614		HDA2	HDA2-Ac-1051	PF3D7_1008000-Ac-1051
8784	0.44	0.49	0.28	-0.08	-0.28	-0.31		K		3.73057	0.00386278	histone related enzyme	0.268056	0.537815	35	9	PF3D7_1008000	FALSE	Ac	25.4	35	0	0	1050	Q8IJW3	Histone deacetylase	0.751766	0	PF3D7_1008000-Ac-1050	Plasmodium falciparum	12264	PF10_0078	nucleus	0.445614		HDA2	HDA2-Ac-1050	PF3D7_1008000-Ac-1050
8787	-1.31	-0.85	-0.08	0.8	0.65	0.27		S		3.84974	0.00148675	histone related enzyme	0.259758	0.675	16	9	PF3D7_1008000	FALSE	Ph	27.0625	16	0	0	151	Q8IJW3	Histone deacetylase	0.740933	0	PF3D7_1008000-Ph-151	Plasmodium falciparum	666	PF10_0078	nucleus	0.520433		HDA2	HDA2-Ph-151	PF3D7_1008000-Ph-151
8289	0.42	0.17	0.12	0.03	-0.21	-0.31		K		3.84974	0.00064322	histone related enzyme	0.259758	0.733333	15	9	PF3D7_1118600	FALSE	Ac	30.5333	15	0	0	167	Q8III2	Histone acetyltransferase	0.740933	0	PF3D7_1118600-Ac-167	Plasmodium falciparum	8294	PF11_0192	cytoplasm	0.565432		MYST	MYST-Ac-167	PF3D7_1118600-Ac-167
8292	0.42	0.17	0.12	0.03	-0.21	-0.31		K		3.84974	0.00064322	histone related enzyme	0.259758	0.733333	15	9	PF3D7_1118600	FALSE	Ac	30.5333	15	0	0	172	Q8III2	Histone acetyltransferase	0.740933	0	PF3D7_1118600-Ac-172	Plasmodium falciparum	8294	PF11_0192	cytoplasm	0.565432		MYST	MYST-Ac-172	PF3D7_1118600-Ac-172
8819	-1.58	-1	-0.03	0.95	0.79	0.32		S		4.78756	0.0184699	Splicing factor	0.208874	0.321429	8	8	PF3D7_0422500	FALSE	Ph	7	8	0	0	570	Q8IFP1	Pre-mRNA-splicing helicase BRR2, putative	0.655676	0	PF3D7_0422500-Ph-570	Plasmodium falciparum	23486	PFD1060w	cytoplasm	0.421875		BRR2	BRR2-Ph-570	PF3D7_0422500-Ph-570
8821	-1.58	-1	-0.03	0.95	0.79	0.32		S		4.78756	0.0184699	Splicing factor	0.208874	0.321429	8	8	PF3D7_0422500	FALSE	Ph	7	8	0	0	572	Q8IFP1	Pre-mRNA-splicing helicase BRR2, putative	0.655676	0	PF3D7_0422500-Ph-572	Plasmodium falciparum	23486	PFD1060w	cytoplasm	0.421875		BRR2	BRR2-Ph-572	PF3D7_0422500-Ph-572
8823	-2.29	-1.28	-0.14	0.93	0.99	0.56		S	8.27e-10	4.87047	0.00074975	Splicing factor	0.205319	0.6	6	8	PF3D7_0422500	FALSE	Ph	8.33333	6	0	0	603	Q8IFP1	Pre-mRNA-splicing helicase BRR2, putative	0.648139	0	PF3D7_0422500-Ph-603	Plasmodium falciparum	1108	PFD1060w	cytoplasm	0.555556	diff	BRR2	BRR2-Ph-603	PF3D7_0422500-Ph-603
8621	-1.83	-0.73	0.19	0.92	0.47	0.44		S		4.81347	0.0412194	Splicing factor	0.20775	0.290909	11	8	PF3D7_0405400	FALSE	Ph	5.36364	11	0	0	888	Q8I1X5	Pre-mRNA-processing-splicing factor 8, putative	0.653321	0	PF3D7_0405400-Ph-888	Plasmodium falciparum	26566	PFD0265w	cytoplasm	0.384615		PRPF8	PRPF8-Ph-888	PF3D7_0405400-Ph-888
8747	0.52	0.5	0.25	-0.1	-0.3	-0.35		K		4.89637	0.00068228	Splicing factor	0.204233	0.5	5	8	PF3D7_0924700	FALSE	Ac	7.8	5	0	0	524	Q8I2R0	Splicing factor 3A subunit 3, putative	0.645784	0	PF3D7_0924700-Ac-524	Plasmodium falciparum	1098	PFI1215w	cytoplasm	0.709091		SF3A3	SF3A3-Ac-524	PF3D7_0924700-Ac-524
8882	-1.56	-0.58	0	1.03	0.91	-0.52		S		5.67876	0.00863937	Splicing factor	0.176095	0	3	9	PF3D7_0308900	FALSE	Ph	8.33333	3	0	0	148	O77327	Splicing factor 3B subunit 1, putative	0.574658	0	PF3D7_0308900-Ph-148	Plasmodium falciparum	9186	PFC0375c	plasma membrane	0.52381		SF3B1	SF3B1-Ph-148	PF3D7_0308900-Ph-148
8884	-1.56	-0.58	0	1.03	0.91	-0.52		S		5.67876	0.00863937	Splicing factor	0.176095	0	3	9	PF3D7_0308900	FALSE	Ph	8.33333	3	0	0	146	O77327	Splicing factor 3B subunit 1, putative	0.574658	0	PF3D7_0308900-Ph-146	Plasmodium falciparum	9186	PFC0375c	plasma membrane	0.52381		SF3B1	SF3B1-Ph-146	PF3D7_0308900-Ph-146
8620	-1.31	-0.95	-0.19	0.62	0.67	0.78		S		4.82902	0.00097187	Splicing factor	0.207082	0.607143	8	8	PF3D7_1234800	FALSE	Ph	7.75	8	0	0	870	Q8I574	Splicing factor 3B subunit 3, putative	0.651908	0	PF3D7_1234800-Ph-870	Plasmodium falciparum	1206	PFL1680w	cytoplasm	0.455882		SF3B3	SF3B3-Ph-870	PF3D7_1234800-Ph-870
8623	-3.12	-1.75	-0.31	0.72	0.78	0.74		S		4.8342	0.00024932	Splicing factor	0.20686	0.619048	7	8	PF3D7_1234800	FALSE	Ph	8	7	0	0	210	Q8I574	Splicing factor 3B subunit 3, putative	0.651437	0	PF3D7_1234800-Ph-210	Plasmodium falciparum	104	PFL1680w	cytoplasm	0.470588		SF3B3	SF3B3-Ph-210	PF3D7_1234800-Ph-210
8703	-1.29	-1.06	-0.26	0.69	0.7	0.81		S		6.9171	0.00029672	Splicing factor	0.144569	0	3	10	PF3D7_0517300	FALSE	Ph	4.66667	3	0	0	265	Q8I3T5	Serine/arginine-rich splicing factor 1	0.462082	0	PF3D7_0517300-Ph-265	Plasmodium falciparum	66	PFE0865c	nucleus	0.611111		SR1	SR1-Ph-265	PF3D7_0517300-Ph-265
8710	-0.53	-0.64	-0.07	0.54	0.44	0.59		S		6.92746	0.00012362	Splicing factor	0.144353	0	2	10	PF3D7_0517300	FALSE	Ph	5	2	0	0	263	Q8I3T5	Serine/arginine-rich splicing factor 1	0.46114	0	PF3D7_0517300-Ph-263	Plasmodium falciparum	30	PFE0865c	nucleus	0.666667		SR1	SR1-Ph-263	PF3D7_0517300-Ph-263
8704	-2.02	-1.76	0	0.94	0.72	0.85		S		5.96373	0.019992	Splicing factor	0.16768	0	5	9	PF3D7_0503300	FALSE	Ph	3	5	0	0	26	Q8I468	Serine/arginine-rich splicing factor 12	0.548752	0	PF3D7_0503300-Ph-26	Plasmodium falciparum	32984	PFE0160c	nucleus	0.5		SRSF12	SRSF12-Ph-26	PF3D7_0503300-Ph-26
8706	-2.29	-2.11	-0.69	0.61	0.98	1.19		S		5.97409	0.0141049	Splicing factor	0.167389	0	5	9	PF3D7_0503300	FALSE	Ph	2.6	5	0	0	258	Q8I468	Serine/arginine-rich splicing factor 12	0.54781	0	PF3D7_0503300-Ph-258	Plasmodium falciparum	32980	PFE0160c	nucleus	0.533333		SRSF12	SRSF12-Ph-258	PF3D7_0503300-Ph-258
8708	-1.3	-1.08	-0.08	1.05	0.76	0.01		S		5.97409	0.0171922	Splicing factor	0.167389	0	4	9	PF3D7_0503300	FALSE	Ph	3.25	4	0	0	150	Q8I468	Serine/arginine-rich splicing factor 12	0.54781	0	PF3D7_0503300-Ph-150	Plasmodium falciparum	27464	PFE0160c	nucleus	0.5625		SRSF12	SRSF12-Ph-150	PF3D7_0503300-Ph-150
8721	-1.72	-0.78	0.02	1.18	0.86	-0.18		S		7.92228	1.799e-05	Splicing factor	0.126226	0	2	11	PF3D7_0503300	FALSE	Ph	3	2	0	0	151	Q8I468	Serine/arginine-rich splicing factor 12	0.370702	0	PF3D7_0503300-Ph-151	Plasmodium falciparum	2	PFE0160c	nucleus	1		SRSF12	SRSF12-Ph-151	PF3D7_0503300-Ph-151
8715	-1.78	-1.07	0.01	1.1	0.91	0.04		S	9.75e-17	6.93782	0.00517685	Splicing factor	0.144137	0	3	10	PF3D7_1022400	FALSE	Ph	3.66667	3	0	0	369	Q8IJI0	Pre-mRNA splicing factor, putative	0.460198	0	PF3D7_1022400-Ph-369	Plasmodium falciparum	11008	PF10_0217	nucleus	0.666667	diff	SRSF4	SRSF4-Ph-369	PF3D7_1022400-Ph-369
8717	-1.79	-1.06	0.01	1.08	0.92	0.04		S	1.25e-15	6.93782	0.00517685	Splicing factor	0.144137	0	3	10	PF3D7_1022400	FALSE	Ph	3.66667	3	0	0	368	Q8IJI0	Pre-mRNA splicing factor, putative	0.460198	0	PF3D7_1022400-Ph-368	Plasmodium falciparum	11008	PF10_0217	nucleus	0.666667	diff	SRSF4	SRSF4-Ph-368	PF3D7_1022400-Ph-368
8719	-2.12	-1.29	-0.23	0.66	1.06	0.8		S		5.02073	0.0639939	Splicing factor	0.199174	0	4	8	PF3D7_1022400	FALSE	Ph	5.25	4	0	0	197	Q8IJI0	Pre-mRNA splicing factor, putative	0.63448	0	PF3D7_1022400-Ph-197	Plasmodium falciparum	87722	PF10_0217	nucleus	0.425		SRSF4	SRSF4-Ph-197	PF3D7_1022400-Ph-197
8724	-1.69	-1.06	-0.51	-0.1	0.56	1.56		S		5.07254	0.00773694	Splicing factor	0.19714	0	2	8	PF3D7_1022400	FALSE	Ph	6	2	0	0	319	Q8IJI0	Pre-mRNA splicing factor, putative	0.629769	0	PF3D7_1022400-Ph-319	Plasmodium falciparum	16428	PF10_0217	nucleus	0.625		SRSF4	SRSF4-Ph-319	PF3D7_1022400-Ph-319
8726	-0.53	-0.64	-0.18	0.03	0.51	1.01		S		5.07254	0.00773694	Splicing factor	0.19714	0	2	8	PF3D7_1022400	FALSE	Ph	6	2	0	0	388	Q8IJI0	Pre-mRNA splicing factor, putative	0.629769	0	PF3D7_1022400-Ph-388	Plasmodium falciparum	16428	PF10_0217	nucleus	0.625		SRSF4	SRSF4-Ph-388	PF3D7_1022400-Ph-388
8734	-1	-1.15	-1	-0.07	0.36	1.2		S		5.10363	0	Splicing factor	0.195939	0	1	8	PF3D7_1022400	FALSE	Ph	7	1	0	0	213	Q8IJI0	Pre-mRNA splicing factor, putative	0.626943	0	PF3D7_1022400-Ph-213	Plasmodium falciparum	0	PF10_0217	nucleus	0		SRSF4	SRSF4-Ph-213	PF3D7_1022400-Ph-213
8739	-4.06	-1.61	-0.04	1.06	0.84	0.06		S		6.02591	0.0335998	Splicing factor	0.16595	0	9	9	PF3D7_1119300	FALSE	Ph	1.88889	9	0	0	240	Q8IIH4	Splicing factor U2AF small subunit, putative	0.543099	0	PF3D7_1119300-Ph-240	Plasmodium falciparum	54040	PF11_0200	cytoplasm	0.296296		U2AF1	U2AF1-Ph-240	PF3D7_1119300-Ph-240
8738	-1.04	-0.75	-0.16	0.71	0.71	0.49		S	5.08e-12	7.02073	0	Splicing factor	0.142435	0	1	10	PF3D7_1468800	FALSE	Ph	9	1	0	0	246	Q8IKE9	Splicing factor U2AF large subunit, putative	0.452661	0	PF3D7_1468800-Ph-246	Plasmodium falciparum	0	PF14_0656	nucleus	0	diff	U2AF2	U2AF2-Ph-246	PF3D7_1468800-Ph-246
8741	-1.06	-0.76	-0.15	0.59	0.8	0.5		S	2.92e-11	7.02073	0	Splicing factor	0.142435	0	1	10	PF3D7_1468800	FALSE	Ph	9	1	0	0	244	Q8IKE9	Splicing factor U2AF large subunit, putative	0.452661	0	PF3D7_1468800-Ph-244	Plasmodium falciparum	0	PF14_0656	nucleus	0	diff	U2AF2	U2AF2-Ph-244	PF3D7_1468800-Ph-244
9311	0.7	0.54	0.18	-0.3	-0.29	-0.47		K	7.5e-08	5.80829	0	Transcription factor	0.172168	0	1	9	PF3D7_1014600	FALSE	Ac	11	1	0	0	1684	Q8IJP9	ADA2-like protein	0.562883	0	PF3D7_1014600-Ac-1684	Plasmodium falciparum	0	PF10_0143	nucleus	0	diff	ADA2	ADA2-Ac-1684	PF3D7_1014600-Ac-1684
9313	0.7	0.54	0.18	-0.3	-0.29	-0.47		K	7.5e-08	5.80829	0	Transcription factor	0.172168	0	1	9	PF3D7_1014600	FALSE	Ac	11	1	0	0	1685	Q8IJP9	ADA2-like protein	0.562883	0	PF3D7_1014600-Ac-1685	Plasmodium falciparum	0	PF10_0143	nucleus	0	diff	ADA2	ADA2-Ac-1685	PF3D7_1014600-Ac-1685
9315	0.7	0.54	0.18	-0.3	-0.29	-0.47		K	7.5e-08	5.80829	0	Transcription factor	0.172168	0	1	9	PF3D7_1014600	FALSE	Ac	11	1	0	0	1682	Q8IJP9	ADA2-like protein	0.562883	0	PF3D7_1014600-Ac-1682	Plasmodium falciparum	0	PF10_0143	nucleus	0	diff	ADA2	ADA2-Ac-1682	PF3D7_1014600-Ac-1682
9080	-1.4	-1.54	-0.24	0.86	0.77	0.66		S	7.87e-12	4.79275	0.00515436	Transcription factor	0.208649	0.333333	3	9	PF3D7_0613800	FALSE	Ph	4	3	0	0	697	C6KSY0	Transcription factor with AP2 domain(S)	0.655205	0	PF3D7_0613800-Ph-697	Plasmodium falciparum	4208	PFF0670w	cytoplasm	0.52381	diff	ApiAP2	ApiAP2-Ph-697	PF3D7_0613800-Ph-697
9082	-1.4	-1.54	-0.24	0.86	0.77	0.66		S	7.87e-12	4.79275	0.00515436	Transcription factor	0.208649	0.333333	3	9	PF3D7_0613800	FALSE	Ph	4	3	0	0	698	C6KSY0	Transcription factor with AP2 domain(S)	0.655205	0	PF3D7_0613800-Ph-698	Plasmodium falciparum	4208	PFF0670w	cytoplasm	0.52381	diff	ApiAP2	ApiAP2-Ph-698	PF3D7_0613800-Ph-698
8527	-1.71	-0.72	0.06	0.96	0.53	0.45		S		3.52332	0.0128224	Transcription factor	0.283824	0.0714286	8	8	PF3D7_0318200	FALSE	Ph	10.75	8	0	0	2299	O77375	DNA-directed RNA polymerase subunit	0.770608	0	PF3D7_0318200-Ph-2299	Plasmodium falciparum	21864	PFC0805w	nucleus	0.210938		RPB1	RPB1-Ph-2299	PF3D7_0318200-Ph-2299
8532	-1.2	-1.09	-0.31	0.82	0.95	0.46		S		3.24352	0.0715701	Transcription factor	0.308307	0.025641	13	8	PF3D7_0318200	FALSE	Ph	17.5385	13	0	0	1720	O77375	DNA-directed RNA polymerase subunit	0.796043	0	PF3D7_0318200-Ph-1720	Plasmodium falciparum	131708	PFC0805w	nucleus	0.226611		RPB1	RPB1-Ph-1720	PF3D7_0318200-Ph-1720
8528	-1.43	-0.94	0.06	0.96	0.82	0.18		S		4.21244	3.376e-05	Transcription factor	0.237392	0.666667	3	9	PF3D7_0303300	FALSE	Ph	8.33333	3	0	0	55	O77315	DNA-directed RNA polymerases I, II, and III subunit RPABC2, putative	0.70796	0	PF3D7_0303300-Ph-55	Plasmodium falciparum	32	PFC0155c	cytoplasm	0.555556		RPB6	RPB6-Ph-55	PF3D7_0303300-Ph-55
8530	-1.3	-0.95	0.07	0.95	0.79	0.18		S		4.21244	3.376e-05	Transcription factor	0.237392	0.666667	3	9	PF3D7_0303300	FALSE	Ph	8.33333	3	0	0	50	O77315	DNA-directed RNA polymerases I, II, and III subunit RPABC2, putative	0.70796	0	PF3D7_0303300-Ph-50	Plasmodium falciparum	32	PFC0155c	cytoplasm	0.555556		RPB6	RPB6-Ph-50	PF3D7_0303300-Ph-50
8536	-1.13	-0.65	0.15	1	0.66	0.03		S		4.20725	5.176e-05	Transcription factor	0.237685	0.666667	4	9	PF3D7_0610900	FALSE	Ph	6.75	4	0	0	42	C6KSV4	Transcription elongation factor SPT5, putative	0.708431	0	PF3D7_0610900-Ph-42	Plasmodium falciparum	34	PFF0535c	nucleus	0.45		SPT5	SPT5-Ph-42	PF3D7_0610900-Ph-42
8863	-1.11	-0.87	-0.76	0.3	0.2	1.33		T	4.23e-09	3.66839	0.0330831	Transcription factor	0.272599	0.2	6	7	PF3D7_0209800	FALSE	Ph	12.6667	6	0	0	54	Q9TY94	ATP-dependent RNA helicase UAP56	0.757419	0	PF3D7_0209800-Ph-54	Plasmodium falciparum	49162	UAP56	cytoplasm,nucleus	0.324561	diff	UAP56	UAP56-Ph-54	PF3D7_0209800-Ph-54
8865	-0.47	-0.43	-0.08	0.35	0.3	0.83		S		3.25907	0.234124	Transcription factor	0.306836	0.111111	9	6	PF3D7_0209800	FALSE	Ph	12.8889	9	0	0	48	Q9TY94	ATP-dependent RNA helicase UAP56	0.79463	0	PF3D7_0209800-Ph-48	Plasmodium falciparum	222060	UAP56	cytoplasm,nucleus	0.230453		UAP56	UAP56-Ph-48	PF3D7_0209800-Ph-48
8867	-1.12	-0.66	-0.43	0.04	0.15	1.42		S	4.48e-12	4.10363	0.0113009	Transcription factor	0.243687	0.166667	4	7	PF3D7_0209800	FALSE	Ph	14.5	4	0	0	240	Q9TY94	ATP-dependent RNA helicase UAP56	0.717852	0	PF3D7_0209800-Ph-240	Plasmodium falciparum	14144	UAP56	cytoplasm,nucleus	0.411765	diff	UAP56	UAP56-Ph-240	PF3D7_0209800-Ph-240
8517	-2.23	-1.59	-0.42	0.69	0.8	0.42		S		4.07772	0	Translation initiation factor	0.245235	1	2	8	PF3D7_1212700	FALSE	Ph	11.5	2	0	0	1355	Q8I5S6	Eukaryotic translation initiation factor 3 subunit A	0.720207	0	PF3D7_1212700-Ph-1355	Plasmodium falciparum	0	PFL0625c	cytoplasm	0.766667		EIF3A	EIF3A-Ph-1355	PF3D7_1212700-Ph-1355
8090	-1.06	-1.38	-0.25	0.81	0.82	0.51		S		3.15026	0.0323484	Translation initiation factor	0.317434	0.257576	12	7	PF3D7_1206200	FALSE	Ph	11.9167	12	0	0	560	Q8I5Y3	Eukaryotic translation initiation factor 3 subunit C	0.804522	0	PF3D7_1206200-Ph-560	Plasmodium falciparum	10660	PFL0310c	cytoplasm,nucleus	0.213636		EIF3C	EIF3C-Ph-560	PF3D7_1206200-Ph-560
8091	-0.5	-0.61	-0.14	0.55	0.45	0.47		S	9.64e-10	3.2228	0.0105272	Translation initiation factor	0.310289	0.363636	11	7	PF3D7_1007900	FALSE	Ph	17.1818	11	0	0	542	Q8IJW4	Eukaryotic translation initiation factor 3 subunit D	0.797927	0	PF3D7_1007900-Ph-542	Plasmodium falciparum	11432	PF10_0077	cytoplasm	0.277126	diff	EIF3D	EIF3D-Ph-542	PF3D7_1007900-Ph-542
8603	-0.6	-0.42	0.34	0.51	0.36	0.25		K		3.17098	0.0202868	Translation initiation factor	0.315359	0.384615	14	7	PF3D7_1468700	FALSE	Ub	13.7143	14	0	0	137	Q8IKF0	Eukaryotic initiation factor 4A	0.802638	0	PF3D7_1468700-Ub-137	Plasmodium falciparum	22780	H45	nucleus	0.267507		eIF4A	eIF4A-Ub-137	PF3D7_1468700-Ub-137
8606	-0.48	-0.48	-0.08	0.39	0.18	0.57		T		3.12435	0.0178618	Translation initiation factor	0.320066	0.367647	17	7	PF3D7_1468700	FALSE	Ph	16.7059	17	0	0	129	Q8IKF0	Eukaryotic initiation factor 4A	0.806877	0	PF3D7_1468700-Ph-129	Plasmodium falciparum	31088	H45	nucleus	0.249342		eIF4A	eIF4A-Ph-129	PF3D7_1468700-Ph-129
9307	-1.42	-0.81	-0.18	1.05	0.52	0.63		S		4.14508	0	Translation initiation factor	0.24125	0	1	8	PF3D7_1019000	FALSE	Ph	12	1	0	0	1440	Q8IJL2	Eukaryotic translation initiation factor subunit eIF2A, putative	0.714084	0	PF3D7_1019000-Ph-1440	Plasmodium falciparum	0	PF10_0183	cytoplasm	0		eIF2A	PF3D7_1019000-Ph-1440	PF3D7_1019000-Ph-1440
9309	-1.41	-1.5	-0.4	0.92	1.09	0.19		S		4.14508	0	Translation initiation factor	0.24125	0	1	8	PF3D7_1019000	FALSE	Ph	12	1	0	0	1024	Q8IJL2	Eukaryotic translation initiation factor subunit eIF2A, putative	0.714084	0	PF3D7_1019000-Ph-1024	Plasmodium falciparum	0	PF10_0183	cytoplasm	0		eIF2A	PF3D7_1019000-Ph-1024	PF3D7_1019000-Ph-1024
8149	-0.88	-1.06	-0.41	0.17	0.18	1.22		S		3.34197	0.0353735	Elongation factor	0.299225	0.433333	21	6	PF3D7_1451100	FALSE	Ph	15.7619	21	0	0	392	Q8IKW5	Elongation factor 2	0.787094	0	PF3D7_1451100-Ph-392	Plasmodium falciparum	47516	PF14_0486	cytoplasm	0.303114		eEF2	eEF2-Ph-392	PF3D7_1451100-Ph-392
8151	-0.66	-0.64	-0.53	0.55	0.38	0.14		K		3.38342	0.0206532	Elongation factor	0.295559	0.378788	12	8	PF3D7_1451100	FALSE	Hib	14.4167	12	0	0	595	Q8IKW5	Elongation factor 2	0.783325	0	PF3D7_1451100-Hib-595	Plasmodium falciparum	8918	PF14_0486	cytoplasm	0.268868		eEF2	eEF2-Hib-595	PF3D7_1451100-Hib-595
8153	-0.55	-0.84	0.06	0.59	0.36	0.51		S		2.88601	0.119001	Elongation factor	0.346499	0.363636	22	6	PF3D7_1451100	FALSE	Ph	17.0455	22	0	0	476	Q8IKW5	Elongation factor 2	0.828545	0	PF3D7_1451100-Ph-476	Plasmodium falciparum	109378	PF14_0486	cytoplasm	0.240077		eEF2	eEF2-Ph-476	PF3D7_1451100-Ph-476
8155	-0.58	-0.45	-0.11	0.37	0.3	0.12		K	8.11e-06	3.12953	0.00924991	Elongation factor	0.319536	0.444444	18	7	PF3D7_1451100	FALSE	Cr	16.2222	18	0	0	260	Q8IKW5	Elongation factor 2	0.806406	0	PF3D7_1451100-Cr-260	Plasmodium falciparum	4870	PF14_0486	cytoplasm	0.265938	diff	eEF2	eEF2-Cr-260	PF3D7_1451100-Cr-260
8159	-0.4	-0.87	-0.62	0.3	0	1.17		S		3.87047	0.00784987	Elongation factor	0.258367	0.377778	10	7	PF3D7_1451100	FALSE	Ph	13.7	10	0	0	48	Q8IKW5	Elongation factor 2	0.739049	0	PF3D7_1451100-Ph-48	Plasmodium falciparum	8256	PF14_0486	cytoplasm	0.334146		eEF2	eEF2-Ph-48	PF3D7_1451100-Ph-48
8171	0.09	0.39	0.11	-0.1	-0.18	-0.18		K	0.000621	3.81865	0.00324361	Elongation factor	0.261872	0.380952	7	8	PF3D7_1451100	FALSE	Hib	12.2857	7	0	0	302	Q8IKW5	Elongation factor 2	0.743759	0	PF3D7_1451100-Hib-302	Plasmodium falciparum	4774	PF14_0486	cytoplasm	0.292517	diff	eEF2	eEF2-Hib-302	PF3D7_1451100-Hib-302
8474	-1.07	-0.83	-1.17	0.34	0.48	0.18		K		3.92746	0.00226256	Elongation factor	0.254617	0.533333	6	8	PF3D7_1451100	FALSE	Hib	15.1667	6	0	0	260	Q8IKW5	Elongation factor 2	0.733867	0	PF3D7_1451100-Hib-260	Plasmodium falciparum	1814	PF14_0486	cytoplasm	0.394737		eEF2	eEF2-Hib-260	PF3D7_1451100-Hib-260
8218	-0.7	-0.55	-0.21	0.34	0.33	0.74		S		3.14508	0.00965245	Elongation factor	0.317957	0.447619	15	7	PF3D7_0913200	FALSE	Ph	18.6667	15	0	0	164	Q8I320	Elongation factor 1-beta	0.804993	0	PF3D7_0913200-Ph-164	Plasmodium falciparum	22774	PfEF-1beta	cytoplasm	0.301075		EF-1β	EF-1β-Ph-164	PF3D7_0913200-Ph-164
9046	0.15	0.27	0.21	-0.22	-0.07	-0.01		K	0.0345	4.37824	0	Elongation factor	0.228402	0	1	9	PF3D7_0913200	FALSE	Hib	12	1	0	0	51	Q8I320	Elongation factor 1-beta	0.692887	0	PF3D7_0913200-Hib-51	Plasmodium falciparum	0	PfEF-1beta	cytoplasm	0		EF-1β	EF-1β-Hib-51	PF3D7_0913200-Hib-51
8202	-1.97	-1.46	-0.22	1.02	0.9	0.52		S	1.25e-10	2.65285	0.417097	Elongation factor	0.376953	0.266667	31	7	PF3D7_1338300	FALSE	Ph	17.7097	31	0	0	240	Q8IDV0	Elongation factor 1-gamma, putative	0.849741	0	PF3D7_1338300-Ph-240	Plasmodium falciparum	622246	PF13_0214	cytoplasm	0.172359	diff	EF-1γ	EF-1γ-Ph-240	PF3D7_1338300-Ph-240
8276	0.43	0.4	0.11	-0.11	-0.03	-0.27		K		3.18653	0.0135783	Elongation factor	0.313821	0.464052	18	7	PF3D7_1357000	FALSE	Ub	19.9444	18	0	0	364	Q8I0P6	Elongation factor 1-alpha	0.801225	0	PF3D7_1357000-Ub-364	Plasmodium falciparum	36498	PF13_0304	cytoplasm	0.321685		EF-1 α	PF3D7_1357000-Ub-364	PF3D7_1357000-Ub-364
8278	0.3	0.23	0.08	-0.24	-0.14	-0.06		K		3.1399	0.0224342	Elongation factor	0.318482	0.330882	17	7	PF3D7_1357000	FALSE	Cr	15.5294	17	0	0	282	Q8I0P6	Elongation factor 1-alpha	0.805464	0	PF3D7_1357000-Cr-282	Plasmodium falciparum	50746	PF13_0304	cytoplasm	0.251688		EF-1 α	PF3D7_1357000-Cr-282	PF3D7_1357000-Cr-282
8280	1.08	0.8	-0.3	-0.37	-0.41	0.01		K		3.4456	0.0103982	Elongation factor	0.290226	0.333333	10	8	PF3D7_1357000	FALSE	Ub	13	10	0	0	41	Q8I0P6	Elongation factor 1-alpha	0.777673	0	PF3D7_1357000-Ub-41	Plasmodium falciparum	21598	PF13_0304	cytoplasm	0.278261		EF-1 α	PF3D7_1357000-Ub-41	PF3D7_1357000-Ub-41
8282	0.22	0.31	-0.03	-0.1	-0.12	-0.1		K		3.11917	0.0128876	Elongation factor	0.320598	0.380952	15	7	PF3D7_1357000	FALSE	Cr	18.9333	15	0	0	41	Q8I0P6	Elongation factor 1-alpha	0.807348	0	PF3D7_1357000-Cr-41	Plasmodium falciparum	34398	PF13_0304	cytoplasm	0.277451		EF-1 α	PF3D7_1357000-Cr-41	PF3D7_1357000-Cr-41
8284	0.22	0.31	0.08	-0.07	-0.08	-0.12		K		3.11399	0.0264337	Elongation factor	0.321131	0.391813	19	7	PF3D7_1357000	FALSE	Ub	19.5263	19	0	0	394	Q8I0P6	Elongation factor 1-alpha	0.807819	0	PF3D7_1357000-Ub-394	Plasmodium falciparum	64350	PF13_0304	cytoplasm	0.289866		EF-1 α	PF3D7_1357000-Ub-394	PF3D7_1357000-Ub-394
8286	1.03	0.8	-0.22	-0.49	-0.48	-0.21		K	0.132	3.12435	0.0349879	Elongation factor	0.320066	0.286765	17	7	PF3D7_1357000	FALSE	Ub	15.1176	17	0	0	44	Q8I0P6	Elongation factor 1-alpha	0.806877	0	PF3D7_1357000-Ub-44	Plasmodium falciparum	57816	PF13_0304	cytoplasm	0.240038		EF-1 α	PF3D7_1357000-Ub-44	PF3D7_1357000-Ub-44
8565	0.63	0.44	0.38	-0.12	-0.32	-0.45		K	0.245	3.15544	0.0440318	Elongation factor	0.316913	0.298246	19	7	PF3D7_1357000	FALSE	Ub	16.7895	19	0	0	316	Q8I0P6	Elongation factor 1-alpha	0.804051	0	PF3D7_1357000-Ub-316	Plasmodium falciparum	49092	PF13_0304	cytoplasm	0.264829		EF-1 α	PF3D7_1357000-Ub-316	PF3D7_1357000-Ub-316
8567	0.57	0.41	0.45	-0.04	-0.3	-0.39		K	8.37e-05	3.56477	0.0141111	Elongation factor	0.280523	0.296703	14	7	PF3D7_1357000	FALSE	Ub	16.1429	14	0	0	378	Q8I0P6	Elongation factor 1-alpha	0.766839	0	PF3D7_1357000-Ub-378	Plasmodium falciparum	13748	PF13_0304	cytoplasm	0.330357	diff	EF-1 α	PF3D7_1357000-Ub-378	PF3D7_1357000-Ub-378
8569	-3.64	-2.81	-2.69	-0.18	-0.6	2.03		S		3.6943	0.00231782	Elongation factor	0.270687	0.5	12	7	PF3D7_1357000	FALSE	Ph	18.25	12	0	0	363	Q8I0P6	Elongation factor 1-alpha	0.755064	0	PF3D7_1357000-Ph-363	Plasmodium falciparum	11122	PF13_0304	cytoplasm	0.424419		EF-1 α	PF3D7_1357000-Ph-363	PF3D7_1357000-Ph-363
8571	-0.94	-0.97	-0.85	0.19	0.1	1.52		S		3.72539	0.00213824	Elongation factor	0.268428	0.454545	11	7	PF3D7_1357000	FALSE	Ph	17.3636	11	0	0	313	Q8I0P6	Elongation factor 1-alpha	0.752237	0	PF3D7_1357000-Ph-313	Plasmodium falciparum	9930	PF13_0304	cytoplasm	0.423503		EF-1 α	PF3D7_1357000-Ph-313	PF3D7_1357000-Ph-313
8573	-2.16	-1.73	-1.42	0.02	0.18	1.75		S		3.58031	0.004594	Elongation factor	0.279305	0.43956	14	7	PF3D7_1357000	FALSE	Ph	18.4286	14	0	0	385	Q8I0P6	Elongation factor 1-alpha	0.765426	0	PF3D7_1357000-Ph-385	Plasmodium falciparum	15928	PF13_0304	cytoplasm	0.368571		EF-1 α	PF3D7_1357000-Ph-385	PF3D7_1357000-Ph-385
8584	0.08	0.25	0.05	-0.05	-0.05	-0.09		K		3.75648	0.00122028	Elongation factor	0.266207	0.6	5	7	PF3D7_1357000	FALSE	Cr	13.6	5	0	0	159	Q8I0P6	Elongation factor 1-alpha	0.749411	0	PF3D7_1357000-Cr-159	Plasmodium falciparum	1562	PF13_0304	cytoplasm	0.367568		EF-1 α	PF3D7_1357000-Cr-159	PF3D7_1357000-Cr-159
8594	-0.38	-0.43	-0.6	0.48	0.03	0.5		K	8.64e-06	4.27979	0	Elongation factor	0.233656	1	3	7	PF3D7_1357000	FALSE	Hib	18.6667	3	0	0	178	Q8I0P6	Elongation factor 1-alpha	0.701837	0	PF3D7_1357000-Hib-178	Plasmodium falciparum	0	PF13_0304	cytoplasm	0.666667	diff	EF-1 α	PF3D7_1357000-Hib-178	PF3D7_1357000-Hib-178
8659	-0.57	-0.1	0.31	0.31	0.52	-0.21		S		5.09326	0	Ribosomal protein	0.196338	0	1	9	PF3D7_1130200	FALSE	Ph	3	1	0	0	283	Q8II61	60S acidic ribosomal protein P0	0.627885	0	PF3D7_1130200-Ph-283	Plasmodium falciparum	0	PF11_0313	cytoplasm	0		PfP0	PfP0-Ph-283	PF3D7_1130200-Ph-283
8035	-0.93	-0.71	-0.35	0.46	0.5	0.96		S		3.12435	0.0126045	Ribosomal protein	0.320066	0.509881	23	7	PF3D7_1460700	FALSE	Ph	18.2174	23	0	0	98	Q8IKM5	60S ribosomal protein L27	0.806877	0	PF3D7_1460700-Ph-98	Plasmodium falciparum	29720	PF14_0579	cytoplasm	0.298646		RPL27	RPL27-Ph-98	PF3D7_1460700-Ph-98
8750	-0.94	-1	-0.59	0.58	0.38	1.1		S		3.73575	0.00058963	Ribosomal protein	0.267684	0.654545	11	7	PF3D7_1142500	FALSE	Ph	20.0909	11	0	0	45	Q8IHU0	60S ribosomal protein L28	0.751295	0	PF3D7_1142500-Ph-45	Plasmodium falciparum	482	PF11_0437	nucleus	0.456612		RPL28	RPL28-Ph-45	PF3D7_1142500-Ph-45
8752	-0.95	-1.13	-0.58	0.33	0.41	1.28		S	3.33e-07	3.76684	2.907e-05	Ribosomal protein	0.265475	0.892857	8	7	PF3D7_1142500	FALSE	Ph	21.5	8	0	0	98	Q8IHU0	60S ribosomal protein L28	0.748469	0	PF3D7_1142500-Ph-98	Plasmodium falciparum	12	PF11_0437	nucleus	0.52439	diff	RPL28	RPL28-Ph-98	PF3D7_1142500-Ph-98
8754	-1.68	-1.56	-0.85	1.15	0.71	0.7		S	7.61e-09	3.71503	0.00137529	Ribosomal protein	0.269177	0.577778	10	7	PF3D7_1142500	FALSE	Ph	19.8	10	0	0	54	Q8IHU0	60S ribosomal protein L28	0.753179	0	PF3D7_1142500-Ph-54	Plasmodium falciparum	1174	PF11_0437	nucleus	0.45	diff	RPL28	RPL28-Ph-54	PF3D7_1142500-Ph-54
8027	-1.31	-1.25	-0.18	0.51	0.52	1.05		S		3.07254	0.0178889	Ribosomal protein	0.325464	0.44709	28	7	PF3D7_1027800	FALSE	Ph	17.7143	28	0	0	292	Q8IJC6	60S ribosomal protein L3	0.811587	0	PF3D7_1027800-Ph-292	Plasmodium falciparum	30386	PF10_0272	cytoplasm	0.272527		RPL3	RPL3-Ph-292	PF3D7_1027800-Ph-292
8088	-1.63	-0.9	-0.12	1.17	0.74	0.27		S		3.38342	0.00302787	Ribosomal protein	0.295559	0.56044	14	8	PF3D7_1027800	FALSE	Ph	15	14	0	0	360	Q8IJC6	60S ribosomal protein L3	0.783325	0	PF3D7_1027800-Ph-360	Plasmodium falciparum	2258	PF10_0272	cytoplasm	0.306122		RPL3	RPL3-Ph-360	PF3D7_1027800-Ph-360
8024	-1	-0.88	-0.76	0.6	0.39	1.25		S	1.94e-12	3.31088	0.0530465	Ribosomal protein	0.302034	0.363077	26	6	PF3D7_0507100	FALSE	Ph	14.6923	26	0	0	318	Q8I431	60S ribosomal protein L4	0.78992	0	PF3D7_0507100-Ph-318	Plasmodium falciparum	77362	PFE0350c	cytoplasm	0.267133	diff	RPL4	RPL4-Ph-318	PF3D7_0507100-Ph-318
8077	-0.47	-0.22	-0.08	0.34	0.16	0.03		K		3.4456	0.00082278	Ribosomal protein	0.290226	0.755556	10	8	PF3D7_0317600	FALSE	Hib	16.9	10	0	0	32	O77381	40S ribosomal protein S11, putative	0.777673	0	PF3D7_0317600-Hib-32	Plasmodium falciparum	1324	PFC0775w	cytoplasm	0.375556		RPS11	RPS11-Hib-32	PF3D7_0317600-Hib-32
8924	-0.13	-0.14	-0.22	0.25	0.13	0.02		K	0.011	4.32124	4.814e-05	Ribosomal protein	0.231415	0	2	9	PF3D7_0307100	FALSE	Hib	9	2	0	0	30	O97249	40S ribosomal protein S12	0.698069	0	PF3D7_0307100-Hib-30	Plasmodium falciparum	16	PFC0295c	cytoplasm	0.615385		RPS12	RPS12-Hib-30	PF3D7_0307100-Hib-30
8029	-0.06	-0.32	0.06	0.26	0.22	0.42		S		3.56477	0.0104095	Ribosomal protein	0.280523	0.419118	17	7	PF3D7_1358800	FALSE	Ph	16	17	0	0	147	Q8IDB0	40S ribosomal protein S15	0.766839	0	PF3D7_1358800-Ph-147	Plasmodium falciparum	26484	PF13_0316	nucleus	0.32		RPS15	RPS15-Ph-147	PF3D7_1358800-Ph-147
8143	-1.57	-1.62	-0.14	1.34	0.87	-0.36		S		3.46114	0.00023158	Ribosomal protein	0.288922	0.805556	9	8	PF3D7_1358800	FALSE	Ph	16.5556	9	0	0	13	Q8IDB0	40S ribosomal protein S15	0.77626	0	PF3D7_1358800-Ph-13	Plasmodium falciparum	130	PF13_0316	nucleus	0.385013		RPS15	RPS15-Ph-13	PF3D7_1358800-Ph-13
8038	-0.03	-0.12	0.06	0.3	-0.02	-0.13		K		6.2228	0	Ribosomal protein	0.160699	1	2	10	PF3D7_0422400	FALSE	Hib	2.5	2	0	0	46	Q8IFP2	40S ribosomal protein S19	0.5252	0	PF3D7_0422400-Hib-46	Plasmodium falciparum	0	PFD1055w	cytoplasm	0.833333		RPS19	RPS19-Hib-46	PF3D7_0422400-Hib-46
8163	-0.18	-0.25	0.11	0.25	0.13	0.04		K		3.29534	0.0416047	Ribosomal protein	0.303459	0.533333	10	7	PF3D7_1421200	FALSE	Ac	15.5	10	0	0	85	Q8ILN8	40S ribosomal protein S25	0.791333	0	PF3D7_1421200-Ac-85	Plasmodium falciparum	12858	PF14_0205	mitochondria	0.366667		RPS25	RPS25-Ac-85	PF3D7_1421200-Ac-85
8658	-0.82	-0.21	0.31	0.39	0.62	-0.01		S		4.09845	0.010371	Ribosomal protein	0.243995	0	3	8	PF3D7_1308300	FALSE	Ph	9.33333	3	0	0	76	Q8IEN2	40S ribosomal protein S27	0.718323	0	PF3D7_1308300-Ph-76	Plasmodium falciparum	5846	PF13_0045	extracellular	0.520833		RPS27	RPS27-Ph-76	PF3D7_1308300-Ph-76
8076	-1.37	-0.88	-0.27	0.87	0.51	0.66		S	2.39e-08	3.11917	0.00761862	Ribosomal protein	0.320598	0.508772	19	7	PF3D7_0322900	FALSE	Ph	18.8421	19	0	0	249	O97313	40S ribosomal protein S3a	0.807348	0	PF3D7_0322900-Ph-249	Plasmodium falciparum	11108	PFC1020c	nucleus	0.289879	diff	RPS3A	RPS3A-Ph-249	PF3D7_0322900-Ph-249
8093	0.45	0.44	0.1	-0.12	-0.09	-0.34		K		3.12953	0.0117638	Ribosomal protein	0.319536	0.510823	22	7	PF3D7_0322900	FALSE	Ac	18.2727	22	0	0	45	O97313	40S ribosomal protein S3a	0.806406	0	PF3D7_0322900-Ac-45	Plasmodium falciparum	28666	PFC1020c	nucleus	0.299553		RPS3A	RPS3A-Ac-45	PF3D7_0322900-Ac-45
8025	0.28	0.18	0.06	-0.06	-0.07	-0.29		K		3.73575	6.38e-05	Ribosomal protein	0.267684	0.866667	10	7	PF3D7_1142600	FALSE	Cr	20.4	10	0	0	16	Q8IHT9	60S ribosomal protein L35ae, Putative	0.751295	0	PF3D7_1142600-Cr-16	Plasmodium falciparum	38	PF11_0438	mitochondria	0.497561			PF3D7_1142600-Cr-16	PF3D7_1142600-Cr-16
8030	0.89	0.86	0.4	-0.47	-0.68	-0.64		K		3.08808	0.0207878	Ribosomal protein	0.323825	0.424615	26	7	PF3D7_1004000	FALSE	Ac	17.2308	26	0	0	164	Q8IJZ7	60S ribosomal protein L13, putative	0.810174	0	PF3D7_1004000-Ac-164	Plasmodium falciparum	30468	PF10_0043	cytoplasm	0.265089			PF3D7_1004000-Ac-164	PF3D7_1004000-Ac-164
8036	-0.81	-1.19	-0.56	0.13	0.33	0.97		S		3.57513	0.00437537	Ribosomal protein	0.27971	0.51462	19	7	PF3D7_1441200	FALSE	Ph	16.9474	19	0	0	14	Q8IL58	60S ribosomal protein L1, putative	0.765897	0	PF3D7_1441200-Ph-14	Plasmodium falciparum	10398	PF14_0391	cytoplasm	0.345865			PF3D7_1441200-Ph-14	PF3D7_1441200-Ph-14
8039	-0.11	-0.36	-0.01	0.41	0.06	-0.23		K		5.23316	0.0206174	Ribosomal protein	0.191089	0.333333	3	9	PF3D7_1004000	FALSE	Hib	2	3	0	0	170	Q8IJZ7	60S ribosomal protein L13, putative	0.615167	0	PF3D7_1004000-Hib-170	Plasmodium falciparum	6200	PF10_0043	cytoplasm	0.555556			PF3D7_1004000-Hib-170	PF3D7_1004000-Hib-170
8073	0.25	0.37	0.38	-0.17	-0.26	-0.17		K		3.88601	0.00058782	Ribosomal protein	0.257333	0.5	8	8	PF3D7_1003500	FALSE	Ub	15	8	0	0	13	Q8IK02	40S ribosomal protein S20e, putative	0.737635	0	PF3D7_1003500-Ub-13	Plasmodium falciparum	288	PF10_0038	cytoplasm	0.357143			PF3D7_1003500-Ub-13	PF3D7_1003500-Ub-13
8084	-0.28	-0.41	-0.12	0.74	0.03	-0.53		K		6.2228	0	Ribosomal protein	0.160699	1	2	10	PF3D7_1342000	FALSE	Hib	2.5	2	0	0	229	Q8IDR9	40S ribosomal protein S6	0.5252	0	PF3D7_1342000-Hib-229	Plasmodium falciparum	0	PF13_0228	cytoplasm	0.833333			PF3D7_1342000-Hib-229	PF3D7_1342000-Hib-229
8086	-1.45	-1.47	-0.51	0.93	1.02	0.54		S	3.69e-11	3.12435	0.0110293	Ribosomal protein	0.320066	0.450216	22	7	PF3D7_1351400	FALSE	Ph	17	22	0	0	163	Q8IDI5	60S ribosomal protein L17, putative	0.806877	0	PF3D7_1351400-Ph-163	Plasmodium falciparum	9112	PF13_0268	cytoplasm	0.278689	diff		PF3D7_1351400-Ph-163	PF3D7_1351400-Ph-163
8095	-1.51	-0.99	-0.97	0.39	0.26	1.51		S		3.59067	0.00478146	Ribosomal protein	0.278499	0.526316	20	7	PF3D7_1465900	FALSE	Ph	16.35	20	0	0	84	Q8IKH8	40S ribosomal protein S3	0.764484	0	PF3D7_1465900-Ph-84	Plasmodium falciparum	18904	PF14_0627	cytoplasm	0.347872			PF3D7_1465900-Ph-84	PF3D7_1465900-Ph-84
8206	0.06	0.19	0.09	0.22	-0.14	-0.18		K	0.826	6.09845	0	Ribosomal protein	0.163976	0	1	10	PF3D7_0517000	FALSE	Hib	2	1	0	0	126	Q8I3T8	60S ribosomal protein L12, putative	0.536505	0	PF3D7_0517000-Hib-126	Plasmodium falciparum	0	PFE0850c	cytoplasm	0			PF3D7_0517000-Hib-126	PF3D7_0517000-Hib-126
8207	0.16	0.17	0.14	0.13	-0.13	-0.19		K		5.10363	0.0103627	Ribosomal protein	0.195939	0	2	9	PF3D7_1414300	FALSE	Hib	2	2	0	0	141	Q8ILV2	60S ribosomal protein L10, putative	0.626943	0	PF3D7_1414300-Hib-141	Plasmodium falciparum	4682	PF14_0141	nucleus	0.5			PF3D7_1414300-Hib-141	PF3D7_1414300-Hib-141
8220	-0.13	-0.36	0.17	0.68	0.06	0.07		K		4.25907	0.0307642	Ribosomal protein	0.234793	0	2	8	PF3D7_1323100	FALSE	Ub	6.5	2	0	0	30	Q8IE85	60S ribosomal protein L6, putative	0.703721	0	PF3D7_1323100-Ub-30	Plasmodium falciparum	9294	PF13_0129	cytoplasm	0.5			PF3D7_1323100-Ub-30	PF3D7_1323100-Ub-30
8229	-0.07	-0.86	-0.14	0.29	0.25	0.19		S		4.45596	0	Ribosomal protein	0.224419	1	3	8	PF3D7_1414300	FALSE	Ph	9.66667	3	0	0	219	Q8ILV2	60S ribosomal protein L10, putative	0.685822	0	PF3D7_1414300-Ph-219	Plasmodium falciparum	0	PF14_0141	nucleus	0.508772			PF3D7_1414300-Ph-219	PF3D7_1414300-Ph-219
8238	0.33	0.27	0.11	0.15	-0.19	-0.24		K		4.11917	0.0206297	Ribosomal protein	0.242767	0	3	8	PF3D7_0306900	FALSE	Hib	11.6667	3	0	0	50	O97248	40S ribosomal protein S23, putative	0.716439	0	PF3D7_0306900-Hib-50	Plasmodium falciparum	9372	PFC0290w	nucleus	0.561404			PF3D7_0306900-Hib-50	PF3D7_0306900-Hib-50
9093	-1.44	-1.12	-0.81	0.46	0.32	1.41		T	9.98e-12	5.21762	0	Nucleic acid binding protein	0.191658	0	1	8	PF3D7_0814200	FALSE	Ph	4	1	0	0	129	Q8IAX8	DNA/RNA-binding protein Alba 1	0.61658	0	PF3D7_0814200-Ph-129	Plasmodium falciparum	0	PF08_0074	cytoplasm	0	diff	ALBA1	ALBA1-Ph-129	PF3D7_0814200-Ph-129
8950	-1.75	-1.06	0.06	1.1	1	-0.1		S	5.61e-13	1.3	0.135185	Nucleic acid binding protein	0.769231	0	7	2	PF3D7_1346300	FALSE	Ph	3.85714	7	0	0	4	Q8IDN4	DNA/RNA-binding protein Alba 2	0.9	0	PF3D7_1346300-Ph-4	Plasmodium falciparum	54	MAL13P1.233	cytoplasm	0.952381	diff	ALBA2	ALBA2-Ph-4	PF3D7_1346300-Ph-4
8952	-2.16	-1.32	-0.13	0.97	0.98	0.56		S	2.1e-11	1.5	0.0833333	Nucleic acid binding protein	0.666667	0	6	3	PF3D7_1346300	FALSE	Ph	4	6	0	0	98	Q8IDN4	DNA/RNA-binding protein Alba 2	0.833333	0	PF3D7_1346300-Ph-98	Plasmodium falciparum	30	MAL13P1.233	cytoplasm	1	diff	ALBA2	ALBA2-Ph-98	PF3D7_1346300-Ph-98
8954	-1.61	-1.09	-0.04	0.96	0.9	0.28		S	1.4e-10	1.3	0.135185	Nucleic acid binding protein	0.769231	0	7	2	PF3D7_1346300	FALSE	Ph	3.85714	7	0	0	7	Q8IDN4	DNA/RNA-binding protein Alba 2	0.9	0	PF3D7_1346300-Ph-7	Plasmodium falciparum	54	MAL13P1.233	cytoplasm	0.952381	diff	ALBA2	ALBA2-Ph-7	PF3D7_1346300-Ph-7
8956	-1.63	-0.83	0.07	1.04	0.96	-0.1		T		1.3	0.135185	Nucleic acid binding protein	0.769231	0	7	2	PF3D7_1346300	FALSE	Ph	3.85714	7	0	0	9	Q8IDN4	DNA/RNA-binding protein Alba 2	0.9	0	PF3D7_1346300-Ph-9	Plasmodium falciparum	54	MAL13P1.233	cytoplasm	0.952381		ALBA2	ALBA2-Ph-9	PF3D7_1346300-Ph-9
8949	-1.69	-0.79	0.26	1.12	0.62	0.02		S		1.6	0.0243386	Nucleic acid binding protein	0.625	0	4	2	PF3D7_1006200	FALSE	Ph	6.75	4	0	0	8	Q8IJX8	DNA/RNA-binding protein Alba 3	0.8	0	PF3D7_1006200-Ph-8	Plasmodium falciparum	18	PF10_0063	cytoplasm	0.958333		ALBA3	ALBA3-Ph-8	PF3D7_1006200-Ph-8
8958	-2.01	-1.35	0.32	1.29	0.65	-0.82		T		1.8	0.00952381	Nucleic acid binding protein	0.555556	0	3	3	PF3D7_1006200	FALSE	Ph	7	3	0	0	4	Q8IJX8	DNA/RNA-binding protein Alba 3	0.733333	0	PF3D7_1006200-Ph-4	Plasmodium falciparum	6	PF10_0063	cytoplasm	1		ALBA3	ALBA3-Ph-4	PF3D7_1006200-Ph-4
8962	-1.83	-0.68	0.33	1.13	0.64	-0.29		S	2.12e-11	1.6	0.0243386	Nucleic acid binding protein	0.625	0	4	2	PF3D7_1006200	FALSE	Ph	6.75	4	0	0	3	Q8IJX8	DNA/RNA-binding protein Alba 3	0.8	0	PF3D7_1006200-Ph-3	Plasmodium falciparum	18	PF10_0063	cytoplasm	0.958333	diff	ALBA3	ALBA3-Ph-3	PF3D7_1006200-Ph-3
9094	-1.24	-0.84	-0.69	0.72	0.41	1.1		S	4.3e-10	4.2228	0.0110157	Nucleic acid binding protein	0.23681	0	4	7	PF3D7_1347500	FALSE	Ph	5	4	0	0	119	Q8IDM3	DNA/RNA-binding protein Alba 4	0.707018	0	PF3D7_1347500-Ph-119	Plasmodium falciparum	6028	MAL13P1.237	nucleus	0.5	diff	ALBA4	ALBA4-Ph-119	PF3D7_1347500-Ph-119
8732	-1.53	-1.27	-0.73	0.4	0.45	1.45		S	2.28e-14	4.10881	0.118711	Nucleic acid binding protein	0.24338	0	7	7	PF3D7_1006800	FALSE	Ph	4	7	0	0	92	Q8IJX3	RNA binding protein, putative	0.717381	0	PF3D7_1006800-Ph-92	Plasmodium falciparum	142774	PF10_0068	nucleus	0.272727	diff	GBP2	GBP2-Ph-92	PF3D7_1006800-Ph-92
9203	-1.7	-0.91	-0.35	0.64	0.5	1.06		S		4.49223	0.00165647	Nucleic acid binding protein	0.222607	0	4	9	PF3D7_0916700	FALSE	Ph	10.5	4	0	0	95	Q8I2Y5	RNA-binding protein musashi, putative	0.682525	0	PF3D7_0916700-Ph-95	Plasmodium falciparum	1190	PFI0820c	nucleus	0.475		HoMu	HoMu-Ph-95	PF3D7_0916700-Ph-95
9205	-0.71	-0.37	0.03	0.14	0.22	0.98		S	9.02e-13	4.91192	6e-06	Nucleic acid binding protein	0.203587	0	2	9	PF3D7_0916700	FALSE	Ph	9	2	0	0	82	Q8I2Y5	RNA-binding protein musashi, putative	0.644371	0	PF3D7_0916700-Ph-82	Plasmodium falciparum	2	PFI0820c	nucleus	1	diff	HoMu	HoMu-Ph-82	PF3D7_0916700-Ph-82
9207	-1.27	-1.07	-0.23	1.02	0.79	-0.12		S		4.64767	1.003e-05	Nucleic acid binding protein	0.215162	0	2	9	PF3D7_0916700	FALSE	Ph	11.5	2	0	0	42	Q8I2Y5	RNA-binding protein musashi, putative	0.668394	0	PF3D7_0916700-Ph-42	Plasmodium falciparum	6	PFI0820c	nucleus	0.875		HoMu	HoMu-Ph-42	PF3D7_0916700-Ph-42
9209	-1.38	-0.86	0	0.8	0.81	0.44		S		4.52332	0.00014138	Nucleic acid binding protein	0.221077	0	3	9	PF3D7_0916700	FALSE	Ph	12	3	0	0	34	Q8I2Y5	RNA-binding protein musashi, putative	0.679699	0	PF3D7_0916700-Ph-34	Plasmodium falciparum	154	PFI0820c	nucleus	0.647059		HoMu	HoMu-Ph-34	PF3D7_0916700-Ph-34
9212	-1.35	-0.41	0.13	0.8	0.61	0.15		S	2.04e-10	4.64767	1.003e-05	Nucleic acid binding protein	0.215162	0	2	9	PF3D7_0916700	FALSE	Ph	11.5	2	0	0	24	Q8I2Y5	RNA-binding protein musashi, putative	0.668394	0	PF3D7_0916700-Ph-24	Plasmodium falciparum	6	PFI0820c	nucleus	0.875	diff	HoMu	HoMu-Ph-24	PF3D7_0916700-Ph-24
9214	-1.22	-0.83	-0.16	0.93	0.77	0.42		S	5.94e-13	4.52332	0.00014138	Nucleic acid binding protein	0.221077	0	3	9	PF3D7_0916700	FALSE	Ph	12	3	0	0	89	Q8I2Y5	RNA-binding protein musashi, putative	0.679699	0	PF3D7_0916700-Ph-89	Plasmodium falciparum	154	PFI0820c	nucleus	0.647059	diff	HoMu	HoMu-Ph-89	PF3D7_0916700-Ph-89
9015	-1.11	-0.52	0.09	0.91	0.61	0.11		S	3.05e-06	4.50777	0.0722705	Nucleic acid binding protein	0.221839	0.0476191	7	8	PF3D7_0623100	FALSE	Ph	3	7	0	0	262	C6KT67	Nuclear polyadenylated RNA-binding protein NAB2,putative	0.681112	0	PF3D7_0623100-Ph-262	Plasmodium falciparum	73056	PFF1110c	nucleus	0.207792	diff	NAB2	NAB2-Ph-262	PF3D7_0623100-Ph-262
8663	-2.8	-1.11	-0.25	0.99	0.88	0.37		S		3.7513	0.0172022	Nucleic acid binding protein	0.266575	0.0909091	11	8	PF3D7_1224300	FALSE	Ph	7.63636	11	0	0	276	Q8I5H4	Polyadenylate-binding protein	0.749882	0	PF3D7_1224300-Ph-276	Plasmodium falciparum	56208	PFL1170w	nucleus	0.247649		PABP1	PABP1-Ph-276	PF3D7_1224300-Ph-276
8668	-0.81	-0.89	0.13	0.59	0.59	0.22		S		3.68912	0.0225419	Nucleic acid binding protein	0.271067	0.0909091	12	8	PF3D7_1224300	FALSE	Ph	9.5	12	0	0	408	Q8I5H4	Polyadenylate-binding protein	0.755535	0	PF3D7_1224300-Ph-408	Plasmodium falciparum	69118	PFL1170w	nucleus	0.252315		PABP1	PABP1-Ph-408	PF3D7_1224300-Ph-408
8671	0.78	0.62	0.17	-0.31	-0.49	-0.44		K	7.35e-09	3.60104	0.024086	Nucleic acid binding protein	0.277698	0.0641026	13	8	PF3D7_1224300	FALSE	Ac	12.8462	13	0	0	113	Q8I5H4	Polyadenylate-binding protein	0.763542	0	PF3D7_1224300-Ac-113	Plasmodium falciparum	61932	PFL1170w	nucleus	0.27972	diff	PABP1	PABP1-Ac-113	PF3D7_1224300-Ac-113
8888	-2.12	-1.49	-1.05	0.5	0.12	1.71		S		3.92746	0.0071308	Nucleic acid binding protein	0.254617	0.138889	9	8	PF3D7_1224300	FALSE	Ph	12.3333	9	0	0	114	Q8I5H4	Polyadenylate-binding protein	0.733867	0	PF3D7_1224300-Ph-114	Plasmodium falciparum	19032	PFL1170w	nucleus	0.375		PABP1	PABP1-Ph-114	PF3D7_1224300-Ph-114
8892	-0.95	-0.69	-0.44	0.29	0.19	1.22		S		3.92746	0.0071308	Nucleic acid binding protein	0.254617	0.138889	9	8	PF3D7_1224300	FALSE	Ph	12.3333	9	0	0	101	Q8I5H4	Polyadenylate-binding protein	0.733867	0	PF3D7_1224300-Ph-101	Plasmodium falciparum	19032	PFL1170w	nucleus	0.375		PABP1	PABP1-Ph-101	PF3D7_1224300-Ph-101
8664	-1.09	-0.78	-0.02	0.79	0.74	0.03		S		3.23316	0.0693795	Nucleic acid binding protein	0.309295	0.238095	7	8	PF3D7_1107300	FALSE	Ph	14.2857	7	0	0	1970	Q8IIS9	Polyadenylate-binding protein-interacting protein 1, putative	0.796985	0	PF3D7_1107300-Ph-1970	Plasmodium falciparum	73446	PF11_0086	cytoplasm	0.27451		PAIP1	PAIP1-Ph-1970	PF3D7_1107300-Ph-1970
8666	-2.19	-0.82	0.02	1.08	0.89	0.08		S	2.59e-12	3.31088	0.0512152	Nucleic acid binding protein	0.302034	0.3	5	8	PF3D7_1107300	FALSE	Ph	15	5	0	0	1659	Q8IIS9	Polyadenylate-binding protein-interacting protein 1, putative	0.78992	0	PF3D7_1107300-Ph-1659	Plasmodium falciparum	61308	PF11_0086	cytoplasm	0.336364	diff	PAIP1	PAIP1-Ph-1659	PF3D7_1107300-Ph-1659
8984	-0.49	-0.24	0.39	0.55	0.4	-0.09		S		4.1658	0	Nucleic acid binding protein	0.24005	0	1	8	PF3D7_1107300	FALSE	Ph	14	1	0	0	1508	Q8IIS9	Polyadenylate-binding protein-interacting protein 1, putative	0.7122	0	PF3D7_1107300-Ph-1508	Plasmodium falciparum	0	PF11_0086	cytoplasm	0		PAIP1	PAIP1-Ph-1508	PF3D7_1107300-Ph-1508
9161	-1.46	-1.01	-0.25	1.18	1.07	-0.22		S		1.6	0.0243386	Nucleic acid binding protein	0.625	0	4	2	PF3D7_1002400	FALSE	Ph	6.75	4	0	0	242	Q8IK12	RNA-binding protein, putative	0.8	0	PF3D7_1002400-Ph-242	Plasmodium falciparum	18	PF10_0028	nucleus	0.958333		TRA2B	TRA2B-Ph-242	PF3D7_1002400-Ph-242
9166	-1.46	-1.01	-0.25	1.18	1.07	-0.22		S		1.6	0.0243386	Nucleic acid binding protein	0.625	0	4	2	PF3D7_1002400	FALSE	Ph	6.75	4	0	0	238	Q8IK12	RNA-binding protein, putative	0.8	0	PF3D7_1002400-Ph-238	Plasmodium falciparum	18	PF10_0028	nucleus	0.958333		TRA2B	TRA2B-Ph-238	PF3D7_1002400-Ph-238
9171	-1.83	-1.34	-0.08	0.94	0.85	0.47		S	2.4e-10	1.6	0.0243386	Nucleic acid binding protein	0.625	0	4	2	PF3D7_1002400	FALSE	Ph	6.75	4	0	0	10	Q8IK12	RNA-binding protein, putative	0.8	0	PF3D7_1002400-Ph-10	Plasmodium falciparum	18	PF10_0028	nucleus	0.958333	diff	TRA2B	TRA2B-Ph-10	PF3D7_1002400-Ph-10
9176	-1.83	-1.28	0.04	0.91	0.77	0.55		S	3.9e-14	1.6	0.0243386	Nucleic acid binding protein	0.625	0	4	2	PF3D7_1002400	FALSE	Ph	6.75	4	0	0	8	Q8IK12	RNA-binding protein, putative	0.8	0	PF3D7_1002400-Ph-8	Plasmodium falciparum	18	PF10_0028	nucleus	0.958333	diff	TRA2B	TRA2B-Ph-8	PF3D7_1002400-Ph-8
8767	0.68	0.29	0.11	-0.42	-0.44	-0.23		K	1.6e-08	3.81347	0.120355	Nucleic acid binding protein	0.262228	0.142857	7	8	PF3D7_1107100	FALSE	Cr	4.71429	7	0	0	199	Q8IIT2	Nucleic acid binding protein, putative	0.74423	0	PF3D7_1107100-Cr-199	Plasmodium falciparum	104386	PF11_0083	nucleus	0.221429	diff		PF3D7_1107100-Cr-199	PF3D7_1107100-Cr-199
8768	-1.05	-0.94	-0.08	0.82	0.21	0.37		S		4.28497	0.0291213	Nucleic acid binding protein	0.233374	0.1	5	7	PF3D7_1004400	FALSE	Ph	7.6	5	0	0	425	Q8IJZ3	RNA-binding protein, putative	0.701366	0	PF3D7_1004400-Ph-425	Plasmodium falciparum	10148	PF10_0047	nucleus	0.35			PF3D7_1004400-Ph-425	PF3D7_1004400-Ph-425
8838	-1.64	-0.42	0.34	1.14	0.54	-0.4		S		5.43005	0.00613009	Nucleic acid binding protein	0.18416	0	2	9	PF3D7_1004400	FALSE	Ph	8	2	0	0	685	Q8IJZ3	RNA-binding protein, putative	0.597268	0	PF3D7_1004400-Ph-685	Plasmodium falciparum	13328	PF10_0047	nucleus	0.636364			PF3D7_1004400-Ph-685	PF3D7_1004400-Ph-685
8840	-2.81	-0.63	0.4	1.26	0.55	-0.14		S	4.44e-10	5.43005	0.00613009	Nucleic acid binding protein	0.18416	0	2	9	PF3D7_1004400	FALSE	Ph	8	2	0	0	586	Q8IJZ3	RNA-binding protein, putative	0.597268	0	PF3D7_1004400-Ph-586	Plasmodium falciparum	13328	PF10_0047	nucleus	0.636364	diff		PF3D7_1004400-Ph-586	PF3D7_1004400-Ph-586
8842	-1.33	-0.36	0.23	1.05	0.44	-0.28		S	2.83e-10	5.43005	0.00613009	Nucleic acid binding protein	0.18416	0	2	9	PF3D7_1004400	FALSE	Ph	8	2	0	0	745	Q8IJZ3	RNA-binding protein, putative	0.597268	0	PF3D7_1004400-Ph-745	Plasmodium falciparum	13328	PF10_0047	nucleus	0.636364	diff		PF3D7_1004400-Ph-745	PF3D7_1004400-Ph-745
8844	-2.31	-0.74	0.33	1.24	0.63	-0.29		S		5.43005	0.00613009	Nucleic acid binding protein	0.18416	0	2	9	PF3D7_1004400	FALSE	Ph	8	2	0	0	13	Q8IJZ3	RNA-binding protein, putative	0.597268	0	PF3D7_1004400-Ph-13	Plasmodium falciparum	13328	PF10_0047	nucleus	0.636364			PF3D7_1004400-Ph-13	PF3D7_1004400-Ph-13
8931	-1.73	-1.19	-0.21	0.72	0.8	0.63		S		7.02073	0	Nucleic acid binding protein	0.142435	0	1	10	PF3D7_1326300	FALSE	Ph	9	1	0	0	12	Q8IE57	RNA-binding protein, putative	0.452661	0	PF3D7_1326300-Ph-12	Plasmodium falciparum	0	PF13_0147	nucleus	0			PF3D7_1326300-Ph-12	PF3D7_1326300-Ph-12
8943	-0.87	-0.81	-0.18	0.62	0.54	0.64		S		3.93264	0.0758851	Nucleic acid binding protein	0.254282	0.361111	9	7	PF3D7_0716000	FALSE	Ph	7.44444	9	0	0	491	Q8IBU0	RNA-binding protein, putative	0.733396	0	PF3D7_0716000-Ph-491	Plasmodium falciparum	62814	PF07_0066	nucleus	0.300926			PF3D7_0716000-Ph-491	PF3D7_0716000-Ph-491
8945	-0.87	-0.81	-0.18	0.62	0.54	0.64		S		3.93264	0.0758851	Nucleic acid binding protein	0.254282	0.361111	9	7	PF3D7_0716000	FALSE	Ph	7.44444	9	0	0	487	Q8IBU0	RNA-binding protein, putative	0.733396	0	PF3D7_0716000-Ph-487	Plasmodium falciparum	62814	PF07_0066	nucleus	0.300926			PF3D7_0716000-Ph-487	PF3D7_0716000-Ph-487
8979	-0.73	-1.06	-0.25	0.62	0.7	0.56		S		5.15544	0.00169076	Nucleic acid binding protein	0.19397	0.266667	6	8	PF3D7_0716000	FALSE	Ph	6.66667	6	0	0	135	Q8IBU0	RNA-binding protein, putative	0.622233	0	PF3D7_0716000-Ph-135	Plasmodium falciparum	766	PF07_0066	nucleus	0.5			PF3D7_0716000-Ph-135	PF3D7_0716000-Ph-135
9018	-1.56	-0.47	0.36	1.26	0.57	-0.59		S		5.50259	0	Nucleic acid binding protein	0.181733	0	1	9	PF3D7_1004400	FALSE	Ph	7	1	0	0	94	Q8IJZ3	RNA-binding protein, putative	0.590674	0	PF3D7_1004400-Ph-94	Plasmodium falciparum	0	PF10_0047	nucleus	0			PF3D7_1004400-Ph-94	PF3D7_1004400-Ph-94
9012	-0.76	-0.57	-0.04	0.65	0.21	0.72		S	7.18e-15	3.11399	0.110374	nucleoside transporter	0.321131	0.285714	8	6	PF3D7_1347200	FALSE	Ph	15.75	8	0	0	16	Q8IDM6	Nucleoside transporter 1	0.807819	0	PF3D7_1347200-Ph-16	Plasmodium falciparum	117542	nt1	plasma membrane	0.289352	diff	NT1	NT1-Ph-16	PF3D7_1347200-Ph-16
8857	-2.17	-1.28	-0.01	1.17	0.6	0.47		S	9.92e-11	5.07254	0	nucleoside transporter	0.19714	0	1	8	PF3D7_0824400	FALSE	Ph	4	1	0	0	318	Q8IB78	Nucleoside transporter 2	0.629769	0	PF3D7_0824400-Ph-318	Plasmodium falciparum	0	MAL8P1.32	plasma membrane	0	diff	NT2	NT2-Ph-318	PF3D7_0824400-Ph-318
8859	-1.85	-1.35	0.02	1.29	0.44	0.37		S	3.71e-11	5.07254	0	nucleoside transporter	0.19714	0	1	8	PF3D7_0824400	FALSE	Ph	4	1	0	0	286	Q8IB78	Nucleoside transporter 2	0.629769	0	PF3D7_0824400-Ph-286	Plasmodium falciparum	0	MAL8P1.32	plasma membrane	0	diff	NT2	NT2-Ph-286	PF3D7_0824400-Ph-286
8861	-2.21	-0.77	0.3	1.38	0.31	-0.1		S	4.38e-09	5.07254	0	nucleoside transporter	0.19714	0	1	8	PF3D7_0824400	FALSE	Ph	4	1	0	0	355	Q8IB78	Nucleoside transporter 2	0.629769	0	PF3D7_0824400-Ph-355	Plasmodium falciparum	0	MAL8P1.32	plasma membrane	0	diff	NT2	NT2-Ph-355	PF3D7_0824400-Ph-355
8856	-1.77	-1.08	-0.18	0.95	0.68	0.65		S	7.57e-10	4.07772	0.0309262	nucleoside transporter	0.245235	0	4	7	PF3D7_0103200	FALSE	Ph	2.75	4	0	0	231	Q8I2A8	Nucleoside transporter 4	0.720207	0	PF3D7_0103200-Ph-231	Plasmodium falciparum	9144	PFA_0160c	plasma membrane	0.25	diff	NT4	NT4-Ph-231	PF3D7_0103200-Ph-231
8372	-1.45	-1.62	-0.43	0.89	1.08	0.25		S		3.84456	0.0309256	nucleosome assembly protein	0.260108	0.216667	16	9	PF3D7_1203700	FALSE	Ph	19.125	16	0	0	237	Q8I608	Nucleosome assembly protein	0.741404	0	PF3D7_1203700-Ph-237	Plasmodium falciparum	30896	PFL0185c	cytoplasm	0.372549		NAPL	NAPL-Ph-237	PF3D7_1203700-Ph-237
8373	-1.92	-1.06	0	1.09	0.89	0.22		S	2.52e-16	4.00518	0	nucleosome assembly protein	0.249677	1	2	9	PF3D7_0919000	FALSE	Ph	23	2	0	0	6	Q8I2W3	Nucleosome assembly protein	0.726802	0	PF3D7_0919000-Ph-6	Plasmodium falciparum	0	PFI0930c	cytoplasm	0.605263	diff	NAPS	NAPS-Ph-6	PF3D7_0919000-Ph-6
8375	-1.97	-1.1	-0.04	1.12	0.91	0.18		S	3.02e-18	4.00518	0	nucleosome assembly protein	0.249677	1	2	9	PF3D7_0919000	FALSE	Ph	23	2	0	0	9	Q8I2W3	Nucleosome assembly protein	0.726802	0	PF3D7_0919000-Ph-9	Plasmodium falciparum	0	PFI0930c	cytoplasm	0.605263	diff	NAPS	NAPS-Ph-9	PF3D7_0919000-Ph-9
9079	-1.41	-1.36	-0.37	1.13	1.01	-0.04		S	1.03e-11	4.79275	1.799e-05	Regulator of chromosome condensation	0.208649	0.666667	3	9	PF3D7_0919900	FALSE	Ph	4.33333	3	0	0	3094	Q8I2V4	Regulator of chromosome condensation, putative	0.655205	0	PF3D7_0919900-Ph-3094	Plasmodium falciparum	2	PFI0975c	nucleus	0.541667	diff	RCC-PIP	RCC-PIP-Ph-3094	PF3D7_0919900-Ph-3094
8853	0.75	0.38	0.11	-0.28	-0.6	-0.35		K		4.21762	3.376e-05	Replication factor	0.237101	0	2	9	PF3D7_0705400	FALSE	Cr	10.5	2	0	0	427	Q8IC16	DNA helicase	0.707489	0	PF3D7_0705400-Cr-427	Plasmodium falciparum	32	PF07_0023	nucleus	0.730769		MCM7	MCM7-Cr-427	PF3D7_0705400-Cr-427
9115	-1.38	-0.38	-0.06	0.59	0.25	1		S		5.80829	0		0.172168	0	1	9	PF3D7_1008800	FALSE	Ph	11	1	0	0	410	Q8IJV7	Nucleolar protein 5, putative	0.562883	0	PF3D7_1008800-Ph-410	Plasmodium falciparum	0	PF10_0085	cytoplasm	0		NOP5	NOP5-Ph-410	PF3D7_1008800-Ph-410
9158	0.31	0.48	0.05	-0.12	-0.04	-0.25		K		5.7772	1.799e-05		0.173094	0	2	10	PF3D7_0305600	FALSE	Ac	3	2	0	0	260	O97240	DNA-(apurinic or apyrimidinic site) lyase	0.565709	0	PF3D7_0305600-Ac-260	Plasmodium falciparum	2	PFC0250c	mitochondria	1			PF3D7_0305600-Ac-260	PF3D7_0305600-Ac-260

## Sheet: |Correlation|＞0.9
Node1	Node2	Correlation
PF3D7_0610400-Ac-24	PF3D7_1105000-Hib-80	0.905186
PF3D7_0610400-Ac-24	PF3D7_1105000-Ac-9	0.910917
PF3D7_0610400-Ac-24	PF3D7_1105000-Ac-13	0.915387
PF3D7_0610400-Ac-24	PF3D7_1105000-Ac-17	0.925324
PF3D7_0610400-Ac-24	PF3D7_1105000-Ac-6	0.943373
PF3D7_0610400-Ac-19	PF3D7_1105000-Hib-80	0.911994
PF3D7_0610400-Ac-19	PF3D7_1105000-Ac-17	0.905945
PF3D7_0610400-Ac-19	PF3D7_1105000-Ac-6	0.934409
PF3D7_0610400-Ac-28	PF3D7_1105000-Hib-80	0.911463
PF3D7_0610400-Ac-28	PF3D7_1105000-Ac-17	0.908199
PF3D7_0610400-Ac-28	PF3D7_1105000-Ac-6	0.927887
PF3D7_0610400-Ac-10	PF3D7_1105000-Hib-80	0.90899
PF3D7_0610400-Ac-10	PF3D7_1105000-Ac-9	0.979807
PF3D7_0610400-Ac-10	PF3D7_1105000-Ac-78	-0.938141
PF3D7_0610400-Ac-10	PF3D7_1105000-Ac-13	0.977249
PF3D7_0610400-Ac-10	PF3D7_1105000-Ac-17	0.967022
PF3D7_0610400-Ac-10	PF3D7_1105000-Ac-6	0.94877
PF3D7_0610400-Ph-33	PF3D7_1105000-Cr-78	-0.915171
PF3D7_0610400-Ph-58	PF3D7_1105000-Hib-80	0.942347
PF3D7_0610400-Ph-58	PF3D7_1105000-Ac-9	0.91768
PF3D7_0610400-Ph-58	PF3D7_1105000-Ac-13	0.929071
PF3D7_0610400-Ph-58	PF3D7_1105000-Ac-17	0.943487
PF3D7_0610400-Ph-58	PF3D7_1105000-Ac-6	0.959198
PF3D7_0610400-Hib-80	PF3D7_1105000-Hib-80	0.913768
PF3D7_0610400-Hib-80	PF3D7_1105000-Ac-9	0.917837
PF3D7_0610400-Hib-80	PF3D7_1105000-Ac-78	-0.941212
PF3D7_0610400-Hib-80	PF3D7_1105000-Ac-13	0.91917
PF3D7_0610400-Hib-80	PF3D7_1105000-Ac-17	0.918506
PF3D7_0610400-Hib-80	PF3D7_1105000-Ac-6	0.931901
PF3D7_0610400-Ac-15	PF3D7_1105000-Hib-80	0.902844
PF3D7_0610400-Ac-15	PF3D7_1105000-Ac-9	0.977381
PF3D7_0610400-Ac-15	PF3D7_1105000-Ac-78	-0.936398
PF3D7_0610400-Ac-15	PF3D7_1105000-Ac-13	0.975142
PF3D7_0610400-Ac-15	PF3D7_1105000-Ac-17	0.964276
PF3D7_0610400-Ac-15	PF3D7_1105000-Ac-6	0.944208
PF3D7_0507100-Ph-318	PF3D7_1142600-Cr-16	-0.950165
PF3D7_0507100-Ph-318	PF3D7_1027800-Ph-292	0.933998
PF3D7_1358800-Ph-147	PF3D7_1004000-Ac-164	-0.900111
PF3D7_0517000-Hib-41	PF3D7_0813900-Hib-103	0.93509
PF3D7_1460700-Ph-98	PF3D7_1441200-Ph-14	0.962544
PF3D7_0422400-Hib-46	PF3D7_1004000-Hib-170	0.944763
PF3D7_1105100-Ac-101	PF3D7_1105000-Ac-9	-0.973767
PF3D7_1105100-Ac-101	PF3D7_1105000-Ac-78	0.936888
PF3D7_1105100-Ac-101	PF3D7_1105000-Ac-13	-0.975175
PF3D7_1105100-Ac-101	PF3D7_1105000-Ac-17	-0.96776
PF3D7_1105100-Ac-101	PF3D7_1105000-Ac-6	-0.948897
PF3D7_1105100-Hib-109	PF3D7_1105000-Hib-80	0.901369
PF3D7_1105100-Hib-109	PF3D7_1105000-Hib-78	-0.966096
PF3D7_1105100-Ac-11	PF3D7_1105000-Hib-80	0.926579
PF3D7_1105100-Ac-11	PF3D7_1105000-Ac-9	0.950319
PF3D7_1105100-Ac-11	PF3D7_1105000-Ac-78	-0.910677
PF3D7_1105100-Ac-11	PF3D7_1105000-Ac-13	0.963804
PF3D7_1105100-Ac-11	PF3D7_1105000-Ac-17	0.949545
PF3D7_1105100-Ac-11	PF3D7_1105000-Ac-6	0.929898
PF3D7_1105100-Ub-113	PF3D7_1105000-Ac-78	-0.934466
PF3D7_1105100-Hib-39	PF3D7_1105000-Hib-80	-0.901577
PF3D7_1105100-Hib-39	PF3D7_1105000-Ac-9	-0.954839
PF3D7_1105100-Hib-39	PF3D7_1105000-Ac-13	-0.917199
PF3D7_1105100-Hib-39	PF3D7_1105000-Hib-78	0.944256
PF3D7_1105100-Hib-39	PF3D7_1105000-Ac-17	-0.918536
PF3D7_1105100-Hib-39	PF3D7_1105000-Ac-6	-0.930001
PF3D7_1105100-Cr-19	PF3D7_1105000-Hib-80	0.948778
PF3D7_1105100-Cr-19	PF3D7_1105000-Ac-9	0.995161
PF3D7_1105100-Cr-19	PF3D7_1105000-Ac-13	0.994104
PF3D7_1105100-Cr-19	PF3D7_1105000-Ac-17	0.997916
PF3D7_1105100-Cr-19	PF3D7_1105000-Ac-6	0.992934
PF3D7_1004000-Ac-164	PF3D7_1003500-Ub-13	0.935279
PF3D7_0507100-Ph-318	PF3D7_1004000-Ac-164	-0.938999
PF3D7_0322900-Ph-249	PF3D7_0317600-Hib-32	0.951814
PF3D7_1460700-Ph-98	PF3D7_1142600-Cr-16	-0.975072
PF3D7_1460700-Ph-98	PF3D7_1358800-Ph-147	0.904205
PF3D7_1424400-Hib-200	PF3D7_1142600-Hib-72	0.900845
PF3D7_0422400-Hib-46	PF3D7_1342000-Hib-229	0.960222
PF3D7_1351400-Ph-163	PF3D7_1027800-Ph-292	0.936106
PF3D7_1351400-Ph-163	PF3D7_1027800-Ph-360	0.947518
PF3D7_1206200-Ph-560	PF3D7_1007900-Ph-542	0.989082
PF3D7_0322900-Ac-45	PF3D7_1441200-Ph-14	-0.960014
PF3D7_1465900-Ph-84	PF3D7_1142600-Cr-16	-0.973144
PF3D7_0617900-Ac-28	PF3D7_1105000-Hib-80	0.965533
PF3D7_0617900-Ac-28	PF3D7_1105000-Ac-9	0.936148
PF3D7_0617900-Ac-28	PF3D7_1105000-Ac-13	0.946502
PF3D7_0617900-Ac-28	PF3D7_1105000-Ac-17	0.954198
PF3D7_0617900-Ac-28	PF3D7_1105000-Ac-6	0.969982
PF3D7_0617900-Ac-37	PF3D7_1105000-Hib-80	0.965498
PF3D7_0617900-Ac-37	PF3D7_1105000-Ac-9	0.948082
PF3D7_0617900-Ac-37	PF3D7_1105000-Ac-13	0.940262
PF3D7_0617900-Ac-37	PF3D7_1105000-Ac-17	0.955763
PF3D7_0617900-Ac-37	PF3D7_1105000-Ac-6	0.982269
PF3D7_0617900-Ac-15	PF3D7_1105000-Hib-80	0.916498
PF3D7_0617900-Ac-15	PF3D7_1105000-Ac-9	0.967996
PF3D7_0617900-Ac-15	PF3D7_1105000-Ac-78	-0.920861
PF3D7_0617900-Ac-15	PF3D7_1105000-Ac-13	0.968102
PF3D7_0617900-Ac-15	PF3D7_1105000-Ac-17	0.954304
PF3D7_0617900-Ac-15	PF3D7_1105000-Ac-6	0.934055
PF3D7_0617900-Ph-29	PF3D7_1105000-Ac-9	0.910063
PF3D7_0617900-Ph-29	PF3D7_1105000-Ac-13	0.93433
PF3D7_0617900-Ph-29	PF3D7_1105000-Ac-17	0.93177
PF3D7_0617900-Ac-19	PF3D7_1105000-Ac-13	0.906392
PF3D7_0617900-Ac-19	PF3D7_1105000-Ac-17	0.919049
PF3D7_0617900-Ac-19	PF3D7_1105000-Ac-6	0.937808
PF3D7_0617900-Ph-58	PF3D7_1105000-Hib-80	0.911079
PF3D7_0617900-Ph-58	PF3D7_1105000-Ac-9	0.9041
PF3D7_0617900-Ph-58	PF3D7_1105000-Ac-13	0.929831
PF3D7_0617900-Ph-58	PF3D7_1105000-Ac-17	0.940424
PF3D7_0617900-Ph-58	PF3D7_1105000-Ac-6	0.942426
PF3D7_0617900-Ac-24	PF3D7_1105000-Hib-80	0.934317
PF3D7_0617900-Ac-24	PF3D7_1105000-Ac-9	0.962843
PF3D7_0617900-Ac-24	PF3D7_1105000-Ac-13	0.963874
PF3D7_0617900-Ac-24	PF3D7_1105000-Ac-17	0.969126
PF3D7_0617900-Ac-24	PF3D7_1105000-Ac-6	0.976763
PF3D7_0617900-Ac-10	PF3D7_1105000-Hib-80	0.916498
PF3D7_0617900-Ac-10	PF3D7_1105000-Ac-9	0.967996
PF3D7_0617900-Ac-10	PF3D7_1105000-Ac-78	-0.920861
PF3D7_0617900-Ac-10	PF3D7_1105000-Ac-13	0.968102
PF3D7_0617900-Ac-10	PF3D7_1105000-Ac-17	0.954304
PF3D7_0617900-Ac-10	PF3D7_1105000-Ac-6	0.934055
PF3D7_0317600-Hib-32	PF3D7_1358800-Ph-13	0.936387
PF3D7_0517000-Hib-41	PF3D7_1004000-Hib-164	0.909563
PF3D7_1142600-Hib-72	PF3D7_0705700-Ac-51	0.911257
PF3D7_1451100-Ph-392	PF3D7_1027800-Ph-292	0.949116
PF3D7_1451100-Hib-595	PF3D7_1027800-Ph-360	0.91825
PF3D7_1451100-Ph-476	PF3D7_1027800-Ph-292	0.959073
PF3D7_1451100-Cr-260	PF3D7_1027800-Ph-292	0.915007
PF3D7_1451100-Cr-260	PF3D7_1027800-Ph-360	0.988027
PF3D7_0507100-Ph-318	PF3D7_1451100-Ph-392	0.95862
PF3D7_0507100-Ph-318	PF3D7_1451100-Ph-48	0.93797
PF3D7_1358800-Ph-13	PF3D7_1351400-Ph-163	0.921291
PF3D7_1460700-Ph-98	PF3D7_1027800-Ph-292	0.979171
PF3D7_1421200-Ac-85	PF3D7_1027800-Ph-360	0.906877
PF3D7_1358800-Ph-13	PF3D7_1027800-Ph-360	0.949636
PF3D7_1358800-Ph-147	PF3D7_1027800-Ph-292	0.939495
PF3D7_1451100-Ph-392	PF3D7_1358800-Ph-147	0.94231
PF3D7_1451100-Ph-476	PF3D7_1358800-Ph-147	0.95151
PF3D7_1451100-Cr-260	PF3D7_1358800-Ph-13	0.953268
PF3D7_1451100-Ph-48	PF3D7_1358800-Ph-147	0.900464
PF3D7_1451100-Hib-302	PF3D7_1358800-Ph-147	-0.954138
PF3D7_0507100-Ph-318	PF3D7_1441200-Ph-14	0.960579
PF3D7_1004000-Hib-164	PF3D7_0813900-Hib-103	0.917543
PF3D7_0317600-Hib-32	PF3D7_1351400-Ph-163	0.917991
PF3D7_1441200-Ph-14	PF3D7_1027800-Ph-292	0.951888
PF3D7_0317600-Hib-32	PF3D7_1027800-Ph-360	0.993197
PF3D7_0322900-Ac-45	PF3D7_1465900-Ph-84	-0.937895
PF3D7_1142600-Cr-16	PF3D7_1027800-Ph-292	-0.962974
PF3D7_0617900-Ac-28	PF3D7_1105100-Ac-11	0.910213
PF3D7_0617900-Ac-28	PF3D7_1105100-Cr-19	0.94625
PF3D7_0617900-Ac-37	PF3D7_1105100-Cr-19	0.95987
PF3D7_0617900-Ac-15	PF3D7_1105100-Ac-101	-0.964504
PF3D7_0617900-Ac-15	PF3D7_1105100-Ac-11	0.985846
PF3D7_0617900-Ac-15	PF3D7_1105100-Ub-113	0.905508
PF3D7_0617900-Ac-15	PF3D7_1105100-Hib-39	-0.920463
PF3D7_0617900-Ac-15	PF3D7_1105100-Cr-19	0.948529
PF3D7_0617900-Ph-29	PF3D7_1105100-Cr-19	0.931694
PF3D7_0617900-Ac-19	PF3D7_1105100-Ac-113	0.915207
PF3D7_0617900-Ac-19	PF3D7_1105100-Cr-19	0.90921
PF3D7_0617900-Ph-58	PF3D7_1105100-Cr-19	0.93136
PF3D7_0617900-Ac-24	PF3D7_1105100-Ac-101	-0.959436
PF3D7_0617900-Ac-24	PF3D7_1105100-Ac-113	0.920646
PF3D7_0617900-Ac-24	PF3D7_1105100-Ac-11	0.900527
PF3D7_0617900-Ac-24	PF3D7_1105100-Cr-19	0.961794
PF3D7_0617900-Ac-10	PF3D7_1105100-Ac-101	-0.964504
PF3D7_0617900-Ac-10	PF3D7_1105100-Ac-11	0.985846
PF3D7_0617900-Ac-10	PF3D7_1105100-Ub-113	0.905508
PF3D7_0617900-Ac-10	PF3D7_1105100-Hib-39	-0.920463
PF3D7_0617900-Ac-10	PF3D7_1105100-Cr-19	0.948529
PF3D7_1451100-Hib-595	PF3D7_1338300-Ph-240	0.920893
PF3D7_1451100-Ph-476	PF3D7_1338300-Ph-240	0.943708
PF3D7_1451100-Cr-260	PF3D7_1338300-Ph-240	0.995049
PF3D7_0517000-Hib-126	PF3D7_1414300-Hib-141	0.922708
PF3D7_0322900-Ph-249	PF3D7_1460700-Ph-98	0.950107
PF3D7_0322900-Ac-45	PF3D7_1460700-Ph-98	-0.978912
PF3D7_1421200-Ac-85	PF3D7_1358800-Ph-13	0.961115
PF3D7_1027800-Ph-292	PF3D7_1004000-Ac-164	-0.964526
PF3D7_1342000-Hib-229	PF3D7_1004000-Hib-170	0.960317
PF3D7_1142600-Cr-16	PF3D7_1004000-Ac-164	0.907308
PF3D7_1342000-Ub-194	PF3D7_0813900-Cr-103	0.96708
PF3D7_0913200-Ph-164	PF3D7_1338300-Ph-240	0.908691
PF3D7_1421200-Ac-85	PF3D7_1323100-Ub-30	0.906049
PF3D7_0507100-Ph-318	PF3D7_1460700-Ph-98	0.980643
PF3D7_1441200-Ph-14	PF3D7_1358800-Ph-147	0.9624
PF3D7_0322900-Ac-45	PF3D7_1358800-Ph-147	-0.946075
PF3D7_1460700-Ph-98	PF3D7_1351400-Ph-163	0.923987
PF3D7_1342000-Ub-194	PF3D7_1341300-Ac-6	0.905397
PF3D7_1323100-Ub-30	PF3D7_1004000-Hib-170	0.920439
PF3D7_1414300-Ph-219	PF3D7_1358800-Ph-147	0.907525
PF3D7_1351400-Ph-163	PF3D7_1003500-Ub-13	-0.910353
PF3D7_1441200-Ph-14	PF3D7_1004000-Ac-164	-0.938145
PF3D7_0507100-Ph-318	PF3D7_1465900-Ph-84	0.98894
PF3D7_1465900-Ph-84	PF3D7_1004000-Ac-164	-0.910018
PF3D7_1465900-Ph-84	PF3D7_1441200-Ph-14	0.942996
PF3D7_0322900-Ph-249	PF3D7_1351400-Ph-163	0.964093
PF3D7_0322900-Ac-45	PF3D7_1351400-Ph-163	-0.909491
PF3D7_0306900-Hib-50	PF3D7_1414300-Hib-141	0.961339
PF3D7_0617800-Ac-6	PF3D7_1105100-Ac-101	-0.905869
PF3D7_0617800-Ac-6	PF3D7_1105100-Ac-11	0.9543
PF3D7_0617800-Ac-6	PF3D7_1105100-Cr-19	0.932899
PF3D7_0617800-Ac-4	PF3D7_1105100-Ac-101	-0.905869
PF3D7_0617800-Ac-4	PF3D7_1105100-Ac-11	0.9543
PF3D7_0617800-Ac-4	PF3D7_1105100-Cr-19	0.932899
PF3D7_0507100-Ph-318	PF3D7_0322900-Ph-249	0.905402
PF3D7_0507100-Ph-318	PF3D7_0322900-Ac-45	-0.94346
PF3D7_1460700-Ph-98	PF3D7_1004000-Ac-164	-0.974024
PF3D7_1351400-Ph-163	PF3D7_1004000-Ac-164	-0.980515
PF3D7_0322900-Ac-45	PF3D7_1142600-Cr-16	0.974552
PF3D7_1465900-Ph-84	PF3D7_1027800-Ph-292	0.924076
PF3D7_0617800-Ac-6	PF3D7_1105000-Hib-80	0.97987
PF3D7_0617800-Ac-6	PF3D7_1105000-Ac-9	0.940982
PF3D7_0617800-Ac-6	PF3D7_1105000-Ac-13	0.945436
PF3D7_0617800-Ac-6	PF3D7_1105000-Ac-17	0.943646
PF3D7_0617800-Ac-6	PF3D7_1105000-Ac-6	0.9582
PF3D7_0617800-Ac-4	PF3D7_1105000-Hib-80	0.97987
PF3D7_0617800-Ac-4	PF3D7_1105000-Ac-9	0.940982
PF3D7_0617800-Ac-4	PF3D7_1105000-Ac-13	0.945436
PF3D7_0617800-Ac-4	PF3D7_1105000-Ac-17	0.943646
PF3D7_0617800-Ac-4	PF3D7_1105000-Ac-6	0.9582
PF3D7_0322900-Ph-249	PF3D7_1004000-Ac-164	-0.956209
PF3D7_0322900-Ac-45	PF3D7_1004000-Ac-164	0.948192
PF3D7_0322900-Ph-249	PF3D7_1027800-Ph-292	0.955998
PF3D7_0322900-Ph-249	PF3D7_1027800-Ph-360	0.968641
PF3D7_0322900-Ac-45	PF3D7_1027800-Ph-292	-0.996779
PF3D7_1441200-Ph-14	PF3D7_1142600-Cr-16	-0.941589
PF3D7_1465900-Ph-84	PF3D7_1460700-Ph-98	0.975952
PF3D7_0322900-Ph-249	PF3D7_1451100-Hib-595	0.930054
PF3D7_0322900-Ph-249	PF3D7_1451100-Ph-476	0.937446
PF3D7_0322900-Ph-249	PF3D7_1451100-Cr-260	0.977128
PF3D7_0322900-Ac-45	PF3D7_1451100-Ph-392	-0.967405
PF3D7_0322900-Ac-45	PF3D7_1451100-Ph-476	-0.948837
PF3D7_1357000-Ub-364	PF3D7_1338300-Ph-240	-0.918161
PF3D7_1357000-Cr-282	PF3D7_1338300-Ph-240	-0.981208
PF3D7_1357000-Ub-41	PF3D7_1338300-Ph-240	-0.93431
PF3D7_1357000-Cr-41	PF3D7_1338300-Ph-240	-0.939251
PF3D7_1357000-Ub-394	PF3D7_1338300-Ph-240	-0.931374
PF3D7_1357000-Ub-44	PF3D7_1338300-Ph-240	-0.974542
PF3D7_1451100-Hib-302	PF3D7_1414300-Ph-219	-0.962034
PF3D7_1118600-Ac-167	PF3D7_1105000-Hib-80	-0.905091
PF3D7_1118600-Ac-167	PF3D7_1105000-Ac-13	-0.912381
PF3D7_1118600-Ac-172	PF3D7_1105000-Hib-80	-0.905091
PF3D7_1118600-Ac-172	PF3D7_1105000-Ac-13	-0.912381
PF3D7_0610400-Ac-24	PF3D7_1105100-Ac-101	-0.907764
PF3D7_0610400-Ac-24	PF3D7_1105100-Ac-113	0.924932
PF3D7_0610400-Ac-24	PF3D7_1105100-Cr-19	0.914823
PF3D7_0610400-Ac-19	PF3D7_1105100-Ac-113	0.904748
PF3D7_0610400-Ac-10	PF3D7_1105100-Ac-101	-0.992089
PF3D7_0610400-Ac-10	PF3D7_1105100-Ac-11	0.964722
PF3D7_0610400-Ac-10	PF3D7_1105100-Hib-39	-0.945518
PF3D7_0610400-Ac-10	PF3D7_1105100-Cr-19	0.961463
PF3D7_0610400-Ph-58	PF3D7_1105100-Cr-19	0.941841
PF3D7_0610400-Hib-80	PF3D7_1105100-Ac-101	-0.936953
PF3D7_0610400-Hib-80	PF3D7_1105100-Ac-113	0.906811
PF3D7_0610400-Hib-80	PF3D7_1105100-Cr-19	0.903109
PF3D7_0610400-Ac-15	PF3D7_1105100-Ac-101	-0.991358
PF3D7_0610400-Ac-15	PF3D7_1105100-Ac-11	0.963757
PF3D7_0610400-Ac-15	PF3D7_1105100-Hib-39	-0.943943
PF3D7_0610400-Ac-15	PF3D7_1105100-Cr-19	0.958687
PF3D7_0320900-Ac-153	PF3D7_1105000-Hib-80	-0.927704
PF3D7_0320900-Ac-153	PF3D7_1105000-Ac-9	-0.980366
PF3D7_0320900-Ac-153	PF3D7_1105000-Ac-13	-0.996353
PF3D7_0320900-Ac-153	PF3D7_1105000-Ac-17	-0.992575
PF3D7_0320900-Ac-153	PF3D7_1105000-Ac-6	-0.972389
PF3D7_0320900-Ac-35	PF3D7_1105000-Ac-9	0.946212
PF3D7_0320900-Ac-35	PF3D7_1105000-Ac-78	-0.911591
PF3D7_0320900-Ac-35	PF3D7_1105000-Ac-13	0.951588
PF3D7_0320900-Ac-35	PF3D7_1105000-Ac-17	0.933598
PF3D7_0320900-Ac-35	PF3D7_1105000-Ac-6	0.901073
PF3D7_0320900-Ac-30	PF3D7_1105000-Hib-80	0.943245
PF3D7_0320900-Ac-30	PF3D7_1105000-Ac-9	0.984636
PF3D7_0320900-Ac-30	PF3D7_1105000-Ac-78	-0.926647
PF3D7_0320900-Ac-30	PF3D7_1105000-Ac-13	0.984124
PF3D7_0320900-Ac-30	PF3D7_1105000-Ac-17	0.974805
PF3D7_0320900-Ac-30	PF3D7_1105000-Ac-6	0.962282
PF3D7_0320900-Ac-28	PF3D7_1105000-Hib-80	0.936021
PF3D7_0320900-Ac-28	PF3D7_1105000-Ac-6	0.932606
PF3D7_0320900-Ac-19	PF3D7_1105000-Hib-80	-0.924172
PF3D7_0320900-Ac-19	PF3D7_1105000-Ac-9	-0.990527
PF3D7_0320900-Ac-19	PF3D7_1105000-Ac-13	-0.997354
PF3D7_0320900-Ac-19	PF3D7_1105000-Ac-17	-0.993691
PF3D7_0320900-Ac-19	PF3D7_1105000-Ac-6	-0.976326
PF3D7_0320900-Ac-15	PF3D7_1105000-Hib-80	0.921305
PF3D7_0320900-Ac-15	PF3D7_1105000-Ac-9	0.936244
PF3D7_0320900-Ac-15	PF3D7_1105000-Ac-13	0.930654
PF3D7_0320900-Ac-15	PF3D7_1105000-Ac-17	0.941686
PF3D7_0320900-Ac-15	PF3D7_1105000-Ac-6	0.944582
PF3D7_0617800-Cr-6	PF3D7_0610400-Ac-10	-0.913263
PF3D7_0617800-Cr-6	PF3D7_0610400-Ph-33	-0.972723
PF3D7_0617800-Cr-6	PF3D7_0610400-Ac-15	-0.919695
PF3D7_0617800-Ac-6	PF3D7_0610400-Ac-24	0.928163
PF3D7_0617800-Ac-6	PF3D7_0610400-Ac-19	0.92845
PF3D7_0617800-Ac-6	PF3D7_0610400-Ac-28	0.942167
PF3D7_0617800-Ac-6	PF3D7_0610400-Ac-10	0.915819
PF3D7_0617800-Ac-6	PF3D7_0610400-Ph-58	0.938003
PF3D7_0617800-Ac-6	PF3D7_0610400-Hib-80	0.950037
PF3D7_0617800-Ac-6	PF3D7_0610400-Ac-15	0.909888
PF3D7_0617800-Ac-4	PF3D7_0610400-Ac-24	0.928163
PF3D7_0617800-Ac-4	PF3D7_0610400-Ac-19	0.92845
PF3D7_0617800-Ac-4	PF3D7_0610400-Ac-28	0.942167
PF3D7_0617800-Ac-4	PF3D7_0610400-Ac-10	0.915819
PF3D7_0617800-Ac-4	PF3D7_0610400-Ph-58	0.938003
PF3D7_0617800-Ac-4	PF3D7_0610400-Hib-80	0.950037
PF3D7_0617800-Ac-4	PF3D7_0610400-Ac-15	0.909888
PF3D7_0617800-Cr-4	PF3D7_0610400-Ac-10	-0.913263
PF3D7_0617800-Cr-4	PF3D7_0610400-Ph-33	-0.972723
PF3D7_0617800-Cr-4	PF3D7_0610400-Ac-15	-0.919695
PF3D7_1451100-Ph-392	PF3D7_1142600-Cr-16	-0.971648
PF3D7_1465900-Ph-84	PF3D7_1451100-Ph-392	0.960573
PF3D7_1465900-Ph-84	PF3D7_1451100-Ph-48	0.921938
PF3D7_1338300-Ph-240	PF3D7_1027800-Ph-292	0.940188
PF3D7_1338300-Ph-240	PF3D7_1027800-Ph-360	0.983097
PF3D7_1203700-Ph-237	PF3D7_0919000-Ph-6	0.94368
PF3D7_1203700-Ph-237	PF3D7_0919000-Ph-9	0.945408
PF3D7_0617900-Ac-28	PF3D7_0617800-Ac-6	0.979121
PF3D7_0617900-Ac-28	PF3D7_0617800-Ac-4	0.979121
PF3D7_0617900-Ac-37	PF3D7_0617800-Ac-6	0.942331
PF3D7_0617900-Ac-37	PF3D7_0617800-Ac-4	0.942331
PF3D7_0617900-Ac-15	PF3D7_0617800-Cr-6	-0.91633
PF3D7_0617900-Ac-15	PF3D7_0617800-Ac-6	0.923088
PF3D7_0617900-Ac-15	PF3D7_0617800-Ac-4	0.923088
PF3D7_0617900-Ac-15	PF3D7_0617800-Cr-4	-0.91633
PF3D7_0617900-Ph-29	PF3D7_0617800-Cr-6	-0.909408
PF3D7_0617900-Ph-29	PF3D7_0617800-Cr-4	-0.909408
PF3D7_0617900-Ac-19	PF3D7_0617800-Ac-6	0.917161
PF3D7_0617900-Ac-19	PF3D7_0617800-Ac-4	0.917161
PF3D7_0617900-Ph-58	PF3D7_0617800-Ac-6	0.930787
PF3D7_0617900-Ph-58	PF3D7_0617800-Ac-4	0.930787
PF3D7_0617900-Ac-24	PF3D7_0617800-Ac-6	0.947137
PF3D7_0617900-Ac-24	PF3D7_0617800-Ac-4	0.947137
PF3D7_0617900-Ac-10	PF3D7_0617800-Cr-6	-0.91633
PF3D7_0617900-Ac-10	PF3D7_0617800-Ac-6	0.923088
PF3D7_0617900-Ac-10	PF3D7_0617800-Ac-4	0.923088
PF3D7_0617900-Ac-10	PF3D7_0617800-Cr-4	-0.91633
PF3D7_1358800-Ph-13	PF3D7_1338300-Ph-240	0.931682
PF3D7_0617900-Ac-28	PF3D7_0610400-Ac-24	0.958772
PF3D7_0617900-Ac-28	PF3D7_0610400-Ac-19	0.968794
PF3D7_0617900-Ac-28	PF3D7_0610400-Ac-28	0.98343
PF3D7_0617900-Ac-28	PF3D7_0610400-Ph-58	0.985924
PF3D7_0617900-Ac-28	PF3D7_0610400-Hib-80	0.938795
PF3D7_0617900-Ac-37	PF3D7_0610400-Ac-24	0.954925
PF3D7_0617900-Ac-37	PF3D7_0610400-Ac-19	0.965463
PF3D7_0617900-Ac-37	PF3D7_0610400-Ac-28	0.956765
PF3D7_0617900-Ac-37	PF3D7_0610400-Ph-58	0.981122
PF3D7_0617900-Ac-37	PF3D7_0610400-Hib-80	0.916008
PF3D7_0617900-Ac-15	PF3D7_0610400-Ac-10	0.988947
PF3D7_0617900-Ac-15	PF3D7_0610400-Ac-15	0.989271
PF3D7_0617900-Ac-19	PF3D7_0610400-Ac-24	0.997983
PF3D7_0617900-Ac-19	PF3D7_0610400-Ac-19	0.995311
PF3D7_0617900-Ac-19	PF3D7_0610400-Ac-28	0.980903
PF3D7_0617900-Ac-19	PF3D7_0610400-Ph-58	0.93959
PF3D7_0617900-Ac-19	PF3D7_0610400-Hib-80	0.963561
PF3D7_0617900-Ph-58	PF3D7_0610400-Ac-24	0.929988
PF3D7_0617900-Ph-58	PF3D7_0610400-Ac-19	0.943574
PF3D7_0617900-Ph-58	PF3D7_0610400-Ac-28	0.974025
PF3D7_0617900-Ph-58	PF3D7_0610400-Ph-58	0.990833
PF3D7_0617900-Ac-24	PF3D7_0610400-Ac-24	0.987357
PF3D7_0617900-Ac-24	PF3D7_0610400-Ac-19	0.969093
PF3D7_0617900-Ac-24	PF3D7_0610400-Ac-28	0.952451
PF3D7_0617900-Ac-24	PF3D7_0610400-Ac-10	0.937175
PF3D7_0617900-Ac-24	PF3D7_0610400-Ph-58	0.933295
PF3D7_0617900-Ac-24	PF3D7_0610400-Hib-80	0.979665
PF3D7_0617900-Ac-24	PF3D7_0610400-Ac-15	0.931874
PF3D7_0617900-Ac-10	PF3D7_0610400-Ac-10	0.988947
PF3D7_0617900-Ac-10	PF3D7_0610400-Ac-15	0.989271
PF3D7_0320900-Ac-153	PF3D7_0714000-Ac-15	-0.900081
PF3D7_0320900-Ac-153	PF3D7_0714000-Ac-19	-0.977103
PF3D7_0320900-Ac-153	PF3D7_0714000-Ac-4	-0.95851
PF3D7_0320900-Ac-35	PF3D7_0714000-Ac-15	0.912627
PF3D7_0320900-Ac-35	PF3D7_0714000-Ac-19	0.959719
PF3D7_0320900-Ac-35	PF3D7_0714000-Ac-4	0.987619
PF3D7_0320900-Ac-30	PF3D7_0714000-Ac-15	0.951723
PF3D7_0320900-Ac-30	PF3D7_0714000-Ac-19	0.986254
PF3D7_0320900-Ac-30	PF3D7_0714000-Ac-4	0.995752
PF3D7_0320900-Ac-19	PF3D7_0714000-Ac-15	-0.937106
PF3D7_0320900-Ac-19	PF3D7_0714000-Ac-19	-0.993841
PF3D7_0320900-Ac-19	PF3D7_0714000-Ac-4	-0.969384
PF3D7_0320900-Ac-15	PF3D7_0714000-Ac-19	0.907526
PF3D7_0320900-Ac-153	PF3D7_1105100-Ac-101	0.965607
PF3D7_0320900-Ac-153	PF3D7_1105100-Ac-11	-0.970726
PF3D7_0320900-Ac-153	PF3D7_1105100-Cr-19	-0.984383
PF3D7_0320900-Ac-35	PF3D7_1105100-Ac-101	-0.95823
PF3D7_0320900-Ac-35	PF3D7_1105100-Ac-11	0.977002
PF3D7_0320900-Ac-35	PF3D7_1105100-Cr-19	0.925437
PF3D7_0320900-Ac-30	PF3D7_1105100-Ac-101	-0.975686
PF3D7_0320900-Ac-30	PF3D7_1105100-Ac-11	0.985605
PF3D7_0320900-Ac-30	PF3D7_1105100-Hib-39	-0.932002
PF3D7_0320900-Ac-30	PF3D7_1105100-Cr-19	0.969321
PF3D7_0320900-Ac-19	PF3D7_1105100-Ac-101	0.988007
PF3D7_0320900-Ac-19	PF3D7_1105100-Ac-11	-0.960319
PF3D7_0320900-Ac-19	PF3D7_1105100-Hib-39	0.922286
PF3D7_0320900-Ac-19	PF3D7_1105100-Cr-19	-0.987809
PF3D7_0320900-Ac-15	PF3D7_1105100-Cr-19	0.95572
PF3D7_1333700-Ac-27	PF3D7_1105000-Hib-80	0.963387
PF3D7_1333700-Ac-27	PF3D7_1105000-Ac-9	0.99831
PF3D7_1333700-Ac-27	PF3D7_1105000-Ac-13	0.995845
PF3D7_1333700-Ac-27	PF3D7_1105000-Ac-17	0.995598
PF3D7_1333700-Ac-27	PF3D7_1105000-Ac-6	0.993018
PF3D7_1333700-Ac-24	PF3D7_1105000-Hib-80	-0.933517
PF3D7_1333700-Ac-24	PF3D7_1105000-Ac-9	-0.99384
PF3D7_1333700-Ac-24	PF3D7_1105000-Ac-13	-0.993988
PF3D7_1333700-Ac-24	PF3D7_1105000-Ac-17	-0.996753
PF3D7_1333700-Ac-24	PF3D7_1105000-Ac-6	-0.986467
PF3D7_1460700-Ph-98	PF3D7_1451100-Ph-392	0.958073
PF3D7_1460700-Ph-98	PF3D7_1451100-Ph-476	0.905794
PF3D7_1451100-Hib-595	PF3D7_1351400-Ph-163	0.964147
PF3D7_1451100-Hib-260	PF3D7_1351400-Ph-163	0.909224
PF3D7_1451100-Ph-476	PF3D7_1351400-Ph-163	0.948346
PF3D7_1451100-Cr-260	PF3D7_1351400-Ph-163	0.984986
PF3D7_0617800-Ac-6	PF3D7_1333700-Ac-27	0.957371
PF3D7_0617800-Ac-6	PF3D7_1333700-Ac-24	-0.91826
PF3D7_0617800-Ac-4	PF3D7_1333700-Ac-27	0.957371
PF3D7_0617800-Ac-4	PF3D7_1333700-Ac-24	-0.91826
PF3D7_0617900-Ac-28	PF3D7_0320900-Ac-153	-0.945956
PF3D7_0617900-Ac-28	PF3D7_0320900-Ac-30	0.913804
PF3D7_0617900-Ac-28	PF3D7_0320900-Ac-28	0.970453
PF3D7_0617900-Ac-28	PF3D7_0320900-Ac-19	-0.93021
PF3D7_0617900-Ac-37	PF3D7_0320900-Ac-153	-0.92473
PF3D7_0617900-Ac-37	PF3D7_0320900-Ac-28	0.98055
PF3D7_0617900-Ac-37	PF3D7_0320900-Ac-19	-0.923725
PF3D7_0617900-Ac-37	PF3D7_0320900-Ac-15	0.930264
PF3D7_0617900-Ac-15	PF3D7_0320900-Ac-153	-0.964248
PF3D7_0617900-Ac-15	PF3D7_0320900-Ac-35	0.994832
PF3D7_0617900-Ac-15	PF3D7_0320900-Ac-30	0.995363
PF3D7_0617900-Ac-15	PF3D7_0320900-Ac-19	-0.970421
PF3D7_0617900-Ph-29	PF3D7_0320900-Ac-153	-0.944833
PF3D7_0617900-Ph-29	PF3D7_0320900-Ac-19	-0.927888
PF3D7_0617900-Ph-29	PF3D7_0320900-Ac-15	0.925078
PF3D7_0617900-Ac-19	PF3D7_0320900-Ac-28	0.938861
PF3D7_0617900-Ac-19	PF3D7_0320900-Ac-19	-0.903834
PF3D7_0617900-Ph-58	PF3D7_0320900-Ac-153	-0.939179
PF3D7_0617900-Ph-58	PF3D7_0320900-Ac-28	0.958887
PF3D7_0617900-Ph-58	PF3D7_0320900-Ac-19	-0.910806
PF3D7_0617900-Ph-58	PF3D7_0320900-Ac-15	0.9049
PF3D7_0617900-Ac-24	PF3D7_0320900-Ac-153	-0.952126
PF3D7_0617900-Ac-24	PF3D7_0320900-Ac-30	0.936161
PF3D7_0617900-Ac-24	PF3D7_0320900-Ac-28	0.912948
PF3D7_0617900-Ac-24	PF3D7_0320900-Ac-19	-0.965563
PF3D7_0617900-Ac-10	PF3D7_0320900-Ac-153	-0.964248
PF3D7_0617900-Ac-10	PF3D7_0320900-Ac-35	0.994832
PF3D7_0617900-Ac-10	PF3D7_0320900-Ac-30	0.995363
PF3D7_0617900-Ac-10	PF3D7_0320900-Ac-19	-0.970421
PF3D7_0617800-Cr-6	PF3D7_0714000-Ac-4	-0.903402
PF3D7_0617800-Ac-6	PF3D7_0714000-Ac-19	0.921404
PF3D7_0617800-Ac-6	PF3D7_0714000-Ac-4	0.926352
PF3D7_0617800-Ac-4	PF3D7_0714000-Ac-19	0.921404
PF3D7_0617800-Ac-4	PF3D7_0714000-Ac-4	0.926352
PF3D7_0617800-Cr-4	PF3D7_0714000-Ac-4	-0.903402
PF3D7_1212700-Ph-1355	PF3D7_1206200-Ph-560	0.962132
PF3D7_1333700-Ac-27	PF3D7_1105100-Ac-101	-0.973235
PF3D7_1333700-Ac-27	PF3D7_1105100-Ac-11	0.960027
PF3D7_1333700-Ac-27	PF3D7_1105100-Hib-39	-0.940431
PF3D7_1333700-Ac-27	PF3D7_1105100-Cr-19	0.994092
PF3D7_1333700-Ac-24	PF3D7_1105100-Ac-101	0.96446
PF3D7_1333700-Ac-24	PF3D7_1105100-Ac-11	-0.93438
PF3D7_1333700-Ac-24	PF3D7_1105100-Hib-39	0.932416
PF3D7_1333700-Ac-24	PF3D7_1105100-Cr-19	-0.998812
PF3D7_0318200-Ph-2299	PF3D7_0303300-Ph-55	0.970229
PF3D7_0318200-Ph-2299	PF3D7_0303300-Ph-50	0.962928
PF3D7_0318200-Ph-1720	PF3D7_0303300-Ph-55	0.963771
PF3D7_0318200-Ph-1720	PF3D7_0303300-Ph-50	0.966836
PF3D7_1338300-Ph-240	PF3D7_1004000-Ac-164	-0.949896
PF3D7_0610900-Ph-42	PF3D7_0318200-Ph-2299	0.957818
PF3D7_0610900-Ph-42	PF3D7_0318200-Ph-1720	0.925077
PF3D7_0320900-Ac-153	PF3D7_1333700-Ac-27	-0.986057
PF3D7_0320900-Ac-153	PF3D7_1333700-Ac-24	0.984781
PF3D7_0320900-Ac-35	PF3D7_1333700-Ac-27	0.945503
PF3D7_0320900-Ac-35	PF3D7_1333700-Ac-24	-0.931809
PF3D7_0320900-Ac-30	PF3D7_1333700-Ac-27	0.986835
PF3D7_0320900-Ac-30	PF3D7_1333700-Ac-24	-0.968746
PF3D7_0320900-Ac-19	PF3D7_1333700-Ac-27	-0.992023
PF3D7_0320900-Ac-19	PF3D7_1333700-Ac-24	0.989976
PF3D7_0320900-Ac-15	PF3D7_1333700-Ac-27	0.931508
PF3D7_0320900-Ac-15	PF3D7_1333700-Ac-24	-0.951259
PF3D7_1351400-Ph-163	PF3D7_1338300-Ph-240	0.979161
PF3D7_0322900-Ph-249	PF3D7_1338300-Ph-240	0.983332
PF3D7_0322900-Ac-45	PF3D7_1338300-Ph-240	-0.91395
PF3D7_0617900-Ac-28	PF3D7_0714000-Ac-19	0.910396
PF3D7_0617900-Ac-37	PF3D7_0714000-Ac-19	0.921018
PF3D7_0617900-Ac-15	PF3D7_0714000-Ac-15	0.937948
PF3D7_0617900-Ac-15	PF3D7_0714000-Ac-19	0.973918
PF3D7_0617900-Ac-15	PF3D7_0714000-Ac-4	0.997653
PF3D7_0617900-Ph-29	PF3D7_0714000-Ac-19	0.909246
PF3D7_0617900-Ac-24	PF3D7_0714000-Ac-15	0.926501
PF3D7_0617900-Ac-24	PF3D7_0714000-Ac-19	0.958632
PF3D7_0617900-Ac-24	PF3D7_0714000-Ac-4	0.907344
PF3D7_0617900-Ac-10	PF3D7_0714000-Ac-15	0.937948
PF3D7_0617900-Ac-10	PF3D7_0714000-Ac-19	0.973918
PF3D7_0617900-Ac-10	PF3D7_0714000-Ac-4	0.997653
PF3D7_1451100-Ph-392	PF3D7_1357000-Ub-364	-0.959546
PF3D7_1451100-Ph-392	PF3D7_1357000-Ub-316	-0.922363
PF3D7_1451100-Ph-392	PF3D7_1357000-Ub-378	-0.902244
PF3D7_1451100-Ph-392	PF3D7_1357000-Ph-363	0.966361
PF3D7_1451100-Ph-392	PF3D7_1357000-Ph-313	0.975048
PF3D7_1451100-Ph-392	PF3D7_1357000-Ph-385	0.97814
PF3D7_1451100-Ph-392	PF3D7_1357000-Ub-394	-0.919184
PF3D7_1451100-Hib-595	PF3D7_1357000-Cr-282	-0.963942
PF3D7_1451100-Hib-260	PF3D7_1357000-Ub-316	-0.924038
PF3D7_1451100-Hib-260	PF3D7_1357000-Ub-378	-0.933058
PF3D7_1451100-Ph-476	PF3D7_1357000-Ub-364	-0.95073
PF3D7_1451100-Ph-476	PF3D7_1357000-Cr-282	-0.9241
PF3D7_1451100-Ph-476	PF3D7_1357000-Cr-41	-0.978937
PF3D7_1451100-Ph-476	PF3D7_1357000-Ub-394	-0.982912
PF3D7_1451100-Ph-476	PF3D7_1357000-Ub-44	-0.926607
PF3D7_1451100-Ph-476	PF3D7_1357000-Cr-159	-0.941299
PF3D7_1451100-Cr-260	PF3D7_1357000-Cr-282	-0.993715
PF3D7_1451100-Cr-260	PF3D7_1357000-Ub-41	-0.916638
PF3D7_1451100-Cr-260	PF3D7_1357000-Cr-41	-0.922047
PF3D7_1451100-Cr-260	PF3D7_1357000-Ub-394	-0.919308
PF3D7_1451100-Cr-260	PF3D7_1357000-Ub-44	-0.958661
PF3D7_1451100-Ph-48	PF3D7_1357000-Ph-363	0.935642
PF3D7_1451100-Ph-48	PF3D7_1357000-Ph-313	0.975869
PF3D7_1451100-Ph-48	PF3D7_1357000-Ph-385	0.92937
PF3D7_1451100-Ph-48	PF3D7_1357000-Hib-178	0.904754
PF3D7_1451100-Hib-302	PF3D7_1357000-Ub-394	0.944338
PF3D7_1451100-Hib-302	PF3D7_1357000-Cr-159	0.984254
PF3D7_1451100-Hib-253	PF3D7_1357000-Hib-371	0.908129
PF3D7_1451100-Hib-253	PF3D7_1357000-Hib-44	0.922124
PF3D7_1468700-Ub-137	PF3D7_1451100-Ph-476	0.91474
PF3D7_1468700-Ub-137	PF3D7_1451100-Cr-260	0.936619
PF3D7_1468700-Ph-129	PF3D7_1451100-Ph-392	0.95682
PF3D7_1468700-Ph-129	PF3D7_1451100-Ph-476	0.954697
PF3D7_1468700-Ub-137	PF3D7_1357000-Cr-282	-0.915045
PF3D7_1468700-Ub-137	PF3D7_1357000-Ub-41	-0.987749
PF3D7_1468700-Ub-137	PF3D7_1357000-Cr-41	-0.936232
PF3D7_1468700-Ub-137	PF3D7_1357000-Ub-44	-0.992483
PF3D7_1468700-Ph-129	PF3D7_1357000-Ub-364	-0.994882
PF3D7_1468700-Ph-129	PF3D7_1357000-Ub-316	-0.925018
PF3D7_1468700-Ph-129	PF3D7_1357000-Ph-363	0.943648
PF3D7_1468700-Ph-129	PF3D7_1357000-Ph-313	0.910099
PF3D7_1468700-Ph-129	PF3D7_1357000-Ph-385	0.943628
PF3D7_1468700-Ph-129	PF3D7_1357000-Cr-41	-0.903612
PF3D7_1468700-Ph-129	PF3D7_1357000-Ub-394	-0.961488
PF3D7_1234800-Ph-870	PF3D7_0405400-Ph-888	0.929604
PF3D7_1234800-Ph-210	PF3D7_0405400-Ph-888	0.97708
PF3D7_0320900-Ac-153	PF3D7_1118600-Ac-167	0.932987
PF3D7_0320900-Ac-153	PF3D7_1118600-Ac-172	0.932987
PF3D7_0320900-Ac-35	PF3D7_1118600-Ac-167	-0.90422
PF3D7_0320900-Ac-35	PF3D7_1118600-Ac-172	-0.90422
PF3D7_0320900-Ac-30	PF3D7_1118600-Ac-167	-0.925559
PF3D7_0320900-Ac-30	PF3D7_1118600-Ac-172	-0.925559
PF3D7_0610400-Ac-24	PF3D7_0320900-Ac-153	-0.904683
PF3D7_0610400-Ac-24	PF3D7_0320900-Ac-28	0.92752
PF3D7_0610400-Ac-24	PF3D7_0320900-Ac-19	-0.915372
PF3D7_0610400-Ac-19	PF3D7_0320900-Ac-28	0.960275
PF3D7_0610400-Ac-28	PF3D7_0320900-Ac-28	0.965597
PF3D7_0610400-Ac-10	PF3D7_0320900-Ac-153	-0.967803
PF3D7_0610400-Ac-10	PF3D7_0320900-Ac-35	0.982845
PF3D7_0610400-Ac-10	PF3D7_0320900-Ac-30	0.992307
PF3D7_0610400-Ac-10	PF3D7_0320900-Ac-19	-0.98592
PF3D7_0610400-Ph-33	PF3D7_0320900-Ac-35	0.901217
PF3D7_0610400-Ph-58	PF3D7_0320900-Ac-153	-0.928821
PF3D7_0610400-Ph-58	PF3D7_0320900-Ac-28	0.98406
PF3D7_0610400-Ph-58	PF3D7_0320900-Ac-19	-0.906
PF3D7_0610400-Ph-58	PF3D7_0320900-Ac-15	0.933489
PF3D7_0610400-Hib-80	PF3D7_0320900-Ac-153	-0.908812
PF3D7_0610400-Hib-80	PF3D7_0320900-Ac-30	0.914006
PF3D7_0610400-Hib-80	PF3D7_0320900-Ac-19	-0.9257
PF3D7_0610400-Ac-15	PF3D7_0320900-Ac-153	-0.966013
PF3D7_0610400-Ac-15	PF3D7_0320900-Ac-35	0.984761
PF3D7_0610400-Ac-15	PF3D7_0320900-Ac-30	0.991195
PF3D7_0610400-Ac-15	PF3D7_0320900-Ac-19	-0.984428
PF3D7_1333700-Ac-27	PF3D7_0714000-Ac-15	0.955254
PF3D7_1333700-Ac-27	PF3D7_0714000-Ac-19	0.992283
PF3D7_1333700-Ac-27	PF3D7_0714000-Ac-4	0.973756
PF3D7_1333700-Ac-24	PF3D7_0714000-Ac-15	-0.935117
PF3D7_1333700-Ac-24	PF3D7_0714000-Ac-19	-0.988927
PF3D7_1333700-Ac-24	PF3D7_0714000-Ac-4	-0.9547
PF3D7_1308300-Ph-76	PF3D7_1130200-Ph-283	0.966267
PF3D7_1468700-Ub-137	PF3D7_1338300-Ph-240	0.954189
PF3D7_1468700-Ph-129	PF3D7_1338300-Ph-240	0.913192
PF3D7_1224300-Ph-276	PF3D7_1107300-Ph-1970	0.94918
PF3D7_1224300-Ph-276	PF3D7_1107300-Ph-1659	0.989481
PF3D7_1224300-Ph-408	PF3D7_1107300-Ph-1970	0.970008
PF3D7_1224300-Ph-408	PF3D7_1107300-Ph-1659	0.913012
PF3D7_1224300-Ac-113	PF3D7_1107300-Ph-1970	-0.911832
PF3D7_0617800-Ac-6	PF3D7_1118600-Ac-167	-0.954003
PF3D7_0617800-Ac-6	PF3D7_1118600-Ac-172	-0.954003
PF3D7_0617800-Ac-4	PF3D7_1118600-Ac-167	-0.954003
PF3D7_0617800-Ac-4	PF3D7_1118600-Ac-172	-0.954003
PF3D7_1451100-Hib-595	PF3D7_1004000-Ac-164	-0.939697
PF3D7_1451100-Hib-260	PF3D7_1004000-Ac-164	-0.927804
PF3D7_1451100-Ph-476	PF3D7_1004000-Ac-164	-0.93052
PF3D7_1451100-Cr-260	PF3D7_1004000-Ac-164	-0.945575
PF3D7_1206200-Ph-560	PF3D7_1338300-Ph-240	0.969487
PF3D7_1105000-Hib-80	PF3D7_0714000-Ac-15	0.925798
PF3D7_1105000-Hib-80	PF3D7_0714000-Ac-19	0.929549
PF3D7_1105000-Hib-80	PF3D7_0714000-Ac-4	0.930442
PF3D7_1105000-Ac-9	PF3D7_0714000-Ac-15	0.963626
PF3D7_1105000-Ac-9	PF3D7_0714000-Ac-19	0.995624
PF3D7_1105000-Ac-9	PF3D7_0714000-Ac-4	0.975124
PF3D7_1105000-Ac-78	PF3D7_0714000-Ub-117	-0.908042
PF3D7_1105000-Ac-78	PF3D7_0714000-Ac-15	-0.915135
PF3D7_1105000-Ac-78	PF3D7_0714000-Ac-19	-0.902886
PF3D7_1105000-Ac-78	PF3D7_0714000-Ac-4	-0.922855
PF3D7_1105000-Ac-13	PF3D7_0714000-Ac-15	0.9314
PF3D7_1105000-Ac-13	PF3D7_0714000-Ac-19	0.990116
PF3D7_1105000-Ac-13	PF3D7_0714000-Ac-4	0.967896
PF3D7_1105000-Hib-78	PF3D7_0714000-Ac-15	-0.935605
PF3D7_1105000-Ac-17	PF3D7_0714000-Ac-15	0.93024
PF3D7_1105000-Ac-17	PF3D7_0714000-Ac-19	0.987205
PF3D7_1105000-Ac-17	PF3D7_0714000-Ac-4	0.95647
PF3D7_1105000-Ac-6	PF3D7_0714000-Ac-15	0.943381
PF3D7_1105000-Ac-6	PF3D7_0714000-Ac-19	0.976364
PF3D7_1105000-Ac-6	PF3D7_0714000-Ac-4	0.943681
PF3D7_0517300-Ph-265	PF3D7_0503300-Ph-26	0.981979
PF3D7_0517300-Ph-265	PF3D7_0503300-Ph-258	0.9954
PF3D7_0517300-Ph-265	PF3D7_0503300-Ph-150	0.910664
PF3D7_0517300-Ph-263	PF3D7_0503300-Ph-26	0.972584
PF3D7_0517300-Ph-263	PF3D7_0503300-Ph-258	0.985696
PF3D7_0610900-Ph-42	PF3D7_0303300-Ph-55	0.989553
PF3D7_0610900-Ph-42	PF3D7_0303300-Ph-50	0.988518
PF3D7_0503300-Ph-26	PF3D7_1022400-Ph-369	0.936289
PF3D7_0503300-Ph-26	PF3D7_1022400-Ph-368	0.935825
PF3D7_0503300-Ph-26	PF3D7_1022400-Ph-197	0.973486
PF3D7_0503300-Ph-151	PF3D7_1022400-Ph-369	0.989407
PF3D7_0503300-Ph-151	PF3D7_1022400-Ph-368	0.989365
PF3D7_0503300-Ph-258	PF3D7_1022400-Ph-319	0.924466
PF3D7_0503300-Ph-258	PF3D7_1022400-Ph-388	0.914967
PF3D7_0503300-Ph-258	PF3D7_1022400-Ph-197	0.976239
PF3D7_0503300-Ph-150	PF3D7_1022400-Ph-369	0.989321
PF3D7_0503300-Ph-150	PF3D7_1022400-Ph-368	0.988073
PF3D7_0503300-Ph-150	PF3D7_1022400-Ph-197	0.916921
PF3D7_1022400-Ph-319	PF3D7_1006800-Ph-92	0.970817
PF3D7_1022400-Ph-213	PF3D7_1006800-Ph-92	0.963614
PF3D7_1022400-Ph-388	PF3D7_1006800-Ph-92	0.957371
PF3D7_1022400-Ph-197	PF3D7_1006800-Ph-92	0.906727
PF3D7_1468800-Ph-246	PF3D7_1119300-Ph-240	0.922496
PF3D7_1468800-Ph-244	PF3D7_1119300-Ph-240	0.918592
PF3D7_0317600-Hib-32	PF3D7_1338300-Ph-240	0.957032
PF3D7_1451100-Ph-392	PF3D7_1441200-Ph-14	0.984457
PF3D7_1451100-Ph-48	PF3D7_1441200-Ph-14	0.94181
PF3D7_1451100-Hib-302	PF3D7_1441200-Ph-14	-0.923011
PF3D7_1234800-Ph-870	PF3D7_0924700-Ac-524	-0.969953
PF3D7_1234800-Ph-210	PF3D7_0924700-Ac-524	-0.913228
PF3D7_1460700-Ph-98	PF3D7_1142500-Ph-45	0.986926
PF3D7_1460700-Ph-98	PF3D7_1142500-Ph-98	0.979088
PF3D7_1460700-Ph-98	PF3D7_1142500-Ph-54	0.945308
PF3D7_1357000-Ub-364	PF3D7_1027800-Ph-292	-0.993479
PF3D7_1357000-Ub-316	PF3D7_1027800-Ph-292	-0.942489
PF3D7_1357000-Ub-378	PF3D7_1027800-Ph-292	-0.904707
PF3D7_1357000-Cr-282	PF3D7_1027800-Ph-360	-0.987766
PF3D7_1357000-Ph-363	PF3D7_1027800-Ph-292	0.918941
PF3D7_1357000-Ph-385	PF3D7_1027800-Ph-292	0.936339
PF3D7_1357000-Ub-41	PF3D7_1027800-Ph-360	-0.923727
PF3D7_1357000-Cr-41	PF3D7_1027800-Ph-292	-0.942692
PF3D7_1357000-Ub-394	PF3D7_1027800-Ph-292	-0.97777
PF3D7_1357000-Ub-44	PF3D7_1027800-Ph-292	-0.904246
PF3D7_1357000-Ub-44	PF3D7_1027800-Ph-360	-0.954236
PF3D7_1107100-Cr-199	PF3D7_1004400-Ph-425	-0.920714
PF3D7_1212700-Ph-1355	PF3D7_1007900-Ph-542	0.956128
PF3D7_1451100-Ph-476	PF3D7_1421200-Ac-85	0.925745
PF3D7_1451100-Cr-260	PF3D7_1421200-Ac-85	0.914797
PF3D7_1357000-Ub-364	PF3D7_1004000-Ac-164	0.940423
PF3D7_1357000-Ub-316	PF3D7_1004000-Ac-164	0.973355
PF3D7_1357000-Ub-378	PF3D7_1004000-Ac-164	0.955191
PF3D7_1357000-Cr-282	PF3D7_1004000-Ac-164	0.929071
PF3D7_1357000-Ph-385	PF3D7_1004000-Ac-164	-0.916755
PF3D7_1357000-Cr-41	PF3D7_1004000-Ac-164	0.910732
PF3D7_1357000-Ub-394	PF3D7_1004000-Ac-164	0.967805
PF3D7_1105000-Hib-80	PF3D7_1008000-Ac-1049	-0.965957
PF3D7_1105000-Hib-80	PF3D7_1008000-Ac-1051	-0.965957
PF3D7_1105000-Hib-80	PF3D7_1008000-Ac-1050	-0.965957
PF3D7_1105000-Ac-9	PF3D7_1008000-Ac-1049	-0.984241
PF3D7_1105000-Ac-9	PF3D7_1008000-Ph-151	0.904321
PF3D7_1105000-Ac-9	PF3D7_1008000-Ac-1051	-0.984241
PF3D7_1105000-Ac-9	PF3D7_1008000-Ac-1050	-0.984241
PF3D7_1105000-Ac-78	PF3D7_1008000-Ac-1049	0.933212
PF3D7_1105000-Ac-78	PF3D7_1008000-Ac-1051	0.933212
PF3D7_1105000-Ac-78	PF3D7_1008000-Ac-1050	0.933212
PF3D7_1105000-Ac-13	PF3D7_1008000-Ac-1049	-0.982031
PF3D7_1105000-Ac-13	PF3D7_1008000-Ph-151	0.910902
PF3D7_1105000-Ac-13	PF3D7_1008000-Ac-1051	-0.982031
PF3D7_1105000-Ac-13	PF3D7_1008000-Ac-1050	-0.982031
PF3D7_1105000-Ac-17	PF3D7_1008000-Ac-1049	-0.979946
PF3D7_1105000-Ac-17	PF3D7_1008000-Ac-1051	-0.979946
PF3D7_1105000-Ac-17	PF3D7_1008000-Ac-1050	-0.979946
PF3D7_1105000-Ac-6	PF3D7_1008000-Ac-1049	-0.983681
PF3D7_1105000-Ac-6	PF3D7_1008000-Ac-1051	-0.983681
PF3D7_1105000-Ac-6	PF3D7_1008000-Ac-1050	-0.983681
PF3D7_1451100-Hib-595	PF3D7_1003500-Ub-13	-0.944565
PF3D7_1451100-Hib-260	PF3D7_1003500-Ub-13	-0.971612
PF3D7_0322900-Ph-249	PF3D7_1357000-Ub-364	-0.951032
PF3D7_0322900-Ph-249	PF3D7_1357000-Ub-316	-0.919671
PF3D7_0322900-Ph-249	PF3D7_1357000-Cr-282	-0.974768
PF3D7_0322900-Ph-249	PF3D7_1357000-Cr-41	-0.901535
PF3D7_0322900-Ph-249	PF3D7_1357000-Ub-394	-0.928849
PF3D7_0322900-Ph-249	PF3D7_1357000-Ub-44	-0.93126
PF3D7_0322900-Ac-45	PF3D7_1357000-Ub-364	0.997858
PF3D7_0322900-Ac-45	PF3D7_1357000-Ub-316	0.935836
PF3D7_0322900-Ac-45	PF3D7_1357000-Ph-363	-0.93639
PF3D7_0322900-Ac-45	PF3D7_1357000-Ph-313	-0.906302
PF3D7_0322900-Ac-45	PF3D7_1357000-Ph-385	-0.949774
PF3D7_0322900-Ac-45	PF3D7_1357000-Cr-41	0.923696
PF3D7_0322900-Ac-45	PF3D7_1357000-Ub-394	0.968512
PF3D7_0422500-Ph-570	PF3D7_0405400-Ph-888	0.970474
PF3D7_0422500-Ph-572	PF3D7_0405400-Ph-888	0.970474
PF3D7_0422500-Ph-603	PF3D7_0405400-Ph-888	0.975124
PF3D7_1338300-Ph-240	PF3D7_1007900-Ph-542	0.962289
PF3D7_0913200-Ph-164	PF3D7_0507100-Ph-318	0.976628
PF3D7_0913200-Ph-164	PF3D7_1357000-Ub-364	-0.985781
PF3D7_0913200-Ph-164	PF3D7_1357000-Ub-316	-0.974891
PF3D7_0913200-Ph-164	PF3D7_1357000-Ub-378	-0.948902
PF3D7_0913200-Ph-164	PF3D7_1357000-Ph-363	0.969675
PF3D7_0913200-Ph-164	PF3D7_1357000-Ph-313	0.93477
PF3D7_0913200-Ph-164	PF3D7_1357000-Ph-385	0.978534
PF3D7_0913200-Ph-164	PF3D7_1357000-Ub-394	-0.949186
PF3D7_1203700-Ph-237	PF3D7_0617800-Cr-6	-0.935597
PF3D7_1203700-Ph-237	PF3D7_0617800-Ph-127	0.92592
PF3D7_1203700-Ph-237	PF3D7_0617800-Cr-4	-0.935597
PF3D7_1119300-Ph-240	PF3D7_1004400-Ph-685	0.929572
PF3D7_1119300-Ph-240	PF3D7_1004400-Ph-586	0.976579
PF3D7_1119300-Ph-240	PF3D7_1004400-Ph-745	0.927854
PF3D7_1119300-Ph-240	PF3D7_1004400-Ph-13	0.970129
PF3D7_0913200-Ph-164	PF3D7_1358800-Ph-147	0.914383
PF3D7_1142600-Cr-16	PF3D7_1142500-Ph-45	-0.952908
PF3D7_1142600-Cr-16	PF3D7_1142500-Ph-98	-0.964857
PF3D7_1203700-Ph-237	PF3D7_0320900-Ac-153	-0.90224
PF3D7_1203700-Ph-237	PF3D7_0320900-Ac-35	0.951018
PF3D7_1203700-Ph-237	PF3D7_0320900-Ac-30	0.940322
PF3D7_1203700-Ph-237	PF3D7_0320900-Ac-19	-0.94205
PF3D7_0318200-Ph-2299	PF3D7_0705400-Cr-427	-0.923205
PF3D7_0318200-Ph-1720	PF3D7_0705400-Cr-427	-0.963126
PF3D7_0103200-Ph-231	PF3D7_0824400-Ph-318	0.990449
PF3D7_0103200-Ph-231	PF3D7_0824400-Ph-286	0.97599
PF3D7_0103200-Ph-231	PF3D7_0824400-Ph-355	0.90128
PF3D7_0209800-Ph-54	PF3D7_1006800-Ph-92	0.986166
PF3D7_0209800-Ph-48	PF3D7_1006800-Ph-92	0.995019
PF3D7_0209800-Ph-240	PF3D7_1006800-Ph-92	0.961224
PF3D7_0610400-Ac-24	PF3D7_0714000-Ac-19	0.90145
PF3D7_0610400-Hib-28	PF3D7_0714000-Ac-9	-0.921973
PF3D7_0610400-Ac-10	PF3D7_0714000-Ac-15	0.961152
PF3D7_0610400-Ac-10	PF3D7_0714000-Ac-19	0.991475
PF3D7_0610400-Ac-10	PF3D7_0714000-Ac-4	0.989818
PF3D7_0610400-Ph-33	PF3D7_0714000-Ac-9	0.917916
PF3D7_0610400-Hib-80	PF3D7_0714000-Ac-15	0.90561
PF3D7_0610400-Hib-80	PF3D7_0714000-Ac-19	0.917709
PF3D7_0610400-Ac-15	PF3D7_0714000-Ac-15	0.958777
PF3D7_0610400-Ac-15	PF3D7_0714000-Ac-19	0.990166
PF3D7_0610400-Ac-15	PF3D7_0714000-Ac-4	0.989595
PF3D7_0422500-Ph-570	PF3D7_0308900-Ph-148	0.909587
PF3D7_0422500-Ph-570	PF3D7_0308900-Ph-146	0.909587
PF3D7_0422500-Ph-572	PF3D7_0308900-Ph-148	0.909587
PF3D7_0422500-Ph-572	PF3D7_0308900-Ph-146	0.909587
PF3D7_1224300-Ph-114	PF3D7_1468700-Ph-129	0.970957
PF3D7_1224300-Ph-276	PF3D7_1468700-Ub-137	0.932787
PF3D7_1224300-Ph-408	PF3D7_1468700-Ub-137	0.965787
PF3D7_1224300-Ph-101	PF3D7_1468700-Ph-129	0.952758
PF3D7_1224300-Ac-113	PF3D7_1468700-Ph-129	-0.941385
PF3D7_1142500-Ph-45	PF3D7_1004000-Ac-164	-0.958126
PF3D7_1142500-Ph-98	PF3D7_1004000-Ac-164	-0.940092
PF3D7_1142500-Ph-54	PF3D7_1004000-Ac-164	-0.974927
PF3D7_1460700-Ph-98	PF3D7_1357000-Ub-364	-0.97573
PF3D7_1460700-Ph-98	PF3D7_1357000-Ub-316	-0.985312
PF3D7_1460700-Ph-98	PF3D7_1357000-Ub-378	-0.963994
PF3D7_1460700-Ph-98	PF3D7_1357000-Ph-363	0.96904
PF3D7_1460700-Ph-98	PF3D7_1357000-Ph-313	0.932358
PF3D7_1460700-Ph-98	PF3D7_1357000-Ph-385	0.978571
PF3D7_1460700-Ph-98	PF3D7_1357000-Ub-394	-0.946026
PF3D7_1357000-Ub-364	PF3D7_1351400-Ph-163	-0.906868
PF3D7_1357000-Ub-316	PF3D7_1351400-Ph-163	-0.914693
PF3D7_1357000-Cr-282	PF3D7_1351400-Ph-163	-0.974343
PF3D7_1357000-Cr-41	PF3D7_1351400-Ph-163	-0.934547
PF3D7_1357000-Ub-394	PF3D7_1351400-Ph-163	-0.95751
PF3D7_1357000-Ub-44	PF3D7_1351400-Ph-163	-0.926238
PF3D7_1333700-Ac-27	PF3D7_1118600-Ac-167	-0.904409
PF3D7_1333700-Ac-27	PF3D7_1118600-Ac-172	-0.904409
PF3D7_0317600-Hib-32	PF3D7_1357000-Cr-282	-0.979389
PF3D7_0317600-Hib-32	PF3D7_1357000-Ub-44	-0.916472
PF3D7_0307200-Hib-32	PF3D7_1142500-Hib-82	0.906146
PF3D7_0617900-Ac-28	PF3D7_1118600-Ac-167	-0.918282
PF3D7_0617900-Ac-28	PF3D7_1118600-Ac-172	-0.918282
PF3D7_0617900-Ac-15	PF3D7_1118600-Ac-167	-0.919884
PF3D7_0617900-Ac-15	PF3D7_1118600-Ac-172	-0.919884
PF3D7_0617900-Ac-10	PF3D7_1118600-Ac-167	-0.919884
PF3D7_0617900-Ac-10	PF3D7_1118600-Ac-172	-0.919884
PF3D7_0307100-Hib-30	PF3D7_1451100-Hib-595	0.951264
PF3D7_0307100-Hib-30	PF3D7_1451100-Hib-260	0.924472
PF3D7_0306900-Hib-50	PF3D7_1357000-Ub-316	0.905826
PF3D7_0306900-Hib-50	PF3D7_1357000-Ub-378	0.904678
PF3D7_1357000-Ub-316	PF3D7_1003500-Ub-13	0.912284
PF3D7_1357000-Ub-378	PF3D7_1003500-Ub-13	0.924692
PF3D7_1326300-Ph-12	PF3D7_1119300-Ph-240	0.941299
PF3D7_1358800-Ph-13	PF3D7_1357000-Cr-282	-0.954574
PF3D7_1358800-Ph-13	PF3D7_1357000-Ub-41	-0.914833
PF3D7_1358800-Ph-13	PF3D7_1357000-Ub-44	-0.926979
PF3D7_1358800-Ph-147	PF3D7_1357000-Ub-364	-0.937523
PF3D7_1358800-Ph-147	PF3D7_1357000-Cr-41	-0.920108
PF3D7_1358800-Ph-147	PF3D7_1357000-Ub-394	-0.971586
PF3D7_1358800-Ph-147	PF3D7_1357000-Cr-159	-0.982971
PF3D7_1203700-Ph-237	PF3D7_1105100-Ac-101	-0.97454
PF3D7_1203700-Ph-237	PF3D7_1105100-Hib-39	-0.942821
PF3D7_1203700-Ph-237	PF3D7_1105100-Cr-19	0.905096
PF3D7_0405400-Ph-888	PF3D7_0716000-Ph-491	0.90192
PF3D7_0405400-Ph-888	PF3D7_0716000-Ph-487	0.90192
PF3D7_0317600-Hib-32	PF3D7_1451100-Hib-595	0.914862
PF3D7_0317600-Hib-32	PF3D7_1451100-Cr-260	0.968784
PF3D7_1006200-Ph-8	PF3D7_1346300-Ph-4	0.982256
PF3D7_1006200-Ph-8	PF3D7_1346300-Ph-98	0.952529
PF3D7_1006200-Ph-8	PF3D7_1346300-Ph-7	0.967409
PF3D7_1006200-Ph-8	PF3D7_1346300-Ph-9	0.983184
PF3D7_1006200-Ph-4	PF3D7_1346300-Ph-4	0.961141
PF3D7_1006200-Ph-4	PF3D7_1346300-Ph-7	0.910238
PF3D7_1006200-Ph-4	PF3D7_1346300-Ph-9	0.960319
PF3D7_1006200-Ph-3	PF3D7_1346300-Ph-4	0.969009
PF3D7_1006200-Ph-3	PF3D7_1346300-Ph-98	0.907023
PF3D7_1006200-Ph-3	PF3D7_1346300-Ph-7	0.930627
PF3D7_1006200-Ph-3	PF3D7_1346300-Ph-9	0.975696
PF3D7_1351400-Hib-131	PF3D7_1142500-Hib-82	0.921684
PF3D7_1351400-Ph-163	PF3D7_1142500-Ph-45	0.906495
PF3D7_1351400-Ph-163	PF3D7_1142500-Ph-54	0.984234
PF3D7_0209800-Ph-54	PF3D7_1451100-Ph-392	0.974894
PF3D7_0209800-Ph-54	PF3D7_1451100-Ph-48	0.94672
PF3D7_0209800-Ph-48	PF3D7_1451100-Ph-392	0.990088
PF3D7_0209800-Ph-48	PF3D7_1451100-Ph-476	0.900264
PF3D7_0209800-Ph-48	PF3D7_1451100-Ph-48	0.924395
PF3D7_0209800-Ph-240	PF3D7_1451100-Ph-392	0.964343
PF3D7_1234800-Ph-870	PF3D7_0716000-Ph-491	0.992186
PF3D7_1234800-Ph-870	PF3D7_0716000-Ph-487	0.992186
PF3D7_1234800-Ph-870	PF3D7_0716000-Ph-135	0.957161
PF3D7_1234800-Ph-210	PF3D7_0716000-Ph-491	0.954221
PF3D7_1234800-Ph-210	PF3D7_0716000-Ph-487	0.954221
PF3D7_1468700-Ub-137	PF3D7_1107300-Ph-1970	0.942167
PF3D7_1468700-Ub-137	PF3D7_1107300-Ph-1508	0.920104
PF3D7_1468700-Ub-137	PF3D7_1107300-Ph-1659	0.939377
PF3D7_1206200-Ph-560	PF3D7_1107300-Ph-1970	0.938445
PF3D7_1465900-Ph-84	PF3D7_1357000-Ub-364	-0.937695
PF3D7_1465900-Ph-84	PF3D7_1357000-Ub-316	-0.963523
PF3D7_1465900-Ph-84	PF3D7_1357000-Ub-378	-0.95197
PF3D7_1465900-Ph-84	PF3D7_1357000-Ph-363	0.998738
PF3D7_1465900-Ph-84	PF3D7_1357000-Ph-313	0.976505
PF3D7_1465900-Ph-84	PF3D7_1357000-Ph-385	0.994929
PF3D7_1465900-Ph-84	PF3D7_1357000-Hib-178	0.902269
PF3D7_1142500-Ph-45	PF3D7_1027800-Ph-292	0.96175
PF3D7_1142500-Ph-98	PF3D7_1027800-Ph-292	0.957992
PF3D7_1142500-Ph-54	PF3D7_1027800-Ph-292	0.938877
PF3D7_1142500-Ph-54	PF3D7_1027800-Ph-360	0.943618
PF3D7_1468700-Ph-129	PF3D7_1465900-Ph-84	0.943305
PF3D7_1414300-Ph-219	PF3D7_1357000-Cr-159	-0.96711
PF3D7_1118600-Ac-167	PF3D7_1105100-Ac-11	-0.972199
PF3D7_1118600-Ac-172	PF3D7_1105100-Ac-11	-0.972199
PF3D7_1421200-Ac-85	PF3D7_1357000-Cr-282	-0.908478
PF3D7_1421200-Ac-85	PF3D7_1357000-Ub-41	-0.939027
PF3D7_1421200-Ac-85	PF3D7_1357000-Cr-41	-0.931946
PF3D7_1421200-Ac-85	PF3D7_1357000-Ub-44	-0.945757
PF3D7_1142500-Ph-45	PF3D7_1003500-Ub-13	-0.901589
PF3D7_1142500-Ph-54	PF3D7_1003500-Ub-13	-0.918171
PF3D7_0924700-Ac-524	PF3D7_0716000-Ph-491	-0.969818
PF3D7_0924700-Ac-524	PF3D7_0716000-Ph-487	-0.969818
PF3D7_0924700-Ac-524	PF3D7_0716000-Ph-135	-0.96003
PF3D7_0209800-Ph-54	PF3D7_1347200-Ph-16	0.909839
PF3D7_0209800-Ph-48	PF3D7_1347200-Ph-16	0.954119
PF3D7_0623100-Ph-262	PF3D7_1004400-Ph-425	0.93662
PF3D7_0623100-Ph-262	PF3D7_1004400-Ph-685	0.950263
PF3D7_0623100-Ph-262	PF3D7_1004400-Ph-94	0.932394
PF3D7_0623100-Ph-262	PF3D7_1004400-Ph-586	0.950306
PF3D7_0623100-Ph-262	PF3D7_1004400-Ph-745	0.959112
PF3D7_0623100-Ph-262	PF3D7_1004400-Ph-13	0.971927
PF3D7_0623100-Ph-262	PF3D7_1107100-Cr-199	-0.961504
PF3D7_1421200-Ac-85	PF3D7_1338300-Ph-240	0.911363
PF3D7_0103200-Ph-231	PF3D7_1347200-Ph-16	0.957034
PF3D7_0507100-Ph-318	PF3D7_0209800-Ph-54	0.988421
PF3D7_0507100-Ph-318	PF3D7_0209800-Ph-48	0.975211
PF3D7_0507100-Ph-318	PF3D7_0209800-Ph-240	0.933576
PF3D7_0308900-Ph-148	PF3D7_1119300-Ph-240	0.91141
PF3D7_0308900-Ph-146	PF3D7_1119300-Ph-240	0.91141
PF3D7_1347200-Ph-16	PF3D7_1338300-Ph-240	0.933281
PF3D7_0913200-Ph-164	PF3D7_1347200-Ph-16	0.964992
PF3D7_1424100-Ac-34	PF3D7_1357000-Ub-205	0.948576
PF3D7_1338300-Ph-240	PF3D7_1107300-Ph-1970	0.973393
PF3D7_1338300-Ph-240	PF3D7_1107300-Ph-1659	0.954845
PF3D7_1441200-Ph-14	PF3D7_1357000-Ub-364	-0.946508
PF3D7_1441200-Ph-14	PF3D7_1357000-Ub-316	-0.942987
PF3D7_1441200-Ph-14	PF3D7_1357000-Ub-378	-0.9313
PF3D7_1441200-Ph-14	PF3D7_1357000-Ph-363	0.943683
PF3D7_1441200-Ph-14	PF3D7_1357000-Ph-313	0.954332
PF3D7_1441200-Ph-14	PF3D7_1357000-Ph-385	0.964789
PF3D7_1441200-Ph-14	PF3D7_1357000-Ub-394	-0.952134
PF3D7_1441200-Ph-14	PF3D7_1357000-Cr-159	-0.921811
PF3D7_0913200-Hib-51	PF3D7_1451100-Hib-595	-0.958825
PF3D7_0913200-Ph-164	PF3D7_1451100-Ph-392	0.966844
PF3D7_0913200-Ph-164	PF3D7_1451100-Ph-476	0.91422
PF3D7_1234800-Ph-870	PF3D7_0422500-Ph-570	0.958664
PF3D7_1234800-Ph-870	PF3D7_0422500-Ph-572	0.958664
PF3D7_1234800-Ph-870	PF3D7_0422500-Ph-603	0.975294
PF3D7_1234800-Ph-210	PF3D7_0422500-Ph-570	0.974723
PF3D7_1234800-Ph-210	PF3D7_0422500-Ph-572	0.974723
PF3D7_1234800-Ph-210	PF3D7_0422500-Ph-603	0.993365
PF3D7_1118600-Ac-167	PF3D7_1008000-Ac-1049	0.911148
PF3D7_1118600-Ac-167	PF3D7_1008000-Ac-1051	0.911148
PF3D7_1118600-Ac-167	PF3D7_1008000-Ac-1050	0.911148
PF3D7_1118600-Ac-172	PF3D7_1008000-Ac-1049	0.911148
PF3D7_1118600-Ac-172	PF3D7_1008000-Ac-1051	0.911148
PF3D7_1118600-Ac-172	PF3D7_1008000-Ac-1050	0.911148
PF3D7_0320900-Ac-153	PF3D7_0318200-Ph-1720	-0.937523
PF3D7_0320900-Ac-35	PF3D7_0318200-Ph-2299	0.939118
PF3D7_0320900-Ac-35	PF3D7_0318200-Ph-1720	0.976723
PF3D7_0320900-Ac-30	PF3D7_0318200-Ph-1720	0.968891
PF3D7_0320900-Ac-19	PF3D7_0318200-Ph-1720	-0.965476
PF3D7_1451100-Hib-595	PF3D7_1007900-Ph-542	0.954759
PF3D7_1451100-Ph-476	PF3D7_1007900-Ph-542	0.973676
PF3D7_1451100-Cr-260	PF3D7_1007900-Ph-542	0.964106
PF3D7_1451100-Hib-302	PF3D7_1007900-Ph-542	-0.908684
PF3D7_0507100-Ph-318	PF3D7_1357000-Ub-364	-0.943443
PF3D7_0507100-Ph-318	PF3D7_1357000-Ub-316	-0.965869
PF3D7_0507100-Ph-318	PF3D7_1357000-Ub-378	-0.954794
PF3D7_0507100-Ph-318	PF3D7_1357000-Ph-363	0.987195
PF3D7_0507100-Ph-318	PF3D7_1357000-Ph-313	0.968548
PF3D7_0507100-Ph-318	PF3D7_1357000-Ph-385	0.983481
PF3D7_0507100-Ph-318	PF3D7_1357000-Hib-178	0.941585
PF3D7_0507100-Ph-318	PF3D7_1357000-Ub-394	-0.906389
PF3D7_0919900-Ph-3094	PF3D7_0613800-Ph-697	0.945044
PF3D7_0919900-Ph-3094	PF3D7_0613800-Ph-698	0.945044
PF3D7_1004400-Ph-425	PF3D7_0716000-Ph-491	0.959665
PF3D7_1004400-Ph-425	PF3D7_0716000-Ph-487	0.959665
PF3D7_1004400-Ph-425	PF3D7_0716000-Ph-135	0.926481
PF3D7_1206200-Ph-560	PF3D7_1451100-Hib-595	0.940113
PF3D7_1206200-Ph-560	PF3D7_1451100-Ph-476	0.975005
PF3D7_1206200-Ph-560	PF3D7_1451100-Cr-260	0.972453
PF3D7_1206200-Ph-560	PF3D7_1451100-Hib-302	-0.911821
PF3D7_1468700-Ub-137	PF3D7_1027800-Ph-360	0.944815
PF3D7_1468700-Ph-129	PF3D7_1027800-Ph-292	0.984359
PF3D7_0814200-Ph-129	PF3D7_1347500-Ph-119	0.987474
PF3D7_1027800-Ph-292	PF3D7_1007900-Ph-542	0.961692
PF3D7_1027800-Ph-360	PF3D7_1007900-Ph-542	0.92032
PF3D7_1451100-Ph-392	PF3D7_1347200-Ph-16	0.911255
PF3D7_1451100-Ph-476	PF3D7_1347200-Ph-16	0.946602
PF3D7_1451100-Cr-260	PF3D7_1347200-Ph-16	0.915911
PF3D7_1357000-Ub-41	PF3D7_1308300-Ph-76	-0.946803
PF3D7_1357000-Ub-44	PF3D7_1308300-Ph-76	-0.919025
PF3D7_0613800-Ph-697	PF3D7_1107100-Cr-199	-0.936866
PF3D7_0613800-Ph-698	PF3D7_1107100-Cr-199	-0.936866
PF3D7_1468700-Ph-129	PF3D7_1007900-Ph-542	0.958698
PF3D7_0422500-Ph-570	PF3D7_0716000-Ph-491	0.950066
PF3D7_0422500-Ph-570	PF3D7_0716000-Ph-487	0.950066
PF3D7_0422500-Ph-570	PF3D7_0716000-Ph-135	0.918966
PF3D7_0422500-Ph-572	PF3D7_0716000-Ph-491	0.950066
PF3D7_0422500-Ph-572	PF3D7_0716000-Ph-487	0.950066
PF3D7_0422500-Ph-572	PF3D7_0716000-Ph-135	0.918966
PF3D7_0422500-Ph-603	PF3D7_0716000-Ph-491	0.955617
PF3D7_0422500-Ph-603	PF3D7_0716000-Ph-487	0.955617
PF3D7_0422500-Ph-603	PF3D7_0716000-Ph-135	0.912457
PF3D7_0405400-Ph-888	PF3D7_1008800-Ph-410	0.923743
PF3D7_1465900-Ph-84	PF3D7_1142500-Ph-45	0.974456
PF3D7_1465900-Ph-84	PF3D7_1142500-Ph-98	0.97237
PF3D7_0209800-Ph-54	PF3D7_1347500-Ph-119	0.969628
PF3D7_0209800-Ph-48	PF3D7_1347500-Ph-119	0.967628
PF3D7_0209800-Ph-240	PF3D7_1347500-Ph-119	0.914677
PF3D7_0919000-Ph-6	PF3D7_0320900-Ac-35	0.953532
PF3D7_0919000-Ph-9	PF3D7_0320900-Ac-35	0.952562
PF3D7_1203700-Ph-237	PF3D7_0714000-Ac-9	0.91535
PF3D7_1203700-Ph-237	PF3D7_0714000-Ac-15	0.945697
PF3D7_1203700-Ph-237	PF3D7_0714000-Ac-19	0.959964
PF3D7_1203700-Ph-237	PF3D7_0714000-Ac-4	0.947346
PF3D7_0320900-Ac-153	PF3D7_1008000-Ac-1049	0.972112
PF3D7_0320900-Ac-153	PF3D7_1008000-Ph-151	-0.908847
PF3D7_0320900-Ac-153	PF3D7_1008000-Ac-1051	0.972112
PF3D7_0320900-Ac-153	PF3D7_1008000-Ac-1050	0.972112
PF3D7_0320900-Ac-35	PF3D7_1008000-Ac-1049	-0.93328
PF3D7_0320900-Ac-35	PF3D7_1008000-Ph-151	0.966545
PF3D7_0320900-Ac-35	PF3D7_1008000-Ac-1051	-0.93328
PF3D7_0320900-Ac-35	PF3D7_1008000-Ac-1050	-0.93328
PF3D7_0320900-Ac-30	PF3D7_1008000-Ac-1049	-0.981523
PF3D7_0320900-Ac-30	PF3D7_1008000-Ph-151	0.926254
PF3D7_0320900-Ac-30	PF3D7_1008000-Ac-1051	-0.981523
PF3D7_0320900-Ac-30	PF3D7_1008000-Ac-1050	-0.981523
PF3D7_0320900-Ac-19	PF3D7_1008000-Ac-1049	0.981374
PF3D7_0320900-Ac-19	PF3D7_1008000-Ph-151	-0.927278
PF3D7_0320900-Ac-19	PF3D7_1008000-Ac-1051	0.981374
PF3D7_0320900-Ac-19	PF3D7_1008000-Ac-1050	0.981374
PF3D7_0507100-Ph-318	PF3D7_1007900-Ph-542	0.920305
PF3D7_0507100-Ph-318	PF3D7_1142500-Ph-45	0.993578
PF3D7_0507100-Ph-318	PF3D7_1142500-Ph-98	0.981522
PF3D7_0507100-Ph-318	PF3D7_1142500-Ph-54	0.922194
PF3D7_0209800-Ph-48	PF3D7_0716000-Ph-491	0.940236
PF3D7_0209800-Ph-48	PF3D7_0716000-Ph-487	0.940236
PF3D7_0919900-Ph-3094	PF3D7_1107100-Cr-199	-0.942753
PF3D7_1358800-Ph-147	PF3D7_1142500-Ph-45	0.933967
PF3D7_1358800-Ph-147	PF3D7_1142500-Ph-98	0.943622
PF3D7_0322900-Ph-249	PF3D7_1142500-Ph-45	0.926148
PF3D7_0322900-Ph-249	PF3D7_1142500-Ph-54	0.980156
PF3D7_0322900-Ac-45	PF3D7_1142500-Ph-45	-0.968051
PF3D7_0322900-Ac-45	PF3D7_1142500-Ph-98	-0.968529
PF3D7_0322900-Ac-45	PF3D7_1142500-Ph-54	-0.92217
PF3D7_0613800-Ph-697	PF3D7_0305600-Ac-260	-0.942842
PF3D7_0613800-Ph-698	PF3D7_0305600-Ac-260	-0.942842
PF3D7_1002400-Ph-242	PF3D7_1346300-Ph-4	0.98394
PF3D7_1002400-Ph-242	PF3D7_1346300-Ph-98	0.930205
PF3D7_1002400-Ph-242	PF3D7_1346300-Ph-7	0.964681
PF3D7_1002400-Ph-242	PF3D7_1346300-Ph-9	0.982241
PF3D7_1002400-Ph-238	PF3D7_1346300-Ph-4	0.98394
PF3D7_1002400-Ph-238	PF3D7_1346300-Ph-98	0.930205
PF3D7_1002400-Ph-238	PF3D7_1346300-Ph-7	0.964681
PF3D7_1002400-Ph-238	PF3D7_1346300-Ph-9	0.982241
PF3D7_1002400-Ph-10	PF3D7_1346300-Ph-4	0.965069
PF3D7_1002400-Ph-10	PF3D7_1346300-Ph-98	0.996767
PF3D7_1002400-Ph-10	PF3D7_1346300-Ph-7	0.995168
PF3D7_1002400-Ph-10	PF3D7_1346300-Ph-9	0.955501
PF3D7_1002400-Ph-8	PF3D7_1346300-Ph-4	0.956434
PF3D7_1002400-Ph-8	PF3D7_1346300-Ph-98	0.995811
PF3D7_1002400-Ph-8	PF3D7_1346300-Ph-7	0.989493
PF3D7_1002400-Ph-8	PF3D7_1346300-Ph-9	0.946794
PF3D7_0317600-Hib-32	PF3D7_1142500-Ph-54	0.927001
PF3D7_0913200-Ph-164	PF3D7_1465900-Ph-84	0.974496
PF3D7_1206200-Ph-560	PF3D7_1468700-Ub-137	0.900901
PF3D7_1206200-Ph-560	PF3D7_1468700-Ph-129	0.920098
PF3D7_1105100-Ac-101	PF3D7_1008000-Ac-1049	0.9737
PF3D7_1105100-Ac-101	PF3D7_1008000-Ph-151	-0.936272
PF3D7_1105100-Ac-101	PF3D7_1008000-Ac-1051	0.9737
PF3D7_1105100-Ac-101	PF3D7_1008000-Ac-1050	0.9737
PF3D7_1105100-Ac-11	PF3D7_1008000-Ac-1049	-0.958971
PF3D7_1105100-Ac-11	PF3D7_1008000-Ac-1051	-0.958971
PF3D7_1105100-Ac-11	PF3D7_1008000-Ac-1050	-0.958971
PF3D7_1105100-Hib-39	PF3D7_1008000-Ac-1049	0.927405
PF3D7_1105100-Hib-39	PF3D7_1008000-Ac-1051	0.927405
PF3D7_1105100-Hib-39	PF3D7_1008000-Ac-1050	0.927405
PF3D7_1105100-Cr-19	PF3D7_1008000-Ac-1049	-0.973094
PF3D7_1105100-Cr-19	PF3D7_1008000-Ac-1051	-0.973094
PF3D7_1105100-Cr-19	PF3D7_1008000-Ac-1050	-0.973094
PF3D7_1239200-Ph-1941	PF3D7_0420300-Ph-1874	0.919964
PF3D7_1239200-Ph-1941	PF3D7_0420300-Ph-1849	0.984484
PF3D7_1224300-Ph-114	PF3D7_0916700-Ph-95	0.966916
PF3D7_1224300-Ph-114	PF3D7_0916700-Ph-82	0.955903
PF3D7_1224300-Ph-276	PF3D7_0916700-Ph-42	0.917221
PF3D7_1224300-Ph-276	PF3D7_0916700-Ph-34	0.98014
PF3D7_1224300-Ph-276	PF3D7_0916700-Ph-95	0.9333
PF3D7_1224300-Ph-276	PF3D7_0916700-Ph-24	0.988869
PF3D7_1224300-Ph-276	PF3D7_0916700-Ph-89	0.965612
PF3D7_1224300-Ph-408	PF3D7_0916700-Ph-42	0.957089
PF3D7_1224300-Ph-408	PF3D7_0916700-Ph-34	0.969411
PF3D7_1224300-Ph-408	PF3D7_0916700-Ph-24	0.90295
PF3D7_1224300-Ph-408	PF3D7_0916700-Ph-89	0.962448
PF3D7_1224300-Ph-101	PF3D7_0916700-Ph-95	0.939043
PF3D7_1224300-Ph-101	PF3D7_0916700-Ph-82	0.967807
PF3D7_1224300-Ac-113	PF3D7_0916700-Ph-34	-0.968941
PF3D7_1224300-Ac-113	PF3D7_0916700-Ph-95	-0.967851
PF3D7_1224300-Ac-113	PF3D7_0916700-Ph-89	-0.964399
PF3D7_0420300-Ph-1874	PF3D7_1107800-Ph-1347	0.940515
PF3D7_0420300-Ph-1874	PF3D7_1107800-Ph-128	0.917566
PF3D7_0420300-Ph-1874	PF3D7_1107800-Ph-889	0.997513
PF3D7_0420300-Ph-2472	PF3D7_1107800-Ph-889	0.928194
PF3D7_0420300-Ph-1849	PF3D7_1107800-Ph-1347	0.990374
PF3D7_0420300-Ph-1849	PF3D7_1107800-Ph-128	0.955971
PF3D7_0420300-Ph-1849	PF3D7_1107800-Ph-889	0.956744
PF3D7_1008000-Ac-1049	PF3D7_0714000-Ac-15	-0.955484
PF3D7_1008000-Ac-1049	PF3D7_0714000-Ac-19	-0.979934
PF3D7_1008000-Ac-1049	PF3D7_0714000-Ac-4	-0.965026
PF3D7_1008000-Ph-151	PF3D7_0714000-Ac-19	0.932173
PF3D7_1008000-Ph-151	PF3D7_0714000-Ac-4	0.935476
PF3D7_1008000-Ac-1051	PF3D7_0714000-Ac-15	-0.955484
PF3D7_1008000-Ac-1051	PF3D7_0714000-Ac-19	-0.979934
PF3D7_1008000-Ac-1051	PF3D7_0714000-Ac-4	-0.965026
PF3D7_1008000-Ac-1050	PF3D7_0714000-Ac-15	-0.955484
PF3D7_1008000-Ac-1050	PF3D7_0714000-Ac-19	-0.979934
PF3D7_1008000-Ac-1050	PF3D7_0714000-Ac-4	-0.965026
PF3D7_0610400-Ac-24	PF3D7_1008000-Ac-1049	-0.948555
PF3D7_0610400-Ac-24	PF3D7_1008000-Ac-1051	-0.948555
PF3D7_0610400-Ac-24	PF3D7_1008000-Ac-1050	-0.948555
PF3D7_0610400-Ac-19	PF3D7_1008000-Ac-1049	-0.927389
PF3D7_0610400-Ac-19	PF3D7_1008000-Ac-1051	-0.927389
PF3D7_0610400-Ac-19	PF3D7_1008000-Ac-1050	-0.927389
PF3D7_0610400-Ac-28	PF3D7_1008000-Ac-1049	-0.919864
PF3D7_0610400-Ac-28	PF3D7_1008000-Ac-1051	-0.919864
PF3D7_0610400-Ac-28	PF3D7_1008000-Ac-1050	-0.919864
PF3D7_0610400-Ac-10	PF3D7_1008000-Ac-1049	-0.97356
PF3D7_0610400-Ac-10	PF3D7_1008000-Ph-151	0.950165
PF3D7_0610400-Ac-10	PF3D7_1008000-Ac-1051	-0.97356
PF3D7_0610400-Ac-10	PF3D7_1008000-Ac-1050	-0.97356
PF3D7_0610400-Ph-33	PF3D7_1008000-Ph-151	0.971409
PF3D7_0610400-Ph-58	PF3D7_1008000-Ac-1049	-0.919611
PF3D7_0610400-Ph-58	PF3D7_1008000-Ac-1051	-0.919611
PF3D7_0610400-Ph-58	PF3D7_1008000-Ac-1050	-0.919611
PF3D7_0610400-Hib-80	PF3D7_1008000-Ac-1049	-0.969476
PF3D7_0610400-Hib-80	PF3D7_1008000-Ac-1051	-0.969476
PF3D7_0610400-Hib-80	PF3D7_1008000-Ac-1050	-0.969476
PF3D7_0610400-Ac-15	PF3D7_1008000-Ac-1049	-0.969623
PF3D7_0610400-Ac-15	PF3D7_1008000-Ph-151	0.955002
PF3D7_0610400-Ac-15	PF3D7_1008000-Ac-1051	-0.969623
PF3D7_0610400-Ac-15	PF3D7_1008000-Ac-1050	-0.969623
PF3D7_0320900-Ac-153	PF3D7_1338300-Ph-240	-0.93948
PF3D7_0320900-Ac-35	PF3D7_1338300-Ph-240	0.97497
PF3D7_0320900-Ac-30	PF3D7_1338300-Ph-240	0.94851
PF3D7_0320900-Ac-19	PF3D7_1338300-Ph-240	-0.955632
PF3D7_1333700-Ac-27	PF3D7_1008000-Ac-1049	-0.990878
PF3D7_1333700-Ac-27	PF3D7_1008000-Ac-1051	-0.990878
PF3D7_1333700-Ac-27	PF3D7_1008000-Ac-1050	-0.990878
PF3D7_1333700-Ac-24	PF3D7_1008000-Ac-1049	0.966998
PF3D7_1333700-Ac-24	PF3D7_1008000-Ph-151	-0.907832
PF3D7_1333700-Ac-24	PF3D7_1008000-Ac-1051	0.966998
PF3D7_1333700-Ac-24	PF3D7_1008000-Ac-1050	0.966998
PF3D7_1460700-Ph-98	PF3D7_1338300-Ph-240	0.910765
PF3D7_0617900-Ac-28	PF3D7_1008000-Ac-1049	-0.959617
PF3D7_0617900-Ac-28	PF3D7_1008000-Ac-1051	-0.959617
PF3D7_0617900-Ac-28	PF3D7_1008000-Ac-1050	-0.959617
PF3D7_0617900-Ac-37	PF3D7_1008000-Ac-1049	-0.948782
PF3D7_0617900-Ac-37	PF3D7_1008000-Ac-1051	-0.948782
PF3D7_0617900-Ac-37	PF3D7_1008000-Ac-1050	-0.948782
PF3D7_0617900-Ac-15	PF3D7_1008000-Ac-1049	-0.959371
PF3D7_0617900-Ac-15	PF3D7_1008000-Ph-151	0.94493
PF3D7_0617900-Ac-15	PF3D7_1008000-Ac-1051	-0.959371
PF3D7_0617900-Ac-15	PF3D7_1008000-Ac-1050	-0.959371
PF3D7_0617900-Ph-29	PF3D7_1008000-Ph-151	0.92001
PF3D7_0617900-Ac-19	PF3D7_1008000-Ac-1049	-0.934107
PF3D7_0617900-Ac-19	PF3D7_1008000-Ac-1051	-0.934107
PF3D7_0617900-Ac-19	PF3D7_1008000-Ac-1050	-0.934107
PF3D7_0617900-Ph-58	PF3D7_1008000-Ac-1049	-0.912915
PF3D7_0617900-Ph-58	PF3D7_1008000-Ac-1051	-0.912915
PF3D7_0617900-Ph-58	PF3D7_1008000-Ac-1050	-0.912915
PF3D7_0617900-Ac-24	PF3D7_1008000-Ac-1049	-0.982343
PF3D7_0617900-Ac-24	PF3D7_1008000-Ac-1051	-0.982343
PF3D7_0617900-Ac-24	PF3D7_1008000-Ac-1050	-0.982343
PF3D7_0617900-Ac-10	PF3D7_1008000-Ac-1049	-0.959371
PF3D7_0617900-Ac-10	PF3D7_1008000-Ph-151	0.94493
PF3D7_0617900-Ac-10	PF3D7_1008000-Ac-1051	-0.959371
PF3D7_0617900-Ac-10	PF3D7_1008000-Ac-1050	-0.959371
PF3D7_1206200-Ph-560	PF3D7_1019000-Ph-1440	0.93395
PF3D7_1206200-Ph-560	PF3D7_1019000-Ph-1024	0.984105
PF3D7_0405400-Ph-888	PF3D7_1014600-Ac-1684	-0.902591
PF3D7_0405400-Ph-888	PF3D7_1014600-Ac-1685	-0.902591
PF3D7_0405400-Ph-888	PF3D7_1014600-Ac-1682	-0.902591
PF3D7_0913200-Ph-164	PF3D7_1027800-Ph-292	0.985626
PF3D7_1224300-Ph-114	PF3D7_1357000-Ub-364	-0.968705
PF3D7_1224300-Ph-114	PF3D7_1357000-Ub-316	-0.955805
PF3D7_1224300-Ph-114	PF3D7_1357000-Ub-378	-0.931974
PF3D7_1224300-Ph-114	PF3D7_1357000-Ph-363	0.992813
PF3D7_1224300-Ph-114	PF3D7_1357000-Ph-313	0.962332
PF3D7_1224300-Ph-114	PF3D7_1357000-Ph-385	0.988553
PF3D7_1224300-Ph-276	PF3D7_1357000-Cr-282	-0.942788
PF3D7_1224300-Ph-276	PF3D7_1357000-Ub-41	-0.921583
PF3D7_1224300-Ph-276	PF3D7_1357000-Ub-44	-0.946655
PF3D7_1224300-Ph-408	PF3D7_1357000-Cr-282	-0.950477
PF3D7_1224300-Ph-408	PF3D7_1357000-Ub-41	-0.959527
PF3D7_1224300-Ph-408	PF3D7_1357000-Cr-41	-0.975156
PF3D7_1224300-Ph-408	PF3D7_1357000-Ub-394	-0.932058
PF3D7_1224300-Ph-408	PF3D7_1357000-Ub-44	-0.983
PF3D7_1224300-Ph-101	PF3D7_1357000-Ub-364	-0.953632
PF3D7_1224300-Ph-101	PF3D7_1357000-Ub-316	-0.943769
PF3D7_1224300-Ph-101	PF3D7_1357000-Ub-378	-0.925344
PF3D7_1224300-Ph-101	PF3D7_1357000-Ph-363	0.99523
PF3D7_1224300-Ph-101	PF3D7_1357000-Ph-313	0.982214
PF3D7_1224300-Ph-101	PF3D7_1357000-Ph-385	0.994866
PF3D7_1224300-Ac-113	PF3D7_1357000-Ub-364	0.950256
PF3D7_1224300-Ac-113	PF3D7_1357000-Ub-316	0.960079
PF3D7_1224300-Ac-113	PF3D7_1357000-Ub-378	0.931202
PF3D7_1224300-Ac-113	PF3D7_1357000-Cr-282	0.936213
PF3D7_1224300-Ac-113	PF3D7_1357000-Ph-385	-0.900228
PF3D7_1224300-Ac-113	PF3D7_1357000-Cr-41	0.93324
PF3D7_1224300-Ac-113	PF3D7_1357000-Ub-394	0.961787
PF3D7_1224300-Ac-113	PF3D7_1357000-Ub-44	0.928351
PF3D7_0318200-Ph-2299	PF3D7_1357000-Cr-282	-0.95311
PF3D7_0318200-Ph-2299	PF3D7_1357000-Ub-41	-0.92918
PF3D7_0318200-Ph-2299	PF3D7_1357000-Ub-44	-0.956754
PF3D7_0318200-Ph-1720	PF3D7_1357000-Ub-316	-0.909341
PF3D7_0318200-Ph-1720	PF3D7_1357000-Cr-282	-0.977036
PF3D7_0318200-Ph-1720	PF3D7_1357000-Cr-41	-0.930828
PF3D7_0318200-Ph-1720	PF3D7_1357000-Ub-394	-0.945304
PF3D7_0318200-Ph-1720	PF3D7_1357000-Ub-44	-0.937442
PF3D7_1107300-Ph-1970	PF3D7_1107100-Cr-199	-0.960328
PF3D7_1107300-Ph-1659	PF3D7_1107100-Cr-199	-0.968484
