# Supplementary material for: Protein Modification Characteristics of the Malaria Parasite Plasmodium falciparum and the Infected Erythrocytes
Source: Mol Cell Proteomics. 2020 Nov 24;20:100001. doi: 10.1074/mcp.RA120.002375 (PMC7857547; doi:10.1074/mcp.RA120.002375)
Supplement: Supplemental Dataset 30 [file mmc30.xlsx]

## Sheet: Pathogenesis-related proteins
Modification	ID	Protein accession	Position	Amino acid	Protein description	Plasmo ID	Gene name	Classi	Variation trend	TM Domains	SignalP Peptide	Species	Subcell	Anova.fdr	Type	8h	16h	24h	32h	40h	48h	Dynamic cluster	Subcellular localization	Biological Process	Cellular Component	Molecular Function	KEGG ID	KEGG description	KEGG pathway	IPR ID	Domain description
Ph	PH-C0H4A5-25	C0H4A5	25	S	Armadillo-domain containing rhoptry protein	PF3D7_0414900	ARO	Rhoptry		0		Plasmodium falciparum	cytoplasm			-1.05909	-1.09811	-1.312	-0.651889	-0.362405	1.36647		cytoplasm		GO:0020007 apical complex; GO:0016020 membrane; GO:0044464 cell part; GO:0044425 membrane part; GO:0031225 anchored component of membrane; GO:0031224 intrinsic component of membrane; GO:0005623 cell; GO:0045177 apical part of cell; GO:0020008 rhoptry;	GO:0005488 binding;				IPR011989; IPR016024;	Armadillo-like helical; Armadillo-type fold;
Ph	PH-Q8IJR6-376	Q8IJR6	376	S	Autophagy-related protein 18, putative	PF3D7_1012900	ATG18	ATG		0		Plasmodium falciparum	cytoplasm			0.73245	0.630585	-0.3608	-0.738024	-0.428736	0.757172		cytoplasm			GO:0005515 protein binding; GO:0005488 binding;				IPR017986; IPR015943;	WD40-repeat-containing domain; WD40/YVTN repeat-like-containing domain;
Ph	PH-Q8II97-770	Q8II97	770	S	Autophagy-related protein 23, putative	PF3D7_1126700	ATG23	ATG		0		Plasmodium falciparum	cytoplasm										cytoplasm
Ph	PH-O96279-1389	O96279	1389	S	Cytoadherence linked asexual protein 2	PF3D7_0220800	CLAG2	CLAG		0	NN: MVSSVKSSLFLLIFFLYLKKNVICS, HMM: MVSSVKSSLFLLIFFLYLKKNVICS	Plasmodium falciparum	endoplasmic reticulum			-0.0966358	-0.380884	0.836563	0.46966	-0.375054	-0.947698		endoplasmic reticulum	GO:0020035 cytoadherence to microvasculature, mediated by symbiont protein; GO:0022610 biological adhesion; GO:0016337 single organismal cell-cell adhesion; GO:0098602 single organism cell adhesion; GO:0098609 cell-cell adhesion; GO:0007155 cell adhesion; GO:0044699 single-organism process; GO:0044406 adhesion of symbiont to host; GO:0044403 symbiosis, encompassing mutualism through parasitism; G…	GO:0044217 other organism part; GO:0033643 host cell part; GO:0044216 other organism cell; GO:0005623 cell; GO:0018995 host; GO:0044218 other organism cell membrane; GO:0043657 host cell; GO:0020007 apical complex; GO:0020002 host cell plasma membrane; GO:0044464 cell part; GO:0044215 other organism; GO:0044279 other organism membrane; GO:0045177 apical part of cell; GO:0033644 host cell membrane…	GO:0050839 cell adhesion molecule binding; GO:0005515 protein binding; GO:0005488 binding;
Ph	PH-O77310-1195	O77310	1195	S	Cytoadherence linked asexual protein 3.1	PF3D7_0302500	CLAG3.1	CLAG		0	HMM: MVSFFKTPIFILIIFLYLNEKVICS, NN: MVSFFKTPIFILIIFLYLNEKVICS	Plasmodium falciparum	endoplasmic reticulum			0.0472192	-0.539257	0.628366	0.630823	-0.263824	-1.25412		endoplasmic reticulum	GO:0020035 cytoadherence to microvasculature, mediated by symbiont protein; GO:0022610 biological adhesion; GO:0016337 single organismal cell-cell adhesion; GO:0098602 single organism cell adhesion; GO:0098609 cell-cell adhesion; GO:0007155 cell adhesion; GO:0044699 single-organism process; GO:0044406 adhesion of symbiont to host; GO:0044403 symbiosis, encompassing mutualism through parasitism; G…	GO:0044217 other organism part; GO:0033643 host cell part; GO:0044216 other organism cell; GO:0005623 cell; GO:0018995 host; GO:0044218 other organism cell membrane; GO:0043657 host cell; GO:0020007 apical complex; GO:0020002 host cell plasma membrane; GO:0044464 cell part; GO:0044215 other organism; GO:0044279 other organism membrane; GO:0045177 apical part of cell; GO:0033644 host cell membrane…	GO:0050839 cell adhesion molecule binding; GO:0005515 protein binding; GO:0005488 binding;
Ph	PH-O77310-1382	O77310	1382	S	Cytoadherence linked asexual protein 3.1	PF3D7_0302500	CLAG3.1	CLAG		0	HMM: MVSFFKTPIFILIIFLYLNEKVICS, NN: MVSFFKTPIFILIIFLYLNEKVICS	Plasmodium falciparum	endoplasmic reticulum	3.93676e-05	diff	-0.156494	-0.487225	0.309509	0.63664	0.0509356	-1.31212	Cluster3	endoplasmic reticulum	GO:0020035 cytoadherence to microvasculature, mediated by symbiont protein; GO:0022610 biological adhesion; GO:0016337 single organismal cell-cell adhesion; GO:0098602 single organism cell adhesion; GO:0098609 cell-cell adhesion; GO:0007155 cell adhesion; GO:0044699 single-organism process; GO:0044406 adhesion of symbiont to host; GO:0044403 symbiosis, encompassing mutualism through parasitism; G…	GO:0044217 other organism part; GO:0033643 host cell part; GO:0044216 other organism cell; GO:0005623 cell; GO:0018995 host; GO:0044218 other organism cell membrane; GO:0043657 host cell; GO:0020007 apical complex; GO:0020002 host cell plasma membrane; GO:0044464 cell part; GO:0044215 other organism; GO:0044279 other organism membrane; GO:0045177 apical part of cell; GO:0033644 host cell membrane…	GO:0050839 cell adhesion molecule binding; GO:0005515 protein binding; GO:0005488 binding;
Ph	PH-O77310-1398	O77310	1398	S	Cytoadherence linked asexual protein 3.1	PF3D7_0302500	CLAG3.1	CLAG		0	HMM: MVSFFKTPIFILIIFLYLNEKVICS, NN: MVSFFKTPIFILIIFLYLNEKVICS	Plasmodium falciparum	endoplasmic reticulum	5.08745e-05	diff	-0.397504	-0.84742	-0.241072	0.201909	0.453292	-0.133073	Cluster4	endoplasmic reticulum	GO:0020035 cytoadherence to microvasculature, mediated by symbiont protein; GO:0022610 biological adhesion; GO:0016337 single organismal cell-cell adhesion; GO:0098602 single organism cell adhesion; GO:0098609 cell-cell adhesion; GO:0007155 cell adhesion; GO:0044699 single-organism process; GO:0044406 adhesion of symbiont to host; GO:0044403 symbiosis, encompassing mutualism through parasitism; G…	GO:0044217 other organism part; GO:0033643 host cell part; GO:0044216 other organism cell; GO:0005623 cell; GO:0018995 host; GO:0044218 other organism cell membrane; GO:0043657 host cell; GO:0020007 apical complex; GO:0020002 host cell plasma membrane; GO:0044464 cell part; GO:0044215 other organism; GO:0044279 other organism membrane; GO:0045177 apical part of cell; GO:0033644 host cell membrane…	GO:0050839 cell adhesion molecule binding; GO:0005515 protein binding; GO:0005488 binding;
Hib	2Hib-O77309-791	O77309	791	K	Cytoadherence linked asexual protein 3.2	PF3D7_0302200	CLAG3.2	CLAG		0	HMM: MVSFFKTPIIIFFFLLCLNEKVLCS, NN: MVSFFKTPIIIFFFLLCLNEKVLCS	Plasmodium falciparum	endoplasmic reticulum	0.906407		-0.0970501	-0.205473	-0.119445	-0.381422	0.323143	0.237114		endoplasmic reticulum	GO:0020035 cytoadherence to microvasculature, mediated by symbiont protein; GO:0022610 biological adhesion; GO:0016337 single organismal cell-cell adhesion; GO:0098602 single organism cell adhesion; GO:0098609 cell-cell adhesion; GO:0007155 cell adhesion; GO:0044699 single-organism process; GO:0044406 adhesion of symbiont to host; GO:0044403 symbiosis, encompassing mutualism through parasitism; G…	GO:0044217 other organism part; GO:0033643 host cell part; GO:0044216 other organism cell; GO:0005623 cell; GO:0018995 host; GO:0044218 other organism cell membrane; GO:0043657 host cell; GO:0020007 apical complex; GO:0020002 host cell plasma membrane; GO:0044464 cell part; GO:0044215 other organism; GO:0044279 other organism membrane; GO:0045177 apical part of cell; GO:0033644 host cell membrane…	GO:0050839 cell adhesion molecule binding; GO:0005515 protein binding; GO:0005488 binding;
Ac	AC-O77309-760	O77309	760	K	Cytoadherence linked asexual protein 3.2	PF3D7_0302200	CLAG3.2	CLAG		0	HMM: MVSFFKTPIIIFFFLLCLNEKVLCS, NN: MVSFFKTPIIIFFFLLCLNEKVLCS	Plasmodium falciparum	endoplasmic reticulum			1.03918	0.75336	0.229762	-0.324648	-0.706323	-0.892011		endoplasmic reticulum	GO:0020035 cytoadherence to microvasculature, mediated by symbiont protein; GO:0022610 biological adhesion; GO:0016337 single organismal cell-cell adhesion; GO:0098602 single organism cell adhesion; GO:0098609 cell-cell adhesion; GO:0007155 cell adhesion; GO:0044699 single-organism process; GO:0044406 adhesion of symbiont to host; GO:0044403 symbiosis, encompassing mutualism through parasitism; G…	GO:0044217 other organism part; GO:0033643 host cell part; GO:0044216 other organism cell; GO:0005623 cell; GO:0018995 host; GO:0044218 other organism cell membrane; GO:0043657 host cell; GO:0020007 apical complex; GO:0020002 host cell plasma membrane; GO:0044464 cell part; GO:0044215 other organism; GO:0044279 other organism membrane; GO:0045177 apical part of cell; GO:0033644 host cell membrane…	GO:0050839 cell adhesion molecule binding; GO:0005515 protein binding; GO:0005488 binding;
Ph	PH-Q8I2G2-198	Q8I2G2	198	T	Cytoadherence linked asexual protein 9	PF3D7_0935800	CLAG9	CLAG		2	NN: MIIWFIQPTIFYIIFILARNIQCT, HMM: MIIWFIQPTIFYIIFILARNIQCT	Plasmodium falciparum	endoplasmic reticulum										endoplasmic reticulum	GO:0020035 cytoadherence to microvasculature, mediated by symbiont protein; GO:0022610 biological adhesion; GO:0016337 single organismal cell-cell adhesion; GO:0098602 single organism cell adhesion; GO:0098609 cell-cell adhesion; GO:0007155 cell adhesion; GO:0044699 single-organism process; GO:0044406 adhesion of symbiont to host; GO:0044403 symbiosis, encompassing mutualism through parasitism; G…	GO:0044217 other organism part; GO:0033643 host cell part; GO:0044216 other organism cell; GO:0005623 cell; GO:0018995 host; GO:0044218 other organism cell membrane; GO:0043657 host cell; GO:0020007 apical complex; GO:0020002 host cell plasma membrane; GO:0044464 cell part; GO:0044215 other organism; GO:0044279 other organism membrane; GO:0045177 apical part of cell; GO:0033644 host cell membrane…	GO:0050839 cell adhesion molecule binding; GO:0005515 protein binding; GO:0005488 binding;
Ph	PH-Q8IJ76-136	Q8IJ76	136	S	Early transcribed membrane protein 10.2	PF3D7_1033200	ETRAMP10.2	ETRAMP		2	NN: MKVGKIFFLLNILVVCHFIISCLCR, HMM: MKVGKIFFLLNILVVCHFIISCLCR	Plasmodium falciparum	extracellular	1.81055e-08	diff	0.0960373	1.0102	0.73603	0.13298	-0.55684	-1.07554	Cluster2	extracellular		GO:0016020 membrane; GO:0044217 other organism part; GO:0044421 extracellular region part; GO:0030430 host cell cytoplasm; GO:0033643 host cell part; GO:0043656 intracellular region of host; GO:0044216 other organism cell; GO:0033646 host intracellular part; GO:0020003 symbiont-containing vacuole; GO:0031224 intrinsic component of membrane; GO:0016021 integral component of membrane; GO:0018995 ho…
Ph	PH-Q8IJ76-329	Q8IJ76	329	S	Early transcribed membrane protein 10.2	PF3D7_1033200	ETRAMP10.2	ETRAMP		2	NN: MKVGKIFFLLNILVVCHFIISCLCR, HMM: MKVGKIFFLLNILVVCHFIISCLCR	Plasmodium falciparum	extracellular	0.0710916		-0.606387	0.238173	0.868846	0.415983	-0.124971	-1.58376		extracellular		GO:0016020 membrane; GO:0044217 other organism part; GO:0044421 extracellular region part; GO:0030430 host cell cytoplasm; GO:0033643 host cell part; GO:0043656 intracellular region of host; GO:0044216 other organism cell; GO:0033646 host intracellular part; GO:0020003 symbiont-containing vacuole; GO:0031224 intrinsic component of membrane; GO:0016021 integral component of membrane; GO:0018995 ho…
Ph	PH-Q8IJ76-334	Q8IJ76	334	S	Early transcribed membrane protein 10.2	PF3D7_1033200	ETRAMP10.2	ETRAMP		2	NN: MKVGKIFFLLNILVVCHFIISCLCR, HMM: MKVGKIFFLLNILVVCHFIISCLCR	Plasmodium falciparum	extracellular			-0.154263	0.21688	0.799569	0.335041	-0.0829714	-1.49845		extracellular		GO:0016020 membrane; GO:0044217 other organism part; GO:0044421 extracellular region part; GO:0030430 host cell cytoplasm; GO:0033643 host cell part; GO:0043656 intracellular region of host; GO:0044216 other organism cell; GO:0033646 host intracellular part; GO:0020003 symbiont-containing vacuole; GO:0031224 intrinsic component of membrane; GO:0016021 integral component of membrane; GO:0018995 ho…
Ac	AC-Q8IIX3-93	Q8IIX3	93	K	Early transcribed membrane protein 11.2	PF3D7_1102800	ETRAMP11.2	ETRAMP		2	HMM: MKITKIFYFFAALLALNFIAPN, NN: MKITKIFYFFAALLALNFIAPN	Plasmodium falciparum	extracellular			0.323576	0.187739	0.201197	-0.00418476	0.00302558	-0.284322		extracellular
Cr	Cr-Q8IIX3-39	Q8IIX3	39	K	Early transcribed membrane protein 11.2	PF3D7_1102800	ETRAMP11.2	ETRAMP		2	HMM: MKITKIFYFFAALLALNFIAPN, NN: MKITKIFYFFAALLALNFIAPN	Plasmodium falciparum	extracellular			0.623978	0.280833	-0.0565252	-0.216449	-0.274574	0.0365898		extracellular
Ub	Ub-Q8IIX3-32	Q8IIX3	32	K	Early transcribed membrane protein 11.2	PF3D7_1102800	ETRAMP11.2	ETRAMP		2	HMM: MKITKIFYFFAALLALNFIAPN, NN: MKITKIFYFFAALLALNFIAPN	Plasmodium falciparum	extracellular			0.609057	0.297619	0.547857	-0.588987	-0.562495	-0.168994		extracellular
Ph	PH-O96128-98	O96128	98	S	Early transcribed membrane protein 2	PF3D7_0202500	ETRAMP2	ETRAMP		1	HMM: MKLSKILYFFAALLALNFIAPR, NN: MKLSKILYFFAALLALNFIAPR	Plasmodium falciparum	extracellular										extracellular		GO:0016020 membrane; GO:0044217 other organism part; GO:0044421 extracellular region part; GO:0030430 host cell cytoplasm; GO:0033643 host cell part; GO:0043656 intracellular region of host; GO:0044216 other organism cell; GO:0033646 host intracellular part; GO:0020003 symbiont-containing vacuole; GO:0031224 intrinsic component of membrane; GO:0016021 integral component of membrane; GO:0018995 ho…
Ph	PH-O96128-100	O96128	100	S	Early transcribed membrane protein 2	PF3D7_0202500	ETRAMP2	ETRAMP		1	HMM: MKLSKILYFFAALLALNFIAPR, NN: MKLSKILYFFAALLALNFIAPR	Plasmodium falciparum	extracellular	5.65071e-11	diff	2.25524	1.16132	-0.209651	-0.972733	-0.497468	-0.70673	Cluster1	extracellular		GO:0016020 membrane; GO:0044217 other organism part; GO:0044421 extracellular region part; GO:0030430 host cell cytoplasm; GO:0033643 host cell part; GO:0043656 intracellular region of host; GO:0044216 other organism cell; GO:0033646 host intracellular part; GO:0020003 symbiont-containing vacuole; GO:0031224 intrinsic component of membrane; GO:0016021 integral component of membrane; GO:0018995 ho…
Cr	Cr-Q8IFM9-94	Q8IFM9	94	K	Early transcribed membrane protein 4	PF3D7_0423700	ETRAMP4	ETRAMP		2	HMM: MKLSNLFYVFALLISMNVFVPGF, NN: MKLSNLFYVFALLISMNVFVPGFMNVLGK	Plasmodium falciparum	extracellular			-0.0889614	-0.652439	-0.194185	0.190005	0.155763	0.268661		extracellular		GO:0016020 membrane; GO:0044217 other organism part; GO:0044421 extracellular region part; GO:0030430 host cell cytoplasm; GO:0033643 host cell part; GO:0043656 intracellular region of host; GO:0044216 other organism cell; GO:0033646 host intracellular part; GO:0020003 symbiont-containing vacuole; GO:0031224 intrinsic component of membrane; GO:0016021 integral component of membrane; GO:0018995 ho…
Ph	PH-Q8IFM9-86	Q8IFM9	86	S	Early transcribed membrane protein 4	PF3D7_0423700	ETRAMP4	ETRAMP		2	HMM: MKLSNLFYVFALLISMNVFVPGF, NN: MKLSNLFYVFALLISMNVFVPGFMNVLGK	Plasmodium falciparum	extracellular										extracellular		GO:0016020 membrane; GO:0044217 other organism part; GO:0044421 extracellular region part; GO:0030430 host cell cytoplasm; GO:0033643 host cell part; GO:0043656 intracellular region of host; GO:0044216 other organism cell; GO:0033646 host intracellular part; GO:0020003 symbiont-containing vacuole; GO:0031224 intrinsic component of membrane; GO:0016021 integral component of membrane; GO:0018995 ho…
Cr	Cr-Q8I3F3-104	Q8I3F3	104	K	Early transcribed membrane protein 5	PF3D7_0532100	ETRAMP5	ETRAMP		1	NN: MRFSKVFSFFAFFIALKYFNRCLGD, HMM: MRFSKVFSFFAFFIALKYFNRCLGD	Plasmodium falciparum	extracellular			0.0929612	0.355729	0.0338147	-0.171641	-0.113496	-0.0395639		extracellular		GO:0016020 membrane; GO:0044217 other organism part; GO:0044421 extracellular region part; GO:0030430 host cell cytoplasm; GO:0033643 host cell part; GO:0043656 intracellular region of host; GO:0044216 other organism cell; GO:0033646 host intracellular part; GO:0020003 symbiont-containing vacuole; GO:0031224 intrinsic component of membrane; GO:0016021 integral component of membrane; GO:0018995 ho…					IPR013320;	Concanavalin A-like lectin/glucanase domain;
Hib	2Hib-Q8IIF0-69	Q8IIF0	69	K	Circumsporozoite-related antigen	PF3D7_1121600	EXP1	EXP		1	NN: MKILSVFFLALFFIIFNKESLAE, HMM: MKILSVFFLALFFIIFNKESLAE	Plasmodium falciparum	extracellular	0.0110495		-0.230541	-0.226802	-0.0971534	0.289234	0.0105331	0.148894		extracellular	GO:0006790 sulfur compound metabolic process; GO:0006518 peptide metabolic process; GO:0006807 nitrogen compound metabolic process; GO:0043603 cellular amide metabolic process; GO:0050896 response to stimulus; GO:0044237 cellular metabolic process; GO:0071704 organic substance metabolic process; GO:0042493 response to drug; GO:0008152 metabolic process; GO:0042221 response to chemical; GO:0006575…	GO:0016020 membrane; GO:0044217 other organism part; GO:0044421 extracellular region part; GO:0030430 host cell cytoplasm; GO:0033643 host cell part; GO:0043656 intracellular region of host; GO:0044216 other organism cell; GO:0033646 host intracellular part; GO:0020003 symbiont-containing vacuole; GO:0031224 intrinsic component of membrane; GO:0016021 integral component of membrane; GO:0018995 ho…	GO:0004364 glutathione transferase activity; GO:0016765 transferase activity, transferring alkyl or aryl (other than methyl) groups; GO:0003824 catalytic activity; GO:0016740 transferase activity;
Cr	Cr-Q8IIF0-69	Q8IIF0	69	K	Circumsporozoite-related antigen	PF3D7_1121600	EXP1	EXP		1	NN: MKILSVFFLALFFIIFNKESLAE, HMM: MKILSVFFLALFFIIFNKESLAE	Plasmodium falciparum	extracellular	0.0167963		-0.222626	-0.0234507	0.00356619	0.025871	-0.0406082	0.305326		extracellular	GO:0006790 sulfur compound metabolic process; GO:0006518 peptide metabolic process; GO:0006807 nitrogen compound metabolic process; GO:0043603 cellular amide metabolic process; GO:0050896 response to stimulus; GO:0044237 cellular metabolic process; GO:0071704 organic substance metabolic process; GO:0042493 response to drug; GO:0008152 metabolic process; GO:0042221 response to chemical; GO:0006575…	GO:0016020 membrane; GO:0044217 other organism part; GO:0044421 extracellular region part; GO:0030430 host cell cytoplasm; GO:0033643 host cell part; GO:0043656 intracellular region of host; GO:0044216 other organism cell; GO:0033646 host intracellular part; GO:0020003 symbiont-containing vacuole; GO:0031224 intrinsic component of membrane; GO:0016021 integral component of membrane; GO:0018995 ho…	GO:0004364 glutathione transferase activity; GO:0016765 transferase activity, transferring alkyl or aryl (other than methyl) groups; GO:0003824 catalytic activity; GO:0016740 transferase activity;
Cr	Cr-Q8IIF0-60	Q8IIF0	60	K	Circumsporozoite-related antigen	PF3D7_1121600	EXP1	EXP		1	NN: MKILSVFFLALFFIIFNKESLAE, HMM: MKILSVFFLALFFIIFNKESLAE	Plasmodium falciparum	extracellular			0.147491	0.0376875	0.0804015	-0.0353094	-0.155513	0.0533811		extracellular	GO:0006790 sulfur compound metabolic process; GO:0006518 peptide metabolic process; GO:0006807 nitrogen compound metabolic process; GO:0043603 cellular amide metabolic process; GO:0050896 response to stimulus; GO:0044237 cellular metabolic process; GO:0071704 organic substance metabolic process; GO:0042493 response to drug; GO:0008152 metabolic process; GO:0042221 response to chemical; GO:0006575…	GO:0016020 membrane; GO:0044217 other organism part; GO:0044421 extracellular region part; GO:0030430 host cell cytoplasm; GO:0033643 host cell part; GO:0043656 intracellular region of host; GO:0044216 other organism cell; GO:0033646 host intracellular part; GO:0020003 symbiont-containing vacuole; GO:0031224 intrinsic component of membrane; GO:0016021 integral component of membrane; GO:0018995 ho…	GO:0004364 glutathione transferase activity; GO:0016765 transferase activity, transferring alkyl or aryl (other than methyl) groups; GO:0003824 catalytic activity; GO:0016740 transferase activity;
Ph	PH-C0H5J9-1496	C0H5J9	1496	S	glideosome-associated connector	PF3D7_1361800	GAC	Glideosome		0		Plasmodium falciparum	plasma membrane										plasma membrane			GO:0005515 protein binding; GO:0005488 binding;				IPR011989; IPR016024;	Armadillo-like helical; Armadillo-type fold;
Ph	PH-Q8I3V1-409	Q8I3V1	409	S	Glideosome-associated protein 40, putative	PF3D7_0515700	GAP40	Glideosome		10		Plasmodium falciparum	plasma membrane			-0.552812	-1.38088	-0.57611	-0.461059	-0.0955181	0.399491		plasma membrane		GO:0031224 intrinsic component of membrane; GO:0016020 membrane; GO:0016021 integral component of membrane; GO:0044425 membrane part;
Ph	PH-Q8I3V1-420	Q8I3V1	420	S	Glideosome-associated protein 40, putative	PF3D7_0515700	GAP40	Glideosome		10		Plasmodium falciparum	plasma membrane	0.00782606	diff	-0.537938	-1.08614	-0.424176	-0.13519	0.236435	0.619578	Cluster6	plasma membrane		GO:0031224 intrinsic component of membrane; GO:0016020 membrane; GO:0016021 integral component of membrane; GO:0044425 membrane part;
Ph	PH-Q8I3V1-445	Q8I3V1	445	S	Glideosome-associated protein 40, putative	PF3D7_0515700	GAP40	Glideosome		10		Plasmodium falciparum	plasma membrane	0.0427728		0.517742	0.140919	0.0330172	-0.0370197	-0.110313	0.0186781		plasma membrane		GO:0031224 intrinsic component of membrane; GO:0016020 membrane; GO:0016021 integral component of membrane; GO:0044425 membrane part;
Ph	PH-Q8I3V1-446	Q8I3V1	446	S	Glideosome-associated protein 40, putative	PF3D7_0515700	GAP40	Glideosome		10		Plasmodium falciparum	plasma membrane	0.123562		0.452824	0.14642	0.045625	-0.0291701	-0.125884	0.0467246		plasma membrane		GO:0031224 intrinsic component of membrane; GO:0016020 membrane; GO:0016021 integral component of membrane; GO:0044425 membrane part;
Ph	PH-Q8I3V1-454	Q8I3V1	454	S	Glideosome-associated protein 40, putative	PF3D7_0515700	GAP40	Glideosome		10		Plasmodium falciparum	plasma membrane										plasma membrane		GO:0031224 intrinsic component of membrane; GO:0016020 membrane; GO:0016021 integral component of membrane; GO:0044425 membrane part;
Ph	PH-Q8I5I8-89	Q8I5I8	89	S	Glideosome-associated protein 45	PF3D7_1222700	GAP45	Glideosome		0		Plasmodium falciparum	nucleus			-1.58903	-1.26244	-0.299202	0.376097	0.459887	-0.0304229		nucleus		GO:0016020 membrane; GO:0044217 other organism part; GO:0033643 host cell part; GO:0019898 extrinsic component of membrane; GO:0044216 other organism cell; GO:0005623 cell; GO:0018995 host; GO:0070258 inner membrane complex; GO:0044218 other organism cell membrane; GO:0043657 host cell; GO:0044425 membrane part; GO:0044464 cell part; GO:0044215 other organism; GO:0044279 other organism membrane; …
Ph	PH-Q8I5I8-103	Q8I5I8	103	S	Glideosome-associated protein 45	PF3D7_1222700	GAP45	Glideosome		0		Plasmodium falciparum	nucleus	5.3276e-07	diff	-0.961462	-1.0595	-0.479408	0.155325	0.546938	0.145811	Cluster5	nucleus		GO:0016020 membrane; GO:0044217 other organism part; GO:0033643 host cell part; GO:0019898 extrinsic component of membrane; GO:0044216 other organism cell; GO:0005623 cell; GO:0018995 host; GO:0070258 inner membrane complex; GO:0044218 other organism cell membrane; GO:0043657 host cell; GO:0044425 membrane part; GO:0044464 cell part; GO:0044215 other organism; GO:0044279 other organism membrane; …
Ph	PH-Q8I5I8-156	Q8I5I8	156	S	Glideosome-associated protein 45	PF3D7_1222700	GAP45	Glideosome		0		Plasmodium falciparum	nucleus			-0.215693	-0.257746	0.185726	0.103014	0.168041	-0.152816		nucleus		GO:0016020 membrane; GO:0044217 other organism part; GO:0033643 host cell part; GO:0019898 extrinsic component of membrane; GO:0044216 other organism cell; GO:0005623 cell; GO:0018995 host; GO:0070258 inner membrane complex; GO:0044218 other organism cell membrane; GO:0043657 host cell; GO:0044425 membrane part; GO:0044464 cell part; GO:0044215 other organism; GO:0044279 other organism membrane; …
Ph	PH-Q8IE80-261	Q8IE80	261	S	Glideosome associated protein with multiple membrane spans 1	PF3D7_1323700	GAPM1	Glideosome		6		Plasmodium falciparum	plasma membrane	0.0194375		-0.357891	-0.399071	-0.773345	-0.50046	-0.658674	1.34918		plasma membrane		GO:0043229 intracellular organelle; GO:0016020 membrane; GO:0099513 polymeric cytoskeletal fiber; GO:0043232 intracellular non-membrane-bounded organelle; GO:0044430 cytoskeletal part; GO:0044446 intracellular organelle part; GO:0031224 intrinsic component of membrane; GO:0044424 intracellular part; GO:0099512 supramolecular fiber; GO:0042643 actomyosin, actin portion; GO:0005623 cell; GO:0099080…
Ph	PH-Q8IFN1-272	Q8IFN1	272	S	Glideosome associated protein with multiple membrane spans 2	PF3D7_0423500	GAPM2	Glideosome		6		Plasmodium falciparum	plasma membrane										plasma membrane		GO:0043229 intracellular organelle; GO:0016020 membrane; GO:0099513 polymeric cytoskeletal fiber; GO:0043232 intracellular non-membrane-bounded organelle; GO:0044430 cytoskeletal part; GO:0044446 intracellular organelle part; GO:0031224 intrinsic component of membrane; GO:0044424 intracellular part; GO:0099512 supramolecular fiber; GO:0042643 actomyosin, actin portion; GO:0005623 cell; GO:0099080…
Hib	2Hib-Q8I6U8-347	Q8I6U8	347	K	Glycophorin-binding protein	PF3D7_1016300	GBP130	GBP		1		Plasmodium falciparum	plasma membrane			-0.184704	-0.180977	0.0710083	0.527114	-0.0554748	-0.0654215		plasma membrane		GO:0043657 host cell; GO:0044217 other organism part; GO:0030430 host cell cytoplasm; GO:0033643 host cell part; GO:0043656 intracellular region of host; GO:0044216 other organism cell; GO:0033646 host intracellular part; GO:0044215 other organism; GO:0018995 host;
Hib	2Hib-Q8I6U8-247	Q8I6U8	247	K	Glycophorin-binding protein	PF3D7_1016300	GBP130	GBP		1		Plasmodium falciparum	plasma membrane										plasma membrane		GO:0043657 host cell; GO:0044217 other organism part; GO:0030430 host cell cytoplasm; GO:0033643 host cell part; GO:0043656 intracellular region of host; GO:0044216 other organism cell; GO:0033646 host intracellular part; GO:0044215 other organism; GO:0018995 host;
Ac	AC-Q8I6U8-546	Q8I6U8	546	K	Glycophorin-binding protein	PF3D7_1016300	GBP130	GBP		1		Plasmodium falciparum	plasma membrane	5.26273e-07	diff	-1.40501	-0.615593	0.17613	0.466094	0.311009	-0.00397873	Cluster4	plasma membrane		GO:0043657 host cell; GO:0044217 other organism part; GO:0030430 host cell cytoplasm; GO:0033643 host cell part; GO:0043656 intracellular region of host; GO:0044216 other organism cell; GO:0033646 host intracellular part; GO:0044215 other organism; GO:0018995 host;
Ac	AC-Q8I6U8-247	Q8I6U8	247	K	Glycophorin-binding protein	PF3D7_1016300	GBP130	GBP		1		Plasmodium falciparum	plasma membrane			0.0463439	0.2224	0.204006	0.110291	0.0808117	-0.347497		plasma membrane		GO:0043657 host cell; GO:0044217 other organism part; GO:0030430 host cell cytoplasm; GO:0033643 host cell part; GO:0043656 intracellular region of host; GO:0044216 other organism cell; GO:0033646 host intracellular part; GO:0044215 other organism; GO:0018995 host;
Cr	Cr-Q8I6U8-273	Q8I6U8	273	K	Glycophorin-binding protein	PF3D7_1016300	GBP130	GBP		1		Plasmodium falciparum	plasma membrane	0.00565221	diff	0.186403	0.204214	0.0669464	-0.172921	-0.0819159	-0.107738		plasma membrane		GO:0043657 host cell; GO:0044217 other organism part; GO:0030430 host cell cytoplasm; GO:0033643 host cell part; GO:0043656 intracellular region of host; GO:0044216 other organism cell; GO:0033646 host intracellular part; GO:0044215 other organism; GO:0018995 host;
Cr	Cr-Q8I6U8-247	Q8I6U8	247	K	Glycophorin-binding protein	PF3D7_1016300	GBP130	GBP		1		Plasmodium falciparum	plasma membrane	0.0309501		-0.227811	-0.295057	0.151344	0.162647	0.103299	0.0875222		plasma membrane		GO:0043657 host cell; GO:0044217 other organism part; GO:0030430 host cell cytoplasm; GO:0033643 host cell part; GO:0043656 intracellular region of host; GO:0044216 other organism cell; GO:0033646 host intracellular part; GO:0044215 other organism; GO:0018995 host;
Cr	Cr-Q8I6U8-347	Q8I6U8	347	K	Glycophorin-binding protein	PF3D7_1016300	GBP130	GBP		1		Plasmodium falciparum	plasma membrane	0.0669849		-0.659185	-0.214511	0.103542	0.198825	0.140179	0.178293		plasma membrane		GO:0043657 host cell; GO:0044217 other organism part; GO:0030430 host cell cytoplasm; GO:0033643 host cell part; GO:0043656 intracellular region of host; GO:0044216 other organism cell; GO:0033646 host intracellular part; GO:0044215 other organism; GO:0018995 host;
Cr	Cr-Q8I6U8-546	Q8I6U8	546	K	Glycophorin-binding protein	PF3D7_1016300	GBP130	GBP		1		Plasmodium falciparum	plasma membrane			-2.39895	-1.05661	-0.0582433	0.501765	0.562343	0.420898		plasma membrane		GO:0043657 host cell; GO:0044217 other organism part; GO:0030430 host cell cytoplasm; GO:0033643 host cell part; GO:0043656 intracellular region of host; GO:0044216 other organism cell; GO:0033646 host intracellular part; GO:0044215 other organism; GO:0018995 host;
Ph	PH-Q8I6U8-135	Q8I6U8	135	S	Glycophorin-binding protein	PF3D7_1016300	GBP130	GBP		1		Plasmodium falciparum	plasma membrane	0.0682953		-0.700082	-0.154483	0.34615	0.211248	0.407414	-0.701226		plasma membrane		GO:0043657 host cell; GO:0044217 other organism part; GO:0030430 host cell cytoplasm; GO:0033643 host cell part; GO:0043656 intracellular region of host; GO:0044216 other organism cell; GO:0033646 host intracellular part; GO:0044215 other organism; GO:0018995 host;
Ph	PH-Q8I6U8-257	Q8I6U8	257	T	Glycophorin-binding protein	PF3D7_1016300	GBP130	GBP		1		Plasmodium falciparum	plasma membrane	2.41049e-08	diff	-0.519517	-0.605901	0.687561	0.750371	-0.434183	-1.38183	Cluster3	plasma membrane		GO:0043657 host cell; GO:0044217 other organism part; GO:0030430 host cell cytoplasm; GO:0033643 host cell part; GO:0043656 intracellular region of host; GO:0044216 other organism cell; GO:0033646 host intracellular part; GO:0044215 other organism; GO:0018995 host;
Ph	PH-Q8I6U8-259	Q8I6U8	259	T	Glycophorin-binding protein	PF3D7_1016300	GBP130	GBP		1		Plasmodium falciparum	plasma membrane			-0.638785	-1.00297	0.732922	0.808251	-0.481696	-1.545		plasma membrane		GO:0043657 host cell; GO:0044217 other organism part; GO:0030430 host cell cytoplasm; GO:0033643 host cell part; GO:0043656 intracellular region of host; GO:0044216 other organism cell; GO:0033646 host intracellular part; GO:0044215 other organism; GO:0018995 host;
Ph	PH-Q8I6U8-291	Q8I6U8	291	S	Glycophorin-binding protein	PF3D7_1016300	GBP130	GBP		1		Plasmodium falciparum	plasma membrane										plasma membrane		GO:0043657 host cell; GO:0044217 other organism part; GO:0030430 host cell cytoplasm; GO:0033643 host cell part; GO:0043656 intracellular region of host; GO:0044216 other organism cell; GO:0033646 host intracellular part; GO:0044215 other organism; GO:0018995 host;
Ph	PH-Q8I6U8-307	Q8I6U8	307	T	Glycophorin-binding protein	PF3D7_1016300	GBP130	GBP		1		Plasmodium falciparum	plasma membrane			0.0370893	0.124806	0.482768	0.351151	-0.319142	-0.609753		plasma membrane		GO:0043657 host cell; GO:0044217 other organism part; GO:0030430 host cell cytoplasm; GO:0033643 host cell part; GO:0043656 intracellular region of host; GO:0044216 other organism cell; GO:0033646 host intracellular part; GO:0044215 other organism; GO:0018995 host;
Ph	PH-Q8IIX5-246	Q8IIX5	246	S	Plasmodium exported protein (PHISTb), unknown function	PF3D7_1102500	GEXP02	PHIST		1		Plasmodium falciparum	cytoplasm			1.27612	0.613645	0.23671	-0.366657	-0.149733	-0.187754		cytoplasm		GO:0043657 host cell; GO:0016020 membrane; GO:0044538 host cell periphery; GO:0044217 other organism part; GO:0033643 host cell part; GO:0044425 membrane part; GO:0044216 other organism cell; GO:0031224 intrinsic component of membrane; GO:0044215 other organism; GO:0016021 integral component of membrane; GO:0018995 host;					IPR019111;	Plasmodium RESA, N-terminal;
Ph	PH-Q8I3F0-310	Q8I3F0	310	S	Lysine-rich membrane-associated PHISTb protein	PF3D7_0532400	LyMP	PHIST		1		Plasmodium falciparum	nucleus	4.17748e-05	diff	-0.00584852	0.493473	0.710833	-0.0356859	-0.125891	-0.426886	Cluster2	nucleus		GO:0016020 membrane; GO:0044164 host cell cytosol; GO:0044538 host cell periphery; GO:0044217 other organism part; GO:0030430 host cell cytoplasm; GO:0033643 host cell part; GO:0043656 intracellular region of host; GO:0044216 other organism cell; GO:0020030 infected host cell surface knob; GO:0033646 host intracellular part; GO:0031224 intrinsic component of membrane; GO:0016021 integral componen…	GO:0005515 protein binding; GO:0005488 binding;				IPR019111;	Plasmodium RESA, N-terminal;
Ph	PH-Q8I207-279	Q8I207	279	S	Plasmodium exported protein (PHISTb), unknown function	PF3D7_0401800	PfD80	PHIST		1		Plasmodium falciparum	extracellular			-0.112888	0.0724639	-0.053821	-0.130442	0.018108	0.435179		extracellular		GO:0016020 membrane; GO:0044421 extracellular region part; GO:0044538 host cell periphery; GO:0044217 other organism part; GO:0030430 host cell cytoplasm; GO:0043656 intracellular region of host; GO:0033643 host cell part; GO:0044216 other organism cell; GO:0033646 host intracellular part; GO:0031224 intrinsic component of membrane; GO:0016021 integral component of membrane; GO:0005576 extracellu…					IPR019111;	Plasmodium RESA, N-terminal;
Ph	PH-Q8I207-291	Q8I207	291	S	Plasmodium exported protein (PHISTb), unknown function	PF3D7_0401800	PfD80	PHIST		1		Plasmodium falciparum	extracellular			-0.400213	-0.354131	-0.297292	-0.154619	-0.00319231	0.774227		extracellular		GO:0016020 membrane; GO:0044421 extracellular region part; GO:0044538 host cell periphery; GO:0044217 other organism part; GO:0030430 host cell cytoplasm; GO:0043656 intracellular region of host; GO:0033643 host cell part; GO:0044216 other organism cell; GO:0033646 host intracellular part; GO:0031224 intrinsic component of membrane; GO:0016021 integral component of membrane; GO:0005576 extracellu…					IPR019111;	Plasmodium RESA, N-terminal;
Ph	PH-Q8IBE9-78	Q8IBE9	78	S	Plasmodium exported protein (PHISTb), unknown function	PF3D7_0731300	PfG174	PHIST		1		Plasmodium falciparum	endoplasmic reticulum			-0.42797	0.0913336	0.0293035	-0.123649	0.205748	-0.282679		endoplasmic reticulum		GO:0033655 host cell cytoplasm part; GO:0043657 host cell; GO:0016020 membrane; GO:0044217 other organism part; GO:0030430 host cell cytoplasm; GO:0033643 host cell part; GO:0043656 intracellular region of host; GO:0044216 other organism cell; GO:0044425 membrane part; GO:0033646 host intracellular part; GO:0044215 other organism; GO:0031224 intrinsic component of membrane; GO:0018995 host; GO:00…					IPR019111;	Plasmodium RESA, N-terminal;
Ph	PH-Q8I205-126	Q8I205	126	S	Plasmodium exported protein (PHISTb), unknown function	PF3D7_0402100		PHIST		1	HMM: MGKAFLFKSLLCKRYSAPIIGLVYVIVLTVGI, NN: MGKAFLFKSLLCKRYSAPIIGLVYVIVLTVGI	Plasmodium falciparum	endoplasmic reticulum	2.92206e-08	diff	0.566616	0.710014	0.410979	-0.103917	-0.202312	-0.38685	Cluster2	endoplasmic reticulum		GO:0031224 intrinsic component of membrane; GO:0016020 membrane; GO:0016021 integral component of membrane; GO:0044425 membrane part;					IPR019111;	Plasmodium RESA, N-terminal;
Ph	PH-Q8IAK9-966	Q8IAK9	966	S	Plasmodium exported protein (PHISTc), unknown function	PF3D7_0801000		PHIST		1		Plasmodium falciparum	extracellular			0.0224074	0.622859	0.787604	0.27153	-0.398535	-1.09225		extracellular		GO:0043229 intracellular organelle; GO:0016020 membrane; GO:0020011 apicoplast; GO:0005737 cytoplasm; GO:0031224 intrinsic component of membrane; GO:0044424 intracellular part; GO:0005623 cell; GO:0016021 integral component of membrane; GO:0043231 intracellular membrane-bounded organelle; GO:0043226 organelle; GO:0005622 intracellular; GO:0044464 cell part; GO:0044425 membrane part; GO:0043227 me…					IPR019111; IPR006526;	Plasmodium RESA, N-terminal; Exported protein, PHISTa/b/c, conserved domain, Plasmodium;
Ph	PH-Q8IM73-149	Q8IM73	149	T	Plasmodium exported protein (PHISTb), unknown function	PF3D7_1401600		PHIST		1		Plasmodium falciparum	plasma membrane	0.000142876	diff	-0.0840562	-0.570559	-0.565442	0.530476	0.392927	-0.912661	Cluster3	plasma membrane		GO:0031224 intrinsic component of membrane; GO:0016020 membrane; GO:0016021 integral component of membrane; GO:0044425 membrane part;					IPR019111; IPR006526;	Plasmodium RESA, N-terminal; Exported protein, PHISTa/b/c, conserved domain, Plasmodium;
Hib	2Hib-Q8I206-163	Q8I206	163	K	Plasmodium exported protein (PHISTa), unknown function	PF3D7_0402000		PHIST		1		Plasmodium falciparum	plasma membrane			-0.00368814	-0.0801452	0.0314514	0.188391	-0.139187	0.0112302		plasma membrane		GO:0016020 membrane; GO:0044217 other organism part; GO:0044421 extracellular region part; GO:0030430 host cell cytoplasm; GO:0033643 host cell part; GO:0043656 intracellular region of host; GO:0044216 other organism cell; GO:0033646 host intracellular part; GO:0020003 symbiont-containing vacuole; GO:0031224 intrinsic component of membrane; GO:0016021 integral component of membrane; GO:0018995 ho…	GO:0005515 protein binding; GO:0005488 binding;				IPR019111; IPR006526;	Plasmodium RESA, N-terminal; Exported protein, PHISTa/b/c, conserved domain, Plasmodium;
Hib	2Hib-Q8I3F1-312	Q8I3F1	312	K	Plasmodium exported protein (PHISTb), unknown function	PF3D7_0532300		PHIST		0		Plasmodium falciparum	mitochondria			0.657983	0.647283	0.571906	-0.049553	-0.949636	-0.0689721		mitochondria							IPR019111;	Plasmodium RESA, N-terminal;
Hib	2Hib-Q8I2F2-281	Q8I2F2	281	K	Plasmodium exported protein (PHISTc), unknown function	PF3D7_0936800		PHIST		1		Plasmodium falciparum	mitochondria	1.29869e-05	diff	-0.0477474	0.189209	-0.0612152	0.325913	-0.255889	0.198296		mitochondria		GO:0016020 membrane; GO:0044164 host cell cytosol; GO:0044217 other organism part; GO:0030430 host cell cytoplasm; GO:0033643 host cell part; GO:0043656 intracellular region of host; GO:0044216 other organism cell; GO:0033646 host intracellular part; GO:0031224 intrinsic component of membrane; GO:0016021 integral component of membrane; GO:0018995 host; GO:0020036 Maurer's cleft; GO:0043657 host c…					IPR019111; IPR006526;	Plasmodium RESA, N-terminal; Exported protein, PHISTa/b/c, conserved domain, Plasmodium;
Hib	2Hib-Q8IK19-127	Q8IK19	127	K	Plasmodium exported protein (PHISTc), unknown function	PF3D7_1001700		PHIST		1	NN: MQPRPCAVFFVAVVFIFLKNAS, HMM: MQPRPCAVFFVAVVFIFLKNAS	Plasmodium falciparum	extracellular	3.74456e-09	diff	0.471195	0.567674	0.368309	-0.322263	-0.733889	-0.301961	Cluster1	extracellular							IPR019111; IPR006526;	Plasmodium RESA, N-terminal; Exported protein, PHISTa/b/c, conserved domain, Plasmodium;
Hib	2Hib-Q8I635-88	Q8I635	88	K	Plasmodium exported protein (PHISTb), unknown function	PF3D7_1201000		PHIST		0	HMM: MYSALRSFLFRKSVVSVIGVLVALLNNECS, NN: MYSALRSFLFRKSVVSVIGV	Plasmodium falciparum	Golgi apparatus			-0.231873	-0.211709	0.00583694	0.320269	-0.0630522	0.190132		Golgi apparatus							IPR019111;	Plasmodium RESA, N-terminal;
Ac	AC-Q8IK19-127	Q8IK19	127	K	Plasmodium exported protein (PHISTc), unknown function	PF3D7_1001700		PHIST		1	NN: MQPRPCAVFFVAVVFIFLKNAS, HMM: MQPRPCAVFFVAVVFIFLKNAS	Plasmodium falciparum	extracellular			0.625573	0.761385	0.237764	-0.352979	-0.365181	-0.670434		extracellular							IPR019111; IPR006526;	Plasmodium RESA, N-terminal; Exported protein, PHISTa/b/c, conserved domain, Plasmodium;
Cr	Cr-Q8I3F1-312	Q8I3F1	312	K	Plasmodium exported protein (PHISTb), unknown function	PF3D7_0532300		PHIST		0		Plasmodium falciparum	mitochondria			0.0795615	0.253596	-0.002854	0.0378119	-0.0361413	-0.0945176		mitochondria							IPR019111;	Plasmodium RESA, N-terminal;
Cr	Cr-Q8I635-317	Q8I635	317	K	Plasmodium exported protein (PHISTb), unknown function	PF3D7_1201000		PHIST		0	HMM: MYSALRSFLFRKSVVSVIGVLVALLNNECS, NN: MYSALRSFLFRKSVVSVIGV	Plasmodium falciparum	Golgi apparatus			-0.178337	-0.370925	-0.00503559	0.0563806	0.240398	0.043566		Golgi apparatus							IPR019111;	Plasmodium RESA, N-terminal;
Ng	N-gly-O96273-291	O96273	291	N	Plasmodium exported protein (PHISTc)	PF3D7_0219800		PHIST		1		Plasmodium falciparum	extracellular										extracellular		GO:0031224 intrinsic component of membrane; GO:0016020 membrane; GO:0016021 integral component of membrane; GO:0044425 membrane part;					IPR019111; IPR006526;	Plasmodium RESA, N-terminal; Exported protein, PHISTa/b/c, conserved domain, Plasmodium;
Ng	N-gly-O96273-289	O96273	289	N	Plasmodium exported protein (PHISTc)	PF3D7_0219800		PHIST		1		Plasmodium falciparum	extracellular										extracellular		GO:0031224 intrinsic component of membrane; GO:0016020 membrane; GO:0016021 integral component of membrane; GO:0044425 membrane part;					IPR019111; IPR006526;	Plasmodium RESA, N-terminal; Exported protein, PHISTa/b/c, conserved domain, Plasmodium;
Ng	N-gly-Q8IJN2-123	Q8IJN2	123	N	Plasmodium exported protein (PHISTc)	PF3D7_1016500		PHIST		1		Plasmodium falciparum	endoplasmic reticulum										endoplasmic reticulum		GO:0031224 intrinsic component of membrane; GO:0016020 membrane; GO:0016021 integral component of membrane; GO:0044425 membrane part;					IPR019111; IPR006526;	Plasmodium RESA, N-terminal; Exported protein, PHISTa/b/c, conserved domain, Plasmodium;
Hib	2Hib-Q8I0U6-710	Q8I0U6	710	K	Ring-infected erythrocyte surface antigen	PF3D7_0102200	RESA	RESA		0		Plasmodium falciparum	plasma membrane			0.968502	0.797649	0.411467	-0.384966	-1.12526	0.14913		plasma membrane	GO:0002682 regulation of immune system process; GO:0050789 regulation of biological process; GO:0050776 regulation of immune response; GO:0065007 biological regulation; GO:0048583 regulation of response to stimulus;	GO:0097708 intracellular vesicle; GO:0043229 intracellular organelle; GO:0044421 extracellular region part; GO:0044217 other organism part; GO:0030430 host cell cytoplasm; GO:0043656 intracellular region of host; GO:0033643 host cell part; GO:0031410 cytoplasmic vesicle; GO:0044216 other organism cell; GO:0020003 symbiont-containing vacuole; GO:0033646 host intracellular part; GO:0005737 cytoplas…	GO:0005515 protein binding; GO:0005488 binding;				IPR019111; IPR026894; IPR001623;	Plasmodium RESA, N-terminal; DNAJ-containing protein, X-domain; DnaJ domain;
Ph	PH-Q8I0U6-313	Q8I0U6	313	S	Ring-infected erythrocyte surface antigen	PF3D7_0102200	RESA	RESA		0		Plasmodium falciparum	plasma membrane			1.88951	0.709999	0.178301	-0.900621	-0.523736	0.00908072		plasma membrane	GO:0002682 regulation of immune system process; GO:0050789 regulation of biological process; GO:0050776 regulation of immune response; GO:0065007 biological regulation; GO:0048583 regulation of response to stimulus;	GO:0097708 intracellular vesicle; GO:0043229 intracellular organelle; GO:0044421 extracellular region part; GO:0044217 other organism part; GO:0030430 host cell cytoplasm; GO:0043656 intracellular region of host; GO:0033643 host cell part; GO:0031410 cytoplasmic vesicle; GO:0044216 other organism cell; GO:0020003 symbiont-containing vacuole; GO:0033646 host intracellular part; GO:0005737 cytoplas…	GO:0005515 protein binding; GO:0005488 binding;				IPR019111; IPR026894; IPR001623;	Plasmodium RESA, N-terminal; DNAJ-containing protein, X-domain; DnaJ domain;
Ph	PH-Q8I0U6-558	Q8I0U6	558	S	Ring-infected erythrocyte surface antigen	PF3D7_0102200	RESA	RESA		0		Plasmodium falciparum	plasma membrane			1.44271	1.11525	0.101915	-0.553168	-0.406106	-0.144817		plasma membrane	GO:0002682 regulation of immune system process; GO:0050789 regulation of biological process; GO:0050776 regulation of immune response; GO:0065007 biological regulation; GO:0048583 regulation of response to stimulus;	GO:0097708 intracellular vesicle; GO:0043229 intracellular organelle; GO:0044421 extracellular region part; GO:0044217 other organism part; GO:0030430 host cell cytoplasm; GO:0043656 intracellular region of host; GO:0033643 host cell part; GO:0031410 cytoplasmic vesicle; GO:0044216 other organism cell; GO:0020003 symbiont-containing vacuole; GO:0033646 host intracellular part; GO:0005737 cytoplas…	GO:0005515 protein binding; GO:0005488 binding;				IPR019111; IPR026894; IPR001623;	Plasmodium RESA, N-terminal; DNAJ-containing protein, X-domain; DnaJ domain;
Hib	2Hib-Q9NLB2-72	Q9NLB2	72	K	Glutaredoxin	PF3D7_0306300	GRX1	GRX		0		Plasmodium falciparum	cytoplasm	0.0017844	diff	0.183359	0.134907	0.116228	-0.0441244	-0.11276	-0.0883685		cytoplasm	GO:0050794 regulation of cellular process; GO:0065008 regulation of biological quality; GO:0055114 oxidation-reduction process; GO:0009636 response to toxic substance; GO:0045454 cell redox homeostasis; GO:0044763 single-organism cellular process; GO:0019725 cellular homeostasis; GO:0044699 single-organism process; GO:0050896 response to stimulus; GO:0042592 homeostatic process; GO:0008152 metabo…	GO:0005623 cell;	GO:0015035 protein disulfide oxidoreductase activity; GO:0015036 disulfide oxidoreductase activity; GO:0009055 electron carrier activity; GO:0003824 catalytic activity; GO:0016667 oxidoreductase activity, acting on a sulfur group of donors; GO:0016209 antioxidant activity; GO:0016671 oxidoreductase activity, acting on a sulfur group of donors, disulfide as acceptor; GO:0019153 protein-disulfide r…				IPR002109; IPR014025; IPR011899; IPR012336;	Glutaredoxin; Glutaredoxin subgroup; Glutaredoxin, eukaryotic/virial; Thioredoxin-like fold;
Hib	2Hib-Q9NLB2-99	Q9NLB2	99	K	Glutaredoxin	PF3D7_0306300	GRX1	GRX		0		Plasmodium falciparum	cytoplasm			-0.0465677	-0.252808	-0.336553	0.158593	0.157844	0.122474		cytoplasm	GO:0050794 regulation of cellular process; GO:0065008 regulation of biological quality; GO:0055114 oxidation-reduction process; GO:0009636 response to toxic substance; GO:0045454 cell redox homeostasis; GO:0044763 single-organism cellular process; GO:0019725 cellular homeostasis; GO:0044699 single-organism process; GO:0050896 response to stimulus; GO:0042592 homeostatic process; GO:0008152 metabo…	GO:0005623 cell;	GO:0015035 protein disulfide oxidoreductase activity; GO:0015036 disulfide oxidoreductase activity; GO:0009055 electron carrier activity; GO:0003824 catalytic activity; GO:0016667 oxidoreductase activity, acting on a sulfur group of donors; GO:0016209 antioxidant activity; GO:0016671 oxidoreductase activity, acting on a sulfur group of donors, disulfide as acceptor; GO:0019153 protein-disulfide r…				IPR002109; IPR014025; IPR011899; IPR012336;	Glutaredoxin; Glutaredoxin subgroup; Glutaredoxin, eukaryotic/virial; Thioredoxin-like fold;
Ph	PH-Q9TY99-598	Q9TY99	598	S	Knob-associated histidine-rich protein	PF3D7_0202000	KAHRP	KAHRP		0	NN: MKSFKNKNTLRRKKAFPVFTKILLVSFLVWVLKCS, HMM: MKSFKNKNTLRRKKAFPVFTKILLVSFLVWVLKCS	Plasmodium falciparum	extracellular			0.183222	0.505564	0.0784102	-0.118191	-0.233591	0.303057		extracellular		GO:0044217 other organism part; GO:0030430 host cell cytoplasm; GO:0033643 host cell part; GO:0043656 intracellular region of host; GO:0044216 other organism cell; GO:0020030 infected host cell surface knob; GO:0005737 cytoplasm; GO:0033646 host intracellular part; GO:0044424 intracellular part; GO:0005623 cell; GO:0018995 host; GO:0020036 Maurer's cleft; GO:0043657 host cell; GO:0033655 host cel…	GO:0005515 protein binding; GO:0005488 binding;
Ph	PH-Q9TY99-603	Q9TY99	603	S	Knob-associated histidine-rich protein	PF3D7_0202000	KAHRP	KAHRP		0	NN: MKSFKNKNTLRRKKAFPVFTKILLVSFLVWVLKCS, HMM: MKSFKNKNTLRRKKAFPVFTKILLVSFLVWVLKCS	Plasmodium falciparum	extracellular			-0.717106	0.0234777	-0.0320216	-0.355229	0.0677966	-0.0498119		extracellular		GO:0044217 other organism part; GO:0030430 host cell cytoplasm; GO:0033643 host cell part; GO:0043656 intracellular region of host; GO:0044216 other organism cell; GO:0020030 infected host cell surface knob; GO:0005737 cytoplasm; GO:0033646 host intracellular part; GO:0044424 intracellular part; GO:0005623 cell; GO:0018995 host; GO:0020036 Maurer's cleft; GO:0043657 host cell; GO:0033655 host cel…	GO:0005515 protein binding; GO:0005488 binding;
Ph	PH-Q8IDQ2-100	Q8IDQ2	100	S	Kelch protein K13	PF3D7_1343700	Kelch13	Kelch13		0		Plasmodium falciparum	cytoplasm,nucleus			0.651725	-0.143453	-0.0956833	-0.176912	-0.271398	-0.0989665		cytoplasm,nucleus	GO:0044085 cellular component biogenesis; GO:0016043 cellular component organization; GO:0071822 protein complex subunit organization; GO:0016567 protein ubiquitination; GO:0051260 protein homooligomerization; GO:0044267 cellular protein metabolic process; GO:0070647 protein modification by small protein conjugation or removal; GO:0050896 response to stimulus; GO:0044238 primary metabolic process…	GO:1902494 catalytic complex; GO:0044464 cell part; GO:0005622 intracellular; GO:0031461 cullin-RING ubiquitin ligase complex; GO:0032991 macromolecular complex; GO:0044424 intracellular part; GO:1990234 transferase complex; GO:0000151 ubiquitin ligase complex; GO:0005623 cell; GO:0031463 Cul3-RING ubiquitin ligase complex;	GO:0005515 protein binding; GO:0005488 binding;				IPR015916; IPR011333; IPR003131; IPR000210;	Galactose oxidase, beta-propeller; SKP1/BTB/POZ domain; Potassium channel tetramerisation-type BTB domain; BTB/POZ domain;
Ng	N-gly-Q8I3U2-1555	Q8I3U2	1555	N	Sporozoite surface antigen MB2	PF3D7_0516600	MB2	MB		0	NN: MFLIWRLYKTLFLILYIIILQEYVCHSS, HMM: MFLIWRLYKTLFLILYIIILQEYVCHSS	Plasmodium falciparum	endoplasmic reticulum			-0.103378	-0.183122	-0.0338435	-0.0368488	0.334525	0.384085		endoplasmic reticulum	GO:0006518 peptide metabolic process; GO:0006414 translational elongation; GO:0043043 peptide biosynthetic process; GO:0044267 cellular protein metabolic process; GO:0006807 nitrogen compound metabolic process; GO:0009058 biosynthetic process; GO:0043603 cellular amide metabolic process; GO:0044238 primary metabolic process; GO:1901566 organonitrogen compound biosynthetic process; GO:1901576 orga…	GO:0016020 membrane; GO:0071944 cell periphery; GO:0044464 cell part; GO:0005622 intracellular; GO:0005737 cytoplasm; GO:0044424 intracellular part; GO:0005829 cytosol; GO:0005623 cell; GO:0005886 plasma membrane; GO:0044444 cytoplasmic part;	GO:0003723 RNA binding; GO:1901265 nucleoside phosphate binding; GO:0003746 translation elongation factor activity; GO:0001882 nucleoside binding; GO:0043167 ion binding; GO:0016817 hydrolase activity, acting on acid anhydrides; GO:0016787 hydrolase activity; GO:0000166 nucleotide binding; GO:0017111 nucleoside-triphosphatase activity; GO:1901363 heterocyclic compound binding; GO:0097159 organic …				IPR011049; IPR012340; IPR003029; IPR027417; IPR000795; IPR023115; IPR005225; IPR022967; IPR009000;	Serralysin-like metalloprotease, C-terminal; Nucleic acid-binding, OB-fold; S1 domain; P-loop containing nucleoside triphosphate hydrolase; Transcription factor, GTP-binding domain; Translation initiation factor IF- 2, domain 3; Small GTP-binding protein domain; RNA-binding domain, S1; Translation protein, beta-barrel domain;
Cr	Cr-Q8IL84-1998	Q8IL84	1998	K	Metacaspase-like protein	PF3D7_1438400	MCA2	MCA		0		Plasmodium falciparum	nucleus	3.12079e-08	diff	0.522632	0.351522	0.159669	-0.28575	-0.5307	-0.444006	Cluster1	nucleus							IPR029030;	Caspase-like domain;
Ph	PH-Q8IL84-247	Q8IL84	247	S	Metacaspase-like protein	PF3D7_1438400	MCA2	MCA		0		Plasmodium falciparum	nucleus										nucleus							IPR029030;	Caspase-like domain;
Ph	PH-Q7K6A5-28	Q7K6A5	28	T	Multidrug resistance protein 1	PF3D7_0523000	MDR1	MRP		11		Plasmodium falciparum	plasma membrane	0.0184976		0.000483801	-0.293363	-1.21183	-0.901639	-0.812011	1.55725		plasma membrane	GO:0006810 transport; GO:0055085 transmembrane transport; GO:0042493 response to drug; GO:0042221 response to chemical; GO:1902578 single-organism localization; GO:0015893 drug transport; GO:0044699 single-organism process; GO:0051179 localization; GO:0050896 response to stimulus; GO:0042908 xenobiotic transport; GO:0006855 drug transmembrane transport; GO:0044765 single-organism transport; GO:00…	GO:0043229 intracellular organelle; GO:0097708 intracellular vesicle; GO:0016020 membrane; GO:0031410 cytoplasmic vesicle; GO:0005737 cytoplasm; GO:0031982 vesicle; GO:0031224 intrinsic component of membrane; GO:0045335 phagocytic vesicle; GO:0044424 intracellular part; GO:0005623 cell; GO:0016021 integral component of membrane; GO:0043226 organelle; GO:0043231 intracellular membrane-bounded orga…	GO:1901265 nucleoside phosphate binding; GO:0015399 primary active transmembrane transporter activity; GO:0042910 xenobiotic transporter activity; GO:0016817 hydrolase activity, acting on acid anhydrides; GO:0016787 hydrolase activity; GO:0016887 ATPase activity; GO:0097159 organic cyclic compound binding; GO:1901363 heterocyclic compound binding; GO:0016462 pyrophosphatase activity; GO:0003824 c…	pfa:PF3D7_0523000	multidrug resistance protein 1	pfa02010 ABC transporters - Plasmodium falciparum 3D7;	IPR003593; IPR003439; IPR027417; IPR011527;	AAA+ ATPase domain; ABC transporter-like; P-loop containing nucleoside triphosphate hydrolase; ABC transporter type 1, transmembrane domain;
Hib	2Hib-Q8I492-226	Q8I492	226	K	Mature parasite-infected erythrocyte surface antigen	PF3D7_0500800	MESA	MESA		0		Plasmodium falciparum	plasma membrane			-0.864153	-0.942285	-0.0417022	0.472474	-0.106206	0.435476		plasma membrane		GO:0043657 host cell; GO:0044218 other organism cell membrane; GO:0044217 other organism part; GO:0020002 host cell plasma membrane; GO:0033643 host cell part; GO:0044216 other organism cell; GO:0044215 other organism; GO:0044279 other organism membrane; GO:0018995 host; GO:0033644 host cell membrane;	GO:0005515 protein binding; GO:0005488 binding;				IPR001623;	DnaJ domain;
Cr	Cr-Q8I492-226	Q8I492	226	K	Mature parasite-infected erythrocyte surface antigen	PF3D7_0500800	MESA	MESA		0		Plasmodium falciparum	plasma membrane	8.10798e-06	diff	-1.25761	-0.871471	-0.086289	0.338465	0.587538	0.12518	Cluster4	plasma membrane		GO:0043657 host cell; GO:0044218 other organism cell membrane; GO:0044217 other organism part; GO:0020002 host cell plasma membrane; GO:0033643 host cell part; GO:0044216 other organism cell; GO:0044215 other organism; GO:0044279 other organism membrane; GO:0018995 host; GO:0033644 host cell membrane;	GO:0005515 protein binding; GO:0005488 binding;				IPR001623;	DnaJ domain;
Cr	Cr-Q8I492-220	Q8I492	220	K	Mature parasite-infected erythrocyte surface antigen	PF3D7_0500800	MESA	MESA		0		Plasmodium falciparum	plasma membrane			-0.995262	-0.758856	-0.0565252	0.582727	0.592671	-0.348039		plasma membrane		GO:0043657 host cell; GO:0044218 other organism cell membrane; GO:0044217 other organism part; GO:0020002 host cell plasma membrane; GO:0033643 host cell part; GO:0044216 other organism cell; GO:0044215 other organism; GO:0044279 other organism membrane; GO:0018995 host; GO:0033644 host cell membrane;	GO:0005515 protein binding; GO:0005488 binding;				IPR001623;	DnaJ domain;
Cr	Cr-Q8I492-304	Q8I492	304	K	Mature parasite-infected erythrocyte surface antigen	PF3D7_0500800	MESA	MESA		0		Plasmodium falciparum	plasma membrane			-1.04194	-0.780905	-0.0861317	0.324205	0.54316	0.0945919		plasma membrane		GO:0043657 host cell; GO:0044218 other organism cell membrane; GO:0044217 other organism part; GO:0020002 host cell plasma membrane; GO:0033643 host cell part; GO:0044216 other organism cell; GO:0044215 other organism; GO:0044279 other organism membrane; GO:0018995 host; GO:0033644 host cell membrane;	GO:0005515 protein binding; GO:0005488 binding;				IPR001623;	DnaJ domain;
Cr	Cr-Q8I492-922	Q8I492	922	K	Mature parasite-infected erythrocyte surface antigen	PF3D7_0500800	MESA	MESA		0		Plasmodium falciparum	plasma membrane			-0.403897	-0.213685	0.153152	0.107217	0.172565	0.0321613		plasma membrane		GO:0043657 host cell; GO:0044218 other organism cell membrane; GO:0044217 other organism part; GO:0020002 host cell plasma membrane; GO:0033643 host cell part; GO:0044216 other organism cell; GO:0044215 other organism; GO:0044279 other organism membrane; GO:0018995 host; GO:0033644 host cell membrane;	GO:0005515 protein binding; GO:0005488 binding;				IPR001623;	DnaJ domain;
Cr	Cr-Q8I492-962	Q8I492	962	K	Mature parasite-infected erythrocyte surface antigen	PF3D7_0500800	MESA	MESA		0		Plasmodium falciparum	plasma membrane			-0.279423	-0.213685	0.182556	0.0584083	0.0762283	0.0206656		plasma membrane		GO:0043657 host cell; GO:0044218 other organism cell membrane; GO:0044217 other organism part; GO:0020002 host cell plasma membrane; GO:0033643 host cell part; GO:0044216 other organism cell; GO:0044215 other organism; GO:0044279 other organism membrane; GO:0018995 host; GO:0033644 host cell membrane;	GO:0005515 protein binding; GO:0005488 binding;				IPR001623;	DnaJ domain;
Cr	Cr-Q8I492-920	Q8I492	920	K	Mature parasite-infected erythrocyte surface antigen	PF3D7_0500800	MESA	MESA		0		Plasmodium falciparum	plasma membrane			-0.160465	-0.0574998	0.0473528	0.165452	0.181639	-0.14083		plasma membrane		GO:0043657 host cell; GO:0044218 other organism cell membrane; GO:0044217 other organism part; GO:0020002 host cell plasma membrane; GO:0033643 host cell part; GO:0044216 other organism cell; GO:0044215 other organism; GO:0044279 other organism membrane; GO:0018995 host; GO:0033644 host cell membrane;	GO:0005515 protein binding; GO:0005488 binding;				IPR001623;	DnaJ domain;
Cr	Cr-Q8I492-851	Q8I492	851	K	Mature parasite-infected erythrocyte surface antigen	PF3D7_0500800	MESA	MESA		0		Plasmodium falciparum	plasma membrane			0.209782	0.18446	0.156668	-0.150548	-0.132771	-0.203002		plasma membrane		GO:0043657 host cell; GO:0044218 other organism cell membrane; GO:0044217 other organism part; GO:0020002 host cell plasma membrane; GO:0033643 host cell part; GO:0044216 other organism cell; GO:0044215 other organism; GO:0044279 other organism membrane; GO:0018995 host; GO:0033644 host cell membrane;	GO:0005515 protein binding; GO:0005488 binding;				IPR001623;	DnaJ domain;
Ph	PH-Q8I492-177	Q8I492	177	S	Mature parasite-infected erythrocyte surface antigen	PF3D7_0500800	MESA	MESA		0		Plasmodium falciparum	plasma membrane	0.189429		-0.630483	0.0472128	0.455971	0.170751	0.229396	-0.480881		plasma membrane		GO:0043657 host cell; GO:0044218 other organism cell membrane; GO:0044217 other organism part; GO:0020002 host cell plasma membrane; GO:0033643 host cell part; GO:0044216 other organism cell; GO:0044215 other organism; GO:0044279 other organism membrane; GO:0018995 host; GO:0033644 host cell membrane;	GO:0005515 protein binding; GO:0005488 binding;				IPR001623;	DnaJ domain;
Ph	PH-Q8I492-355	Q8I492	355	S	Mature parasite-infected erythrocyte surface antigen	PF3D7_0500800	MESA	MESA		0		Plasmodium falciparum	plasma membrane	4.30828e-07	diff	0.0867357	0.415703	0.649236	-0.0653526	0.0271324	-0.618177	Cluster2	plasma membrane		GO:0043657 host cell; GO:0044218 other organism cell membrane; GO:0044217 other organism part; GO:0020002 host cell plasma membrane; GO:0033643 host cell part; GO:0044216 other organism cell; GO:0044215 other organism; GO:0044279 other organism membrane; GO:0018995 host; GO:0033644 host cell membrane;	GO:0005515 protein binding; GO:0005488 binding;				IPR001623;	DnaJ domain;
Ph	PH-Q8I492-383	Q8I492	383	S	Mature parasite-infected erythrocyte surface antigen	PF3D7_0500800	MESA	MESA		0		Plasmodium falciparum	plasma membrane	0.000679996	diff	-0.4602	-0.24974	0.0571641	-0.0332501	0.353056	0.0289182	Cluster4	plasma membrane		GO:0043657 host cell; GO:0044218 other organism cell membrane; GO:0044217 other organism part; GO:0020002 host cell plasma membrane; GO:0033643 host cell part; GO:0044216 other organism cell; GO:0044215 other organism; GO:0044279 other organism membrane; GO:0018995 host; GO:0033644 host cell membrane;	GO:0005515 protein binding; GO:0005488 binding;				IPR001623;	DnaJ domain;
Ph	PH-Q8I492-386	Q8I492	386	S	Mature parasite-infected erythrocyte surface antigen	PF3D7_0500800	MESA	MESA		0		Plasmodium falciparum	plasma membrane	3.91544e-07	diff	-0.853	-0.644352	-0.101146	-0.00582748	0.465024	0.154294	Cluster4	plasma membrane		GO:0043657 host cell; GO:0044218 other organism cell membrane; GO:0044217 other organism part; GO:0020002 host cell plasma membrane; GO:0033643 host cell part; GO:0044216 other organism cell; GO:0044215 other organism; GO:0044279 other organism membrane; GO:0018995 host; GO:0033644 host cell membrane;	GO:0005515 protein binding; GO:0005488 binding;				IPR001623;	DnaJ domain;
Ph	PH-Q8I492-448	Q8I492	448	T	Mature parasite-infected erythrocyte surface antigen	PF3D7_0500800	MESA	MESA		0		Plasmodium falciparum	plasma membrane	3.89758e-09	diff	-1.83945	-0.572283	0.204211	0.189371	0.404022	-0.0332205	Cluster4	plasma membrane		GO:0043657 host cell; GO:0044218 other organism cell membrane; GO:0044217 other organism part; GO:0020002 host cell plasma membrane; GO:0033643 host cell part; GO:0044216 other organism cell; GO:0044215 other organism; GO:0044279 other organism membrane; GO:0018995 host; GO:0033644 host cell membrane;	GO:0005515 protein binding; GO:0005488 binding;				IPR001623;	DnaJ domain;
Ph	PH-Q8I492-454	Q8I492	454	T	Mature parasite-infected erythrocyte surface antigen	PF3D7_0500800	MESA	MESA		0		Plasmodium falciparum	plasma membrane			1.18982	0.122147	0.0666211	-0.279315	-0.397789	-0.136589		plasma membrane		GO:0043657 host cell; GO:0044218 other organism cell membrane; GO:0044217 other organism part; GO:0020002 host cell plasma membrane; GO:0033643 host cell part; GO:0044216 other organism cell; GO:0044215 other organism; GO:0044279 other organism membrane; GO:0018995 host; GO:0033644 host cell membrane;	GO:0005515 protein binding; GO:0005488 binding;				IPR001623;	DnaJ domain;
Ph	PH-Q8I492-1276	Q8I492	1276	S	Mature parasite-infected erythrocyte surface antigen	PF3D7_0500800	MESA	MESA		0		Plasmodium falciparum	plasma membrane			-0.0122436	-0.139875	-0.0298121	0.163639	0.130155	-0.137156		plasma membrane		GO:0043657 host cell; GO:0044218 other organism cell membrane; GO:0044217 other organism part; GO:0020002 host cell plasma membrane; GO:0033643 host cell part; GO:0044216 other organism cell; GO:0044215 other organism; GO:0044279 other organism membrane; GO:0018995 host; GO:0033644 host cell membrane;	GO:0005515 protein binding; GO:0005488 binding;				IPR001623;	DnaJ domain;
Ph	PH-Q9U0N4-97	Q9U0N4	97	S	Multidrug resistance-associated protein 1	PF3D7_0112200	MRP1	MRP		11		Plasmodium falciparum	plasma membrane			-2.15071	-1.767	-0.374858	0.0328223	0.123015	0.137128		plasma membrane	GO:0006810 transport; GO:0055085 transmembrane transport; GO:0042493 response to drug; GO:0042221 response to chemical; GO:1902578 single-organism localization; GO:0015893 drug transport; GO:0044699 single-organism process; GO:0051179 localization; GO:0050896 response to stimulus; GO:0042908 xenobiotic transport; GO:0006855 drug transmembrane transport; GO:0044765 single-organism transport; GO:00…	GO:0016020 membrane; GO:0031226 intrinsic component of plasma membrane; GO:0044459 plasma membrane part; GO:0044425 membrane part; GO:0044464 cell part; GO:0071944 cell periphery; GO:0031224 intrinsic component of membrane; GO:0005887 integral component of plasma membrane; GO:0005623 cell; GO:0016021 integral component of membrane; GO:0005886 plasma membrane;	GO:1901265 nucleoside phosphate binding; GO:0015399 primary active transmembrane transporter activity; GO:0042910 xenobiotic transporter activity; GO:0016817 hydrolase activity, acting on acid anhydrides; GO:0016787 hydrolase activity; GO:0043295 glutathione binding; GO:1900750 oligopeptide binding; GO:0016887 ATPase activity; GO:0097159 organic cyclic compound binding; GO:1901363 heterocyclic co…				IPR003593; IPR003439; IPR011527; IPR027417;	AAA+ ATPase domain; ABC transporter-like; ABC transporter type 1, transmembrane domain; P-loop containing nucleoside triphosphate hydrolase;
Ph	PH-Q9U0N4-236	Q9U0N4	236	S	Multidrug resistance-associated protein 1	PF3D7_0112200	MRP1	MRP		11		Plasmodium falciparum	plasma membrane			-0.0342157	0.32771	0.392391	0.340536	-0.237969	-0.692317		plasma membrane	GO:0006810 transport; GO:0055085 transmembrane transport; GO:0042493 response to drug; GO:0042221 response to chemical; GO:1902578 single-organism localization; GO:0015893 drug transport; GO:0044699 single-organism process; GO:0051179 localization; GO:0050896 response to stimulus; GO:0042908 xenobiotic transport; GO:0006855 drug transmembrane transport; GO:0044765 single-organism transport; GO:00…	GO:0016020 membrane; GO:0031226 intrinsic component of plasma membrane; GO:0044459 plasma membrane part; GO:0044425 membrane part; GO:0044464 cell part; GO:0071944 cell periphery; GO:0031224 intrinsic component of membrane; GO:0005887 integral component of plasma membrane; GO:0005623 cell; GO:0016021 integral component of membrane; GO:0005886 plasma membrane;	GO:1901265 nucleoside phosphate binding; GO:0015399 primary active transmembrane transporter activity; GO:0042910 xenobiotic transporter activity; GO:0016817 hydrolase activity, acting on acid anhydrides; GO:0016787 hydrolase activity; GO:0043295 glutathione binding; GO:1900750 oligopeptide binding; GO:0016887 ATPase activity; GO:0097159 organic cyclic compound binding; GO:1901363 heterocyclic co…				IPR003593; IPR003439; IPR011527; IPR027417;	AAA+ ATPase domain; ABC transporter-like; ABC transporter type 1, transmembrane domain; P-loop containing nucleoside triphosphate hydrolase;
Ph	PH-Q9U0N4-1121	Q9U0N4	1121	S	Multidrug resistance-associated protein 1	PF3D7_0112200	MRP1	MRP		11		Plasmodium falciparum	plasma membrane	0.000272375	diff	-2.53211	-0.892152	-0.0209353	0.36374	0.305366	-0.230948	Cluster4	plasma membrane	GO:0006810 transport; GO:0055085 transmembrane transport; GO:0042493 response to drug; GO:0042221 response to chemical; GO:1902578 single-organism localization; GO:0015893 drug transport; GO:0044699 single-organism process; GO:0051179 localization; GO:0050896 response to stimulus; GO:0042908 xenobiotic transport; GO:0006855 drug transmembrane transport; GO:0044765 single-organism transport; GO:00…	GO:0016020 membrane; GO:0031226 intrinsic component of plasma membrane; GO:0044459 plasma membrane part; GO:0044425 membrane part; GO:0044464 cell part; GO:0071944 cell periphery; GO:0031224 intrinsic component of membrane; GO:0005887 integral component of plasma membrane; GO:0005623 cell; GO:0016021 integral component of membrane; GO:0005886 plasma membrane;	GO:1901265 nucleoside phosphate binding; GO:0015399 primary active transmembrane transporter activity; GO:0042910 xenobiotic transporter activity; GO:0016817 hydrolase activity, acting on acid anhydrides; GO:0016787 hydrolase activity; GO:0043295 glutathione binding; GO:1900750 oligopeptide binding; GO:0016887 ATPase activity; GO:0097159 organic cyclic compound binding; GO:1901363 heterocyclic co…				IPR003593; IPR003439; IPR011527; IPR027417;	AAA+ ATPase domain; ABC transporter-like; ABC transporter type 1, transmembrane domain; P-loop containing nucleoside triphosphate hydrolase;
Ph	PH-Q8I5C7-6	Q8I5C7	6	S	Multidrug resistance-associated protein 2	PF3D7_1229100	MRP2	MRP		11		Plasmodium falciparum	plasma membrane			0.494109	0.734	0.614171	-0.0309076	-0.420667	-0.482188		plasma membrane	GO:0006810 transport; GO:0055085 transmembrane transport; GO:0042493 response to drug; GO:0042221 response to chemical; GO:1902578 single-organism localization; GO:0015893 drug transport; GO:0044699 single-organism process; GO:0051179 localization; GO:0050896 response to stimulus; GO:0042908 xenobiotic transport; GO:0006855 drug transmembrane transport; GO:0044765 single-organism transport; GO:00…	GO:0016020 membrane; GO:0031226 intrinsic component of plasma membrane; GO:0044459 plasma membrane part; GO:0044425 membrane part; GO:0044464 cell part; GO:0071944 cell periphery; GO:0031224 intrinsic component of membrane; GO:0005887 integral component of plasma membrane; GO:0005623 cell; GO:0016021 integral component of membrane; GO:0005886 plasma membrane;	GO:1901265 nucleoside phosphate binding; GO:0015399 primary active transmembrane transporter activity; GO:0042910 xenobiotic transporter activity; GO:0016817 hydrolase activity, acting on acid anhydrides; GO:0016787 hydrolase activity; GO:0016887 ATPase activity; GO:0097159 organic cyclic compound binding; GO:1901363 heterocyclic compound binding; GO:0016462 pyrophosphatase activity; GO:0003824 c…				IPR003593; IPR003439; IPR027417; IPR011527;	AAA+ ATPase domain; ABC transporter-like; P-loop containing nucleoside triphosphate hydrolase; ABC transporter type 1, transmembrane domain;
Ph	PH-Q8IJQ4-966	Q8IJQ4	966	T	merozoite surface protein MSA180, putative	PF3D7_1014100	MSA180	MSP		0	HMM: MNRIFYFCLFTILFWLSLVSGE, NN: MNRIFYFCLFTILFWLSLVSGE	Plasmodium falciparum	endoplasmic reticulum	0.00830508	diff	-0.282763	-0.365988	0.170891	0.670676	-0.19442	-1.00751	Cluster3	endoplasmic reticulum		GO:0043226 organelle; GO:0043231 intracellular membrane-bounded organelle; GO:0043229 intracellular organelle; GO:0020011 apicoplast; GO:0044464 cell part; GO:0005622 intracellular; GO:0005737 cytoplasm; GO:0044424 intracellular part; GO:0043227 membrane-bounded organelle; GO:0005623 cell; GO:0009536 plastid; GO:0044444 cytoplasmic part;
Ph	PH-Q8I0U8-122	Q8I0U8	122	T	Merozoite surface protein 1	PF3D7_0930300	MSP1	MSP		1	NN: MKIIFFLCSFLFFIINTQCV, HMM: MKIIFFLCSFLFFIINTQCV	Plasmodium falciparum	endoplasmic reticulum	7.78996e-10	diff	-1.65358	-1.64301	0.474665	0.773839	0.213543	-1.70247	Cluster3	endoplasmic reticulum	GO:0044419 interspecies interaction between organisms; GO:0009405 pathogenesis; GO:0051704 multi-organism process;	GO:0016020 membrane; GO:0031226 intrinsic component of plasma membrane; GO:0044459 plasma membrane part; GO:0044464 cell part; GO:0071944 cell periphery; GO:0044425 membrane part; GO:0031225 anchored component of membrane; GO:0031224 intrinsic component of membrane; GO:0005623 cell; GO:0016021 integral component of membrane; GO:0046658 anchored component of plasma membrane; GO:0005886 plasma memb…	GO:0005515 protein binding; GO:0005488 binding;	pfa:PF3D7_0930300	merozoite surface protein 1	pfa05144 Malaria - Plasmodium falciparum 3D7;	IPR010901; IPR024730; IPR024731;	Merozoite surface 1, C-terminal; Merozoite surface protein, EGF domain 1; EGF domain;
Hib	2Hib-Q8I0U8-144	Q8I0U8	144	K	Merozoite surface protein 1	PF3D7_0930300	MSP1	MSP		1	NN: MKIIFFLCSFLFFIINTQCV, HMM: MKIIFFLCSFLFFIINTQCV	Plasmodium falciparum	endoplasmic reticulum	0.168185		-0.360173	-0.487017	-0.834271	-0.478974	0.475815	0.606554		endoplasmic reticulum	GO:0044419 interspecies interaction between organisms; GO:0009405 pathogenesis; GO:0051704 multi-organism process;	GO:0016020 membrane; GO:0031226 intrinsic component of plasma membrane; GO:0044459 plasma membrane part; GO:0044464 cell part; GO:0071944 cell periphery; GO:0044425 membrane part; GO:0031225 anchored component of membrane; GO:0031224 intrinsic component of membrane; GO:0005623 cell; GO:0016021 integral component of membrane; GO:0046658 anchored component of plasma membrane; GO:0005886 plasma memb…	GO:0005515 protein binding; GO:0005488 binding;	pfa:PF3D7_0930300	merozoite surface protein 1	pfa05144 Malaria - Plasmodium falciparum 3D7;	IPR010901; IPR024730; IPR024731;	Merozoite surface 1, C-terminal; Merozoite surface protein, EGF domain 1; EGF domain;
Ac	AC-Q8I0U8-144	Q8I0U8	144	K	Merozoite surface protein 1	PF3D7_0930300	MSP1	MSP		1	NN: MKIIFFLCSFLFFIINTQCV, HMM: MKIIFFLCSFLFFIINTQCV	Plasmodium falciparum	endoplasmic reticulum			0.000656069	0.202508	-0.0296603	0.0980667	0.00432692	-0.0768867		endoplasmic reticulum	GO:0044419 interspecies interaction between organisms; GO:0009405 pathogenesis; GO:0051704 multi-organism process;	GO:0016020 membrane; GO:0031226 intrinsic component of plasma membrane; GO:0044459 plasma membrane part; GO:0044464 cell part; GO:0071944 cell periphery; GO:0044425 membrane part; GO:0031225 anchored component of membrane; GO:0031224 intrinsic component of membrane; GO:0005623 cell; GO:0016021 integral component of membrane; GO:0046658 anchored component of plasma membrane; GO:0005886 plasma memb…	GO:0005515 protein binding; GO:0005488 binding;	pfa:PF3D7_0930300	merozoite surface protein 1	pfa05144 Malaria - Plasmodium falciparum 3D7;	IPR010901; IPR024730; IPR024731;	Merozoite surface 1, C-terminal; Merozoite surface protein, EGF domain 1; EGF domain;
Cr	Cr-Q8I0U8-144	Q8I0U8	144	K	Merozoite surface protein 1	PF3D7_0930300	MSP1	MSP		1	NN: MKIIFFLCSFLFFIINTQCV, HMM: MKIIFFLCSFLFFIINTQCV	Plasmodium falciparum	endoplasmic reticulum										endoplasmic reticulum	GO:0044419 interspecies interaction between organisms; GO:0009405 pathogenesis; GO:0051704 multi-organism process;	GO:0016020 membrane; GO:0031226 intrinsic component of plasma membrane; GO:0044459 plasma membrane part; GO:0044464 cell part; GO:0071944 cell periphery; GO:0044425 membrane part; GO:0031225 anchored component of membrane; GO:0031224 intrinsic component of membrane; GO:0005623 cell; GO:0016021 integral component of membrane; GO:0046658 anchored component of plasma membrane; GO:0005886 plasma memb…	GO:0005515 protein binding; GO:0005488 binding;	pfa:PF3D7_0930300	merozoite surface protein 1	pfa05144 Malaria - Plasmodium falciparum 3D7;	IPR010901; IPR024730; IPR024731;	Merozoite surface 1, C-terminal; Merozoite surface protein, EGF domain 1; EGF domain;
Hib	2Hib-Q8I0U8-282	Q8I0U8	282	K	Merozoite surface protein 1	PF3D7_0930300	MSP1	MSP		1	NN: MKIIFFLCSFLFFIINTQCV, HMM: MKIIFFLCSFLFFIINTQCV	Plasmodium falciparum	endoplasmic reticulum			-1.15961	-1.15333	-0.904481	-0.334553	0.628284	0.771631		endoplasmic reticulum	GO:0044419 interspecies interaction between organisms; GO:0009405 pathogenesis; GO:0051704 multi-organism process;	GO:0016020 membrane; GO:0031226 intrinsic component of plasma membrane; GO:0044459 plasma membrane part; GO:0044464 cell part; GO:0071944 cell periphery; GO:0044425 membrane part; GO:0031225 anchored component of membrane; GO:0031224 intrinsic component of membrane; GO:0005623 cell; GO:0016021 integral component of membrane; GO:0046658 anchored component of plasma membrane; GO:0005886 plasma memb…	GO:0005515 protein binding; GO:0005488 binding;	pfa:PF3D7_0930300	merozoite surface protein 1	pfa05144 Malaria - Plasmodium falciparum 3D7;	IPR010901; IPR024730; IPR024731;	Merozoite surface 1, C-terminal; Merozoite surface protein, EGF domain 1; EGF domain;
Cr	Cr-Q8I0U8-282	Q8I0U8	282	K	Merozoite surface protein 1	PF3D7_0930300	MSP1	MSP		1	NN: MKIIFFLCSFLFFIINTQCV, HMM: MKIIFFLCSFLFFIINTQCV	Plasmodium falciparum	endoplasmic reticulum	0.00685304	diff	-0.400549	-0.33051	-0.30574	0.0660088	0.295083	0.366154	Cluster5	endoplasmic reticulum	GO:0044419 interspecies interaction between organisms; GO:0009405 pathogenesis; GO:0051704 multi-organism process;	GO:0016020 membrane; GO:0031226 intrinsic component of plasma membrane; GO:0044459 plasma membrane part; GO:0044464 cell part; GO:0071944 cell periphery; GO:0044425 membrane part; GO:0031225 anchored component of membrane; GO:0031224 intrinsic component of membrane; GO:0005623 cell; GO:0016021 integral component of membrane; GO:0046658 anchored component of plasma membrane; GO:0005886 plasma memb…	GO:0005515 protein binding; GO:0005488 binding;	pfa:PF3D7_0930300	merozoite surface protein 1	pfa05144 Malaria - Plasmodium falciparum 3D7;	IPR010901; IPR024730; IPR024731;	Merozoite surface 1, C-terminal; Merozoite surface protein, EGF domain 1; EGF domain;
Cr	Cr-Q8I0U8-325	Q8I0U8	325	K	Merozoite surface protein 1	PF3D7_0930300	MSP1	MSP		1	NN: MKIIFFLCSFLFFIINTQCV, HMM: MKIIFFLCSFLFFIINTQCV	Plasmodium falciparum	endoplasmic reticulum			-0.59137	-0.166388	-0.336208	0.195108	0.228378	0.355439		endoplasmic reticulum	GO:0044419 interspecies interaction between organisms; GO:0009405 pathogenesis; GO:0051704 multi-organism process;	GO:0016020 membrane; GO:0031226 intrinsic component of plasma membrane; GO:0044459 plasma membrane part; GO:0044464 cell part; GO:0071944 cell periphery; GO:0044425 membrane part; GO:0031225 anchored component of membrane; GO:0031224 intrinsic component of membrane; GO:0005623 cell; GO:0016021 integral component of membrane; GO:0046658 anchored component of plasma membrane; GO:0005886 plasma memb…	GO:0005515 protein binding; GO:0005488 binding;	pfa:PF3D7_0930300	merozoite surface protein 1	pfa05144 Malaria - Plasmodium falciparum 3D7;	IPR010901; IPR024730; IPR024731;	Merozoite surface 1, C-terminal; Merozoite surface protein, EGF domain 1; EGF domain;
Hib	2Hib-Q8I0U8-361	Q8I0U8	361	K	Merozoite surface protein 1	PF3D7_0930300	MSP1	MSP		1	NN: MKIIFFLCSFLFFIINTQCV, HMM: MKIIFFLCSFLFFIINTQCV	Plasmodium falciparum	endoplasmic reticulum										endoplasmic reticulum	GO:0044419 interspecies interaction between organisms; GO:0009405 pathogenesis; GO:0051704 multi-organism process;	GO:0016020 membrane; GO:0031226 intrinsic component of plasma membrane; GO:0044459 plasma membrane part; GO:0044464 cell part; GO:0071944 cell periphery; GO:0044425 membrane part; GO:0031225 anchored component of membrane; GO:0031224 intrinsic component of membrane; GO:0005623 cell; GO:0016021 integral component of membrane; GO:0046658 anchored component of plasma membrane; GO:0005886 plasma memb…	GO:0005515 protein binding; GO:0005488 binding;	pfa:PF3D7_0930300	merozoite surface protein 1	pfa05144 Malaria - Plasmodium falciparum 3D7;	IPR010901; IPR024730; IPR024731;	Merozoite surface 1, C-terminal; Merozoite surface protein, EGF domain 1; EGF domain;
Cr	Cr-Q8I0U8-361	Q8I0U8	361	K	Merozoite surface protein 1	PF3D7_0930300	MSP1	MSP		1	NN: MKIIFFLCSFLFFIINTQCV, HMM: MKIIFFLCSFLFFIINTQCV	Plasmodium falciparum	endoplasmic reticulum			-0.12788	-0.450232	-0.375455	0.176791	0.038749	0.40243		endoplasmic reticulum	GO:0044419 interspecies interaction between organisms; GO:0009405 pathogenesis; GO:0051704 multi-organism process;	GO:0016020 membrane; GO:0031226 intrinsic component of plasma membrane; GO:0044459 plasma membrane part; GO:0044464 cell part; GO:0071944 cell periphery; GO:0044425 membrane part; GO:0031225 anchored component of membrane; GO:0031224 intrinsic component of membrane; GO:0005623 cell; GO:0016021 integral component of membrane; GO:0046658 anchored component of plasma membrane; GO:0005886 plasma memb…	GO:0005515 protein binding; GO:0005488 binding;	pfa:PF3D7_0930300	merozoite surface protein 1	pfa05144 Malaria - Plasmodium falciparum 3D7;	IPR010901; IPR024730; IPR024731;	Merozoite surface 1, C-terminal; Merozoite surface protein, EGF domain 1; EGF domain;
Hib	2Hib-Q8I0U8-368	Q8I0U8	368	K	Merozoite surface protein 1	PF3D7_0930300	MSP1	MSP		1	NN: MKIIFFLCSFLFFIINTQCV, HMM: MKIIFFLCSFLFFIINTQCV	Plasmodium falciparum	endoplasmic reticulum										endoplasmic reticulum	GO:0044419 interspecies interaction between organisms; GO:0009405 pathogenesis; GO:0051704 multi-organism process;	GO:0016020 membrane; GO:0031226 intrinsic component of plasma membrane; GO:0044459 plasma membrane part; GO:0044464 cell part; GO:0071944 cell periphery; GO:0044425 membrane part; GO:0031225 anchored component of membrane; GO:0031224 intrinsic component of membrane; GO:0005623 cell; GO:0016021 integral component of membrane; GO:0046658 anchored component of plasma membrane; GO:0005886 plasma memb…	GO:0005515 protein binding; GO:0005488 binding;	pfa:PF3D7_0930300	merozoite surface protein 1	pfa05144 Malaria - Plasmodium falciparum 3D7;	IPR010901; IPR024730; IPR024731;	Merozoite surface 1, C-terminal; Merozoite surface protein, EGF domain 1; EGF domain;
Hib	2Hib-Q8I0U8-456	Q8I0U8	456	K	Merozoite surface protein 1	PF3D7_0930300	MSP1	MSP		1	NN: MKIIFFLCSFLFFIINTQCV, HMM: MKIIFFLCSFLFFIINTQCV	Plasmodium falciparum	endoplasmic reticulum										endoplasmic reticulum	GO:0044419 interspecies interaction between organisms; GO:0009405 pathogenesis; GO:0051704 multi-organism process;	GO:0016020 membrane; GO:0031226 intrinsic component of plasma membrane; GO:0044459 plasma membrane part; GO:0044464 cell part; GO:0071944 cell periphery; GO:0044425 membrane part; GO:0031225 anchored component of membrane; GO:0031224 intrinsic component of membrane; GO:0005623 cell; GO:0016021 integral component of membrane; GO:0046658 anchored component of plasma membrane; GO:0005886 plasma memb…	GO:0005515 protein binding; GO:0005488 binding;	pfa:PF3D7_0930300	merozoite surface protein 1	pfa05144 Malaria - Plasmodium falciparum 3D7;	IPR010901; IPR024730; IPR024731;	Merozoite surface 1, C-terminal; Merozoite surface protein, EGF domain 1; EGF domain;
Hib	2Hib-Q8I0U8-492	Q8I0U8	492	K	Merozoite surface protein 1	PF3D7_0930300	MSP1	MSP		1	NN: MKIIFFLCSFLFFIINTQCV, HMM: MKIIFFLCSFLFFIINTQCV	Plasmodium falciparum	endoplasmic reticulum	0.778595		-0.036802	-0.212668	-0.1599	-0.413123	0.147373	0.498005		endoplasmic reticulum	GO:0044419 interspecies interaction between organisms; GO:0009405 pathogenesis; GO:0051704 multi-organism process;	GO:0016020 membrane; GO:0031226 intrinsic component of plasma membrane; GO:0044459 plasma membrane part; GO:0044464 cell part; GO:0071944 cell periphery; GO:0044425 membrane part; GO:0031225 anchored component of membrane; GO:0031224 intrinsic component of membrane; GO:0005623 cell; GO:0016021 integral component of membrane; GO:0046658 anchored component of plasma membrane; GO:0005886 plasma memb…	GO:0005515 protein binding; GO:0005488 binding;	pfa:PF3D7_0930300	merozoite surface protein 1	pfa05144 Malaria - Plasmodium falciparum 3D7;	IPR010901; IPR024730; IPR024731;	Merozoite surface 1, C-terminal; Merozoite surface protein, EGF domain 1; EGF domain;
Cr	Cr-Q8I0U8-492	Q8I0U8	492	K	Merozoite surface protein 1	PF3D7_0930300	MSP1	MSP		1	NN: MKIIFFLCSFLFFIINTQCV, HMM: MKIIFFLCSFLFFIINTQCV	Plasmodium falciparum	endoplasmic reticulum			-0.671685	-1.24358	-0.394279	0.498357	0.341554	0.462859		endoplasmic reticulum	GO:0044419 interspecies interaction between organisms; GO:0009405 pathogenesis; GO:0051704 multi-organism process;	GO:0016020 membrane; GO:0031226 intrinsic component of plasma membrane; GO:0044459 plasma membrane part; GO:0044464 cell part; GO:0071944 cell periphery; GO:0044425 membrane part; GO:0031225 anchored component of membrane; GO:0031224 intrinsic component of membrane; GO:0005623 cell; GO:0016021 integral component of membrane; GO:0046658 anchored component of plasma membrane; GO:0005886 plasma memb…	GO:0005515 protein binding; GO:0005488 binding;	pfa:PF3D7_0930300	merozoite surface protein 1	pfa05144 Malaria - Plasmodium falciparum 3D7;	IPR010901; IPR024730; IPR024731;	Merozoite surface 1, C-terminal; Merozoite surface protein, EGF domain 1; EGF domain;
Hib	2Hib-Q8I0U8-544	Q8I0U8	544	K	Merozoite surface protein 1	PF3D7_0930300	MSP1	MSP		1	NN: MKIIFFLCSFLFFIINTQCV, HMM: MKIIFFLCSFLFFIINTQCV	Plasmodium falciparum	endoplasmic reticulum	0.68299		-0.133043	-0.406722	-0.481088	-0.386096	0.286856	0.535296		endoplasmic reticulum	GO:0044419 interspecies interaction between organisms; GO:0009405 pathogenesis; GO:0051704 multi-organism process;	GO:0016020 membrane; GO:0031226 intrinsic component of plasma membrane; GO:0044459 plasma membrane part; GO:0044464 cell part; GO:0071944 cell periphery; GO:0044425 membrane part; GO:0031225 anchored component of membrane; GO:0031224 intrinsic component of membrane; GO:0005623 cell; GO:0016021 integral component of membrane; GO:0046658 anchored component of plasma membrane; GO:0005886 plasma memb…	GO:0005515 protein binding; GO:0005488 binding;	pfa:PF3D7_0930300	merozoite surface protein 1	pfa05144 Malaria - Plasmodium falciparum 3D7;	IPR010901; IPR024730; IPR024731;	Merozoite surface 1, C-terminal; Merozoite surface protein, EGF domain 1; EGF domain;
Hib	2Hib-Q8I0U8-563	Q8I0U8	563	K	Merozoite surface protein 1	PF3D7_0930300	MSP1	MSP		1	NN: MKIIFFLCSFLFFIINTQCV, HMM: MKIIFFLCSFLFFIINTQCV	Plasmodium falciparum	endoplasmic reticulum										endoplasmic reticulum	GO:0044419 interspecies interaction between organisms; GO:0009405 pathogenesis; GO:0051704 multi-organism process;	GO:0016020 membrane; GO:0031226 intrinsic component of plasma membrane; GO:0044459 plasma membrane part; GO:0044464 cell part; GO:0071944 cell periphery; GO:0044425 membrane part; GO:0031225 anchored component of membrane; GO:0031224 intrinsic component of membrane; GO:0005623 cell; GO:0016021 integral component of membrane; GO:0046658 anchored component of plasma membrane; GO:0005886 plasma memb…	GO:0005515 protein binding; GO:0005488 binding;	pfa:PF3D7_0930300	merozoite surface protein 1	pfa05144 Malaria - Plasmodium falciparum 3D7;	IPR010901; IPR024730; IPR024731;	Merozoite surface 1, C-terminal; Merozoite surface protein, EGF domain 1; EGF domain;
Hib	2Hib-Q8I0U8-583	Q8I0U8	583	K	Merozoite surface protein 1	PF3D7_0930300	MSP1	MSP		1	NN: MKIIFFLCSFLFFIINTQCV, HMM: MKIIFFLCSFLFFIINTQCV	Plasmodium falciparum	endoplasmic reticulum			-0.00842452	0.0833284	0.125043	-0.294467	-0.192645	0.388204		endoplasmic reticulum	GO:0044419 interspecies interaction between organisms; GO:0009405 pathogenesis; GO:0051704 multi-organism process;	GO:0016020 membrane; GO:0031226 intrinsic component of plasma membrane; GO:0044459 plasma membrane part; GO:0044464 cell part; GO:0071944 cell periphery; GO:0044425 membrane part; GO:0031225 anchored component of membrane; GO:0031224 intrinsic component of membrane; GO:0005623 cell; GO:0016021 integral component of membrane; GO:0046658 anchored component of plasma membrane; GO:0005886 plasma memb…	GO:0005515 protein binding; GO:0005488 binding;	pfa:PF3D7_0930300	merozoite surface protein 1	pfa05144 Malaria - Plasmodium falciparum 3D7;	IPR010901; IPR024730; IPR024731;	Merozoite surface 1, C-terminal; Merozoite surface protein, EGF domain 1; EGF domain;
Cr	Cr-Q8I0U8-583	Q8I0U8	583	K	Merozoite surface protein 1	PF3D7_0930300	MSP1	MSP		1	NN: MKIIFFLCSFLFFIINTQCV, HMM: MKIIFFLCSFLFFIINTQCV	Plasmodium falciparum	endoplasmic reticulum			0.272487	0.248015	0.026835	-0.189789	-0.0748448	-0.129083		endoplasmic reticulum	GO:0044419 interspecies interaction between organisms; GO:0009405 pathogenesis; GO:0051704 multi-organism process;	GO:0016020 membrane; GO:0031226 intrinsic component of plasma membrane; GO:0044459 plasma membrane part; GO:0044464 cell part; GO:0071944 cell periphery; GO:0044425 membrane part; GO:0031225 anchored component of membrane; GO:0031224 intrinsic component of membrane; GO:0005623 cell; GO:0016021 integral component of membrane; GO:0046658 anchored component of plasma membrane; GO:0005886 plasma memb…	GO:0005515 protein binding; GO:0005488 binding;	pfa:PF3D7_0930300	merozoite surface protein 1	pfa05144 Malaria - Plasmodium falciparum 3D7;	IPR010901; IPR024730; IPR024731;	Merozoite surface 1, C-terminal; Merozoite surface protein, EGF domain 1; EGF domain;
Hib	2Hib-Q8I0U8-616	Q8I0U8	616	K	Merozoite surface protein 1	PF3D7_0930300	MSP1	MSP		1	NN: MKIIFFLCSFLFFIINTQCV, HMM: MKIIFFLCSFLFFIINTQCV	Plasmodium falciparum	endoplasmic reticulum										endoplasmic reticulum	GO:0044419 interspecies interaction between organisms; GO:0009405 pathogenesis; GO:0051704 multi-organism process;	GO:0016020 membrane; GO:0031226 intrinsic component of plasma membrane; GO:0044459 plasma membrane part; GO:0044464 cell part; GO:0071944 cell periphery; GO:0044425 membrane part; GO:0031225 anchored component of membrane; GO:0031224 intrinsic component of membrane; GO:0005623 cell; GO:0016021 integral component of membrane; GO:0046658 anchored component of plasma membrane; GO:0005886 plasma memb…	GO:0005515 protein binding; GO:0005488 binding;	pfa:PF3D7_0930300	merozoite surface protein 1	pfa05144 Malaria - Plasmodium falciparum 3D7;	IPR010901; IPR024730; IPR024731;	Merozoite surface 1, C-terminal; Merozoite surface protein, EGF domain 1; EGF domain;
Cr	Cr-Q8I0U8-892	Q8I0U8	892	K	Merozoite surface protein 1	PF3D7_0930300	MSP1	MSP		1	NN: MKIIFFLCSFLFFIINTQCV, HMM: MKIIFFLCSFLFFIINTQCV	Plasmodium falciparum	endoplasmic reticulum										endoplasmic reticulum	GO:0044419 interspecies interaction between organisms; GO:0009405 pathogenesis; GO:0051704 multi-organism process;	GO:0016020 membrane; GO:0031226 intrinsic component of plasma membrane; GO:0044459 plasma membrane part; GO:0044464 cell part; GO:0071944 cell periphery; GO:0044425 membrane part; GO:0031225 anchored component of membrane; GO:0031224 intrinsic component of membrane; GO:0005623 cell; GO:0016021 integral component of membrane; GO:0046658 anchored component of plasma membrane; GO:0005886 plasma memb…	GO:0005515 protein binding; GO:0005488 binding;	pfa:PF3D7_0930300	merozoite surface protein 1	pfa05144 Malaria - Plasmodium falciparum 3D7;	IPR010901; IPR024730; IPR024731;	Merozoite surface 1, C-terminal; Merozoite surface protein, EGF domain 1; EGF domain;
Hib	2Hib-Q8I0U8-1023	Q8I0U8	1023	K	Merozoite surface protein 1	PF3D7_0930300	MSP1	MSP		1	NN: MKIIFFLCSFLFFIINTQCV, HMM: MKIIFFLCSFLFFIINTQCV	Plasmodium falciparum	endoplasmic reticulum	0.617034		-0.308616	-0.456367	-0.397758	-0.454025	0.428834	0.441119		endoplasmic reticulum	GO:0044419 interspecies interaction between organisms; GO:0009405 pathogenesis; GO:0051704 multi-organism process;	GO:0016020 membrane; GO:0031226 intrinsic component of plasma membrane; GO:0044459 plasma membrane part; GO:0044464 cell part; GO:0071944 cell periphery; GO:0044425 membrane part; GO:0031225 anchored component of membrane; GO:0031224 intrinsic component of membrane; GO:0005623 cell; GO:0016021 integral component of membrane; GO:0046658 anchored component of plasma membrane; GO:0005886 plasma memb…	GO:0005515 protein binding; GO:0005488 binding;	pfa:PF3D7_0930300	merozoite surface protein 1	pfa05144 Malaria - Plasmodium falciparum 3D7;	IPR010901; IPR024730; IPR024731;	Merozoite surface 1, C-terminal; Merozoite surface protein, EGF domain 1; EGF domain;
Hib	2Hib-Q8I0U8-1139	Q8I0U8	1139	K	Merozoite surface protein 1	PF3D7_0930300	MSP1	MSP		1	NN: MKIIFFLCSFLFFIINTQCV, HMM: MKIIFFLCSFLFFIINTQCV	Plasmodium falciparum	endoplasmic reticulum	0.528178		-0.175693	-0.285199	-0.352715	-0.387791	0.177622	0.600717		endoplasmic reticulum	GO:0044419 interspecies interaction between organisms; GO:0009405 pathogenesis; GO:0051704 multi-organism process;	GO:0016020 membrane; GO:0031226 intrinsic component of plasma membrane; GO:0044459 plasma membrane part; GO:0044464 cell part; GO:0071944 cell periphery; GO:0044425 membrane part; GO:0031225 anchored component of membrane; GO:0031224 intrinsic component of membrane; GO:0005623 cell; GO:0016021 integral component of membrane; GO:0046658 anchored component of plasma membrane; GO:0005886 plasma memb…	GO:0005515 protein binding; GO:0005488 binding;	pfa:PF3D7_0930300	merozoite surface protein 1	pfa05144 Malaria - Plasmodium falciparum 3D7;	IPR010901; IPR024730; IPR024731;	Merozoite surface 1, C-terminal; Merozoite surface protein, EGF domain 1; EGF domain;
Cr	Cr-Q8I0U8-1139	Q8I0U8	1139	K	Merozoite surface protein 1	PF3D7_0930300	MSP1	MSP		1	NN: MKIIFFLCSFLFFIINTQCV, HMM: MKIIFFLCSFLFFIINTQCV	Plasmodium falciparum	endoplasmic reticulum			-0.518665	-0.00600281	-0.085864	0.0432574	0.111681	0.267844		endoplasmic reticulum	GO:0044419 interspecies interaction between organisms; GO:0009405 pathogenesis; GO:0051704 multi-organism process;	GO:0016020 membrane; GO:0031226 intrinsic component of plasma membrane; GO:0044459 plasma membrane part; GO:0044464 cell part; GO:0071944 cell periphery; GO:0044425 membrane part; GO:0031225 anchored component of membrane; GO:0031224 intrinsic component of membrane; GO:0005623 cell; GO:0016021 integral component of membrane; GO:0046658 anchored component of plasma membrane; GO:0005886 plasma memb…	GO:0005515 protein binding; GO:0005488 binding;	pfa:PF3D7_0930300	merozoite surface protein 1	pfa05144 Malaria - Plasmodium falciparum 3D7;	IPR010901; IPR024730; IPR024731;	Merozoite surface 1, C-terminal; Merozoite surface protein, EGF domain 1; EGF domain;
Hib	2Hib-Q8I0U8-1190	Q8I0U8	1190	K	Merozoite surface protein 1	PF3D7_0930300	MSP1	MSP		1	NN: MKIIFFLCSFLFFIINTQCV, HMM: MKIIFFLCSFLFFIINTQCV	Plasmodium falciparum	endoplasmic reticulum			-0.199224	-0.223417	-0.399873	-0.50167	0.172894	0.715651		endoplasmic reticulum	GO:0044419 interspecies interaction between organisms; GO:0009405 pathogenesis; GO:0051704 multi-organism process;	GO:0016020 membrane; GO:0031226 intrinsic component of plasma membrane; GO:0044459 plasma membrane part; GO:0044464 cell part; GO:0071944 cell periphery; GO:0044425 membrane part; GO:0031225 anchored component of membrane; GO:0031224 intrinsic component of membrane; GO:0005623 cell; GO:0016021 integral component of membrane; GO:0046658 anchored component of plasma membrane; GO:0005886 plasma memb…	GO:0005515 protein binding; GO:0005488 binding;	pfa:PF3D7_0930300	merozoite surface protein 1	pfa05144 Malaria - Plasmodium falciparum 3D7;	IPR010901; IPR024730; IPR024731;	Merozoite surface 1, C-terminal; Merozoite surface protein, EGF domain 1; EGF domain;
Hib	2Hib-Q8I0U8-1214	Q8I0U8	1214	K	Merozoite surface protein 1	PF3D7_0930300	MSP1	MSP		1	NN: MKIIFFLCSFLFFIINTQCV, HMM: MKIIFFLCSFLFFIINTQCV	Plasmodium falciparum	endoplasmic reticulum			-0.209847	-0.657937	-1.42809	-0.480047	0.433662	0.753881		endoplasmic reticulum	GO:0044419 interspecies interaction between organisms; GO:0009405 pathogenesis; GO:0051704 multi-organism process;	GO:0016020 membrane; GO:0031226 intrinsic component of plasma membrane; GO:0044459 plasma membrane part; GO:0044464 cell part; GO:0071944 cell periphery; GO:0044425 membrane part; GO:0031225 anchored component of membrane; GO:0031224 intrinsic component of membrane; GO:0005623 cell; GO:0016021 integral component of membrane; GO:0046658 anchored component of plasma membrane; GO:0005886 plasma memb…	GO:0005515 protein binding; GO:0005488 binding;	pfa:PF3D7_0930300	merozoite surface protein 1	pfa05144 Malaria - Plasmodium falciparum 3D7;	IPR010901; IPR024730; IPR024731;	Merozoite surface 1, C-terminal; Merozoite surface protein, EGF domain 1; EGF domain;
Hib	2Hib-Q8I0U8-1463	Q8I0U8	1463	K	Merozoite surface protein 1	PF3D7_0930300	MSP1	MSP		1	NN: MKIIFFLCSFLFFIINTQCV, HMM: MKIIFFLCSFLFFIINTQCV	Plasmodium falciparum	endoplasmic reticulum										endoplasmic reticulum	GO:0044419 interspecies interaction between organisms; GO:0009405 pathogenesis; GO:0051704 multi-organism process;	GO:0016020 membrane; GO:0031226 intrinsic component of plasma membrane; GO:0044459 plasma membrane part; GO:0044464 cell part; GO:0071944 cell periphery; GO:0044425 membrane part; GO:0031225 anchored component of membrane; GO:0031224 intrinsic component of membrane; GO:0005623 cell; GO:0016021 integral component of membrane; GO:0046658 anchored component of plasma membrane; GO:0005886 plasma memb…	GO:0005515 protein binding; GO:0005488 binding;	pfa:PF3D7_0930300	merozoite surface protein 1	pfa05144 Malaria - Plasmodium falciparum 3D7;	IPR010901; IPR024730; IPR024731;	Merozoite surface 1, C-terminal; Merozoite surface protein, EGF domain 1; EGF domain;
Hib	2Hib-Q8I0U8-1538	Q8I0U8	1538	K	Merozoite surface protein 1	PF3D7_0930300	MSP1	MSP		1	NN: MKIIFFLCSFLFFIINTQCV, HMM: MKIIFFLCSFLFFIINTQCV	Plasmodium falciparum	endoplasmic reticulum										endoplasmic reticulum	GO:0044419 interspecies interaction between organisms; GO:0009405 pathogenesis; GO:0051704 multi-organism process;	GO:0016020 membrane; GO:0031226 intrinsic component of plasma membrane; GO:0044459 plasma membrane part; GO:0044464 cell part; GO:0071944 cell periphery; GO:0044425 membrane part; GO:0031225 anchored component of membrane; GO:0031224 intrinsic component of membrane; GO:0005623 cell; GO:0016021 integral component of membrane; GO:0046658 anchored component of plasma membrane; GO:0005886 plasma memb…	GO:0005515 protein binding; GO:0005488 binding;	pfa:PF3D7_0930300	merozoite surface protein 1	pfa05144 Malaria - Plasmodium falciparum 3D7;	IPR010901; IPR024730; IPR024731;	Merozoite surface 1, C-terminal; Merozoite surface protein, EGF domain 1; EGF domain;
Cr	Cr-Q8I0U8-1573	Q8I0U8	1573	K	Merozoite surface protein 1	PF3D7_0930300	MSP1	MSP		1	NN: MKIIFFLCSFLFFIINTQCV, HMM: MKIIFFLCSFLFFIINTQCV	Plasmodium falciparum	endoplasmic reticulum			0.0896944	0.0484985	-0.118519	-0.0910265	-0.261221	0.439429		endoplasmic reticulum	GO:0044419 interspecies interaction between organisms; GO:0009405 pathogenesis; GO:0051704 multi-organism process;	GO:0016020 membrane; GO:0031226 intrinsic component of plasma membrane; GO:0044459 plasma membrane part; GO:0044464 cell part; GO:0071944 cell periphery; GO:0044425 membrane part; GO:0031225 anchored component of membrane; GO:0031224 intrinsic component of membrane; GO:0005623 cell; GO:0016021 integral component of membrane; GO:0046658 anchored component of plasma membrane; GO:0005886 plasma memb…	GO:0005515 protein binding; GO:0005488 binding;	pfa:PF3D7_0930300	merozoite surface protein 1	pfa05144 Malaria - Plasmodium falciparum 3D7;	IPR010901; IPR024730; IPR024731;	Merozoite surface 1, C-terminal; Merozoite surface protein, EGF domain 1; EGF domain;
Ng	N-gly-Q8I0U8-1659	Q8I0U8	1659	N	Merozoite surface protein 1	PF3D7_0930300	MSP1	MSP		1	NN: MKIIFFLCSFLFFIINTQCV, HMM: MKIIFFLCSFLFFIINTQCV	Plasmodium falciparum	endoplasmic reticulum										endoplasmic reticulum	GO:0044419 interspecies interaction between organisms; GO:0009405 pathogenesis; GO:0051704 multi-organism process;	GO:0016020 membrane; GO:0031226 intrinsic component of plasma membrane; GO:0044459 plasma membrane part; GO:0044464 cell part; GO:0071944 cell periphery; GO:0044425 membrane part; GO:0031225 anchored component of membrane; GO:0031224 intrinsic component of membrane; GO:0005623 cell; GO:0016021 integral component of membrane; GO:0046658 anchored component of plasma membrane; GO:0005886 plasma memb…	GO:0005515 protein binding; GO:0005488 binding;	pfa:PF3D7_0930300	merozoite surface protein 1	pfa05144 Malaria - Plasmodium falciparum 3D7;	IPR010901; IPR024730; IPR024731;	Merozoite surface 1, C-terminal; Merozoite surface protein, EGF domain 1; EGF domain;
Cr	Cr-Q8IJ55-169	Q8IJ55	169	K	Merozoite surface protein 3	PF3D7_1035400	MSP3	MSP		0	NN: MKSFINITLSLFLLHLYIYINNVASK, HMM: MKSFINITLSLFLLHLYIYINNVASK	Plasmodium falciparum	extracellular			-0.00480099	0.0684965	0.0347654	-0.126154	0.101384	-0.175464		extracellular	GO:0044409 entry into host; GO:0030260 entry into host cell; GO:0051828 entry into other organism involved in symbiotic interaction; GO:0051806 entry into cell of other organism involved in symbiotic interaction; GO:0044403 symbiosis, encompassing mutualism through parasitism; GO:0044419 interspecies interaction between organisms; GO:0051701 interaction with host; GO:0051704 multi-organism proces…	GO:0016020 membrane; GO:0009986 cell surface; GO:0005623 cell; GO:0071944 cell periphery; GO:0044464 cell part; GO:0005886 plasma membrane;	GO:0097159 organic cyclic compound binding; GO:1901363 heterocyclic compound binding; GO:0020037 heme binding; GO:0046906 tetrapyrrole binding; GO:0005488 binding;	pfa:PF3D7_1035400	merozoite surface protein 3	pfa05144 Malaria - Plasmodium falciparum 3D7;
Hib	2Hib-Q8IDX8-303	Q8IDX8	303	K	Merozoite surface protein 7	PF3D7_1335100	MSP7	MSP		0	NN: MKSNIIFYFSFFFVYLYYVSCNQSTHST, HMM: MKSNIIFYFSFFFVYLYYVSCN	Plasmodium falciparum	extracellular			-0.696112	-0.956038	-0.725092	-0.471951	0.523775	0.765584		extracellular	GO:0044409 entry into host; GO:0030260 entry into host cell; GO:0051828 entry into other organism involved in symbiotic interaction; GO:0051806 entry into cell of other organism involved in symbiotic interaction; GO:0044403 symbiosis, encompassing mutualism through parasitism; GO:0044419 interspecies interaction between organisms; GO:0051701 interaction with host; GO:0051704 multi-organism proces…	GO:0016020 membrane; GO:0043657 host cell; GO:0044215 other organism; GO:0044217 other organism part; GO:0044216 other organism cell; GO:0018995 host;					IPR024781;	Merozoite surface protein, C-terminal;
Cr	Cr-Q8IDX8-303	Q8IDX8	303	K	Merozoite surface protein 7	PF3D7_1335100	MSP7	MSP		0	NN: MKSNIIFYFSFFFVYLYYVSCNQSTHST, HMM: MKSNIIFYFSFFFVYLYYVSCN	Plasmodium falciparum	extracellular			-0.0570492	-0.064779	-0.104069	0.0135997	0.0350519	0.175933		extracellular	GO:0044409 entry into host; GO:0030260 entry into host cell; GO:0051828 entry into other organism involved in symbiotic interaction; GO:0051806 entry into cell of other organism involved in symbiotic interaction; GO:0044403 symbiosis, encompassing mutualism through parasitism; GO:0044419 interspecies interaction between organisms; GO:0051701 interaction with host; GO:0051704 multi-organism proces…	GO:0016020 membrane; GO:0043657 host cell; GO:0044215 other organism; GO:0044217 other organism part; GO:0044216 other organism cell; GO:0018995 host;					IPR024781;	Merozoite surface protein, C-terminal;
Ph	PH-Q8IDX8-54	Q8IDX8	54	S	Merozoite surface protein 7	PF3D7_1335100	MSP7	MSP		0	NN: MKSNIIFYFSFFFVYLYYVSCNQSTHST, HMM: MKSNIIFYFSFFFVYLYYVSCN	Plasmodium falciparum	extracellular			-1.0966	-1.13345	0.568585	0.633446	-0.351319	-2.74837		extracellular	GO:0044409 entry into host; GO:0030260 entry into host cell; GO:0051828 entry into other organism involved in symbiotic interaction; GO:0051806 entry into cell of other organism involved in symbiotic interaction; GO:0044403 symbiosis, encompassing mutualism through parasitism; GO:0044419 interspecies interaction between organisms; GO:0051701 interaction with host; GO:0051704 multi-organism proces…	GO:0016020 membrane; GO:0043657 host cell; GO:0044215 other organism; GO:0044217 other organism part; GO:0044216 other organism cell; GO:0018995 host;					IPR024781;	Merozoite surface protein, C-terminal;
Hib	2Hib-Q8IJD0-66	Q8IJD0	66	K	Merozoite capping protein 1	PF3D7_1027300	nPrx	nPrx		0		Plasmodium falciparum	nucleus	0.00412129	diff	-0.315932	-0.305968	-0.32178	-0.0664783	0.373719	0.3074	Cluster6	nucleus	GO:0044409 entry into host; GO:0055114 oxidation-reduction process; GO:0009636 response to toxic substance; GO:0051806 entry into cell of other organism involved in symbiotic interaction; GO:0044699 single-organism process; GO:0044403 symbiosis, encompassing mutualism through parasitism; GO:0050896 response to stimulus; GO:0051701 interaction with host; GO:0051704 multi-organism process; GO:00302…	GO:0043226 organelle; GO:0043231 intracellular membrane-bounded organelle; GO:0043229 intracellular organelle; GO:0005634 nucleus; GO:0044464 cell part; GO:0005622 intracellular; GO:0044424 intracellular part; GO:0043227 membrane-bounded organelle; GO:0005623 cell;	GO:0016209 antioxidant activity; GO:0004601 peroxidase activity; GO:0003824 catalytic activity; GO:0051920 peroxiredoxin activity; GO:0016491 oxidoreductase activity; GO:0016684 oxidoreductase activity, acting on peroxide as acceptor;				IPR000866; IPR012336;	Alkyl hydroperoxide reductase subunit C/ Thiol specific antioxidant; Thioredoxin-like fold;
Hib	2Hib-Q8IJD0-212	Q8IJD0	212	K	Merozoite capping protein 1	PF3D7_1027300	nPrx	nPrx		0		Plasmodium falciparum	nucleus			-0.873931	-0.919669	-0.795584	0.313954	0.343165	0.660013		nucleus	GO:0044409 entry into host; GO:0055114 oxidation-reduction process; GO:0009636 response to toxic substance; GO:0051806 entry into cell of other organism involved in symbiotic interaction; GO:0044699 single-organism process; GO:0044403 symbiosis, encompassing mutualism through parasitism; GO:0050896 response to stimulus; GO:0051701 interaction with host; GO:0051704 multi-organism process; GO:00302…	GO:0043226 organelle; GO:0043231 intracellular membrane-bounded organelle; GO:0043229 intracellular organelle; GO:0005634 nucleus; GO:0044464 cell part; GO:0005622 intracellular; GO:0044424 intracellular part; GO:0043227 membrane-bounded organelle; GO:0005623 cell;	GO:0016209 antioxidant activity; GO:0004601 peroxidase activity; GO:0003824 catalytic activity; GO:0051920 peroxiredoxin activity; GO:0016491 oxidoreductase activity; GO:0016684 oxidoreductase activity, acting on peroxide as acceptor;				IPR000866; IPR012336;	Alkyl hydroperoxide reductase subunit C/ Thiol specific antioxidant; Thioredoxin-like fold;
Cr	Cr-Q8IJD0-66	Q8IJD0	66	K	Merozoite capping protein 1	PF3D7_1027300	nPrx	nPrx		0		Plasmodium falciparum	nucleus			-0.168443	-0.125051	-0.110623	0	0.24341	0.241794		nucleus	GO:0044409 entry into host; GO:0055114 oxidation-reduction process; GO:0009636 response to toxic substance; GO:0051806 entry into cell of other organism involved in symbiotic interaction; GO:0044699 single-organism process; GO:0044403 symbiosis, encompassing mutualism through parasitism; GO:0050896 response to stimulus; GO:0051701 interaction with host; GO:0051704 multi-organism process; GO:00302…	GO:0043226 organelle; GO:0043231 intracellular membrane-bounded organelle; GO:0043229 intracellular organelle; GO:0005634 nucleus; GO:0044464 cell part; GO:0005622 intracellular; GO:0044424 intracellular part; GO:0043227 membrane-bounded organelle; GO:0005623 cell;	GO:0016209 antioxidant activity; GO:0004601 peroxidase activity; GO:0003824 catalytic activity; GO:0051920 peroxiredoxin activity; GO:0016491 oxidoreductase activity; GO:0016684 oxidoreductase activity, acting on peroxide as acceptor;				IPR000866; IPR012336;	Alkyl hydroperoxide reductase subunit C/ Thiol specific antioxidant; Thioredoxin-like fold;
Ph	PH-Q8IJD0-229	Q8IJD0	229	S	Merozoite capping protein 1	PF3D7_1027300	nPrx	nPrx		0		Plasmodium falciparum	nucleus			0.440146	0.0491564	-0.0157091	-0.12283	0.019666	0.204077		nucleus	GO:0044409 entry into host; GO:0055114 oxidation-reduction process; GO:0009636 response to toxic substance; GO:0051806 entry into cell of other organism involved in symbiotic interaction; GO:0044699 single-organism process; GO:0044403 symbiosis, encompassing mutualism through parasitism; GO:0050896 response to stimulus; GO:0051701 interaction with host; GO:0051704 multi-organism process; GO:00302…	GO:0043226 organelle; GO:0043231 intracellular membrane-bounded organelle; GO:0043229 intracellular organelle; GO:0005634 nucleus; GO:0044464 cell part; GO:0005622 intracellular; GO:0044424 intracellular part; GO:0043227 membrane-bounded organelle; GO:0005623 cell;	GO:0016209 antioxidant activity; GO:0004601 peroxidase activity; GO:0003824 catalytic activity; GO:0051920 peroxiredoxin activity; GO:0016491 oxidoreductase activity; GO:0016684 oxidoreductase activity, acting on peroxide as acceptor;				IPR000866; IPR012336;	Alkyl hydroperoxide reductase subunit C/ Thiol specific antioxidant; Thioredoxin-like fold;
Hib	2Hib-Q8I423-74	Q8I423	74	K	Merozoite surface protein P38	PF3D7_0508000	P38	MSP		1	HMM: MKRWSIITGIVIIFCILTCKGQ, NN: MKRWSIITGIVIIFCILTCKGQ	Plasmodium falciparum	plasma membrane										plasma membrane		GO:0016020 membrane; GO:0031226 intrinsic component of plasma membrane; GO:0044459 plasma membrane part; GO:0044425 membrane part; GO:0071944 cell periphery; GO:0044464 cell part; GO:0031225 anchored component of membrane; GO:0031224 intrinsic component of membrane; GO:0009986 cell surface; GO:0005623 cell; GO:0046658 anchored component of plasma membrane; GO:0005886 plasma membrane;					IPR010884;	6-Cysteine (6-Cys) domain;
Ph	PH-Q8I423-312	Q8I423	312	S	Merozoite surface protein P38	PF3D7_0508000	P38	MSP		1	HMM: MKRWSIITGIVIIFCILTCKGQ, NN: MKRWSIITGIVIIFCILTCKGQ	Plasmodium falciparum	plasma membrane			1.01681	-0.22191	0.467159	-0.211588	0.228224	-0.885754		plasma membrane		GO:0016020 membrane; GO:0031226 intrinsic component of plasma membrane; GO:0044459 plasma membrane part; GO:0044425 membrane part; GO:0071944 cell periphery; GO:0044464 cell part; GO:0031225 anchored component of membrane; GO:0031224 intrinsic component of membrane; GO:0009986 cell surface; GO:0005623 cell; GO:0046658 anchored component of plasma membrane; GO:0005886 plasma membrane;					IPR010884;	6-Cysteine (6-Cys) domain;
Ph	PH-Q8I423-314	Q8I423	314	S	Merozoite surface protein P38	PF3D7_0508000	P38	MSP		1	HMM: MKRWSIITGIVIIFCILTCKGQ, NN: MKRWSIITGIVIIFCILTCKGQ	Plasmodium falciparum	plasma membrane										plasma membrane		GO:0016020 membrane; GO:0031226 intrinsic component of plasma membrane; GO:0044459 plasma membrane part; GO:0044425 membrane part; GO:0071944 cell periphery; GO:0044464 cell part; GO:0031225 anchored component of membrane; GO:0031224 intrinsic component of membrane; GO:0009986 cell surface; GO:0005623 cell; GO:0046658 anchored component of plasma membrane; GO:0005886 plasma membrane;					IPR010884;	6-Cysteine (6-Cys) domain;
Hib	2Hib-Q8IHN4-5875	Q8IHN4	5875	K	Antigen 332, DBL-like protein	PF3D7_1149000	Pf332	Pf332		0		Plasmodium falciparum	cytoplasm			0.212458	0.146338	0.329705	-0.103093	-0.460025	-0.0371016		cytoplasm	GO:0022610 biological adhesion; GO:0016337 single organismal cell-cell adhesion; GO:0098609 cell-cell adhesion; GO:0098602 single organism cell adhesion; GO:0044699 single-organism process; GO:0007155 cell adhesion; GO:0044764 multi-organism cellular process; GO:0044419 interspecies interaction between organisms; GO:0009987 cellular process; GO:0009405 pathogenesis; GO:0051704 multi-organism proc…	GO:0016020 membrane; GO:0044217 other organism part; GO:0030430 host cell cytoplasm; GO:0033643 host cell part; GO:0043656 intracellular region of host; GO:0044216 other organism cell; GO:0033646 host intracellular part; GO:0031224 intrinsic component of membrane; GO:0018995 host; GO:0016021 integral component of membrane; GO:0020036 Maurer's cleft; GO:0043657 host cell; GO:0033655 host cell cyto…	GO:0046789 host cell surface receptor binding; GO:0005515 protein binding; GO:0046812 host cell surface binding; GO:0060089 molecular transducer activity; GO:0004872 receptor activity; GO:0005102 receptor binding; GO:0005488 binding;
Ph	PH-Q8IHN4-759	Q8IHN4	759	S	Antigen 332, DBL-like protein	PF3D7_1149000	Pf332	Pf332		0		Plasmodium falciparum	cytoplasm			-0.350248	-0.110667	-0.107252	0.216455	0.0416074	0.0597799		cytoplasm	GO:0022610 biological adhesion; GO:0016337 single organismal cell-cell adhesion; GO:0098609 cell-cell adhesion; GO:0098602 single organism cell adhesion; GO:0044699 single-organism process; GO:0007155 cell adhesion; GO:0044764 multi-organism cellular process; GO:0044419 interspecies interaction between organisms; GO:0009987 cellular process; GO:0009405 pathogenesis; GO:0051704 multi-organism proc…	GO:0016020 membrane; GO:0044217 other organism part; GO:0030430 host cell cytoplasm; GO:0033643 host cell part; GO:0043656 intracellular region of host; GO:0044216 other organism cell; GO:0033646 host intracellular part; GO:0031224 intrinsic component of membrane; GO:0018995 host; GO:0016021 integral component of membrane; GO:0020036 Maurer's cleft; GO:0043657 host cell; GO:0033655 host cell cyto…	GO:0046789 host cell surface receptor binding; GO:0005515 protein binding; GO:0046812 host cell surface binding; GO:0060089 molecular transducer activity; GO:0004872 receptor activity; GO:0005102 receptor binding; GO:0005488 binding;
Ph	PH-Q8IHN4-1379	Q8IHN4	1379	S	Antigen 332, DBL-like protein	PF3D7_1149000	Pf332	Pf332		0		Plasmodium falciparum	cytoplasm	0.00220104	diff	-0.55861	-0.713265	0.195686	0.328688	0.268209	-0.463885	Cluster3	cytoplasm	GO:0022610 biological adhesion; GO:0016337 single organismal cell-cell adhesion; GO:0098609 cell-cell adhesion; GO:0098602 single organism cell adhesion; GO:0044699 single-organism process; GO:0007155 cell adhesion; GO:0044764 multi-organism cellular process; GO:0044419 interspecies interaction between organisms; GO:0009987 cellular process; GO:0009405 pathogenesis; GO:0051704 multi-organism proc…	GO:0016020 membrane; GO:0044217 other organism part; GO:0030430 host cell cytoplasm; GO:0033643 host cell part; GO:0043656 intracellular region of host; GO:0044216 other organism cell; GO:0033646 host intracellular part; GO:0031224 intrinsic component of membrane; GO:0018995 host; GO:0016021 integral component of membrane; GO:0020036 Maurer's cleft; GO:0043657 host cell; GO:0033655 host cell cyto…	GO:0046789 host cell surface receptor binding; GO:0005515 protein binding; GO:0046812 host cell surface binding; GO:0060089 molecular transducer activity; GO:0004872 receptor activity; GO:0005102 receptor binding; GO:0005488 binding;
Ph	PH-Q8IHN4-2583	Q8IHN4	2583	S	Antigen 332, DBL-like protein	PF3D7_1149000	Pf332	Pf332		0		Plasmodium falciparum	cytoplasm				-0.86953	0.339412	0.118314	-0.226258	-0.379423		cytoplasm	GO:0022610 biological adhesion; GO:0016337 single organismal cell-cell adhesion; GO:0098609 cell-cell adhesion; GO:0098602 single organism cell adhesion; GO:0044699 single-organism process; GO:0007155 cell adhesion; GO:0044764 multi-organism cellular process; GO:0044419 interspecies interaction between organisms; GO:0009987 cellular process; GO:0009405 pathogenesis; GO:0051704 multi-organism proc…	GO:0016020 membrane; GO:0044217 other organism part; GO:0030430 host cell cytoplasm; GO:0033643 host cell part; GO:0043656 intracellular region of host; GO:0044216 other organism cell; GO:0033646 host intracellular part; GO:0031224 intrinsic component of membrane; GO:0018995 host; GO:0016021 integral component of membrane; GO:0020036 Maurer's cleft; GO:0043657 host cell; GO:0033655 host cell cyto…	GO:0046789 host cell surface receptor binding; GO:0005515 protein binding; GO:0046812 host cell surface binding; GO:0060089 molecular transducer activity; GO:0004872 receptor activity; GO:0005102 receptor binding; GO:0005488 binding;
Hib	2Hib-Q8I520-1767	Q8I520	1767	K	Erythrocyte membrane protein 1 (PfEMP1)	PF3D7_1240400	PfEMP1	PfEMP1		0		Plasmodium falciparum	cytoplasm			0.707691	0.490986	0.52661	-0.629162	-1.03847	-0.0166375		cytoplasm	GO:0050794 regulation of cellular process; GO:0051832 avoidance of defenses of other organism involved in symbiotic interaction; GO:0065008 regulation of biological quality; GO:0052173 response to defenses of other organism involved in symbiotic interaction; GO:0051809 passive evasion of immune response of other organism involved in symbiotic interaction; GO:0051807 evasion or tolerance of defens…	GO:0016020 membrane; GO:0044217 other organism part; GO:0030430 host cell cytoplasm; GO:0043656 intracellular region of host; GO:0033643 host cell part; GO:0044216 other organism cell; GO:0020030 infected host cell surface knob; GO:0033646 host intracellular part; GO:0031224 intrinsic component of membrane; GO:0016021 integral component of membrane; GO:0018995 host; GO:0044218 other organism cell…	GO:0050839 cell adhesion molecule binding; GO:0046812 host cell surface binding; GO:0060089 molecular transducer activity; GO:0004872 receptor activity; GO:0005102 receptor binding; GO:0005488 binding; GO:0005515 protein binding; GO:0046789 host cell surface receptor binding;	pfa:PF3D7_1240400	erythrocyte membrane protein 1, PfEMP1	pfa05144 Malaria - Plasmodium falciparum 3D7;	IPR029210; IPR029211; IPR004258;	Plasmodium falciparum erythrocyte membrane protein-1, N-terminal segment; Plasmodium falciparum erythrocyte membrane protein 1, acidic terminal segment; Duffy-binding-like domain;
Hib	2Hib-Q8I520-1764	Q8I520	1764	K	Erythrocyte membrane protein 1 (PfEMP1)	PF3D7_1240400	PfEMP1	PfEMP1		0		Plasmodium falciparum	cytoplasm			0.707691	0.490986	0.52661	-0.629162	-1.03847	-0.0166375		cytoplasm	GO:0050794 regulation of cellular process; GO:0051832 avoidance of defenses of other organism involved in symbiotic interaction; GO:0065008 regulation of biological quality; GO:0052173 response to defenses of other organism involved in symbiotic interaction; GO:0051809 passive evasion of immune response of other organism involved in symbiotic interaction; GO:0051807 evasion or tolerance of defens…	GO:0016020 membrane; GO:0044217 other organism part; GO:0030430 host cell cytoplasm; GO:0043656 intracellular region of host; GO:0033643 host cell part; GO:0044216 other organism cell; GO:0020030 infected host cell surface knob; GO:0033646 host intracellular part; GO:0031224 intrinsic component of membrane; GO:0016021 integral component of membrane; GO:0018995 host; GO:0044218 other organism cell…	GO:0050839 cell adhesion molecule binding; GO:0046812 host cell surface binding; GO:0060089 molecular transducer activity; GO:0004872 receptor activity; GO:0005102 receptor binding; GO:0005488 binding; GO:0005515 protein binding; GO:0046789 host cell surface receptor binding;	pfa:PF3D7_1240400	erythrocyte membrane protein 1, PfEMP1	pfa05144 Malaria - Plasmodium falciparum 3D7;	IPR029210; IPR029211; IPR004258;	Plasmodium falciparum erythrocyte membrane protein-1, N-terminal segment; Plasmodium falciparum erythrocyte membrane protein 1, acidic terminal segment; Duffy-binding-like domain;
Ac	AC-A0A143ZZY8-385	A0A143ZZY8	385	K	Erythrocyte membrane protein 1, PfEMP1	PF3D7_0833500	PfEMP1	PfEMP1		0		Plasmodium falciparum	nucleus										nucleus	GO:0044419 interspecies interaction between organisms; GO:0009405 pathogenesis; GO:0051704 multi-organism process;	GO:0031224 intrinsic component of membrane; GO:0016020 membrane; GO:0016021 integral component of membrane; GO:0044425 membrane part;	GO:0060089 molecular transducer activity; GO:0004872 receptor activity;	pfa:PF3D7_0833500	erythrocyte membrane protein 1, PfEMP1	pfa05144 Malaria - Plasmodium falciparum 3D7;	IPR029210; IPR029211; IPR004258;	Plasmodium falciparum erythrocyte membrane protein-1, N-terminal segment; Plasmodium falciparum erythrocyte membrane protein 1, acidic terminal segment; Duffy-binding-like domain;
Ac	AC-A0A143ZZY8-390	A0A143ZZY8	390	K	Erythrocyte membrane protein 1, PfEMP1	PF3D7_0833500	PfEMP1	PfEMP1		0		Plasmodium falciparum	nucleus										nucleus	GO:0044419 interspecies interaction between organisms; GO:0009405 pathogenesis; GO:0051704 multi-organism process;	GO:0031224 intrinsic component of membrane; GO:0016020 membrane; GO:0016021 integral component of membrane; GO:0044425 membrane part;	GO:0060089 molecular transducer activity; GO:0004872 receptor activity;	pfa:PF3D7_0833500	erythrocyte membrane protein 1, PfEMP1	pfa05144 Malaria - Plasmodium falciparum 3D7;	IPR029210; IPR029211; IPR004258;	Plasmodium falciparum erythrocyte membrane protein-1, N-terminal segment; Plasmodium falciparum erythrocyte membrane protein 1, acidic terminal segment; Duffy-binding-like domain;
Ac	AC-Q8IHM0-2209	Q8IHM0	2209	K	Erythrocyte membrane protein 1 (PfEMP1)	PF3D7_1150400	PfEMP1	PfEMP1		1		Plasmodium falciparum	cytoplasm			1.03663	0.6944	0.358287	-0.245383	-0.75287	-0.545763		cytoplasm	GO:0050794 regulation of cellular process; GO:0051832 avoidance of defenses of other organism involved in symbiotic interaction; GO:0065008 regulation of biological quality; GO:0052173 response to defenses of other organism involved in symbiotic interaction; GO:0051809 passive evasion of immune response of other organism involved in symbiotic interaction; GO:0051807 evasion or tolerance of defens…	GO:0016020 membrane; GO:0044217 other organism part; GO:0030430 host cell cytoplasm; GO:0043656 intracellular region of host; GO:0033643 host cell part; GO:0044216 other organism cell; GO:0020030 infected host cell surface knob; GO:0033646 host intracellular part; GO:0031224 intrinsic component of membrane; GO:0016021 integral component of membrane; GO:0018995 host; GO:0044218 other organism cell…	GO:0050839 cell adhesion molecule binding; GO:0046812 host cell surface binding; GO:0060089 molecular transducer activity; GO:0004872 receptor activity; GO:0005102 receptor binding; GO:0005488 binding; GO:0005515 protein binding; GO:0046789 host cell surface receptor binding;	pfa:PF3D7_1150400	erythrocyte membrane protein 1, PfEMP1	pfa05144 Malaria - Plasmodium falciparum 3D7;	IPR029210; IPR029211; IPR004258;	Plasmodium falciparum erythrocyte membrane protein-1, N-terminal segment; Plasmodium falciparum erythrocyte membrane protein 1, acidic terminal segment; Duffy-binding-like domain;
Ac	AC-Q8IHM0-2210	Q8IHM0	2210	K	Erythrocyte membrane protein 1 (PfEMP1)	PF3D7_1150400	PfEMP1	PfEMP1		1		Plasmodium falciparum	cytoplasm			1.03663	0.6944	0.358287	-0.245383	-0.75287	-0.545763		cytoplasm	GO:0050794 regulation of cellular process; GO:0051832 avoidance of defenses of other organism involved in symbiotic interaction; GO:0065008 regulation of biological quality; GO:0052173 response to defenses of other organism involved in symbiotic interaction; GO:0051809 passive evasion of immune response of other organism involved in symbiotic interaction; GO:0051807 evasion or tolerance of defens…	GO:0016020 membrane; GO:0044217 other organism part; GO:0030430 host cell cytoplasm; GO:0043656 intracellular region of host; GO:0033643 host cell part; GO:0044216 other organism cell; GO:0020030 infected host cell surface knob; GO:0033646 host intracellular part; GO:0031224 intrinsic component of membrane; GO:0016021 integral component of membrane; GO:0018995 host; GO:0044218 other organism cell…	GO:0050839 cell adhesion molecule binding; GO:0046812 host cell surface binding; GO:0060089 molecular transducer activity; GO:0004872 receptor activity; GO:0005102 receptor binding; GO:0005488 binding; GO:0005515 protein binding; GO:0046789 host cell surface receptor binding;	pfa:PF3D7_1150400	erythrocyte membrane protein 1, PfEMP1	pfa05144 Malaria - Plasmodium falciparum 3D7;	IPR029210; IPR029211; IPR004258;	Plasmodium falciparum erythrocyte membrane protein-1, N-terminal segment; Plasmodium falciparum erythrocyte membrane protein 1, acidic terminal segment; Duffy-binding-like domain;
Hib	2Hib-Q8I488-320	Q8I488	320	K	Parasite-infected erythrocyte surface protein	PF3D7_0501200	PIESP2	PIESP		3	HMM: MLLFFAKLVVFTFFFWLLKYGKTR, NN: MLLFFAKLVVFTFFFWLLKYGKTRSY	Plasmodium falciparum	plasma membrane			-0.410146	-0.351472	-0.0137121	0.28157	0.150389	0.0781891		plasma membrane		GO:0016020 membrane; GO:0044217 other organism part; GO:0030430 host cell cytoplasm; GO:0033643 host cell part; GO:0043656 intracellular region of host; GO:0044216 other organism cell; GO:0033646 host intracellular part; GO:0031224 intrinsic component of membrane; GO:0005623 cell; GO:0016021 integral component of membrane; GO:0018995 host; GO:0020036 Maurer's cleft; GO:0033655 host cell cytoplasm…	GO:0005515 protein binding; GO:0005488 binding;
Cr	Cr-Q8I488-339	Q8I488	339	K	Parasite-infected erythrocyte surface protein	PF3D7_0501200	PIESP2	PIESP		3	HMM: MLLFFAKLVVFTFFFWLLKYGKTR, NN: MLLFFAKLVVFTFFFWLLKYGKTRSY	Plasmodium falciparum	plasma membrane										plasma membrane		GO:0016020 membrane; GO:0044217 other organism part; GO:0030430 host cell cytoplasm; GO:0033643 host cell part; GO:0043656 intracellular region of host; GO:0044216 other organism cell; GO:0033646 host intracellular part; GO:0031224 intrinsic component of membrane; GO:0005623 cell; GO:0016021 integral component of membrane; GO:0018995 host; GO:0020036 Maurer's cleft; GO:0033655 host cell cytoplasm…	GO:0005515 protein binding; GO:0005488 binding;
Ph	PH-Q8I488-79	Q8I488	79	T	Parasite-infected erythrocyte surface protein	PF3D7_0501200	PIESP2	PIESP		3	HMM: MLLFFAKLVVFTFFFWLLKYGKTR, NN: MLLFFAKLVVFTFFFWLLKYGKTRSY	Plasmodium falciparum	plasma membrane				0.278403	0.855896	-0.12683	-0.554153	-1.08718		plasma membrane		GO:0016020 membrane; GO:0044217 other organism part; GO:0030430 host cell cytoplasm; GO:0033643 host cell part; GO:0043656 intracellular region of host; GO:0044216 other organism cell; GO:0033646 host intracellular part; GO:0031224 intrinsic component of membrane; GO:0005623 cell; GO:0016021 integral component of membrane; GO:0018995 host; GO:0020036 Maurer's cleft; GO:0033655 host cell cytoplasm…	GO:0005515 protein binding; GO:0005488 binding;
Ub	Ub-Q8I488-289	Q8I488	289	K	Parasite-infected erythrocyte surface protein	PF3D7_0501200	PIESP2	PIESP		3	HMM: MLLFFAKLVVFTFFFWLLKYGKTR, NN: MLLFFAKLVVFTFFFWLLKYGKTRSY	Plasmodium falciparum	plasma membrane			-0.608471	-0.263564	-0.121867	0.514434	0.539263	0.275441		plasma membrane		GO:0016020 membrane; GO:0044217 other organism part; GO:0030430 host cell cytoplasm; GO:0033643 host cell part; GO:0043656 intracellular region of host; GO:0044216 other organism cell; GO:0033646 host intracellular part; GO:0031224 intrinsic component of membrane; GO:0005623 cell; GO:0016021 integral component of membrane; GO:0018995 host; GO:0020036 Maurer's cleft; GO:0033655 host cell cytoplasm…	GO:0005515 protein binding; GO:0005488 binding;
Ub	Ub-Q8I488-320	Q8I488	320	K	Parasite-infected erythrocyte surface protein	PF3D7_0501200	PIESP2	PIESP		3	HMM: MLLFFAKLVVFTFFFWLLKYGKTR, NN: MLLFFAKLVVFTFFFWLLKYGKTRSY	Plasmodium falciparum	plasma membrane										plasma membrane		GO:0016020 membrane; GO:0044217 other organism part; GO:0030430 host cell cytoplasm; GO:0033643 host cell part; GO:0043656 intracellular region of host; GO:0044216 other organism cell; GO:0033646 host intracellular part; GO:0031224 intrinsic component of membrane; GO:0005623 cell; GO:0016021 integral component of membrane; GO:0018995 host; GO:0020036 Maurer's cleft; GO:0033655 host cell cytoplasm…	GO:0005515 protein binding; GO:0005488 binding;
Hib	2Hib-Q8IM16-185	Q8IM16	185	K	Plasmepsin IV	PF3D7_1407800	PM4	PM		1		Plasmodium falciparum	cytoplasm										cytoplasm	GO:0020027 hemoglobin metabolic process; GO:0042540 hemoglobin catabolic process; GO:0044265 cellular macromolecule catabolic process; GO:0044238 primary metabolic process; GO:0044237 cellular metabolic process; GO:0071704 organic substance metabolic process; GO:1901575 organic substance catabolic process; GO:0008152 metabolic process; GO:0030163 protein catabolic process; GO:0009057 macromolecul…	GO:0043229 intracellular organelle; GO:0097708 intracellular vesicle; GO:0016020 membrane; GO:0031410 cytoplasmic vesicle; GO:0005737 cytoplasm; GO:0031982 vesicle; GO:0031224 intrinsic component of membrane; GO:0045335 phagocytic vesicle; GO:0044424 intracellular part; GO:0005623 cell; GO:0016021 integral component of membrane; GO:0043226 organelle; GO:0043231 intracellular membrane-bounded orga…	GO:0004175 endopeptidase activity; GO:0008233 peptidase activity; GO:0003824 catalytic activity; GO:0004190 aspartic-type endopeptidase activity; GO:0070011 peptidase activity, acting on L-amino acid peptides; GO:0016787 hydrolase activity; GO:0070001 aspartic-type peptidase activity;				IPR033121; IPR021109; IPR034164;	Peptidase family A1 domain; Aspartic peptidase domain; Pepsin-like domain;
Hib	2Hib-Q8II72-195	Q8II72	195	K	Parasitophorous vacuolar protein 1	PF3D7_1129100	PV1	PV		0	HMM: MIKIILASFLFFFYFSSSIYGN, NN: MIKIILASFLFFFYFSSSIYGN	Plasmodium falciparum	extracellular			0.44367	0.365838	0.329328	-0.20373	-0.492084	-0.0684217		extracellular		GO:0043226 organelle; GO:0043657 host cell; GO:0033655 host cell cytoplasm part; GO:0044217 other organism part; GO:0044421 extracellular region part; GO:0030430 host cell cytoplasm; GO:0033643 host cell part; GO:0043656 intracellular region of host; GO:0044216 other organism cell; GO:0020003 symbiont-containing vacuole; GO:0033646 host intracellular part; GO:0044215 other organism; GO:0065010 ex…
Ub	Ub-Q8I2Q0-102	Q8I2Q0	102	K	parasitophorous vacuolar protein 5, putative	PF3D7_0925900	PV5	PV		0	NN: MIKKAVSLFFIFFLFTIIRAS, HMM: MIKKAVSLFFIFFLFTIIRAS	Plasmodium falciparum	extracellular			0.444668	-0.0308131	-0.115	0.34452	0.199261	0.227268		extracellular							IPR011038;	Calycin-like;
Ph	PH-Q8IBN1-274	Q8IBN1	274	S	Rhoptry-associated leucine zipper-like protein 1	PF3D7_0722200	RALP1	Rhoptry		1	NN: MNFFFFFIIVYCFISSF, HMM: MNFFFFFIIVYCFISSF	Plasmodium falciparum	endoplasmic reticulum										endoplasmic reticulum	GO:0044764 multi-organism cellular process; GO:0009987 cellular process; GO:0051704 multi-organism process;	GO:1990225 rhoptry neck; GO:0020007 apical complex; GO:0005623 cell; GO:0044464 cell part; GO:0045177 apical part of cell; GO:0020008 rhoptry;	GO:0046789 host cell surface receptor binding; GO:0005515 protein binding; GO:0046812 host cell surface binding; GO:0005102 receptor binding; GO:0005488 binding;
Ph	PH-Q8IBN1-623	Q8IBN1	623	S	Rhoptry-associated leucine zipper-like protein 1	PF3D7_0722200	RALP1	Rhoptry		1	NN: MNFFFFFIIVYCFISSF, HMM: MNFFFFFIIVYCFISSF	Plasmodium falciparum	endoplasmic reticulum			-0.501089	-1.02698	0.572603	0.639534	-0.260083	-1.12713		endoplasmic reticulum	GO:0044764 multi-organism cellular process; GO:0009987 cellular process; GO:0051704 multi-organism process;	GO:1990225 rhoptry neck; GO:0020007 apical complex; GO:0005623 cell; GO:0044464 cell part; GO:0045177 apical part of cell; GO:0020008 rhoptry;	GO:0046789 host cell surface receptor binding; GO:0005515 protein binding; GO:0046812 host cell surface binding; GO:0005102 receptor binding; GO:0005488 binding;
Ph	PH-C0H4M0-405	C0H4M0	405	S	Rhoptry-associated membrane antigen	PF3D7_0707300	RAMA	Rhoptry		0	NN: MNVLLLSLLVVQNIVTY, HMM: MNVLLLSLLVVQNIVTY	Plasmodium falciparum	extracellular			-1.70349	-0.922153	0.841772	0.733826	-0.144078	-1.90805		extracellular	GO:0098602 single organism cell adhesion; GO:0098609 cell-cell adhesion; GO:0022610 biological adhesion; GO:0007155 cell adhesion; GO:0044699 single-organism process; GO:0016337 single organismal cell-cell adhesion;	GO:0016020 membrane; GO:0044421 extracellular region part; GO:0005783 endoplasmic reticulum; GO:0044216 other organism cell; GO:0098857 membrane microdomain; GO:0005737 cytoplasm; GO:0031224 intrinsic component of membrane; GO:0044424 intracellular part; GO:0005623 cell; GO:0018995 host; GO:0043657 host cell; GO:0005622 intracellular; GO:0044464 cell part; GO:0044425 membrane part; GO:0098805 who…
Ph	PH-C0H4M0-417	C0H4M0	417	S	Rhoptry-associated membrane antigen	PF3D7_0707300	RAMA	Rhoptry		0	NN: MNVLLLSLLVVQNIVTY, HMM: MNVLLLSLLVVQNIVTY	Plasmodium falciparum	extracellular	1.6603e-06	diff	-0.387208	-0.969456	0.0652366	0.209661	0.398131	-0.218902	Cluster4	extracellular	GO:0098602 single organism cell adhesion; GO:0098609 cell-cell adhesion; GO:0022610 biological adhesion; GO:0007155 cell adhesion; GO:0044699 single-organism process; GO:0016337 single organismal cell-cell adhesion;	GO:0016020 membrane; GO:0044421 extracellular region part; GO:0005783 endoplasmic reticulum; GO:0044216 other organism cell; GO:0098857 membrane microdomain; GO:0005737 cytoplasm; GO:0031224 intrinsic component of membrane; GO:0044424 intracellular part; GO:0005623 cell; GO:0018995 host; GO:0043657 host cell; GO:0005622 intracellular; GO:0044464 cell part; GO:0044425 membrane part; GO:0098805 who…
Ac	AC-Q8ILZ1-130	Q8ILZ1	130	K	Rhoptry-associated protein 1	PF3D7_1410400	RAP1	Rhoptry		0	HMM: MSFYLGSLVIIFHVLFRNVADGI, NN: MSFYLGSLVIIFHVLFRNVADGI	Plasmodium falciparum	extracellular	3.07394e-05	diff	0.259617	0.229266	0.0926597	-0.225678	-0.194921	0.084053		extracellular		GO:0020007 apical complex; GO:0005623 cell; GO:0044464 cell part; GO:0045177 apical part of cell; GO:0020008 rhoptry;	GO:0005515 protein binding; GO:0005488 binding;
Ph	PH-Q8ILZ1-127	Q8ILZ1	127	S	Rhoptry-associated protein 1	PF3D7_1410400	RAP1	Rhoptry		0	HMM: MSFYLGSLVIIFHVLFRNVADGI, NN: MSFYLGSLVIIFHVLFRNVADGI	Plasmodium falciparum	extracellular			1.19073	0.578599	0.358853	0.0703392	-0.189544	-1.02844		extracellular		GO:0020007 apical complex; GO:0005623 cell; GO:0044464 cell part; GO:0045177 apical part of cell; GO:0020008 rhoptry;	GO:0005515 protein binding; GO:0005488 binding;
Ph	PH-Q8ILZ1-137	Q8ILZ1	137	T	Rhoptry-associated protein 1	PF3D7_1410400	RAP1	Rhoptry		0	HMM: MSFYLGSLVIIFHVLFRNVADGI, NN: MSFYLGSLVIIFHVLFRNVADGI	Plasmodium falciparum	extracellular			1.18818	1.03718	0.154171	-0.536966	-0.375911	-0.516861		extracellular		GO:0020007 apical complex; GO:0005623 cell; GO:0044464 cell part; GO:0045177 apical part of cell; GO:0020008 rhoptry;	GO:0005515 protein binding; GO:0005488 binding;
Ph	PH-Q8ILZ1-139	Q8ILZ1	139	T	Rhoptry-associated protein 1	PF3D7_1410400	RAP1	Rhoptry		0	HMM: MSFYLGSLVIIFHVLFRNVADGI, NN: MSFYLGSLVIIFHVLFRNVADGI	Plasmodium falciparum	extracellular										extracellular		GO:0020007 apical complex; GO:0005623 cell; GO:0044464 cell part; GO:0045177 apical part of cell; GO:0020008 rhoptry;	GO:0005515 protein binding; GO:0005488 binding;
Ph	PH-Q8ILZ1-169	Q8ILZ1	169	S	Rhoptry-associated protein 1	PF3D7_1410400	RAP1	Rhoptry		0	HMM: MSFYLGSLVIIFHVLFRNVADGI, NN: MSFYLGSLVIIFHVLFRNVADGI	Plasmodium falciparum	extracellular	0.110738		-0.403969	0.204173	0.307476	-0.242194	0.260045	-0.53745		extracellular		GO:0020007 apical complex; GO:0005623 cell; GO:0044464 cell part; GO:0045177 apical part of cell; GO:0020008 rhoptry;	GO:0005515 protein binding; GO:0005488 binding;
Ph	PH-Q8ILZ1-294	Q8ILZ1	294	S	Rhoptry-associated protein 1	PF3D7_1410400	RAP1	Rhoptry		0	HMM: MSFYLGSLVIIFHVLFRNVADGI, NN: MSFYLGSLVIIFHVLFRNVADGI	Plasmodium falciparum	extracellular										extracellular		GO:0020007 apical complex; GO:0005623 cell; GO:0044464 cell part; GO:0045177 apical part of cell; GO:0020008 rhoptry;	GO:0005515 protein binding; GO:0005488 binding;
Hib	2Hib-Q8I484-390	Q8I484	390	K	Rhoptry-associated protein 2	PF3D7_0501600	RAP2	Rhoptry		0	NN: MGLKFYVLVFLILCLKNVVKGD, HMM: MGLKFYVLVFLILCLKNVVKGD	Plasmodium falciparum	extracellular										extracellular	GO:0044409 entry into host; GO:0030260 entry into host cell; GO:0051828 entry into other organism involved in symbiotic interaction; GO:0051806 entry into cell of other organism involved in symbiotic interaction; GO:0044403 symbiosis, encompassing mutualism through parasitism; GO:0044419 interspecies interaction between organisms; GO:0051701 interaction with host; GO:0051704 multi-organism proces…	GO:0020007 apical complex; GO:0005623 cell; GO:0044464 cell part; GO:0045177 apical part of cell; GO:0020008 rhoptry;
Hib	2Hib-Q8I484-303	Q8I484	303	K	Rhoptry-associated protein 2	PF3D7_0501600	RAP2	Rhoptry		0	NN: MGLKFYVLVFLILCLKNVVKGD, HMM: MGLKFYVLVFLILCLKNVVKGD	Plasmodium falciparum	extracellular			0.342004	0.18262	0.362108	-0.436803	-0.075973	-0.0924121		extracellular	GO:0044409 entry into host; GO:0030260 entry into host cell; GO:0051828 entry into other organism involved in symbiotic interaction; GO:0051806 entry into cell of other organism involved in symbiotic interaction; GO:0044403 symbiosis, encompassing mutualism through parasitism; GO:0044419 interspecies interaction between organisms; GO:0051701 interaction with host; GO:0051704 multi-organism proces…	GO:0020007 apical complex; GO:0005623 cell; GO:0044464 cell part; GO:0045177 apical part of cell; GO:0020008 rhoptry;
Ph	PH-Q8I2G0-77	Q8I2G0	77	S	Ring-exported protein 2	PF3D7_0936000	REX2	REX		1		Plasmodium falciparum	cytoplasm			0.635691	0.449346	0.185092	-0.187343	-0.00186714	-1.27942e-05		cytoplasm		GO:0033655 host cell cytoplasm part; GO:0043657 host cell; GO:0016020 membrane; GO:0044217 other organism part; GO:0030430 host cell cytoplasm; GO:0033643 host cell part; GO:0043656 intracellular region of host; GO:0044216 other organism cell; GO:0044425 membrane part; GO:0033646 host intracellular part; GO:0044215 other organism; GO:0031224 intrinsic component of membrane; GO:0018995 host; GO:00…
Ph	PH-Q8ID44-219	Q8ID44	219	S	Rhoptry protein RHOP148	PF3D7_1366400	RHOP148	Rhoptry		0		Plasmodium falciparum	cytoplasm	0.26871		-0.443526	0.0886281	0.0991599	0.257652	0.119062	-0.295904		cytoplasm		GO:0020007 apical complex; GO:0005623 cell; GO:0044464 cell part; GO:0045177 apical part of cell; GO:0020008 rhoptry;
Hib	2Hib-C0H571-70	C0H571	70	K	High molecular weight rhoptry protein 2	PF3D7_0929400	RhopH2	Rhoptry		0	NN: MIKVTIFLLLSIFSFNLYGL, HMM: MIKVTIFLLLSIFSFNLYGL	Plasmodium falciparum	endoplasmic reticulum			0.124102	0.558075	0.103474	-0.343532	-0.241427	-0.0107798		endoplasmic reticulum		GO:0020007 apical complex; GO:0005623 cell; GO:0044464 cell part; GO:0045177 apical part of cell; GO:0020008 rhoptry;
Hib	2Hib-C0H571-85	C0H571	85	K	High molecular weight rhoptry protein 2	PF3D7_0929400	RhopH2	Rhoptry		0	NN: MIKVTIFLLLSIFSFNLYGL, HMM: MIKVTIFLLLSIFSFNLYGL	Plasmodium falciparum	endoplasmic reticulum			0.128028	0.319402	0.118328	-0.447142	-0.247985	0.212643		endoplasmic reticulum		GO:0020007 apical complex; GO:0005623 cell; GO:0044464 cell part; GO:0045177 apical part of cell; GO:0020008 rhoptry;
Hib	2Hib-C0H571-1285	C0H571	1285	K	High molecular weight rhoptry protein 2	PF3D7_0929400	RhopH2	Rhoptry		0	NN: MIKVTIFLLLSIFSFNLYGL, HMM: MIKVTIFLLLSIFSFNLYGL	Plasmodium falciparum	endoplasmic reticulum										endoplasmic reticulum		GO:0020007 apical complex; GO:0005623 cell; GO:0044464 cell part; GO:0045177 apical part of cell; GO:0020008 rhoptry;
Hib	2Hib-Q8I395-295	Q8I395	295	K	High molecular weight rhoptry protein 3	PF3D7_0905400	RhopH3	Rhoptry		0	NN: MRSKHLVTLFIITFLSFSTVKVWGK, HMM: MRSKHLVTLFIITFLSFSTVKVWGK	Plasmodium falciparum	extracellular										extracellular	GO:0044409 entry into host; GO:0030260 entry into host cell; GO:0051828 entry into other organism involved in symbiotic interaction; GO:0051806 entry into cell of other organism involved in symbiotic interaction; GO:0044403 symbiosis, encompassing mutualism through parasitism; GO:0044419 interspecies interaction between organisms; GO:0051701 interaction with host; GO:0051704 multi-organism proces…	GO:0020007 apical complex; GO:0005623 cell; GO:0044464 cell part; GO:0045177 apical part of cell; GO:0020008 rhoptry;	GO:0005515 protein binding; GO:0005488 binding;
Cr	Cr-Q8I395-694	Q8I395	694	K	High molecular weight rhoptry protein 3	PF3D7_0905400	RhopH3	Rhoptry		0	NN: MRSKHLVTLFIITFLSFSTVKVWGK, HMM: MRSKHLVTLFIITFLSFSTVKVWGK	Plasmodium falciparum	extracellular			0.0158535	-0.143116	-0.197223	0.0765401	0.222595	0.13058		extracellular	GO:0044409 entry into host; GO:0030260 entry into host cell; GO:0051828 entry into other organism involved in symbiotic interaction; GO:0051806 entry into cell of other organism involved in symbiotic interaction; GO:0044403 symbiosis, encompassing mutualism through parasitism; GO:0044419 interspecies interaction between organisms; GO:0051701 interaction with host; GO:0051704 multi-organism proces…	GO:0020007 apical complex; GO:0005623 cell; GO:0044464 cell part; GO:0045177 apical part of cell; GO:0020008 rhoptry;	GO:0005515 protein binding; GO:0005488 binding;
Ph	PH-Q8I395-754	Q8I395	754	S	High molecular weight rhoptry protein 3	PF3D7_0905400	RhopH3	Rhoptry		0	NN: MRSKHLVTLFIITFLSFSTVKVWGK, HMM: MRSKHLVTLFIITFLSFSTVKVWGK	Plasmodium falciparum	extracellular			0.849718	0.599489	0.328977	-0.119731	-0.143376	-0.313138		extracellular	GO:0044409 entry into host; GO:0030260 entry into host cell; GO:0051828 entry into other organism involved in symbiotic interaction; GO:0051806 entry into cell of other organism involved in symbiotic interaction; GO:0044403 symbiosis, encompassing mutualism through parasitism; GO:0044419 interspecies interaction between organisms; GO:0051701 interaction with host; GO:0051704 multi-organism proces…	GO:0020007 apical complex; GO:0005623 cell; GO:0044464 cell part; GO:0045177 apical part of cell; GO:0020008 rhoptry;	GO:0005515 protein binding; GO:0005488 binding;
Ph	PH-Q8I395-804	Q8I395	804	S	High molecular weight rhoptry protein 3	PF3D7_0905400	RhopH3	Rhoptry		0	NN: MRSKHLVTLFIITFLSFSTVKVWGK, HMM: MRSKHLVTLFIITFLSFSTVKVWGK	Plasmodium falciparum	extracellular	2.45762e-07	diff	-0.841833	-1.12718	-0.323721	0.202805	0.55212	0.0306286	Cluster4	extracellular	GO:0044409 entry into host; GO:0030260 entry into host cell; GO:0051828 entry into other organism involved in symbiotic interaction; GO:0051806 entry into cell of other organism involved in symbiotic interaction; GO:0044403 symbiosis, encompassing mutualism through parasitism; GO:0044419 interspecies interaction between organisms; GO:0051701 interaction with host; GO:0051704 multi-organism proces…	GO:0020007 apical complex; GO:0005623 cell; GO:0044464 cell part; GO:0045177 apical part of cell; GO:0020008 rhoptry;	GO:0005515 protein binding; GO:0005488 binding;
Ph	PH-Q8I395-854	Q8I395	854	S	High molecular weight rhoptry protein 3	PF3D7_0905400	RhopH3	Rhoptry		0	NN: MRSKHLVTLFIITFLSFSTVKVWGK, HMM: MRSKHLVTLFIITFLSFSTVKVWGK	Plasmodium falciparum	extracellular			0.44849	-0.117458	0.668396	0.231006	-0.0205303	-1.11244		extracellular	GO:0044409 entry into host; GO:0030260 entry into host cell; GO:0051828 entry into other organism involved in symbiotic interaction; GO:0051806 entry into cell of other organism involved in symbiotic interaction; GO:0044403 symbiosis, encompassing mutualism through parasitism; GO:0044419 interspecies interaction between organisms; GO:0051701 interaction with host; GO:0051704 multi-organism proces…	GO:0020007 apical complex; GO:0005623 cell; GO:0044464 cell part; GO:0045177 apical part of cell; GO:0020008 rhoptry;	GO:0005515 protein binding; GO:0005488 binding;
Ph	PH-Q8I395-893	Q8I395	893	S	High molecular weight rhoptry protein 3	PF3D7_0905400	RhopH3	Rhoptry		0	NN: MRSKHLVTLFIITFLSFSTVKVWGK, HMM: MRSKHLVTLFIITFLSFSTVKVWGK	Plasmodium falciparum	extracellular			0.759333	0.264	-1.05851	-0.0833026	-0.110065	0.306759		extracellular	GO:0044409 entry into host; GO:0030260 entry into host cell; GO:0051828 entry into other organism involved in symbiotic interaction; GO:0051806 entry into cell of other organism involved in symbiotic interaction; GO:0044403 symbiosis, encompassing mutualism through parasitism; GO:0044419 interspecies interaction between organisms; GO:0051701 interaction with host; GO:0051704 multi-organism proces…	GO:0020007 apical complex; GO:0005623 cell; GO:0044464 cell part; GO:0045177 apical part of cell; GO:0020008 rhoptry;	GO:0005515 protein binding; GO:0005488 binding;
Ph	PH-Q8IKV6-115	Q8IKV6	115	S	Rhoptry neck protein 2	PF3D7_1452000	RON2	Rhoptry		1	NN: MLKFFIFILHIYLYIDSIYSS, HMM: MLKFFIFILHIYLYIDSIYSS	Plasmodium falciparum	nucleus			-0.932516	-1.18631	0.626295	0.593821	-0.0714375	-1.09326		nucleus		GO:0016020 membrane; GO:0020007 apical complex; GO:0044425 membrane part; GO:0044464 cell part; GO:0031224 intrinsic component of membrane; GO:1990225 rhoptry neck; GO:0005623 cell; GO:0016021 integral component of membrane; GO:0045177 apical part of cell; GO:0020008 rhoptry;	GO:0005515 protein binding; GO:0005488 binding;
Hib	2Hib-Q8I4R5-861	Q8I4R5	861	K	Rhoptry neck protein 3	PF3D7_1252100	RON3	Rhoptry		3	HMM: MNKYWLYIAYVYLLLNILSK, NN: MNKYWLYIAYVYLLLNILSKCN	Plasmodium falciparum	plasma membrane	0.110933		0.00583059	-0.110316	-0.236812	-0.335877	0.344917	0.211341		plasma membrane	GO:0044409 entry into host; GO:0030260 entry into host cell; GO:0051828 entry into other organism involved in symbiotic interaction; GO:0051806 entry into cell of other organism involved in symbiotic interaction; GO:0044403 symbiosis, encompassing mutualism through parasitism; GO:0044764 multi-organism cellular process; GO:0044419 interspecies interaction between organisms; GO:0051701 interaction…	GO:0016020 membrane; GO:0044217 other organism part; GO:0044421 extracellular region part; GO:0030430 host cell cytoplasm; GO:0033643 host cell part; GO:0043656 intracellular region of host; GO:0044216 other organism cell; GO:0020003 symbiont-containing vacuole; GO:0033646 host intracellular part; GO:0031224 intrinsic component of membrane; GO:0005623 cell; GO:0016021 integral component of membra…	GO:0005515 protein binding; GO:0046812 host cell surface binding; GO:0005488 binding;
Cr	Cr-O96229-371	O96229	371	K	Rhoptry neck protein 6	PF3D7_0214900	RON6	Rhoptry		0	NN: MQYFFLVFLAVLAKGF, HMM: MQYFFLVFLAVLAKGFLR	Plasmodium falciparum	endoplasmic reticulum										endoplasmic reticulum	GO:0044409 entry into host; GO:0044403 symbiosis, encompassing mutualism through parasitism; GO:0044419 interspecies interaction between organisms; GO:0051701 interaction with host; GO:0051704 multi-organism process; GO:0051828 entry into other organism involved in symbiotic interaction;	GO:1990225 rhoptry neck; GO:0020007 apical complex; GO:0005623 cell; GO:0044464 cell part; GO:0045177 apical part of cell; GO:0020008 rhoptry;
Cr	Cr-O96229-377	O96229	377	K	Rhoptry neck protein 6	PF3D7_0214900	RON6	Rhoptry		0	NN: MQYFFLVFLAVLAKGF, HMM: MQYFFLVFLAVLAKGFLR	Plasmodium falciparum	endoplasmic reticulum										endoplasmic reticulum	GO:0044409 entry into host; GO:0044403 symbiosis, encompassing mutualism through parasitism; GO:0044419 interspecies interaction between organisms; GO:0051701 interaction with host; GO:0051704 multi-organism process; GO:0051828 entry into other organism involved in symbiotic interaction;	GO:1990225 rhoptry neck; GO:0020007 apical complex; GO:0005623 cell; GO:0044464 cell part; GO:0045177 apical part of cell; GO:0020008 rhoptry;
Cr	Cr-O96229-373	O96229	373	K	Rhoptry neck protein 6	PF3D7_0214900	RON6	Rhoptry		0	NN: MQYFFLVFLAVLAKGF, HMM: MQYFFLVFLAVLAKGFLR	Plasmodium falciparum	endoplasmic reticulum										endoplasmic reticulum	GO:0044409 entry into host; GO:0044403 symbiosis, encompassing mutualism through parasitism; GO:0044419 interspecies interaction between organisms; GO:0051701 interaction with host; GO:0051704 multi-organism process; GO:0051828 entry into other organism involved in symbiotic interaction;	GO:1990225 rhoptry neck; GO:0020007 apical complex; GO:0005623 cell; GO:0044464 cell part; GO:0045177 apical part of cell; GO:0020008 rhoptry;
Cr	Cr-O96229-369	O96229	369	K	Rhoptry neck protein 6	PF3D7_0214900	RON6	Rhoptry		0	NN: MQYFFLVFLAVLAKGF, HMM: MQYFFLVFLAVLAKGFLR	Plasmodium falciparum	endoplasmic reticulum										endoplasmic reticulum	GO:0044409 entry into host; GO:0044403 symbiosis, encompassing mutualism through parasitism; GO:0044419 interspecies interaction between organisms; GO:0051701 interaction with host; GO:0051704 multi-organism process; GO:0051828 entry into other organism involved in symbiotic interaction;	GO:1990225 rhoptry neck; GO:0020007 apical complex; GO:0005623 cell; GO:0044464 cell part; GO:0045177 apical part of cell; GO:0020008 rhoptry;
Cr	Cr-Q6LFN2-1022	Q6LFN2	1022	K	RING finger protein PFF0165c	PF3D7_0603400	TEX1	TEX		0		Plasmodium falciparum	nucleus			0.729276	0.385581	0.0107317	-0.441477	-0.430979	-0.323881		nucleus	GO:0043632 modification-dependent macromolecule catabolic process; GO:0044265 cellular macromolecule catabolic process; GO:0051603 proteolysis involved in cellular protein catabolic process; GO:0044257 cellular protein catabolic process; GO:0016567 protein ubiquitination; GO:0019941 modification-dependent protein catabolic process; GO:0044267 cellular protein metabolic process; GO:0006511 ubiquit…	GO:0033655 host cell cytoplasm part; GO:0043657 host cell; GO:0044217 other organism part; GO:0030430 host cell cytoplasm; GO:0033643 host cell part; GO:0043656 intracellular region of host; GO:0044216 other organism cell; GO:0033646 host intracellular part; GO:0044215 other organism; GO:0018995 host; GO:0020036 Maurer's cleft;	GO:0061630 ubiquitin protein ligase activity; GO:0046914 transition metal ion binding; GO:0019787 ubiquitin-like protein transferase activity; GO:0003824 catalytic activity; GO:0005488 binding; GO:0043167 ion binding; GO:0004842 ubiquitin-protein transferase activity; GO:0046872 metal ion binding; GO:0043169 cation binding; GO:0005515 protein binding; GO:0061659 ubiquitin-like protein ligase acti…				IPR001841; IPR013083;	Zinc finger, RING-type; Zinc finger, RING/FYVE/PHD-type;
Cr	Cr-Q6LFN2-1026	Q6LFN2	1026	K	RING finger protein PFF0165c	PF3D7_0603400	TEX1	TEX		0		Plasmodium falciparum	nucleus			0.729276	0.385581	0.0107317	-0.441477	-0.430979	-0.323881		nucleus	GO:0043632 modification-dependent macromolecule catabolic process; GO:0044265 cellular macromolecule catabolic process; GO:0051603 proteolysis involved in cellular protein catabolic process; GO:0044257 cellular protein catabolic process; GO:0016567 protein ubiquitination; GO:0019941 modification-dependent protein catabolic process; GO:0044267 cellular protein metabolic process; GO:0006511 ubiquit…	GO:0033655 host cell cytoplasm part; GO:0043657 host cell; GO:0044217 other organism part; GO:0030430 host cell cytoplasm; GO:0033643 host cell part; GO:0043656 intracellular region of host; GO:0044216 other organism cell; GO:0033646 host intracellular part; GO:0044215 other organism; GO:0018995 host; GO:0020036 Maurer's cleft;	GO:0061630 ubiquitin protein ligase activity; GO:0046914 transition metal ion binding; GO:0019787 ubiquitin-like protein transferase activity; GO:0003824 catalytic activity; GO:0005488 binding; GO:0043167 ion binding; GO:0004842 ubiquitin-protein transferase activity; GO:0046872 metal ion binding; GO:0043169 cation binding; GO:0005515 protein binding; GO:0061659 ubiquitin-like protein ligase acti…				IPR001841; IPR013083;	Zinc finger, RING-type; Zinc finger, RING/FYVE/PHD-type;
Ph	PH-Q8IAZ5-258	Q8IAZ5	258	S	Vacuolar protein sorting-associated protein 9,putative	PF3D7_0815800	VPS9	VPS		0		Plasmodium falciparum	plasma membrane			0.225292	0.387372	0.0712026	0.0696424	-0.0224959	-0.0907955		plasma membrane							IPR003123;	VPS9 domain;
Ph	PH-Q8IAZ5-1282	Q8IAZ5	1282	S	Vacuolar protein sorting-associated protein 9,putative	PF3D7_0815800	VPS9	VPS		0		Plasmodium falciparum	plasma membrane			-0.295104	-0.621032	-0.189342	-0.0349761	0.254982	0.270228		plasma membrane							IPR003123;	VPS9 domain;
Cr	Cr-Q8I563-364	Q8I563	364	K	Vesicle transport v-SNARE protein VTI1,putative	PF3D7_1236000		SNARE		1		Plasmodium falciparum	cytoplasm										cytoplasm	GO:0016043 cellular component organization; GO:0090174 organelle membrane fusion; GO:0046907 intracellular transport; GO:0072594 establishment of protein localization to organelle; GO:0044699 single-organism process; GO:0048193 Golgi vesicle transport; GO:0006623 protein targeting to vacuole; GO:0048280 vesicle fusion with Golgi apparatus; GO:0015031 protein transport; GO:0051234 establishment of…	GO:0030658 transport vesicle membrane; GO:0016020 membrane; GO:0005783 endoplasmic reticulum; GO:0042175 nuclear outer membrane-endoplasmic reticulum membrane network; GO:0031410 cytoplasmic vesicle; GO:0031090 organelle membrane; GO:0098796 membrane protein complex; GO:0031982 vesicle; GO:0005737 cytoplasm; GO:0044433 cytoplasmic vesicle part; GO:0032991 macromolecular complex; GO:0031224 intrin…	GO:0000149 SNARE binding; GO:0005484 SNAP receptor activity; GO:0005515 protein binding; GO:0005488 binding;				IPR007705;	Vesicle transport v-SNARE, N-terminal;
Hib	2Hib-Q8IDH5-107	Q8IDH5	107	K	Thioredoxin-related protein, putative	PF3D7_1352500		TRX related		2	HMM: MAIFKKSIIIFLFFTFFNYCFSQ, NN: MAIFKKSIIIFLFFTFFNYCFSQ	Plasmodium falciparum	extracellular			0.110277	0.0312059	0.0521809	-0.0996069	-0.0120418	0.183517		extracellular	GO:0050794 regulation of cellular process; GO:0042592 homeostatic process; GO:0065008 regulation of biological quality; GO:0050789 regulation of biological process; GO:0045454 cell redox homeostasis; GO:0044763 single-organism cellular process; GO:0019725 cellular homeostasis; GO:0044699 single-organism process; GO:0009987 cellular process; GO:0065007 biological regulation;	GO:0031224 intrinsic component of membrane; GO:0016020 membrane; GO:0005623 cell; GO:0016021 integral component of membrane; GO:0044425 membrane part;	GO:0016864 intramolecular oxidoreductase activity, transposing S-S bonds; GO:0016860 intramolecular oxidoreductase activity; GO:0016853 isomerase activity; GO:0003756 protein disulfide isomerase activity; GO:0003824 catalytic activity;				IPR013766; IPR012336;	Thioredoxin domain; Thioredoxin-like fold;
Hib	2Hib-Q8IDH5-115	Q8IDH5	115	K	Thioredoxin-related protein, putative	PF3D7_1352500		TRX related		2	HMM: MAIFKKSIIIFLFFTFFNYCFSQ, NN: MAIFKKSIIIFLFFTFFNYCFSQ	Plasmodium falciparum	extracellular										extracellular	GO:0050794 regulation of cellular process; GO:0042592 homeostatic process; GO:0065008 regulation of biological quality; GO:0050789 regulation of biological process; GO:0045454 cell redox homeostasis; GO:0044763 single-organism cellular process; GO:0019725 cellular homeostasis; GO:0044699 single-organism process; GO:0009987 cellular process; GO:0065007 biological regulation;	GO:0031224 intrinsic component of membrane; GO:0016020 membrane; GO:0005623 cell; GO:0016021 integral component of membrane; GO:0044425 membrane part;	GO:0016864 intramolecular oxidoreductase activity, transposing S-S bonds; GO:0016860 intramolecular oxidoreductase activity; GO:0016853 isomerase activity; GO:0003756 protein disulfide isomerase activity; GO:0003824 catalytic activity;				IPR013766; IPR012336;	Thioredoxin domain; Thioredoxin-like fold;
Hib	2Hib-Q8IDH5-77	Q8IDH5	77	K	Thioredoxin-related protein, putative	PF3D7_1352500		TRX related		2	HMM: MAIFKKSIIIFLFFTFFNYCFSQ, NN: MAIFKKSIIIFLFFTFFNYCFSQ	Plasmodium falciparum	extracellular			-0.345686	-0.014797	-0.382326	0.0856723	0.310072	0.182466		extracellular	GO:0050794 regulation of cellular process; GO:0042592 homeostatic process; GO:0065008 regulation of biological quality; GO:0050789 regulation of biological process; GO:0045454 cell redox homeostasis; GO:0044763 single-organism cellular process; GO:0019725 cellular homeostasis; GO:0044699 single-organism process; GO:0009987 cellular process; GO:0065007 biological regulation;	GO:0031224 intrinsic component of membrane; GO:0016020 membrane; GO:0005623 cell; GO:0016021 integral component of membrane; GO:0044425 membrane part;	GO:0016864 intramolecular oxidoreductase activity, transposing S-S bonds; GO:0016860 intramolecular oxidoreductase activity; GO:0016853 isomerase activity; GO:0003756 protein disulfide isomerase activity; GO:0003824 catalytic activity;				IPR013766; IPR012336;	Thioredoxin domain; Thioredoxin-like fold;

## Sheet: Number of sites
计数项:ID	列标签
行标签	Ac	Cr	Hib	Ng	Ph	Ub	总计
ATG					2		2
CLAG	1		1		5		7
ETRAMP	1	3			6	1	11
EXP		2	1				3
GBP	2	4	2		5		13
Glideosome					11		11
GRX			2				2
KAHRP					2		2
Kelch13					1		1
MB				1			1
MCA		1			1		2
MESA		7	1		7		15
MRP					5		5
MSP	1	11	18	1	5		36
nPrx		1	2		1		4
Pf332			1		3		4
PHIST	1	2	5	3	8		19
PIESP		1	1		1	2	5
PM			1				1
PV			1			1	2
RESA			1		2		3
REX					1		1
Rhoptry	1	5	7		16		29
SNARE		1					1
TEX		2					2
TRX related			3				3
PfEMP1	4		2				6
VPS					2		2
总计	11	40	49	5	84	4	193

## Sheet: Number of proteins
计数项:Protein accession	列标签
行标签	Ac	Cr	Hib	Ng	Ph	Ub	总计
ATG					2		2
CLAG	1		1		3		5
ETRAMP	1	3			3	1	8
EXP		1	1				2
GBP	1	1	1		1		4
Glideosome					5		5
GRX			1				1
KAHRP					1		1
Kelch13					1		1
MB				1			1
MCA		1			1		2
MESA		1	1		1		3
MRP					3		3
MSP	1	3	3	1	4		12
nPrx		1	1		1		3
Pf332			1		1		2
PHIST	1	2	5	2	7		17
PIESP		1	1		1	1	4
PM			1				1
PV			1			1	2
RESA			1		1		2
REX					1		1
Rhoptry	1	2	4		7		14
SNARE		1					1
TEX		1					1
TRX related			1				1
PfEMP1	2		1				3
VPS					1		1
总计	8	18	25	4	45	3	103
