# Supplementary material for: Protein Modification Characteristics of the Malaria Parasite Plasmodium falciparum and the Infected Erythrocytes
Source: Mol Cell Proteomics. 2020 Nov 24;20:100001. doi: 10.1074/mcp.RA120.002375 (PMC7857547; doi:10.1074/mcp.RA120.002375)
Supplement: Supplemental Dataset 31 [file mmc31.xlsx]

## Sheet: Disease related proteins
Name	Modification	Protein accession	Position	Protein description	Gene name	Variation trend	Category	Subcell	Anova.fdr	Type	Control	8h	16h	24h	32h	40h	48h	Dynamic cluster	Subcellular localization
ACTG1-Ac-61	Ac	P63261	61	Actin, cytoplasmic 2	ACTG1		cell motility	cytoskeleton	0.000674	diff	-0.26	-0.03	-0.17	-0.17	0.12	0.15	0.28		cytoskeleton
ACTG1-Cr-61	Cr	P63261	61	Actin, cytoplasmic 2	ACTG1		cell motility	cytoskeleton	0.00153	diff	0.12	0.09	-0.14	-0.04	0	-0.07	0.12		cytoskeleton
ACTG1-Ub-291	Ub	P63261	291	Actin, cytoplasmic 2	ACTG1		cell motility	cytoskeleton	0.000234	diff	0.41	-0.23	-0.03	-0.22	0.03	0.32	0.13		cytoskeleton
ACTG1-Ub-315	Ub	P63261	315	Actin, cytoplasmic 2	ACTG1		cell motility	cytoskeleton	0.00047	diff	0.55	-0.16	-0.07	-0.23	-0.07	0.18	0.16		cytoskeleton
ACTG1-Ub-61	Ub	P63261	61	Actin, cytoplasmic 2	ACTG1		cell motility	cytoskeleton	1.94e-12	diff	1.78	-0.1	-0.31	-0.42	-0.5	-0.95	-0.63	Cluster2	cytoskeleton
ANK1-Ph-1378	Ph	P16157	1378	Ankyrin-1	ANK1			nucleus	1.15e-05	diff	-0.095	0.195	0.167	-0.012	-0.135	-0.055	-0.029		nucleus
ANK1-Ph-1380	Ph	P16157	1380	Ankyrin-1	ANK1			nucleus	8.46e-08	diff	-0.238	0.247	0.132	-0.035	-0.072	-0.033	0.001		nucleus
ANK1-Ph-1486	Ph	P16157	1486	Ankyrin-1	ANK1			nucleus	1.27e-05	diff	-0.914	0.258	-0.143	-0.403	-0.055	-0.005	0.673	Cluster6	nucleus
ANK1-Ph-1490	Ph	P16157	1490	Ankyrin-1	ANK1			nucleus	1.43e-06	diff	-0.496	0.729	0.026	-0.376	-0.259	0.071	0.051	Cluster3	nucleus
ANK1-Ph-1593	Ph	P16157	1593	Ankyrin-1	ANK1			nucleus	0.00142	diff	0.058	-0.006	0.081	-0.019	-0.02	-0.006	-0.048		nucleus
ANK1-Ph-1596	Ph	P16157	1596	Ankyrin-1	ANK1			nucleus	1.07e-05	diff	0.161	-0.123	0.043	-0.2	-0.035	0.055	0.105		nucleus
ANK1-Ph-1607	Ph	P16157	1607	Ankyrin-1	ANK1			nucleus	3.48e-05	diff	0.136	0.063	-0.076	-0.434	-0.162	0.041	0.369		nucleus
ANK1-Ph-1671	Ph	P16157	1671	Ankyrin-1	ANK1			nucleus	4.69e-06	diff	-0.291	0.159	-0.194	-0.222	-0.02	0.157	0.308		nucleus
ANK1-Ph-1674	Ph	P16157	1674	Ankyrin-1	ANK1			nucleus	0.00209	diff	-0.251	0.179	-0.2	-0.193	-0.029	0.127	0.279		nucleus
ANK1-Ph-1686	Ph	P16157	1686	Ankyrin-1	ANK1			nucleus	7.63e-09	diff	0.147	-0.002	-0.042	-0.118	-0.009	0.027	0.034		nucleus
ANK1-Ph-1688	Ph	P16157	1688	Ankyrin-1	ANK1			nucleus	0.00415	diff	-0.165	0.02	-0.123	-0.167	0.08	0.08	0.224		nucleus
ANK1-Ph-1690	Ph	P16157	1690	Ankyrin-1	ANK1			nucleus	0.00487	diff	-0.079	0.071	-0.025	-0.068	0.03	0.04	0.049		nucleus
ANK1-Ph-1696	Ph	P16157	1696	Ankyrin-1	ANK1			nucleus	2.26e-12	diff	0.517	-0.06	-0.049	-0.293	-0.117	-0.018	-0.011		nucleus
ANK1-Ph-1872	Ph	P16157	1872	Ankyrin-1	ANK1			nucleus	0.0018	diff	-0.989	-1.188	0.172	0.703	0.563	-0.012	-0.856	Cluster4	nucleus
ANK1-Ph-4	Ph	P16157	4	Ankyrin-1	ANK1			nucleus	1.91e-12	diff	0.736	-0.013	-0.12	-0.319	-0.453	-0.074	0.092	Cluster2	nucleus
ANK1-Ph-834	Ph	P16157	834	Ankyrin-1	ANK1			nucleus	1.42e-07	diff	0.149	-0.969	0.307	0.348	0.195	-0.103	-0.383	Cluster4	nucleus
ANK1-Ph-856	Ph	P16157	856	Ankyrin-1	ANK1			nucleus	4.76e-05	diff	-0.813	0.307	0.15	0.03	0.186	-0.023	-0.178	Cluster3	nucleus
ANK1-Ph-961	Ph	P16157	961	Ankyrin-1	ANK1			nucleus	0.00439	diff	0.172	0.109	0.101	-0.007	-0.153	-0.067	-0.106		nucleus
ANK1-Ub-436	Ub	P16157	436	Ankyrin-1	ANK1			nucleus	0.00101	diff	0.3	-0.17	0.13	0.01	0.03	0.2	-0.1		nucleus
ANK1-Ub-545	Ub	P16157	545	Ankyrin-1	ANK1			nucleus	9.79e-08	diff	0.67	-0.29	0.32	-0.24	-0.17	0.17	-0.07	Cluster2	nucleus
ANK1-Ub-841	Ub	P16157	841	Ankyrin-1	ANK1			nucleus	4.92e-06	diff	0.36	0.19	0.42	0.03	-0.13	-0.34	-0.3		nucleus
APOA1-Ac-120	Ac	P02647	120	Apolipoprotein A-I	APOA1		lipid	extracellular	0.00127	diff	-0.34	-0.42	-0.4	-0.28	0.01	-0.07	0.92	Cluster6	extracellular
APOA1-Cr-157	Cr	P02647	157	Apolipoprotein A-I	APOA1		lipid	extracellular	0.000118	diff	-0.44	-0.58	-0.5	-0.44	0.12	-0.4	1.28	Cluster5	extracellular
APOL1-Ac-364	Ac	O14791	364	Apolipoprotein L1	APOL1		lipid	endoplasmic reticulum	4.79e-06	diff	-1.08	-0.8	-0.48	-0.35	0.24	0.23	0.98	Cluster6	endoplasmic reticulum
APOL1-Ph-311	Ph	O14791	311	Apolipoprotein L1	APOL1		lipid	endoplasmic reticulum	1.42e-08	diff	-2.691	-2.254	-1.837	-1.393	0.153	0.011	1.856	Cluster6	endoplasmic reticulum
APOL1-Ph-314	Ph	O14791	314	Apolipoprotein L1	APOL1		lipid	endoplasmic reticulum	4.23e-14	diff	-1.789	-1.5	-1.391	-1.084	0.135	0.034	1.684	Cluster6	endoplasmic reticulum
ATP6AP1-Ng-261	Ng	Q15904	261	V-type proton ATPase subunit S1	ATP6AP1		V-type proton ATPase	plasma membrane	9.97e-08	diff	0.96	1	0.68	0.64	-0.09	0.68	-1.25	Cluster1	plasma membrane
C2-Ng-467	Ng	P06681	467	Complement C2	C2		Complement	extracellular	1.47e-07	diff	0.53	0.5	0.52	0.54	-0.02	0.39	-0.57	Cluster1	extracellular
C2-Ng-471	Ng	P06681	471	Complement C2	C2		Complement	extracellular	1.47e-07	diff	0.53	0.5	0.52	0.54	-0.02	0.39	-0.57	Cluster1	extracellular
C2-Ng-651	Ng	P06681	651	Complement C2	C2		Complement	extracellular	6.4e-05	diff	-0.49	-0.36	-0.54	-0.41	0.09	-0.35	0.29		extracellular
C3-Ac-1050	Ac	P01024	1050	Complement C3	C3		Complement	endoplasmic reticulum	2.73e-06	diff	-0.57	-0.64	-0.44	-0.45	0.09	0.08	1.03	Cluster6	endoplasmic reticulum
C3-Ac-1203	Ac	P01024	1203	Complement C3	C3		Complement	endoplasmic reticulum	2.57e-11	diff	-1.08	-1.1	-0.91	-0.84	0.24	0.02	1.43	Cluster6	endoplasmic reticulum
C3-Cr-1050	Cr	P01024	1050	Complement C3	C3		Complement	endoplasmic reticulum	5.2e-08	diff	-0.41	-0.49	-0.23	-0.24	0.03	-0.27	1.06	Cluster6	endoplasmic reticulum
C3-Cr-1325	Cr	P01024	1325	Complement C3	C3		Complement	endoplasmic reticulum	5.01e-08	diff	-0.54	-0.44	-0.3	-0.25	0.09	-0.26	1.1	Cluster6	endoplasmic reticulum
C3-Cr-1526	Cr	P01024	1526	Complement C3	C3		Complement	endoplasmic reticulum	3.26e-07	diff	-0.73	-0.69	-0.5	-0.47	0.11	-0.44	1.42	Cluster5	endoplasmic reticulum
C3-Cr-678	Cr	P01024	678	Complement C3	C3		Complement	endoplasmic reticulum	5.01e-08	diff	-0.45	-0.41	-0.37	-0.28	0	-0.26	1.14	Cluster6	endoplasmic reticulum
C3-Ng-85	Ng	P01024	85	Complement C3	C3		Complement	endoplasmic reticulum	0.00987	diff	-0.15	-0.18	-0.16	-0.09	0.03	-0.04	0.12		endoplasmic reticulum
C4A-Ph-1177	Ph	P0C0L4	1177	Complement C4-A	C4A		Complement	extracellular	1.8e-09	diff	-2.429	-2.369	-1.429	-0.855	1.76	-0.226	-0.004	Cluster5	extracellular
C4B-Ng-1328	Ng	P0C0L5	1328	Complement C4-B	C4B		Complement	extracellular	0.000132	diff	-0.53	-0.6	-0.42	-0.35	-0.06	-0.39	0.35	Cluster5	extracellular
C4BPB-Ng-64	Ng	P20851	64	C4b-binding protein beta chain	C4BPB		Complement	extracellular	9.39e-07	diff	-0.58	-0.58	-0.49	-0.41	0.06	-0.42	0.33	Cluster5	extracellular
C4BPB-Ng-71	Ng	P20851	71	C4b-binding protein beta chain	C4BPB		Complement	extracellular	3.78e-07	diff	-1.8	-1.73	-1.25	-1.25	0.04	-1.13	0.63	Cluster5	extracellular
C8A-Ng-437	Ng	P07357	437	Complement component C8 alpha chain	C8A		Complement	extracellular	4.43e-07	diff	-1.29	-1.15	-0.8	-0.82	0.15	-1.29	0.51	Cluster5	extracellular
CAT-Ac-237	Ac	P04040	237	Catalase	CAT		Oxidation	cytoplasm	0.00166	diff	0.12	0.12	0.02	0.02	-0.02	-0.08	-0.12		cytoplasm
CAT-Hib-16	Hib	P04040	16	Catalase	CAT		Oxidation	cytoplasm	1.6e-05	diff	-0.15	-0.02	-0.06	0.01	0.07	0.1	0.03		cytoplasm
CAT-Hib-237	Hib	P04040	237	Catalase	CAT		Oxidation	cytoplasm	0.00486	diff	-0.12	-0.05	0.07	0.06	0	0	0.02		cytoplasm
CAT-Hib-243	Hib	P04040	243	Catalase	CAT		Oxidation	cytoplasm	0.00464	diff	-0.08	-0.05	-0.02	0.01	0.04	0.08	0.01		cytoplasm
CAT-Ng-436	Ng	P04040	436	Catalase	CAT		Oxidation	cytoplasm	7.93e-09	diff	1.08	1.07	0.83	0.9	-0.2	0.7	-1.7	Cluster1	cytoplasm
CCS-Ph-267	Ph	O14618	267	Copper chaperone for superoxide dismutase	CCS		Oxidation	extracellular	7.63e-09	diff	0.665	0.353	0.01	0.035	-0.428	-0.405	-0.385	Cluster2	extracellular
CD14-Ng-151	Ng	P08571	151	Monocyte differentiation antigen CD14	CD14		CD	extracellular	0.00978	diff	-0.89	-0.93	-0.65	-0.6	0.15	-0.67	0.4	Cluster5	extracellular
CD38-Ng-100	Ng	P28907	100	ADP-ribosyl cyclase/cyclic ADP-ribose hydrolase 1	CD38		nucles	cytoplasm	4.54e-08	diff	1.03	1.15	0.84	0.78	-0.16	0.71	-1.64	Cluster1	cytoplasm
CD38-Ng-219	Ng	P28907	219	ADP-ribosyl cyclase/cyclic ADP-ribose hydrolase 1	CD38		nucles	cytoplasm	2.9e-09	diff	1.04	1.03	0.78	0.78	-0.15	0.65	-1.44	Cluster1	cytoplasm
CD44-Hib-158	Hib	P16070	158	CD44 antigen	CD44		CD	extr_plas	3.02e-05	diff	0.26	-0.1	-0.01	0.12	-0.05	-0.03	-0.19		extr_plas
CD44-Ng-57	Ng	P16070	57	CD44 antigen	CD44		CD	extr_plas	1.86e-11	diff	0.99	1.07	0.92	0.82	-0.14	0.71	-1.69	Cluster1	extr_plas
CD55-Ng-95	Ng	P08174	95	Complement decay-accelerating factor	CD55		CD	extracellular	4.39e-11	diff	1.05	1.24	0.82	0.78	-0.21	0.72	-1.7	Cluster1	extracellular
CD58-Ng-169	Ng	P19256	169	Lymphocyte function-associated antigen 3	CD58		CD	plasma membrane	3.28e-11	diff	1.13	1.14	0.85	0.79	-0.14	0.56	-1.65	Cluster1	plasma membrane
CFB-Ac-732	Ac	P00751	732	Complement factor B	CFB		Complement	extracellular	0.00717	diff	-0.43	-0.4	-0.38	-0.07	0.02	0.18	0.64	Cluster6	extracellular
CFH-Ng-1029	Ng	P08603	1029	Complement factor H	CFH		Complement	extracellular	3.13e-05	diff	-0.66	-0.6	-0.44	-0.43	0.1	-0.35	0.32	Cluster5	extracellular
CFH-Ng-1034	Ng	P08603	1034	Complement factor H	CFH		Complement	extracellular	6.1e-06	diff	-0.59	-0.52	-0.42	-0.33	0.04	-0.29	0.3		extracellular
CFH-Ng-882	Ng	P08603	882	Complement factor H	CFH		Complement	extracellular	0.000238	diff	-0.42	-0.39	-0.17	-0.18	0.02	-0.11	0.2		extracellular
CFH-Ng-911	Ng	P08603	911	Complement factor H	CFH		Complement	extracellular	1.9e-07	diff	-1.43	-1.61	-1.11	-0.96	0.19	-0.94	0.53	Cluster5	extracellular
CP-Ng-397	Ng	P00450	397	Ceruloplasmin	CP		Ferritin	endoplasmic reticulum	6.32e-06	diff	-0.76	-0.81	-0.41	-0.2	0.33	-0.52	0.24	Cluster5	endoplasmic reticulum
CP-Ng-762	Ng	P00450	762	Ceruloplasmin	CP		Ferritin	endoplasmic reticulum	0.00221	diff	-0.45	-0.41	-0.22	-0.02	0.34	-0.33	0.1		endoplasmic reticulum
CR1-Ng-1908	Ng	P17927	1908	Complement receptor type 1	CR1		Complement	extracellular	5.47e-10	diff	1.11	1.1	0.85	0.86	-0.1	0.5	-1.65	Cluster1	extracellular
CR1-Ng-509	Ng	P17927	509	Complement receptor type 1	CR1		Complement	extracellular	1.08e-11	diff	1.12	1.05	0.86	0.79	-0.13	0.6	-1.61	Cluster1	extracellular
CR1-Ng-578	Ng	P17927	578	Complement receptor type 1	CR1		Complement	extracellular	1.84e-09	diff	0.93	0.9	0.9	0.82	-0.12	0.7	-1.46	Cluster1	extracellular
CR1-Ng-897	Ng	P17927	897	Complement receptor type 1	CR1		Complement	extracellular	9.97e-08	diff	0.99	1.08	0.79	0.81	-0.12	0.7	-1.57	Cluster1	extracellular
CTTN-Ph-401	Ph	Q14247	401	Src substrate cortactin	CTTN			cytoplasm	0.000296	diff	-0.407	-0.145	-0.149	0.059	0.174	0.145	0.147		cytoplasm
CXADR-Ng-201	Ng	P78310	201	Coxsackievirus and adenovirus receptor	CXADR		adhesion	plasma membrane	7.8e-09	diff	1.16	1.13	0.63	0.63	-0.05	0.88	-1.72	Cluster1	plasma membrane
EIF4B-Ph-406	Ph	P23588	406	Eukaryotic translation initiation factor 4B	EIF4B		nucles	nucleus	4.45e-07	diff	0.476	0.591	0.379	-0.115	-0.427	-0.617	-0.603	Cluster1	nucleus
EIF4G1-Ph-1209	Ph	Q04637	1209	Eukaryotic translation initiation factor 4 gamma 1	EIF4G1		nucles	nucleus	7.63e-09	diff	-1.134	0.083	-0.111	0.352	0.611	0.123	-0.841	Cluster3	nucleus
F11R-Ph-284	Ph	Q9Y624	284	Junctional adhesion molecule A	F11R		adhesion	extracellular	5.61e-10	diff	-0.995	0.369	0.067	0.166	0.347	0.103	-0.608	Cluster3	extracellular
FN1-Ng-528	Ng	P02751	528	Fibronectin	FN1		adhesion	extracellular	3.73e-07	diff	-1.23	-1.36	-0.98	-0.87	0.05	-0.5	0.51	Cluster6	extracellular
GCLC-Ac-492	Ac	P48506	492	Glutamate--cysteine ligase catalytic subunit	GCLC		Reduction	cytoplasm	1.36e-07	diff	0.67	-0.37	-0.25	-0.16	-0.02	-0.06	0.09	Cluster2	cytoplasm
GCLM-Ac-263	Ac	P48507	263	Glutamate--cysteine ligase regulatory subunit	GCLM		Reduction	mitochondria	0.000492	diff	0.19	0.05	0.06	-0.07	-0.02	-0.1	-0.03		mitochondria
GCLM-Ac-90	Ac	P48507	90	Glutamate--cysteine ligase regulatory subunit	GCLM		Reduction	mitochondria	0.00172	diff	0.14	-0.02	-0.03	-0.14	0.02	-0.01	0.1		mitochondria
GCLM-Hib-263	Hib	P48507	263	Glutamate--cysteine ligase regulatory subunit	GCLM		Reduction	mitochondria	1.49e-05	diff	0.26	-0.04	0.02	-0.07	-0.04	-0.08	-0.07		mitochondria
GSTO1-Ac-152	Ac	P78417	152	Glutathione S-transferase omega-1	GSTO1		Reduction	cytoplasm	3.39e-05	diff	-0.34	0.1	0.02	0.1	0.03	-0.02	0.06		cytoplasm
GSTO1-Ac-160	Ac	P78417	160	Glutathione S-transferase omega-1	GSTO1		Reduction	cytoplasm	0.00283	diff	0.07	-0.03	0.06	0.04	-0.03	-0.04	-0.02		cytoplasm
GYPA-Ng-45	Ng	P02724	45	Glycophorin-A	GYPA			plasma membrane	4.95e-11	diff	1.08	0.92	0.97	0.68	-0.17	0.71	-1.49	Cluster1	plasma membrane
HBA1-Ac-62	Ac	P69905	62	Hemoglobin subunit alpha	HBA1		Oxygen transport	cytoplasm	0.000952	diff	0.05	0.11	0.02	0.06	-0.07	-0.02	-0.1		cytoplasm
HBA1-Cr-17	Cr	P69905	17	Hemoglobin subunit alpha	HBA1		Oxygen transport	cytoplasm	0.000466	diff	0.11	0.22	-0.04	0	-0.07	-0.09	-0.06		cytoplasm
HBA1-Cr-8	Cr	P69905	8	Hemoglobin subunit alpha	HBA1		Oxygen transport	cytoplasm	4.2e-09	diff	0.14	0.28	-0.02	0.01	-0.07	-0.18	-0.12		cytoplasm
HBA1-Hib-12	Hib	P69905	12	Hemoglobin subunit alpha	HBA1		Oxygen transport	cytoplasm	6.45e-07	diff	-0.09	0.04	0.01	0.01	0.03	-0.03	0.03		cytoplasm
HBA1-Hib-17	Hib	P69905	17	Hemoglobin subunit alpha	HBA1		Oxygen transport	cytoplasm	0.000125	diff	-0.09	0.02	0.02	-0.02	0.03	0.01	0.03		cytoplasm
HBA1-Hib-41	Hib	P69905	41	Hemoglobin subunit alpha	HBA1		Oxygen transport	cytoplasm	0.000176	diff	-0.05	-0.02	0.02	-0.05	0.04	0.06	0		cytoplasm
HBA1-Hib-61	Hib	P69905	61	Hemoglobin subunit alpha	HBA1		Oxygen transport	cytoplasm	0.0044	diff	-0.07	0.08	-0.05	-0.07	0.06	-0.01	0.05		cytoplasm
HBA1-Hib-62	Hib	P69905	62	Hemoglobin subunit alpha	HBA1		Oxygen transport	cytoplasm	0.00169	diff	-0.04	0	-0.04	-0.06	0.07	0.07	-0.01		cytoplasm
HBA1-Hib-8	Hib	P69905	8	Hemoglobin subunit alpha	HBA1		Oxygen transport	cytoplasm	8.83e-10	diff	0.17	0.17	0.08	0.1	0.02	-0.31	-0.26		cytoplasm
HBA1-Hib-91	Hib	P69905	91	Hemoglobin subunit alpha	HBA1		Oxygen transport	cytoplasm	4.4e-06	diff	-0.05	-0.02	-0.02	-0.05	0.05	0.1	-0.02		cytoplasm
HBA1-Ph-25	Ph	P69905	25	Hemoglobin subunit alpha	HBA1		Oxygen transport	cytoplasm	0.000361	diff	-0.182	-0.388	0.076	0.08	0.075	0.207	0.002		cytoplasm
HBA1-Ub-17	Ub	P69905	17	Hemoglobin subunit alpha	HBA1		Oxygen transport	cytoplasm	0.0016	diff	-0.21	0.19	-0.39	0.48	0.38	-0.26	-0.4	Cluster3	cytoplasm
HBA1-Ub-8	Ub	P69905	8	Hemoglobin subunit alpha	HBA1		Oxygen transport	cytoplasm	2.6e-08	diff	0.63	-0.01	0.19	-0.16	-0.03	-0.15	-0.08		cytoplasm
HBB-Ac-62	Ac	P68871	62	Hemoglobin subunit beta	HBB		Oxygen transport	cytoplasm	2.06e-07	diff	-0.36	-0.73	-0.08	0.09	0.34	0.35	0.03	Cluster4	cytoplasm
HBB-Ac-67	Ac	P68871	67	Hemoglobin subunit beta	HBB		Oxygen transport	cytoplasm	0.00399	diff	0.05	0.13	0.07	0.1	-0.11	-0.07	-0.11		cytoplasm
HBB-Ac-96	Ac	P68871	96	Hemoglobin subunit beta	HBB		Oxygen transport	cytoplasm	0.00104	diff	0.07	0.1	0.07	0.02	-0.09	-0.04	-0.07		cytoplasm
HBB-Cr-18	Cr	P68871	18	Hemoglobin subunit beta	HBB		Oxygen transport	cytoplasm	0.00229	diff	0.08	0.12	-0.05	0.01	-0.02	-0.03	-0.03		cytoplasm
HBB-Cr-60	Cr	P68871	60	Hemoglobin subunit beta	HBB		Oxygen transport	cytoplasm	6.31e-06	diff	0.1	0.14	-0.03	-0.04	-0.08	-0.02	0		cytoplasm
HBB-Cr-83	Cr	P68871	83	Hemoglobin subunit beta	HBB		Oxygen transport	cytoplasm	8.95e-06	diff	0.09	0.13	-0.04	0.03	-0.06	-0.01	-0.07		cytoplasm
HBB-Hib-18	Hib	P68871	18	Hemoglobin subunit beta	HBB		Oxygen transport	cytoplasm	0.000137	diff	-0.09	0	-0.02	0	-0.01	0.06	0.05		cytoplasm
HBB-Hib-62	Hib	P68871	62	Hemoglobin subunit beta	HBB		Oxygen transport	cytoplasm	0.0031	diff	-0.06	0.05	-0.04	-0.05	0.04	-0.03	0.08		cytoplasm
HBB-Hib-67	Hib	P68871	67	Hemoglobin subunit beta	HBB		Oxygen transport	cytoplasm	5.21e-06	diff	-0.05	-0.01	-0.01	-0.03	0.03	0.1	-0.03		cytoplasm
HBB-Hib-83	Hib	P68871	83	Hemoglobin subunit beta	HBB		Oxygen transport	cytoplasm	2.87e-09	diff	-0.16	-0.02	-0.01	-0.04	0.03	0.2	-0.02		cytoplasm
HBB-Hib-96	Hib	P68871	96	Hemoglobin subunit beta	HBB		Oxygen transport	cytoplasm	0.000795	diff	-0.11	0.02	0.03	0	0.01	0.09	-0.03		cytoplasm
HBB-Ng-103	Ng	P68871	103	Hemoglobin subunit beta	HBB		Oxygen transport	cytoplasm	6.35e-09	diff	0.98	1.14	0.78	0.82	-0.18	0.8	-1.64	Cluster1	cytoplasm
HBB-Ng-20	Ng	P68871	20	Hemoglobin subunit beta	HBB		Oxygen transport	cytoplasm	5.12e-11	diff	0.99	1	0.97	0.81	-0.21	0.68	-1.56	Cluster1	cytoplasm
HBB-Ph-88	Ph	P68871	88	Hemoglobin subunit beta	HBB		Oxygen transport	cytoplasm	3.29e-05	diff	0.147	0.084	0.102	-0.252	-0.152	0.022	0.081		cytoplasm
HBB-Ub-18	Ub	P68871	18	Hemoglobin subunit beta	HBB		Oxygen transport	cytoplasm	3.33e-08	diff	-0.34	0.06	-0.35	0.46	0.35	-0.1	-0.2		cytoplasm
HIST1H2BL-Ub-121	Ub	Q99880	121	Histone H2B type 1-L	HIST1H2BL		Histone	nucleus	0.000946	diff	-0.26	-0.62	0.05	-0.67	-0.58	0.72	1.01	Cluster6	nucleus
HIST1H4A-Ub-32	Ub	P62805	32	Histone H4	HIST1H4A		Histone	nucleus	9.71e-07	diff	-1.89	-1.57	-1.61	-1.14	0.17	1.67	0.74	Cluster6	nucleus
HSPA8-Ac-257	Ac	P11142	257	Heat shock cognate 71 kDa protein	HSPA8			cytoplasm	0.00426	diff	-0.31	-0.32	-0.24	-0.09	0.11	0.42	0.22		cytoplasm
HSPA8-Cr-526	Cr	P11142	526	Heat shock cognate 71 kDa protein	HSPA8			cytoplasm	0.00107	diff	0.07	0.14	-0.03	-0.01	-0.01	-0.09	0.02		cytoplasm
HSPA8-Hib-126	Hib	P11142	126	Heat shock cognate 71 kDa protein	HSPA8			cytoplasm	0.00497	diff	-0.17	-0.05	-0.04	0.03	0.05	0.16	0		cytoplasm
HSPA8-Ub-257	Ub	P11142	257	Heat shock cognate 71 kDa protein	HSPA8			cytoplasm	1.12e-09	diff	-0.83	0.03	0.31	0.4	-0.01	-0.3	0.19	Cluster3	cytoplasm
HSPA8-Ub-524	Ub	P11142	524	Heat shock cognate 71 kDa protein	HSPA8			cytoplasm	1.36e-06	diff	-0.64	0.06	-0.16	0.19	0.34	0.03	0.15		cytoplasm
HSPA8-Ub-539	Ub	P11142	539	Heat shock cognate 71 kDa protein	HSPA8			cytoplasm	0.00266	diff	0.23	-0.34	-0.19	-0.08	-0.04	0.45	0.3		cytoplasm
LAMP1-Ng-103	Ng	P11279	103	Lysosome-associated membrane glycoprotein 1	LAMP1		Protease	extracellular	3.11e-09	diff	0.78	0.7	0.56	0.56	0.22	1.13	-1.48	Cluster1	extracellular
LRP1-Ng-729	Ng	Q07954	729	Prolow-density lipoprotein receptor-related protein 1	LRP1		lipid	plasma membrane	0.000534	diff	-0.55	-0.46	-0.37	-0.23	-0.03	-0.3	0.3		plasma membrane
MPO-Ng-355	Ng	P05164	355	Myeloperoxidase	MPO		Oxidation	extracellular	0.00201	diff	-0.52	-0.42	-0.11	-0.32	-0.32	0.28	0.26		extracellular
NECTIN1-Ng-202	Ng	Q15223	202	Nectin-1	NECTIN1			extracellular	4.1e-10	diff	0.91	1.12	0.82	0.83	-0.13	0.75	-1.62	Cluster1	extracellular
PAK1-Ac-63	Ac	Q13153	63	Serine/threonine-protein kinase PAK 1	PAK1		kinase	cytoplasm,nucleus	0.00582	diff	0.09	0.06	-0.07	-0.1	-0.13	0.18	0.02		cyto_nucl
PAK1-Ac-66	Ac	Q13153	66	Serine/threonine-protein kinase PAK 1	PAK1		kinase	cytoplasm,nucleus	0.00582	diff	0.09	0.06	-0.07	-0.1	-0.13	0.18	0.02		cyto_nucl
PLG-Ph-45	Ph	P00747	45	Plasminogen	PLG		Tumor necrosis factor and cell death	extracellular	1.17e-09	diff	-1.922	-1.832	-1.443	-1.201	0.361	0.271	1.556	Cluster6	extracellular
PRNP-Ng-197	Ng	P04156	197	Major prion protein	PRNP		important	extracellular	5.61e-10	diff	1.04	1.1	0.89	0.82	-0.11	0.68	-1.72	Cluster1	extracellular
PSMD11-Ph-14	Ph	O00231	14	26S proteasome non-ATPase regulatory subunit 11	PSMD11		ubiquitin-proteasome	cytoplasm	5.27e-11	diff	-0.882	0.063	-0.191	0.338	0.46	-0.021	-0.25	Cluster3	cytoplasm
PSMD1-Ph-273	Ph	Q99460	273	26S proteasome non-ATPase regulatory subunit 1	PSMD1		ubiquitin-proteasome	cytoplasm	0.000392	diff	-0.397	-0.184	0.09	-0.109	0.068	0.208	0.161		cytoplasm
PSMD2-Ph-16	Ph	Q13200	16	26S proteasome non-ATPase regulatory subunit 2	PSMD2		ubiquitin-proteasome	plasma membrane	1.19e-05	diff	-0.837	0.033	-0.069	0.091	0.101	0.199	0.139	Cluster3	plasma membrane
RAB1A-Ph-188	Ph	P62820	188	Ras-related protein Rab-1A	RAB1A		Ras	cytoplasm	1.61e-06	diff	-1.304	-0.022	0.146	0.173	0.419	0.266	-0.515	Cluster3	cytoplasm
RAN-Ac-142	Ac	P62826	142	GTP-binding nuclear protein Ran	RAN		nucles	cytoplasm	0.00409	diff	0.11	0.09	0.01	-0.09	0.03	-0.12	0.04		cytoplasm
RAN-Ph-135	Ph	P62826	135	GTP-binding nuclear protein Ran	RAN		nucles	cytoplasm	4.29e-08	diff	-0.76	0.501	0.049	-0.103	-0.11	-0.071	0.234	Cluster3	cytoplasm
RAN-Ph-32	Ph	P62826	32	GTP-binding nuclear protein Ran	RAN		nucles	cytoplasm	3.66e-07	diff	-0.416	-0.325	-0.444	-0.425	-0.102	-0.175	1.087	Cluster6	cytoplasm
SERPING1-Ng-238	Ng	P05155	238	Plasma protease C1 inhibitor	SERPING1		Protease	extracellular	3.34e-06	diff	-0.8	-0.74	-0.52	-0.47	0.18	-0.65	0.36	Cluster5	extracellular
SLC2A1-Ng-45	Ng	P11166	45	Solute carrier family 2, facilitated glucose transporter member 1	SLC2A1		important	plasma membrane	3.49e-08	diff	1	1.18	0.49	0.72	-0.09	0.35	-1.15	Cluster1	plasma membrane
SLC2A1-Ph-234	Ph	P11166	234	Solute carrier family 2, facilitated glucose transporter member 1	SLC2A1		important	plasma membrane	8.25e-07	diff	-0.363	0.084	0.032	0.086	0.017	0.021	0.073		plasma membrane
SLC2A1-Ph-238	Ph	P11166	238	Solute carrier family 2, facilitated glucose transporter member 1	SLC2A1		important	plasma membrane	5.2e-15	diff	-2.374	-1.778	-1.577	-0.164	0.865	0.712	0.615	Cluster6	plasma membrane
SLC2A1-Ph-490	Ph	P11166	490	Solute carrier family 2, facilitated glucose transporter member 1	SLC2A1		important	plasma membrane	0.00686	diff	0.247	-0.161	0.009	-0.275	-0.034	0.045	0.131		plasma membrane
SLC2A1-Ub-245	Ub	P11166	245	Solute carrier family 2, facilitated glucose transporter member 1	SLC2A1		important	plasma membrane	5.72e-07	diff	0.52	-0.58	-0.11	0.28	-0.07	0.22	-0.05	Cluster4	plasma membrane
SMARCC2-Ph-302	Ph	Q8TAQ2	302	SWI/SNF complex subunit SMARCC2	SMARCC2		nucles	nucleus	2.02e-07	diff	0.321	0.29	-2.033	0.216	0.039	-0.054	0.244	Cluster6	nucleus
SMARCC2-Ph-304	Ph	Q8TAQ2	304	SWI/SNF complex subunit SMARCC2	SMARCC2		nucles	nucleus	2.06e-07	diff	0.325	0.293	-1.992	0.212	0.033	-0.055	0.239	Cluster6	nucleus
SSB-Ph-389	Ph	P05455	389	Lupus La protein	SSB		important	nucleus	7.86e-06	diff	-0.565	-0.938	0.051	0.345	0.268	0.275	-0.051	Cluster4	nucleus
STIP1-Hib-222	Hib	P31948	222	Stress-induced-phosphoprotein 1	STIP1			cytoplasm	0.00818	diff	0.15	0.06	0.08	0.04	-0.07	-0.25	-0.02		cytoplasm
STIP1-Hib-237	Hib	P31948	237	Stress-induced-phosphoprotein 1	STIP1			cytoplasm	0.00592	diff	0.13	0.13	0.11	-0.05	-0.07	-0.39	0.08		cytoplasm
STIP1-Hib-317	Hib	P31948	317	Stress-induced-phosphoprotein 1	STIP1			cytoplasm	0.000374	diff	0.18	0.07	0.07	-0.03	-0.07	-0.42	0.14		cytoplasm
STIP1-Hib-486	Hib	P31948	486	Stress-induced-phosphoprotein 1	STIP1			cytoplasm	0.00514	diff	0.25	0.14	-0.02	-0.06	-0.17	-0.22	0.05		cytoplasm
TF-Ng-432	Ng	P02787	432	Serotransferrin	TF		Ferritin	extracellular	0.000139	diff	0.65	-0.39	-0.21	-0.21	0.12	0.18	-0.05	Cluster2	extracellular
TPM1-Cr-161	Cr	P09493	161	Tropomyosin alpha-1 chain	TPM1			cytoplasm	0.000244	diff	-0.19	0.33	-0.53	-0.15	-0.04	0.14	0.36		cytoplasm
TPM3-Ac-153	Ac	P06753	153	Tropomyosin alpha-3 chain	TPM3			cytoplasm	0.000868	diff	0.23	-0.08	-0.33	-0.13	0.04	0.15	0.13		cytoplasm
TPM3-Cr-218	Cr	P06753	218	Tropomyosin alpha-3 chain	TPM3			cytoplasm	0.00034	diff	-0.14	0.28	-0.19	-0.07	-0.05	0.06	0.15		cytoplasm
VTN-Ng-86	Ng	P04004	86	Vitronectin	VTN		adhesion	extracellular	0.000257	diff	-0.44	-0.48	-0.28	-0.19	0.05	-0.25	0.24		extracellular
YWHAB-Ub-11	Ub	P31946	11	14-3-3 protein beta/alpha	YWHAB		2014-03-03	cytoplasm	8.39e-06	diff	0.48	0.42	0.16	-0.33	-0.22	0.1	-0.38	Cluster1	cytoplasm
YWHAE-Hib-78	Hib	P62258	78	14-3-3 protein epsilon	YWHAE		2014-03-03	cytoplasm	4.56e-05	diff	0.24	-0.05	-0.08	-0.08	0	0.03	-0.06		cytoplasm
YWHAE-Ub-125	Ub	P62258	125	14-3-3 protein epsilon	YWHAE		2014-03-03	cytoplasm	0.000845	diff	0.55	-0.18	0.43	-0.64	-0.08	0.39	-0.24	Cluster2	cytoplasm
YWHAE-Ub-142	Ub	P62258	142	14-3-3 protein epsilon	YWHAE		2014-03-03	cytoplasm	0.00271	diff	-0.24	-0.21	-0.51	0.09	-0.29	0.62	0.52	Cluster6	cytoplasm
YWHAE-Ub-69	Ub	P62258	69	14-3-3 protein epsilon	YWHAE		2014-03-03	cytoplasm	0.004	diff	-0.18	0.06	-0.09	-0.11	-0.01	0.32	0.3		cytoplasm
YWHAZ-Hib-115	Hib	P63104	115	14-3-3 protein zeta/delta	YWHAZ		2014-03-03	cytoplasm	1.88e-05	diff	0.2	-0.03	-0.03	0	-0.14	-0.02	0.03		cytoplasm
YWHAZ-Ub-49	Ub	P63104	49	14-3-3 protein zeta/delta	YWHAZ		2014-03-03	cytoplasm	2.54e-07	diff	0.44	-0.14	0.06	-0.18	-0.07	0.28	0.05		cytoplasm
YWHAZ-Ub-9	Ub	P63104	9	14-3-3 protein zeta/delta	YWHAZ		2014-03-03	cytoplasm	0.000239	diff	0.35	0.04	0.24	-0.21	-0.15	0.18	-0.04		cytoplasm

## Sheet: |Correlation|＞0.8
Node1	Node2	Correlation
PSMD2-Ph-16	PSMD11-Ph-14	0.809507
HBB-Ph-88	HBA1-Ub-17	-0.816446
HBB-Hib-62	HBA1-Hib-61	0.935398
HBB-Hib-18	HBA1-Hib-8	-0.824173
HBB-Hib-18	HBA1-Ub-8	-0.877391
HBB-Ng-20	HBA1-Ac-62	0.85154
HBB-Hib-67	HBA1-Hib-41	0.860521
HBB-Hib-67	HBA1-Hib-62	0.848411
HBB-Hib-67	HBA1-Hib-91	0.972677
HBB-Ac-62	HBA1-Ph-25	0.946893
HBB-Ac-62	HBA1-Cr-8	-0.928499
HBB-Ac-62	HBA1-Cr-17	-0.946775
HBB-Ng-103	HBA1-Ac-62	0.858166
HBB-Cr-18	HBA1-Ph-25	-0.911069
HBB-Cr-18	HBA1-Cr-8	0.917784
HBB-Cr-18	HBA1-Cr-17	0.963985
HBB-Cr-60	HBA1-Ph-25	-0.903365
HBB-Cr-60	HBA1-Cr-8	0.821778
HBB-Cr-60	HBA1-Cr-17	0.910495
HBB-Hib-83	HBA1-Hib-41	0.849718
HBB-Hib-83	HBA1-Hib-91	0.904694
HBB-Cr-83	HBA1-Cr-8	0.879736
HBB-Cr-83	HBA1-Cr-17	0.926787
HBB-Cr-83	HBA1-Ac-62	0.890916
HBB-Ub-18	HBA1-Ub-17	0.939729
HBB-Ac-67	HBA1-Ac-62	0.955225
HBB-Ac-96	HBA1-Cr-8	0.81104
HBB-Ac-96	HBA1-Ac-62	0.907384
PSMD2-Ph-16	PSMD1-Ph-273	0.802224
CFH-Ng-1034	C3-Cr-678	0.910984
CFH-Ng-1034	C3-Ng-85	0.970058
CFH-Ng-1034	C3-Ac-1203	0.956992
CFH-Ng-1034	C3-Cr-1325	0.943787
CFH-Ng-1034	C3-Cr-1050	0.917321
CFH-Ng-1034	C3-Ac-1050	0.936775
CFH-Ng-1034	C3-Cr-1526	0.946228
CFH-Ng-882	C3-Cr-678	0.84949
CFH-Ng-882	C3-Ng-85	0.930973
CFH-Ng-882	C3-Ac-1203	0.929119
CFH-Ng-882	C3-Cr-1325	0.896787
CFH-Ng-882	C3-Cr-1050	0.87708
CFH-Ng-882	C3-Ac-1050	0.918652
CFH-Ng-882	C3-Cr-1526	0.891354
CFH-Ng-1029	C3-Cr-678	0.888766
CFH-Ng-1029	C3-Ng-85	0.957101
CFH-Ng-1029	C3-Ac-1203	0.94561
CFH-Ng-1029	C3-Cr-1325	0.926139
CFH-Ng-1029	C3-Cr-1050	0.900754
CFH-Ng-1029	C3-Ac-1050	0.920995
CFH-Ng-1029	C3-Cr-1526	0.932792
CFH-Ng-911	C3-Cr-678	0.861225
CFH-Ng-911	C3-Ng-85	0.959318
CFH-Ng-911	C3-Ac-1203	0.922672
CFH-Ng-911	C3-Cr-1325	0.899717
CFH-Ng-911	C3-Cr-1050	0.88242
CFH-Ng-911	C3-Ac-1050	0.895791
CFH-Ng-911	C3-Cr-1526	0.910296
CFB-Ac-732	C3-Cr-678	0.884222
CFB-Ac-732	C3-Ng-85	0.942173
CFB-Ac-732	C3-Ac-1203	0.953388
CFB-Ac-732	C3-Cr-1325	0.890039
CFB-Ac-732	C3-Cr-1050	0.869614
CFB-Ac-732	C3-Ac-1050	0.956646
CFB-Ac-732	C3-Cr-1526	0.881221
CR1-Ng-1908	C3-Cr-678	-0.982177
CR1-Ng-1908	C3-Ng-85	-0.940649
CR1-Ng-1908	C3-Ac-1203	-0.972895
CR1-Ng-1908	C3-Cr-1325	-0.989181
CR1-Ng-1908	C3-Cr-1050	-0.980853
CR1-Ng-1908	C3-Ac-1050	-0.977322
CR1-Ng-1908	C3-Cr-1526	-0.993397
CR1-Ng-897	C3-Cr-678	-0.983339
CR1-Ng-897	C3-Ng-85	-0.924021
CR1-Ng-897	C3-Ac-1203	-0.948594
CR1-Ng-897	C3-Cr-1325	-0.990171
CR1-Ng-897	C3-Cr-1050	-0.986725
CR1-Ng-897	C3-Ac-1050	-0.953616
CR1-Ng-897	C3-Cr-1526	-0.996677
CR1-Ng-509	C3-Cr-678	-0.983783
CR1-Ng-509	C3-Ng-85	-0.937766
CR1-Ng-509	C3-Ac-1203	-0.9631
CR1-Ng-509	C3-Cr-1325	-0.992388
CR1-Ng-509	C3-Cr-1050	-0.982121
CR1-Ng-509	C3-Ac-1050	-0.965422
CR1-Ng-509	C3-Cr-1526	-0.996182
CR1-Ng-578	C3-Cr-678	-0.982398
CR1-Ng-578	C3-Ng-85	-0.920283
CR1-Ng-578	C3-Ac-1203	-0.94464
CR1-Ng-578	C3-Cr-1325	-0.98442
CR1-Ng-578	C3-Cr-1050	-0.975317
CR1-Ng-578	C3-Ac-1050	-0.945291
CR1-Ng-578	C3-Cr-1526	-0.992347
CD55-Ng-95	C3-Cr-678	-0.976813
CD55-Ng-95	C3-Ng-85	-0.935199
CD55-Ng-95	C3-Ac-1203	-0.950168
CD55-Ng-95	C3-Cr-1325	-0.98705
CD55-Ng-95	C3-Cr-1050	-0.984582
CD55-Ng-95	C3-Ac-1050	-0.953541
CD55-Ng-95	C3-Cr-1526	-0.993617
HSPA8-Ac-257	STIP1-Hib-237	-0.802578
HSPA8-Ac-257	STIP1-Hib-222	-0.917033
HSPA8-Hib-126	STIP1-Hib-237	-0.879111
HSPA8-Hib-126	STIP1-Hib-486	-0.930455
HSPA8-Hib-126	STIP1-Hib-317	-0.884877
HSPA8-Hib-126	STIP1-Hib-222	-0.931852
HSPA8-Cr-526	STIP1-Hib-486	0.82797
C4B-Ng-1328	CR1-Ng-1908	-0.98052
C4B-Ng-1328	CR1-Ng-897	-0.986176
C4B-Ng-1328	CR1-Ng-509	-0.985201
C4B-Ng-1328	CR1-Ng-578	-0.974258
YWHAZ-Ub-9	YWHAE-Ub-125	0.924539
YWHAZ-Ub-49	YWHAE-Hib-78	0.827311
YWHAZ-Ub-49	YWHAE-Ub-125	0.839624
TPM3-Cr-218	TPM1-Cr-161	0.932419
CD55-Ng-95	C2-Ng-651	-0.928563
CD55-Ng-95	C2-Ng-467	0.983931
CD55-Ng-95	C2-Ng-471	0.983931
FN1-Ng-528	PLG-Ph-45	0.971138
C2-Ng-651	C3-Cr-678	0.888477
C2-Ng-651	C3-Ng-85	0.924928
C2-Ng-651	C3-Ac-1203	0.9136
C2-Ng-651	C3-Cr-1325	0.902664
C2-Ng-651	C3-Cr-1050	0.866318
C2-Ng-651	C3-Ac-1050	0.880324
C2-Ng-651	C3-Cr-1526	0.915778
C2-Ng-467	C3-Cr-678	-0.96501
C2-Ng-467	C3-Ng-85	-0.925121
C2-Ng-467	C3-Ac-1203	-0.952358
C2-Ng-467	C3-Cr-1325	-0.969298
C2-Ng-467	C3-Cr-1050	-0.956041
C2-Ng-467	C3-Ac-1050	-0.946307
C2-Ng-467	C3-Cr-1526	-0.980496
C2-Ng-471	C3-Cr-678	-0.96501
C2-Ng-471	C3-Ng-85	-0.925121
C2-Ng-471	C3-Ac-1203	-0.952358
C2-Ng-471	C3-Cr-1325	-0.969298
C2-Ng-471	C3-Cr-1050	-0.956041
C2-Ng-471	C3-Ac-1050	-0.946307
C2-Ng-471	C3-Cr-1526	-0.980496
APOL1-Ph-314	APOA1-Cr-157	0.899226
APOL1-Ph-314	APOA1-Ac-120	0.946888
APOL1-Ph-311	APOA1-Cr-157	0.86269
APOL1-Ph-311	APOA1-Ac-120	0.914697
APOL1-Ac-364	APOA1-Cr-157	0.832809
APOL1-Ac-364	APOA1-Ac-120	0.887711
CFB-Ac-732	C4B-Ng-1328	0.885564
C4B-Ng-1328	C2-Ng-651	0.922442
C4B-Ng-1328	C2-Ng-467	-0.964767
C4B-Ng-1328	C2-Ng-471	-0.964767
PLG-Ph-45	SERPING1-Ng-238	0.834621
C4B-Ng-1328	C4BPB-Ng-71	0.976734
C4B-Ng-1328	C4BPB-Ng-64	0.983875
C4B-Ng-1328	CD55-Ng-95	-0.993224
C3-Cr-678	APOA1-Cr-157	0.989768
C3-Cr-678	APOA1-Ac-120	0.984922
C3-Ng-85	APOA1-Cr-157	0.899981
C3-Ng-85	APOA1-Ac-120	0.924588
C3-Ac-1203	APOA1-Cr-157	0.928561
C3-Ac-1203	APOA1-Ac-120	0.962986
C3-Cr-1325	APOA1-Cr-157	0.983875
C3-Cr-1325	APOA1-Ac-120	0.974484
C3-Cr-1050	APOA1-Cr-157	0.986136
C3-Cr-1050	APOA1-Ac-120	0.972892
C3-Ac-1050	APOA1-Cr-157	0.939764
C3-Ac-1050	APOA1-Ac-120	0.977976
C3-Cr-1526	APOA1-Cr-157	0.991989
C3-Cr-1526	APOA1-Ac-120	0.97757
FN1-Ng-528	C3-Cr-678	0.874854
FN1-Ng-528	C3-Ng-85	0.986521
FN1-Ng-528	C3-Ac-1203	0.971791
FN1-Ng-528	C3-Cr-1325	0.906369
FN1-Ng-528	C3-Cr-1050	0.88722
FN1-Ng-528	C3-Ac-1050	0.950579
FN1-Ng-528	C3-Cr-1526	0.914057
CP-Ng-397	C3-Ng-85	0.861551
C4A-Ph-1177	C4BPB-Ng-71	0.804152
FN1-Ng-528	VTN-Ng-86	0.971801
C4A-Ph-1177	FN1-Ng-528	0.833148
PLG-Ph-45	C3-Cr-678	0.847228
PLG-Ph-45	C3-Ng-85	0.969508
PLG-Ph-45	C3-Ac-1203	0.982211
PLG-Ph-45	C3-Cr-1325	0.87046
PLG-Ph-45	C3-Cr-1050	0.843199
PLG-Ph-45	C3-Ac-1050	0.965437
PLG-Ph-45	C3-Cr-1526	0.8725
CFB-Ac-732	CFH-Ng-1034	0.900345
CFB-Ac-732	CFH-Ng-882	0.897031
CFB-Ac-732	CFH-Ng-1029	0.86093
CFB-Ac-732	CFH-Ng-911	0.839195
CFB-Ac-732	CR1-Ng-1908	-0.909566
CFB-Ac-732	CR1-Ng-897	-0.87238
CFB-Ac-732	CR1-Ng-509	-0.899227
CFB-Ac-732	CR1-Ng-578	-0.865108
FN1-Ng-528	APOA1-Cr-157	0.894392
FN1-Ng-528	APOA1-Ac-120	0.905921
RAN-Ph-135	YWHAE-Hib-78	-0.829125
C4A-Ph-1177	CP-Ng-397	0.881486
C4A-Ph-1177	CP-Ng-762	0.882326
FN1-Ng-528	CP-Ng-397	0.895914
C4B-Ng-1328	C3-Cr-678	0.955731
C4B-Ng-1328	C3-Ng-85	0.94997
C4B-Ng-1328	C3-Ac-1203	0.944012
C4B-Ng-1328	C3-Cr-1325	0.975555
C4B-Ng-1328	C3-Cr-1050	0.970422
C4B-Ng-1328	C3-Ac-1050	0.942031
C4B-Ng-1328	C3-Cr-1526	0.980039
HBB-Ng-20	APOA1-Cr-157	-0.990937
HBB-Ng-20	APOA1-Ac-120	-0.973393
HBB-Ng-103	APOA1-Cr-157	-0.992152
HBB-Ng-103	APOA1-Ac-120	-0.964412
C8A-Ng-437	VTN-Ng-86	0.939116
FN1-Ng-528	SERPING1-Ng-238	0.933321
APOL1-Ph-314	C3-Cr-678	0.907572
APOL1-Ph-314	C3-Ng-85	0.96912
APOL1-Ph-314	C3-Ac-1203	0.993743
APOL1-Ph-314	C3-Cr-1325	0.922537
APOL1-Ph-314	C3-Cr-1050	0.896072
APOL1-Ph-314	C3-Ac-1050	0.984876
APOL1-Ph-314	C3-Cr-1526	0.921968
APOL1-Ph-311	C3-Cr-678	0.873245
APOL1-Ph-311	C3-Ng-85	0.96755
APOL1-Ph-311	C3-Ac-1203	0.98159
APOL1-Ph-311	C3-Cr-1325	0.898359
APOL1-Ph-311	C3-Cr-1050	0.868495
APOL1-Ph-311	C3-Ac-1050	0.968416
APOL1-Ph-311	C3-Cr-1526	0.895237
APOL1-Ac-364	C3-Cr-678	0.852107
APOL1-Ac-364	C3-Ng-85	0.944926
APOL1-Ac-364	C3-Ac-1203	0.962212
APOL1-Ac-364	C3-Cr-1325	0.885019
APOL1-Ac-364	C3-Cr-1050	0.853935
APOL1-Ac-364	C3-Ac-1050	0.951354
APOL1-Ac-364	C3-Cr-1526	0.877108
CFB-Ac-732	CD55-Ng-95	-0.878095
C4B-Ng-1328	C8A-Ng-437	0.938417
CR1-Ng-1908	C2-Ng-651	-0.929375
CR1-Ng-1908	C2-Ng-467	0.986861
CR1-Ng-1908	C2-Ng-471	0.986861
CR1-Ng-897	C2-Ng-651	-0.930852
CR1-Ng-897	C2-Ng-467	0.98901
CR1-Ng-897	C2-Ng-471	0.98901
CR1-Ng-509	C2-Ng-651	-0.939046
CR1-Ng-509	C2-Ng-467	0.98895
CR1-Ng-509	C2-Ng-471	0.98895
CR1-Ng-578	C2-Ng-651	-0.951559
CR1-Ng-578	C2-Ng-467	0.995844
CR1-Ng-578	C2-Ng-471	0.995844
HBB-Ng-20	APOL1-Ph-314	-0.931722
HBB-Ng-20	APOL1-Ph-311	-0.904001
HBB-Ng-20	APOL1-Ac-364	-0.876301
HBB-Ng-103	APOL1-Ph-314	-0.909168
HBB-Ng-103	APOL1-Ph-311	-0.883173
HBB-Ng-103	APOL1-Ac-364	-0.860926
HBB-Cr-83	APOL1-Ac-364	-0.813327
HBB-Ac-67	APOL1-Ph-314	-0.865178
HBB-Ac-67	APOL1-Ph-311	-0.870189
HBB-Ac-67	APOL1-Ac-364	-0.842398
HBB-Ac-96	APOL1-Ph-314	-0.874831
HBB-Ac-96	APOL1-Ph-311	-0.901939
HBB-Ac-96	APOL1-Ac-364	-0.887517
CFB-Ac-732	C2-Ng-651	0.817188
CFB-Ac-732	C2-Ng-467	-0.855263
CFB-Ac-732	C2-Ng-471	-0.855263
LRP1-Ng-729	APOA1-Cr-157	0.928617
LRP1-Ng-729	APOA1-Ac-120	0.922072
HSPA8-Ac-257	CTTN-Ph-401	0.831926
HSPA8-Ub-524	CTTN-Ph-401	0.895126
HSPA8-Hib-126	CTTN-Ph-401	0.876211
FN1-Ng-528	APOL1-Ph-314	0.964432
FN1-Ng-528	APOL1-Ph-311	0.969381
FN1-Ng-528	APOL1-Ac-364	0.956638
HSPA8-Ub-257	TF-Ng-432	-0.875731
APOL1-Ph-311	CP-Ng-397	0.801
APOL1-Ac-364	CP-Ng-397	0.804693
C2-Ng-651	C4BPB-Ng-71	0.944051
C2-Ng-651	C4BPB-Ng-64	0.96744
C2-Ng-467	C4BPB-Ng-71	-0.950741
C2-Ng-467	C4BPB-Ng-64	-0.969884
C2-Ng-471	C4BPB-Ng-71	-0.950741
C2-Ng-471	C4BPB-Ng-64	-0.969884
RAB1A-Ph-188	ANK1-Ph-4	-0.950564
RAB1A-Ph-188	ANK1-Ph-856	0.898504
RAB1A-Ph-188	ANK1-Ph-1696	-0.870936
HBB-Ng-20	LRP1-Ng-729	-0.957532
HBB-Ng-103	LRP1-Ng-729	-0.954303
HBB-Ac-96	LRP1-Ng-729	-0.818613
PSMD1-Ph-273	MPO-Ng-355	0.861874
CD44-Hib-158	ANK1-Ph-1671	-0.87627
CD44-Hib-158	ANK1-Ph-1688	-0.850846
CD44-Hib-158	ANK1-Ph-1674	-0.853518
CD44-Hib-158	ANK1-Ph-1690	-0.896504
CD44-Hib-158	ANK1-Ph-1486	-0.982714
CAT-Ac-237	MPO-Ng-355	-0.898475
CD44-Ng-57	FN1-Ng-528	-0.927275
PLG-Ph-45	VTN-Ng-86	0.903976
SERPING1-Ng-238	C3-Cr-678	0.857254
SERPING1-Ng-238	C3-Ng-85	0.901598
SERPING1-Ng-238	C3-Ac-1203	0.866863
SERPING1-Ng-238	C3-Cr-1325	0.89971
SERPING1-Ng-238	C3-Cr-1050	0.87762
SERPING1-Ng-238	C3-Ac-1050	0.838811
SERPING1-Ng-238	C3-Cr-1526	0.908176
CP-Ng-397	CAT-Ng-436	-0.807183
ACTG1-Ub-291	YWHAZ-Ub-49	0.94939
ACTG1-Ub-315	YWHAZ-Ub-49	0.941197
ACTG1-Ub-61	YWHAZ-Hib-115	0.800671
CFH-Ng-1034	C2-Ng-651	0.948442
CFH-Ng-1034	C2-Ng-467	-0.950822
CFH-Ng-1034	C2-Ng-471	-0.950822
CFH-Ng-882	C2-Ng-651	0.836035
CFH-Ng-882	C2-Ng-467	-0.868151
CFH-Ng-882	C2-Ng-471	-0.868151
CFH-Ng-1029	C2-Ng-651	0.948986
CFH-Ng-1029	C2-Ng-467	-0.94909
CFH-Ng-1029	C2-Ng-471	-0.94909
CFH-Ng-911	C2-Ng-651	0.930575
CFH-Ng-911	C2-Ng-467	-0.926594
CFH-Ng-911	C2-Ng-471	-0.926594
C4B-Ng-1328	SERPING1-Ng-238	0.955763
PRNP-Ng-197	PLG-Ph-45	-0.88798
